# Supplementary material for: High-coverage allele-resolved single-cell DNA methylation profiling reveals cell lineage, X-inactivation state, and replication dynamics
Source: Nat Commun. 2025 Jul 8;16:6273. doi: 10.1038/s41467-025-61589-1 (PMC12234882; doi:10.1038/s41467-025-61589-1)
Supplement: Supplementary file 4 — Source Data [file 41467_2025_61589_MOESM4_ESM.zip]

Archive with 50 entries (49 files):
- source_data/
- source_data/fig_4e_middle.tsv
- source_data/supp_4a.tsv
- source_data/fig_5a.tsv
- source_data/fig_4a_bottom.tsv
- source_data/supp_3b.tsv
- source_data/fig_6e.tsv
- source_data/fig_2g.tsv
- source_data/supp_3a.tsv
- source_data/fig_1c.tsv
- source_data/fig_4c.tsv
- source_data/fig_5b.tsv
- source_data/fig_6d.tsv
- source_data/fig_5h.tsv
- source_data/fig_1e.tsv
- source_data/fig_3b.tsv
- source_data/fig_2c.tsv
- source_data/fig_3d_middle.tsv
- source_data/fig_5g.tsv
- source_data/fig_2a.tsv
- source_data/fig_5d.tsv
- source_data/supp_1.tsv
- source_data/fig_6f.tsv
- source_data/fig_2f.tsv
- source_data/fig_2b.tsv
- source_data/fig_5i.tsv
- source_data/fig_3e.tsv
- source_data/fig_1g.tsv
- source_data/fig_5e.tsv
- source_data/fig_3c.tsv
- source_data/fig_2d.tsv
- source_data/fig_5c_processed.tsv
- source_data/fig_4e_top.tsv
- source_data/fig_6b.tsv
- source_data/fig_6g.tsv
- source_data/supp_5.tsv
- source_data/fig_2e.tsv
- source_data/fig_6h.tsv
- source_data/supp_2.tsv
- source_data/fig_4a_top.tsv
- source_data/fig_5j.tsv
- source_data/fig_5c_raw.tsv
- source_data/fig_1f.tsv
- source_data/fig_4d.tsv
- source_data/supp_4b.tsv
- source_data/fig_1b.tsv
- source_data/fig_1d.tsv
- source_data/fig_3d_bottom.tsv
- source_data/fig_4e_bottom.tsv
- source_data/fig_5k.tsv
