# Supplementary material for: High-coverage allele-resolved single-cell DNA methylation profiling reveals cell lineage, X-inactivation state, and replication dynamics
Source: Nat Commun. 2025 Jul 8;16:6273. doi: 10.1038/s41467-025-61589-1 (PMC12234882; doi:10.1038/s41467-025-61589-1)
Supplement: Supplementary file 4 — Source Data [file 41467_2025_61589_MOESM4_ESM.zip › source_data/fig_4e_middle.tsv]

id	plot_id	normalized_read_depth_bin	frac_reads_in_bin	meth_state	weight
EE5F11S3	F11b	0.8666666666666667	0.34615384615384615	unme	1.4030821036877672e-4
EE5F11S3	F11b	0.8666666666666667	0	incons	1.4030821036877672e-4
EE5F11S3	F11b	0.8666666666666667	0.6538461538461539	meth	1.4030821036877672e-4
EE5F11S3	F11b	0.9333333333333333	0.6341463414634146	unme	1.9770702370145815e-4
EE5F11S3	F11b	0.9333333333333333	0	incons	1.9770702370145815e-4
EE5F11S3	F11b	0.9333333333333333	0.36585365853658536	meth	1.9770702370145815e-4
EE5F11S3	F11b	1	0.45695364238410596	unme	6.547716483876247e-4
EE5F11S3	F11b	1	0.039735099337748346	incons	6.547716483876247e-4
EE5F11S3	F11b	1	0.5033112582781457	meth	6.547716483876247e-4
EE5F11S3	F11b	1.0666666666666667	0.34950071326676174	unme	0.0026956183446607412
EE5F11S3	F11b	1.0666666666666667	0.047075606276747506	incons	0.0026956183446607412
EE5F11S3	F11b	1.0666666666666667	0.6034236804564908	meth	0.0026956183446607412
EE5F11S3	F11b	1.1333333333333333	0.34597701149425286	unme	0.004395260983900695
EE5F11S3	F11b	1.1333333333333333	0.059770114942528735	incons	0.004395260983900695
EE5F11S3	F11b	1.1333333333333333	0.5942528735632184	meth	0.004395260983900695
EE5F11S3	F11b	1.2	0.41945996275605213	unme	0.011345832102093355
EE5F11S3	F11b	1.2	0.0446927374301676	incons	0.011345832102093355
EE5F11S3	F11b	1.2	0.5358472998137802	meth	0.011345832102093355
EE5F11S3	F11b	1.2666666666666666	0.40122850122850123	unme	0.02218995605801957
EE5F11S3	F11b	1.2666666666666666	0.05896805896805897	incons	0.02218995605801957
EE5F11S3	F11b	1.2666666666666666	0.5398034398034398	meth	0.02218995605801957
EE5F11S3	F11b	1.3333333333333333	0.41225122770741796	unme	0.04180865786693254
EE5F11S3	F11b	1.3333333333333333	0.06629620056862238	incons	0.04180865786693254
EE5F11S3	F11b	1.3333333333333333	0.5214525717239596	meth	0.04180865786693254
EE5F11S3	F11b	1.4	0.4005589785936607	unme	0.08148293023067943
EE5F11S3	F11b	1.4	0.06644222829193927	incons	0.08148293023067943
EE5F11S3	F11b	1.4	0.5329987931144	meth	0.08148293023067943
EE5F11S3	F11b	1.4666666666666666	0.38955858501731466	unme	0.12615302523634492
EE5F11S3	F11b	1.4666666666666666	0.06233288037522465	incons	0.12615302523634492
EE5F11S3	F11b	1.4666666666666666	0.5481085346074607	meth	0.12615302523634492
EE5F11S3	F11b	1.5333333333333334	0.39921442135109125	unme	0.2087010223366419
EE5F11S3	F11b	1.5333333333333334	0.06258616653226855	incons	0.2087010223366419
EE5F11S3	F11b	1.5333333333333334	0.5381994121166402	meth	0.2087010223366419
EE5F11S3	F11b	1.6	0.4058276589125851	unme	0.317650347687997
EE5F11S3	F11b	1.6	0.06498219902526702	incons	0.317650347687997
EE5F11S3	F11b	1.6	0.5291901420621479	meth	0.317650347687997
EE5F11S3	F11b	1.6666666666666667	0.4008108961130399	unme	0.4430476218821283
EE5F11S3	F11b	1.6666666666666667	0.06354852023598534	incons	0.4430476218821283
EE5F11S3	F11b	1.6666666666666667	0.5356405836509748	meth	0.4430476218821283
EE5F11S3	F11b	1.7333333333333334	0.394201212926809	unme	0.569557795290321
EE5F11S3	F11b	1.7333333333333334	0.06689559044797061	incons	0.569557795290321
EE5F11S3	F11b	1.7333333333333334	0.5389031966252203	meth	0.569557795290321
EE5F11S3	F11b	1.8	0.3974041254550134	unme	0.7027942592683138
EE5F11S3	F11b	1.8	0.06861786226422031	incons	0.7027942592683138
EE5F11S3	F11b	1.8	0.5339780122807662	meth	0.7027942592683138
EE5F11S3	F11b	1.8666666666666667	0.3895309398007257	unme	0.8317874628236389
EE5F11S3	F11b	1.8666666666666667	0.06791010872338704	incons	0.8317874628236389
EE5F11S3	F11b	1.8666666666666667	0.5425589514758873	meth	0.8317874628236389
EE5F11S3	F11b	1.9333333333333333	0.38343540328716685	unme	0.9486727055887308
EE5F11S3	F11b	1.9333333333333333	0.07061183443916506	incons	0.9486727055887308
EE5F11S3	F11b	1.9333333333333333	0.5459527622736681	meth	0.9486727055887308
EE5F11S3	F11b	2	0.38942516825595436	unme	0.9953209337723987
EE5F11S3	F11b	2	0.06838254341419069	incons	0.9953209337723987
EE5F11S3	F11b	2	0.542192288329855	meth	0.9953209337723987
EE5F11S3	F11b	2.066666666666667	0.3840939347894606	unme	0.9936064099593319
EE5F11S3	F11b	2.066666666666667	0.06895983967860453	incons	0.9936064099593319
EE5F11S3	F11b	2.066666666666667	0.546946225531935	meth	0.9936064099593319
EE5F11S3	F11b	2.1333333333333333	0.3839150156729561	unme	1
EE5F11S3	F11b	2.1333333333333333	0.06761093696715453	incons	1
EE5F11S3	F11b	2.1333333333333333	0.5484740473598894	meth	1
EE5F11S3	F11b	2.2	0.3837565491856709	unme	0.9193939960841254
EE5F11S3	F11b	2.2	0.06804781579450384	incons	0.9193939960841254
EE5F11S3	F11b	2.2	0.5481956350198253	meth	0.9193939960841254
EE5F11S3	F11b	2.2666666666666666	0.375603832430148	unme	0.8377962682267804
EE5F11S3	F11b	2.2666666666666666	0.06839422032728654	incons	0.8377962682267804
EE5F11S3	F11b	2.2666666666666666	0.5560019472425655	meth	0.8377962682267804
EE5F11S3	F11b	2.3333333333333335	0.38293508295699386	unme	0.7037009479307726
EE5F11S3	F11b	2.3333333333333335	0.0671689936823654	incons	0.7037009479307726
EE5F11S3	F11b	2.3333333333333335	0.5498959233606407	meth	0.7037009479307726
EE5F11S3	F11b	2.4	0.37208113420842304	unme	0.5902383751458885
EE5F11S3	F11b	2.4	0.06943354382528928	incons	0.5902383751458885
EE5F11S3	F11b	2.4	0.5584853219662876	meth	0.5902383751458885
EE5F11S3	F11b	2.466666666666667	0.3832420767268901	unme	0.46640787596754196
EE5F11S3	F11b	2.466666666666667	0.07119798819311919	incons	0.46640787596754196
EE5F11S3	F11b	2.466666666666667	0.5455599350799907	meth	0.46640787596754196
EE5F11S3	F11b	2.533333333333333	0.3846870320808328	unme	0.3513742764029226
EE5F11S3	F11b	2.533333333333333	0.07089380666611646	incons	0.3513742764029226
EE5F11S3	F11b	2.533333333333333	0.5444191612530507	meth	0.3513742764029226
EE5F11S3	F11b	2.6	0.3894483828764414	unme	0.27274640566505026
EE5F11S3	F11b	2.6	0.06748410259530836	incons	0.27274640566505026
EE5F11S3	F11b	2.6	0.5430675145282502	meth	0.27274640566505026
EE5F11S3	F11b	2.6666666666666665	0.3809913579776906	unme	0.21208967820524535
EE5F11S3	F11b	2.6666666666666665	0.06869836677199528	incons	0.21208967820524535
EE5F11S3	F11b	2.6666666666666665	0.5503102752503141	meth	0.21208967820524535
EE5F11S3	F11b	2.7333333333333334	0.3828760389668424	unme	0.14052505033025575
EE5F11S3	F11b	2.7333333333333334	0.06816218309649358	incons	0.14052505033025575
EE5F11S3	F11b	2.7333333333333334	0.548961777936664	meth	0.14052505033025575
EE5F11S3	F11b	2.8	0.3674689256590927	unme	0.10303193287315073
EE5F11S3	F11b	2.8	0.06480088670730742	incons	0.10303193287315073
EE5F11S3	F11b	2.8	0.5677301876335998	meth	0.10303193287315073
EE5F11S3	F11b	2.8666666666666667	0.39150975231153406	unme	0.05988715818475189
EE5F11S3	F11b	2.8666666666666667	0.06863737598704191	incons	0.05988715818475189
EE5F11S3	F11b	2.8666666666666667	0.539852871701424	meth	0.05988715818475189
EE5F11S3	F11b	2.933333333333333	0.4340627817392017	unme	0.04268771006371268
EE5F11S3	F11b	2.933333333333333	0.07064994672567822	incons	0.04268771006371268
EE5F11S3	F11b	2.933333333333333	0.4952872715351201	meth	0.04268771006371268
EE5F11S3	F11b	3	0.3803650715342871	unme	0.026240824161924175
EE5F11S3	F11b	3	0.07169873376089458	incons	0.026240824161924175
EE5F11S3	F11b	3	0.5479361947048182	meth	0.026240824161924175
EE5F11S3	F11b	3.066666666666667	0.2981286849525763	unme	0.016429878845986227
EE5F11S3	F11b	3.066666666666667	0.06049730838246604	incons	0.016429878845986227
EE5F11S3	F11b	3.066666666666667	0.6413740066649577	meth	0.016429878845986227
EE5F11S3	F11b	3.1333333333333333	0.38856775850995506	unme	0.013232552355158345
EE5F11S3	F11b	3.1333333333333333	0.08766859344894026	incons	0.013232552355158345
EE5F11S3	F11b	3.1333333333333333	0.5237636480411046	meth	0.013232552355158345
EE5F11S3	F11b	3.2	0.4868804664723032	unme	0.006237337715484711
EE5F11S3	F11b	3.2	0.0575801749271137	incons	0.006237337715484711
EE5F11S3	F11b	3.2	0.4555393586005831	meth	0.006237337715484711
EE5F11S3	F11b	3.2666666666666666	0.41566265060240964	unme	0.004246449245630781
EE5F11S3	F11b	3.2666666666666666	0.06325301204819277	incons	0.004246449245630781
EE5F11S3	F11b	3.2666666666666666	0.5210843373493976	meth	0.004246449245630781
EE5F11S3	F11b	3.3333333333333335	0.2778523489932886	unme	0.003126109444655852
EE5F11S3	F11b	3.3333333333333335	0.05503355704697987	incons	0.003126109444655852
EE5F11S3	F11b	3.3333333333333335	0.6671140939597315	meth	0.003126109444655852
EE5F11S3	F11b	3.4	0.2066115702479339	unme	4.985193232042144e-4
EE5F11S3	F11b	3.4	0.12396694214876033	incons	4.985193232042144e-4
EE5F11S3	F11b	3.4	0.6694214876033058	meth	4.985193232042144e-4
EE5F11S3	F11b	3.466666666666667	0.4425	unme	0.0016592508817095488
EE5F11S3	F11b	3.466666666666667	0.0925	incons	0.0016592508817095488
EE5F11S3	F11b	3.466666666666667	0.465	meth	0.0016592508817095488
EE5F11S3	F11b	3.533333333333333	0.3017241379310345	unme	7.32366340485509e-4
EE5F11S3	F11b	3.533333333333333	0.06896551724137931	incons	7.32366340485509e-4
EE5F11S3	F11b	3.533333333333333	0.6293103448275862	meth	7.32366340485509e-4
EE5F11S3	F11b	3.6666666666666665	0.23809523809523808	unme	2.944346535769027e-4
EE5F11S3	F11b	3.6666666666666665	0	incons	2.944346535769027e-4
EE5F11S3	F11b	3.6666666666666665	0.7619047619047619	meth	2.944346535769027e-4
EE5C5S3	C5b	0.8666666666666667	0.45	unme	1.5739218635234863e-4
EE5C5S3	C5b	0.8666666666666667	0.35	incons	1.5739218635234863e-4
EE5C5S3	C5b	0.8666666666666667	0.2	meth	1.5739218635234863e-4
EE5C5S3	C5b	1	0.23333333333333334	unme	4.669301528453009e-4
EE5C5S3	C5b	1	0.05	incons	4.669301528453009e-4
EE5C5S3	C5b	1	0.7166666666666667	meth	4.669301528453009e-4
EE5C5S3	C5b	1.0666666666666667	0.5	unme	0.0012678815011716972
EE5C5S3	C5b	1.0666666666666667	0.033707865168539325	incons	0.0012678815011716972
EE5C5S3	C5b	1.0666666666666667	0.46629213483146065	meth	0.0012678815011716972
EE5C5S3	C5b	1.1333333333333333	0.41217798594847777	unme	0.0030953796649295234
EE5C5S3	C5b	1.1333333333333333	0.0468384074941452	incons	0.0030953796649295234
EE5C5S3	C5b	1.1333333333333333	0.5409836065573771	meth	0.0030953796649295234
EE5C5S3	C5b	1.2	0.38716814159292035	unme	0.007932566192158371
EE5C5S3	C5b	1.2	0.07964601769911504	incons	0.007932566192158371
EE5C5S3	C5b	1.2	0.5331858407079646	meth	0.007932566192158371
EE5C5S3	C5b	1.2666666666666666	0.3985544656685596	unme	0.01797943408764996
EE5C5S3	C5b	1.2666666666666666	0.0738255033557047	incons	0.01797943408764996
EE5C5S3	C5b	1.2666666666666666	0.5276200309757356	meth	0.01797943408764996
EE5C5S3	C5b	1.3333333333333333	0.38638663967611336	unme	0.03720576405162464
EE5C5S3	C5b	1.3333333333333333	0.07768218623481782	incons	0.03720576405162464
EE5C5S3	C5b	1.3333333333333333	0.5359311740890689	meth	0.03720576405162464
EE5C5S3	C5b	1.4	0.4307550401897483	unme	0.07149452624951909
EE5C5S3	C5b	1.4	0.075504018974832	incons	0.07149452624951909
EE5C5S3	C5b	1.4	0.4937409408354197	meth	0.07149452624951909
EE5C5S3	C5b	1.4666666666666666	0.4134834880535687	unme	0.1270102479801336
EE5C5S3	C5b	1.4666666666666666	0.08362501902297977	incons	0.1270102479801336
EE5C5S3	C5b	1.4666666666666666	0.5028914929234515	meth	0.1270102479801336
EE5C5S3	C5b	1.5333333333333334	0.4061825111158162	unme	0.22130390682382567
EE5C5S3	C5b	1.5333333333333334	0.08033029853906415	incons	0.22130390682382567
EE5C5S3	C5b	1.5333333333333334	0.5134871903451196	meth	0.22130390682382567
EE5C5S3	C5b	1.6	0.38945818780128744	unme	0.3184900842922598
EE5C5S3	C5b	1.6	0.0907253990705193	incons	0.3184900842922598
EE5C5S3	C5b	1.6	0.5198164131281933	meth	0.3184900842922598
EE5C5S3	C5b	1.6666666666666667	0.4068115764050923	unme	0.45733622468609003
EE5C5S3	C5b	1.6666666666666667	0.08610667649105572	incons	0.45733622468609003
EE5C5S3	C5b	1.6666666666666667	0.507081747103852	meth	0.45733622468609003
EE5C5S3	C5b	1.7333333333333334	0.4018814362939027	unme	0.6025060333671435
EE5C5S3	C5b	1.7333333333333334	0.08341134901700238	incons	0.6025060333671435
EE5C5S3	C5b	1.7333333333333334	0.514707214689095	meth	0.6025060333671435
EE5C5S3	C5b	1.8	0.406481425913701	unme	0.7471826798642929
EE5C5S3	C5b	1.8	0.08617895937106164	incons	0.7471826798642929
EE5C5S3	C5b	1.8	0.5073396147152374	meth	0.7471826798642929
EE5C5S3	C5b	1.8666666666666667	0.4034590390421123	unme	0.8779895771396593
EE5C5S3	C5b	1.8666666666666667	0.08459294888195262	incons	0.8779895771396593
EE5C5S3	C5b	1.8666666666666667	0.5119480120759351	meth	0.8779895771396593
EE5C5S3	C5b	1.9333333333333333	0.40288872253291647	unme	0.9979504039732782
EE5C5S3	C5b	1.9333333333333333	0.08369368972654014	incons	0.9979504039732782
EE5C5S3	C5b	1.9333333333333333	0.5134175877405434	meth	0.9979504039732782
EE5C5S3	C5b	2	0.4142600764675793	unme	0.9767024588157112
EE5C5S3	C5b	2	0.08505067494342959	incons	0.9767024588157112
EE5C5S3	C5b	2	0.5006892485889911	meth	0.9767024588157112
EE5C5S3	C5b	2.066666666666667	0.399159951997257	unme	1
EE5C5S3	C5b	2.066666666666667	0.08733927653008744	incons	1
EE5C5S3	C5b	2.066666666666667	0.5135007714726556	meth	1
EE5C5S3	C5b	2.1333333333333333	0.3903595343946577	unme	0.9316305830506103
EE5C5S3	C5b	2.1333333333333333	0.08716264826873767	incons	0.9316305830506103
EE5C5S3	C5b	2.1333333333333333	0.5224778173366046	meth	0.9316305830506103
EE5C5S3	C5b	2.2	0.3937828354302774	unme	0.8486953936553462
EE5C5S3	C5b	2.2	0.08513463738053234	incons	0.8486953936553462
EE5C5S3	C5b	2.2	0.5210825271891902	meth	0.8486953936553462
EE5C5S3	C5b	2.2666666666666666	0.39195593836565096	unme	0.7735703543072994
EE5C5S3	C5b	2.2666666666666666	0.08771208448753462	incons	0.7735703543072994
EE5C5S3	C5b	2.2666666666666666	0.5203319771468145	meth	0.7735703543072994
EE5C5S3	C5b	2.3333333333333335	0.3748753335669425	unme	0.627263824280368
EE5C5S3	C5b	2.3333333333333335	0.08644437855467803	incons	0.627263824280368
EE5C5S3	C5b	2.3333333333333335	0.5386802878783795	meth	0.627263824280368
EE5C5S3	C5b	2.4	0.38661959502830134	unme	0.5646986814032388
EE5C5S3	C5b	2.4	0.08788002567543911	incons	0.5646986814032388
EE5C5S3	C5b	2.4	0.5255003792962596	meth	0.5646986814032388
EE5C5S3	C5b	2.466666666666667	0.36701557314271127	unme	0.4646129901017803
EE5C5S3	C5b	2.466666666666667	0.09331971747085355	incons	0.4646129901017803
EE5C5S3	C5b	2.466666666666667	0.5396647093864352	meth	0.4646129901017803
EE5C5S3	C5b	2.533333333333333	0.3676672355519861	unme	0.47145430380189574
EE5C5S3	C5b	2.533333333333333	0.09257771977378443	incons	0.47145430380189574
EE5C5S3	C5b	2.533333333333333	0.5397550446742295	meth	0.47145430380189574
EE5C5S3	C5b	2.6	0.36668138280515195	unme	0.4138942324507712
EE5C5S3	C5b	2.6	0.09818223698101618	incons	0.4138942324507712
EE5C5S3	C5b	2.6	0.5351363802138319	meth	0.4138942324507712
EE5C5S3	C5b	2.6666666666666665	0.3385315522077718	unme	0.39392641040886994
EE5C5S3	C5b	2.6666666666666665	0.0996488750269719	incons	0.39392641040886994
EE5C5S3	C5b	2.6666666666666665	0.5618195727652563	meth	0.39392641040886994
EE5C5S3	C5b	2.7333333333333334	0.3398752047965978	unme	0.42579308173900876
EE5C5S3	C5b	2.7333333333333334	0.10609335238958413	incons	0.42579308173900876
EE5C5S3	C5b	2.7333333333333334	0.5540314428138181	meth	0.42579308173900876
EE5C5S3	C5b	2.8	0.35839645584522206	unme	0.4652285684306251
EE5C5S3	C5b	2.8	0.10555013399011726	incons	0.4652285684306251
EE5C5S3	C5b	2.8	0.5360534101646607	meth	0.4652285684306251
EE5C5S3	C5b	2.8666666666666667	0.3539753466872111	unme	0.4473383232485748
EE5C5S3	C5b	2.8666666666666667	0.10180277349768875	incons	0.4473383232485748
EE5C5S3	C5b	2.8666666666666667	0.5442218798151002	meth	0.4473383232485748
EE5C5S3	C5b	2.933333333333333	0.3454438531820594	unme	0.4890559966423
EE5C5S3	C5b	2.933333333333333	0.10568137810352989	incons	0.4890559966423
EE5C5S3	C5b	2.933333333333333	0.5488747687144107	meth	0.4890559966423
EE5C5S3	C5b	3	0.34112617470343554	unme	0.5230736945192542
EE5C5S3	C5b	3	0.10434961228367483	incons	0.5230736945192542
EE5C5S3	C5b	3	0.5545242130128897	meth	0.5230736945192542
EE5C5S3	C5b	3.066666666666667	0.3351317165094157	unme	0.5161816655590921
EE5C5S3	C5b	3.066666666666667	0.1064315861481472	incons	0.5161816655590921
EE5C5S3	C5b	3.066666666666667	0.5584366973424371	meth	0.5161816655590921
EE5C5S3	C5b	3.1333333333333333	0.3368558001221358	unme	0.5016473715504879
EE5C5S3	C5b	3.1333333333333333	0.11009478798821125	incons	0.5016473715504879
EE5C5S3	C5b	3.1333333333333333	0.553049411889653	meth	0.5016473715504879
EE5C5S3	C5b	3.2	0.354014598540146	unme	0.49658109195201283
EE5C5S3	C5b	3.2	0.113228326290178	incons	0.49658109195201283
EE5C5S3	C5b	3.2	0.532757075169676	meth	0.49658109195201283
EE5C5S3	C5b	3.2666666666666666	0.3329354184075445	unme	0.4763194711622538
EE5C5S3	C5b	3.2666666666666666	0.11219874524160067	incons	0.4763194711622538
EE5C5S3	C5b	3.2666666666666666	0.5548658363508548	meth	0.4763194711622538
EE5C5S3	C5b	3.3333333333333335	0.33577607581684943	unme	0.4467472281487181
EE5C5S3	C5b	3.3333333333333335	0.11350487630172461	incons	0.4467472281487181
EE5C5S3	C5b	3.3333333333333335	0.550719047881426	meth	0.4467472281487181
EE5C5S3	C5b	3.4	0.3336388092352263	unme	0.42474904690287146
EE5C5S3	C5b	3.4	0.11728796523487155	incons	0.42474904690287146
EE5C5S3	C5b	3.4	0.5490732255299021	meth	0.42474904690287146
EE5C5S3	C5b	3.466666666666667	0.32514156285390716	unme	0.43459305375817564
EE5C5S3	C5b	3.466666666666667	0.11687429218573046	incons	0.43459305375817564
EE5C5S3	C5b	3.466666666666667	0.5579841449603624	meth	0.43459305375817564
EE5C5S3	C5b	3.533333333333333	0.3354649256178636	unme	0.4167272918051135
EE5C5S3	C5b	3.533333333333333	0.11677548221685598	incons	0.4167272918051135
EE5C5S3	C5b	3.533333333333333	0.5477595921652804	meth	0.4167272918051135
EE5C5S3	C5b	3.6	0.3272531519161153	unme	0.4145815116645098
EE5C5S3	C5b	3.6	0.1184621145924354	incons	0.4145815116645098
EE5C5S3	C5b	3.6	0.5542847334914492	meth	0.4145815116645098
EE5C5S3	C5b	3.6666666666666665	0.3221432023751985	unme	0.4413556713651149
EE5C5S3	C5b	3.6666666666666665	0.12033418490644203	incons	0.4413556713651149
EE5C5S3	C5b	3.6666666666666665	0.5575226127183595	meth	0.4413556713651149
EE5C5S3	C5b	3.7333333333333334	0.3080885836096637	unme	0.43565282781294823
EE5C5S3	C5b	3.7333333333333334	0.12751657981999054	incons	0.43565282781294823
EE5C5S3	C5b	3.7333333333333334	0.5643948365703458	meth	0.43565282781294823
EE5C5S3	C5b	3.8	0.3209532996932819	unme	0.4897852471057325
EE5C5S3	C5b	3.8	0.1256554862966261	incons	0.4897852471057325
EE5C5S3	C5b	3.8	0.5533912140100921	meth	0.4897852471057325
EE5C5S3	C5b	3.8666666666666667	0.31602061779576573	unme	0.5077157147354062
EE5C5S3	C5b	3.8666666666666667	0.12932869145886897	incons	0.5077157147354062
EE5C5S3	C5b	3.8666666666666667	0.5546506907453653	meth	0.5077157147354062
EE5C5S3	C5b	3.933333333333333	0.32396842440618767	unme	0.49189080479871294
EE5C5S3	C5b	3.933333333333333	0.12813130538413434	incons	0.49189080479871294
EE5C5S3	C5b	3.933333333333333	0.547900270209678	meth	0.49189080479871294
EE5C5S3	C5b	4	0.3179540490346092	unme	0.5016088979049351
EE5C5S3	C5b	4	0.12749232009157488	incons	0.5016088979049351
EE5C5S3	C5b	4	0.5545536308738159	meth	0.5016088979049351
EE5C5S3	C5b	4.066666666666666	0.32923419634941925	unme	0.5140271414081353
EE5C5S3	C5b	4.066666666666666	0.12736117109540154	incons	0.5140271414081353
EE5C5S3	C5b	4.066666666666666	0.5434046325551792	meth	0.5140271414081353
EE5C5S3	C5b	4.133333333333334	0.31858195442484427	unme	0.5025042845650729
EE5C5S3	C5b	4.133333333333334	0.12849187459429912	incons	0.5025042845650729
EE5C5S3	C5b	4.133333333333334	0.5529261709808566	meth	0.5025042845650729
EE5C5S3	C5b	4.2	0.3168007902852737	unme	0.45143926410408874
EE5C5S3	C5b	4.2	0.12985495373939862	incons	0.45143926410408874
EE5C5S3	C5b	4.2	0.5533442559753277	meth	0.45143926410408874
EE5C5S3	C5b	4.266666666666667	0.3295885874410903	unme	0.43695918295967257
EE5C5S3	C5b	4.266666666666667	0.1265953381734811	incons	0.43695918295967257
EE5C5S3	C5b	4.266666666666667	0.5438160743854286	meth	0.43695918295967257
EE5C5S3	C5b	4.333333333333333	0.3270829040456075	unme	0.3935574131719772
EE5C5S3	C5b	4.333333333333333	0.12822309224534653	incons	0.3935574131719772
EE5C5S3	C5b	4.333333333333333	0.544694003709046	meth	0.3935574131719772
EE5C5S3	C5b	4.4	0.30874828612513794	unme	0.3346927354761987
EE5C5S3	C5b	4.4	0.13582249272648228	incons	0.3346927354761987
EE5C5S3	C5b	4.4	0.5554292211483798	meth	0.3346927354761987
EE5C5S3	C5b	4.466666666666667	0.30355583708548045	unme	0.31331013255919693
EE5C5S3	C5b	4.466666666666667	0.12846895276574619	incons	0.31331013255919693
EE5C5S3	C5b	4.466666666666667	0.5679752101487734	meth	0.31331013255919693
EE5C5S3	C5b	4.533333333333333	0.31865301935793633	unme	0.24816550662795983
EE5C5S3	C5b	4.533333333333333	0.132690251194867	incons	0.24816550662795983
EE5C5S3	C5b	4.533333333333333	0.5486567294471967	meth	0.24816550662795983
EE5C5S3	C5b	4.6	0.335665184969273	unme	0.20282606414605997
EE5C5S3	C5b	4.6	0.1232966552503097	incons	0.20282606414605997
EE5C5S3	C5b	4.6	0.5410381597804172	meth	0.20282606414605997
EE5C5S3	C5b	4.666666666666667	0.3263368808303771	unme	0.15975132034556327
EE5C5S3	C5b	4.666666666666667	0.1278741295493365	incons	0.15975132034556327
EE5C5S3	C5b	4.666666666666667	0.5457889896202864	meth	0.15975132034556327
EE5C5S3	C5b	4.733333333333333	0.3195594061000354	unme	0.15390332622153824
EE5C5S3	C5b	4.733333333333333	0.1261876388933621	incons	0.15390332622153824
EE5C5S3	C5b	4.733333333333333	0.5542529550066024	meth	0.15390332622153824
EE5C5S3	C5b	4.8	0.3205267848301812	unme	0.10567311391696688
EE5C5S3	C5b	4.8	0.1411525893652837	incons	0.10567311391696688
EE5C5S3	C5b	4.8	0.5383206258045351	meth	0.10567311391696688
EE5C5S3	C5b	4.866666666666666	0.3400012272197337	unme	0.08361372459864994
EE5C5S3	C5b	4.866666666666666	0.12775357427747439	incons	0.08361372459864994
EE5C5S3	C5b	4.866666666666666	0.532245198502792	meth	0.08361372459864994
EE5C5S3	C5b	4.933333333333334	0.30798762930574813	unme	0.05201287118323949
EE5C5S3	C5b	4.933333333333334	0.13031886530873413	incons	0.05201287118323949
EE5C5S3	C5b	4.933333333333334	0.5616935053855178	meth	0.05201287118323949
EE5C5S3	C5b	5	0.3687060097455333	unme	0.031338533104823194
EE5C5S3	C5b	5	0.13878361306623352	incons	0.031338533104823194
EE5C5S3	C5b	5	0.49251037718823315	meth	0.031338533104823194
EE5C5S3	C5b	5.066666666666666	0.35307057745187903	unme	0.028673358749256757
EE5C5S3	C5b	5.066666666666666	0.12593950504124657	incons	0.028673358749256757
EE5C5S3	C5b	5.066666666666666	0.5209899175068744	meth	0.028673358749256757
EE5C5S3	C5b	5.133333333333334	0.3238707003729797	unme	0.020997866461473894
EE5C5S3	C5b	5.133333333333334	0.1276419394944053	incons	0.020997866461473894
EE5C5S3	C5b	5.133333333333334	0.548487360132615	meth	0.020997866461473894
EE5C5S3	C5b	5.2	0.31528744521783963	unme	0.020863208702039105
EE5C5S3	C5b	5.2	0.1265790152101057	incons	0.020863208702039105
EE5C5S3	C5b	5.2	0.5581335395720547	meth	0.020863208702039105
EE5C5S3	C5b	5.266666666666667	0.2417031934877896	unme	0.009523976076387674
EE5C5S3	C5b	5.266666666666667	0.1596743894802755	incons	0.009523976076387674
EE5C5S3	C5b	5.266666666666667	0.5986224170319349	meth	0.009523976076387674
EE5C5S3	C5b	5.333333333333333	0.5195530726256983	unme	0.00974957154349271
EE5C5S3	C5b	5.333333333333333	0.0782122905027933	incons	0.00974957154349271
EE5C5S3	C5b	5.333333333333333	0.4022346368715084	meth	0.00974957154349271
EE5C5S3	C5b	5.4	0.2687793427230047	unme	0.004263579448078067
EE5C5S3	C5b	5.4	0.12206572769953052	incons	0.004263579448078067
EE5C5S3	C5b	5.4	0.6091549295774648	meth	0.004263579448078067
EE5C5S3	C5b	5.466666666666667	0.31693989071038253	unme	0.0014182784792417195
EE5C5S3	C5b	5.466666666666667	0.08196721311475409	incons	0.0014182784792417195
EE5C5S3	C5b	5.466666666666667	0.6010928961748634	meth	0.0014182784792417195
EE5C5S3	C5b	5.533333333333333	0.5478723404255319	unme	0.0015371970200412715
EE5C5S3	C5b	5.533333333333333	0.08643617021276596	incons	0.0015371970200412715
EE5C5S3	C5b	5.533333333333333	0.36569148936170215	meth	0.0015371970200412715
EE5C5S3	C5b	5.6	0.19	unme	4.3894931971599446e-4
EE5C5S3	C5b	5.6	0.06	incons	4.3894931971599446e-4
EE5C5S3	C5b	5.6	0.75	meth	4.3894931971599446e-4
EE5C5S3	C5b	5.733333333333333	0.16176470588235295	unme	9.338603056906017e-4
EE5C5S3	C5b	5.733333333333333	0.16176470588235295	incons	9.338603056906017e-4
EE5C5S3	C5b	5.733333333333333	0.6764705882352942	meth	9.338603056906017e-4
EE5C5S3	C5b	5.8	0.1223021582733813	unme	5.106502046098423e-4
EE5C5S3	C5b	5.8	0.11510791366906475	incons	5.106502046098423e-4
EE5C5S3	C5b	5.8	0.762589928057554	meth	5.106502046098423e-4
EE5A5S3	A5b	0.6666666666666666	0.4489795918367347	unme	3.2335510475140774e-4
EE5A5S3	A5b	0.6666666666666666	0	incons	3.2335510475140774e-4
EE5A5S3	A5b	0.6666666666666666	0.5510204081632653	meth	3.2335510475140774e-4
EE5A5S3	A5b	0.7333333333333333	0.6451612903225806	unme	1.5124674254501328e-4
EE5A5S3	A5b	0.7333333333333333	0.03225806451612903	incons	1.5124674254501328e-4
EE5A5S3	A5b	0.7333333333333333	0.3225806451612903	meth	1.5124674254501328e-4
EE5A5S3	A5b	0.8	0.3181818181818182	unme	2.19047006444502e-4
EE5A5S3	A5b	0.8	0	incons	2.19047006444502e-4
EE5A5S3	A5b	0.8	0.6818181818181818	meth	2.19047006444502e-4
EE5A5S3	A5b	0.8666666666666667	0.5686274509803921	unme	9.613729727286478e-4
EE5A5S3	A5b	0.8666666666666667	0.026143790849673203	incons	9.613729727286478e-4
EE5A5S3	A5b	0.8666666666666667	0.40522875816993464	meth	9.613729727286478e-4
EE5A5S3	A5b	0.9333333333333333	0.3739495798319328	unme	0.0018323455935913104
EE5A5S3	A5b	0.9333333333333333	0.046218487394957986	incons	0.0018323455935913104
EE5A5S3	A5b	0.9333333333333333	0.5798319327731093	meth	0.0018323455935913104
EE5A5S3	A5b	1	0.5657142857142857	unme	0.0018775457695243028
EE5A5S3	A5b	1	0.06	incons	0.0018775457695243028
EE5A5S3	A5b	1	0.3742857142857143	meth	0.0018775457695243028
EE5A5S3	A5b	1.0666666666666667	0.37458745874587457	unme	0.005001573313816129
EE5A5S3	A5b	1.0666666666666667	0.04785478547854786	incons	0.005001573313816129
EE5A5S3	A5b	1.0666666666666667	0.5775577557755776	meth	0.005001573313816129
EE5A5S3	A5b	1.1333333333333333	0.33382789317507416	unme	0.010145701028651697
EE5A5S3	A5b	1.1333333333333333	0.12685459940652818	incons	0.010145701028651697
EE5A5S3	A5b	1.1333333333333333	0.5393175074183977	meth	0.010145701028651697
EE5A5S3	A5b	1.2	0.3682495344506518	unme	0.0178279924689553
EE5A5S3	A5b	1.2	0.04888268156424581	incons	0.0178279924689553
EE5A5S3	A5b	1.2	0.5828677839851024	meth	0.0178279924689553
EE5A5S3	A5b	1.2666666666666666	0.36594963273871983	unme	0.032848358625149725
EE5A5S3	A5b	1.2666666666666666	0.05535152151101784	incons	0.032848358625149725
EE5A5S3	A5b	1.2666666666666666	0.5786988457502623	meth	0.032848358625149725
EE5A5S3	A5b	1.3333333333333333	0.3775325068037496	unme	0.05788751762372245
EE5A5S3	A5b	1.3333333333333333	0.06168732990625945	incons	0.05788751762372245
EE5A5S3	A5b	1.3333333333333333	0.5607801632899909	meth	0.05788751762372245
EE5A5S3	A5b	1.4	0.3882150615496017	unme	0.101472656501263
EE5A5S3	A5b	1.4	0.07856625633598842	incons	0.101472656501263
EE5A5S3	A5b	1.4	0.5332186821144098	meth	0.101472656501263
EE5A5S3	A5b	1.4666666666666666	0.3901228999887248	unme	0.16830285508649748
EE5A5S3	A5b	1.4666666666666666	0.07684068102379073	incons	0.16830285508649748
EE5A5S3	A5b	1.4666666666666666	0.5330364189874846	meth	0.16830285508649748
EE5A5S3	A5b	1.5333333333333334	0.3847650171179583	unme	0.24513620029936423
EE5A5S3	A5b	1.5333333333333334	0.06928882664176782	incons	0.24513620029936423
EE5A5S3	A5b	1.5333333333333334	0.5459461562402739	meth	0.24513620029936423
EE5A5S3	A5b	1.6	0.3827531122617605	unme	0.35345494498617047
EE5A5S3	A5b	1.6	0.07408835518343065	incons	0.35345494498617047
EE5A5S3	A5b	1.6	0.5431585325548088	meth	0.35345494498617047
EE5A5S3	A5b	1.6666666666666667	0.3814834380074739	unme	0.49403966141591293
EE5A5S3	A5b	1.6666666666666667	0.0749545107706756	incons	0.49403966141591293
EE5A5S3	A5b	1.6666666666666667	0.5435620512218505	meth	0.49403966141591293
EE5A5S3	A5b	1.7333333333333334	0.3843055060054703	unme	0.6396085664764203
EE5A5S3	A5b	1.7333333333333334	0.07787786894993459	incons	0.6396085664764203
EE5A5S3	A5b	1.7333333333333334	0.537816625044595	meth	0.6396085664764203
EE5A5S3	A5b	1.8	0.38518988949574495	unme	0.7357997562667437
EE5A5S3	A5b	1.8	0.07830560142258351	incons	0.7357997562667437
EE5A5S3	A5b	1.8	0.5365045090816716	meth	0.7357997562667437
EE5A5S3	A5b	1.8666666666666667	0.38221758864351985	unme	0.8631356057432038
EE5A5S3	A5b	1.8666666666666667	0.08071904716772502	incons	0.8631356057432038
EE5A5S3	A5b	1.8666666666666667	0.5370633641887551	meth	0.8631356057432038
EE5A5S3	A5b	1.9333333333333333	0.3850013613909526	unme	0.951571488424409
EE5A5S3	A5b	1.9333333333333333	0.07900929635536194	incons	0.951571488424409
EE5A5S3	A5b	1.9333333333333333	0.5359893422536854	meth	0.951571488424409
EE5A5S3	A5b	2	0.3838057124061181	unme	1
EE5A5S3	A5b	2	0.08283537086782523	incons	1
EE5A5S3	A5b	2	0.5333589167260567	meth	1
EE5A5S3	A5b	2.066666666666667	0.3987277153852195	unme	0.9160754425705687
EE5A5S3	A5b	2.066666666666667	0.08231563653498783	incons	0.9160754425705687
EE5A5S3	A5b	2.066666666666667	0.5189566480797927	meth	0.9160754425705687
EE5A5S3	A5b	2.1333333333333333	0.37706423811291995	unme	0.9224730059333924
EE5A5S3	A5b	2.1333333333333333	0.0842990873380367	incons	0.9224730059333924
EE5A5S3	A5b	2.1333333333333333	0.5386366745490434	meth	0.9224730059333924
EE5A5S3	A5b	2.2	0.3808213732792167	unme	0.8380512465686981
EE5A5S3	A5b	2.2	0.08613331101719737	incons	0.8380512465686981
EE5A5S3	A5b	2.2	0.5330453157035859	meth	0.8380512465686981
EE5A5S3	A5b	2.2666666666666666	0.3756061171204774	unme	0.7464739516601502
EE5A5S3	A5b	2.2666666666666666	0.08463493099589706	incons	0.7464739516601502
EE5A5S3	A5b	2.2666666666666666	0.5397589518836255	meth	0.7464739516601502
EE5A5S3	A5b	2.3333333333333335	0.37156995626934	unme	0.6625250556744475
EE5A5S3	A5b	2.3333333333333335	0.08614428560468507	incons	0.6625250556744475
EE5A5S3	A5b	2.3333333333333335	0.542285758125975	meth	0.6625250556744475
EE5A5S3	A5b	2.4	0.3578841231676103	unme	0.5562629189925924
EE5A5S3	A5b	2.4	0.08668269603660901	incons	0.5562629189925924
EE5A5S3	A5b	2.4	0.5554331807957806	meth	0.5562629189925924
EE5A5S3	A5b	2.466666666666667	0.3677033258118316	unme	0.5026537718677582
EE5A5S3	A5b	2.466666666666667	0.09032342457241899	incons	0.5026537718677582
EE5A5S3	A5b	2.466666666666667	0.5419732496157493	meth	0.5026537718677582
EE5A5S3	A5b	2.533333333333333	0.36803594793746985	unme	0.47084154035245707
EE5A5S3	A5b	2.533333333333333	0.08978376144893602	incons	0.47084154035245707
EE5A5S3	A5b	2.533333333333333	0.5421802906135941	meth	0.47084154035245707
EE5A5S3	A5b	2.6	0.35168372093023254	unme	0.4355349875438746
EE5A5S3	A5b	2.6	0.09255813953488372	incons	0.4355349875438746
EE5A5S3	A5b	2.6	0.5557581395348837	meth	0.4355349875438746
EE5A5S3	A5b	2.6666666666666665	0.3423812898653437	unme	0.42194711927109496
EE5A5S3	A5b	2.6666666666666665	0.09503897944720056	incons	0.42194711927109496
EE5A5S3	A5b	2.6666666666666665	0.5625797306874557	meth	0.42194711927109496
EE5A5S3	A5b	2.7333333333333334	0.34494961907102484	unme	0.4683920385105499
EE5A5S3	A5b	2.7333333333333334	0.09363479970508724	incons	0.4683920385105499
EE5A5S3	A5b	2.7333333333333334	0.5614155812238879	meth	0.4683920385105499
EE5A5S3	A5b	2.8	0.34563328549161226	unme	0.47053383146245165
EE5A5S3	A5b	2.8	0.09701066407395405	incons	0.47053383146245165
EE5A5S3	A5b	2.8	0.5573560504344337	meth	0.47053383146245165
EE5A5S3	A5b	2.8666666666666667	0.34272321362348507	unme	0.49433693949608754
EE5A5S3	A5b	2.8666666666666667	0.0955008677851453	incons	0.49433693949608754
EE5A5S3	A5b	2.8666666666666667	0.5617759185913697	meth	0.49433693949608754
EE5A5S3	A5b	2.933333333333333	0.34347584512808516	unme	0.4826787710419858
EE5A5S3	A5b	2.933333333333333	0.10064042578079307	incons	0.4826787710419858
EE5A5S3	A5b	2.933333333333333	0.5558837290911217	meth	0.4826787710419858
EE5A5S3	A5b	3	0.3271286546581859	unme	0.5222080633636927
EE5A5S3	A5b	3	0.10196964028007911	incons	0.5222080633636927
EE5A5S3	A5b	3	0.570901705061735	meth	0.5222080633636927
EE5A5S3	A5b	3.066666666666667	0.32428610000385716	unme	0.5261144016452864
EE5A5S3	A5b	3.066666666666667	0.10339817683891124	incons	0.5261144016452864
EE5A5S3	A5b	3.066666666666667	0.5723157231572316	meth	0.5261144016452864
EE5A5S3	A5b	3.1333333333333333	0.32794919305029674	unme	0.507544083210047
EE5A5S3	A5b	3.1333333333333333	0.10331910094256022	incons	0.507544083210047
EE5A5S3	A5b	3.1333333333333333	0.5687317060071431	meth	0.507544083210047
EE5A5S3	A5b	3.2	0.3477054629282153	unme	0.5045052406127057
EE5A5S3	A5b	3.2	0.1021015386264944	incons	0.5045052406127057
EE5A5S3	A5b	3.2	0.5501929984452903	meth	0.5045052406127057
EE5A5S3	A5b	3.2666666666666666	0.34218525478059025	unme	0.4652054261072739
EE5A5S3	A5b	3.2666666666666666	0.10339062672709186	incons	0.4652054261072739
EE5A5S3	A5b	3.2666666666666666	0.5544241184923179	meth	0.4652054261072739
EE5A5S3	A5b	3.3333333333333335	0.34732508189825495	unme	0.506200247210193
EE5A5S3	A5b	3.3333333333333335	0.10530139832506916	incons	0.506200247210193
EE5A5S3	A5b	3.3333333333333335	0.5473735197766759	meth	0.506200247210193
EE5A5S3	A5b	3.4	0.33039039867567943	unme	0.4936189520860751
EE5A5S3	A5b	3.4	0.10486712900838988	incons	0.4936189520860751
EE5A5S3	A5b	3.4	0.5647424723159308	meth	0.4936189520860751
EE5A5S3	A5b	3.466666666666667	0.32992071699413994	unme	0.5410652290692762
EE5A5S3	A5b	3.466666666666667	0.10421693668849821	incons	0.5410652290692762
EE5A5S3	A5b	3.466666666666667	0.5658623463173619	meth	0.5410652290692762
EE5A5S3	A5b	3.533333333333333	0.33190729556130766	unme	0.5062419704495157
EE5A5S3	A5b	3.533333333333333	0.10817515099223468	incons	0.5062419704495157
EE5A5S3	A5b	3.533333333333333	0.5599175534464577	meth	0.5062419704495157
EE5A5S3	A5b	3.6	0.32973789464726405	unme	0.5557100860715658
EE5A5S3	A5b	3.6	0.10545910986299038	incons	0.5557100860715658
EE5A5S3	A5b	3.6	0.5648029954897456	meth	0.5557100860715658
EE5A5S3	A5b	3.6666666666666665	0.31279637060003646	unme	0.528751658064146
EE5A5S3	A5b	3.6666666666666665	0.11485500638336676	incons	0.528751658064146
EE5A5S3	A5b	3.6666666666666665	0.5723486230165967	meth	0.528751658064146
EE5A5S3	A5b	3.7333333333333334	0.32974684751712163	unme	0.5917554879098222
EE5A5S3	A5b	3.7333333333333334	0.11251645395753448	incons	0.5917554879098222
EE5A5S3	A5b	3.7333333333333334	0.5577366985253439	meth	0.5917554879098222
EE5A5S3	A5b	3.8	0.31783703703703703	unme	0.5887757532348549
EE5A5S3	A5b	3.8	0.11163456790123456	incons	0.5887757532348549
EE5A5S3	A5b	3.8	0.5705283950617284	meth	0.5887757532348549
EE5A5S3	A5b	3.8666666666666667	0.32341637010676155	unme	0.6053398792459916
EE5A5S3	A5b	3.8666666666666667	0.11258837485172005	incons	0.6053398792459916
EE5A5S3	A5b	3.8666666666666667	0.5639952550415184	meth	0.6053398792459916
EE5A5S3	A5b	3.933333333333333	0.31953248993146977	unme	0.6099172662933596
EE5A5S3	A5b	3.933333333333333	0.11372164068878839	incons	0.6099172662933596
EE5A5S3	A5b	3.933333333333333	0.5667458693797418	meth	0.6099172662933596
EE5A5S3	A5b	4	0.31411240786240785	unme	0.5865313906529513
EE5A5S3	A5b	4	0.11819525491400491	incons	0.5865313906529513
EE5A5S3	A5b	4	0.5676923372235873	meth	0.5865313906529513
EE5A5S3	A5b	4.066666666666666	0.31945813558805297	unme	0.5450324137415489
EE5A5S3	A5b	4.066666666666666	0.11307811912480564	incons	0.5450324137415489
EE5A5S3	A5b	4.066666666666666	0.5674637452871414	meth	0.5450324137415489
EE5A5S3	A5b	4.133333333333334	0.326073952408472	unme	0.5436277313510158
EE5A5S3	A5b	4.133333333333334	0.11610953959708407	incons	0.5436277313510158
EE5A5S3	A5b	4.133333333333334	0.5578165079944439	meth	0.5436277313510158
EE5A5S3	A5b	4.2	0.3274142104191644	unme	0.4656921972327061
EE5A5S3	A5b	4.2	0.1179225009613862	incons	0.4656921972327061
EE5A5S3	A5b	4.2	0.5546632886194494	meth	0.4656921972327061
EE5A5S3	A5b	4.266666666666667	0.3136813981965936	unme	0.48336372755420115
EE5A5S3	A5b	4.266666666666667	0.12078370254925971	incons	0.48336372755420115
EE5A5S3	A5b	4.266666666666667	0.5655348992541467	meth	0.48336372755420115
EE5A5S3	A5b	4.333333333333333	0.3129494413098794	unme	0.38082365151359737
EE5A5S3	A5b	4.333333333333333	0.12209591769000995	incons	0.38082365151359737
EE5A5S3	A5b	4.333333333333333	0.5649546410001106	meth	0.38082365151359737
EE5A5S3	A5b	4.4	0.31533087245132363	unme	0.3346829642275377
EE5A5S3	A5b	4.4	0.12053040984775273	incons	0.3346829642275377
EE5A5S3	A5b	4.4	0.5641387177009236	meth	0.3346829642275377
EE5A5S3	A5b	4.466666666666667	0.32997732713925576	unme	0.31719397307807984
EE5A5S3	A5b	4.466666666666667	0.1228298267032392	incons	0.31719397307807984
EE5A5S3	A5b	4.466666666666667	0.5471928461575051	meth	0.31719397307807984
EE5A5S3	A5b	4.533333333333333	0.3090816586110404	unme	0.28930198759081327
EE5A5S3	A5b	4.533333333333333	0.12422623590265412	incons	0.28930198759081327
EE5A5S3	A5b	4.533333333333333	0.5666921054863054	meth	0.28930198759081327
EE5A5S3	A5b	4.6	0.3042148825684688	unme	0.20529919908765185
EE5A5S3	A5b	4.6	0.12338877612884519	incons	0.20529919908765185
EE5A5S3	A5b	4.6	0.572396341302686	meth	0.20529919908765185
EE5A5S3	A5b	4.666666666666667	0.31493252067914673	unme	0.1720927159916484
EE5A5S3	A5b	4.666666666666667	0.11728341314758381	incons	0.1720927159916484
EE5A5S3	A5b	4.666666666666667	0.5677840661732695	meth	0.1720927159916484
EE5A5S3	A5b	4.733333333333333	0.32159972118149344	unme	0.11914244835445284
EE5A5S3	A5b	4.733333333333333	0.11540472248845517	incons	0.11914244835445284
EE5A5S3	A5b	4.733333333333333	0.5629955563300514	meth	0.11914244835445284
EE5A5S3	A5b	4.8	0.3209084289095212	unme	0.11151057249499756
EE5A5S3	A5b	4.8	0.1246586564718733	incons	0.11151057249499756
EE5A5S3	A5b	4.8	0.5544329146186054	meth	0.11151057249499756
EE5A5S3	A5b	4.866666666666666	0.28902396053558843	unme	0.06557328600063629
EE5A5S3	A5b	4.866666666666666	0.12702607470049332	incons	0.06557328600063629
EE5A5S3	A5b	4.866666666666666	0.58394996476391825	meth	0.06557328600063629
EE5A5S3	A5b	4.933333333333334	0.3079206374004062	unme	0.06376875589992681
EE5A5S3	A5b	4.933333333333334	0.12248086236525543	incons	0.06376875589992681
EE5A5S3	A5b	4.933333333333334	0.5695985002343383	meth	0.06376875589992681
EE5A5S3	A5b	5	0.3231612826320181	unme	0.04222391819463544
EE5A5S3	A5b	5	0.11765407080700918	incons	0.04222391819463544
EE5A5S3	A5b	5	0.5591846465609727	meth	0.04222391819463544
EE5A5S3	A5b	5.066666666666666	0.30550152820227844	unme	0.03682771257555818
EE5A5S3	A5b	5.066666666666666	0.10975270908585719	incons	0.03682771257555818
EE5A5S3	A5b	5.066666666666666	0.5847457627118644	meth	0.03682771257555818
EE5A5S3	A5b	5.133333333333334	0.24413665743305632	unme	0.026429933642664792
EE5A5S3	A5b	5.133333333333334	0.11505078485687904	incons	0.026429933642664792
EE5A5S3	A5b	5.133333333333334	0.6408125577100646	meth	0.026429933642664792
EE5A5S3	A5b	5.2	0.31728840754111515	unme	0.02252707229768141
EE5A5S3	A5b	5.2	0.13257119935820297	incons	0.02252707229768141
EE5A5S3	A5b	5.2	0.5501403931006819	meth	0.02252707229768141
EE5A5S3	A5b	5.266666666666667	0.5247787610619469	unme	0.004407017153466767
EE5A5S3	A5b	5.266666666666667	0.09292035398230089	incons	0.004407017153466767
EE5A5S3	A5b	5.266666666666667	0.38230088495575215	meth	0.004407017153466767
EE5A5S3	A5b	5.333333333333333	0.3206831119544592	unme	0.0072928745399578245
EE5A5S3	A5b	5.333333333333333	0.0961416824794434	incons	0.0072928745399578245
EE5A5S3	A5b	5.333333333333333	0.5831752055660974	meth	0.0072928745399578245
EE5A5S3	A5b	5.4	0.43037974683544306	unme	0.003699460553284923
EE5A5S3	A5b	5.4	0.09132007233273057	incons	0.003699460553284923
EE5A5S3	A5b	5.4	0.4783001808318265	meth	0.003699460553284923
EE5A5S3	A5b	5.466666666666667	0.25391849529780564	unme	0.0022652242015649693
EE5A5S3	A5b	5.466666666666667	0.10031347962382445	incons	0.0022652242015649693
EE5A5S3	A5b	5.466666666666667	0.64576802507837	meth	0.0022652242015649693
EE5A5S3	A5b	5.533333333333333	0.09571788413098237	unme	0.002454717246822514
EE5A5S3	A5b	5.533333333333333	0.12090680100755667	incons	0.002454717246822514
EE5A5S3	A5b	5.533333333333333	0.783375314861461	meth	0.002454717246822514
EE5A5S3	A5b	5.733333333333333	0.3912037037037037	unme	0.0028302264007273753
EE5A5S3	A5b	5.733333333333333	0.09606481481481481	incons	0.0028302264007273753
EE5A5S3	A5b	5.733333333333333	0.5127314814814815	meth	0.0028302264007273753
EE5A5S3	A5b	5.933333333333334	0.273972602739726	unme	5.702176040777513e-4
EE5A5S3	A5b	5.933333333333334	0.1780821917808219	incons	5.702176040777513e-4
EE5A5S3	A5b	5.933333333333334	0.547945205479452	meth	5.702176040777513e-4
EE5C8S3	C8b	0.9333333333333333	0.4	unme	1.6525503410521998e-4
EE5C8S3	C8b	0.9333333333333333	0.1	incons	1.6525503410521998e-4
EE5C8S3	C8b	0.9333333333333333	0.5	meth	1.6525503410521998e-4
EE5C8S3	C8b	1	0.4444444444444444	unme	3.571028323193259e-4
EE5C8S3	C8b	1	0.1111111111111111	incons	3.571028323193259e-4
EE5C8S3	C8b	1	0.4444444444444444	meth	3.571028323193259e-4
EE5C8S3	C8b	1.0666666666666667	0.5257731958762887	unme	0.0014834963406457102
EE5C8S3	C8b	1.0666666666666667	0.14432989690721648	incons	0.0014834963406457102
EE5C8S3	C8b	1.0666666666666667	0.32989690721649484	meth	0.0014834963406457102
EE5C8S3	C8b	1.1333333333333333	0.5335365853658537	unme	0.0029271035351280915
EE5C8S3	C8b	1.1333333333333333	0.054878048780487805	incons	0.0029271035351280915
EE5C8S3	C8b	1.1333333333333333	0.4115853658536585	meth	0.0029271035351280915
EE5C8S3	C8b	1.2	0.3678646934460888	unme	0.008498287615939702
EE5C8S3	C8b	1.2	0.07505285412262157	incons	0.008498287615939702
EE5C8S3	C8b	1.2	0.5570824524312896	meth	0.008498287615939702
EE5C8S3	C8b	1.2666666666666666	0.4214765100671141	unme	0.014324002438936365
EE5C8S3	C8b	1.2666666666666666	0.09194630872483221	incons	0.014324002438936365
EE5C8S3	C8b	1.2666666666666666	0.4865771812080537	meth	0.014324002438936365
EE5C8S3	C8b	1.3333333333333333	0.4536082474226804	unme	0.027339260987085414
EE5C8S3	C8b	1.3333333333333333	0.06516936671575847	incons	0.027339260987085414
EE5C8S3	C8b	1.3333333333333333	0.48122238586156113	meth	0.027339260987085414
EE5C8S3	C8b	1.4	0.4144092219020173	unme	0.05123665850522074
EE5C8S3	C8b	1.4	0.08472622478386167	incons	0.05123665850522074
EE5C8S3	C8b	1.4	0.500864553314121	meth	0.05123665850522074
EE5C8S3	C8b	1.4666666666666666	0.43078733418913134	unme	0.09429794153010967
EE5C8S3	C8b	1.4666666666666666	0.07841249465126231	incons	0.09429794153010967
EE5C8S3	C8b	1.4666666666666666	0.49080017115960634	meth	0.09429794153010967
EE5C8S3	C8b	1.5333333333333334	0.420045851841238	unme	0.14116009033941865
EE5C8S3	C8b	1.5333333333333334	0.08002579166069637	incons	0.14116009033941865
EE5C8S3	C8b	1.5333333333333334	0.4999283564980656	meth	0.14116009033941865
EE5C8S3	C8b	1.6	0.4346381273518057	unme	0.20727729984671173
EE5C8S3	C8b	1.6	0.08336998485070615	incons	0.20727729984671173
EE5C8S3	C8b	1.6	0.48199188779748814	meth	0.20727729984671173
EE5C8S3	C8b	1.6666666666666667	0.4356506603870175	unme	0.2972121285798135
EE5C8S3	C8b	1.6666666666666667	0.07931469915702535	incons	0.2972121285798135
EE5C8S3	C8b	1.6666666666666667	0.4850346404559571	meth	0.2972121285798135
EE5C8S3	C8b	1.7333333333333334	0.4286413141430006	unme	0.40111005795323096
EE5C8S3	C8b	1.7333333333333334	0.08530085738561755	incons	0.40111005795323096
EE5C8S3	C8b	1.7333333333333334	0.48605782847138185	meth	0.40111005795323096
EE5C8S3	C8b	1.8	0.42417454786792763	unme	0.4949559224934896
EE5C8S3	C8b	1.8	0.08281483325037332	incons	0.4949559224934896
EE5C8S3	C8b	1.8	0.493010618881699	meth	0.4949559224934896
EE5C8S3	C8b	1.8666666666666667	0.42430460949490423	unme	0.5888112844495013
EE5C8S3	C8b	1.8666666666666667	0.08472296470020176	incons	0.5888112844495013
EE5C8S3	C8b	1.8666666666666667	0.49097242580489403	meth	0.5888112844495013
EE5C8S3	C8b	1.9333333333333333	0.4266435825694455	unme	0.6632995162016416
EE5C8S3	C8b	1.9333333333333333	0.08571516903433245	incons	0.6632995162016416
EE5C8S3	C8b	1.9333333333333333	0.487641248396222	meth	0.6632995162016416
EE5C8S3	C8b	2	0.42837612487417936	unme	0.6600305056993993
EE5C8S3	C8b	2	0.08593362678965792	incons	0.6600305056993993
EE5C8S3	C8b	2	0.48569024833616276	meth	0.6600305056993993
EE5C8S3	C8b	2.066666666666667	0.4289116206622834	unme	0.6560149983189575
EE5C8S3	C8b	2.066666666666667	0.0866270275127679	incons	0.6560149983189575
EE5C8S3	C8b	2.066666666666667	0.4844613518249487	meth	0.6560149983189575
EE5C8S3	C8b	2.1333333333333333	0.4246362412665855	unme	0.6300775558970405
EE5C8S3	C8b	2.1333333333333333	0.08571565925261201	incons	0.6300775558970405
EE5C8S3	C8b	2.1333333333333333	0.4896480994808025	meth	0.6300775558970405
EE5C8S3	C8b	2.2	0.4260601063176547	unme	0.5590843731420682
EE5C8S3	C8b	2.2	0.08682608466815207	incons	0.5590843731420682
EE5C8S3	C8b	2.2	0.4871138090141932	meth	0.5590843731420682
EE5C8S3	C8b	2.2666666666666666	0.4209600355568725	unme	0.5372859045053842
EE5C8S3	C8b	2.2666666666666666	0.08691062631949331	incons	0.5372859045053842
EE5C8S3	C8b	2.2666666666666666	0.4921293381236342	meth	0.5372859045053842
EE5C8S3	C8b	2.3333333333333335	0.4207219416040409	unme	0.4684923232388467
EE5C8S3	C8b	2.3333333333333335	0.0898320397519609	incons	0.4684923232388467
EE5C8S3	C8b	2.3333333333333335	0.48944601864399817	meth	0.4684923232388467
EE5C8S3	C8b	2.4	0.4078709832711518	unme	0.4126741113742951
EE5C8S3	C8b	2.4	0.09105788903598508	incons	0.4126741113742951
EE5C8S3	C8b	2.4	0.5010711276928631	meth	0.4126741113742951
EE5C8S3	C8b	2.466666666666667	0.4107899906938269	unme	0.3727868646941167
EE5C8S3	C8b	2.466666666666667	0.09401819873849654	incons	0.3727868646941167
EE5C8S3	C8b	2.466666666666667	0.4951918105676766	meth	0.3727868646941167
EE5C8S3	C8b	2.533333333333333	0.38255734032533156	unme	0.36898409942654603
EE5C8S3	C8b	2.533333333333333	0.0932209861772268	incons	0.36898409942654603
EE5C8S3	C8b	2.533333333333333	0.5242216734974416	meth	0.36898409942654603
EE5C8S3	C8b	2.6	0.3725249506324385	unme	0.36451081660680135
EE5C8S3	C8b	2.6	0.09892191919731014	incons	0.36451081660680135
EE5C8S3	C8b	2.6	0.5285531301702514	meth	0.36451081660680135
EE5C8S3	C8b	2.6666666666666665	0.373507644103506	unme	0.35242440531931263
EE5C8S3	C8b	2.6666666666666665	0.0977796985576144	incons	0.35242440531931263
EE5C8S3	C8b	2.6666666666666665	0.5287126573388796	meth	0.35242440531931263
EE5C8S3	C8b	2.7333333333333334	0.3853745652786916	unme	0.3770151141874296
EE5C8S3	C8b	2.7333333333333334	0.09862299088260175	incons	0.3770151141874296
EE5C8S3	C8b	2.7333333333333334	0.5160024438387066	meth	0.3770151141874296
EE5C8S3	C8b	2.8	0.3586819628586476	unme	0.4003160739962656
EE5C8S3	C8b	2.8	0.10473769778571593	incons	0.4003160739962656
EE5C8S3	C8b	2.8	0.5365803393556364	meth	0.4003160739962656
EE5C8S3	C8b	2.8666666666666667	0.375790113452188	unme	0.4315663707905079
EE5C8S3	C8b	2.8666666666666667	0.10224878444084279	incons	0.4315663707905079
EE5C8S3	C8b	2.8666666666666667	0.5219611021069692	meth	0.4315663707905079
EE5C8S3	C8b	2.933333333333333	0.35747641101523914	unme	0.4463595455676511
EE5C8S3	C8b	2.933333333333333	0.10342640813267483	incons	0.4463595455676511
EE5C8S3	C8b	2.933333333333333	0.539097180852086	meth	0.4463595455676511
EE5C8S3	C8b	3	0.37917020143231994	unme	0.4247776180101395
EE5C8S3	C8b	3	0.1044449267070452	incons	0.4247776180101395
EE5C8S3	C8b	3	0.5163848718606349	meth	0.4247776180101395
EE5C8S3	C8b	3.066666666666667	0.3706764721043317	unme	0.48298537967818955
EE5C8S3	C8b	3.066666666666667	0.10276808879877661	incons	0.48298537967818955
EE5C8S3	C8b	3.066666666666667	0.5265554390968917	meth	0.48298537967818955
EE5C8S3	C8b	3.1333333333333333	0.3641637738361311	unme	0.49948998877405465
EE5C8S3	C8b	3.1333333333333333	0.09875251636628782	incons	0.49948998877405465
EE5C8S3	C8b	3.1333333333333333	0.5370837097975811	meth	0.49948998877405465
EE5C8S3	C8b	3.2	0.358439744612929	unme	0.4847518990082799
EE5C8S3	C8b	3.2	0.10308592710827348	incons	0.4847518990082799
EE5C8S3	C8b	3.2	0.5384743282787976	meth	0.4847518990082799
EE5C8S3	C8b	3.2666666666666666	0.3482507846589604	unme	0.5093767985731082
EE5C8S3	C8b	3.2666666666666666	0.10457015999387584	incons	0.5093767985731082
EE5C8S3	C8b	3.2666666666666666	0.5471790553471637	meth	0.5093767985731082
EE5C8S3	C8b	3.3333333333333335	0.34259584945480126	unme	0.5390201326219136
EE5C8S3	C8b	3.3333333333333335	0.10249736194161098	incons	0.5390201326219136
EE5C8S3	C8b	3.3333333333333335	0.5549067886035878	meth	0.5390201326219136
EE5C8S3	C8b	3.4	0.3363287280788567	unme	0.5784591012785422
EE5C8S3	C8b	3.4	0.10380956151115686	incons	0.5784591012785422
EE5C8S3	C8b	3.4	0.5598617104099864	meth	0.5784591012785422
EE5C8S3	C8b	3.466666666666667	0.3412944051124616	unme	0.599269838676896
EE5C8S3	C8b	3.466666666666667	0.1049683603784224	incons	0.599269838676896
EE5C8S3	C8b	3.466666666666667	0.5537372345091159	meth	0.599269838676896
EE5C8S3	C8b	3.533333333333333	0.327507581714029	unme	0.6489166297850356
EE5C8S3	C8b	3.533333333333333	0.10616646074356959	incons	0.6489166297850356
EE5C8S3	C8b	3.533333333333333	0.5663259575424014	meth	0.6489166297850356
EE5C8S3	C8b	3.6	0.3374774179762622	unme	0.7214293990605156
EE5C8S3	C8b	3.6	0.10839371394160725	incons	0.7214293990605156
EE5C8S3	C8b	3.6	0.5541288680821306	meth	0.7214293990605156
EE5C8S3	C8b	3.6666666666666665	0.33386906859416765	unme	0.8079850472686382
EE5C8S3	C8b	3.6666666666666665	0.10519892394564723	incons	0.8079850472686382
EE5C8S3	C8b	3.6666666666666665	0.5609320074601851	meth	0.8079850472686382
EE5C8S3	C8b	3.7333333333333334	0.3297250539625052	unme	0.8332823638687914
EE5C8S3	C8b	3.7333333333333334	0.1055886561517256	incons	0.8332823638687914
EE5C8S3	C8b	3.7333333333333334	0.5646862898857693	meth	0.8332823638687914
EE5C8S3	C8b	3.8	0.3342383615172135	unme	0.9717242938196516
EE5C8S3	C8b	3.8	0.10479687394731524	incons	0.9717242938196516
EE5C8S3	C8b	3.8	0.5609647645354713	meth	0.9717242938196516
EE5C8S3	C8b	3.8666666666666667	0.32956350733786366	unme	0.9300382365958224
EE5C8S3	C8b	3.8666666666666667	0.10827285515330082	incons	0.9300382365958224
EE5C8S3	C8b	3.8666666666666667	0.5621636375088356	meth	0.9300382365958224
EE5C8S3	C8b	3.933333333333333	0.3308486013574483	unme	1
EE5C8S3	C8b	3.933333333333333	0.10877895039690325	incons	1
EE5C8S3	C8b	3.933333333333333	0.5603724482456485	meth	1
EE5C8S3	C8b	4	0.3409622106113347	unme	0.8836300642595151
EE5C8S3	C8b	4	0.1083362519387879	incons	0.8836300642595151
EE5C8S3	C8b	4	0.5507015374498774	meth	0.8836300642595151
EE5C8S3	C8b	4.066666666666666	0.32684590146153636	unme	0.9065644238202786
EE5C8S3	C8b	4.066666666666666	0.10634778600287427	incons	0.9065644238202786
EE5C8S3	C8b	4.066666666666666	0.5668063125355893	meth	0.9065644238202786
EE5C8S3	C8b	4.133333333333334	0.33642679318569885	unme	0.9171958310143811
EE5C8S3	C8b	4.133333333333334	0.10894670298875145	incons	0.9171958310143811
EE5C8S3	C8b	4.133333333333334	0.5546265038255497	meth	0.9171958310143811
EE5C8S3	C8b	4.2	0.3319662159813701	unme	0.8632638059184096
EE5C8S3	C8b	4.2	0.10763616141253346	incons	0.8632638059184096
EE5C8S3	C8b	4.2	0.5603976226060964	meth	0.8632638059184096
EE5C8S3	C8b	4.266666666666667	0.3356537331710268	unme	0.8195946882853177
EE5C8S3	C8b	4.266666666666667	0.10919242796434117	incons	0.8195946882853177
EE5C8S3	C8b	4.266666666666667	0.555153838864632	meth	0.8195946882853177
EE5C8S3	C8b	4.333333333333333	0.33440479295865905	unme	0.6984874415671496
EE5C8S3	C8b	4.333333333333333	0.10720205989515402	incons	0.6984874415671496
EE5C8S3	C8b	4.333333333333333	0.5583931471461869	meth	0.6984874415671496
EE5C8S3	C8b	4.4	0.3277624371916165	unme	0.6229165044191476
EE5C8S3	C8b	4.4	0.11050654112534516	incons	0.6229165044191476
EE5C8S3	C8b	4.4	0.5617310216830383	meth	0.6229165044191476
EE5C8S3	C8b	4.466666666666667	0.3236427361140125	unme	0.49121014172043787
EE5C8S3	C8b	4.466666666666667	0.10874358795812733	incons	0.49121014172043787
EE5C8S3	C8b	4.466666666666667	0.5676136759278602	meth	0.49121014172043787
EE5C8S3	C8b	4.533333333333333	0.32439732170898083	unme	0.43773209309746824
EE5C8S3	C8b	4.533333333333333	0.11036016230544075	incons	0.43773209309746824
EE5C8S3	C8b	4.533333333333333	0.5652425159855784	meth	0.43773209309746824
EE5C8S3	C8b	4.6	0.3195044258629667	unme	0.37158259237661434
EE5C8S3	C8b	4.6	0.11557781249042849	incons	0.37158259237661434
EE5C8S3	C8b	4.6	0.5649177616466048	meth	0.37158259237661434
EE5C8S3	C8b	4.666666666666667	0.3514127775958705	unme	0.2884517122890861
EE5C8S3	C8b	4.666666666666667	0.1066083707313315	incons	0.2884517122890861
EE5C8S3	C8b	4.666666666666667	0.541978851672798	meth	0.2884517122890861
EE5C8S3	C8b	4.733333333333333	0.3383007764426842	unme	0.2408297702195233
EE5C8S3	C8b	4.733333333333333	0.10400304311830122	incons	0.2408297702195233
EE5C8S3	C8b	4.733333333333333	0.5576961804390146	meth	0.2408297702195233
EE5C8S3	C8b	4.8	0.35003346109387357	unme	0.17144165072683723
EE5C8S3	C8b	4.8	0.10531118817302428	incons	0.17144165072683723
EE5C8S3	C8b	4.8	0.5446553507331021	meth	0.17144165072683723
EE5C8S3	C8b	4.866666666666666	0.34251712394290745	unme	0.13861098395126686
EE5C8S3	C8b	4.866666666666666	0.10304978379826274	incons	0.13861098395126686
EE5C8S3	C8b	4.866666666666666	0.5544330922588299	meth	0.13861098395126686
EE5C8S3	C8b	4.933333333333334	0.32090315977996675	unme	0.09018556050898552
EE5C8S3	C8b	4.933333333333334	0.103108609440962	incons	0.09018556050898552
EE5C8S3	C8b	4.933333333333334	0.5759882307790712	meth	0.09018556050898552
EE5C8S3	C8b	5	0.34720662134200414	unme	0.08766494636809326
EE5C8S3	C8b	5	0.11498669819686669	incons	0.08766494636809326
EE5C8S3	C8b	5	0.5378066804611292	meth	0.08766494636809326
EE5C8S3	C8b	5.066666666666666	0.3186288024997702	unme	0.05984321666074662
EE5C8S3	C8b	5.066666666666666	0.11019207793401342	incons	0.05984321666074662
EE5C8S3	C8b	5.066666666666666	0.5711791195662164	meth	0.05984321666074662
EE5C8S3	C8b	5.133333333333334	0.32326569136385086	unme	0.03659924134642964
EE5C8S3	C8b	5.133333333333334	0.11074406166430706	incons	0.03659924134642964
EE5C8S3	C8b	5.133333333333334	0.5659902469718421	meth	0.03659924134642964
EE5C8S3	C8b	5.2	0.3428627374192285	unme	0.025086473970432645
EE5C8S3	C8b	5.2	0.09712159780693166	incons	0.025086473970432645
EE5C8S3	C8b	5.2	0.5600156647738398	meth	0.025086473970432645
EE5C8S3	C8b	5.266666666666667	0.3895104895104895	unme	0.02050871957740299
EE5C8S3	C8b	5.266666666666667	0.10512820512820513	incons	0.02050871957740299
EE5C8S3	C8b	5.266666666666667	0.5053613053613054	meth	0.02050871957740299
EE5C8S3	C8b	5.333333333333333	0.4105615470435106	unme	0.012111104568446928
EE5C8S3	C8b	5.333333333333333	0.11379695053923392	incons	0.012111104568446928
EE5C8S3	C8b	5.333333333333333	0.4756415024172555	meth	0.012111104568446928
EE5C8S3	C8b	5.4	0.2748135398737808	unme	0.01050794078931123
EE5C8S3	C8b	5.4	0.11187607573149742	incons	0.01050794078931123
EE5C8S3	C8b	5.4	0.6133103843947217	meth	0.01050794078931123
EE5C8S3	C8b	5.466666666666667	0.3704697986577181	unme	0.010055863799460168
EE5C8S3	C8b	5.466666666666667	0.10246085011185682	incons	0.010055863799460168
EE5C8S3	C8b	5.466666666666667	0.5270693512304251	meth	0.010055863799460168
EE5C8S3	C8b	5.533333333333333	0.47607655502392343	unme	0.005176091585479592
EE5C8S3	C8b	5.533333333333333	0.09808612440191387	incons	0.005176091585479592
EE5C8S3	C8b	5.533333333333333	0.4258373205741627	meth	0.005176091585479592
EE5C8S3	C8b	5.666666666666667	0.2766990291262136	unme	0.002372454455142756
EE5C8S3	C8b	5.666666666666667	0.07524271844660194	incons	0.002372454455142756
EE5C8S3	C8b	5.666666666666667	0.6480582524271845	meth	0.002372454455142756
EE5C8S3	C8b	5.8	0.26136363636363635	unme	0.0011909759354479647
EE5C8S3	C8b	5.8	0.13636363636363635	incons	0.0011909759354479647
EE5C8S3	C8b	5.8	0.6022727272727273	meth	0.0011909759354479647
EE5D6S3	D6b	0.8	0.25	unme	1.0918451135444135e-4
EE5D6S3	D6b	0.8	0.0625	incons	1.0918451135444135e-4
EE5D6S3	D6b	0.8	0.6875	meth	1.0918451135444135e-4
EE5D6S3	D6b	0.8666666666666667	0.4107142857142857	unme	3.4400599467837687e-4
EE5D6S3	D6b	0.8666666666666667	0.03571428571428571	incons	3.4400599467837687e-4
EE5D6S3	D6b	0.8666666666666667	0.5535714285714286	meth	3.4400599467837687e-4
EE5D6S3	D6b	0.9333333333333333	0.5317460317460317	unme	7.762570053829461e-4
EE5D6S3	D6b	0.9333333333333333	0.03968253968253968	incons	7.762570053829461e-4
EE5D6S3	D6b	0.9333333333333333	0.42857142857142855	meth	7.762570053829461e-4
EE5D6S3	D6b	1	0.5289855072463768	unme	7.897181095225346e-4
EE5D6S3	D6b	1	0.028985507246376812	incons	7.897181095225346e-4
EE5D6S3	D6b	1	0.4420289855072464	meth	7.897181095225346e-4
EE5D6S3	D6b	1.0666666666666667	0.5673076923076923	unme	0.0011247500347745193
EE5D6S3	D6b	1.0666666666666667	0.057692307692307696	incons	0.0011247500347745193
EE5D6S3	D6b	1.0666666666666667	0.375	meth	0.0011247500347745193
EE5D6S3	D6b	1.1333333333333333	0.5471698113207547	unme	0.0012773092150231908
EE5D6S3	D6b	1.1333333333333333	0.050314465408805034	incons	0.0012773092150231908
EE5D6S3	D6b	1.1333333333333333	0.4025157232704403	meth	0.0012773092150231908
EE5D6S3	D6b	1.2	0.5	unme	0.0022390303218849136
EE5D6S3	D6b	1.2	0.08974358974358974	incons	0.0022390303218849136
EE5D6S3	D6b	1.2	0.41025641025641024	meth	0.0022390303218849136
EE5D6S3	D6b	1.2666666666666666	0.5	unme	0.003706290673100078
EE5D6S3	D6b	1.2666666666666666	0.11363636363636363	incons	0.003706290673100078
EE5D6S3	D6b	1.2666666666666666	0.38636363636363635	meth	0.003706290673100078
EE5D6S3	D6b	1.3333333333333333	0.4981060606060606	unme	0.007939060085881846
EE5D6S3	D6b	1.3333333333333333	0.05965909090909091	incons	0.007939060085881846
EE5D6S3	D6b	1.3333333333333333	0.4422348484848485	meth	0.007939060085881846
EE5D6S3	D6b	1.4	0.47462444173771823	unme	0.018863493934276908
EE5D6S3	D6b	1.4	0.0686155095412099	incons	0.018863493934276908
EE5D6S3	D6b	1.4	0.45676004872107184	meth	0.018863493934276908
EE5D6S3	D6b	1.4666666666666666	0.5152653828088304	unme	0.03146607876540736
EE5D6S3	D6b	1.4666666666666666	0.0868952559887271	incons	0.03146607876540736
EE5D6S3	D6b	1.4666666666666666	0.39783936120244245	meth	0.03146607876540736
EE5D6S3	D6b	1.5333333333333334	0.4788848564830089	unme	0.04704955032433782
EE5D6S3	D6b	1.5333333333333334	0.08709996700758825	incons	0.04704955032433782
EE5D6S3	D6b	1.5333333333333334	0.43401517650940286	meth	0.04704955032433782
EE5D6S3	D6b	1.6	0.49027098006446224	unme	0.06845569726275927
EE5D6S3	D6b	1.6	0.09800644622179779	incons	0.06845569726275927
EE5D6S3	D6b	1.6	0.41172257371374	meth	0.06845569726275927
EE5D6S3	D6b	1.6666666666666667	0.5053918655005519	unme	0.09926517328180225
EE5D6S3	D6b	1.6666666666666667	0.08219410715801986	incons	0.09926517328180225
EE5D6S3	D6b	1.6666666666666667	0.4124140273414282	meth	0.09926517328180225
EE5D6S3	D6b	1.7333333333333334	0.5025912573231185	unme	0.14098562204510068
EE5D6S3	D6b	1.7333333333333334	0.08562415502478594	incons	0.14098562204510068
EE5D6S3	D6b	1.7333333333333334	0.4117845876520955	meth	0.14098562204510068
EE5D6S3	D6b	1.8	0.4955446444808147	unme	0.17867222660123575
EE5D6S3	D6b	1.8	0.09783597017639571	incons	0.17867222660123575
EE5D6S3	D6b	1.8	0.4066193853427896	meth	0.17867222660123575
EE5D6S3	D6b	1.8666666666666667	0.5122369260204082	unme	0.20314152257053247
EE5D6S3	D6b	1.8666666666666667	0.09239477040816327	incons	0.20314152257053247
EE5D6S3	D6b	1.8666666666666667	0.39536830357142855	meth	0.20314152257053247
EE5D6S3	D6b	1.9333333333333333	0.50608809630575	unme	0.22634547475070785
EE5D6S3	D6b	1.9333333333333333	0.09057983512124453	incons	0.22634547475070785
EE5D6S3	D6b	1.9333333333333333	0.4033320685730054	meth	0.22634547475070785
EE5D6S3	D6b	2	0.5045085352422908	unme	0.23018338510872838
EE5D6S3	D6b	2	0.08648816079295155	incons	0.23018338510872838
EE5D6S3	D6b	2	0.4090033039647577	meth	0.23018338510872838
EE5D6S3	D6b	2.066666666666667	0.4918618145029309	unme	0.262792162047763
EE5D6S3	D6b	2.066666666666667	0.09852114142886899	incons	0.262792162047763
EE5D6S3	D6b	2.066666666666667	0.4096170440682001	meth	0.262792162047763
EE5D6S3	D6b	2.1333333333333333	0.5019435007498546	unme	0.26385708495302823
EE5D6S3	D6b	2.1333333333333333	0.09105377528846448	incons	0.26385708495302823
EE5D6S3	D6b	2.1333333333333333	0.4070027239616809	meth	0.26385708495302823
EE5D6S3	D6b	2.2	0.4923328305681247	unme	0.25761561966697233
EE5D6S3	D6b	2.2	0.09304298642533937	incons	0.25761561966697233
EE5D6S3	D6b	2.2	0.414624183006536	meth	0.25761561966697233
EE5D6S3	D6b	2.2666666666666666	0.4951229313557155	unme	0.22169241975312337
EE5D6S3	D6b	2.2666666666666666	0.08877360903079677	incons	0.22169241975312337
EE5D6S3	D6b	2.2666666666666666	0.41610345961348777	meth	0.22169241975312337
EE5D6S3	D6b	2.3333333333333335	0.4982349794972366	unme	0.22538076228737067
EE5D6S3	D6b	2.3333333333333335	0.09898377607416652	incons	0.22538076228737067
EE5D6S3	D6b	2.3333333333333335	0.4027812444285969	meth	0.22538076228737067
EE5D6S3	D6b	2.4	0.4892361242480421	unme	0.21322837660579755
EE5D6S3	D6b	2.4	0.09844500775604403	incons	0.21322837660579755
EE5D6S3	D6b	2.4	0.4123188679959139	meth	0.21322837660579755
EE5D6S3	D6b	2.466666666666667	0.4615018067744113	unme	0.20133175190287667
EE5D6S3	D6b	2.466666666666667	0.10173529762141127	incons	0.20133175190287667
EE5D6S3	D6b	2.466666666666667	0.4367628956041774	meth	0.20133175190287667
EE5D6S3	D6b	2.533333333333333	0.4560717846460618	unme	0.20229646436621385
EE5D6S3	D6b	2.533333333333333	0.10149551345962114	incons	0.20229646436621385
EE5D6S3	D6b	2.533333333333333	0.44243270189431705	meth	0.20229646436621385
EE5D6S3	D6b	2.6	0.4448111759287688	unme	0.2113871966951494
EE5D6S3	D6b	2.6	0.10538839422781701	incons	0.2113871966951494
EE5D6S3	D6b	2.6	0.4498004298434142	meth	0.2113871966951494
EE5D6S3	D6b	2.6666666666666665	0.4435363487087625	unme	0.21110451350821802
EE5D6S3	D6b	2.6666666666666665	0.10490371697268248	incons	0.21110451350821802
EE5D6S3	D6b	2.6666666666666665	0.451559934318555	meth	0.21110451350821802
EE5D6S3	D6b	2.7333333333333334	0.4400627540469229	unme	0.2242216116531283
EE5D6S3	D6b	2.7333333333333334	0.10486343863652571	incons	0.2242216116531283
EE5D6S3	D6b	2.7333333333333334	0.4550738073165514	meth	0.2242216116531283
EE5D6S3	D6b	2.8	0.43155826165394157	unme	0.2353345009594776
EE5D6S3	D6b	2.8	0.1066009471344351	incons	0.2353345009594776
EE5D6S3	D6b	2.8	0.46184079121162336	meth	0.2353345009594776
EE5D6S3	D6b	2.8666666666666667	0.44088068867494434	unme	0.2671550554672275
EE5D6S3	D6b	2.8666666666666667	0.10922792244361608	incons	0.2671550554672275
EE5D6S3	D6b	2.8666666666666667	0.4498913888814396	meth	0.2671550554672275
EE5D6S3	D6b	2.933333333333333	0.4152345915436174	unme	0.28644481769925806
EE5D6S3	D6b	2.933333333333333	0.10845134304288666	incons	0.28644481769925806
EE5D6S3	D6b	2.933333333333333	0.47631406541349597	meth	0.28644481769925806
EE5D6S3	D6b	3	0.4223207401696222	unme	0.3003965043008228
EE5D6S3	D6b	3	0.10803777949113338	incons	0.3003965043008228
EE5D6S3	D6b	3	0.4696414803392444	meth	0.3003965043008228
EE5D6S3	D6b	3.066666666666667	0.4147805141409527	unme	0.3357722859796618
EE5D6S3	D6b	3.066666666666667	0.11186095768096682	incons	0.3357722859796618
EE5D6S3	D6b	3.066666666666667	0.4733585281780805	meth	0.3357722859796618
EE5D6S3	D6b	3.1333333333333333	0.4015298874439952	unme	0.32963701384848487
EE5D6S3	D6b	3.1333333333333333	0.10947437438531309	incons	0.32963701384848487
EE5D6S3	D6b	3.1333333333333333	0.48899573817069175	meth	0.32963701384848487
EE5D6S3	D6b	3.2	0.3935660763582415	unme	0.361868879871611
EE5D6S3	D6b	3.2	0.10655599166181524	incons	0.361868879871611
EE5D6S3	D6b	3.2	0.4998779319799433	meth	0.361868879871611
EE5D6S3	D6b	3.2666666666666666	0.3771447187432129	unme	0.3787879920968362
EE5D6S3	D6b	3.2666666666666666	0.11060233113733439	incons	0.3787879920968362
EE5D6S3	D6b	3.2666666666666666	0.5122529501194527	meth	0.3787879920968362
EE5D6S3	D6b	3.3333333333333335	0.38365775017912584	unme	0.4511384354906498
EE5D6S3	D6b	3.3333333333333335	0.11383448770002388	incons	0.4511384354906498
EE5D6S3	D6b	3.3333333333333335	0.5025077621208502	meth	0.4511384354906498
EE5D6S3	D6b	3.4	0.36812661312510647	unme	0.5114725999225239
EE5D6S3	D6b	3.4	0.11318406330656255	incons	0.5114725999225239
EE5D6S3	D6b	3.4	0.518689323568331	meth	0.5114725999225239
EE5D6S3	D6b	3.466666666666667	0.36416404773355104	unme	0.5663460431084383
EE5D6S3	D6b	3.466666666666667	0.10914520259917462	incons	0.5663460431084383
EE5D6S3	D6b	3.466666666666667	0.5266907496672744	meth	0.5663460431084383
EE5D6S3	D6b	3.533333333333333	0.36666632918569214	unme	0.6187755480538983
EE5D6S3	D6b	3.533333333333333	0.11151046359761468	incons	0.6187755480538983
EE5D6S3	D6b	3.533333333333333	0.5218232072166932	meth	0.6187755480538983
EE5D6S3	D6b	3.6	0.35283413622138615	unme	0.6858985960068383
EE5D6S3	D6b	3.6	0.10933928759801681	incons	0.6858985960068383
EE5D6S3	D6b	3.6	0.537826576180597	meth	0.6858985960068383
EE5D6S3	D6b	3.6666666666666665	0.3590445612135171	unme	0.7859041300163179
EE5D6S3	D6b	3.6666666666666665	0.11263470176856845	incons	0.7859041300163179
EE5D6S3	D6b	3.6666666666666665	0.5283207370179145	meth	0.7859041300163179
EE5D6S3	D6b	3.7333333333333334	0.3536178161126777	unme	0.8224435493641123
EE5D6S3	D6b	3.7333333333333334	0.11539654264717548	incons	0.8224435493641123
EE5D6S3	D6b	3.7333333333333334	0.5309856412401468	meth	0.8224435493641123
EE5D6S3	D6b	3.8	0.36533178254156057	unme	0.8564433070642379
EE5D6S3	D6b	3.8	0.10983883797568197	incons	0.8564433070642379
EE5D6S3	D6b	3.8	0.5248293794827574	meth	0.8564433070642379
EE5D6S3	D6b	3.8666666666666667	0.3506266758121843	unme	0.8886362854531831
EE5D6S3	D6b	3.8666666666666667	0.11220926607220802	incons	0.8886362854531831
EE5D6S3	D6b	3.8666666666666667	0.5371640581156076	meth	0.8886362854531831
EE5D6S3	D6b	3.933333333333333	0.35607406792327495	unme	0.9677651426203985
EE5D6S3	D6b	3.933333333333333	0.11497135265299344	incons	0.9677651426203985
EE5D6S3	D6b	3.933333333333333	0.5289545794237316	meth	0.9677651426203985
EE5D6S3	D6b	4	0.3589833442177304	unme	1
EE5D6S3	D6b	4	0.11548079833070515	incons	1
EE5D6S3	D6b	4	0.5255358574515644	meth	1
EE5D6S3	D6b	4.066666666666666	0.3552204796092477	unme	0.9585397992500672
EE5D6S3	D6b	4.066666666666666	0.11573203373291685	incons	0.9585397992500672
EE5D6S3	D6b	4.066666666666666	0.5290474866578355	meth	0.9585397992500672
EE5D6S3	D6b	4.133333333333334	0.3642078861219238	unme	0.9424283532732172
EE5D6S3	D6b	4.133333333333334	0.11269456071488677	incons	0.9424283532732172
EE5D6S3	D6b	4.133333333333334	0.5230975531631894	meth	0.9424283532732172
EE5D6S3	D6b	4.2	0.35558312793771624	unme	0.9088832817573621
EE5D6S3	D6b	4.2	0.1148762316750781	incons	0.9088832817573621
EE5D6S3	D6b	4.2	0.5295406403872057	meth	0.9088832817573621
EE5D6S3	D6b	4.266666666666667	0.35847216429079665	unme	0.8114877062727252
EE5D6S3	D6b	4.266666666666667	0.11808401010869299	incons	0.8114877062727252
EE5D6S3	D6b	4.266666666666667	0.5234438256005104	meth	0.8114877062727252
EE5D6S3	D6b	4.333333333333333	0.36113088709729146	unme	0.7402470561313087
EE5D6S3	D6b	4.333333333333333	0.11258843072739284	incons	0.7402470561313087
EE5D6S3	D6b	4.333333333333333	0.5262806821753158	meth	0.7402470561313087
EE5D6S3	D6b	4.4	0.3630621352557501	unme	0.6359549082924889
EE5D6S3	D6b	4.4	0.11407102261891139	incons	0.6359549082924889
EE5D6S3	D6b	4.4	0.5228668421253385	meth	0.6359549082924889
EE5D6S3	D6b	4.466666666666667	0.354422807004088	unme	0.6267086254268291
EE5D6S3	D6b	4.466666666666667	0.11415773770718127	incons	0.6267086254268291
EE5D6S3	D6b	4.466666666666667	0.5314194552887307	meth	0.6267086254268291
EE5D6S3	D6b	4.533333333333333	0.3568190549366116	unme	0.4870556526915478
EE5D6S3	D6b	4.533333333333333	0.11534767575873991	incons	0.4870556526915478
EE5D6S3	D6b	4.533333333333333	0.5278332693046485	meth	0.4870556526915478
EE5D6S3	D6b	4.6	0.3560873243460013	unme	0.41330226311074153
EE5D6S3	D6b	4.6	0.11609919026116	incons	0.41330226311074153
EE5D6S3	D6b	4.6	0.5278134853928387	meth	0.41330226311074153
EE5D6S3	D6b	4.666666666666667	0.3459214051801131	unme	0.31366616162598177
EE5D6S3	D6b	4.666666666666667	0.11772849062220898	incons	0.31366616162598177
EE5D6S3	D6b	4.666666666666667	0.5363501041976779	meth	0.31366616162598177
EE5D6S3	D6b	4.733333333333333	0.36293387152493684	unme	0.25220276012461995
EE5D6S3	D6b	4.733333333333333	0.11483845160821106	incons	0.25220276012461995
EE5D6S3	D6b	4.733333333333333	0.5222276768668521	meth	0.25220276012461995
EE5D6S3	D6b	4.8	0.36243391521197005	unme	0.22484082244354942
EE5D6S3	D6b	4.8	0.12506733167082293	incons	0.22484082244354942
EE5D6S3	D6b	4.8	0.5124987531172069	meth	0.22484082244354942
EE5D6S3	D6b	4.866666666666666	0.35617387596279415	unme	0.164217992111793
EE5D6S3	D6b	4.866666666666666	0.11073798672743264	incons	0.164217992111793
EE5D6S3	D6b	4.866666666666666	0.5330881373097732	meth	0.164217992111793
EE5D6S3	D6b	4.933333333333334	0.3321098672539304	unme	0.13670199957223603
EE5D6S3	D6b	4.933333333333334	0.11317061234477274	incons	0.13670199957223603
EE5D6S3	D6b	4.933333333333334	0.5547195204012969	meth	0.13670199957223603
EE5D6S3	D6b	5	0.35147247119078107	unme	0.09779342589587388
EE5D6S3	D6b	5	0.11724285104566795	incons	0.09779342589587388
EE5D6S3	D6b	5	0.531284677763551	meth	0.09779342589587388
EE5D6S3	D6b	5.066666666666666	0.38186115214180205	unme	0.07224275456069687
EE5D6S3	D6b	5.066666666666666	0.11225997045790251	incons	0.07224275456069687
EE5D6S3	D6b	5.066666666666666	0.5058788774002955	meth	0.07224275456069687
EE5D6S3	D6b	5.133333333333334	0.39635396885681734	unme	0.05510078627804958
EE5D6S3	D6b	5.133333333333334	0.11576148879605014	incons	0.05510078627804958
EE5D6S3	D6b	5.133333333333334	0.4878845423471325	meth	0.05510078627804958
EE5D6S3	D6b	5.2	0.32800715837913846	unme	0.037160125816453365
EE5D6S3	D6b	5.2	0.0988111977502237	incons	0.037160125816453365
EE5D6S3	D6b	5.2	0.5731816438706379	meth	0.037160125816453365
EE5D6S3	D6b	5.266666666666667	0.2947772204190027	unme	0.018208386866150263
EE5D6S3	D6b	5.266666666666667	0.1006196518146946	incons	0.018208386866150263
EE5D6S3	D6b	5.266666666666667	0.6046031277663028	meth	0.018208386866150263
EE5D6S3	D6b	5.333333333333333	0.3305785123966942	unme	0.012484426250349618
EE5D6S3	D6b	5.333333333333333	0.10743801652892562	incons	0.012484426250349618
EE5D6S3	D6b	5.333333333333333	0.5619834710743802	meth	0.012484426250349618
EE5D6S3	D6b	5.4	0.3137911781127862	unme	0.009353971698776387
EE5D6S3	D6b	5.4	0.11222780569514237	incons	0.009353971698776387
EE5D6S3	D6b	5.4	0.5739810161920714	meth	0.009353971698776387
EE5D6S3	D6b	5.466666666666667	0.3494081543182815	unme	0.00891723365335862
EE5D6S3	D6b	5.466666666666667	0.10740903112669882	incons	0.00891723365335862
EE5D6S3	D6b	5.466666666666667	0.5431828145550197	meth	0.00891723365335862
EE5D6S3	D6b	5.533333333333333	0.3196644920782852	unme	0.00494172089746677
EE5D6S3	D6b	5.533333333333333	0.12488350419384903	incons	0.00494172089746677
EE5D6S3	D6b	5.533333333333333	0.5554520037278659	meth	0.00494172089746677
EE5D6S3	D6b	5.6	0.2261904761904762	unme	0.005393415725261857
EE5D6S3	D6b	5.6	0.15391156462585034	incons	0.005393415725261857
EE5D6S3	D6b	5.6	0.6198979591836735	meth	0.005393415725261857
EE5D6S3	D6b	5.666666666666667	0.32346723044397463	unme	0.003082592847965803
EE5D6S3	D6b	5.666666666666667	0.13742071881606766	incons	0.003082592847965803
EE5D6S3	D6b	5.666666666666667	0.5391120507399577	meth	0.003082592847965803
EE5D6S3	D6b	5.733333333333333	0.36	unme	0.003633002439451206
EE5D6S3	D6b	5.733333333333333	0.1368421052631579	incons	0.003633002439451206
EE5D6S3	D6b	5.733333333333333	0.5031578947368421	meth	0.003633002439451206
EE5D6S3	D6b	5.8	0.28842105263157897	unme	0.00158691461023373
EE5D6S3	D6b	5.8	0.12842105263157894	incons	0.00158691461023373
EE5D6S3	D6b	5.8	0.5831578947368421	meth	0.00158691461023373
EE5D6S3	D6b	6.2	0.10909090909090909	unme	7.97196500711195e-4
EE5D6S3	D6b	6.2	0.16363636363636364	incons	7.97196500711195e-4
EE5D6S3	D6b	6.2	0.7272727272727273	meth	7.97196500711195e-4
EE5F1S3	F1b	0.8666666666666667	0.75	unme	6.410307774902043e-5
EE5F1S3	F1b	0.8666666666666667	0.05	incons	6.410307774902043e-5
EE5F1S3	F1b	0.8666666666666667	0.2	meth	6.410307774902043e-5
EE5F1S3	F1b	1.0666666666666667	0.35714285714285715	unme	2.0699952189787843e-4
EE5F1S3	F1b	1.0666666666666667	0.16666666666666666	incons	2.0699952189787843e-4
EE5F1S3	F1b	1.0666666666666667	0.47619047619047616	meth	2.0699952189787843e-4
EE5F1S3	F1b	1.2	0.23978201634877383	unme	0.0015798737703560657
EE5F1S3	F1b	1.2	0.18256130790190736	incons	0.0015798737703560657
EE5F1S3	F1b	1.2	0.5776566757493188	meth	0.0015798737703560657
EE5F1S3	F1b	1.2666666666666666	0.24475524475524477	unme	0.001761499157311624
EE5F1S3	F1b	1.2666666666666666	0.2703962703962704	incons	0.001761499157311624
EE5F1S3	F1b	1.2666666666666666	0.48484848484848486	meth	0.001761499157311624
EE5F1S3	F1b	1.3333333333333333	0.3562753036437247	unme	0.0024839942627745415
EE5F1S3	F1b	1.3333333333333333	0.11133603238866396	incons	0.0024839942627745415
EE5F1S3	F1b	1.3333333333333333	0.5323886639676113	meth	0.0024839942627745415
EE5F1S3	F1b	1.4	0.3682758620689655	unme	0.004513925058160188
EE5F1S3	F1b	1.4	0.08275862068965517	incons	0.004513925058160188
EE5F1S3	F1b	1.4	0.5489655172413793	meth	0.004513925058160188
EE5F1S3	F1b	1.4666666666666666	0.4566552901023891	unme	0.009230843195858941
EE5F1S3	F1b	1.4666666666666666	0.089419795221843	incons	0.009230843195858941
EE5F1S3	F1b	1.4666666666666666	0.4539249146757679	meth	0.009230843195858941
EE5F1S3	F1b	1.5333333333333334	0.41274238227146814	unme	0.015001455674057217
EE5F1S3	F1b	1.5333333333333334	0.1038781163434903	incons	0.015001455674057217
EE5F1S3	F1b	1.5333333333333334	0.48337950138504154	meth	0.015001455674057217
EE5F1S3	F1b	1.6	0.39284354777312525	unme	0.018266706196897946
EE5F1S3	F1b	1.6	0.09097830224590787	incons	0.018266706196897946
EE5F1S3	F1b	1.6	0.5161781499809669	meth	0.018266706196897946
EE5F1S3	F1b	1.6666666666666667	0.44084362139917693	unme	0.02747484621938744
EE5F1S3	F1b	1.6666666666666667	0.084619341563786	incons	0.02747484621938744
EE5F1S3	F1b	1.6666666666666667	0.47453703703703703	meth	0.02747484621938744
EE5F1S3	F1b	1.7333333333333334	0.443327630453379	unme	0.03461032006132528
EE5F1S3	F1b	1.7333333333333334	0.08447390932420873	incons	0.03461032006132528
EE5F1S3	F1b	1.7333333333333334	0.4721984602224123	meth	0.03461032006132528
EE5F1S3	F1b	1.8	0.43901106406228657	unme	0.05543313648346541
EE5F1S3	F1b	1.8	0.089605245185084	incons	0.05543313648346541
EE5F1S3	F1b	1.8	0.4713836907526294	meth	0.05543313648346541
EE5F1S3	F1b	1.8666666666666667	0.4321723189734189	unme	0.06304804792773447
EE5F1S3	F1b	1.8666666666666667	0.08684692942254812	incons	0.06304804792773447
EE5F1S3	F1b	1.8666666666666667	0.480980751604033	meth	0.06304804792773447
EE5F1S3	F1b	1.9333333333333333	0.42915831663326653	unme	0.07379332633541401
EE5F1S3	F1b	1.9333333333333333	0.07795591182364729	incons	0.07379332633541401
EE5F1S3	F1b	1.9333333333333333	0.49288577154308616	meth	0.07379332633541401
EE5F1S3	F1b	2	0.423605190868618	unme	0.08125198652766981
EE5F1S3	F1b	2	0.08894572321682297	incons	0.08125198652766981
EE5F1S3	F1b	2	0.48744908591455904	meth	0.08125198652766981
EE5F1S3	F1b	2.066666666666667	0.42700338367582735	unme	0.09631620979868963
EE5F1S3	F1b	2.066666666666667	0.08442683832631839	incons	0.09631620979868963
EE5F1S3	F1b	2.066666666666667	0.4885697779978543	meth	0.09631620979868963
EE5F1S3	F1b	2.1333333333333333	0.4253181513730743	unme	0.0940084989997249
EE5F1S3	F1b	2.1333333333333333	0.0931848626925653	incons	0.0940084989997249
EE5F1S3	F1b	2.1333333333333333	0.48149698593436036	meth	0.0940084989997249
EE5F1S3	F1b	2.2	0.4276476410425602	unme	0.11724452920295834
EE5F1S3	F1b	2.2	0.08498845265588914	incons	0.11724452920295834
EE5F1S3	F1b	2.2	0.48736390630155063	meth	0.11724452920295834
EE5F1S3	F1b	2.2666666666666666	0.41927675493288347	unme	0.10993277189721071
EE5F1S3	F1b	2.2666666666666666	0.09616372038436148	incons	0.10993277189721071
EE5F1S3	F1b	2.2666666666666666	0.4845595246827551	meth	0.10993277189721071
EE5F1S3	F1b	2.3333333333333335	0.43158912053016707	unme	0.11263845597053394
EE5F1S3	F1b	2.3333333333333335	0.09277923512356759	incons	0.11263845597053394
EE5F1S3	F1b	2.3333333333333335	0.47563164434626537	meth	0.11263845597053394
EE5F1S3	F1b	2.4	0.4393733810287406	unme	0.12236876898052068
EE5F1S3	F1b	2.4	0.09282101887257925	incons	0.12236876898052068
EE5F1S3	F1b	2.4	0.46780560009868016	meth	0.12236876898052068
EE5F1S3	F1b	2.466666666666667	0.40294561933534745	unme	0.1230845866820514
EE5F1S3	F1b	2.466666666666667	0.1033484390735146	incons	0.1230845866820514
EE5F1S3	F1b	2.466666666666667	0.49370594159113795	meth	0.1230845866820514
EE5F1S3	F1b	2.533333333333333	0.39665014270692506	unme	0.10814456312417034
EE5F1S3	F1b	2.533333333333333	0.0935856992639327	incons	0.10814456312417034
EE5F1S3	F1b	2.533333333333333	0.5097641580291422	meth	0.10814456312417034
EE5F1S3	F1b	2.6	0.40882626921285514	unme	0.13342120796908094
EE5F1S3	F1b	2.6	0.08913600372612948	incons	0.13342120796908094
EE5F1S3	F1b	2.6	0.5020377270610153	meth	0.13342120796908094
EE5F1S3	F1b	2.6666666666666665	0.4148461357763683	unme	0.13058331129790035
EE5F1S3	F1b	2.6666666666666665	0.09748649283533005	incons	0.13058331129790035
EE5F1S3	F1b	2.6666666666666665	0.48766737138830163	meth	0.13058331129790035
EE5F1S3	F1b	2.7333333333333334	0.3905847562720595	unme	0.15486101651455542
EE5F1S3	F1b	2.7333333333333334	0.09734808737956692	incons	0.15486101651455542
EE5F1S3	F1b	2.7333333333333334	0.5120671563483735	meth	0.15486101651455542
EE5F1S3	F1b	2.8	0.39202424348895426	unme	0.1659882424271562
EE5F1S3	F1b	2.8	0.09798410119021476	incons	0.1659882424271562
EE5F1S3	F1b	2.8	0.5099916553208309	meth	0.1659882424271562
EE5F1S3	F1b	2.8666666666666667	0.3988015709138022	unme	0.1759402452476916
EE5F1S3	F1b	2.8666666666666667	0.09105631806955747	incons	0.1759402452476916
EE5F1S3	F1b	2.8666666666666667	0.5101421110166403	meth	0.1759402452476916
EE5F1S3	F1b	2.933333333333333	0.3727350162614217	unme	0.18863933204592986
EE5F1S3	F1b	2.933333333333333	0.09679417686231996	incons	0.18863933204592986
EE5F1S3	F1b	2.933333333333333	0.5304708068762584	meth	0.18863933204592986
EE5F1S3	F1b	3	0.36545041731956124	unme	0.22071490957459594
EE5F1S3	F1b	3	0.09241789517444278	incons	0.22071490957459594
EE5F1S3	F1b	3	0.5421316875059959	meth	0.22071490957459594
EE5F1S3	F1b	3.066666666666667	0.357295511948708	unme	0.24677281067957274
EE5F1S3	F1b	3.066666666666667	0.09001082461350579	incons	0.24677281067957274
EE5F1S3	F1b	3.066666666666667	0.5526936634377863	meth	0.24677281067957274
EE5F1S3	F1b	3.1333333333333333	0.36624300727945136	unme	0.29543773053737077
EE5F1S3	F1b	3.1333333333333333	0.09304121901551857	incons	0.29543773053737077
EE5F1S3	F1b	3.1333333333333333	0.5407157737050301	meth	0.29543773053737077
EE5F1S3	F1b	3.2	0.3531794169438466	unme	0.3380555933941778
EE5F1S3	F1b	3.2	0.09166503619643905	incons	0.3380555933941778
EE5F1S3	F1b	3.2	0.5551555468597144	meth	0.3380555933941778
EE5F1S3	F1b	3.2666666666666666	0.3418052700429826	unme	0.352553572811748
EE5F1S3	F1b	3.2666666666666666	0.09203887123902074	incons	0.352553572811748
EE5F1S3	F1b	3.2666666666666666	0.5661558587179967	meth	0.352553572811748
EE5F1S3	F1b	3.3333333333333335	0.336403383565966	unme	0.44107992318314515
EE5F1S3	F1b	3.3333333333333335	0.09095962858902895	incons	0.44107992318314515
EE5F1S3	F1b	3.3333333333333335	0.572636987845005	meth	0.44107992318314515
EE5F1S3	F1b	3.4	0.3420008068819219	unme	0.49957798807148557
EE5F1S3	F1b	3.4	0.09456135556162885	incons	0.49957798807148557
EE5F1S3	F1b	3.4	0.5634378375564492	meth	0.49957798807148557
EE5F1S3	F1b	3.466666666666667	0.33670868557325245	unme	0.5441710270114344
EE5F1S3	F1b	3.466666666666667	0.09089231549932532	incons	0.5441710270114344
EE5F1S3	F1b	3.466666666666667	0.5723989989274222	meth	0.5441710270114344
EE5F1S3	F1b	3.533333333333333	0.33555494299946836	unme	0.6094065924673542
EE5F1S3	F1b	3.533333333333333	0.09167339384512395	incons	0.6094065924673542
EE5F1S3	F1b	3.533333333333333	0.5727716631554076	meth	0.6094065924673542
EE5F1S3	F1b	3.6	0.3387850071918098	unme	0.6991923012203622
EE5F1S3	F1b	3.6	0.09172518825619765	incons	0.6991923012203622
EE5F1S3	F1b	3.6	0.5694898045519926	meth	0.6991923012203622
EE5F1S3	F1b	3.6666666666666665	0.32633109800436294	unme	0.7347321159090484
EE5F1S3	F1b	3.6666666666666665	0.0954835582128141	incons	0.7347321159090484
EE5F1S3	F1b	3.6666666666666665	0.5781853437828229	meth	0.7347321159090484
EE5F1S3	F1b	3.7333333333333334	0.32461987758587285	unme	0.8215356960659406
EE5F1S3	F1b	3.7333333333333334	0.09491041381141337	incons	0.8215356960659406
EE5F1S3	F1b	3.7333333333333334	0.5804697086027137	meth	0.8215356960659406
EE5F1S3	F1b	3.8	0.32116103037533983	unme	0.879841451721034
EE5F1S3	F1b	3.8	0.09439891511986491	incons	0.879841451721034
EE5F1S3	F1b	3.8	0.5844400545047953	meth	0.879841451721034
EE5F1S3	F1b	3.8666666666666667	0.33001872218020406	unme	0.9054639860896321
EE5F1S3	F1b	3.8666666666666667	0.09709496236965767	incons	0.9054639860896321
EE5F1S3	F1b	3.8666666666666667	0.5728863154501382	meth	0.9054639860896321
EE5F1S3	F1b	3.933333333333333	0.3359524625243613	unme	0.9724797474338734
EE5F1S3	F1b	3.933333333333333	0.0954905672034103	incons	0.9724797474338734
EE5F1S3	F1b	3.933333333333333	0.5685569702722284	meth	0.9724797474338734
EE5F1S3	F1b	4	0.3258218291036345	unme	0.9921687406683279
EE5F1S3	F1b	4	0.0961395387286104	incons	0.9921687406683279
EE5F1S3	F1b	4	0.5780386321677551	meth	0.9921687406683279
EE5F1S3	F1b	4.066666666666666	0.3254009837467921	unme	1
EE5F1S3	F1b	4.066666666666666	0.09569610778443113	incons	1
EE5F1S3	F1b	4.066666666666666	0.5789029084687767	meth	1
EE5F1S3	F1b	4.133333333333334	0.33225911118199264	unme	0.9738793312980605
EE5F1S3	F1b	4.133333333333334	0.09731792759449397	incons	0.9738793312980605
EE5F1S3	F1b	4.133333333333334	0.5704229612235133	meth	0.9738793312980605
EE5F1S3	F1b	4.2	0.3382681548444032	unme	0.9129947622443556
EE5F1S3	F1b	4.2	0.09748205305168835	incons	0.9129947622443556
EE5F1S3	F1b	4.2	0.5642497921039085	meth	0.9129947622443556
EE5F1S3	F1b	4.266666666666667	0.3320153499772634	unme	0.9337948754931262
EE5F1S3	F1b	4.266666666666667	0.09920920998635804	incons	0.9337948754931262
EE5F1S3	F1b	4.266666666666667	0.5687754400363786	meth	0.9337948754931262
EE5F1S3	F1b	4.333333333333333	0.33287452821962854	unme	0.8376135492538669
EE5F1S3	F1b	4.333333333333333	0.0988527796116142	incons	0.8376135492538669
EE5F1S3	F1b	4.333333333333333	0.5682726921687572	meth	0.8376135492538669
EE5F1S3	F1b	4.4	0.3301596137166824	unme	0.7869253760046155
EE5F1S3	F1b	4.4	0.10172299965048091	incons	0.7869253760046155
EE5F1S3	F1b	4.4	0.5681173866328366	meth	0.7869253760046155
EE5F1S3	F1b	4.466666666666667	0.3279640491406227	unme	0.7000109509424487
EE5F1S3	F1b	4.466666666666667	0.0991858531033879	incons	0.7000109509424487
EE5F1S3	F1b	4.466666666666667	0.5728500977559894	meth	0.7000109509424487
EE5F1S3	F1b	4.533333333333333	0.32301189347846027	unme	0.6552189253653207
EE5F1S3	F1b	4.533333333333333	0.09848809123429235	incons	0.6552189253653207
EE5F1S3	F1b	4.533333333333333	0.5785000152872474	meth	0.6552189253653207
EE5F1S3	F1b	4.6	0.3312831261650531	unme	0.5808820583498264
EE5F1S3	F1b	4.6	0.10026543883309996	incons	0.5808820583498264
EE5F1S3	F1b	4.6	0.5684514350018469	meth	0.5808820583498264
EE5F1S3	F1b	4.666666666666667	0.33041506249670377	unme	0.4816758681292852
EE5F1S3	F1b	4.666666666666667	0.0994778756394705	incons	0.4816758681292852
EE5F1S3	F1b	4.666666666666667	0.5701070618638258	meth	0.4816758681292852
EE5F1S3	F1b	4.733333333333333	0.32636835697781313	unme	0.4009727642048414
EE5F1S3	F1b	4.733333333333333	0.1010087207135581	incons	0.4009727642048414
EE5F1S3	F1b	4.733333333333333	0.5726229223086288	meth	0.4009727642048414
EE5F1S3	F1b	4.8	0.33191581255502584	unme	0.31115233295138583
EE5F1S3	F1b	4.8	0.09797504941942557	incons	0.31115233295138583
EE5F1S3	F1b	4.8	0.5701091380255486	meth	0.31115233295138583
EE5F1S3	F1b	4.866666666666666	0.32828002052685595	unme	0.24587136114872715
EE5F1S3	F1b	4.866666666666666	0.09966216216216216	incons	0.24587136114872715
EE5F1S3	F1b	4.866666666666666	0.5720578173109818	meth	0.24587136114872715
EE5F1S3	F1b	4.933333333333334	0.3435404760833371	unme	0.2167565445235939
EE5F1S3	F1b	4.933333333333334	0.09940152094676687	incons	0.2167565445235939
EE5F1S3	F1b	4.933333333333334	0.557058002969896	meth	0.2167565445235939
EE5F1S3	F1b	5	0.3398327893260035	unme	0.17456202907608764
EE5F1S3	F1b	5	0.1010994674454561	incons	0.17456202907608764
EE5F1S3	F1b	5	0.5590677432285404	meth	0.17456202907608764
EE5F1S3	F1b	5.066666666666666	0.35281830127017283	unme	0.14391942243126946
EE5F1S3	F1b	5.066666666666666	0.10114214480644183	incons	0.14391942243126946
EE5F1S3	F1b	5.066666666666666	0.5460395539233853	meth	0.14391942243126946
EE5F1S3	F1b	5.133333333333334	0.30130284206475727	unme	0.09748475548682281
EE5F1S3	F1b	5.133333333333334	0.10340278159529438	incons	0.09748475548682281
EE5F1S3	F1b	5.133333333333334	0.5952943763399483	meth	0.09748475548682281
EE5F1S3	F1b	5.2	0.3285404766594446	unme	0.07549339337654949
EE5F1S3	F1b	5.2	0.1080690696605607	incons	0.07549339337654949
EE5F1S3	F1b	5.2	0.5633904536799947	meth	0.07549339337654949
EE5F1S3	F1b	5.266666666666667	0.3292229399099628	unme	0.07402436451146777
EE5F1S3	F1b	5.266666666666667	0.10080250538265806	incons	0.07402436451146777
EE5F1S3	F1b	5.266666666666667	0.5699745547073791	meth	0.07402436451146777
EE5F1S3	F1b	5.333333333333333	0.33111132273116844	unme	0.047563148208986716
EE5F1S3	F1b	5.333333333333333	0.103894867155509	incons	0.047563148208986716
EE5F1S3	F1b	5.333333333333333	0.5649938101133225	meth	0.047563148208986716
EE5F1S3	F1b	5.4	0.32326718435432844	unme	0.03104859280389533
EE5F1S3	F1b	5.4	0.09864825999424791	incons	0.03104859280389533
EE5F1S3	F1b	5.4	0.5780845556514237	meth	0.03104859280389533
EE5F1S3	F1b	5.466666666666667	0.3400995787054768	unme	0.02405467992531991
EE5F1S3	F1b	5.466666666666667	0.09747223286097281	incons	0.02405467992531991
EE5F1S3	F1b	5.466666666666667	0.5624281884335504	meth	0.02405467992531991
EE5F1S3	F1b	5.533333333333333	0.36055182699478	unme	0.015175068176294148
EE5F1S3	F1b	5.533333333333333	0.09619686800894854	incons	0.015175068176294148
EE5F1S3	F1b	5.533333333333333	0.5432513049962714	meth	0.015175068176294148
EE5F1S3	F1b	5.6	0.23399496785015375	unme	0.01771782359367196
EE5F1S3	F1b	5.6	0.11713726586525021	incons	0.01771782359367196
EE5F1S3	F1b	5.6	0.6488677662845961	meth	0.01771782359367196
EE5F1S3	F1b	5.666666666666667	0.2869399428026692	unme	0.011011039084180696
EE5F1S3	F1b	5.666666666666667	0.09945980298697171	incons	0.011011039084180696
EE5F1S3	F1b	5.666666666666667	0.613600254210359	meth	0.011011039084180696
EE5F1S3	F1b	5.733333333333333	0.33589743589743587	unme	0.006023018346835045
EE5F1S3	F1b	5.733333333333333	0.09358974358974359	incons	0.006023018346835045
EE5F1S3	F1b	5.733333333333333	0.5705128205128205	meth	0.006023018346835045
EE5F1S3	F1b	5.8	0.39196360879454134	unme	0.006702778067131948
EE5F1S3	F1b	5.8	0.08718726307808947	incons	0.006702778067131948
EE5F1S3	F1b	5.8	0.5208491281273692	meth	0.006702778067131948
EE5F1S3	F1b	5.866666666666666	0.23684210526315788	unme	0.0019698341599959403
EE5F1S3	F1b	5.866666666666666	0.10526315789473684	incons	0.0019698341599959403
EE5F1S3	F1b	5.866666666666666	0.6578947368421053	meth	0.0019698341599959403
EE5F1S3	F1b	5.933333333333334	0.4409937888198758	unme	0.002821870901743337
EE5F1S3	F1b	5.933333333333334	0.08074534161490683	incons	0.002821870901743337
EE5F1S3	F1b	5.933333333333334	0.4782608695652174	meth	0.002821870901743337
EE5F1S3	F1b	6	0.16822429906542055	unme	0.0010069525129741959
EE5F1S3	F1b	6	0.14953271028037382	incons	0.0010069525129741959
EE5F1S3	F1b	6	0.6822429906542056	meth	0.0010069525129741959
EE5F1S3	F1b	6.133333333333334	0.7333333333333333	unme	4.927924101955944e-4
EE5F1S3	F1b	6.133333333333334	0.06060606060606061	incons	4.927924101955944e-4
EE5F1S3	F1b	6.133333333333334	0.20606060606060606	meth	4.927924101955944e-4
EE5F4S3	F4b	1.3333333333333333	0.25	unme	1.1689050325723237e-4
EE5F4S3	F4b	1.3333333333333333	0.0625	incons	1.1689050325723237e-4
EE5F4S3	F4b	1.3333333333333333	0.6875	meth	1.1689050325723237e-4
EE5F4S3	F4b	1.4	0.0684931506849315	unme	2.1633466274472856e-4
EE5F4S3	F4b	1.4	0.3698630136986301	incons	2.1633466274472856e-4
EE5F4S3	F4b	1.4	0.5616438356164384	meth	2.1633466274472856e-4
EE5F4S3	F4b	1.5333333333333334	0.5492957746478874	unme	3.733517566723541e-4
EE5F4S3	F4b	1.5333333333333334	0.08450704225352113	incons	3.733517566723541e-4
EE5F4S3	F4b	1.5333333333333334	0.36619718309859156	meth	3.733517566723541e-4
EE5F4S3	F4b	1.6666666666666667	0.5053763440860215	unme	6.647056976269482e-4
EE5F4S3	F4b	1.6666666666666667	0.03225806451612903	incons	6.647056976269482e-4
EE5F4S3	F4b	1.6666666666666667	0.46236559139784944	meth	6.647056976269482e-4
EE5F4S3	F4b	1.7333333333333334	0.4419889502762431	unme	0.0015352782517367833
EE5F4S3	F4b	1.7333333333333334	0.08287292817679558	incons	0.0015352782517367833
EE5F4S3	F4b	1.7333333333333334	0.47513812154696133	meth	0.0015352782517367833
EE5F4S3	F4b	1.8	0.5231481481481481	unme	0.001774293161382169
EE5F4S3	F4b	1.8	0.05555555555555555	incons	0.001774293161382169
EE5F4S3	F4b	1.8	0.4212962962962963	meth	0.001774293161382169
EE5F4S3	F4b	1.8666666666666667	0.5	unme	5.984095913019508e-4
EE5F4S3	F4b	1.8666666666666667	0.05	incons	5.984095913019508e-4
EE5F4S3	F4b	1.8666666666666667	0.45	meth	5.984095913019508e-4
EE5F4S3	F4b	1.9333333333333333	0.3977272727272727	unme	0.004417414242497199
EE5F4S3	F4b	1.9333333333333333	0.0625	incons	0.004417414242497199
EE5F4S3	F4b	1.9333333333333333	0.5397727272727273	meth	0.004417414242497199
EE5F4S3	F4b	2	0.2857142857142857	unme	0.00435984130805707
EE5F4S3	F4b	2	0.05714285714285714	incons	0.00435984130805707
EE5F4S3	F4b	2	0.6571428571428571	meth	0.00435984130805707
EE5F4S3	F4b	2.066666666666667	0.37399821905609976	unme	0.00822420645305363
EE5F4S3	F4b	2.066666666666667	0.15048975957257346	incons	0.00822420645305363
EE5F4S3	F4b	2.066666666666667	0.4755120213713268	meth	0.00822420645305363
EE5F4S3	F4b	2.1333333333333333	0.32871536523929473	unme	0.008098592777911532
EE5F4S3	F4b	2.1333333333333333	0.07556675062972293	incons	0.008098592777911532
EE5F4S3	F4b	2.1333333333333333	0.5957178841309824	meth	0.008098592777911532
EE5F4S3	F4b	2.2	0.34140233722871455	unme	0.01035440502733842
EE5F4S3	F4b	2.2	0.10601001669449082	incons	0.01035440502733842
EE5F4S3	F4b	2.2	0.5525876460767947	meth	0.01035440502733842
EE5F4S3	F4b	2.2666666666666666	0.39149618933012437	unme	0.02285994424148531
EE5F4S3	F4b	2.2666666666666666	0.05334937825912555	incons	0.02285994424148531
EE5F4S3	F4b	2.2666666666666666	0.5551544324107501	meth	0.02285994424148531
EE5F4S3	F4b	2.3333333333333335	0.3230670516522297	unme	0.03127431584162906
EE5F4S3	F4b	2.3333333333333335	0.06512672441450112	incons	0.03127431584162906
EE5F4S3	F4b	2.3333333333333335	0.6118062239332692	meth	0.03127431584162906
EE5F4S3	F4b	2.4	0.3786111111111111	unme	0.03503923682713813
EE5F4S3	F4b	2.4	0.0575	incons	0.03503923682713813
EE5F4S3	F4b	2.4	0.5638888888888889	meth	0.03503923682713813
EE5F4S3	F4b	2.466666666666667	0.3517933469615313	unme	0.050397253247636886
EE5F4S3	F4b	2.466666666666667	0.061698569039212045	incons	0.050397253247636886
EE5F4S3	F4b	2.466666666666667	0.5865080839992567	meth	0.050397253247636886
EE5F4S3	F4b	2.533333333333333	0.36288370908164563	unme	0.07384862854291624
EE5F4S3	F4b	2.533333333333333	0.07400331168004076	incons	0.07384862854291624
EE5F4S3	F4b	2.533333333333333	0.5631129792383136	meth	0.07384862854291624
EE5F4S3	F4b	2.6	0.35229288066886244	unme	0.0766034062241576
EE5F4S3	F4b	2.6	0.06245249556625285	incons	0.0766034062241576
EE5F4S3	F4b	2.6	0.5852546237648847	meth	0.0766034062241576
EE5F4S3	F4b	2.6666666666666665	0.34847374847374846	unme	0.11622579755960541
EE5F4S3	F4b	2.6666666666666665	0.06593406593406594	incons	0.11622579755960541
EE5F4S3	F4b	2.6666666666666665	0.5855921855921856	meth	0.11622579755960541
EE5F4S3	F4b	2.7333333333333334	0.34299985090204266	unme	0.13291148074098108
EE5F4S3	F4b	2.7333333333333334	0.07119427463843746	incons	0.13291148074098108
EE5F4S3	F4b	2.7333333333333334	0.5858058744595199	meth	0.13291148074098108
EE5F4S3	F4b	2.8	0.3502404396610946	unme	0.16249524587132272
EE5F4S3	F4b	2.8	0.07264712617357454	incons	0.16249524587132272
EE5F4S3	F4b	2.8	0.5771124341653309	meth	0.16249524587132272
EE5F4S3	F4b	2.8666666666666667	0.3491980141302272	unme	0.20466305876277502
EE5F4S3	F4b	2.8666666666666667	0.07294252434599961	incons	0.20466305876277502
EE5F4S3	F4b	2.8666666666666667	0.5778594615237731	meth	0.20466305876277502
EE5F4S3	F4b	2.933333333333333	0.3541759352881699	unme	0.23514007669412718
EE5F4S3	F4b	2.933333333333333	0.07045500505561172	incons	0.23514007669412718
EE5F4S3	F4b	2.933333333333333	0.5753690596562184	meth	0.23514007669412718
EE5F4S3	F4b	3	0.35172827737174733	unme	0.2694744812329679
EE5F4S3	F4b	3	0.07100236556861915	incons	0.2694744812329679
EE5F4S3	F4b	3	0.5772693570596336	meth	0.2694744812329679
EE5F4S3	F4b	3.066666666666667	0.36368723310263584	unme	0.3245648009546639
EE5F4S3	F4b	3.066666666666667	0.0763068767486379	incons	0.3245648009546639
EE5F4S3	F4b	3.066666666666667	0.5600058901487263	meth	0.3245648009546639
EE5F4S3	F4b	3.1333333333333333	0.3596935963848782	unme	0.35434047586647266
EE5F4S3	F4b	3.1333333333333333	0.06907858481207979	incons	0.35434047586647266
EE5F4S3	F4b	3.1333333333333333	0.571227818803042	meth	0.35434047586647266
EE5F4S3	F4b	3.2	0.34760399486897564	unme	0.4086840920748238
EE5F4S3	F4b	3.2	0.07371266263514752	incons	0.4086840920748238
EE5F4S3	F4b	3.2	0.5786833424958768	meth	0.4086840920748238
EE5F4S3	F4b	3.2666666666666666	0.36175237537301136	unme	0.49365650940532385
EE5F4S3	F4b	3.2666666666666666	0.07438258609010856	incons	0.49365650940532385
EE5F4S3	F4b	3.2666666666666666	0.5638650385368801	meth	0.49365650940532385
EE5F4S3	F4b	3.3333333333333335	0.3458850176065684	unme	0.5177307191731828
EE5F4S3	F4b	3.3333333333333335	0.07828287296728187	incons	0.5177307191731828
EE5F4S3	F4b	3.3333333333333335	0.5758321094261497	meth	0.5177307191731828
EE5F4S3	F4b	3.4	0.3658834252521976	unme	0.5892118788665458
EE5F4S3	F4b	3.4	0.07606865335001776	incons	0.5892118788665458
EE5F4S3	F4b	3.4	0.5580479213977847	meth	0.5892118788665458
EE5F4S3	F4b	3.466666666666667	0.35947896544322816	unme	0.658765217573353
EE5F4S3	F4b	3.466666666666667	0.0777661515346641	incons	0.658765217573353
EE5F4S3	F4b	3.466666666666667	0.5627548830221077	meth	0.658765217573353
EE5F4S3	F4b	3.533333333333333	0.356731595347704	unme	0.6850429005593297
EE5F4S3	F4b	3.533333333333333	0.07964556377672057	incons	0.6850429005593297
EE5F4S3	F4b	3.533333333333333	0.5636228408755755	meth	0.6850429005593297
EE5F4S3	F4b	3.6	0.35618258021665944	unme	0.7591096083993677
EE5F4S3	F4b	3.6	0.0793005519547443	incons	0.7591096083993677
EE5F4S3	F4b	3.6	0.5645168678285963	meth	0.7591096083993677
EE5F4S3	F4b	3.6666666666666665	0.36253983240882803	unme	0.742748427212109
EE5F4S3	F4b	3.6666666666666665	0.08086864156733152	incons	0.742748427212109
EE5F4S3	F4b	3.6666666666666665	0.5565915260238404	meth	0.742748427212109
EE5F4S3	F4b	3.7333333333333334	0.3478815823323373	unme	0.8560345158465139
EE5F4S3	F4b	3.7333333333333334	0.08572615914352998	incons	0.8560345158465139
EE5F4S3	F4b	3.7333333333333334	0.5663922585241328	meth	0.8560345158465139
EE5F4S3	F4b	3.8	0.3552751283932502	unme	0.8587003171745295
EE5F4S3	F4b	3.8	0.08774761555392517	incons	0.8587003171745295
EE5F4S3	F4b	3.8	0.5569772560528247	meth	0.8587003171745295
EE5F4S3	F4b	3.8666666666666667	0.3540633484162896	unme	0.9034309979657561
EE5F4S3	F4b	3.8666666666666667	0.08391855203619909	incons	0.9034309979657561
EE5F4S3	F4b	3.8666666666666667	0.5620180995475114	meth	0.9034309979657561
EE5F4S3	F4b	3.933333333333333	0.35125646052397075	unme	0.9194013810525727
EE5F4S3	F4b	3.933333333333333	0.08436107645695955	incons	0.9194013810525727
EE5F4S3	F4b	3.933333333333333	0.5643824630190697	meth	0.9194013810525727
EE5F4S3	F4b	4	0.3573261071737806	unme	0.9871280875666886
EE5F4S3	F4b	4	0.085431164416509	incons	0.9871280875666886
EE5F4S3	F4b	4	0.5572427284097105	meth	0.9871280875666886
EE5F4S3	F4b	4.066666666666666	0.3617721538592592	unme	0.9814091760789689
EE5F4S3	F4b	4.066666666666666	0.08375990273443247	incons	0.9814091760789689
EE5F4S3	F4b	4.066666666666666	0.5544679434063083	meth	0.9814091760789689
EE5F4S3	F4b	4.133333333333334	0.3598844190933654	unme	1
EE5F4S3	F4b	4.133333333333334	0.08718102671870309	incons	1
EE5F4S3	F4b	4.133333333333334	0.5529345541879316	meth	1
EE5F4S3	F4b	4.2	0.35617436127297175	unme	0.9558293468437818
EE5F4S3	F4b	4.2	0.09061439457001985	incons	0.9558293468437818
EE5F4S3	F4b	4.2	0.5532112441570084	meth	0.9558293468437818
EE5F4S3	F4b	4.266666666666667	0.35023995250424655	unme	0.9033071289249911
EE5F4S3	F4b	4.266666666666667	0.09037386414235533	incons	0.9033071289249911
EE5F4S3	F4b	4.266666666666667	0.5593861833533981	meth	0.9033071289249911
EE5F4S3	F4b	4.333333333333333	0.3605606963486911	unme	0.9103467286360795
EE5F4S3	F4b	4.333333333333333	0.09134731844387384	incons	0.9103467286360795
EE5F4S3	F4b	4.333333333333333	0.5480919852074351	meth	0.9103467286360795
EE5F4S3	F4b	4.4	0.3551853755702628	unme	0.8868063769875746
EE5F4S3	F4b	4.4	0.09279219944740731	incons	0.8868063769875746
EE5F4S3	F4b	4.4	0.5520224249823299	meth	0.8868063769875746
EE5F4S3	F4b	4.466666666666667	0.36736223291754794	unme	0.8441029613423914
EE5F4S3	F4b	4.466666666666667	0.09297716788515663	incons	0.8441029613423914
EE5F4S3	F4b	4.466666666666667	0.5396605991972955	meth	0.8441029613423914
EE5F4S3	F4b	4.533333333333333	0.3562999155192085	unme	0.8137463231830503
EE5F4S3	F4b	4.533333333333333	0.09265888049887214	incons	0.8137463231830503
EE5F4S3	F4b	4.533333333333333	0.5510412039819194	meth	0.8137463231830503
EE5F4S3	F4b	4.6	0.3497509734673549	unme	0.7633682609135602
EE5F4S3	F4b	4.6	0.09445802770986145	incons	0.7633682609135602
EE5F4S3	F4b	4.6	0.5557909988227837	meth	0.7633682609135602
EE5F4S3	F4b	4.666666666666667	0.3548873893112383	unme	0.7104988607537517
EE5F4S3	F4b	4.666666666666667	0.09519470781963307	incons	0.7104988607537517
EE5F4S3	F4b	4.666666666666667	0.5499179028691287	meth	0.7104988607537517
EE5F4S3	F4b	4.733333333333333	0.3519831505192476	unme	0.659553792311745
EE5F4S3	F4b	4.733333333333333	0.09348542353088377	incons	0.659553792311745
EE5F4S3	F4b	4.733333333333333	0.5545314259498686	meth	0.659553792311745
EE5F4S3	F4b	4.8	0.3596685446215227	unme	0.5922702229293806
EE5F4S3	F4b	4.8	0.09539206874630073	incons	0.5922702229293806
EE5F4S3	F4b	4.8	0.5449393866321766	meth	0.5922702229293806
EE5F4S3	F4b	4.866666666666666	0.3507389039487327	unme	0.5280083602879344
EE5F4S3	F4b	4.866666666666666	0.101285430538032	incons	0.5280083602879344
EE5F4S3	F4b	4.866666666666666	0.5479756655132353	meth	0.5280083602879344
EE5F4S3	F4b	4.933333333333334	0.36088698221489857	unme	0.4574152194924509
EE5F4S3	F4b	4.933333333333334	0.09396840729586908	incons	0.4574152194924509
EE5F4S3	F4b	4.933333333333334	0.5451446104892324	meth	0.4574152194924509
EE5F4S3	F4b	5	0.350304056654607	unme	0.42395313214209696
EE5F4S3	F4b	5	0.09518897698406589	incons	0.42395313214209696
EE5F4S3	F4b	5	0.5545069663613271	meth	0.42395313214209696
EE5F4S3	F4b	5.066666666666666	0.36558358755831033	unme	0.4100117588357008
EE5F4S3	F4b	5.066666666666666	0.10178683840976224	incons	0.4100117588357008
EE5F4S3	F4b	5.066666666666666	0.5326295740319275	meth	0.4100117588357008
EE5F4S3	F4b	5.133333333333334	0.3639818816056646	unme	0.3519398589637569
EE5F4S3	F4b	5.133333333333334	0.09565956856007359	incons	0.3519398589637569
EE5F4S3	F4b	5.133333333333334	0.5403585498342618	meth	0.3519398589637569
EE5F4S3	F4b	5.2	0.35892729682879576	unme	0.30096687637171876
EE5F4S3	F4b	5.2	0.09680840216172122	incons	0.30096687637171876
EE5F4S3	F4b	5.2	0.544264301009483	meth	0.30096687637171876
EE5F4S3	F4b	5.266666666666667	0.36084944637250044	unme	0.23037373557623525
EE5F4S3	F4b	5.266666666666667	0.10147083126755908	incons	0.23037373557623525
EE5F4S3	F4b	5.266666666666667	0.5376797223599405	meth	0.23037373557623525
EE5F4S3	F4b	5.333333333333333	0.3376153378639704	unme	0.23056738999207932
EE5F4S3	F4b	5.333333333333333	0.10312724459914913	incons	0.23056738999207932
EE5F4S3	F4b	5.333333333333333	0.5592574175368805	meth	0.23056738999207932
EE5F4S3	F4b	5.4	0.37351395066720583	unme	0.16367985261328782
EE5F4S3	F4b	5.4	0.10258794985847149	incons	0.16367985261328782
EE5F4S3	F4b	5.4	0.5238980994743226	meth	0.16367985261328782
EE5F4S3	F4b	5.466666666666667	0.3441162878628744	unme	0.14849455499610945
EE5F4S3	F4b	5.466666666666667	0.10641515775322438	incons	0.14849455499610945
EE5F4S3	F4b	5.466666666666667	0.5494685543839012	meth	0.14849455499610945
EE5F4S3	F4b	5.533333333333333	0.34820080829721967	unme	0.12690295994668394
EE5F4S3	F4b	5.533333333333333	0.09602181428640989	incons	0.12690295994668394
EE5F4S3	F4b	5.533333333333333	0.5557773774163705	meth	0.12690295994668394
EE5F4S3	F4b	5.6	0.3720745735819119	unme	0.09851078009581529
EE5F4S3	F4b	5.6	0.10438979241041915	incons	0.09851078009581529
EE5F4S3	F4b	5.6	0.5235356340076689	meth	0.09851078009581529
EE5F4S3	F4b	5.666666666666667	0.3415726865441063	unme	0.08703980906721377
EE5F4S3	F4b	5.666666666666667	0.10327514290128224	incons	0.08703980906721377
EE5F4S3	F4b	5.666666666666667	0.5551521705546114	meth	0.08703980906721377
EE5F4S3	F4b	5.733333333333333	0.38143190470342625	unme	0.05467509673997619
EE5F4S3	F4b	5.733333333333333	0.09652462237504605	incons	0.05467509673997619
EE5F4S3	F4b	5.733333333333333	0.5220434729215276	meth	0.05467509673997619
EE5F4S3	F4b	5.8	0.35092436974789915	unme	0.058066665968812915
EE5F4S3	F4b	5.8	0.09859943977591036	incons	0.058066665968812915
EE5F4S3	F4b	5.8	0.5504761904761905	meth	0.058066665968812915
EE5F4S3	F4b	5.866666666666666	0.3018896911968044	unme	0.04462774736298513
EE5F4S3	F4b	5.866666666666666	0.1087724688892303	incons	0.04462774736298513
EE5F4S3	F4b	5.866666666666666	0.5893378399139653	meth	0.04462774736298513
EE5F4S3	F4b	5.933333333333334	0.37071451457866067	unme	0.03460656750164867
EE5F4S3	F4b	5.933333333333334	0.10060877923742391	incons	0.03460656750164867
EE5F4S3	F4b	5.933333333333334	0.5286767061839154	meth	0.03460656750164867
EE5F4S3	F4b	6	0.3425441872043814	unme	0.025946202454351634
EE5F4S3	F4b	6	0.11252178242469504	incons	0.025946202454351634
EE5F4S3	F4b	6	0.5449340303709236	meth	0.025946202454351634
EE5F4S3	F4b	6.066666666666666	0.38253477588871715	unme	0.01800986067349865
EE5F4S3	F4b	6.066666666666666	0.09389489953632148	incons	0.01800986067349865
EE5F4S3	F4b	6.066666666666666	0.5235703245749613	meth	0.01800986067349865
EE5F4S3	F4b	6.133333333333334	0.47435897435897434	unme	0.0126171958142732
EE5F4S3	F4b	6.133333333333334	0.09706959706959707	incons	0.0126171958142732
EE5F4S3	F4b	6.133333333333334	0.42857142857142855	meth	0.0126171958142732
EE5F4S3	F4b	6.2	0.36682520808561236	unme	0.015021301985742844
EE5F4S3	F4b	6.2	0.12841854934601665	incons	0.015021301985742844
EE5F4S3	F4b	6.2	0.504756242568371	meth	0.015021301985742844
EE5F4S3	F4b	6.266666666666667	0.3765217391304348	unme	0.009691443964088445
EE5F4S3	F4b	6.266666666666667	0.12173913043478261	incons	0.009691443964088445
EE5F4S3	F4b	6.266666666666667	0.5017391304347826	meth	0.009691443964088445
EE5F4S3	F4b	6.333333333333333	0.41288278775079196	unme	0.006442934754163569
EE5F4S3	F4b	6.333333333333333	0.09292502639915523	incons	0.006442934754163569
EE5F4S3	F4b	6.333333333333333	0.4941921858500528	meth	0.006442934754163569
EE5F4S3	F4b	6.4	0.38140161725067384	unme	0.002597760587313716
EE5F4S3	F4b	6.4	0.09164420485175202	incons	0.002597760587313716
EE5F4S3	F4b	6.4	0.5269541778975741	meth	0.002597760587313716
EE5F4S3	F4b	6.466666666666667	0.3486370157819225	unme	0.005335091924785322
EE5F4S3	F4b	6.466666666666667	0.10616929698708752	incons	0.005335091924785322
EE5F4S3	F4b	6.466666666666667	0.5451936872309899	meth	0.005335091924785322
EE5F4S3	F4b	6.533333333333333	0.31166912850812406	unme	0.0048535728367406035
EE5F4S3	F4b	6.533333333333333	0.09453471196454949	incons	0.0048535728367406035
EE5F4S3	F4b	6.533333333333333	0.5937961595273265	meth	0.0048535728367406035
EE5F4S3	F4b	6.6	0.3025830258302583	unme	0.002227898099395309
EE5F4S3	F4b	6.6	0.12546125461254612	incons	0.002227898099395309
EE5F4S3	F4b	6.6	0.5719557195571956	meth	0.002227898099395309
EE5F4S3	F4b	6.666666666666667	0.46825396825396826	unme	0.0015178319079670471
EE5F4S3	F4b	6.666666666666667	0.12698412698412698	incons	0.0015178319079670471
EE5F4S3	F4b	6.666666666666667	0.40476190476190477	meth	0.0015178319079670471
EE5F4S3	F4b	6.733333333333333	0.31896551724137934	unme	0.001118310635640089
EE5F4S3	F4b	6.733333333333333	0.07758620689655173	incons	0.001118310635640089
EE5F4S3	F4b	6.733333333333333	0.603448275862069	meth	0.001118310635640089
EE5F4S3	F4b	6.8	0.46226415094339623	unme	7.484481477216819e-4
EE5F4S3	F4b	6.8	0.018867924528301886	incons	7.484481477216819e-4
EE5F4S3	F4b	6.8	0.5188679245283019	meth	7.484481477216819e-4
EE5F4S3	F4b	6.933333333333334	0.13671875	unme	0.00100316476675983
EE5F4S3	F4b	6.933333333333334	0.078125	incons	0.00100316476675983
EE5F4S3	F4b	6.933333333333334	0.78515625	meth	0.00100316476675983
EE5F4S3	F4b	7.2	0.4897959183673469	unme	6.053881288098453e-4
EE5F4S3	F4b	7.2	0.14285714285714285	incons	6.053881288098453e-4
EE5F4S3	F4b	7.2	0.3673469387755102	meth	6.053881288098453e-4
