# Supplementary material for: High-coverage allele-resolved single-cell DNA methylation profiling reveals cell lineage, X-inactivation state, and replication dynamics
Source: Nat Commun. 2025 Jul 8;16:6273. doi: 10.1038/s41467-025-61589-1 (PMC12234882; doi:10.1038/s41467-025-61589-1)
Supplement: Supplementary file 4 — Source Data [file 41467_2025_61589_MOESM4_ESM.zip › source_data/fig_5a.tsv]

id	mean_beta_c57_allele	mean_beta_balbc_allele	cell_group	inferred_cell_type
EE16A10	0.30303030303030304	0.6521739130434783	BALB/c	G1-phase single cell
EE16A11	0.42777777777777776	0.16806722689075632	C57BL/6	G1-phase single cell
EE16A12	0.2192513368983957	0.6097560975609756	BALB/c	G1-phase single cell
EE16A2	0.3130434782608696	0.24899598393574296	NA	Doublet
EE16A3	0.4596774193548387	0.08411214953271028	C57BL/6	G1-phase single cell
EE16A4	0.14705882352941177	0.6206896551724138	BALB/c	G1-phase single cell
EE16A5	0.7333333333333333	0.07894736842105263	C57BL/6	G1-phase single cell
EE16A6	0.248	0.48148148148148145	BALB/c	G1-phase single cell
EE16A7	0.49557522123893805	0.03636363636363636	C57BL/6	G1-phase single cell
EE16A8	0.051094890510948905	0.525	BALB/c	G1-phase single cell
EE16A9	0.12751677852348994	0.4791666666666667	BALB/c	G1-phase single cell
EE16B1	0.46766169154228854	0.031088082901554404	C57BL/6	G1-phase single cell
EE16B10	0.16161616161616163	0.43333333333333335	BALB/c	G1-phase single cell
EE16B11	0.44545454545454544	0.08974358974358974	C57BL/6	G1-phase single cell
EE16B12	0.6158536585365854	0.047244094488188976	C57BL/6	G1-phase single cell
EE16B2	0.37658227848101267	0.14761904761904762	NA	Doublet
EE16B4	0.140625	0.43703703703703706	BALB/c	G1-phase single cell
EE16B5	0.10077519379844961	0.524390243902439	BALB/c	G1-phase single cell
EE16B6	0.5	0.17751479289940827	C57BL/6	G1-phase single cell
EE16B7	0.032467532467532464	0.47540983606557374	BALB/c	G1-phase single cell
EE16B8	0.13259668508287292	0.6153846153846154	BALB/c	G1-phase single cell
EE16B9	0.10526315789473684	0.5632183908045977	BALB/c	G1-phase single cell
EE16C1	0.704	0.11643835616438356	C57BL/6	G1-phase single cell
EE16C11	0.6713286713286714	0.026881720430107527	C57BL/6	G1-phase single cell
EE16C2	0.2292358803986711	0.4132231404958678	NA	Doublet
EE16C3	0.7093023255813954	0.08461538461538462	C57BL/6	G1-phase single cell
EE16C4	0.6842105263157895	0.0967741935483871	C57BL/6	G1-phase single cell
EE16C6	0.5172413793103449	0	C57BL/6	G1-phase single cell
EE16C7	0.5550660792951542	0.18048780487804877	C57BL/6	G1-phase single cell
EE16C8	0.13	0.5909090909090909	BALB/c	G1-phase single cell
EE16C9	0.08823529411764706	0.5315315315315315	BALB/c	G1-phase single cell
EE16D1	0.6795366795366795	0.04583333333333333	C57BL/6	G1-phase single cell
EE16D10	0.09146341463414634	0.5081967213114754	BALB/c	G1-phase single cell
EE16D11	0.1865671641791045	0.6363636363636364	BALB/c	G1-phase single cell
EE16D2	0.205	0.5652173913043478	BALB/c	G1-phase single cell
EE16D3	0.5537190082644629	0.13432835820895522	C57BL/6	G1-phase single cell
EE16D4	0.050314465408805034	0.7142857142857143	BALB/c	G1-phase single cell
EE16D5	0.7025641025641025	0.05806451612903226	C57BL/6	G1-phase single cell
EE16D6	0.034482758620689655	0.7305389221556886	BALB/c	G1-phase single cell
EE16D7	0.006329113924050633	0.625	BALB/c	G1-phase single cell
EE16D8	0.0703125	0.6466165413533834	BALB/c	G1-phase single cell
EE16E1	0.48333333333333334	0.030120481927710843	C57BL/6	G1-phase single cell
EE16E10	0.5804195804195804	0.08074534161490683	C57BL/6	G1-phase single cell
EE16E12	0.6823529411764706	0.13291139240506328	C57BL/6	G1-phase single cell
EE16E2	0.07894736842105263	0.5506493506493506	NA	Doublet
EE16E3	0.019417475728155338	0.42735042735042733	BALB/c	G1-phase single cell
EE16E4	0.5573770491803278	0.06422018348623854	C57BL/6	G1-phase single cell
EE16E5	0.11382113821138211	0.6461538461538462	BALB/c	G1-phase single cell
EE16E7	0.5944055944055944	0.11607142857142858	C57BL/6	G1-phase single cell
EE16E8	0.7444444444444445	0.12612612612612611	C57BL/6	G1-phase single cell
EE16E9	0.5390625	0.0625	C57BL/6	G1-phase single cell
EE16F10	0.6074766355140186	0.03937007874015748	C57BL/6	G1-phase single cell
EE16F11	0.75	0.029411764705882353	C57BL/6	G1-phase single cell
EE16F12	0.0547945205479452	0.5546218487394958	BALB/c	G1-phase single cell
EE16F2	0.08267716535433071	0.6885245901639344	NA	Doublet
EE16F3	0.6071428571428571	0.05982905982905983	C57BL/6	G1-phase single cell
EE16F7	0.1810344827586207	0.6384615384615384	BALB/c	G1-phase single cell
EE16F8	0.043478260869565216	0.71900826446281	BALB/c	G1-phase single cell
EE16F9	0.6932515337423313	0.09523809523809523	C57BL/6	G1-phase single cell
EE16G1	0.032467532467532464	0.6268656716417911	NA	Doublet
EE16G10	0.5384615384615384	0.1319796954314721	C57BL/6	G1-phase single cell
EE16G11	0.6372549019607843	0.02830188679245283	C57BL/6	G1-phase single cell
EE16G2	0.18518518518518517	0.7266666666666667	BALB/c	G1-phase single cell
EE16G4	0.024844720496894408	0.5616438356164384	BALB/c	G1-phase single cell
EE16G5	0.6708860759493671	0.18	C57BL/6	G1-phase single cell
EE16G6	0.15458937198067632	0.5412844036697247	BALB/c	G1-phase single cell
EE16G7	0.05078125	0.5172413793103449	BALB/c	G1-phase single cell
EE16G8	0.6516129032258065	0.13846153846153847	C57BL/6	G1-phase single cell
EE16G9	0.6705882352941176	0.08609271523178808	C57BL/6	G1-phase single cell
EE16H11	0.07100591715976332	0.6261682242990654	BALB/c	G1-phase single cell
EE16H3	0.4657534246575342	0.01020408163265306	C57BL/6	G1-phase single cell
EE16H4	0.5070422535211268	0.006289308176100629	C57BL/6	G1-phase single cell
EE16H5	0.644927536231884	0.19736842105263158	C57BL/6	G1-phase single cell
EE16H6	0.06944444444444445	0.5882352941176471	BALB/c	G1-phase single cell
EE16H7	0.168141592920354	0.6495726495726496	BALB/c	G1-phase single cell
EE16H8	0.4666666666666667	0.021505376344086023	C57BL/6	G1-phase single cell
EE16H9	0.6542056074766355	0.043209876543209874	C57BL/6	G1-phase single cell
EE17A1	0.5838509316770186	0	C57BL/6	G1-phase single cell
EE17A10	0.5916666666666667	0.07913669064748201	C57BL/6	G1-phase single cell
EE17A11	0.31336405529953915	0.24489795918367346	NA	Doublet
EE17A12	0.03389830508474576	0.5615384615384615	BALB/c	G1-phase single cell
EE17A3	0.5061728395061729	0.031578947368421054	C57BL/6	G1-phase single cell
EE17A4	0.5888888888888889	0.21212121212121213	C57BL/6	G1-phase single cell
EE17A5	0.06787330316742081	0.6206896551724138	BALB/c	G1-phase single cell
EE17A6	0.5714285714285714	0.16176470588235295	C57BL/6	G1-phase single cell
EE17A8	0.5522388059701493	0.16296296296296298	C57BL/6	G1-phase single cell
EE17A9	0.5496688741721855	0.07253886010362694	C57BL/6	G1-phase single cell
EE17B1	0.06451612903225806	0.7205882352941176	BALB/c	G1-phase single cell
EE17B10	0.020618556701030927	0.5701754385964912	BALB/c	G1-phase single cell
EE17B11	0.052083333333333336	0.5637583892617449	NA	Doublet
EE17B12	0.5542857142857143	0.026143790849673203	C57BL/6	G1-phase single cell
EE17B2	0.06299212598425197	0.6643356643356644	BALB/c	G1-phase single cell
EE17B4	0.19047619047619047	0.6440677966101694	BALB/c	G1-phase single cell
EE17B5	0.16589861751152074	0.7105263157894737	BALB/c	G1-phase single cell
EE17B6	0.7016129032258065	0.014925373134328358	C57BL/6	G1-phase single cell
EE17B8	0.5929203539823009	0.007936507936507936	C57BL/6	G1-phase single cell
EE17C10	0.20224719101123595	0.49019607843137253	BALB/c	G1-phase single cell
EE17C11	0.3253968253968254	0.31797235023041476	NA	Doublet
EE17C12	0.552	0.023696682464454975	C57BL/6	G1-phase single cell
EE17C2	0.058823529411764705	0.5459770114942529	BALB/c	G1-phase single cell
EE17C3	0.1497584541062802	0.5319148936170213	BALB/c	G1-phase single cell
EE17C4	0.32098765432098764	0.2662337662337662	NA	Doublet
EE17C5	0.03225806451612903	0.592	BALB/c	G1-phase single cell
EE17C6	0.5059523809523809	0	C57BL/6	G1-phase single cell
EE17C7	0.14893617021276595	0.7076923076923077	BALB/c	G1-phase single cell
EE17C8	0.5	0.09322033898305085	C57BL/6	G1-phase single cell
EE17C9	0.01904761904761905	0.7536231884057971	BALB/c	G1-phase single cell
EE17D1	0.5333333333333333	0.04678362573099415	C57BL/6	G1-phase single cell
EE17D11	0.6197916666666666	0.02054794520547945	NA	Doublet
EE17D3	0.5795454545454546	0.041025641025641026	C57BL/6	G1-phase single cell
EE17D4	0.6406926406926406	0	C57BL/6	G1-phase single cell
EE17D5	0.6009615384615384	0.2684563758389262	C57BL/6	G1-phase single cell
EE17D6	0.5631578947368421	0.07936507936507936	C57BL/6	G1-phase single cell
EE17D7	0.017391304347826087	0.7088607594936709	BALB/c	G1-phase single cell
EE17D8	0.06358381502890173	0.5328467153284672	BALB/c	G1-phase single cell
EE17D9	0.10362694300518134	0.5614035087719298	BALB/c	G1-phase single cell
EE17E1	0.6888888888888889	0.15	C57BL/6	G1-phase single cell
EE17E10	0.01694915254237288	0.6198347107438017	BALB/c	G1-phase single cell
EE17E11	0.06842105263157895	0.588957055214724	NA	Doublet
EE17E12	0.15719063545150502	0.6615384615384615	BALB/c	G1-phase single cell
EE17E2	0.6022727272727273	0	C57BL/6	G1-phase single cell
EE17E3	0.52	0	C57BL/6	G1-phase single cell
EE17E4	0.09090909090909091	0.43617021276595747	BALB/c	G1-phase single cell
EE17E5	0.08771929824561403	0.8938053097345132	BALB/c	G1-phase single cell
EE17E6	0.6323529411764706	0.17123287671232876	C57BL/6	G1-phase single cell
EE17E7	0.5555555555555556	0.2807017543859649	C57BL/6	G1-phase single cell
EE17E8	0.6235294117647059	0.0379746835443038	C57BL/6	G1-phase single cell
EE17E9	0.7079646017699115	0.049586776859504134	C57BL/6	G1-phase single cell
EE17F1	0.07741935483870968	0.6325581395348837	BALB/c	G1-phase single cell
EE17F10	0.022388059701492536	0.5619047619047619	BALB/c	G1-phase single cell
EE17F11	0.24701195219123506	0.1301775147928994	NA	Doublet
EE17F12	0.7205240174672489	0.12777777777777777	C57BL/6	G1-phase single cell
EE17F2	0.6481481481481481	0.0425531914893617	C57BL/6	G1-phase single cell
EE17F3	0.07086614173228346	0.6232876712328768	BALB/c	G1-phase single cell
EE17F6	0.6376811594202898	0.012121212121212121	C57BL/6	G1-phase single cell
EE17F7	0.5955056179775281	0.09302325581395349	C57BL/6	G1-phase single cell
EE17F8	0.6420454545454546	0.05714285714285714	C57BL/6	G1-phase single cell
EE17F9	0.15675675675675677	0.8205128205128205	BALB/c	G1-phase single cell
EE17G1	0.17801047120418848	0.43283582089552236	BALB/c	G1-phase single cell
EE17G10	0.6521739130434783	0.10526315789473684	C57BL/6	G1-phase single cell
EE17G11	0.28488372093023256	0.2413793103448276	NA	Doublet
EE17G12	0.1986754966887417	0.5	BALB/c	G1-phase single cell
EE17G3	0.1962025316455696	0.4214876033057851	BALB/c	G1-phase single cell
EE17G4	0.671875	0.04455445544554455	C57BL/6	G1-phase single cell
EE17G5	0.06666666666666667	0.5671641791044776	BALB/c	G1-phase single cell
EE17G8	0.13875598086124402	0.48695652173913045	BALB/c	G1-phase single cell
EE17G9	0.18292682926829268	0.4132231404958678	BALB/c	G1-phase single cell
EE17H1	0.5454545454545454	0.1076923076923077	C57BL/6	G1-phase single cell
EE17H11	0.5481171548117155	0.0163265306122449	NA	Doublet
EE17H12	0.0759493670886076	0.44776119402985076	BALB/c	G1-phase single cell
EE17H3	0.004	0.5205479452054794	BALB/c	G1-phase single cell
EE17H6	0.10679611650485436	0.4742268041237113	BALB/c	G1-phase single cell
EE17H7	0.09322033898305085	0.6346153846153846	BALB/c	G1-phase single cell
EE17H8	0.6363636363636364	0.04411764705882353	C57BL/6	G1-phase single cell
EE17H9	0.5615384615384615	0.006329113924050633	C57BL/6	G1-phase single cell
