# Supplementary material for: High-coverage allele-resolved single-cell DNA methylation profiling reveals cell lineage, X-inactivation state, and replication dynamics
Source: Nat Commun. 2025 Jul 8;16:6273. doi: 10.1038/s41467-025-61589-1 (PMC12234882; doi:10.1038/s41467-025-61589-1)
Supplement: Supplementary file 4 — Source Data [file 41467_2025_61589_MOESM4_ESM.zip › source_data/fig_4a_bottom.tsv]

passage	replication_timing_bin	frac_hemi_per_frac_full_meth
late (immortalized)	2	0.10262981789187418
late (immortalized)	3	0.11660665113323448
late (immortalized)	4	0.12902533276084155
late (immortalized)	5	0.12764713524749902
late (immortalized)	6	0.1358725354185059
late (immortalized)	7	0.13722897937599154
late (immortalized)	8	0.14795447554598587
late (immortalized)	9	0.1442946129098501
late (immortalized)	10	0.1488749345892203
late (immortalized)	11	0.15278733654507914
late (immortalized)	12	0.15948816592790835
late (immortalized)	13	0.17855209742895806
late (immortalized)	14	0.20835266821345708
early	2	0.12189723806157111
early	3	0.12774494556765162
early	4	0.1434489043535893
early	5	0.14537405131911818
early	6	0.1496307517515622
early	7	0.15402278150465987
early	8	0.16185210066663222
early	9	0.1605387281923055
early	10	0.16709992721222833
early	11	0.17482287634212254
early	12	0.18153425146494542
early	13	0.20591432920200045
early	14	0.22364802933088906
