# Supplementary material for: High-coverage allele-resolved single-cell DNA methylation profiling reveals cell lineage, X-inactivation state, and replication dynamics
Source: Nat Commun. 2025 Jul 8;16:6273. doi: 10.1038/s41467-025-61589-1 (PMC12234882; doi:10.1038/s41467-025-61589-1)
Supplement: Supplementary file 4 — Source Data [file 41467_2025_61589_MOESM4_ESM.zip › source_data/supp_3b.tsv]

id_1	id_2	fraction_concordant	cell_type_1	library_type_1	cell_type_2	library_type_2
EE16A10	EE16A10	1	epithelial	G1	epithelial	G1
EE16A10	EE16A11	0.714704379380759	epithelial	G1	epithelial	G1
EE16A10	EE16A12	0.723573096789407	epithelial	G1	epithelial	G1
EE16A10	EE16A2	0.716460884112383	epithelial	G1	epithelial	doublet
EE16A10	EE16A3	0.735567593255071	epithelial	G1	epithelial	G1
EE16A10	EE16A4	0.730869273013182	epithelial	G1	epithelial	G1
EE16A10	EE16A5	0.724023897993374	epithelial	G1	epithelial	G1
EE16A10	EE16A6	0.736427106932567	epithelial	G1	epithelial	G1
EE16A10	EE16A7	0.733244562349818	epithelial	G1	epithelial	G1
EE16A10	EE16A8	0.741080950842269	epithelial	G1	epithelial	G1
EE16A10	EE16A9	0.725434564399831	epithelial	G1	epithelial	G1
EE16A10	EE16B1	0.729517939293202	epithelial	G1	epithelial	G1
EE16A10	EE16B10	0.736034441546506	epithelial	G1	epithelial	G1
EE16A10	EE16B11	0.723537647501904	epithelial	G1	epithelial	G1
EE16A10	EE16B12	0.730657475864931	epithelial	G1	epithelial	G1
EE16A10	EE16B2	0.701540446810227	epithelial	G1	heterogenous doublet	doublet
EE16A10	EE16B4	0.724327142044097	epithelial	G1	epithelial	G1
EE16A10	EE16B5	0.743523780492935	epithelial	G1	epithelial	G1
EE16A10	EE16B6	0.721301416758835	epithelial	G1	epithelial	G1
EE16A10	EE16B7	0.738008117715567	epithelial	G1	epithelial	G1
EE16A10	EE16B8	0.718186340084654	epithelial	G1	epithelial	G1
EE16A10	EE16B9	0.73951194318362	epithelial	G1	epithelial	G1
EE16A10	EE16C1	0.718804545237252	epithelial	G1	immune	G1
EE16A10	EE16C10	0.712109181494325	epithelial	G1	immune	low coverage
EE16A10	EE16C11	0.721152349945738	epithelial	G1	immune	G1
EE16A10	EE16C12	0.745847176079734	epithelial	G1	NA	low coverage
EE16A10	EE16C2	0.700866714668408	epithelial	G1	heterogenous doublet	doublet
EE16A10	EE16C3	0.708817692348699	epithelial	G1	immune	G1
EE16A10	EE16C4	0.715538140324624	epithelial	G1	immune	G1
EE16A10	EE16C6	0.743885807427341	epithelial	G1	epithelial	G1
EE16A10	EE16C7	0.712828418871636	epithelial	G1	immune	G1
EE16A10	EE16C8	0.718067735369988	epithelial	G1	immune	G1
EE16A10	EE16C9	0.724366418866331	epithelial	G1	epithelial	G1
EE16A10	EE16D1	0.716221454191385	epithelial	G1	immune	G1
EE16A10	EE16D10	0.692567700266353	epithelial	G1	immune	G1
EE16A10	EE16D11	0.720391795548272	epithelial	G1	immune	G1
EE16A10	EE16D2	0.719245582491506	epithelial	G1	immune	G1
EE16A10	EE16D3	0.744179520384685	epithelial	G1	epithelial	G1
EE16A10	EE16D4	0.728564411395425	epithelial	G1	epithelial	G1
EE16A10	EE16D5	0.715176594728229	epithelial	G1	immune	G1
EE16A10	EE16D6	0.716942005216248	epithelial	G1	immune	G1
EE16A10	EE16D7	0.715378099577322	epithelial	G1	immune	G1
EE16A10	EE16D8	0.717093617062201	epithelial	G1	immune	G1
EE16A10	EE16D9	0.682392956365419	epithelial	G1	muscle	G1
EE16A10	EE16E1	0.736990600945365	epithelial	G1	epithelial	G1
EE16A10	EE16E10	0.732765836250244	epithelial	G1	epithelial	G1
EE16A10	EE16E11	0.732711271857343	epithelial	G1	epithelial	low coverage
EE16A10	EE16E12	0.729845382725836	epithelial	G1	epithelial	G1
EE16A10	EE16E2	0.674045322990463	epithelial	G1	epithelial	doublet
EE16A10	EE16E3	0.736716771978344	epithelial	G1	epithelial	G1
EE16A10	EE16E4	0.702204777651021	epithelial	G1	immune	G1
EE16A10	EE16E5	0.732826753431739	epithelial	G1	epithelial	G1
EE16A10	EE16E6	0.722476368509321	epithelial	G1	epithelial	possible G2
EE16A10	EE16E7	0.717768507133869	epithelial	G1	immune	G1
EE16A10	EE16E8	0.744076560050933	epithelial	G1	epithelial	G1
EE16A10	EE16E9	0.727985576688541	epithelial	G1	epithelial	G1
EE16A10	EE16F10	0.722086553810086	epithelial	G1	epithelial	G1
EE16A10	EE16F11	0.712621649456348	epithelial	G1	immune	G1
EE16A10	EE16F12	0.740340504476591	epithelial	G1	epithelial	G1
EE16A10	EE16F2	0.718436380924037	epithelial	G1	epithelial	doublet
EE16A10	EE16F3	0.735661654509059	epithelial	G1	epithelial	G1
EE16A10	EE16F7	0.73850324607004	epithelial	G1	epithelial	G1
EE16A10	EE16F8	0.722970734713028	epithelial	G1	epithelial	G1
EE16A10	EE16F9	0.738906368728087	epithelial	G1	epithelial	G1
EE16A10	EE16G1	0.705454749556281	epithelial	G1	epithelial	doublet
EE16A10	EE16G10	0.72135254199459	epithelial	G1	epithelial	G1
EE16A10	EE16G11	0.721857450012669	epithelial	G1	epithelial	G1
EE16A10	EE16G2	0.721831827105358	epithelial	G1	immune	G1
EE16A10	EE16G3	0.720885525646628	epithelial	G1	epithelial	low coverage
EE16A10	EE16G4	0.716684250571553	epithelial	G1	immune	G1
EE16A10	EE16G5	0.730394256353931	epithelial	G1	epithelial	G1
EE16A10	EE16G6	0.722133107838749	epithelial	G1	epithelial	G1
EE16A10	EE16G7	0.723443361720958	epithelial	G1	epithelial	G1
EE16A10	EE16G8	0.708523402649719	epithelial	G1	epithelial	G1
EE16A10	EE16G9	0.713633989238965	epithelial	G1	immune	G1
EE16A10	EE16H1	0.723401538837831	epithelial	G1	epithelial	G1
EE16A10	EE16H11	0.731350581535113	epithelial	G1	epithelial	G1
EE16A10	EE16H12	0.730224468605746	epithelial	G1	epithelial	low coverage
EE16A10	EE16H2	0.719490007039908	epithelial	G1	epithelial	low coverage
EE16A10	EE16H3	0.72662589669326	epithelial	G1	epithelial	G1
EE16A10	EE16H4	0.727410863985296	epithelial	G1	epithelial	G1
EE16A10	EE16H5	0.708740864410674	epithelial	G1	epithelial	G1
EE16A10	EE16H6	0.732256888805103	epithelial	G1	epithelial	G1
EE16A10	EE16H7	0.712075130197706	epithelial	G1	epithelial	G1
EE16A10	EE16H8	0.731577265569959	epithelial	G1	epithelial	G1
EE16A10	EE16H9	0.72647434260914	epithelial	G1	epithelial	G1
EE16A10	EE17A1	0.704110161802187	epithelial	G1	immune	G1
EE16A10	EE17A10	0.695782318733823	epithelial	G1	immune	G1
EE16A10	EE17A11	0.684222878433287	epithelial	G1	immune	doublet
EE16A10	EE17A12	0.713318165310753	epithelial	G1	epithelial	G1
EE16A10	EE17A2	0.705161944042072	epithelial	G1	immune	low coverage
EE16A10	EE17A3	0.711180920959363	epithelial	G1	epithelial	G1
EE16A10	EE17A4	0.718817177544978	epithelial	G1	epithelial	G1
EE16A10	EE17A5	0.71571706587703	epithelial	G1	epithelial	G1
EE16A10	EE17A6	0.690596551937302	epithelial	G1	immune	G1
EE16A10	EE17A7	0.706070388054116	epithelial	G1	epithelial	G1
EE16A10	EE17A8	0.71242261731787	epithelial	G1	epithelial	G1
EE16A10	EE17A9	0.713039724253243	epithelial	G1	epithelial	G1
EE16A10	EE17B1	0.72010710550203	epithelial	G1	epithelial	G1
EE16A10	EE17B10	0.72675637062185	epithelial	G1	epithelial	G1
EE16A10	EE17B11	0.71280370830829	epithelial	G1	epithelial	doublet
EE16A10	EE17B12	0.71910588216731	epithelial	G1	epithelial	G1
EE16A10	EE17B2	0.71868866555369	epithelial	G1	immune	G1
EE16A10	EE17B4	0.716749498317532	epithelial	G1	epithelial	G1
EE16A10	EE17B5	0.692077103598817	epithelial	G1	immune	G1
EE16A10	EE17B6	0.698880298460224	epithelial	G1	immune	G1
EE16A10	EE17B7	0.709525227951968	epithelial	G1	immune	low coverage
EE16A10	EE17B8	0.728100494896238	epithelial	G1	epithelial	G1
EE16A10	EE17C1	0.737170888277746	epithelial	G1	epithelial	G1
EE16A10	EE17C10	0.733950267478223	epithelial	G1	epithelial	G1
EE16A10	EE17C11	0.679281206242829	epithelial	G1	heterogenous doublet	doublet
EE16A10	EE17C12	0.692642660291996	epithelial	G1	muscle	G1
EE16A10	EE17C2	0.735862480178545	epithelial	G1	epithelial	G1
EE16A10	EE17C3	0.731061807165759	epithelial	G1	epithelial	G1
EE16A10	EE17C4	0.703619591683836	epithelial	G1	epithelial	doublet
EE16A10	EE17C5	0.733285423436854	epithelial	G1	epithelial	G1
EE16A10	EE17C6	0.723129236888595	epithelial	G1	epithelial	G1
EE16A10	EE17C7	0.740973900078787	epithelial	G1	epithelial	G1
EE16A10	EE17C8	0.722673595421525	epithelial	G1	epithelial	G1
EE16A10	EE17C9	0.732629572041501	epithelial	G1	epithelial	G1
EE16A10	EE17D1	0.73575934465872	epithelial	G1	epithelial	G1
EE16A10	EE17D10	0.733340077736915	epithelial	G1	epithelial	low coverage
EE16A10	EE17D11	0.713398216279506	epithelial	G1	epithelial	doublet
EE16A10	EE17D12	0.716551951085946	epithelial	G1	epithelial	possible G2
EE16A10	EE17D3	0.717292328502541	epithelial	G1	immune	G1
EE16A10	EE17D4	0.732508179697171	epithelial	G1	epithelial	G1
EE16A10	EE17D5	0.710983766142489	epithelial	G1	epithelial	G1
EE16A10	EE17D6	0.740779912487305	epithelial	G1	epithelial	G1
EE16A10	EE17D7	0.712267546258553	epithelial	G1	immune	G1
EE16A10	EE17D8	0.736773056202326	epithelial	G1	epithelial	G1
EE16A10	EE17D9	0.737111736810362	epithelial	G1	epithelial	G1
EE16A10	EE17E1	0.715025407421231	epithelial	G1	immune	G1
EE16A10	EE17E10	0.739712109125981	epithelial	G1	epithelial	G1
EE16A10	EE17E11	0.699739808070386	epithelial	G1	heterogenous doublet	doublet
EE16A10	EE17E12	0.715525535784292	epithelial	G1	immune	G1
EE16A10	EE17E2	0.744766885529003	epithelial	G1	epithelial	G1
EE16A10	EE17E3	0.714615579845594	epithelial	G1	immune	G1
EE16A10	EE17E4	0.744216100224269	epithelial	G1	epithelial	G1
EE16A10	EE17E5	0.673859371514978	epithelial	G1	immune	G1
EE16A10	EE17E6	0.715064533269498	epithelial	G1	immune	G1
EE16A10	EE17E7	0.709744578168532	epithelial	G1	immune	G1
EE16A10	EE17E8	0.719475720106392	epithelial	G1	immune	G1
EE16A10	EE17E9	0.721792043817662	epithelial	G1	immune	G1
EE16A10	EE17F1	0.716120213119984	epithelial	G1	immune	G1
EE16A10	EE17F10	0.729453474740544	epithelial	G1	epithelial	G1
EE16A10	EE17F11	0.705152909375102	epithelial	G1	heterogenous doublet	doublet
EE16A10	EE17F12	0.713974878877692	epithelial	G1	immune	G1
EE16A10	EE17F2	0.716988889628561	epithelial	G1	immune	G1
EE16A10	EE17F3	0.721634335218628	epithelial	G1	immune	G1
EE16A10	EE17F4	0.716504292992658	epithelial	G1	epithelial	possible G2
EE16A10	EE17F5	0.71573104746973	epithelial	G1	immune	G1
EE16A10	EE17F6	0.713593206087877	epithelial	G1	immune	G1
EE16A10	EE17F7	0.716379047857071	epithelial	G1	immune	G1
EE16A10	EE17F8	0.711482685925709	epithelial	G1	immune	G1
EE16A10	EE17F9	0.706162309953567	epithelial	G1	immune	G1
EE16A10	EE17G1	0.717916823849675	epithelial	G1	epithelial	G1
EE16A10	EE17G10	0.738973331572174	epithelial	G1	epithelial	G1
EE16A10	EE17G11	0.71505607184182	epithelial	G1	epithelial	doublet
EE16A10	EE17G12	0.705588995454764	epithelial	G1	epithelial	G1
EE16A10	EE17G3	0.725956067411671	epithelial	G1	epithelial	G1
EE16A10	EE17G4	0.730829878182264	epithelial	G1	epithelial	G1
EE16A10	EE17G5	0.737836081029571	epithelial	G1	epithelial	G1
EE16A10	EE17G8	0.733533271174393	epithelial	G1	epithelial	G1
EE16A10	EE17G9	0.731681239616916	epithelial	G1	epithelial	G1
EE16A10	EE17H1	0.744926251074428	epithelial	G1	epithelial	G1
EE16A10	EE17H10	0.729329362964336	epithelial	G1	epithelial	low coverage
EE16A10	EE17H11	0.711424377377106	epithelial	G1	epithelial	doublet
EE16A10	EE17H12	0.729863792033904	epithelial	G1	epithelial	G1
EE16A10	EE17H2	0.712028568270941	epithelial	G1	epithelial	s-phase doublet
EE16A10	EE17H3	0.728967949844364	epithelial	G1	epithelial	G1
EE16A10	EE17H5	0.730325975650703	epithelial	G1	epithelial	low coverage
EE16A10	EE17H6	0.747743948111621	epithelial	G1	epithelial	G1
EE16A10	EE17H7	0.739028533103941	epithelial	G1	epithelial	G1
EE16A10	EE17H8	0.742517605283535	epithelial	G1	epithelial	G1
EE16A10	EE17H9	0.74208258583479	epithelial	G1	epithelial	G1
EE16A11	EE16A10	0.714704379380759	epithelial	G1	epithelial	G1
EE16A11	EE16A11	1	epithelial	G1	epithelial	G1
EE16A11	EE16A12	0.714180273725421	epithelial	G1	epithelial	G1
EE16A11	EE16A2	0.695983495362608	epithelial	G1	epithelial	doublet
EE16A11	EE16A3	0.716269051088979	epithelial	G1	epithelial	G1
EE16A11	EE16A4	0.717504010077654	epithelial	G1	epithelial	G1
EE16A11	EE16A5	0.711121069243658	epithelial	G1	epithelial	G1
EE16A11	EE16A6	0.715106516586387	epithelial	G1	epithelial	G1
EE16A11	EE16A7	0.713235822088188	epithelial	G1	epithelial	G1
EE16A11	EE16A8	0.714289602845804	epithelial	G1	epithelial	G1
EE16A11	EE16A9	0.716308815785485	epithelial	G1	epithelial	G1
EE16A11	EE16B1	0.713101094310809	epithelial	G1	epithelial	G1
EE16A11	EE16B10	0.713771962943626	epithelial	G1	epithelial	G1
EE16A11	EE16B11	0.712627616844774	epithelial	G1	epithelial	G1
EE16A11	EE16B12	0.720772467572439	epithelial	G1	epithelial	G1
EE16A11	EE16B2	0.676168014136929	epithelial	G1	heterogenous doublet	doublet
EE16A11	EE16B4	0.715697922922106	epithelial	G1	epithelial	G1
EE16A11	EE16B5	0.719167787758386	epithelial	G1	epithelial	G1
EE16A11	EE16B6	0.713182760019979	epithelial	G1	epithelial	G1
EE16A11	EE16B7	0.720003277772854	epithelial	G1	epithelial	G1
EE16A11	EE16B8	0.710651253605277	epithelial	G1	epithelial	G1
EE16A11	EE16B9	0.716624557482285	epithelial	G1	epithelial	G1
EE16A11	EE16C1	0.686820705956865	epithelial	G1	immune	G1
EE16A11	EE16C10	0.681534946132365	epithelial	G1	immune	low coverage
EE16A11	EE16C11	0.688560307984356	epithelial	G1	immune	G1
EE16A11	EE16C12	0.701136678680344	epithelial	G1	NA	low coverage
EE16A11	EE16C2	0.671746412189159	epithelial	G1	heterogenous doublet	doublet
EE16A11	EE16C3	0.67959030304489	epithelial	G1	immune	G1
EE16A11	EE16C4	0.684058838865262	epithelial	G1	immune	G1
EE16A11	EE16C6	0.716886681286901	epithelial	G1	epithelial	G1
EE16A11	EE16C7	0.683899911355582	epithelial	G1	immune	G1
EE16A11	EE16C8	0.687981164019971	epithelial	G1	immune	G1
EE16A11	EE16C9	0.70098743939149	epithelial	G1	epithelial	G1
EE16A11	EE16D1	0.685370339246005	epithelial	G1	immune	G1
EE16A11	EE16D10	0.669405620719388	epithelial	G1	immune	G1
EE16A11	EE16D11	0.689742185929017	epithelial	G1	immune	G1
EE16A11	EE16D2	0.686840694107805	epithelial	G1	immune	G1
EE16A11	EE16D3	0.718397360739951	epithelial	G1	epithelial	G1
EE16A11	EE16D4	0.705868602242163	epithelial	G1	epithelial	G1
EE16A11	EE16D5	0.684930010080602	epithelial	G1	immune	G1
EE16A11	EE16D6	0.685046012532383	epithelial	G1	immune	G1
EE16A11	EE16D7	0.68391879048383	epithelial	G1	immune	G1
EE16A11	EE16D8	0.685766644266989	epithelial	G1	immune	G1
EE16A11	EE16D9	0.660735488787696	epithelial	G1	muscle	G1
EE16A11	EE16E1	0.71134822694094	epithelial	G1	epithelial	G1
EE16A11	EE16E10	0.707513802946587	epithelial	G1	epithelial	G1
EE16A11	EE16E11	0.705988114349677	epithelial	G1	epithelial	low coverage
EE16A11	EE16E12	0.70404047657858	epithelial	G1	epithelial	G1
EE16A11	EE16E2	0.647631384249156	epithelial	G1	epithelial	doublet
EE16A11	EE16E3	0.710953448101035	epithelial	G1	epithelial	G1
EE16A11	EE16E4	0.675995749685151	epithelial	G1	immune	G1
EE16A11	EE16E5	0.707351240840142	epithelial	G1	epithelial	G1
EE16A11	EE16E6	0.695352519693414	epithelial	G1	epithelial	possible G2
EE16A11	EE16E7	0.685779514915882	epithelial	G1	immune	G1
EE16A11	EE16E8	0.715147194899933	epithelial	G1	epithelial	G1
EE16A11	EE16E9	0.703448844160059	epithelial	G1	epithelial	G1
EE16A11	EE16F10	0.698788446102099	epithelial	G1	epithelial	G1
EE16A11	EE16F11	0.682602070162893	epithelial	G1	immune	G1
EE16A11	EE16F12	0.713120940663474	epithelial	G1	epithelial	G1
EE16A11	EE16F2	0.691137374535636	epithelial	G1	epithelial	doublet
EE16A11	EE16F3	0.709217265795973	epithelial	G1	epithelial	G1
EE16A11	EE16F7	0.711001855019311	epithelial	G1	epithelial	G1
EE16A11	EE16F8	0.699735276777095	epithelial	G1	epithelial	G1
EE16A11	EE16F9	0.712196508954611	epithelial	G1	epithelial	G1
EE16A11	EE16G1	0.682148408493221	epithelial	G1	epithelial	doublet
EE16A11	EE16G10	0.69786243834805906	epithelial	G1	epithelial	G1
EE16A11	EE16G11	0.700000242127624	epithelial	G1	epithelial	G1
EE16A11	EE16G2	0.689215972753469	epithelial	G1	immune	G1
EE16A11	EE16G3	0.698283703394939	epithelial	G1	epithelial	low coverage
EE16A11	EE16G4	0.686192041872792	epithelial	G1	immune	G1
EE16A11	EE16G5	0.704007848044603	epithelial	G1	epithelial	G1
EE16A11	EE16G6	0.698846826825967	epithelial	G1	epithelial	G1
EE16A11	EE16G7	0.700198478010331	epithelial	G1	epithelial	G1
EE16A11	EE16G8	0.687389429195567	epithelial	G1	epithelial	G1
EE16A11	EE16G9	0.683473307080193	epithelial	G1	immune	G1
EE16A11	EE16H1	0.70097429395534006	epithelial	G1	epithelial	G1
EE16A11	EE16H11	0.705810588347937	epithelial	G1	epithelial	G1
EE16A11	EE16H12	0.704598613619933	epithelial	G1	epithelial	low coverage
EE16A11	EE16H2	0.696244311228702	epithelial	G1	epithelial	low coverage
EE16A11	EE16H3	0.703628313505486	epithelial	G1	epithelial	G1
EE16A11	EE16H4	0.703254333918923	epithelial	G1	epithelial	G1
EE16A11	EE16H5	0.688099030325143	epithelial	G1	epithelial	G1
EE16A11	EE16H6	0.706040364010173	epithelial	G1	epithelial	G1
EE16A11	EE16H7	0.691215595527149	epithelial	G1	epithelial	G1
EE16A11	EE16H8	0.704484814226632	epithelial	G1	epithelial	G1
EE16A11	EE16H9	0.703264124163847	epithelial	G1	epithelial	G1
EE16A11	EE17A1	0.676389807612812	epithelial	G1	immune	G1
EE16A11	EE17A10	0.671196232584462	epithelial	G1	immune	G1
EE16A11	EE17A11	0.657013891065217	epithelial	G1	immune	doublet
EE16A11	EE17A12	0.692165459513893	epithelial	G1	epithelial	G1
EE16A11	EE17A2	0.677693719753018	epithelial	G1	immune	low coverage
EE16A11	EE17A3	0.689717619967605	epithelial	G1	epithelial	G1
EE16A11	EE17A4	0.696716615514701	epithelial	G1	epithelial	G1
EE16A11	EE17A5	0.694256919574688	epithelial	G1	epithelial	G1
EE16A11	EE17A6	0.666726413837726	epithelial	G1	immune	G1
EE16A11	EE17A7	0.686150403111789	epithelial	G1	epithelial	G1
EE16A11	EE17A8	0.691562810928846	epithelial	G1	epithelial	G1
EE16A11	EE17A9	0.691670835176926	epithelial	G1	epithelial	G1
EE16A11	EE17B1	0.698944425873659	epithelial	G1	epithelial	G1
EE16A11	EE17B10	0.702196970515216	epithelial	G1	epithelial	G1
EE16A11	EE17B11	0.686843583488477	epithelial	G1	epithelial	doublet
EE16A11	EE17B12	0.697275958894477	epithelial	G1	epithelial	G1
EE16A11	EE17B2	0.687812260649266	epithelial	G1	immune	G1
EE16A11	EE17B4	0.693072986722338	epithelial	G1	epithelial	G1
EE16A11	EE17B5	0.668280955557578	epithelial	G1	immune	G1
EE16A11	EE17B6	0.67275325882486	epithelial	G1	immune	G1
EE16A11	EE17B7	0.68534554662738	epithelial	G1	immune	low coverage
EE16A11	EE17B8	0.704480151780001	epithelial	G1	epithelial	G1
EE16A11	EE17C1	0.710412427508063	epithelial	G1	epithelial	G1
EE16A11	EE17C10	0.707790898254484	epithelial	G1	epithelial	G1
EE16A11	EE17C11	0.655405932436078	epithelial	G1	heterogenous doublet	doublet
EE16A11	EE17C12	0.670828315548211	epithelial	G1	muscle	G1
EE16A11	EE17C2	0.708880913850401	epithelial	G1	epithelial	G1
EE16A11	EE17C3	0.706074690834845	epithelial	G1	epithelial	G1
EE16A11	EE17C4	0.678261757654627	epithelial	G1	epithelial	doublet
EE16A11	EE17C5	0.706880492432816	epithelial	G1	epithelial	G1
EE16A11	EE17C6	0.699677267691892	epithelial	G1	epithelial	G1
EE16A11	EE17C7	0.713302123638149	epithelial	G1	epithelial	G1
EE16A11	EE17C8	0.699608060262556	epithelial	G1	epithelial	G1
EE16A11	EE17C9	0.706350360648904	epithelial	G1	epithelial	G1
EE16A11	EE17D1	0.708624263593565	epithelial	G1	epithelial	G1
EE16A11	EE17D10	0.704791085483486	epithelial	G1	epithelial	low coverage
EE16A11	EE17D11	0.686698107636497	epithelial	G1	epithelial	doublet
EE16A11	EE17D12	0.69085089175944	epithelial	G1	epithelial	possible G2
EE16A11	EE17D3	0.685644281009939	epithelial	G1	immune	G1
EE16A11	EE17D4	0.707148967566328	epithelial	G1	epithelial	G1
EE16A11	EE17D5	0.688255039373263	epithelial	G1	epithelial	G1
EE16A11	EE17D6	0.711565843509023	epithelial	G1	epithelial	G1
EE16A11	EE17D7	0.682254454296134	epithelial	G1	immune	G1
EE16A11	EE17D8	0.709321509358363	epithelial	G1	epithelial	G1
EE16A11	EE17D9	0.709937502270298	epithelial	G1	epithelial	G1
EE16A11	EE17E1	0.684836095878485	epithelial	G1	immune	G1
EE16A11	EE17E10	0.713948960267211	epithelial	G1	epithelial	G1
EE16A11	EE17E11	0.671702418929911	epithelial	G1	heterogenous doublet	doublet
EE16A11	EE17E12	0.684493947777129	epithelial	G1	immune	G1
EE16A11	EE17E2	0.718164458524647	epithelial	G1	epithelial	G1
EE16A11	EE17E3	0.684602109779189	epithelial	G1	immune	G1
EE16A11	EE17E4	0.717663104441683	epithelial	G1	epithelial	G1
EE16A11	EE17E5	0.655970471536215	epithelial	G1	immune	G1
EE16A11	EE17E6	0.685359436309812	epithelial	G1	immune	G1
EE16A11	EE17E7	0.680939545977585	epithelial	G1	immune	G1
EE16A11	EE17E8	0.689152907892849	epithelial	G1	immune	G1
EE16A11	EE17E9	0.688976280895308	epithelial	G1	immune	G1
EE16A11	EE17F1	0.685459113873117	epithelial	G1	immune	G1
EE16A11	EE17F10	0.705631814010758	epithelial	G1	epithelial	G1
EE16A11	EE17F11	0.675943305313915	epithelial	G1	heterogenous doublet	doublet
EE16A11	EE17F12	0.68325009571147	epithelial	G1	immune	G1
EE16A11	EE17F2	0.686513157186444	epithelial	G1	immune	G1
EE16A11	EE17F3	0.688747552215286	epithelial	G1	immune	G1
EE16A11	EE17F4	0.692764835110032	epithelial	G1	epithelial	possible G2
EE16A11	EE17F5	0.68548997029968	epithelial	G1	immune	G1
EE16A11	EE17F6	0.684496694143842	epithelial	G1	immune	G1
EE16A11	EE17F7	0.684988841431857	epithelial	G1	immune	G1
EE16A11	EE17F8	0.682147970883208	epithelial	G1	immune	G1
EE16A11	EE17F9	0.679144601458554	epithelial	G1	immune	G1
EE16A11	EE17G1	0.711388280460921	epithelial	G1	epithelial	G1
EE16A11	EE17G10	0.716769986747569	epithelial	G1	epithelial	G1
EE16A11	EE17G11	0.703235391744299	epithelial	G1	epithelial	doublet
EE16A11	EE17G12	0.701624402232662	epithelial	G1	epithelial	G1
EE16A11	EE17G3	0.718070601675254	epithelial	G1	epithelial	G1
EE16A11	EE17G4	0.721423842249242	epithelial	G1	epithelial	G1
EE16A11	EE17G5	0.718178203439772	epithelial	G1	epithelial	G1
EE16A11	EE17G8	0.712557351124877	epithelial	G1	epithelial	G1
EE16A11	EE17G9	0.721681766891088	epithelial	G1	epithelial	G1
EE16A11	EE17H1	0.724446837346219	epithelial	G1	epithelial	G1
EE16A11	EE17H10	0.711346341180595	epithelial	G1	epithelial	low coverage
EE16A11	EE17H11	0.700499517038596	epithelial	G1	epithelial	doublet
EE16A11	EE17H12	0.718830663638192	epithelial	G1	epithelial	G1
EE16A11	EE17H2	0.688648880711188	epithelial	G1	epithelial	s-phase doublet
EE16A11	EE17H3	0.711343903841688	epithelial	G1	epithelial	G1
EE16A11	EE17H5	0.722566745179871	epithelial	G1	epithelial	low coverage
EE16A11	EE17H6	0.724048165197968	epithelial	G1	epithelial	G1
EE16A11	EE17H7	0.720428076444386	epithelial	G1	epithelial	G1
EE16A11	EE17H8	0.726546044552282	epithelial	G1	epithelial	G1
EE16A11	EE17H9	0.720372908135298	epithelial	G1	epithelial	G1
EE16A12	EE16A10	0.723573096789407	epithelial	G1	epithelial	G1
EE16A12	EE16A11	0.714180273725421	epithelial	G1	epithelial	G1
EE16A12	EE16A12	1	epithelial	G1	epithelial	G1
EE16A12	EE16A2	0.704706546333933	epithelial	G1	epithelial	doublet
EE16A12	EE16A3	0.724471493780984	epithelial	G1	epithelial	G1
EE16A12	EE16A4	0.724386322496503	epithelial	G1	epithelial	G1
EE16A12	EE16A5	0.720034540223624	epithelial	G1	epithelial	G1
EE16A12	EE16A6	0.722604000744709	epithelial	G1	epithelial	G1
EE16A12	EE16A7	0.721346383842638	epithelial	G1	epithelial	G1
EE16A12	EE16A8	0.722707945964546	epithelial	G1	epithelial	G1
EE16A12	EE16A9	0.723190507159078	epithelial	G1	epithelial	G1
EE16A12	EE16B1	0.718655772652339	epithelial	G1	epithelial	G1
EE16A12	EE16B10	0.722113604093464	epithelial	G1	epithelial	G1
EE16A12	EE16B11	0.719069714708731	epithelial	G1	epithelial	G1
EE16A12	EE16B12	0.728095120932441	epithelial	G1	epithelial	G1
EE16A12	EE16B2	0.686746239481414	epithelial	G1	heterogenous doublet	doublet
EE16A12	EE16B4	0.722456061595729	epithelial	G1	epithelial	G1
EE16A12	EE16B5	0.72844149463128	epithelial	G1	epithelial	G1
EE16A12	EE16B6	0.718999306419101	epithelial	G1	epithelial	G1
EE16A12	EE16B7	0.728270190623475	epithelial	G1	epithelial	G1
EE16A12	EE16B8	0.716836656400728	epithelial	G1	epithelial	G1
EE16A12	EE16B9	0.725346803563568	epithelial	G1	epithelial	G1
EE16A12	EE16C1	0.699300248546437	epithelial	G1	immune	G1
EE16A12	EE16C10	0.693571072954552	epithelial	G1	immune	low coverage
EE16A12	EE16C11	0.701143385959099	epithelial	G1	immune	G1
EE16A12	EE16C12	0.71716621253406	epithelial	G1	NA	low coverage
EE16A12	EE16C2	0.682862929891807	epithelial	G1	heterogenous doublet	doublet
EE16A12	EE16C3	0.690782194689787	epithelial	G1	immune	G1
EE16A12	EE16C4	0.696303560311096	epithelial	G1	immune	G1
EE16A12	EE16C6	0.725998147264821	epithelial	G1	epithelial	G1
EE16A12	EE16C7	0.694588402482713	epithelial	G1	immune	G1
EE16A12	EE16C8	0.698954828420943	epithelial	G1	immune	G1
EE16A12	EE16C9	0.708413265820921	epithelial	G1	epithelial	G1
EE16A12	EE16D1	0.696959258235854	epithelial	G1	immune	G1
EE16A12	EE16D10	0.678164873961085	epithelial	G1	immune	G1
EE16A12	EE16D11	0.701864811532858	epithelial	G1	immune	G1
EE16A12	EE16D2	0.699004170590792	epithelial	G1	immune	G1
EE16A12	EE16D3	0.725705662849322	epithelial	G1	epithelial	G1
EE16A12	EE16D4	0.713464547031102	epithelial	G1	epithelial	G1
EE16A12	EE16D5	0.696723866808377	epithelial	G1	immune	G1
EE16A12	EE16D6	0.697428163768083	epithelial	G1	immune	G1
EE16A12	EE16D7	0.696411966669301	epithelial	G1	immune	G1
EE16A12	EE16D8	0.697829357335788	epithelial	G1	immune	G1
EE16A12	EE16D9	0.669089152168038	epithelial	G1	muscle	G1
EE16A12	EE16E1	0.719042105520906	epithelial	G1	epithelial	G1
EE16A12	EE16E10	0.715618792082314	epithelial	G1	epithelial	G1
EE16A12	EE16E11	0.714330675435738	epithelial	G1	epithelial	low coverage
EE16A12	EE16E12	0.712600882928838	epithelial	G1	epithelial	G1
EE16A12	EE16E2	0.656684258592974	epithelial	G1	epithelial	doublet
EE16A12	EE16E3	0.71958687382762	epithelial	G1	epithelial	G1
EE16A12	EE16E4	0.68546419045131	epithelial	G1	immune	G1
EE16A12	EE16E5	0.715408339331028	epithelial	G1	epithelial	G1
EE16A12	EE16E6	0.70468016092644	epithelial	G1	epithelial	possible G2
EE16A12	EE16E7	0.698121179825456	epithelial	G1	immune	G1
EE16A12	EE16E8	0.7250080628553	epithelial	G1	epithelial	G1
EE16A12	EE16E9	0.710699999726397	epithelial	G1	epithelial	G1
EE16A12	EE16F10	0.70604018302516	epithelial	G1	epithelial	G1
EE16A12	EE16F11	0.693760820415993	epithelial	G1	immune	G1
EE16A12	EE16F12	0.721998186876739	epithelial	G1	epithelial	G1
EE16A12	EE16F2	0.700770039219952	epithelial	G1	epithelial	doublet
EE16A12	EE16F3	0.718301790691791	epithelial	G1	epithelial	G1
EE16A12	EE16F7	0.719983277896512	epithelial	G1	epithelial	G1
EE16A12	EE16F8	0.707170780843671	epithelial	G1	epithelial	G1
EE16A12	EE16F9	0.720893745962603	epithelial	G1	epithelial	G1
EE16A12	EE16G1	0.689745410184494	epithelial	G1	epithelial	doublet
EE16A12	EE16G10	0.705730980601267	epithelial	G1	epithelial	G1
EE16A12	EE16G11	0.707067062420017	epithelial	G1	epithelial	G1
EE16A12	EE16G2	0.70167962842011	epithelial	G1	immune	G1
EE16A12	EE16G3	0.706059717127073	epithelial	G1	epithelial	low coverage
EE16A12	EE16G4	0.698646326473444	epithelial	G1	immune	G1
EE16A12	EE16G5	0.713598688572902	epithelial	G1	epithelial	G1
EE16A12	EE16G6	0.706863463677712	epithelial	G1	epithelial	G1
EE16A12	EE16G7	0.708159957905064	epithelial	G1	epithelial	G1
EE16A12	EE16G8	0.694720066325208	epithelial	G1	epithelial	G1
EE16A12	EE16G9	0.695035167658163	epithelial	G1	immune	G1
EE16A12	EE16H1	0.708507130241405	epithelial	G1	epithelial	G1
EE16A12	EE16H11	0.714875494440493	epithelial	G1	epithelial	G1
EE16A12	EE16H12	0.713330531177967	epithelial	G1	epithelial	low coverage
EE16A12	EE16H2	0.704294937730011	epithelial	G1	epithelial	low coverage
EE16A12	EE16H3	0.711051280275447	epithelial	G1	epithelial	G1
EE16A12	EE16H4	0.711858055531946	epithelial	G1	epithelial	G1
EE16A12	EE16H5	0.695334098030904	epithelial	G1	epithelial	G1
EE16A12	EE16H6	0.715425276727273	epithelial	G1	epithelial	G1
EE16A12	EE16H7	0.697856750993999	epithelial	G1	epithelial	G1
EE16A12	EE16H8	0.714497801220611	epithelial	G1	epithelial	G1
EE16A12	EE16H9	0.71084365515205	epithelial	G1	epithelial	G1
EE16A12	EE17A1	0.687200907634258	epithelial	G1	immune	G1
EE16A12	EE17A10	0.680301407822242	epithelial	G1	immune	G1
EE16A12	EE17A11	0.667140649509092	epithelial	G1	immune	doublet
EE16A12	EE17A12	0.698792397911838	epithelial	G1	epithelial	G1
EE16A12	EE17A2	0.687979277531054	epithelial	G1	immune	low coverage
EE16A12	EE17A3	0.696481917808681	epithelial	G1	epithelial	G1
EE16A12	EE17A4	0.70427484350396	epithelial	G1	epithelial	G1
EE16A12	EE17A5	0.700958844311706	epithelial	G1	epithelial	G1
EE16A12	EE17A6	0.675497320707627	epithelial	G1	immune	G1
EE16A12	EE17A7	0.692638119029933	epithelial	G1	epithelial	G1
EE16A12	EE17A8	0.69855829873228	epithelial	G1	epithelial	G1
EE16A12	EE17A9	0.698551191645971	epithelial	G1	epithelial	G1
EE16A12	EE17B1	0.705409975842786	epithelial	G1	epithelial	G1
EE16A12	EE17B10	0.710949295713816	epithelial	G1	epithelial	G1
EE16A12	EE17B11	0.696414669374722	epithelial	G1	epithelial	doublet
EE16A12	EE17B12	0.704584187945265	epithelial	G1	epithelial	G1
EE16A12	EE17B2	0.700196909942412	epithelial	G1	immune	G1
EE16A12	EE17B4	0.701043527310332	epithelial	G1	epithelial	G1
EE16A12	EE17B5	0.676760162694772	epithelial	G1	immune	G1
EE16A12	EE17B6	0.682874231393891	epithelial	G1	immune	G1
EE16A12	EE17B7	0.694558903482416	epithelial	G1	immune	low coverage
EE16A12	EE17B8	0.712823941906168	epithelial	G1	epithelial	G1
EE16A12	EE17C1	0.719479722981492	epithelial	G1	epithelial	G1
EE16A12	EE17C10	0.716140047147701	epithelial	G1	epithelial	G1
EE16A12	EE17C11	0.663327021259867	epithelial	G1	heterogenous doublet	doublet
EE16A12	EE17C12	0.67842266553724	epithelial	G1	muscle	G1
EE16A12	EE17C2	0.717270397147725	epithelial	G1	epithelial	G1
EE16A12	EE17C3	0.714308265193595	epithelial	G1	epithelial	G1
EE16A12	EE17C4	0.687080721705777	epithelial	G1	epithelial	doublet
EE16A12	EE17C5	0.716014474983776	epithelial	G1	epithelial	G1
EE16A12	EE17C6	0.706865395073122	epithelial	G1	epithelial	G1
EE16A12	EE17C7	0.723280627504452	epithelial	G1	epithelial	G1
EE16A12	EE17C8	0.706982821503364	epithelial	G1	epithelial	G1
EE16A12	EE17C9	0.714826714824128	epithelial	G1	epithelial	G1
EE16A12	EE17D1	0.718118945094197	epithelial	G1	epithelial	G1
EE16A12	EE17D10	0.714111732441289	epithelial	G1	epithelial	low coverage
EE16A12	EE17D11	0.695937183513201	epithelial	G1	epithelial	doublet
EE16A12	EE17D12	0.699321356275178	epithelial	G1	epithelial	possible G2
EE16A12	EE17D3	0.697725871305063	epithelial	G1	immune	G1
EE16A12	EE17D4	0.716216461766527	epithelial	G1	epithelial	G1
EE16A12	EE17D5	0.69571113490025	epithelial	G1	epithelial	G1
EE16A12	EE17D6	0.72205046124433	epithelial	G1	epithelial	G1
EE16A12	EE17D7	0.693793591553849	epithelial	G1	immune	G1
EE16A12	EE17D8	0.719270780514339	epithelial	G1	epithelial	G1
EE16A12	EE17D9	0.719057824858234	epithelial	G1	epithelial	G1
EE16A12	EE17E1	0.69579221136468306	epithelial	G1	immune	G1
EE16A12	EE17E10	0.722512399850146	epithelial	G1	epithelial	G1
EE16A12	EE17E11	0.682166610623114	epithelial	G1	heterogenous doublet	doublet
EE16A12	EE17E12	0.696667230425389	epithelial	G1	immune	G1
EE16A12	EE17E2	0.726798920774476	epithelial	G1	epithelial	G1
EE16A12	EE17E3	0.696179573977518	epithelial	G1	immune	G1
EE16A12	EE17E4	0.72637678779007	epithelial	G1	epithelial	G1
EE16A12	EE17E5	0.662815541992631	epithelial	G1	immune	G1
EE16A12	EE17E6	0.696646149846204	epithelial	G1	immune	G1
EE16A12	EE17E7	0.691872249326258	epithelial	G1	immune	G1
EE16A12	EE17E8	0.700493721280629	epithelial	G1	immune	G1
EE16A12	EE17E9	0.701871083127334	epithelial	G1	immune	G1
EE16A12	EE17F1	0.697247862370341	epithelial	G1	immune	G1
EE16A12	EE17F10	0.713108294385797	epithelial	G1	epithelial	G1
EE16A12	EE17F11	0.687163271901686	epithelial	G1	heterogenous doublet	doublet
EE16A12	EE17F12	0.695299960184163	epithelial	G1	immune	G1
EE16A12	EE17F2	0.698510553862767	epithelial	G1	immune	G1
EE16A12	EE17F3	0.701798944170274	epithelial	G1	immune	G1
EE16A12	EE17F4	0.699983616999949	epithelial	G1	epithelial	possible G2
EE16A12	EE17F5	0.697014777781664	epithelial	G1	immune	G1
EE16A12	EE17F6	0.696373332840245	epithelial	G1	immune	G1
EE16A12	EE17F7	0.697437402734549	epithelial	G1	immune	G1
EE16A12	EE17F8	0.693821883092867	epithelial	G1	immune	G1
EE16A12	EE17F9	0.689416903595399	epithelial	G1	immune	G1
EE16A12	EE17G1	0.716863509352498	epithelial	G1	epithelial	G1
EE16A12	EE17G10	0.725031766200762	epithelial	G1	epithelial	G1
EE16A12	EE17G11	0.711315419794102	epithelial	G1	epithelial	doublet
EE16A12	EE17G12	0.70609343141898	epithelial	G1	epithelial	G1
EE16A12	EE17G3	0.723590940557727	epithelial	G1	epithelial	G1
EE16A12	EE17G4	0.728124123013467	epithelial	G1	epithelial	G1
EE16A12	EE17G5	0.72680979370928	epithelial	G1	epithelial	G1
EE16A12	EE17G8	0.719876127716547	epithelial	G1	epithelial	G1
EE16A12	EE17G9	0.728980909016846	epithelial	G1	epithelial	G1
EE16A12	EE17H1	0.733533321328197	epithelial	G1	epithelial	G1
EE16A12	EE17H10	0.717645957743293	epithelial	G1	epithelial	low coverage
EE16A12	EE17H11	0.707775542166576	epithelial	G1	epithelial	doublet
EE16A12	EE17H12	0.725716510458058	epithelial	G1	epithelial	G1
EE16A12	EE17H2	0.697576738922529	epithelial	G1	epithelial	s-phase doublet
EE16A12	EE17H3	0.717802807320487	epithelial	G1	epithelial	G1
EE16A12	EE17H5	0.729105552254198	epithelial	G1	epithelial	low coverage
EE16A12	EE17H6	0.732783946559151	epithelial	G1	epithelial	G1
EE16A12	EE17H7	0.732539498742021	epithelial	G1	epithelial	G1
EE16A12	EE17H8	0.734220812055201	epithelial	G1	epithelial	G1
EE16A12	EE17H9	0.728958064835927	epithelial	G1	epithelial	G1
EE16A2	EE16A10	0.716460884112383	epithelial	doublet	epithelial	G1
EE16A2	EE16A11	0.695983495362608	epithelial	doublet	epithelial	G1
EE16A2	EE16A12	0.704706546333933	epithelial	doublet	epithelial	G1
EE16A2	EE16A2	1	epithelial	doublet	epithelial	doublet
EE16A2	EE16A3	0.714667729051084	epithelial	doublet	epithelial	G1
EE16A2	EE16A4	0.711941926880923	epithelial	doublet	epithelial	G1
EE16A2	EE16A5	0.705212381846091	epithelial	doublet	epithelial	G1
EE16A2	EE16A6	0.715171909835426	epithelial	doublet	epithelial	G1
EE16A2	EE16A7	0.711642108920655	epithelial	doublet	epithelial	G1
EE16A2	EE16A8	0.715068127353085	epithelial	doublet	epithelial	G1
EE16A2	EE16A9	0.706706259084064	epithelial	doublet	epithelial	G1
EE16A2	EE16B1	0.708900910591066	epithelial	doublet	epithelial	G1
EE16A2	EE16B10	0.714061235893739	epithelial	doublet	epithelial	G1
EE16A2	EE16B11	0.706093745724527	epithelial	doublet	epithelial	G1
EE16A2	EE16B12	0.712390244388953	epithelial	doublet	epithelial	G1
EE16A2	EE16B2	0.682719871498377	epithelial	doublet	heterogenous doublet	doublet
EE16A2	EE16B4	0.705473746489733	epithelial	doublet	epithelial	G1
EE16A2	EE16B5	0.720513939747625	epithelial	doublet	epithelial	G1
EE16A2	EE16B6	0.702704989657216	epithelial	doublet	epithelial	G1
EE16A2	EE16B7	0.718789343879256	epithelial	doublet	epithelial	G1
EE16A2	EE16B8	0.700082594725427	epithelial	doublet	epithelial	G1
EE16A2	EE16B9	0.717138814704255	epithelial	doublet	epithelial	G1
EE16A2	EE16C1	0.696739011931234	epithelial	doublet	immune	G1
EE16A2	EE16C10	0.689271930669692	epithelial	doublet	immune	low coverage
EE16A2	EE16C11	0.698768970513503	epithelial	doublet	immune	G1
EE16A2	EE16C12	0.718088324258923	epithelial	doublet	NA	low coverage
EE16A2	EE16C2	0.680063457280467	epithelial	doublet	heterogenous doublet	doublet
EE16A2	EE16C3	0.686657825535506	epithelial	doublet	immune	G1
EE16A2	EE16C4	0.692957926496738	epithelial	doublet	immune	G1
EE16A2	EE16C6	0.718826970485321	epithelial	doublet	epithelial	G1
EE16A2	EE16C7	0.690004160925999	epithelial	doublet	immune	G1
EE16A2	EE16C8	0.695175926540804	epithelial	doublet	immune	G1
EE16A2	EE16C9	0.70011844076765	epithelial	doublet	epithelial	G1
EE16A2	EE16D1	0.693838208825432	epithelial	doublet	immune	G1
EE16A2	EE16D10	0.669259505879394	epithelial	doublet	immune	G1
EE16A2	EE16D11	0.698534898001973	epithelial	doublet	immune	G1
EE16A2	EE16D2	0.696765865847784	epithelial	doublet	immune	G1
EE16A2	EE16D3	0.71881396331437	epithelial	doublet	epithelial	G1
EE16A2	EE16D4	0.703561815905778	epithelial	doublet	epithelial	G1
EE16A2	EE16D5	0.693199763297901	epithelial	doublet	immune	G1
EE16A2	EE16D6	0.693755968358334	epithelial	doublet	immune	G1
EE16A2	EE16D7	0.693197100544184	epithelial	doublet	immune	G1
EE16A2	EE16D8	0.694770220786164	epithelial	doublet	immune	G1
EE16A2	EE16D9	0.661018352252131	epithelial	doublet	muscle	G1
EE16A2	EE16E1	0.712792760303849	epithelial	doublet	epithelial	G1
EE16A2	EE16E10	0.708370304430405	epithelial	doublet	epithelial	G1
EE16A2	EE16E11	0.708784119466073	epithelial	doublet	epithelial	low coverage
EE16A2	EE16E12	0.706001967086091	epithelial	doublet	epithelial	G1
EE16A2	EE16E2	0.654827448087567	epithelial	doublet	epithelial	doublet
EE16A2	EE16E3	0.712375528631006	epithelial	doublet	epithelial	G1
EE16A2	EE16E4	0.679487308005622	epithelial	doublet	immune	G1
EE16A2	EE16E5	0.708668369990338	epithelial	doublet	epithelial	G1
EE16A2	EE16E6	0.699373747603405	epithelial	doublet	epithelial	possible G2
EE16A2	EE16E7	0.69479948501869	epithelial	doublet	immune	G1
EE16A2	EE16E8	0.719243537314068	epithelial	doublet	epithelial	G1
EE16A2	EE16E9	0.703948054235079	epithelial	doublet	epithelial	G1
EE16A2	EE16F10	0.697938577919993	epithelial	doublet	epithelial	G1
EE16A2	EE16F11	0.690109097274524	epithelial	doublet	immune	G1
EE16A2	EE16F12	0.715178107425151	epithelial	doublet	epithelial	G1
EE16A2	EE16F2	0.696186740529358	epithelial	doublet	epithelial	doublet
EE16A2	EE16F3	0.710861287447803	epithelial	doublet	epithelial	G1
EE16A2	EE16F7	0.714064615806238	epithelial	doublet	epithelial	G1
EE16A2	EE16F8	0.699025652438816	epithelial	doublet	epithelial	G1
EE16A2	EE16F9	0.714259031618921	epithelial	doublet	epithelial	G1
EE16A2	EE16G1	0.68313823289987	epithelial	doublet	epithelial	doublet
EE16A2	EE16G10	0.697284454093099	epithelial	doublet	epithelial	G1
EE16A2	EE16G11	0.697970929267487	epithelial	doublet	epithelial	G1
EE16A2	EE16G2	0.698809017701144	epithelial	doublet	immune	G1
EE16A2	EE16G3	0.697566991033358	epithelial	doublet	epithelial	low coverage
EE16A2	EE16G4	0.694435777927762	epithelial	doublet	immune	G1
EE16A2	EE16G5	0.706654391887751	epithelial	doublet	epithelial	G1
EE16A2	EE16G6	0.6985503214718	epithelial	doublet	epithelial	G1
EE16A2	EE16G7	0.70035607853189	epithelial	doublet	epithelial	G1
EE16A2	EE16G8	0.685126406682962	epithelial	doublet	epithelial	G1
EE16A2	EE16G9	0.691349105224353	epithelial	doublet	immune	G1
EE16A2	EE16H1	0.699328429185233	epithelial	doublet	epithelial	G1
EE16A2	EE16H11	0.708181790538082	epithelial	doublet	epithelial	G1
EE16A2	EE16H12	0.706260124185388	epithelial	doublet	epithelial	low coverage
EE16A2	EE16H2	0.696126385362348	epithelial	doublet	epithelial	low coverage
EE16A2	EE16H3	0.702527577797002	epithelial	doublet	epithelial	G1
EE16A2	EE16H4	0.703133848996989	epithelial	doublet	epithelial	G1
EE16A2	EE16H5	0.685938821222455	epithelial	doublet	epithelial	G1
EE16A2	EE16H6	0.708639346673805	epithelial	doublet	epithelial	G1
EE16A2	EE16H7	0.688599463635159	epithelial	doublet	epithelial	G1
EE16A2	EE16H8	0.707206192620112	epithelial	doublet	epithelial	G1
EE16A2	EE16H9	0.702856613164825	epithelial	doublet	epithelial	G1
EE16A2	EE17A1	0.680680099375822	epithelial	doublet	immune	G1
EE16A2	EE17A10	0.672827723451803	epithelial	doublet	immune	G1
EE16A2	EE17A11	0.66350534847432	epithelial	doublet	immune	doublet
EE16A2	EE17A12	0.690494400760349	epithelial	doublet	epithelial	G1
EE16A2	EE17A2	0.682711499576872	epithelial	doublet	immune	low coverage
EE16A2	EE17A3	0.688062285850019	epithelial	doublet	epithelial	G1
EE16A2	EE17A4	0.695527005859932	epithelial	doublet	epithelial	G1
EE16A2	EE17A5	0.692394746767286	epithelial	doublet	epithelial	G1
EE16A2	EE17A6	0.668450240126159	epithelial	doublet	immune	G1
EE16A2	EE17A7	0.681840058614946	epithelial	doublet	epithelial	G1
EE16A2	EE17A8	0.689534742505974	epithelial	doublet	epithelial	G1
EE16A2	EE17A9	0.690371246775512	epithelial	doublet	epithelial	G1
EE16A2	EE17B1	0.695279415112955	epithelial	doublet	epithelial	G1
EE16A2	EE17B10	0.702958445982159	epithelial	doublet	epithelial	G1
EE16A2	EE17B11	0.690816535044339	epithelial	doublet	epithelial	doublet
EE16A2	EE17B12	0.69652325153416	epithelial	doublet	epithelial	G1
EE16A2	EE17B2	0.69641182853607	epithelial	doublet	immune	G1
EE16A2	EE17B4	0.693734891728382	epithelial	doublet	epithelial	G1
EE16A2	EE17B5	0.669597457197357	epithelial	doublet	immune	G1
EE16A2	EE17B6	0.676698546387553	epithelial	doublet	immune	G1
EE16A2	EE17B7	0.685401740944814	epithelial	doublet	immune	low coverage
EE16A2	EE17B8	0.705067634490248	epithelial	doublet	epithelial	G1
EE16A2	EE17C1	0.714254232498488	epithelial	doublet	epithelial	G1
EE16A2	EE17C10	0.709711147844399	epithelial	doublet	epithelial	G1
EE16A2	EE17C11	0.658801902967627	epithelial	doublet	heterogenous doublet	doublet
EE16A2	EE17C12	0.671450601854797	epithelial	doublet	muscle	G1
EE16A2	EE17C2	0.711273832774043	epithelial	doublet	epithelial	G1
EE16A2	EE17C3	0.706620095031902	epithelial	doublet	epithelial	G1
EE16A2	EE17C4	0.681871485496052	epithelial	doublet	epithelial	doublet
EE16A2	EE17C5	0.709457083696884	epithelial	doublet	epithelial	G1
EE16A2	EE17C6	0.698555102237001	epithelial	doublet	epithelial	G1
EE16A2	EE17C7	0.716415657846703	epithelial	doublet	epithelial	G1
EE16A2	EE17C8	0.698832793225366	epithelial	doublet	epithelial	G1
EE16A2	EE17C9	0.707743482844756	epithelial	doublet	epithelial	G1
EE16A2	EE17D1	0.711262339257729	epithelial	doublet	epithelial	G1
EE16A2	EE17D10	0.707359934017287	epithelial	doublet	epithelial	low coverage
EE16A2	EE17D11	0.691176993985123	epithelial	doublet	epithelial	doublet
EE16A2	EE17D12	0.693345810819548	epithelial	doublet	epithelial	possible G2
EE16A2	EE17D3	0.694912986165349	epithelial	doublet	immune	G1
EE16A2	EE17D4	0.708388329076593	epithelial	doublet	epithelial	G1
EE16A2	EE17D5	0.687593842574432	epithelial	doublet	epithelial	G1
EE16A2	EE17D6	0.716505131622644	epithelial	doublet	epithelial	G1
EE16A2	EE17D7	0.689970964959048	epithelial	doublet	immune	G1
EE16A2	EE17D8	0.712286224358145	epithelial	doublet	epithelial	G1
EE16A2	EE17D9	0.712021365680959	epithelial	doublet	epithelial	G1
EE16A2	EE17E1	0.691874180425832	epithelial	doublet	immune	G1
EE16A2	EE17E10	0.714816039714557	epithelial	doublet	epithelial	G1
EE16A2	EE17E11	0.678043055368638	epithelial	doublet	heterogenous doublet	doublet
EE16A2	EE17E12	0.692840591683989	epithelial	doublet	immune	G1
EE16A2	EE17E2	0.719652421897204	epithelial	doublet	epithelial	G1
EE16A2	EE17E3	0.691683117785839	epithelial	doublet	immune	G1
EE16A2	EE17E4	0.719005676735145	epithelial	doublet	epithelial	G1
EE16A2	EE17E5	0.650517459050944	epithelial	doublet	immune	G1
EE16A2	EE17E6	0.692159756140538	epithelial	doublet	immune	G1
EE16A2	EE17E7	0.686357618876341	epithelial	doublet	immune	G1
EE16A2	EE17E8	0.697294130195433	epithelial	doublet	immune	G1
EE16A2	EE17E9	0.698936827889917	epithelial	doublet	immune	G1
EE16A2	EE17F1	0.694200230519634	epithelial	doublet	immune	G1
EE16A2	EE17F10	0.704920771323436	epithelial	doublet	epithelial	G1
EE16A2	EE17F11	0.684248840488023	epithelial	doublet	heterogenous doublet	doublet
EE16A2	EE17F12	0.691330998886517	epithelial	doublet	immune	G1
EE16A2	EE17F2	0.694827736466591	epithelial	doublet	immune	G1
EE16A2	EE17F3	0.6990135935242	epithelial	doublet	immune	G1
EE16A2	EE17F4	0.692391938700452	epithelial	doublet	epithelial	possible G2
EE16A2	EE17F5	0.693395148469968	epithelial	doublet	immune	G1
EE16A2	EE17F6	0.691288420615915	epithelial	doublet	immune	G1
EE16A2	EE17F7	0.693986134954853	epithelial	doublet	immune	G1
EE16A2	EE17F8	0.689486717037895	epithelial	doublet	immune	G1
EE16A2	EE17F9	0.683351452483955	epithelial	doublet	immune	G1
EE16A2	EE17G1	0.699133974108845	epithelial	doublet	epithelial	G1
EE16A2	EE17G10	0.717003314269547	epithelial	doublet	epithelial	G1
EE16A2	EE17G11	0.697763514096124	epithelial	doublet	epithelial	doublet
EE16A2	EE17G12	0.686613917168824	epithelial	doublet	epithelial	G1
EE16A2	EE17G3	0.707675900262538	epithelial	doublet	epithelial	G1
EE16A2	EE17G4	0.711202131426335	epithelial	doublet	epithelial	G1
EE16A2	EE17G5	0.717133904227493	epithelial	doublet	epithelial	G1
EE16A2	EE17G8	0.711650431981195	epithelial	doublet	epithelial	G1
EE16A2	EE17G9	0.713145562884828	epithelial	doublet	epithelial	G1
EE16A2	EE17H1	0.723708525799095	epithelial	doublet	epithelial	G1
EE16A2	EE17H10	0.707796965141281	epithelial	doublet	epithelial	low coverage
EE16A2	EE17H11	0.694327565973536	epithelial	doublet	epithelial	doublet
EE16A2	EE17H12	0.709512430666686	epithelial	doublet	epithelial	G1
EE16A2	EE17H2	0.692654814028532	epithelial	doublet	epithelial	s-phase doublet
EE16A2	EE17H3	0.708187113356417	epithelial	doublet	epithelial	G1
EE16A2	EE17H5	0.712072614923163	epithelial	doublet	epithelial	low coverage
EE16A2	EE17H6	0.725758618800454	epithelial	doublet	epithelial	G1
EE16A2	EE17H7	0.718197528201482	epithelial	doublet	epithelial	G1
EE16A2	EE17H8	0.721863023895509	epithelial	doublet	epithelial	G1
EE16A2	EE17H9	0.721272398324758	epithelial	doublet	epithelial	G1
EE16A3	EE16A10	0.735567593255071	epithelial	G1	epithelial	G1
EE16A3	EE16A11	0.716269051088979	epithelial	G1	epithelial	G1
EE16A3	EE16A12	0.724471493780984	epithelial	G1	epithelial	G1
EE16A3	EE16A2	0.714667729051084	epithelial	G1	epithelial	doublet
EE16A3	EE16A3	1	epithelial	G1	epithelial	G1
EE16A3	EE16A4	0.731112586690276	epithelial	G1	epithelial	G1
EE16A3	EE16A5	0.724640950743972	epithelial	G1	epithelial	G1
EE16A3	EE16A6	0.735103356064508	epithelial	G1	epithelial	G1
EE16A3	EE16A7	0.731509559900945	epithelial	G1	epithelial	G1
EE16A3	EE16A8	0.735144128381261	epithelial	G1	epithelial	G1
EE16A3	EE16A9	0.726423736259348	epithelial	G1	epithelial	G1
EE16A3	EE16B1	0.728576971682677	epithelial	G1	epithelial	G1
EE16A3	EE16B10	0.733547222948304	epithelial	G1	epithelial	G1
EE16A3	EE16B11	0.725321191643339	epithelial	G1	epithelial	G1
EE16A3	EE16B12	0.732922707163955	epithelial	G1	epithelial	G1
EE16A3	EE16B2	0.698041858707018	epithelial	G1	heterogenous doublet	doublet
EE16A3	EE16B4	0.725608369919335	epithelial	G1	epithelial	G1
EE16A3	EE16B5	0.740035658696193	epithelial	G1	epithelial	G1
EE16A3	EE16B6	0.725939634344345	epithelial	G1	epithelial	G1
EE16A3	EE16B7	0.737238269465903	epithelial	G1	epithelial	G1
EE16A3	EE16B8	0.720536574430314	epithelial	G1	epithelial	G1
EE16A3	EE16B9	0.737063498189416	epithelial	G1	epithelial	G1
EE16A3	EE16C1	0.712722041952626	epithelial	G1	immune	G1
EE16A3	EE16C10	0.705955484780299	epithelial	G1	immune	low coverage
EE16A3	EE16C11	0.715604859969756	epithelial	G1	immune	G1
EE16A3	EE16C12	0.71548930654569	epithelial	G1	NA	low coverage
EE16A3	EE16C2	0.694791303117239	epithelial	G1	heterogenous doublet	doublet
EE16A3	EE16C3	0.703724631008496	epithelial	G1	immune	G1
EE16A3	EE16C4	0.709890849155292	epithelial	G1	immune	G1
EE16A3	EE16C6	0.738644439997654	epithelial	G1	epithelial	G1
EE16A3	EE16C7	0.707712488081605	epithelial	G1	immune	G1
EE16A3	EE16C8	0.712612831376752	epithelial	G1	immune	G1
EE16A3	EE16C9	0.720465123360855	epithelial	G1	epithelial	G1
EE16A3	EE16D1	0.711089286922425	epithelial	G1	immune	G1
EE16A3	EE16D10	0.688159072958801	epithelial	G1	immune	G1
EE16A3	EE16D11	0.715502839010845	epithelial	G1	immune	G1
EE16A3	EE16D2	0.713688550916642	epithelial	G1	immune	G1
EE16A3	EE16D3	0.73769383950015	epithelial	G1	epithelial	G1
EE16A3	EE16D4	0.723865989066379	epithelial	G1	epithelial	G1
EE16A3	EE16D5	0.710333883816992	epithelial	G1	immune	G1
EE16A3	EE16D6	0.711027284698025	epithelial	G1	immune	G1
EE16A3	EE16D7	0.710016367304045	epithelial	G1	immune	G1
EE16A3	EE16D8	0.711702833430052	epithelial	G1	immune	G1
EE16A3	EE16D9	0.679919293945047	epithelial	G1	muscle	G1
EE16A3	EE16E1	0.731591041799251	epithelial	G1	epithelial	G1
EE16A3	EE16E10	0.72770873148227	epithelial	G1	epithelial	G1
EE16A3	EE16E11	0.727493922255639	epithelial	G1	epithelial	low coverage
EE16A3	EE16E12	0.724852705688398	epithelial	G1	epithelial	G1
EE16A3	EE16E2	0.667427971811296	epithelial	G1	epithelial	doublet
EE16A3	EE16E3	0.731200618408045	epithelial	G1	epithelial	G1
EE16A3	EE16E4	0.697473344513878	epithelial	G1	immune	G1
EE16A3	EE16E5	0.727252258303046	epithelial	G1	epithelial	G1
EE16A3	EE16E6	0.716052249206447	epithelial	G1	epithelial	possible G2
EE16A3	EE16E7	0.711761588211912	epithelial	G1	immune	G1
EE16A3	EE16E8	0.737910643889619	epithelial	G1	epithelial	G1
EE16A3	EE16E9	0.723228240874177	epithelial	G1	epithelial	G1
EE16A3	EE16F10	0.717954990654474	epithelial	G1	epithelial	G1
EE16A3	EE16F11	0.70735369498862	epithelial	G1	immune	G1
EE16A3	EE16F12	0.734374631316204	epithelial	G1	epithelial	G1
EE16A3	EE16F2	0.712626555354154	epithelial	G1	epithelial	doublet
EE16A3	EE16F3	0.730203466157621	epithelial	G1	epithelial	G1
EE16A3	EE16F7	0.732272534064867	epithelial	G1	epithelial	G1
EE16A3	EE16F8	0.718325738120068	epithelial	G1	epithelial	G1
EE16A3	EE16F9	0.732788063680609	epithelial	G1	epithelial	G1
EE16A3	EE16G1	0.700142824430945	epithelial	G1	epithelial	doublet
EE16A3	EE16G10	0.7163181199955	epithelial	G1	epithelial	G1
EE16A3	EE16G11	0.71770043133504	epithelial	G1	epithelial	G1
EE16A3	EE16G2	0.715890191977716	epithelial	G1	immune	G1
EE16A3	EE16G3	0.716800568481573	epithelial	G1	epithelial	low coverage
EE16A3	EE16G4	0.711371445543673	epithelial	G1	immune	G1
EE16A3	EE16G5	0.725293691743838	epithelial	G1	epithelial	G1
EE16A3	EE16G6	0.716631973423135	epithelial	G1	epithelial	G1
EE16A3	EE16G7	0.719236365956776	epithelial	G1	epithelial	G1
EE16A3	EE16G8	0.704566813402567	epithelial	G1	epithelial	G1
EE16A3	EE16G9	0.708625134185793	epithelial	G1	immune	G1
EE16A3	EE16H1	0.718710341620544	epithelial	G1	epithelial	G1
EE16A3	EE16H11	0.72590749281247	epithelial	G1	epithelial	G1
EE16A3	EE16H12	0.725610634117604	epithelial	G1	epithelial	low coverage
EE16A3	EE16H2	0.715271852353395	epithelial	G1	epithelial	low coverage
EE16A3	EE16H3	0.722028390272241	epithelial	G1	epithelial	G1
EE16A3	EE16H4	0.722928492356973	epithelial	G1	epithelial	G1
EE16A3	EE16H5	0.705168130002827	epithelial	G1	epithelial	G1
EE16A3	EE16H6	0.726797050859148	epithelial	G1	epithelial	G1
EE16A3	EE16H7	0.708407857132807	epithelial	G1	epithelial	G1
EE16A3	EE16H8	0.726097435198619	epithelial	G1	epithelial	G1
EE16A3	EE16H9	0.721527377788947	epithelial	G1	epithelial	G1
EE16A3	EE17A1	0.699320798018557	epithelial	G1	immune	G1
EE16A3	EE17A10	0.690519542974645	epithelial	G1	immune	G1
EE16A3	EE17A11	0.679307807404021	epithelial	G1	immune	doublet
EE16A3	EE17A12	0.709261034438447	epithelial	G1	epithelial	G1
EE16A3	EE17A2	0.700496881844511	epithelial	G1	immune	low coverage
EE16A3	EE17A3	0.707052103110376	epithelial	G1	epithelial	G1
EE16A3	EE17A4	0.715166082023299	epithelial	G1	epithelial	G1
EE16A3	EE17A5	0.711127521479672	epithelial	G1	epithelial	G1
EE16A3	EE17A6	0.686424597540887	epithelial	G1	immune	G1
EE16A3	EE17A7	0.702701357450904	epithelial	G1	epithelial	G1
EE16A3	EE17A8	0.708500377232777	epithelial	G1	epithelial	G1
EE16A3	EE17A9	0.709197334161204	epithelial	G1	epithelial	G1
EE16A3	EE17B1	0.716003850542498	epithelial	G1	epithelial	G1
EE16A3	EE17B10	0.721993556396109	epithelial	G1	epithelial	G1
EE16A3	EE17B11	0.707619215035754	epithelial	G1	epithelial	doublet
EE16A3	EE17B12	0.71579571821711	epithelial	G1	epithelial	G1
EE16A3	EE17B2	0.713694231370439	epithelial	G1	immune	G1
EE16A3	EE17B4	0.712189901693948	epithelial	G1	epithelial	G1
EE16A3	EE17B5	0.687825901561757	epithelial	G1	immune	G1
EE16A3	EE17B6	0.695192371171832	epithelial	G1	immune	G1
EE16A3	EE17B7	0.704795097847736	epithelial	G1	immune	low coverage
EE16A3	EE17B8	0.723328649578405	epithelial	G1	epithelial	G1
EE16A3	EE17C1	0.731746807006864	epithelial	G1	epithelial	G1
EE16A3	EE17C10	0.728168230434226	epithelial	G1	epithelial	G1
EE16A3	EE17C11	0.674409173978377	epithelial	G1	heterogenous doublet	doublet
EE16A3	EE17C12	0.68931162500499	epithelial	G1	muscle	G1
EE16A3	EE17C2	0.729971816634597	epithelial	G1	epithelial	G1
EE16A3	EE17C3	0.725523866269004	epithelial	G1	epithelial	G1
EE16A3	EE17C4	0.698499537301021	epithelial	G1	epithelial	doublet
EE16A3	EE17C5	0.72788936905242	epithelial	G1	epithelial	G1
EE16A3	EE17C6	0.718086749968267	epithelial	G1	epithelial	G1
EE16A3	EE17C7	0.735274217105846	epithelial	G1	epithelial	G1
EE16A3	EE17C8	0.718348251780551	epithelial	G1	epithelial	G1
EE16A3	EE17C9	0.726189301907036	epithelial	G1	epithelial	G1
EE16A3	EE17D1	0.730594388567608	epithelial	G1	epithelial	G1
EE16A3	EE17D10	0.727604431805158	epithelial	G1	epithelial	low coverage
EE16A3	EE17D11	0.707430711710908	epithelial	G1	epithelial	doublet
EE16A3	EE17D12	0.71071843535524	epithelial	G1	epithelial	possible G2
EE16A3	EE17D3	0.711757955852859	epithelial	G1	immune	G1
EE16A3	EE17D4	0.727252567507393	epithelial	G1	epithelial	G1
EE16A3	EE17D5	0.706232896885961	epithelial	G1	epithelial	G1
EE16A3	EE17D6	0.735208327622061	epithelial	G1	epithelial	G1
EE16A3	EE17D7	0.706663245754501	epithelial	G1	immune	G1
EE16A3	EE17D8	0.731373206082936	epithelial	G1	epithelial	G1
EE16A3	EE17D9	0.731155276947508	epithelial	G1	epithelial	G1
EE16A3	EE17E1	0.709147106273164	epithelial	G1	immune	G1
EE16A3	EE17E10	0.733918106355646	epithelial	G1	epithelial	G1
EE16A3	EE17E11	0.693520727747884	epithelial	G1	heterogenous doublet	doublet
EE16A3	EE17E12	0.709927950160204	epithelial	G1	immune	G1
EE16A3	EE17E2	0.73862237679633	epithelial	G1	epithelial	G1
EE16A3	EE17E3	0.708315906076607	epithelial	G1	immune	G1
EE16A3	EE17E4	0.738643966236577	epithelial	G1	epithelial	G1
EE16A3	EE17E5	0.670570839600911	epithelial	G1	immune	G1
EE16A3	EE17E6	0.7095961397551	epithelial	G1	immune	G1
EE16A3	EE17E7	0.704405961194617	epithelial	G1	immune	G1
EE16A3	EE17E8	0.714101807942824	epithelial	G1	immune	G1
EE16A3	EE17E9	0.71615733767764	epithelial	G1	immune	G1
EE16A3	EE17F1	0.710702460276679	epithelial	G1	immune	G1
EE16A3	EE17F10	0.724278899180963	epithelial	G1	epithelial	G1
EE16A3	EE17F11	0.699844214491659	epithelial	G1	heterogenous doublet	doublet
EE16A3	EE17F12	0.708459876513573	epithelial	G1	immune	G1
EE16A3	EE17F2	0.711699690786787	epithelial	G1	immune	G1
EE16A3	EE17F3	0.715967045568107	epithelial	G1	immune	G1
EE16A3	EE17F4	0.711247664932804	epithelial	G1	epithelial	possible G2
EE16A3	EE17F5	0.71023844476366	epithelial	G1	immune	G1
EE16A3	EE17F6	0.709561681705122	epithelial	G1	immune	G1
EE16A3	EE17F7	0.710970294062803	epithelial	G1	immune	G1
EE16A3	EE17F8	0.707152810827653	epithelial	G1	immune	G1
EE16A3	EE17F9	0.701056474186603	epithelial	G1	immune	G1
EE16A3	EE17G1	0.719898889943815	epithelial	G1	epithelial	G1
EE16A3	EE17G10	0.736416442644979	epithelial	G1	epithelial	G1
EE16A3	EE17G11	0.715182081442094	epithelial	G1	epithelial	doublet
EE16A3	EE17G12	0.70766729636353	epithelial	G1	epithelial	G1
EE16A3	EE17G3	0.727130291153367	epithelial	G1	epithelial	G1
EE16A3	EE17G4	0.731779758803391	epithelial	G1	epithelial	G1
EE16A3	EE17G5	0.736659210702478	epithelial	G1	epithelial	G1
EE16A3	EE17G8	0.731426872058371	epithelial	G1	epithelial	G1
EE16A3	EE17G9	0.733014236828755	epithelial	G1	epithelial	G1
EE16A3	EE17H1	0.744162619381802	epithelial	G1	epithelial	G1
EE16A3	EE17H10	0.728140139088399	epithelial	G1	epithelial	low coverage
EE16A3	EE17H11	0.712186018150711	epithelial	G1	epithelial	doublet
EE16A3	EE17H12	0.730415722426349	epithelial	G1	epithelial	G1
EE16A3	EE17H2	0.708823393922367	epithelial	G1	epithelial	s-phase doublet
EE16A3	EE17H3	0.728588574626079	epithelial	G1	epithelial	G1
EE16A3	EE17H5	0.731561304552608	epithelial	G1	epithelial	low coverage
EE16A3	EE17H6	0.744870761351546	epithelial	G1	epithelial	G1
EE16A3	EE17H7	0.738572958127373	epithelial	G1	epithelial	G1
EE16A3	EE17H8	0.741467876316815	epithelial	G1	epithelial	G1
EE16A3	EE17H9	0.748383741369949	epithelial	G1	epithelial	G1
EE16A4	EE16A10	0.730869273013182	epithelial	G1	epithelial	G1
EE16A4	EE16A11	0.717504010077654	epithelial	G1	epithelial	G1
EE16A4	EE16A12	0.724386322496503	epithelial	G1	epithelial	G1
EE16A4	EE16A2	0.711941926880923	epithelial	G1	epithelial	doublet
EE16A4	EE16A3	0.731112586690276	epithelial	G1	epithelial	G1
EE16A4	EE16A4	1	epithelial	G1	epithelial	G1
EE16A4	EE16A5	0.724071857747506	epithelial	G1	epithelial	G1
EE16A4	EE16A6	0.73071569421489	epithelial	G1	epithelial	G1
EE16A4	EE16A7	0.72778288214402	epithelial	G1	epithelial	G1
EE16A4	EE16A8	0.729748215532322	epithelial	G1	epithelial	G1
EE16A4	EE16A9	0.726838174653918	epithelial	G1	epithelial	G1
EE16A4	EE16B1	0.725467997210555	epithelial	G1	epithelial	G1
EE16A4	EE16B10	0.729678030359141	epithelial	G1	epithelial	G1
EE16A4	EE16B11	0.724299370970484	epithelial	G1	epithelial	G1
EE16A4	EE16B12	0.731573483411446	epithelial	G1	epithelial	G1
EE16A4	EE16B2	0.692322024045842	epithelial	G1	heterogenous doublet	doublet
EE16A4	EE16B4	0.725939016654834	epithelial	G1	epithelial	G1
EE16A4	EE16B5	0.735842993102728	epithelial	G1	epithelial	G1
EE16A4	EE16B6	0.722842756649036	epithelial	G1	epithelial	G1
EE16A4	EE16B7	0.734789190489304	epithelial	G1	epithelial	G1
EE16A4	EE16B8	0.720354660047831	epithelial	G1	epithelial	G1
EE16A4	EE16B9	0.732670515827057	epithelial	G1	epithelial	G1
EE16A4	EE16C1	0.705239041100653	epithelial	G1	immune	G1
EE16A4	EE16C10	0.698817497842735	epithelial	G1	immune	low coverage
EE16A4	EE16C11	0.706790907976304	epithelial	G1	immune	G1
EE16A4	EE16C12	0.715931441416128	epithelial	G1	NA	low coverage
EE16A4	EE16C2	0.688932525058872	epithelial	G1	heterogenous doublet	doublet
EE16A4	EE16C3	0.69610705875874	epithelial	G1	immune	G1
EE16A4	EE16C4	0.701920756963146	epithelial	G1	immune	G1
EE16A4	EE16C6	0.733169568356481	epithelial	G1	epithelial	G1
EE16A4	EE16C7	0.699753979948803	epithelial	G1	immune	G1
EE16A4	EE16C8	0.705115490209711	epithelial	G1	immune	G1
EE16A4	EE16C9	0.715938830458292	epithelial	G1	epithelial	G1
EE16A4	EE16D1	0.702896215170898	epithelial	G1	immune	G1
EE16A4	EE16D10	0.681757705136664	epithelial	G1	immune	G1
EE16A4	EE16D11	0.70689244148445	epithelial	G1	immune	G1
EE16A4	EE16D2	0.704866684764144	epithelial	G1	immune	G1
EE16A4	EE16D3	0.7332183874751	epithelial	G1	epithelial	G1
EE16A4	EE16D4	0.719292518702756	epithelial	G1	epithelial	G1
EE16A4	EE16D5	0.702326414868935	epithelial	G1	immune	G1
EE16A4	EE16D6	0.702634825779468	epithelial	G1	immune	G1
EE16A4	EE16D7	0.701834823647106	epithelial	G1	immune	G1
EE16A4	EE16D8	0.703050253436121	epithelial	G1	immune	G1
EE16A4	EE16D9	0.674275049547489	epithelial	G1	muscle	G1
EE16A4	EE16E1	0.725793980576771	epithelial	G1	epithelial	G1
EE16A4	EE16E10	0.722240446335396	epithelial	G1	epithelial	G1
EE16A4	EE16E11	0.721779451132591	epithelial	G1	epithelial	low coverage
EE16A4	EE16E12	0.719291906856534	epithelial	G1	epithelial	G1
EE16A4	EE16E2	0.66374029607526	epithelial	G1	epithelial	doublet
EE16A4	EE16E3	0.727096176513785	epithelial	G1	epithelial	G1
EE16A4	EE16E4	0.690158715346073	epithelial	G1	immune	G1
EE16A4	EE16E5	0.722127849831576	epithelial	G1	epithelial	G1
EE16A4	EE16E6	0.711769127476218	epithelial	G1	epithelial	possible G2
EE16A4	EE16E7	0.703557817175513	epithelial	G1	immune	G1
EE16A4	EE16E8	0.732787063892866	epithelial	G1	epithelial	G1
EE16A4	EE16E9	0.71759578326871	epithelial	G1	epithelial	G1
EE16A4	EE16F10	0.713136604623007	epithelial	G1	epithelial	G1
EE16A4	EE16F11	0.699327520204477	epithelial	G1	immune	G1
EE16A4	EE16F12	0.729118642444366	epithelial	G1	epithelial	G1
EE16A4	EE16F2	0.707886085237739	epithelial	G1	epithelial	doublet
EE16A4	EE16F3	0.724862619042015	epithelial	G1	epithelial	G1
EE16A4	EE16F7	0.726926260696924	epithelial	G1	epithelial	G1
EE16A4	EE16F8	0.713683903238664	epithelial	G1	epithelial	G1
EE16A4	EE16F9	0.727667721248847	epithelial	G1	epithelial	G1
EE16A4	EE16G1	0.696503200334283	epithelial	G1	epithelial	doublet
EE16A4	EE16G10	0.712190910268906	epithelial	G1	epithelial	G1
EE16A4	EE16G11	0.71371375814498506	epithelial	G1	epithelial	G1
EE16A4	EE16G2	0.707241323952313	epithelial	G1	immune	G1
EE16A4	EE16G3	0.712662374386652	epithelial	G1	epithelial	low coverage
EE16A4	EE16G4	0.703822507254428	epithelial	G1	immune	G1
EE16A4	EE16G5	0.720442707270429	epithelial	G1	epithelial	G1
EE16A4	EE16G6	0.713260589027135	epithelial	G1	epithelial	G1
EE16A4	EE16G7	0.714565031203807	epithelial	G1	epithelial	G1
EE16A4	EE16G8	0.70036453204286	epithelial	G1	epithelial	G1
EE16A4	EE16G9	0.700466428115109	epithelial	G1	immune	G1
EE16A4	EE16H1	0.714991028778481	epithelial	G1	epithelial	G1
EE16A4	EE16H11	0.72171806235861	epithelial	G1	epithelial	G1
EE16A4	EE16H12	0.720205999142236	epithelial	G1	epithelial	low coverage
EE16A4	EE16H2	0.710949428385313	epithelial	G1	epithelial	low coverage
EE16A4	EE16H3	0.717707796763061	epithelial	G1	epithelial	G1
EE16A4	EE16H4	0.718152783421717	epithelial	G1	epithelial	G1
EE16A4	EE16H5	0.701378341545235	epithelial	G1	epithelial	G1
EE16A4	EE16H6	0.722186384283844	epithelial	G1	epithelial	G1
EE16A4	EE16H7	0.704715683930035	epithelial	G1	epithelial	G1
EE16A4	EE16H8	0.721371090141911	epithelial	G1	epithelial	G1
EE16A4	EE16H9	0.717267993945508	epithelial	G1	epithelial	G1
EE16A4	EE17A1	0.692529196255618	epithelial	G1	immune	G1
EE16A4	EE17A10	0.68496519534763	epithelial	G1	immune	G1
EE16A4	EE17A11	0.672205759021169	epithelial	G1	immune	doublet
EE16A4	EE17A12	0.704868188950554	epithelial	G1	epithelial	G1
EE16A4	EE17A2	0.693066943258673	epithelial	G1	immune	low coverage
EE16A4	EE17A3	0.703302550676077	epithelial	G1	epithelial	G1
EE16A4	EE17A4	0.710345779233459	epithelial	G1	epithelial	G1
EE16A4	EE17A5	0.707370253214705	epithelial	G1	epithelial	G1
EE16A4	EE17A6	0.679883887666223	epithelial	G1	immune	G1
EE16A4	EE17A7	0.698094522169204	epithelial	G1	epithelial	G1
EE16A4	EE17A8	0.70450521716836	epithelial	G1	epithelial	G1
EE16A4	EE17A9	0.705181661430256	epithelial	G1	epithelial	G1
EE16A4	EE17B1	0.711318444619489	epithelial	G1	epithelial	G1
EE16A4	EE17B10	0.717615679938319	epithelial	G1	epithelial	G1
EE16A4	EE17B11	0.702680418280676	epithelial	G1	epithelial	doublet
EE16A4	EE17B12	0.711490869341839	epithelial	G1	epithelial	G1
EE16A4	EE17B2	0.705208565617964	epithelial	G1	immune	G1
EE16A4	EE17B4	0.707991745240961	epithelial	G1	epithelial	G1
EE16A4	EE17B5	0.681264116561397	epithelial	G1	immune	G1
EE16A4	EE17B6	0.688315523179385	epithelial	G1	immune	G1
EE16A4	EE17B7	0.697770992750072	epithelial	G1	immune	low coverage
EE16A4	EE17B8	0.719420777272163	epithelial	G1	epithelial	G1
EE16A4	EE17C1	0.727054463073139	epithelial	G1	epithelial	G1
EE16A4	EE17C10	0.723299127900873	epithelial	G1	epithelial	G1
EE16A4	EE17C11	0.669309770281945	epithelial	G1	heterogenous doublet	doublet
EE16A4	EE17C12	0.684467254243481	epithelial	G1	muscle	G1
EE16A4	EE17C2	0.724420338714301	epithelial	G1	epithelial	G1
EE16A4	EE17C3	0.721049763725411	epithelial	G1	epithelial	G1
EE16A4	EE17C4	0.693709713696449	epithelial	G1	epithelial	doublet
EE16A4	EE17C5	0.722772513610247	epithelial	G1	epithelial	G1
EE16A4	EE17C6	0.713825433863473	epithelial	G1	epithelial	G1
EE16A4	EE17C7	0.729720664017495	epithelial	G1	epithelial	G1
EE16A4	EE17C8	0.713806300352829	epithelial	G1	epithelial	G1
EE16A4	EE17C9	0.721700323378126	epithelial	G1	epithelial	G1
EE16A4	EE17D1	0.725385095263135	epithelial	G1	epithelial	G1
EE16A4	EE17D10	0.72187370885553	epithelial	G1	epithelial	low coverage
EE16A4	EE17D11	0.702890091995825	epithelial	G1	epithelial	doublet
EE16A4	EE17D12	0.706755577913121	epithelial	G1	epithelial	possible G2
EE16A4	EE17D3	0.703458897267577	epithelial	G1	immune	G1
EE16A4	EE17D4	0.722865383734949	epithelial	G1	epithelial	G1
EE16A4	EE17D5	0.701986011377299	epithelial	G1	epithelial	G1
EE16A4	EE17D6	0.729193538501122	epithelial	G1	epithelial	G1
EE16A4	EE17D7	0.698619358845875	epithelial	G1	immune	G1
EE16A4	EE17D8	0.726237546034563	epithelial	G1	epithelial	G1
EE16A4	EE17D9	0.726533072666869	epithelial	G1	epithelial	G1
EE16A4	EE17E1	0.701355672951459	epithelial	G1	immune	G1
EE16A4	EE17E10	0.730462768842581	epithelial	G1	epithelial	G1
EE16A4	EE17E11	0.688072762745025	epithelial	G1	heterogenous doublet	doublet
EE16A4	EE17E12	0.702054737366424	epithelial	G1	immune	G1
EE16A4	EE17E2	0.734784728617976	epithelial	G1	epithelial	G1
EE16A4	EE17E3	0.701611689278077	epithelial	G1	immune	G1
EE16A4	EE17E4	0.734245532724586	epithelial	G1	epithelial	G1
EE16A4	EE17E5	0.66565340727401	epithelial	G1	immune	G1
EE16A4	EE17E6	0.702006102379726	epithelial	G1	immune	G1
EE16A4	EE17E7	0.697169953677433	epithelial	G1	immune	G1
EE16A4	EE17E8	0.706624654044534	epithelial	G1	immune	G1
EE16A4	EE17E9	0.707870101789272	epithelial	G1	immune	G1
EE16A4	EE17F1	0.702488068480442	epithelial	G1	immune	G1
EE16A4	EE17F10	0.72279652830605	epithelial	G1	epithelial	G1
EE16A4	EE17F11	0.693219455275606	epithelial	G1	heterogenous doublet	doublet
EE16A4	EE17F12	0.700728532423659	epithelial	G1	immune	G1
EE16A4	EE17F2	0.703562244549095	epithelial	G1	immune	G1
EE16A4	EE17F3	0.707497954805752	epithelial	G1	immune	G1
EE16A4	EE17F4	0.7071011565413	epithelial	G1	epithelial	possible G2
EE16A4	EE17F5	0.702036243888984	epithelial	G1	immune	G1
EE16A4	EE17F6	0.701097944485901	epithelial	G1	immune	G1
EE16A4	EE17F7	0.702979258038061	epithelial	G1	immune	G1
EE16A4	EE17F8	0.698919898604526	epithelial	G1	immune	G1
EE16A4	EE17F9	0.694099415584308	epithelial	G1	immune	G1
EE16A4	EE17G1	0.721864051324181	epithelial	G1	epithelial	G1
EE16A4	EE17G10	0.732495271035643	epithelial	G1	epithelial	G1
EE16A4	EE17G11	0.715254387050486	epithelial	G1	epithelial	doublet
EE16A4	EE17G12	0.70884215533798	epithelial	G1	epithelial	G1
EE16A4	EE17G3	0.727922416271381	epithelial	G1	epithelial	G1
EE16A4	EE17G4	0.732064660793622	epithelial	G1	epithelial	G1
EE16A4	EE17G5	0.733347481747263	epithelial	G1	epithelial	G1
EE16A4	EE17G8	0.727564134456696	epithelial	G1	epithelial	G1
EE16A4	EE17G9	0.735124876358155	epithelial	G1	epithelial	G1
EE16A4	EE17H1	0.74025923473229	epithelial	G1	epithelial	G1
EE16A4	EE17H10	0.724973871557444	epithelial	G1	epithelial	low coverage
EE16A4	EE17H11	0.711815278826286	epithelial	G1	epithelial	doublet
EE16A4	EE17H12	0.732343963419661	epithelial	G1	epithelial	G1
EE16A4	EE17H2	0.704915272765749	epithelial	G1	epithelial	s-phase doublet
EE16A4	EE17H3	0.72561719245011	epithelial	G1	epithelial	G1
EE16A4	EE17H5	0.731842778089447	epithelial	G1	epithelial	low coverage
EE16A4	EE17H6	0.740028181265928	epithelial	G1	epithelial	G1
EE16A4	EE17H7	0.734353197203441	epithelial	G1	epithelial	G1
EE16A4	EE17H8	0.740009630606495	epithelial	G1	epithelial	G1
EE16A4	EE17H9	0.73618642086078	epithelial	G1	epithelial	G1
EE16A5	EE16A10	0.724023897993374	epithelial	G1	epithelial	G1
EE16A5	EE16A11	0.711121069243658	epithelial	G1	epithelial	G1
EE16A5	EE16A12	0.720034540223624	epithelial	G1	epithelial	G1
EE16A5	EE16A2	0.705212381846091	epithelial	G1	epithelial	doublet
EE16A5	EE16A3	0.724640950743972	epithelial	G1	epithelial	G1
EE16A5	EE16A4	0.724071857747506	epithelial	G1	epithelial	G1
EE16A5	EE16A5	1	epithelial	G1	epithelial	G1
EE16A5	EE16A6	0.724351652623159	epithelial	G1	epithelial	G1
EE16A5	EE16A7	0.72096802763105	epithelial	G1	epithelial	G1
EE16A5	EE16A8	0.72382479318641	epithelial	G1	epithelial	G1
EE16A5	EE16A9	0.721214974659312	epithelial	G1	epithelial	G1
EE16A5	EE16B1	0.718187645675096	epithelial	G1	epithelial	G1
EE16A5	EE16B10	0.72293681868291	epithelial	G1	epithelial	G1
EE16A5	EE16B11	0.719113991209719	epithelial	G1	epithelial	G1
EE16A5	EE16B12	0.726913925414439	epithelial	G1	epithelial	G1
EE16A5	EE16B2	0.687318499671321	epithelial	G1	heterogenous doublet	doublet
EE16A5	EE16B4	0.720515348565067	epithelial	G1	epithelial	G1
EE16A5	EE16B5	0.729433938314475	epithelial	G1	epithelial	G1
EE16A5	EE16B6	0.717325377946005	epithelial	G1	epithelial	G1
EE16A5	EE16B7	0.72900455537343	epithelial	G1	epithelial	G1
EE16A5	EE16B8	0.715277394023122	epithelial	G1	epithelial	G1
EE16A5	EE16B9	0.726461411790455	epithelial	G1	epithelial	G1
EE16A5	EE16C1	0.702178079551951	epithelial	G1	immune	G1
EE16A5	EE16C10	0.694996993004	epithelial	G1	immune	low coverage
EE16A5	EE16C11	0.704644236134243	epithelial	G1	immune	G1
EE16A5	EE16C12	0.720167064439141	epithelial	G1	NA	low coverage
EE16A5	EE16C2	0.685011037850731	epithelial	G1	heterogenous doublet	doublet
EE16A5	EE16C3	0.691465410568777	epithelial	G1	immune	G1
EE16A5	EE16C4	0.698460415258041	epithelial	G1	immune	G1
EE16A5	EE16C6	0.72756148671862	epithelial	G1	epithelial	G1
EE16A5	EE16C7	0.69580832313729	epithelial	G1	immune	G1
EE16A5	EE16C8	0.700599884414172	epithelial	G1	immune	G1
EE16A5	EE16C9	0.70870813825975	epithelial	G1	epithelial	G1
EE16A5	EE16D1	0.699010314687863	epithelial	G1	immune	G1
EE16A5	EE16D10	0.67667718106231	epithelial	G1	immune	G1
EE16A5	EE16D11	0.703515323000956	epithelial	G1	immune	G1
EE16A5	EE16D2	0.701933780754876	epithelial	G1	immune	G1
EE16A5	EE16D3	0.726619299609411	epithelial	G1	epithelial	G1
EE16A5	EE16D4	0.712385552680077	epithelial	G1	epithelial	G1
EE16A5	EE16D5	0.698151852486043	epithelial	G1	immune	G1
EE16A5	EE16D6	0.69956898264013	epithelial	G1	immune	G1
EE16A5	EE16D7	0.6989469627213	epithelial	G1	immune	G1
EE16A5	EE16D8	0.699827428788958	epithelial	G1	immune	G1
EE16A5	EE16D9	0.670838951427584	epithelial	G1	muscle	G1
EE16A5	EE16E1	0.719139103970337	epithelial	G1	epithelial	G1
EE16A5	EE16E10	0.716385626355107	epithelial	G1	epithelial	G1
EE16A5	EE16E11	0.715574688766853	epithelial	G1	epithelial	low coverage
EE16A5	EE16E12	0.712317222906472	epithelial	G1	epithelial	G1
EE16A5	EE16E2	0.6568222831	epithelial	G1	epithelial	doublet
EE16A5	EE16E3	0.72010483080425	epithelial	G1	epithelial	G1
EE16A5	EE16E4	0.686150032565716	epithelial	G1	immune	G1
EE16A5	EE16E5	0.716497440920441	epithelial	G1	epithelial	G1
EE16A5	EE16E6	0.705156628743126	epithelial	G1	epithelial	possible G2
EE16A5	EE16E7	0.700052997156333	epithelial	G1	immune	G1
EE16A5	EE16E8	0.726617860691716	epithelial	G1	epithelial	G1
EE16A5	EE16E9	0.711610976205361	epithelial	G1	epithelial	G1
EE16A5	EE16F10	0.707194000944122	epithelial	G1	epithelial	G1
EE16A5	EE16F11	0.695528554079688	epithelial	G1	immune	G1
EE16A5	EE16F12	0.722823000175919	epithelial	G1	epithelial	G1
EE16A5	EE16F2	0.702101746230963	epithelial	G1	epithelial	doublet
EE16A5	EE16F3	0.720167799254528	epithelial	G1	epithelial	G1
EE16A5	EE16F7	0.721778192240425	epithelial	G1	epithelial	G1
EE16A5	EE16F8	0.706432672417984	epithelial	G1	epithelial	G1
EE16A5	EE16F9	0.721552765704156	epithelial	G1	epithelial	G1
EE16A5	EE16G1	0.688975689536137	epithelial	G1	epithelial	doublet
EE16A5	EE16G10	0.705517068845632	epithelial	G1	epithelial	G1
EE16A5	EE16G11	0.707359588987327	epithelial	G1	epithelial	G1
EE16A5	EE16G2	0.704270371524185	epithelial	G1	immune	G1
EE16A5	EE16G3	0.705920356304212	epithelial	G1	epithelial	low coverage
EE16A5	EE16G4	0.700364218189294	epithelial	G1	immune	G1
EE16A5	EE16G5	0.715020095191213	epithelial	G1	epithelial	G1
EE16A5	EE16G6	0.706428132832491	epithelial	G1	epithelial	G1
EE16A5	EE16G7	0.707794408762481	epithelial	G1	epithelial	G1
EE16A5	EE16G8	0.696174916292861	epithelial	G1	epithelial	G1
EE16A5	EE16G9	0.69649333313491	epithelial	G1	immune	G1
EE16A5	EE16H1	0.708101274129	epithelial	G1	epithelial	G1
EE16A5	EE16H11	0.714784319011409	epithelial	G1	epithelial	G1
EE16A5	EE16H12	0.715133946342636	epithelial	G1	epithelial	low coverage
EE16A5	EE16H2	0.705298836947636	epithelial	G1	epithelial	low coverage
EE16A5	EE16H3	0.710797479801375	epithelial	G1	epithelial	G1
EE16A5	EE16H4	0.712594184919541	epithelial	G1	epithelial	G1
EE16A5	EE16H5	0.695833033622146	epithelial	G1	epithelial	G1
EE16A5	EE16H6	0.716201984132962	epithelial	G1	epithelial	G1
EE16A5	EE16H7	0.697270273321785	epithelial	G1	epithelial	G1
EE16A5	EE16H8	0.716276086257122	epithelial	G1	epithelial	G1
EE16A5	EE16H9	0.711571526073233	epithelial	G1	epithelial	G1
EE16A5	EE17A1	0.687670927142786	epithelial	G1	immune	G1
EE16A5	EE17A10	0.679175198834809	epithelial	G1	immune	G1
EE16A5	EE17A11	0.667255518805021	epithelial	G1	immune	doublet
EE16A5	EE17A12	0.698579066169625	epithelial	G1	epithelial	G1
EE16A5	EE17A2	0.688699232202034	epithelial	G1	immune	low coverage
EE16A5	EE17A3	0.697311835020679	epithelial	G1	epithelial	G1
EE16A5	EE17A4	0.704254890788519	epithelial	G1	epithelial	G1
EE16A5	EE17A5	0.699950096552323	epithelial	G1	epithelial	G1
EE16A5	EE17A6	0.674794967088369	epithelial	G1	immune	G1
EE16A5	EE17A7	0.691530004893157	epithelial	G1	epithelial	G1
EE16A5	EE17A8	0.697654780571856	epithelial	G1	epithelial	G1
EE16A5	EE17A9	0.698436256579534	epithelial	G1	epithelial	G1
EE16A5	EE17B1	0.703926602897203	epithelial	G1	epithelial	G1
EE16A5	EE17B10	0.711730329850116	epithelial	G1	epithelial	G1
EE16A5	EE17B11	0.697165256465414	epithelial	G1	epithelial	doublet
EE16A5	EE17B12	0.704349362411507	epithelial	G1	epithelial	G1
EE16A5	EE17B2	0.701362185551861	epithelial	G1	immune	G1
EE16A5	EE17B4	0.701925131038546	epithelial	G1	epithelial	G1
EE16A5	EE17B5	0.676271895737431	epithelial	G1	immune	G1
EE16A5	EE17B6	0.683233862389158	epithelial	G1	immune	G1
EE16A5	EE17B7	0.692194681642565	epithelial	G1	immune	low coverage
EE16A5	EE17B8	0.712858262908891	epithelial	G1	epithelial	G1
EE16A5	EE17C1	0.720984803781322	epithelial	G1	epithelial	G1
EE16A5	EE17C10	0.717010125104512	epithelial	G1	epithelial	G1
EE16A5	EE17C11	0.662820276907221	epithelial	G1	heterogenous doublet	doublet
EE16A5	EE17C12	0.678580490883125	epithelial	G1	muscle	G1
EE16A5	EE17C2	0.718143882052974	epithelial	G1	epithelial	G1
EE16A5	EE17C3	0.713862574933721	epithelial	G1	epithelial	G1
EE16A5	EE17C4	0.688804733479831	epithelial	G1	epithelial	doublet
EE16A5	EE17C5	0.716987057106459	epithelial	G1	epithelial	G1
EE16A5	EE17C6	0.706749922366254	epithelial	G1	epithelial	G1
EE16A5	EE17C7	0.724068900205245	epithelial	G1	epithelial	G1
EE16A5	EE17C8	0.707532489671566	epithelial	G1	epithelial	G1
EE16A5	EE17C9	0.716510836816017	epithelial	G1	epithelial	G1
EE16A5	EE17D1	0.719668506719043	epithelial	G1	epithelial	G1
EE16A5	EE17D10	0.718403157544343	epithelial	G1	epithelial	low coverage
EE16A5	EE17D11	0.696684404136043	epithelial	G1	epithelial	doublet
EE16A5	EE17D12	0.700217547849949	epithelial	G1	epithelial	possible G2
EE16A5	EE17D3	0.699739989458666	epithelial	G1	immune	G1
EE16A5	EE17D4	0.716215253143372	epithelial	G1	epithelial	G1
EE16A5	EE17D5	0.694433230277097	epithelial	G1	epithelial	G1
EE16A5	EE17D6	0.72467793269754	epithelial	G1	epithelial	G1
EE16A5	EE17D7	0.695144089558752	epithelial	G1	immune	G1
EE16A5	EE17D8	0.720230142597468	epithelial	G1	epithelial	G1
EE16A5	EE17D9	0.720490766661286	epithelial	G1	epithelial	G1
EE16A5	EE17E1	0.697739350441432	epithelial	G1	immune	G1
EE16A5	EE17E10	0.723801356032424	epithelial	G1	epithelial	G1
EE16A5	EE17E11	0.682363721660506	epithelial	G1	heterogenous doublet	doublet
EE16A5	EE17E12	0.697917531323398	epithelial	G1	immune	G1
EE16A5	EE17E2	0.728248951283833	epithelial	G1	epithelial	G1
EE16A5	EE17E3	0.697794428827898	epithelial	G1	immune	G1
EE16A5	EE17E4	0.72821352677429	epithelial	G1	epithelial	G1
EE16A5	EE17E5	0.659589889233525	epithelial	G1	immune	G1
EE16A5	EE17E6	0.697955940641918	epithelial	G1	immune	G1
EE16A5	EE17E7	0.693335125010582	epithelial	G1	immune	G1
EE16A5	EE17E8	0.701893965947375	epithelial	G1	immune	G1
EE16A5	EE17E9	0.704943681212465	epithelial	G1	immune	G1
EE16A5	EE17F1	0.699383497398822	epithelial	G1	immune	G1
EE16A5	EE17F10	0.713350456900771	epithelial	G1	epithelial	G1
EE16A5	EE17F11	0.688212378176265	epithelial	G1	heterogenous doublet	doublet
EE16A5	EE17F12	0.696877806755823	epithelial	G1	immune	G1
EE16A5	EE17F2	0.699926097594226	epithelial	G1	immune	G1
EE16A5	EE17F3	0.704424534887527	epithelial	G1	immune	G1
EE16A5	EE17F4	0.700376958383432	epithelial	G1	epithelial	possible G2
EE16A5	EE17F5	0.698190393617391	epithelial	G1	immune	G1
EE16A5	EE17F6	0.697021769380913	epithelial	G1	immune	G1
EE16A5	EE17F7	0.699196847674677	epithelial	G1	immune	G1
EE16A5	EE17F8	0.695012595778593	epithelial	G1	immune	G1
EE16A5	EE17F9	0.68972682738163	epithelial	G1	immune	G1
EE16A5	EE17G1	0.714387626478506	epithelial	G1	epithelial	G1
EE16A5	EE17G10	0.726164605888842	epithelial	G1	epithelial	G1
EE16A5	EE17G11	0.709578137952998	epithelial	G1	epithelial	doublet
EE16A5	EE17G12	0.702253723529248	epithelial	G1	epithelial	G1
EE16A5	EE17G3	0.721568247844641	epithelial	G1	epithelial	G1
EE16A5	EE17G4	0.726255460974709	epithelial	G1	epithelial	G1
EE16A5	EE17G5	0.72794803572831	epithelial	G1	epithelial	G1
EE16A5	EE17G8	0.719893739538797	epithelial	G1	epithelial	G1
EE16A5	EE17G9	0.72797616416525	epithelial	G1	epithelial	G1
EE16A5	EE17H1	0.734814076242105	epithelial	G1	epithelial	G1
EE16A5	EE17H10	0.716735515387084	epithelial	G1	epithelial	low coverage
EE16A5	EE17H11	0.70609827332912	epithelial	G1	epithelial	doublet
EE16A5	EE17H12	0.72442737067098	epithelial	G1	epithelial	G1
EE16A5	EE17H2	0.6979723060505	epithelial	G1	epithelial	s-phase doublet
EE16A5	EE17H3	0.71741908266456	epithelial	G1	epithelial	G1
EE16A5	EE17H5	0.727310030111681	epithelial	G1	epithelial	low coverage
EE16A5	EE17H6	0.733406950602812	epithelial	G1	epithelial	G1
EE16A5	EE17H7	0.728486337580782	epithelial	G1	epithelial	G1
EE16A5	EE17H8	0.734389329060086	epithelial	G1	epithelial	G1
EE16A5	EE17H9	0.730521737307338	epithelial	G1	epithelial	G1
EE16A6	EE16A10	0.736427106932567	epithelial	G1	epithelial	G1
EE16A6	EE16A11	0.715106516586387	epithelial	G1	epithelial	G1
EE16A6	EE16A12	0.722604000744709	epithelial	G1	epithelial	G1
EE16A6	EE16A2	0.715171909835426	epithelial	G1	epithelial	doublet
EE16A6	EE16A3	0.735103356064508	epithelial	G1	epithelial	G1
EE16A6	EE16A4	0.73071569421489	epithelial	G1	epithelial	G1
EE16A6	EE16A5	0.724351652623159	epithelial	G1	epithelial	G1
EE16A6	EE16A6	1	epithelial	G1	epithelial	G1
EE16A6	EE16A7	0.731362305599664	epithelial	G1	epithelial	G1
EE16A6	EE16A8	0.743897191681318	epithelial	G1	epithelial	G1
EE16A6	EE16A9	0.725189339187328	epithelial	G1	epithelial	G1
EE16A6	EE16B1	0.728626044678984	epithelial	G1	epithelial	G1
EE16A6	EE16B10	0.738976380872862	epithelial	G1	epithelial	G1
EE16A6	EE16B11	0.724656292817302	epithelial	G1	epithelial	G1
EE16A6	EE16B12	0.730831136854662	epithelial	G1	epithelial	G1
EE16A6	EE16B2	0.698418104046932	epithelial	G1	heterogenous doublet	doublet
EE16A6	EE16B4	0.724276863934624	epithelial	G1	epithelial	G1
EE16A6	EE16B5	0.740848894252546	epithelial	G1	epithelial	G1
EE16A6	EE16B6	0.721435850382839	epithelial	G1	epithelial	G1
EE16A6	EE16B7	0.737742371851991	epithelial	G1	epithelial	G1
EE16A6	EE16B8	0.71911318098708	epithelial	G1	epithelial	G1
EE16A6	EE16B9	0.737356048653468	epithelial	G1	epithelial	G1
EE16A6	EE16C1	0.713749785361799	epithelial	G1	immune	G1
EE16A6	EE16C10	0.7066123985714	epithelial	G1	immune	low coverage
EE16A6	EE16C11	0.716445626276348	epithelial	G1	immune	G1
EE16A6	EE16C12	0.729268292682927	epithelial	G1	NA	low coverage
EE16A6	EE16C2	0.695903822337291	epithelial	G1	heterogenous doublet	doublet
EE16A6	EE16C3	0.704230490235892	epithelial	G1	immune	G1
EE16A6	EE16C4	0.710818765766925	epithelial	G1	immune	G1
EE16A6	EE16C6	0.739553261076341	epithelial	G1	epithelial	G1
EE16A6	EE16C7	0.707897514998319	epithelial	G1	immune	G1
EE16A6	EE16C8	0.713093544421165	epithelial	G1	immune	G1
EE16A6	EE16C9	0.720689773507207	epithelial	G1	epithelial	G1
EE16A6	EE16D1	0.711562249075936	epithelial	G1	immune	G1
EE16A6	EE16D10	0.687776276932698	epithelial	G1	immune	G1
EE16A6	EE16D11	0.715616451839454	epithelial	G1	immune	G1
EE16A6	EE16D2	0.71350405601189	epithelial	G1	immune	G1
EE16A6	EE16D3	0.738849570853204	epithelial	G1	epithelial	G1
EE16A6	EE16D4	0.723841939281441	epithelial	G1	epithelial	G1
EE16A6	EE16D5	0.710767224721986	epithelial	G1	immune	G1
EE16A6	EE16D6	0.711458073065078	epithelial	G1	immune	G1
EE16A6	EE16D7	0.710899759085165	epithelial	G1	immune	G1
EE16A6	EE16D8	0.71215870193285	epithelial	G1	immune	G1
EE16A6	EE16D9	0.680552774829158	epithelial	G1	muscle	G1
EE16A6	EE16E1	0.732145816198286	epithelial	G1	epithelial	G1
EE16A6	EE16E10	0.728184885183606	epithelial	G1	epithelial	G1
EE16A6	EE16E11	0.727851036415815	epithelial	G1	epithelial	low coverage
EE16A6	EE16E12	0.725673182507604	epithelial	G1	epithelial	G1
EE16A6	EE16E2	0.669068992928989	epithelial	G1	epithelial	doublet
EE16A6	EE16E3	0.735145412118712	epithelial	G1	epithelial	G1
EE16A6	EE16E4	0.697652761895867	epithelial	G1	immune	G1
EE16A6	EE16E5	0.728576289789279	epithelial	G1	epithelial	G1
EE16A6	EE16E6	0.717873493962169	epithelial	G1	epithelial	possible G2
EE16A6	EE16E7	0.712976125204835	epithelial	G1	immune	G1
EE16A6	EE16E8	0.739528996902549	epithelial	G1	epithelial	G1
EE16A6	EE16E9	0.724389050943037	epithelial	G1	epithelial	G1
EE16A6	EE16F10	0.718836753556429	epithelial	G1	epithelial	G1
EE16A6	EE16F11	0.70821388328602	epithelial	G1	immune	G1
EE16A6	EE16F12	0.735626236976016	epithelial	G1	epithelial	G1
EE16A6	EE16F2	0.714056028705397	epithelial	G1	epithelial	doublet
EE16A6	EE16F3	0.730746561649735	epithelial	G1	epithelial	G1
EE16A6	EE16F7	0.733263824208807	epithelial	G1	epithelial	G1
EE16A6	EE16F8	0.719820620799825	epithelial	G1	epithelial	G1
EE16A6	EE16F9	0.734054042722511	epithelial	G1	epithelial	G1
EE16A6	EE16G1	0.700746797309319	epithelial	G1	epithelial	doublet
EE16A6	EE16G10	0.716993165426878	epithelial	G1	epithelial	G1
EE16A6	EE16G11	0.717924098828788	epithelial	G1	epithelial	G1
EE16A6	EE16G2	0.716516099716112	epithelial	G1	immune	G1
EE16A6	EE16G3	0.717470667574601	epithelial	G1	epithelial	low coverage
EE16A6	EE16G4	0.71206315619648	epithelial	G1	immune	G1
EE16A6	EE16G5	0.726767580605476	epithelial	G1	epithelial	G1
EE16A6	EE16G6	0.718136392216739	epithelial	G1	epithelial	G1
EE16A6	EE16G7	0.719692363579271	epithelial	G1	epithelial	G1
EE16A6	EE16G8	0.705656027840775	epithelial	G1	epithelial	G1
EE16A6	EE16G9	0.708872421005994	epithelial	G1	immune	G1
EE16A6	EE16H1	0.719220482139043	epithelial	G1	epithelial	G1
EE16A6	EE16H11	0.726970554088621	epithelial	G1	epithelial	G1
EE16A6	EE16H12	0.726154583326926	epithelial	G1	epithelial	low coverage
EE16A6	EE16H2	0.715766774886177	epithelial	G1	epithelial	low coverage
EE16A6	EE16H3	0.722526982975726	epithelial	G1	epithelial	G1
EE16A6	EE16H4	0.722602169910591	epithelial	G1	epithelial	G1
EE16A6	EE16H5	0.706043346534244	epithelial	G1	epithelial	G1
EE16A6	EE16H6	0.727498782211799	epithelial	G1	epithelial	G1
EE16A6	EE16H7	0.708435413886773	epithelial	G1	epithelial	G1
EE16A6	EE16H8	0.727084916140614	epithelial	G1	epithelial	G1
EE16A6	EE16H9	0.722441408492922	epithelial	G1	epithelial	G1
EE16A6	EE17A1	0.699402796627323	epithelial	G1	immune	G1
EE16A6	EE17A10	0.690977462782225	epithelial	G1	immune	G1
EE16A6	EE17A11	0.679597058252749	epithelial	G1	immune	doublet
EE16A6	EE17A12	0.710122156976873	epithelial	G1	epithelial	G1
EE16A6	EE17A2	0.700887087633944	epithelial	G1	immune	low coverage
EE16A6	EE17A3	0.707949430856763	epithelial	G1	epithelial	G1
EE16A6	EE17A4	0.715745019259316	epithelial	G1	epithelial	G1
EE16A6	EE17A5	0.712126806240791	epithelial	G1	epithelial	G1
EE16A6	EE17A6	0.686506052544076	epithelial	G1	immune	G1
EE16A6	EE17A7	0.702518189674521	epithelial	G1	epithelial	G1
EE16A6	EE17A8	0.709446267482688	epithelial	G1	epithelial	G1
EE16A6	EE17A9	0.709592250536532	epithelial	G1	epithelial	G1
EE16A6	EE17B1	0.715772472333393	epithelial	G1	epithelial	G1
EE16A6	EE17B10	0.722873633650254	epithelial	G1	epithelial	G1
EE16A6	EE17B11	0.708669686713987	epithelial	G1	epithelial	doublet
EE16A6	EE17B12	0.716669020502098	epithelial	G1	epithelial	G1
EE16A6	EE17B2	0.713838417184439	epithelial	G1	immune	G1
EE16A6	EE17B4	0.713328958072749	epithelial	G1	epithelial	G1
EE16A6	EE17B5	0.687904256001607	epithelial	G1	immune	G1
EE16A6	EE17B6	0.694817949966483	epithelial	G1	immune	G1
EE16A6	EE17B7	0.705286963076789	epithelial	G1	immune	low coverage
EE16A6	EE17B8	0.723993440914464	epithelial	G1	epithelial	G1
EE16A6	EE17C1	0.733034261638142	epithelial	G1	epithelial	G1
EE16A6	EE17C10	0.729151855177149	epithelial	G1	epithelial	G1
EE16A6	EE17C11	0.67478263628706	epithelial	G1	heterogenous doublet	doublet
EE16A6	EE17C12	0.689631400633972	epithelial	G1	muscle	G1
EE16A6	EE17C2	0.731303083536495	epithelial	G1	epithelial	G1
EE16A6	EE17C3	0.726371212277481	epithelial	G1	epithelial	G1
EE16A6	EE17C4	0.699904754757636	epithelial	G1	epithelial	doublet
EE16A6	EE17C5	0.72864384369426	epithelial	G1	epithelial	G1
EE16A6	EE17C6	0.719148771891399	epithelial	G1	epithelial	G1
EE16A6	EE17C7	0.735988813579072	epithelial	G1	epithelial	G1
EE16A6	EE17C8	0.71885775745284	epithelial	G1	epithelial	G1
EE16A6	EE17C9	0.728068114903351	epithelial	G1	epithelial	G1
EE16A6	EE17D1	0.731414912758279	epithelial	G1	epithelial	G1
EE16A6	EE17D10	0.728287588562008	epithelial	G1	epithelial	low coverage
EE16A6	EE17D11	0.708312551439644	epithelial	G1	epithelial	doublet
EE16A6	EE17D12	0.712015706356988	epithelial	G1	epithelial	possible G2
EE16A6	EE17D3	0.711911777360177	epithelial	G1	immune	G1
EE16A6	EE17D4	0.727979513142501	epithelial	G1	epithelial	G1
EE16A6	EE17D5	0.707399647455574	epithelial	G1	epithelial	G1
EE16A6	EE17D6	0.736297358999712	epithelial	G1	epithelial	G1
EE16A6	EE17D7	0.707468546124719	epithelial	G1	immune	G1
EE16A6	EE17D8	0.732147474928848	epithelial	G1	epithelial	G1
EE16A6	EE17D9	0.73256881237752	epithelial	G1	epithelial	G1
EE16A6	EE17E1	0.709179212337565	epithelial	G1	immune	G1
EE16A6	EE17E10	0.735029988057888	epithelial	G1	epithelial	G1
EE16A6	EE17E11	0.694707879968927	epithelial	G1	heterogenous doublet	doublet
EE16A6	EE17E12	0.710368832858527	epithelial	G1	immune	G1
EE16A6	EE17E2	0.740707739466018	epithelial	G1	epithelial	G1
EE16A6	EE17E3	0.709926752786191	epithelial	G1	immune	G1
EE16A6	EE17E4	0.739667502469278	epithelial	G1	epithelial	G1
EE16A6	EE17E5	0.670217824124859	epithelial	G1	immune	G1
EE16A6	EE17E6	0.710486921398318	epithelial	G1	immune	G1
EE16A6	EE17E7	0.705031198367598	epithelial	G1	immune	G1
EE16A6	EE17E8	0.714951208085191	epithelial	G1	immune	G1
EE16A6	EE17E9	0.716669281114927	epithelial	G1	immune	G1
EE16A6	EE17F1	0.711322004297085	epithelial	G1	immune	G1
EE16A6	EE17F10	0.725312963044178	epithelial	G1	epithelial	G1
EE16A6	EE17F11	0.70030488256281	epithelial	G1	heterogenous doublet	doublet
EE16A6	EE17F12	0.708682724929767	epithelial	G1	immune	G1
EE16A6	EE17F2	0.712230049081483	epithelial	G1	immune	G1
EE16A6	EE17F3	0.716517169074686	epithelial	G1	immune	G1
EE16A6	EE17F4	0.712371478210696	epithelial	G1	epithelial	possible G2
EE16A6	EE17F5	0.711099693506401	epithelial	G1	immune	G1
EE16A6	EE17F6	0.708539402541509	epithelial	G1	immune	G1
EE16A6	EE17F7	0.711762643839894	epithelial	G1	immune	G1
EE16A6	EE17F8	0.706436702742465	epithelial	G1	immune	G1
EE16A6	EE17F9	0.701397897189482	epithelial	G1	immune	G1
EE16A6	EE17G1	0.718920806149656	epithelial	G1	epithelial	G1
EE16A6	EE17G10	0.737447750148071	epithelial	G1	epithelial	G1
EE16A6	EE17G11	0.714147695173847	epithelial	G1	epithelial	doublet
EE16A6	EE17G12	0.705269138364073	epithelial	G1	epithelial	G1
EE16A6	EE17G3	0.72637934865101506	epithelial	G1	epithelial	G1
EE16A6	EE17G4	0.730462349973512	epithelial	G1	epithelial	G1
EE16A6	EE17G5	0.736813625654713	epithelial	G1	epithelial	G1
EE16A6	EE17G8	0.735989374412025	epithelial	G1	epithelial	G1
EE16A6	EE17G9	0.732222160564452	epithelial	G1	epithelial	G1
EE16A6	EE17H1	0.744077563098934	epithelial	G1	epithelial	G1
EE16A6	EE17H10	0.72774363762825	epithelial	G1	epithelial	low coverage
EE16A6	EE17H11	0.710796784230637	epithelial	G1	epithelial	doublet
EE16A6	EE17H12	0.729697087122353	epithelial	G1	epithelial	G1
EE16A6	EE17H2	0.709083035794189	epithelial	G1	epithelial	s-phase doublet
EE16A6	EE17H3	0.729108316156635	epithelial	G1	epithelial	G1
EE16A6	EE17H5	0.730586778648721	epithelial	G1	epithelial	low coverage
EE16A6	EE17H6	0.745261119839421	epithelial	G1	epithelial	G1
EE16A6	EE17H7	0.738335896463463	epithelial	G1	epithelial	G1
EE16A6	EE17H8	0.740843582219472	epithelial	G1	epithelial	G1
EE16A6	EE17H9	0.740994660075473	epithelial	G1	epithelial	G1
EE16A7	EE16A10	0.733244562349818	epithelial	G1	epithelial	G1
EE16A7	EE16A11	0.713235822088188	epithelial	G1	epithelial	G1
EE16A7	EE16A12	0.721346383842638	epithelial	G1	epithelial	G1
EE16A7	EE16A2	0.711642108920655	epithelial	G1	epithelial	doublet
EE16A7	EE16A3	0.731509559900945	epithelial	G1	epithelial	G1
EE16A7	EE16A4	0.72778288214402	epithelial	G1	epithelial	G1
EE16A7	EE16A5	0.72096802763105	epithelial	G1	epithelial	G1
EE16A7	EE16A6	0.731362305599664	epithelial	G1	epithelial	G1
EE16A7	EE16A7	1	epithelial	G1	epithelial	G1
EE16A7	EE16A8	0.731835038708269	epithelial	G1	epithelial	G1
EE16A7	EE16A9	0.723935233979863	epithelial	G1	epithelial	G1
EE16A7	EE16B1	0.725401005333502	epithelial	G1	epithelial	G1
EE16A7	EE16B10	0.730241393811456	epithelial	G1	epithelial	G1
EE16A7	EE16B11	0.721064522367349	epithelial	G1	epithelial	G1
EE16A7	EE16B12	0.727928858237078	epithelial	G1	epithelial	G1
EE16A7	EE16B2	0.693390251109932	epithelial	G1	heterogenous doublet	doublet
EE16A7	EE16B4	0.721539239701651	epithelial	G1	epithelial	G1
EE16A7	EE16B5	0.73710656674711	epithelial	G1	epithelial	G1
EE16A7	EE16B6	0.719658234267688	epithelial	G1	epithelial	G1
EE16A7	EE16B7	0.734307258508676	epithelial	G1	epithelial	G1
EE16A7	EE16B8	0.716410855655232	epithelial	G1	epithelial	G1
EE16A7	EE16B9	0.733807336281385	epithelial	G1	epithelial	G1
EE16A7	EE16C1	0.707749236774173	epithelial	G1	immune	G1
EE16A7	EE16C10	0.700701110764494	epithelial	G1	immune	low coverage
EE16A7	EE16C11	0.709504691956192	epithelial	G1	immune	G1
EE16A7	EE16C12	0.732210281731049	epithelial	G1	NA	low coverage
EE16A7	EE16C2	0.69119198614194	epithelial	G1	heterogenous doublet	doublet
EE16A7	EE16C3	0.698622579352515	epithelial	G1	immune	G1
EE16A7	EE16C4	0.704297834158817	epithelial	G1	immune	G1
EE16A7	EE16C6	0.734915923670169	epithelial	G1	epithelial	G1
EE16A7	EE16C7	0.702293454835859	epithelial	G1	immune	G1
EE16A7	EE16C8	0.707405668106278	epithelial	G1	immune	G1
EE16A7	EE16C9	0.717018566986653	epithelial	G1	epithelial	G1
EE16A7	EE16D1	0.705184638738697	epithelial	G1	immune	G1
EE16A7	EE16D10	0.684485735080489	epithelial	G1	immune	G1
EE16A7	EE16D11	0.709899288809218	epithelial	G1	immune	G1
EE16A7	EE16D2	0.707383989739868	epithelial	G1	immune	G1
EE16A7	EE16D3	0.73537588688615	epithelial	G1	epithelial	G1
EE16A7	EE16D4	0.720610625867808	epithelial	G1	epithelial	G1
EE16A7	EE16D5	0.704973597287658	epithelial	G1	immune	G1
EE16A7	EE16D6	0.705333458208573	epithelial	G1	immune	G1
EE16A7	EE16D7	0.704524032482334	epithelial	G1	immune	G1
EE16A7	EE16D8	0.706090408334653	epithelial	G1	immune	G1
EE16A7	EE16D9	0.675122038081168	epithelial	G1	muscle	G1
EE16A7	EE16E1	0.727871002641749	epithelial	G1	epithelial	G1
EE16A7	EE16E10	0.724545111580882	epithelial	G1	epithelial	G1
EE16A7	EE16E11	0.722967113626173	epithelial	G1	epithelial	low coverage
EE16A7	EE16E12	0.72136328120819	epithelial	G1	epithelial	G1
EE16A7	EE16E2	0.664653221157389	epithelial	G1	epithelial	doublet
EE16A7	EE16E3	0.727667567637039	epithelial	G1	epithelial	G1
EE16A7	EE16E4	0.692630721691035	epithelial	G1	immune	G1
EE16A7	EE16E5	0.723421049791642	epithelial	G1	epithelial	G1
EE16A7	EE16E6	0.713039651578997	epithelial	G1	epithelial	possible G2
EE16A7	EE16E7	0.706260299709524	epithelial	G1	immune	G1
EE16A7	EE16E8	0.733750839924805	epithelial	G1	epithelial	G1
EE16A7	EE16E9	0.719371055619519	epithelial	G1	epithelial	G1
EE16A7	EE16F10	0.714264379682459	epithelial	G1	epithelial	G1
EE16A7	EE16F11	0.701676791908649	epithelial	G1	immune	G1
EE16A7	EE16F12	0.730534490853101	epithelial	G1	epithelial	G1
EE16A7	EE16F2	0.708722233441034	epithelial	G1	epithelial	doublet
EE16A7	EE16F3	0.726606080756585	epithelial	G1	epithelial	G1
EE16A7	EE16F7	0.728370220467301	epithelial	G1	epithelial	G1
EE16A7	EE16F8	0.715177920393416	epithelial	G1	epithelial	G1
EE16A7	EE16F9	0.729108006057802	epithelial	G1	epithelial	G1
EE16A7	EE16G1	0.697266591590231	epithelial	G1	epithelial	doublet
EE16A7	EE16G10	0.713144868168834	epithelial	G1	epithelial	G1
EE16A7	EE16G11	0.714901328416458	epithelial	G1	epithelial	G1
EE16A7	EE16G2	0.709254995673487	epithelial	G1	immune	G1
EE16A7	EE16G3	0.713694125526401	epithelial	G1	epithelial	low coverage
EE16A7	EE16G4	0.705731765291973	epithelial	G1	immune	G1
EE16A7	EE16G5	0.721493513816626	epithelial	G1	epithelial	G1
EE16A7	EE16G6	0.714637123865761	epithelial	G1	epithelial	G1
EE16A7	EE16G7	0.71545458145767	epithelial	G1	epithelial	G1
EE16A7	EE16G8	0.701503263072274	epithelial	G1	epithelial	G1
EE16A7	EE16G9	0.703162302267022	epithelial	G1	immune	G1
EE16A7	EE16H1	0.715667650451692	epithelial	G1	epithelial	G1
EE16A7	EE16H11	0.722860610102201	epithelial	G1	epithelial	G1
EE16A7	EE16H12	0.721575137786087	epithelial	G1	epithelial	low coverage
EE16A7	EE16H2	0.711840656155808	epithelial	G1	epithelial	low coverage
EE16A7	EE16H3	0.718692740474722	epithelial	G1	epithelial	G1
EE16A7	EE16H4	0.719176558999556	epithelial	G1	epithelial	G1
EE16A7	EE16H5	0.702483237825316	epithelial	G1	epithelial	G1
EE16A7	EE16H6	0.723110986351782	epithelial	G1	epithelial	G1
EE16A7	EE16H7	0.705456415627162	epithelial	G1	epithelial	G1
EE16A7	EE16H8	0.722079376470247	epithelial	G1	epithelial	G1
EE16A7	EE16H9	0.719088744479861	epithelial	G1	epithelial	G1
EE16A7	EE17A1	0.694228715826372	epithelial	G1	immune	G1
EE16A7	EE17A10	0.687088417808504	epithelial	G1	immune	G1
EE16A7	EE17A11	0.674806616772439	epithelial	G1	immune	doublet
EE16A7	EE17A12	0.707034514197674	epithelial	G1	epithelial	G1
EE16A7	EE17A2	0.695635778336414	epithelial	G1	immune	low coverage
EE16A7	EE17A3	0.704161695953283	epithelial	G1	epithelial	G1
EE16A7	EE17A4	0.71218629473811	epithelial	G1	epithelial	G1
EE16A7	EE17A5	0.708645861294571	epithelial	G1	epithelial	G1
EE16A7	EE17A6	0.682439851228411	epithelial	G1	immune	G1
EE16A7	EE17A7	0.699827305779627	epithelial	G1	epithelial	G1
EE16A7	EE17A8	0.705670320330069	epithelial	G1	epithelial	G1
EE16A7	EE17A9	0.706115590555131	epithelial	G1	epithelial	G1
EE16A7	EE17B1	0.712789472099256	epithelial	G1	epithelial	G1
EE16A7	EE17B10	0.718567467838695	epithelial	G1	epithelial	G1
EE16A7	EE17B11	0.703993354582963	epithelial	G1	epithelial	doublet
EE16A7	EE17B12	0.712425267941314	epithelial	G1	epithelial	G1
EE16A7	EE17B2	0.707982879020135	epithelial	G1	immune	G1
EE16A7	EE17B4	0.708603715957511	epithelial	G1	epithelial	G1
EE16A7	EE17B5	0.683617473693552	epithelial	G1	immune	G1
EE16A7	EE17B6	0.689853596562082	epithelial	G1	immune	G1
EE16A7	EE17B7	0.701515824909457	epithelial	G1	immune	low coverage
EE16A7	EE17B8	0.719905240426701	epithelial	G1	epithelial	G1
EE16A7	EE17C1	0.728145296136255	epithelial	G1	epithelial	G1
EE16A7	EE17C10	0.724193803479974	epithelial	G1	epithelial	G1
EE16A7	EE17C11	0.670929928359423	epithelial	G1	heterogenous doublet	doublet
EE16A7	EE17C12	0.685179602284545	epithelial	G1	muscle	G1
EE16A7	EE17C2	0.725928718223436	epithelial	G1	epithelial	G1
EE16A7	EE17C3	0.722438362924105	epithelial	G1	epithelial	G1
EE16A7	EE17C4	0.695522013797126	epithelial	G1	epithelial	doublet
EE16A7	EE17C5	0.724194426925062	epithelial	G1	epithelial	G1
EE16A7	EE17C6	0.714804397240221	epithelial	G1	epithelial	G1
EE16A7	EE17C7	0.731561034246463	epithelial	G1	epithelial	G1
EE16A7	EE17C8	0.714975889687576	epithelial	G1	epithelial	G1
EE16A7	EE17C9	0.723253808295493	epithelial	G1	epithelial	G1
EE16A7	EE17D1	0.726577920705845	epithelial	G1	epithelial	G1
EE16A7	EE17D10	0.72295150572056	epithelial	G1	epithelial	low coverage
EE16A7	EE17D11	0.703634487059644	epithelial	G1	epithelial	doublet
EE16A7	EE17D12	0.707823206589975	epithelial	G1	epithelial	possible G2
EE16A7	EE17D3	0.705812056964307	epithelial	G1	immune	G1
EE16A7	EE17D4	0.724042137381582	epithelial	G1	epithelial	G1
EE16A7	EE17D5	0.703664767487007	epithelial	G1	epithelial	G1
EE16A7	EE17D6	0.730679054827463	epithelial	G1	epithelial	G1
EE16A7	EE17D7	0.701562601235341	epithelial	G1	immune	G1
EE16A7	EE17D8	0.727760002013154	epithelial	G1	epithelial	G1
EE16A7	EE17D9	0.727582834772936	epithelial	G1	epithelial	G1
EE16A7	EE17E1	0.703821407674011	epithelial	G1	immune	G1
EE16A7	EE17E10	0.731167216726291	epithelial	G1	epithelial	G1
EE16A7	EE17E11	0.690152540811401	epithelial	G1	heterogenous doublet	doublet
EE16A7	EE17E12	0.703685965910587	epithelial	G1	immune	G1
EE16A7	EE17E2	0.735751158248824	epithelial	G1	epithelial	G1
EE16A7	EE17E3	0.703348403066893	epithelial	G1	immune	G1
EE16A7	EE17E4	0.735213550458264	epithelial	G1	epithelial	G1
EE16A7	EE17E5	0.66797432292003	epithelial	G1	immune	G1
EE16A7	EE17E6	0.704958984560008	epithelial	G1	immune	G1
EE16A7	EE17E7	0.698849699999876	epithelial	G1	immune	G1
EE16A7	EE17E8	0.708866255367161	epithelial	G1	immune	G1
EE16A7	EE17E9	0.710053561994916	epithelial	G1	immune	G1
EE16A7	EE17F1	0.705099539528624	epithelial	G1	immune	G1
EE16A7	EE17F10	0.722041578461307	epithelial	G1	epithelial	G1
EE16A7	EE17F11	0.694897640499763	epithelial	G1	heterogenous doublet	doublet
EE16A7	EE17F12	0.702930950732642	epithelial	G1	immune	G1
EE16A7	EE17F2	0.706281683534484	epithelial	G1	immune	G1
EE16A7	EE17F3	0.710184016403949	epithelial	G1	immune	G1
EE16A7	EE17F4	0.70907611846951	epithelial	G1	epithelial	possible G2
EE16A7	EE17F5	0.704650479719739	epithelial	G1	immune	G1
EE16A7	EE17F6	0.703296546424676	epithelial	G1	immune	G1
EE16A7	EE17F7	0.705302719366862	epithelial	G1	immune	G1
EE16A7	EE17F8	0.701311475536704	epithelial	G1	immune	G1
EE16A7	EE17F9	0.696561704175316	epithelial	G1	immune	G1
EE16A7	EE17G1	0.717067796175883	epithelial	G1	epithelial	G1
EE16A7	EE17G10	0.733580936173169	epithelial	G1	epithelial	G1
EE16A7	EE17G11	0.711634490558375	epithelial	G1	epithelial	doublet
EE16A7	EE17G12	0.705451336953163	epithelial	G1	epithelial	G1
EE16A7	EE17G3	0.723847911391608	epithelial	G1	epithelial	G1
EE16A7	EE17G4	0.734036739814067	epithelial	G1	epithelial	G1
EE16A7	EE17G5	0.733109271833556	epithelial	G1	epithelial	G1
EE16A7	EE17G8	0.727796587476443	epithelial	G1	epithelial	G1
EE16A7	EE17G9	0.728705850909748	epithelial	G1	epithelial	G1
EE16A7	EE17H1	0.741028066334	epithelial	G1	epithelial	G1
EE16A7	EE17H10	0.725329723649677	epithelial	G1	epithelial	low coverage
EE16A7	EE17H11	0.708842896201903	epithelial	G1	epithelial	doublet
EE16A7	EE17H12	0.726987782069838	epithelial	G1	epithelial	G1
EE16A7	EE17H2	0.705297611633045	epithelial	G1	epithelial	s-phase doublet
EE16A7	EE17H3	0.725159723356661	epithelial	G1	epithelial	G1
EE16A7	EE17H5	0.728366354925287	epithelial	G1	epithelial	low coverage
EE16A7	EE17H6	0.741387955692632	epithelial	G1	epithelial	G1
EE16A7	EE17H7	0.734644233682677	epithelial	G1	epithelial	G1
EE16A7	EE17H8	0.73778802150017	epithelial	G1	epithelial	G1
EE16A7	EE17H9	0.737365725450195	epithelial	G1	epithelial	G1
EE16A8	EE16A10	0.741080950842269	epithelial	G1	epithelial	G1
EE16A8	EE16A11	0.714289602845804	epithelial	G1	epithelial	G1
EE16A8	EE16A12	0.722707945964546	epithelial	G1	epithelial	G1
EE16A8	EE16A2	0.715068127353085	epithelial	G1	epithelial	doublet
EE16A8	EE16A3	0.735144128381261	epithelial	G1	epithelial	G1
EE16A8	EE16A4	0.729748215532322	epithelial	G1	epithelial	G1
EE16A8	EE16A5	0.72382479318641	epithelial	G1	epithelial	G1
EE16A8	EE16A6	0.743897191681318	epithelial	G1	epithelial	G1
EE16A8	EE16A7	0.731835038708269	epithelial	G1	epithelial	G1
EE16A8	EE16A8	1	epithelial	G1	epithelial	G1
EE16A8	EE16A9	0.724378999670969	epithelial	G1	epithelial	G1
EE16A8	EE16B1	0.728758163494159	epithelial	G1	epithelial	G1
EE16A8	EE16B10	0.739277757060297	epithelial	G1	epithelial	G1
EE16A8	EE16B11	0.722969403736932	epithelial	G1	epithelial	G1
EE16A8	EE16B12	0.730362546006101	epithelial	G1	epithelial	G1
EE16A8	EE16B2	0.700879760827601	epithelial	G1	heterogenous doublet	doublet
EE16A8	EE16B4	0.723339420827902	epithelial	G1	epithelial	G1
EE16A8	EE16B5	0.742123852375104	epithelial	G1	epithelial	G1
EE16A8	EE16B6	0.720535702209325	epithelial	G1	epithelial	G1
EE16A8	EE16B7	0.737254219401149	epithelial	G1	epithelial	G1
EE16A8	EE16B8	0.718079754699203	epithelial	G1	epithelial	G1
EE16A8	EE16B9	0.738394741774855	epithelial	G1	epithelial	G1
EE16A8	EE16C1	0.71921034598989	epithelial	G1	immune	G1
EE16A8	EE16C10	0.711837771095674	epithelial	G1	immune	low coverage
EE16A8	EE16C11	0.721217324814102	epithelial	G1	immune	G1
EE16A8	EE16C12	0.732198142414861	epithelial	G1	NA	low coverage
EE16A8	EE16C2	0.700249510369436	epithelial	G1	heterogenous doublet	doublet
EE16A8	EE16C3	0.709047438829629	epithelial	G1	immune	G1
EE16A8	EE16C4	0.715982735098675	epithelial	G1	immune	G1
EE16A8	EE16C6	0.743544759718174	epithelial	G1	epithelial	G1
EE16A8	EE16C7	0.7129370023046	epithelial	G1	immune	G1
EE16A8	EE16C8	0.718656620107018	epithelial	G1	immune	G1
EE16A8	EE16C9	0.725222668569613	epithelial	G1	epithelial	G1
EE16A8	EE16D1	0.716182338433005	epithelial	G1	immune	G1
EE16A8	EE16D10	0.691552533011245	epithelial	G1	immune	G1
EE16A8	EE16D11	0.721030614472965	epithelial	G1	immune	G1
EE16A8	EE16D2	0.719286786020095	epithelial	G1	immune	G1
EE16A8	EE16D3	0.743274115210669	epithelial	G1	epithelial	G1
EE16A8	EE16D4	0.728091171603893	epithelial	G1	epithelial	G1
EE16A8	EE16D5	0.715573426066797	epithelial	G1	immune	G1
EE16A8	EE16D6	0.7171963607256	epithelial	G1	immune	G1
EE16A8	EE16D7	0.71584102463284	epithelial	G1	immune	G1
EE16A8	EE16D8	0.71708424788637	epithelial	G1	immune	G1
EE16A8	EE16D9	0.683671374245688	epithelial	G1	muscle	G1
EE16A8	EE16E1	0.736863322211051	epithelial	G1	epithelial	G1
EE16A8	EE16E10	0.732535700066432	epithelial	G1	epithelial	G1
EE16A8	EE16E11	0.73296722932519	epithelial	G1	epithelial	low coverage
EE16A8	EE16E12	0.730491999351863	epithelial	G1	epithelial	G1
EE16A8	EE16E2	0.673622627585257	epithelial	G1	epithelial	doublet
EE16A8	EE16E3	0.739648947412043	epithelial	G1	epithelial	G1
EE16A8	EE16E4	0.701736283788001	epithelial	G1	immune	G1
EE16A8	EE16E5	0.732728324157459	epithelial	G1	epithelial	G1
EE16A8	EE16E6	0.722561834110368	epithelial	G1	epithelial	possible G2
EE16A8	EE16E7	0.71785421228483	epithelial	G1	immune	G1
EE16A8	EE16E8	0.744413212616278	epithelial	G1	epithelial	G1
EE16A8	EE16E9	0.728450473415878	epithelial	G1	epithelial	G1
EE16A8	EE16F10	0.723446851976229	epithelial	G1	epithelial	G1
EE16A8	EE16F11	0.71313151347394	epithelial	G1	immune	G1
EE16A8	EE16F12	0.740542749997943	epithelial	G1	epithelial	G1
EE16A8	EE16F2	0.718623506934847	epithelial	G1	epithelial	doublet
EE16A8	EE16F3	0.735978802056283	epithelial	G1	epithelial	G1
EE16A8	EE16F7	0.739441401285204	epithelial	G1	epithelial	G1
EE16A8	EE16F8	0.724265979690654	epithelial	G1	epithelial	G1
EE16A8	EE16F9	0.738948619353015	epithelial	G1	epithelial	G1
EE16A8	EE16G1	0.705075561731525	epithelial	G1	epithelial	doublet
EE16A8	EE16G10	0.721283555131735	epithelial	G1	epithelial	G1
EE16A8	EE16G11	0.722105036313836	epithelial	G1	epithelial	G1
EE16A8	EE16G2	0.721988837435768	epithelial	G1	immune	G1
EE16A8	EE16G3	0.721334776706411	epithelial	G1	epithelial	low coverage
EE16A8	EE16G4	0.717061259289359	epithelial	G1	immune	G1
EE16A8	EE16G5	0.73108343856307	epithelial	G1	epithelial	G1
EE16A8	EE16G6	0.721838062104285	epithelial	G1	epithelial	G1
EE16A8	EE16G7	0.724035417385007	epithelial	G1	epithelial	G1
EE16A8	EE16G8	0.70918550017722	epithelial	G1	epithelial	G1
EE16A8	EE16G9	0.713549812019357	epithelial	G1	immune	G1
EE16A8	EE16H1	0.723645227580958	epithelial	G1	epithelial	G1
EE16A8	EE16H11	0.73183008253544	epithelial	G1	epithelial	G1
EE16A8	EE16H12	0.730778604212272	epithelial	G1	epithelial	low coverage
EE16A8	EE16H2	0.720089447973919	epithelial	G1	epithelial	low coverage
EE16A8	EE16H3	0.726741116208921	epithelial	G1	epithelial	G1
EE16A8	EE16H4	0.727695219053072	epithelial	G1	epithelial	G1
EE16A8	EE16H5	0.709686321361349	epithelial	G1	epithelial	G1
EE16A8	EE16H6	0.732027386155719	epithelial	G1	epithelial	G1
EE16A8	EE16H7	0.712134982707121	epithelial	G1	epithelial	G1
EE16A8	EE16H8	0.731629826371359	epithelial	G1	epithelial	G1
EE16A8	EE16H9	0.726873937462431	epithelial	G1	epithelial	G1
EE16A8	EE17A1	0.703624268695599	epithelial	G1	immune	G1
EE16A8	EE17A10	0.694805459850333	epithelial	G1	immune	G1
EE16A8	EE17A11	0.684189459280369	epithelial	G1	immune	doublet
EE16A8	EE17A12	0.71348659483592	epithelial	G1	epithelial	G1
EE16A8	EE17A2	0.705446863006603	epithelial	G1	immune	low coverage
EE16A8	EE17A3	0.711829486510878	epithelial	G1	epithelial	G1
EE16A8	EE17A4	0.719593669018994	epithelial	G1	epithelial	G1
EE16A8	EE17A5	0.716121783208999	epithelial	G1	epithelial	G1
EE16A8	EE17A6	0.690284080188314	epithelial	G1	immune	G1
EE16A8	EE17A7	0.706017191435381	epithelial	G1	epithelial	G1
EE16A8	EE17A8	0.713049483907792	epithelial	G1	epithelial	G1
EE16A8	EE17A9	0.713562108327581	epithelial	G1	epithelial	G1
EE16A8	EE17B1	0.720383461621253	epithelial	G1	epithelial	G1
EE16A8	EE17B10	0.726994591540337	epithelial	G1	epithelial	G1
EE16A8	EE17B11	0.712584602039699	epithelial	G1	epithelial	doublet
EE16A8	EE17B12	0.720144882658645	epithelial	G1	epithelial	G1
EE16A8	EE17B2	0.718860545196245	epithelial	G1	immune	G1
EE16A8	EE17B4	0.717414959378701	epithelial	G1	epithelial	G1
EE16A8	EE17B5	0.691150014356299	epithelial	G1	immune	G1
EE16A8	EE17B6	0.699199579213982	epithelial	G1	immune	G1
EE16A8	EE17B7	0.708631300744074	epithelial	G1	immune	low coverage
EE16A8	EE17B8	0.728346391291741	epithelial	G1	epithelial	G1
EE16A8	EE17C1	0.737986888878441	epithelial	G1	epithelial	G1
EE16A8	EE17C10	0.734047507966601	epithelial	G1	epithelial	G1
EE16A8	EE17C11	0.679061067183544	epithelial	G1	heterogenous doublet	doublet
EE16A8	EE17C12	0.693581974693373	epithelial	G1	muscle	G1
EE16A8	EE17C2	0.735681459286553	epithelial	G1	epithelial	G1
EE16A8	EE17C3	0.730742830349945	epithelial	G1	epithelial	G1
EE16A8	EE17C4	0.704200440770834	epithelial	G1	epithelial	doublet
EE16A8	EE17C5	0.733742691686729	epithelial	G1	epithelial	G1
EE16A8	EE17C6	0.723177376807006	epithelial	G1	epithelial	G1
EE16A8	EE17C7	0.741492287561441	epithelial	G1	epithelial	G1
EE16A8	EE17C8	0.723231958176337	epithelial	G1	epithelial	G1
EE16A8	EE17C9	0.73251843230219	epithelial	G1	epithelial	G1
EE16A8	EE17D1	0.736130637714387	epithelial	G1	epithelial	G1
EE16A8	EE17D10	0.73292636448463	epithelial	G1	epithelial	low coverage
EE16A8	EE17D11	0.713093226590535	epithelial	G1	epithelial	doublet
EE16A8	EE17D12	0.716237555764702	epithelial	G1	epithelial	possible G2
EE16A8	EE17D3	0.717955938497067	epithelial	G1	immune	G1
EE16A8	EE17D4	0.732873467626051	epithelial	G1	epithelial	G1
EE16A8	EE17D5	0.711253224286809	epithelial	G1	epithelial	G1
EE16A8	EE17D6	0.741183227229089	epithelial	G1	epithelial	G1
EE16A8	EE17D7	0.712204153059475	epithelial	G1	immune	G1
EE16A8	EE17D8	0.737528516144052	epithelial	G1	epithelial	G1
EE16A8	EE17D9	0.736554634222273	epithelial	G1	epithelial	G1
EE16A8	EE17E1	0.714533076381815	epithelial	G1	immune	G1
EE16A8	EE17E10	0.739384044768785	epithelial	G1	epithelial	G1
EE16A8	EE17E11	0.698931632535941	epithelial	G1	heterogenous doublet	doublet
EE16A8	EE17E12	0.715301968014229	epithelial	G1	immune	G1
EE16A8	EE17E2	0.743646340925701	epithelial	G1	epithelial	G1
EE16A8	EE17E3	0.714644037520244	epithelial	G1	immune	G1
EE16A8	EE17E4	0.743926915425224	epithelial	G1	epithelial	G1
EE16A8	EE17E5	0.673002218641407	epithelial	G1	immune	G1
EE16A8	EE17E6	0.715410412035396	epithelial	G1	immune	G1
EE16A8	EE17E7	0.709823413960641	epithelial	G1	immune	G1
EE16A8	EE17E8	0.720076818421948	epithelial	G1	immune	G1
EE16A8	EE17E9	0.722329055376886	epithelial	G1	immune	G1
EE16A8	EE17F1	0.716493284182074	epithelial	G1	immune	G1
EE16A8	EE17F10	0.728466083444303	epithelial	G1	epithelial	G1
EE16A8	EE17F11	0.704633722283558	epithelial	G1	heterogenous doublet	doublet
EE16A8	EE17F12	0.713881688380933	epithelial	G1	immune	G1
EE16A8	EE17F2	0.717905575999344	epithelial	G1	immune	G1
EE16A8	EE17F3	0.721949366072727	epithelial	G1	immune	G1
EE16A8	EE17F4	0.715889473205304	epithelial	G1	epithelial	possible G2
EE16A8	EE17F5	0.716259235816383	epithelial	G1	immune	G1
EE16A8	EE17F6	0.714046979940523	epithelial	G1	immune	G1
EE16A8	EE17F7	0.716970036325574	epithelial	G1	immune	G1
EE16A8	EE17F8	0.711722346230579	epithelial	G1	immune	G1
EE16A8	EE17F9	0.705882849516746	epithelial	G1	immune	G1
EE16A8	EE17G1	0.7174654855173	epithelial	G1	epithelial	G1
EE16A8	EE17G10	0.738668536464823	epithelial	G1	epithelial	G1
EE16A8	EE17G11	0.713673579174469	epithelial	G1	epithelial	doublet
EE16A8	EE17G12	0.704513451942065	epithelial	G1	epithelial	G1
EE16A8	EE17G3	0.725613912111958	epithelial	G1	epithelial	G1
EE16A8	EE17G4	0.72956994651693	epithelial	G1	epithelial	G1
EE16A8	EE17G5	0.736810471877145	epithelial	G1	epithelial	G1
EE16A8	EE17G8	0.73714190474323	epithelial	G1	epithelial	G1
EE16A8	EE17G9	0.731045528139086	epithelial	G1	epithelial	G1
EE16A8	EE17H1	0.744231431653011	epithelial	G1	epithelial	G1
EE16A8	EE17H10	0.728875256779366	epithelial	G1	epithelial	low coverage
EE16A8	EE17H11	0.71053472659831	epithelial	G1	epithelial	doublet
EE16A8	EE17H12	0.728399991659966	epithelial	G1	epithelial	G1
EE16A8	EE17H2	0.710748541818403	epithelial	G1	epithelial	s-phase doublet
EE16A8	EE17H3	0.728084691021444	epithelial	G1	epithelial	G1
EE16A8	EE17H5	0.729482832016824	epithelial	G1	epithelial	low coverage
EE16A8	EE17H6	0.746843624126939	epithelial	G1	epithelial	G1
EE16A8	EE17H7	0.738781966342521	epithelial	G1	epithelial	G1
EE16A8	EE17H8	0.740711738370272	epithelial	G1	epithelial	G1
EE16A8	EE17H9	0.741780333785993	epithelial	G1	epithelial	G1
EE16A9	EE16A10	0.725434564399831	epithelial	G1	epithelial	G1
EE16A9	EE16A11	0.716308815785485	epithelial	G1	epithelial	G1
EE16A9	EE16A12	0.723190507159078	epithelial	G1	epithelial	G1
EE16A9	EE16A2	0.706706259084064	epithelial	G1	epithelial	doublet
EE16A9	EE16A3	0.726423736259348	epithelial	G1	epithelial	G1
EE16A9	EE16A4	0.726838174653918	epithelial	G1	epithelial	G1
EE16A9	EE16A5	0.721214974659312	epithelial	G1	epithelial	G1
EE16A9	EE16A6	0.725189339187328	epithelial	G1	epithelial	G1
EE16A9	EE16A7	0.723935233979863	epithelial	G1	epithelial	G1
EE16A9	EE16A8	0.724378999670969	epithelial	G1	epithelial	G1
EE16A9	EE16A9	1	epithelial	G1	epithelial	G1
EE16A9	EE16B1	0.72044230977245	epithelial	G1	epithelial	G1
EE16A9	EE16B10	0.724524359929902	epithelial	G1	epithelial	G1
EE16A9	EE16B11	0.721086210870646	epithelial	G1	epithelial	G1
EE16A9	EE16B12	0.72995389664533	epithelial	G1	epithelial	G1
EE16A9	EE16B2	0.688880334263649	epithelial	G1	heterogenous doublet	doublet
EE16A9	EE16B4	0.723951185490636	epithelial	G1	epithelial	G1
EE16A9	EE16B5	0.730471841487771	epithelial	G1	epithelial	G1
EE16A9	EE16B6	0.721696302489814	epithelial	G1	epithelial	G1
EE16A9	EE16B7	0.730734833462451	epithelial	G1	epithelial	G1
EE16A9	EE16B8	0.723464597054921	epithelial	G1	epithelial	G1
EE16A9	EE16B9	0.727722156301603	epithelial	G1	epithelial	G1
EE16A9	EE16C1	0.702342639024025	epithelial	G1	immune	G1
EE16A9	EE16C10	0.695972162114972	epithelial	G1	immune	low coverage
EE16A9	EE16C11	0.704804014839496	epithelial	G1	immune	G1
EE16A9	EE16C12	0.717068645640074	epithelial	G1	NA	low coverage
EE16A9	EE16C2	0.684653582755879	epithelial	G1	heterogenous doublet	doublet
EE16A9	EE16C3	0.693551775118689	epithelial	G1	immune	G1
EE16A9	EE16C4	0.699120801121305	epithelial	G1	immune	G1
EE16A9	EE16C6	0.728157147092096	epithelial	G1	epithelial	G1
EE16A9	EE16C7	0.69785090130031	epithelial	G1	immune	G1
EE16A9	EE16C8	0.702015989527699	epithelial	G1	immune	G1
EE16A9	EE16C9	0.709886269786953	epithelial	G1	epithelial	G1
EE16A9	EE16D1	0.700343235059728	epithelial	G1	immune	G1
EE16A9	EE16D10	0.680745407301738	epithelial	G1	immune	G1
EE16A9	EE16D11	0.705010900676166	epithelial	G1	immune	G1
EE16A9	EE16D2	0.702087089496588	epithelial	G1	immune	G1
EE16A9	EE16D3	0.727214881590057	epithelial	G1	epithelial	G1
EE16A9	EE16D4	0.715415870751208	epithelial	G1	epithelial	G1
EE16A9	EE16D5	0.699882589548102	epithelial	G1	immune	G1
EE16A9	EE16D6	0.700281042495058	epithelial	G1	immune	G1
EE16A9	EE16D7	0.698989209679397	epithelial	G1	immune	G1
EE16A9	EE16D8	0.700988612047404	epithelial	G1	immune	G1
EE16A9	EE16D9	0.672282004868306	epithelial	G1	muscle	G1
EE16A9	EE16E1	0.72149224518661	epithelial	G1	epithelial	G1
EE16A9	EE16E10	0.717898223707803	epithelial	G1	epithelial	G1
EE16A9	EE16E11	0.716448352551043	epithelial	G1	epithelial	low coverage
EE16A9	EE16E12	0.71479518293006294	epithelial	G1	epithelial	G1
EE16A9	EE16E2	0.658606807911247	epithelial	G1	epithelial	doublet
EE16A9	EE16E3	0.72159863846648	epithelial	G1	epithelial	G1
EE16A9	EE16E4	0.688651292246521	epithelial	G1	immune	G1
EE16A9	EE16E5	0.717848000634693	epithelial	G1	epithelial	G1
EE16A9	EE16E6	0.706210962117841	epithelial	G1	epithelial	possible G2
EE16A9	EE16E7	0.701281953670746	epithelial	G1	immune	G1
EE16A9	EE16E8	0.727343597739232	epithelial	G1	epithelial	G1
EE16A9	EE16E9	0.713174361704921	epithelial	G1	epithelial	G1
EE16A9	EE16F10	0.708639764441976	epithelial	G1	epithelial	G1
EE16A9	EE16F11	0.69683332658467	epithelial	G1	immune	G1
EE16A9	EE16F12	0.724471820911658	epithelial	G1	epithelial	G1
EE16A9	EE16F2	0.702709940486675	epithelial	G1	epithelial	doublet
EE16A9	EE16F3	0.720203104034997	epithelial	G1	epithelial	G1
EE16A9	EE16F7	0.722895453506393	epithelial	G1	epithelial	G1
EE16A9	EE16F8	0.709016520639109	epithelial	G1	epithelial	G1
EE16A9	EE16F9	0.72331874486881	epithelial	G1	epithelial	G1
EE16A9	EE16G1	0.691761069923654	epithelial	G1	epithelial	doublet
EE16A9	EE16G10	0.707468244348768	epithelial	G1	epithelial	G1
EE16A9	EE16G11	0.709540218358407	epithelial	G1	epithelial	G1
EE16A9	EE16G2	0.704609801679624	epithelial	G1	immune	G1
EE16A9	EE16G3	0.708039223480324	epithelial	G1	epithelial	low coverage
EE16A9	EE16G4	0.701534950782577	epithelial	G1	immune	G1
EE16A9	EE16G5	0.715969008269546	epithelial	G1	epithelial	G1
EE16A9	EE16G6	0.709079611321764	epithelial	G1	epithelial	G1
EE16A9	EE16G7	0.710636417673866	epithelial	G1	epithelial	G1
EE16A9	EE16G8	0.696825614558754	epithelial	G1	epithelial	G1
EE16A9	EE16G9	0.698297588365916	epithelial	G1	immune	G1
EE16A9	EE16H1	0.710584894422258	epithelial	G1	epithelial	G1
EE16A9	EE16H11	0.717213846517798	epithelial	G1	epithelial	G1
EE16A9	EE16H12	0.715590970628667	epithelial	G1	epithelial	low coverage
EE16A9	EE16H2	0.706407213940007	epithelial	G1	epithelial	low coverage
EE16A9	EE16H3	0.713963224052842	epithelial	G1	epithelial	G1
EE16A9	EE16H4	0.714269056200183	epithelial	G1	epithelial	G1
EE16A9	EE16H5	0.697642406242004	epithelial	G1	epithelial	G1
EE16A9	EE16H6	0.718533898058997	epithelial	G1	epithelial	G1
EE16A9	EE16H7	0.699680058613294	epithelial	G1	epithelial	G1
EE16A9	EE16H8	0.716266399534947	epithelial	G1	epithelial	G1
EE16A9	EE16H9	0.713011568787564	epithelial	G1	epithelial	G1
EE16A9	EE17A1	0.69000080319638	epithelial	G1	immune	G1
EE16A9	EE17A10	0.682721699419783	epithelial	G1	immune	G1
EE16A9	EE17A11	0.670251351123055	epithelial	G1	immune	doublet
EE16A9	EE17A12	0.70137849418548	epithelial	G1	epithelial	G1
EE16A9	EE17A2	0.690710807629358	epithelial	G1	immune	low coverage
EE16A9	EE17A3	0.698964866124212	epithelial	G1	epithelial	G1
EE16A9	EE17A4	0.706351099478679	epithelial	G1	epithelial	G1
EE16A9	EE17A5	0.703331608261163	epithelial	G1	epithelial	G1
EE16A9	EE17A6	0.678388287370492	epithelial	G1	immune	G1
EE16A9	EE17A7	0.695003854383878	epithelial	G1	epithelial	G1
EE16A9	EE17A8	0.700383079305567	epithelial	G1	epithelial	G1
EE16A9	EE17A9	0.701184586072642	epithelial	G1	epithelial	G1
EE16A9	EE17B1	0.707536699105682	epithelial	G1	epithelial	G1
EE16A9	EE17B10	0.713455725056416	epithelial	G1	epithelial	G1
EE16A9	EE17B11	0.699509841897434	epithelial	G1	epithelial	doublet
EE16A9	EE17B12	0.70674384771234	epithelial	G1	epithelial	G1
EE16A9	EE17B2	0.703125907136498	epithelial	G1	immune	G1
EE16A9	EE17B4	0.703551169116883	epithelial	G1	epithelial	G1
EE16A9	EE17B5	0.679716419432638	epithelial	G1	immune	G1
EE16A9	EE17B6	0.685581457347419	epithelial	G1	immune	G1
EE16A9	EE17B7	0.696873593995194	epithelial	G1	immune	low coverage
EE16A9	EE17B8	0.714349891086211	epithelial	G1	epithelial	G1
EE16A9	EE17C1	0.722033281081757	epithelial	G1	epithelial	G1
EE16A9	EE17C10	0.720814103856516	epithelial	G1	epithelial	G1
EE16A9	EE17C11	0.665567689245727	epithelial	G1	heterogenous doublet	doublet
EE16A9	EE17C12	0.681214251323011	epithelial	G1	muscle	G1
EE16A9	EE17C2	0.72011071871719	epithelial	G1	epithelial	G1
EE16A9	EE17C3	0.716265827261795	epithelial	G1	epithelial	G1
EE16A9	EE17C4	0.688844178754678	epithelial	G1	epithelial	doublet
EE16A9	EE17C5	0.71773164336983	epithelial	G1	epithelial	G1
EE16A9	EE17C6	0.709217347674849	epithelial	G1	epithelial	G1
EE16A9	EE17C7	0.725609688466485	epithelial	G1	epithelial	G1
EE16A9	EE17C8	0.709155102362035	epithelial	G1	epithelial	G1
EE16A9	EE17C9	0.716836104606934	epithelial	G1	epithelial	G1
EE16A9	EE17D1	0.720437693548636	epithelial	G1	epithelial	G1
EE16A9	EE17D10	0.716429831823211	epithelial	G1	epithelial	low coverage
EE16A9	EE17D11	0.697320073277964	epithelial	G1	epithelial	doublet
EE16A9	EE17D12	0.701155096274598	epithelial	G1	epithelial	possible G2
EE16A9	EE17D3	0.700948166018125	epithelial	G1	immune	G1
EE16A9	EE17D4	0.717699562781167	epithelial	G1	epithelial	G1
EE16A9	EE17D5	0.697796860606945	epithelial	G1	epithelial	G1
EE16A9	EE17D6	0.723961071552506	epithelial	G1	epithelial	G1
EE16A9	EE17D7	0.696440956585996	epithelial	G1	immune	G1
EE16A9	EE17D8	0.720937804247097	epithelial	G1	epithelial	G1
EE16A9	EE17D9	0.721526383100712	epithelial	G1	epithelial	G1
EE16A9	EE17E1	0.699085629416197	epithelial	G1	immune	G1
EE16A9	EE17E10	0.724358675429386	epithelial	G1	epithelial	G1
EE16A9	EE17E11	0.683802990199359	epithelial	G1	heterogenous doublet	doublet
EE16A9	EE17E12	0.699681323012374	epithelial	G1	immune	G1
EE16A9	EE17E2	0.72883660070271294	epithelial	G1	epithelial	G1
EE16A9	EE17E3	0.69901111115823	epithelial	G1	immune	G1
EE16A9	EE17E4	0.728116231332743	epithelial	G1	epithelial	G1
EE16A9	EE17E5	0.664763794951485	epithelial	G1	immune	G1
EE16A9	EE17E6	0.699467975912826	epithelial	G1	immune	G1
EE16A9	EE17E7	0.694457728244179	epithelial	G1	immune	G1
EE16A9	EE17E8	0.703801743317313	epithelial	G1	immune	G1
EE16A9	EE17E9	0.704621331790602	epithelial	G1	immune	G1
EE16A9	EE17F1	0.700097670647905	epithelial	G1	immune	G1
EE16A9	EE17F10	0.714698780860988	epithelial	G1	epithelial	G1
EE16A9	EE17F11	0.689088584279353	epithelial	G1	heterogenous doublet	doublet
EE16A9	EE17F12	0.698128526476091	epithelial	G1	immune	G1
EE16A9	EE17F2	0.701130981965115	epithelial	G1	immune	G1
EE16A9	EE17F3	0.704583813336251	epithelial	G1	immune	G1
EE16A9	EE17F4	0.702234048739721	epithelial	G1	epithelial	possible G2
EE16A9	EE17F5	0.700044295984043	epithelial	G1	immune	G1
EE16A9	EE17F6	0.69890312385045394	epithelial	G1	immune	G1
EE16A9	EE17F7	0.700303557367312	epithelial	G1	immune	G1
EE16A9	EE17F8	0.696750736582963	epithelial	G1	immune	G1
EE16A9	EE17F9	0.692563695646965	epithelial	G1	immune	G1
EE16A9	EE17G1	0.718590949124067	epithelial	G1	epithelial	G1
EE16A9	EE17G10	0.727562380418188	epithelial	G1	epithelial	G1
EE16A9	EE17G11	0.712316162567786	epithelial	G1	epithelial	doublet
EE16A9	EE17G12	0.708853284228083	epithelial	G1	epithelial	G1
EE16A9	EE17G3	0.726188495448491	epithelial	G1	epithelial	G1
EE16A9	EE17G4	0.730369125092995	epithelial	G1	epithelial	G1
EE16A9	EE17G5	0.728923776176443	epithelial	G1	epithelial	G1
EE16A9	EE17G8	0.722097472180784	epithelial	G1	epithelial	G1
EE16A9	EE17G9	0.731530630863183	epithelial	G1	epithelial	G1
EE16A9	EE17H1	0.735858091705854	epithelial	G1	epithelial	G1
EE16A9	EE17H10	0.720141756973318	epithelial	G1	epithelial	low coverage
EE16A9	EE17H11	0.709810066987327	epithelial	G1	epithelial	doublet
EE16A9	EE17H12	0.728174130810501	epithelial	G1	epithelial	G1
EE16A9	EE17H2	0.699389437332673	epithelial	G1	epithelial	s-phase doublet
EE16A9	EE17H3	0.720220532635411	epithelial	G1	epithelial	G1
EE16A9	EE17H5	0.731131339947088	epithelial	G1	epithelial	low coverage
EE16A9	EE17H6	0.734480239910694	epithelial	G1	epithelial	G1
EE16A9	EE17H7	0.729865954050684	epithelial	G1	epithelial	G1
EE16A9	EE17H8	0.736766394633561	epithelial	G1	epithelial	G1
EE16A9	EE17H9	0.73119927905223	epithelial	G1	epithelial	G1
EE16B1	EE16A10	0.729517939293202	epithelial	G1	epithelial	G1
EE16B1	EE16A11	0.713101094310809	epithelial	G1	epithelial	G1
EE16B1	EE16A12	0.718655772652339	epithelial	G1	epithelial	G1
EE16B1	EE16A2	0.708900910591066	epithelial	G1	epithelial	doublet
EE16B1	EE16A3	0.728576971682677	epithelial	G1	epithelial	G1
EE16B1	EE16A4	0.725467997210555	epithelial	G1	epithelial	G1
EE16B1	EE16A5	0.718187645675096	epithelial	G1	epithelial	G1
EE16B1	EE16A6	0.728626044678984	epithelial	G1	epithelial	G1
EE16B1	EE16A7	0.725401005333502	epithelial	G1	epithelial	G1
EE16B1	EE16A8	0.728758163494159	epithelial	G1	epithelial	G1
EE16B1	EE16A9	0.72044230977245	epithelial	G1	epithelial	G1
EE16B1	EE16B1	1	epithelial	G1	epithelial	G1
EE16B1	EE16B10	0.727540298630459	epithelial	G1	epithelial	G1
EE16B1	EE16B11	0.719103373321554	epithelial	G1	epithelial	G1
EE16B1	EE16B12	0.725316508060411	epithelial	G1	epithelial	G1
EE16B1	EE16B2	0.689413126542547	epithelial	G1	heterogenous doublet	doublet
EE16B1	EE16B4	0.718972296228658	epithelial	G1	epithelial	G1
EE16B1	EE16B5	0.73390399154432	epithelial	G1	epithelial	G1
EE16B1	EE16B6	0.716578005666858	epithelial	G1	epithelial	G1
EE16B1	EE16B7	0.730763066578705	epithelial	G1	epithelial	G1
EE16B1	EE16B8	0.714691373118587	epithelial	G1	epithelial	G1
EE16B1	EE16B9	0.730683089019972	epithelial	G1	epithelial	G1
EE16B1	EE16C1	0.702012121549135	epithelial	G1	immune	G1
EE16B1	EE16C10	0.695713355268434	epithelial	G1	immune	low coverage
EE16B1	EE16C11	0.704200684301446	epithelial	G1	immune	G1
EE16B1	EE16C12	0.721235071366152	epithelial	G1	NA	low coverage
EE16B1	EE16C2	0.686782417054581	epithelial	G1	heterogenous doublet	doublet
EE16B1	EE16C3	0.69390230561519906	epithelial	G1	immune	G1
EE16B1	EE16C4	0.698829697858089	epithelial	G1	immune	G1
EE16B1	EE16C6	0.73165861204602	epithelial	G1	epithelial	G1
EE16B1	EE16C7	0.696873918033636	epithelial	G1	immune	G1
EE16B1	EE16C8	0.702235649915433	epithelial	G1	immune	G1
EE16B1	EE16C9	0.713888064485091	epithelial	G1	epithelial	G1
EE16B1	EE16D1	0.699775923084509	epithelial	G1	immune	G1
EE16B1	EE16D10	0.679591558985124	epithelial	G1	immune	G1
EE16B1	EE16D11	0.704679020492494	epithelial	G1	immune	G1
EE16B1	EE16D2	0.701717308976291	epithelial	G1	immune	G1
EE16B1	EE16D3	0.735721843268309	epithelial	G1	epithelial	G1
EE16B1	EE16D4	0.717894339161952	epithelial	G1	epithelial	G1
EE16B1	EE16D5	0.699482134696975	epithelial	G1	immune	G1
EE16B1	EE16D6	0.700528398928361	epithelial	G1	immune	G1
EE16B1	EE16D7	0.699239015379364	epithelial	G1	immune	G1
EE16B1	EE16D8	0.70065761593541	epithelial	G1	immune	G1
EE16B1	EE16D9	0.671801648749643	epithelial	G1	muscle	G1
EE16B1	EE16E1	0.725685381514111	epithelial	G1	epithelial	G1
EE16B1	EE16E10	0.720769237423764	epithelial	G1	epithelial	G1
EE16B1	EE16E11	0.720221666556047	epithelial	G1	epithelial	low coverage
EE16B1	EE16E12	0.717963769738686	epithelial	G1	epithelial	G1
EE16B1	EE16E2	0.661477295430246	epithelial	G1	epithelial	doublet
EE16B1	EE16E3	0.724800822553971	epithelial	G1	epithelial	G1
EE16B1	EE16E4	0.68854719123131	epithelial	G1	immune	G1
EE16B1	EE16E5	0.720854893592883	epithelial	G1	epithelial	G1
EE16B1	EE16E6	0.709445085121088	epithelial	G1	epithelial	possible G2
EE16B1	EE16E7	0.701386710409891	epithelial	G1	immune	G1
EE16B1	EE16E8	0.730237873079907	epithelial	G1	epithelial	G1
EE16B1	EE16E9	0.716525059456776	epithelial	G1	epithelial	G1
EE16B1	EE16F10	0.710938195391573	epithelial	G1	epithelial	G1
EE16B1	EE16F11	0.696873910169374	epithelial	G1	immune	G1
EE16B1	EE16F12	0.727118869626384	epithelial	G1	epithelial	G1
EE16B1	EE16F2	0.70553751619976	epithelial	G1	epithelial	doublet
EE16B1	EE16F3	0.723145797028963	epithelial	G1	epithelial	G1
EE16B1	EE16F7	0.725132069678803	epithelial	G1	epithelial	G1
EE16B1	EE16F8	0.712325403829564	epithelial	G1	epithelial	G1
EE16B1	EE16F9	0.725939602097709	epithelial	G1	epithelial	G1
EE16B1	EE16G1	0.694910960313355	epithelial	G1	epithelial	doublet
EE16B1	EE16G10	0.709733630670983	epithelial	G1	epithelial	G1
EE16B1	EE16G11	0.71184150418533	epithelial	G1	epithelial	G1
EE16B1	EE16G2	0.703792762700481	epithelial	G1	immune	G1
EE16B1	EE16G3	0.710138054920483	epithelial	G1	epithelial	low coverage
EE16B1	EE16G4	0.700932751484827	epithelial	G1	immune	G1
EE16B1	EE16G5	0.717938477129504	epithelial	G1	epithelial	G1
EE16B1	EE16G6	0.711220221187685	epithelial	G1	epithelial	G1
EE16B1	EE16G7	0.71306557618918	epithelial	G1	epithelial	G1
EE16B1	EE16G8	0.698418846798149	epithelial	G1	epithelial	G1
[truncated: 28,626 more rows]
