# Supplementary material for: High-coverage allele-resolved single-cell DNA methylation profiling reveals cell lineage, X-inactivation state, and replication dynamics
Source: Nat Commun. 2025 Jul 8;16:6273. doi: 10.1038/s41467-025-61589-1 (PMC12234882; doi:10.1038/s41467-025-61589-1)
Supplement: Supplementary file 4 — Source Data [file 41467_2025_61589_MOESM4_ESM.zip › source_data/fig_6e.tsv]

id	passage	cell_group	mean_beta_allele_a	mean_beta_allele_b
EE5A10S1	Early	MDA B inactive	0.06790123456790123	0.7854077253218884
EE5A11S1	Early	MDA A inactive	0.8120567375886525	0.07228915662650602
EE5A11S3	Late	MDA A inactive	0.7741935483870968	0.13793103448275862
EE5A12S1	Early	MDA A inactive	0.7916666666666666	0.02158273381294964
EE5A12S3	Late	MDA A inactive	0.6307692307692307	0.05102040816326531
EE5A1S3	Late	MDA A inactive	0.7567567567567568	0.07772020725388601
EE5A2S1	Early	MDA B inactive	0.021505376344086023	0.7244897959183674
EE5A2S3	Late	MDA A inactive	0.7734375	0.09322033898305085
EE5A3S1	Early	MDA B inactive	0.010101010101010102	0.801980198019802
EE5A3S3	Late	MDA A inactive	0.7760416666666666	0.031746031746031744
EE5A4S1	Early	MDA A inactive	0.7236842105263158	0.042105263157894736
EE5A4S3	Late	MDA A inactive	0.8058252427184466	0.04794520547945205
EE5A5S1	Early	MDA A inactive	0.7933884297520661	0.029166666666666667
EE5A6S1	Early	MDA B inactive	0.08823529411764706	0.7676056338028169
EE5A7S1	Early	MDA B inactive	0.0070921985815602835	0.7456140350877193
EE5A7S3	Late	MDA A inactive	0.6695652173913044	0.10738255033557047
EE5A8S1	Early	MDA B inactive	0.026595744680851064	0.672566371681416
EE5A8S3	Late	MDA A inactive	0.6910569105691057	0.06179775280898876
EE5A9S1	Early	MDA B inactive	0.046610169491525424	0.6595744680851063
EE5B11S3	Late	MDA A inactive	0.7375886524822695	0.04
EE5B12S1	Early	MDA A inactive	0.7739130434782608	0.022222222222222223
EE5B12S3	Late	MDA B inactive	0.09929078014184398	0.5241935483870968
EE5B1S1	Early	MDA A inactive	0.7914438502673797	0.039711191335740074
EE5B1S3	Late	MDA A inactive	0.7448979591836735	0.1111111111111111
EE5B2S3	Late	MDA A inactive	0.6309523809523809	0.09090909090909091
EE5B3S1	Early	MDA A inactive	0.8397435897435898	0.029411764705882353
EE5B3S3	Late	MDA A inactive	0.6832579185520362	0.1310344827586207
EE5B4S1	Early	MDA A inactive	0.7923076923076923	0.03867403314917127
EE5B4S3	Late	MDA A inactive	0.7194244604316546	0.08653846153846154
EE5B5S1	Early	MDA B inactive	0.09090909090909091	0.7368421052631579
EE5B7S1	Early	MDA B inactive	0.09375	0.6568627450980392
EE5B7S3	Late	MDA B inactive	0.07627118644067797	0.6630434782608695
EE5B8S1	Early	MDA B inactive	0.02	0.7230769230769231
EE5B8S3	Late	MDA A inactive	0.752	0.0374331550802139
EE5B9S1	Early	MDA A inactive	0.7692307692307693	0.03389830508474576
EE5C11S1	Early	MDA B inactive	0.04040404040404041	0.7006369426751592
EE5C11S3	Late	MDA A inactive	0.6702127659574468	0.11842105263157894
EE5C12S1	Early	MDA A inactive	0.7673469387755102	0.02185792349726776
EE5C12S3	Late	MDA A inactive	0.676056338028169	0.04
EE5C1S1	Early	MDA A inactive	0.6465116279069767	0.02575107296137339
EE5C2S1	Early	MDA A inactive	0.7604166666666666	0.014184397163120567
EE5C2S3	Late	MDA A inactive	0.6511627906976745	0.0872093023255814
EE5C3S1	Early	MDA B inactive	0.025	0.7851239669421488
EE5C4S1	Early	MDA A inactive	0.6551724137931034	0.05426356589147287
EE5C4S3	Late	MDA A inactive	0.7073170731707317	0.09433962264150944
EE5C5S1	Early	MDA B inactive	0.028901734104046242	0.7911111111111111
EE5C6S1	Early	MDA B inactive	0.0125	0.7094594594594594
EE5C6S3	Late	MDA A inactive	0.7130434782608696	0.06463878326996197
EE5C7S1	Early	MDA B inactive	0.06862745098039216	0.6666666666666666
EE5C7S3	Late	MDA A inactive	0.7131147540983607	0.08823529411764706
EE5C8S1	Early	MDA B inactive	0.023715415019762844	0.7692307692307693
EE5C9S1	Early	MDA A inactive	0.6395348837209303	0.0136986301369863
EE5D10S1	Early	MDA A inactive	0.5487804878048781	0.09574468085106383
EE5D10S3	Late	MDA A inactive	0.6056338028169014	0.04
EE5D11S3	Late	MDA A inactive	0.8157894736842105	0.15517241379310345
EE5D1S1	Early	MDA B inactive	0.034482758620689655	0.7156862745098039
EE5D1S3	Late	MDA A inactive	0.8365384615384616	0.04242424242424243
EE5D2S1	Early	MDA B inactive	0.03597122302158273	0.7457627118644068
EE5D3S1	Early	MDA B inactive	0.019801980198019802	0.7407407407407407
EE5D3S3	Late	MDA A inactive	0.7565217391304347	0.09142857142857143
EE5D4S1	Early	MDA B inactive	0.04405286343612335	0.7209302325581395
EE5D4S3	Late	MDA A inactive	0.7266666666666667	0.06338028169014084
EE5D5S1	Early	MDA B inactive	0.10112359550561797	0.7946428571428571
EE5D5S3	Late	MDA A inactive	0.6692307692307692	0.09090909090909091
EE5D6S1	Early	MDA B inactive	0.02824858757062147	0.7393364928909952
EE5D7S1	Early	MDA A inactive	0.8185654008438819	0.02531645569620253
EE5D7S3	Late	MDA A inactive	0.6935483870967742	0.13089005235602094
EE5D8S1	Early	MDA B inactive	0	0.9027777777777778
EE5D8S3	Late	MDA A inactive	0.61	0.06711409395973154
EE5D9S1	Early	MDA B inactive	0.02097902097902098	0.7122302158273381
EE5D9S3	Late	MDA A inactive	0.8461538461538461	0.09701492537313433
EE5E10S1	Early	MDA B inactive	0.06329113924050633	0.7761194029850746
EE5E10S3	Late	MDA B inactive	0.08040201005025126	0.7238805970149254
EE5E11S1	Early	MDA B inactive	0.05517241379310345	0.5128205128205128
EE5E12S1	Early	MDA A inactive	0.8299319727891157	0.07865168539325842
EE5E12S3	Late	MDA A inactive	0.6666666666666666	0.04819277108433735
EE5E1S1	Early	MDA B inactive	0.10067114093959731	0.6966292134831461
EE5E1S3	Late	MDA A inactive	0.6610169491525424	0.07051282051282051
EE5E2S1	Early	MDA A inactive	0.5868263473053892	0.025252525252525252
EE5E2S3	Late	MDA A inactive	0.5735294117647058	0.07526881720430108
EE5E3S1	Early	MDA B inactive	0.0223463687150838	0.8791208791208791
EE5E4S1	Early	MDA A inactive	0.7654320987654321	0.060240963855421686
EE5E4S3	Late	MDA A inactive	0.7450980392156863	0.05921052631578947
EE5E5S3	Late	MDA A inactive	0.7264150943396226	0.030120481927710843
EE5E6S1	Early	MDA B inactive	0.047619047619047616	0.7647058823529411
EE5E7S1	Early	MDA A inactive	0.7948717948717948	0.020618556701030927
EE5E8S1	Early	MDA B inactive	0.012121212121212121	0.7873563218390804
EE5E9S1	Early	MDA B inactive	0.030303030303030304	0.7592592592592593
EE5E9S3	Late	MDA A inactive	0.7536231884057971	0.07777777777777778
EE5F10S1	Early	MDA B inactive	0.08235294117647059	0.5892857142857143
EE5F10S3	Late	MDA A inactive	0.69	0.055900621118012424
EE5F11S1	Early	MDA A inactive	0.8503937007874016	0.004784688995215311
EE5F11S3	Late	MDA A inactive	0.7168141592920354	0.07874015748031496
EE5F1S1	Early	MDA B inactive	0.02158273381294964	0.7012987012987013
EE5F2S1	Early	MDA B inactive	0.1839080459770115	0.5
EE5F2S3	Late	MDA A inactive	0.6717948717948717	0.13157894736842105
EE5F4S1	Early	MDA A inactive	0.6578947368421053	0.04326923076923077
EE5F5S1	Early	MDA B inactive	0.09375	0.7482014388489209
EE5F6S1	Early	MDA A inactive	0.7753623188405797	0.028037383177570093
EE5F6S3	Late	MDA A inactive	0.7916666666666666	0.12307692307692308
EE5F7S1	Early	MDA A inactive	0.7638888888888888	0.031446540880503145
EE5F8S1	Early	MDA A inactive	0.8040540540540541	0.019157088122605363
EE5F8S3	Late	MDA A inactive	0.6666666666666666	0.05913978494623656
EE5F9S3	Late	MDA A inactive	0.7582417582417582	0.05555555555555555
EE5G10S1	Early	MDA A inactive	0.722972972972973	0.022900763358778626
EE5G10S3	Late	MDA A inactive	0.7432432432432432	0.0855614973262032
EE5G11S1	Early	MDA B inactive	0.030927835051546393	0.6142131979695431
EE5G11S3	Late	MDA A inactive	0.777027027027027	0.034653465346534656
EE5G12S1	Early	MDA B inactive	0.03870967741935484	0.8023255813953488
EE5G12S3	Late	MDA A inactive	0.7463768115942029	0.14035087719298245
EE5G1S1	Early	MDA B inactive	0.03435114503816794	0.7976878612716763
EE5G2S3	Late	MDA A inactive	0.6546762589928058	0.07692307692307693
EE5G3S1	Early	MDA B inactive	0.026455026455026454	0.7005988023952096
EE5G3S3	Late	MDA A inactive	0.7411167512690355	0.06329113924050633
EE5G4S1	Early	MDA B inactive	0.10303030303030303	0.7853403141361257
EE5G4S3	Late	MDA A inactive	0.7313432835820896	0.13142857142857142
EE5G5S1	Early	MDA B inactive	0.06097560975609756	0.7596153846153846
EE5G5S3	Late	MDA A inactive	0.8156028368794326	0.07777777777777778
EE5G6S1	Early	MDA B inactive	0.171875	0.3064516129032258
EE5G6S3	Late	MDA A inactive	0.711864406779661	0.06363636363636363
EE5G7S1	Early	MDA A inactive	0.6559633027522935	0.01744186046511628
EE5G7S3	Late	MDA A inactive	0.753968253968254	0.09900990099009901
EE5G8S3	Late	MDA A inactive	0.7012987012987013	0.0625
EE5G9S1	Early	MDA B inactive	0.023255813953488372	0.8721804511278195
EE5G9S3	Late	MDA A inactive	0.6888888888888889	0.08092485549132948
EE5H10S1	Early	MDA A inactive	0.7321428571428571	0.16161616161616163
EE5H12S1	Early	MDA B inactive	0.06930693069306931	0.8404255319148937
EE5H1S1	Early	MDA A inactive	0.7352941176470589	0.06698564593301436
EE5H1S3	Late	MDA A inactive	0.6974789915966386	0.045112781954887216
EE5H2S3	Late	MDA A inactive	0.7394366197183099	0.05747126436781609
EE5H3S1	Early	MDA B inactive	0.05737704918032787	0.7476635514018691
EE5H3S3	Late	MDA A inactive	0.6836734693877551	0.11363636363636363
EE5H4S1	Early	MDA A inactive	0.8294573643410853	0.046052631578947366
EE5H5S1	Early	MDA B inactive	0.2625	0.6708860759493671
EE5H5S3	Late	MDA A inactive	0.7478260869565218	0.13970588235294118
EE5H6S3	Late	MDA A inactive	0.6782608695652174	0.046511627906976744
EE5H7S3	Late	MDA A inactive	0.746031746031746	0.1518987341772152
EE5H8S3	Late	MDA A inactive	0.7155172413793104	0.07368421052631578
EE5H9S1	Early	MDA B inactive	0.02112676056338028	0.7230769230769231
EE7A1	Very Late
(TERT-Immortalized)	MDA B inactive	0.06363636363636363	0.7222222222222222
EE7A11	Very Late
(TERT-Immortalized)	MDA B inactive	0.06956521739130435	0.8428571428571429
EE7A2	Very Late
(TERT-Immortalized)	MDA B inactive	0.2037037037037037	0.8378378378378378
EE7A3	Very Late
(TERT-Immortalized)	MDA B inactive	0.22807017543859648	0.7821782178217822
EE7A4	Very Late
(TERT-Immortalized)	MDA B inactive	0.11442786069651742	0.7666666666666667
EE7A6	Very Late
(TERT-Immortalized)	MDA B inactive	0.16666666666666666	0.7807017543859649
EE7A7	Very Late
(TERT-Immortalized)	MDA B inactive	0.24050632911392406	0.8013698630136986
EE7A8	Very Late
(TERT-Immortalized)	MDA B inactive	0.14393939393939395	0.7769784172661871
EE7A9	Very Late
(TERT-Immortalized)	MDA B inactive	0.15789473684210525	0.78125
EE7B10	Very Late
(TERT-Immortalized)	MDA B inactive	0.13580246913580246	0.7727272727272727
EE7B11	Very Late
(TERT-Immortalized)	MDA B inactive	0.14	0.7756410256410257
EE7B12	Very Late
(TERT-Immortalized)	MDA B inactive	0.10497237569060773	0.8118811881188119
EE7B2	Very Late
(TERT-Immortalized)	MDA B inactive	0.25	0.8095238095238095
EE7B3	Very Late
(TERT-Immortalized)	MDA B inactive	0.20408163265306123	0.8388888888888889
EE7B4	Very Late
(TERT-Immortalized)	MDA B inactive	0.125	0.6507936507936508
EE7B6	Very Late
(TERT-Immortalized)	MDA B inactive	0.0989010989010989	0.8088235294117647
EE7B7	Very Late
(TERT-Immortalized)	MDA B inactive	0.3170731707317073	0.7769784172661871
EE7B8	Very Late
(TERT-Immortalized)	MDA B inactive	0.1301775147928994	0.7761194029850746
EE7B9	Very Late
(TERT-Immortalized)	MDA B inactive	0.12121212121212122	0.7974683544303798
EE7C1	Very Late
(TERT-Immortalized)	MDA B inactive	0.1322314049586777	0.7685185185185185
EE7C10	Very Late
(TERT-Immortalized)	MDA B inactive	0.14222222222222222	0.823943661971831
EE7C11	Very Late
(TERT-Immortalized)	MDA B inactive	0.23622047244094488	0.776595744680851
EE7C2	Very Late
(TERT-Immortalized)	MDA B inactive	0.3372093023255814	0.7887323943661971
EE7C3	Very Late
(TERT-Immortalized)	MDA B inactive	0.22580645161290322	0.8333333333333334
EE7C6	Very Late
(TERT-Immortalized)	MDA B inactive	0.21052631578947367	0.7884615384615384
EE7C7	Very Late
(TERT-Immortalized)	MDA B inactive	0.1917808219178082	0.740506329113924
EE7C8	Very Late
(TERT-Immortalized)	MDA B inactive	0.12663755458515283	0.6707317073170732
EE7C9	Very Late
(TERT-Immortalized)	MDA B inactive	0.1897810218978102	0.7362637362637363
EE7D10	Very Late
(TERT-Immortalized)	MDA B inactive	0.21739130434782608	0.75
EE7D11	Very Late
(TERT-Immortalized)	MDA B inactive	0.1111111111111111	0.7379310344827587
EE7D12	Very Late
(TERT-Immortalized)	MDA B inactive	0.175	0.6774193548387096
EE7D2	Very Late
(TERT-Immortalized)	MDA B inactive	0.19318181818181818	0.7090909090909091
EE7D4	Very Late
(TERT-Immortalized)	MDA B inactive	0.1504424778761062	0.6842105263157895
EE7D5	Very Late
(TERT-Immortalized)	MDA B inactive	0.15384615384615385	0.72
EE7D6	Very Late
(TERT-Immortalized)	MDA B inactive	0.15948275862068967	0.7959183673469388
EE7D7	Very Late
(TERT-Immortalized)	MDA B inactive	0.23076923076923078	0.7586206896551724
EE7D8	Very Late
(TERT-Immortalized)	MDA B inactive	0.1686746987951807	0.7792207792207793
EE7D9	Very Late
(TERT-Immortalized)	MDA B inactive	0.19767441860465115	0.7924528301886793
EE7E10	Very Late
(TERT-Immortalized)	MDA B inactive	0.2	0.8284023668639053
EE7E11	Very Late
(TERT-Immortalized)	MDA B inactive	0.16055045871559634	0.7537688442211056
EE7E12	Very Late
(TERT-Immortalized)	MDA B inactive	0.14838709677419354	0.7063492063492064
EE7E2	Very Late
(TERT-Immortalized)	MDA B inactive	0.15306122448979592	0.7668711656441718
EE7E3	Very Late
(TERT-Immortalized)	MDA B inactive	0.25906735751295334	0.7037037037037037
EE7E4	Very Late
(TERT-Immortalized)	MDA B inactive	0.11585365853658537	0.8217054263565892
EE7E6	Very Late
(TERT-Immortalized)	MDA B inactive	0.23626373626373626	0.7727272727272727
EE7E7	Very Late
(TERT-Immortalized)	MDA B inactive	0.08759124087591241	0.8231292517006803
EE7E8	Very Late
(TERT-Immortalized)	MDA B inactive	0.1375	0.6848484848484848
EE7E9	Very Late
(TERT-Immortalized)	MDA B inactive	0.208955223880597	0.7916666666666666
EE7F1	Very Late
(TERT-Immortalized)	MDA B inactive	0.15463917525773196	0.7317073170731707
EE7F10	Very Late
(TERT-Immortalized)	MDA B inactive	0.39316239316239315	0.7414965986394558
EE7F11	Very Late
(TERT-Immortalized)	MDA B inactive	0.168141592920354	0.8191489361702128
EE7F12	Very Late
(TERT-Immortalized)	MDA B inactive	0.1559633027522936	0.8383838383838383
EE7F2	Very Late
(TERT-Immortalized)	MDA B inactive	0.12941176470588237	0.7333333333333333
EE7F4	Very Late
(TERT-Immortalized)	MDA B inactive	0.1891891891891892	0.803030303030303
EE7F5	Very Late
(TERT-Immortalized)	MDA B inactive	0.21621621621621623	0.6494845360824743
EE7F6	Very Late
(TERT-Immortalized)	MDA B inactive	0.19101123595505617	0.8021390374331551
EE7F7	Very Late
(TERT-Immortalized)	MDA B inactive	0.11695906432748537	0.8136645962732919
EE7F8	Very Late
(TERT-Immortalized)	MDA B inactive	0.21212121212121213	0.7837837837837838
EE7F9	Very Late
(TERT-Immortalized)	MDA B inactive	0.20625	0.8421052631578947
EE7G1	Very Late
(TERT-Immortalized)	MDA B inactive	0.17391304347826086	0.7256637168141593
EE7G10	Very Late
(TERT-Immortalized)	MDA B inactive	0.08653846153846154	0.6578947368421053
EE7G11	Very Late
(TERT-Immortalized)	MDA B inactive	0.19626168224299065	0.7534246575342466
EE7G12	Very Late
(TERT-Immortalized)	MDA B inactive	0.15172413793103448	0.7894736842105263
EE7G4	Very Late
(TERT-Immortalized)	MDA B inactive	0.13114754098360656	0.7248322147651006
EE7G5	Very Late
(TERT-Immortalized)	MDA B inactive	0.28368794326241137	0.8698630136986302
EE7G6	Very Late
(TERT-Immortalized)	MDA B inactive	0.12371134020618557	0.745945945945946
EE7G7	Very Late
(TERT-Immortalized)	MDA B inactive	0.22285714285714286	0.7891566265060241
EE7G9	Very Late
(TERT-Immortalized)	MDA B inactive	0.15151515151515152	0.8028169014084507
EE7H1	Very Late
(TERT-Immortalized)	MDA B inactive	0.14084507042253522	0.7320574162679426
EE7H10	Very Late
(TERT-Immortalized)	MDA B inactive	0.1518987341772152	0.8176100628930818
EE7H2	Very Late
(TERT-Immortalized)	MDA B inactive	0.2	0.84
EE7H3	Very Late
(TERT-Immortalized)	MDA B inactive	0.20168067226890757	0.7894736842105263
EE7H4	Very Late
(TERT-Immortalized)	MDA B inactive	0.19083969465648856	0.7731958762886598
EE7H5	Very Late
(TERT-Immortalized)	MDA B inactive	0.17687074829931973	0.7028985507246377
EE7H6	Very Late
(TERT-Immortalized)	MDA B inactive	0.17452830188679244	0.7912621359223301
EE7H7	Very Late
(TERT-Immortalized)	MDA B inactive	0.16556291390728478	0.8
EE7H9	Very Late
(TERT-Immortalized)	MDA B inactive	0.14673913043478262	0.78301886792452835
