# Supplementary material for: High-coverage allele-resolved single-cell DNA methylation profiling reveals cell lineage, X-inactivation state, and replication dynamics
Source: Nat Commun. 2025 Jul 8;16:6273. doi: 10.1038/s41467-025-61589-1 (PMC12234882; doi:10.1038/s41467-025-61589-1)
Supplement: Supplementary file 4 — Source Data [file 41467_2025_61589_MOESM4_ESM.zip › source_data/fig_2g.tsv]

id	nmf1	nmf2	mean_beta	ploidy	region
EE16A10	0.007588202833702173	6.436709102487076e-4	0.603421084331724	G1	solo_wcgw_cpmd
EE16A11	0.008013249237978887	0	0.5194868093701505	G1	solo_wcgw_cpmd
EE16A12	0.007746274011185869	0	0.5571197775553127	G1	solo_wcgw_cpmd
EE16A2	0.00578363835484439	5.775857102783289e-4	NA	Doublet	solo_wcgw_cpmd
EE16A3	0.008766782179403848	2.673315403640576e-4	0.5843735196230982	G1	solo_wcgw_cpmd
EE16A4	0.007824710275792514	0	0.5738564043249622	G1	solo_wcgw_cpmd
EE16A5	0.007948751125883745	7.574538272189331e-5	0.5933889154004733	G1	solo_wcgw_cpmd
EE16A6	0.00814005130758339	3.503990515155412e-4	0.5851094015485137	G1	solo_wcgw_cpmd
EE16A7	0.008069167194723717	1.879721404731903e-4	0.5685086131946184	G1	solo_wcgw_cpmd
EE16A8	0.008516203784940477	6.230930200301163e-4	0.6104643956725321	G1	solo_wcgw_cpmd
EE16A9	0.008416644265106531	5.398209513918851e-5	0.55640446049689	G1	solo_wcgw_cpmd
EE16B1	0.008209544405195461	0	0.5538516882063056	G1	solo_wcgw_cpmd
EE16B10	0.00779350259535439	3.295271415961261e-4	0.5942239940708155	G1	solo_wcgw_cpmd
EE16B11	0.007908302549484382	1.6392404629070483e-4	0.5650127553840313	G1	solo_wcgw_cpmd
EE16B12	0.008048828442594184	1.7296651970044548e-4	0.5905678936277073	G1	solo_wcgw_cpmd
EE16B2	0.002896006627726251	0.004831984743902934	NA	Doublet	solo_wcgw_cpmd
EE16B4	0.008550346401523048	0	0.558923800247453	G1	solo_wcgw_cpmd
EE16B5	0.007657611268031392	3.9307198756199533e-4	0.6081663140252512	G1	solo_wcgw_cpmd
EE16B6	0.007840514222317303	0	0.5364847643613859	G1	solo_wcgw_cpmd
EE16B7	0.007602730566395779	4.1905936158853516e-4	0.5922041869419976	G1	solo_wcgw_cpmd
EE16B8	0.008225224807687628	0	0.553526087190976	G1	solo_wcgw_cpmd
EE16B9	0.008316304768390577	3.757500691897449e-4	0.5967765789780415	G1	solo_wcgw_cpmd
EE16C1	7.876795658906078e-5	0.014556388185654169	0.7801029708373235	G1	solo_wcgw_cpmd
EE16C11	0	0.013202827246510212	0.8090471959199476	G1	solo_wcgw_cpmd
EE16C2	0.0027345957505356968	0.004969501315936316	NA	Doublet	solo_wcgw_cpmd
EE16C3	2.1459708096053807e-4	0.011650482580546418	0.7315686093957974	G1	solo_wcgw_cpmd
EE16C4	7.539244386282922e-6	0.012724103887795584	0.7774294242638875	G1	solo_wcgw_cpmd
EE16C6	0.008323402572508782	0.001014657045422376	0.6549932941451097	G1	solo_wcgw_cpmd
EE16C7	6.437414509271003e-4	0.011640527606696238	0.7321159961628118	G1	solo_wcgw_cpmd
EE16C8	1.8474720111861975e-4	0.013662144925891177	0.7586394074152041	G1	solo_wcgw_cpmd
EE16C9	0.007498346803151737	4.421793248551952e-4	0.5874804248258151	G1	solo_wcgw_cpmd
EE16D1	3.286171051325568e-4	0.011791772238654978	0.7714332691847214	G1	solo_wcgw_cpmd
EE16D10	0.001538565638443514	0.010630297701994293	0.5896768237521566	G1	solo_wcgw_cpmd
EE16D11	1.639298028252117e-4	0.014227793020563961	0.7707360127231206	G1	solo_wcgw_cpmd
EE16D2	0	0.013436634313380673	0.8091023246079414	G1	solo_wcgw_cpmd
EE16D3	0.007808294407656497	7.425530140251848e-4	0.6485419909572961	G1	solo_wcgw_cpmd
EE16D4	0.009025893045477995	3.008857297420061e-4	0.5846383916184811	G1	solo_wcgw_cpmd
EE16D5	3.183370586901199e-4	0.01198057322097936	0.7650766095289513	G1	solo_wcgw_cpmd
EE16D6	0	0.012923082469366784	0.7824639583362578	G1	solo_wcgw_cpmd
EE16D7	2.601803114449591e-4	0.01233557958615627	0.7589761973586746	G1	solo_wcgw_cpmd
EE16D8	2.3016390897399045e-4	0.012266366987367548	0.7784902463161034	G1	solo_wcgw_cpmd
EE16D9	0.0046447713779752785	0.00807758563943264	0.6899494286523751	G1	solo_wcgw_cpmd
EE16E1	0.00786357630971876	0.0013007960515819881	0.6479803658896124	G1	solo_wcgw_cpmd
EE16E10	0.0074008556405147485	0.0010925013071545829	0.6321131316853763	G1	solo_wcgw_cpmd
EE16E12	0.008017789782007111	0.0013580774065562137	0.6434479951365211	G1	solo_wcgw_cpmd
EE16E2	0.004017835015149646	8.458473744642599e-4	NA	Doublet	solo_wcgw_cpmd
EE16E3	0.008427879589463321	0.0011130745065540935	0.6541688103158206	G1	solo_wcgw_cpmd
EE16E4	6.011016030571161e-4	0.01266247922579212	0.6293892895855916	G1	solo_wcgw_cpmd
EE16E5	0.008128112359593093	0.0011938952586879998	0.6395361513743564	G1	solo_wcgw_cpmd
EE16E6	0.005514941234326876	0.0010709157184091184	NA	pG2	solo_wcgw_cpmd
EE16E7	0	0.013988419955489748	0.777817670100549	G1	solo_wcgw_cpmd
EE16E8	0.007744858756660134	0.0016771684443699615	0.703453131705973	G1	solo_wcgw_cpmd
EE16E9	0.007745018551853248	0.0010692904787678512	0.6324815410535317	G1	solo_wcgw_cpmd
EE16F10	0.008708614445797094	7.244214226809833e-4	0.6030236585032153	G1	solo_wcgw_cpmd
EE16F11	1.744686224878067e-4	0.013607871341918334	0.7372084671185635	G1	solo_wcgw_cpmd
EE16F12	0.008669613840860851	0.0015518361099426494	0.6650105817948867	G1	solo_wcgw_cpmd
EE16F2	0.0055993298230437175	0.0011027317148489212	NA	Doublet	solo_wcgw_cpmd
EE16F3	0.00832149636408494	0.0010879304440552966	0.6585700850268478	G1	solo_wcgw_cpmd
EE16F7	0.008673697374847321	0.001603979971516082	0.6851949459967128	G1	solo_wcgw_cpmd
EE16F8	0.008166999234426549	0.001344966450376191	0.6276137864338482	G1	solo_wcgw_cpmd
EE16F9	0.008267142944494812	0.0014242935247314728	0.6631266840183994	G1	solo_wcgw_cpmd
EE16G1	0.005498225139128705	6.142882498411996e-4	NA	Doublet	solo_wcgw_cpmd
EE16G10	0.0078880285330385	9.194972597260699e-4	0.5912558499439752	G1	solo_wcgw_cpmd
EE16G11	0.008678278160398218	5.964389811299631e-4	0.5793335540826771	G1	solo_wcgw_cpmd
EE16G2	0	0.013789259210232633	0.8037984251574842	G1	solo_wcgw_cpmd
EE16G4	2.1801171003737823e-4	0.013584307829516033	0.756496280391154	G1	solo_wcgw_cpmd
EE16G5	0.008084386246737317	0.001342848991062998	0.6592940610205155	G1	solo_wcgw_cpmd
EE16G6	0.00792465460958077	7.214638253020594e-4	0.6025055487728915	G1	solo_wcgw_cpmd
EE16G7	0.007974245379680934	0.0011110114703709515	0.6213989713067699	G1	solo_wcgw_cpmd
EE16G8	0.008772397908288038	4.402361939597184e-4	0.5617926716723549	G1	solo_wcgw_cpmd
EE16G9	5.267266216026958e-4	0.012144017613074043	0.7546072086774244	G1	solo_wcgw_cpmd
EE16H1	0.008086504115278177	6.899964358053201e-4	0.5895610563601125	G1	solo_wcgw_cpmd
EE16H11	0.0081792825014994509	0.0011330418747295505	0.6414730339230057	G1	solo_wcgw_cpmd
EE16H3	0.009165278297718836	9.690036232615474e-4	0.6053816710873728	G1	solo_wcgw_cpmd
EE16H4	0.009192311366738058	0.0011084794078786708	0.6244932562505942	G1	solo_wcgw_cpmd
EE16H5	0.009385173367303571	2.804401795293981e-4	0.5604688985565703	G1	solo_wcgw_cpmd
EE16H6	0.007047615409129407	0.0012079213226811394	0.674389190514236	G1	solo_wcgw_cpmd
EE16H7	0.00819715111428326	4.1306136470242917e-4	0.5839893587456861	G1	solo_wcgw_cpmd
EE16H8	0.008236395979584725	0.0014716239990397418	0.6757381967275268	G1	solo_wcgw_cpmd
EE16H9	0.008151824034396907	9.007610254115214e-4	0.6321790285526747	G1	solo_wcgw_cpmd
EE17A1	9.913809136547793e-4	0.012875785046560404	0.7061190984706198	G1	solo_wcgw_cpmd
EE17A10	0.0010054900603724383	0.010568728039457173	0.6064966453061672	G1	solo_wcgw_cpmd
EE17A11	5.699869618371546e-4	0.0086429790345878	NA	Doublet	solo_wcgw_cpmd
EE17A12	0.007904854444629919	5.084438002126505e-4	0.5832911443610729	G1	solo_wcgw_cpmd
EE17A3	0.007693556863128437	7.405406717387258e-4	0.5727650443120732	G1	solo_wcgw_cpmd
EE17A4	0.008255310044977746	9.290986419904488e-4	0.6029256641622407	G1	solo_wcgw_cpmd
EE17A5	0.007453171297256175	6.364960807704257e-4	0.5822538219847259	G1	solo_wcgw_cpmd
EE17A6	8.930414067560411e-4	0.011247435087414374	0.5792639502596791	G1	solo_wcgw_cpmd
EE17A7	0.009286502027457325	2.784013178621319e-4	0.5598647974934075	G1	solo_wcgw_cpmd
EE17A8	0.007751894521391726	5.485862118535125e-4	0.5840185503149427	G1	solo_wcgw_cpmd
EE17A9	0.007774537512932213	6.82101170857227e-4	0.585511964279641	G1	solo_wcgw_cpmd
EE17B1	0.012434810265499419	0	0.5696739880358114	G1	solo_wcgw_cpmd
EE17B10	0.008187404707704573	9.949863390990052e-4	0.6273940733135036	G1	solo_wcgw_cpmd
EE17B11	0.005913190347594087	0.0010841277938967268	NA	Doublet	solo_wcgw_cpmd
EE17B12	0.008078123440922777	7.613365300217124e-4	0.5941466877134872	G1	solo_wcgw_cpmd
EE17B2	1.8431907052247803e-4	0.013464347361430273	0.7780079458400142	G1	solo_wcgw_cpmd
EE17B4	0.00769422484839812	0.0011373245706085282	0.6089360539358387	G1	solo_wcgw_cpmd
EE17B5	0.0010716326329592613	0.01063468010953891	0.5974322522812421	G1	solo_wcgw_cpmd
EE17B6	0.0010814823716220091	0.010534701058876595	0.6924239430260057	G1	solo_wcgw_cpmd
EE17B8	0.007473789608073388	9.556036115422812e-4	0.6346202182137807	G1	solo_wcgw_cpmd
EE17C1	0.007894407110166373	0.0012852789083242723	0.6583776405207352	G1	solo_wcgw_cpmd
EE17C10	0.007572974806592486	0.0014523932571824073	0.6639748504015208	G1	solo_wcgw_cpmd
EE17C11	0.0030617698680553487	0.004603021883798176	NA	Doublet	solo_wcgw_cpmd
EE17C12	0.003964531750429134	0.0058980224948531135	0.6936172064428756	G1	solo_wcgw_cpmd
EE17C2	0.008020227080912436	0.0015566056409357142	0.6521156098306568	G1	solo_wcgw_cpmd
EE17C3	0.007426414450468201	7.843210400219177e-4	0.6110776620151317	G1	solo_wcgw_cpmd
EE17C4	0.005623819364995399	9.147485224184249e-4	NA	Doublet	solo_wcgw_cpmd
EE17C5	0.007619209660488688	0.001217632099229651	0.6545085646460865	G1	solo_wcgw_cpmd
EE17C6	0.008289754706290257	7.993404235954657e-4	0.5859677765329907	G1	solo_wcgw_cpmd
EE17C7	0.008770881211998805	0.0014183907199957744	0.6772378185606668	G1	solo_wcgw_cpmd
EE17C8	0.007899896899218455	8.187247188129846e-4	0.6149061009842234	G1	solo_wcgw_cpmd
EE17C9	0.008255680732543359	0.0011429405740261437	0.6418160002603079	G1	solo_wcgw_cpmd
EE17D1	0.008281411772404636	0.0012744231325454826	0.6591968640537464	G1	solo_wcgw_cpmd
EE17D11	0.005239592143516188	0.0010398189234815092	NA	Doublet	solo_wcgw_cpmd
EE17D12	0.00579728341130854	9.92428614374053e-4	NA	pG2	solo_wcgw_cpmd
EE17D3	0	0.012841256689737396	0.7878813178550044	G1	solo_wcgw_cpmd
EE17D4	0.008546798700299544	0.0010382975753927322	0.6430341915314991	G1	solo_wcgw_cpmd
EE17D5	0.007046191554750524	8.310481065388926e-4	0.5871840054765611	G1	solo_wcgw_cpmd
EE17D6	0.007114906350538046	0.002011161726665666	0.7213509518836855	G1	solo_wcgw_cpmd
EE17D7	2.81883854777602e-4	0.012144767830802974	0.7335905252075209	G1	solo_wcgw_cpmd
EE17D8	0.00792736344436031	0.001344461315808407	0.6746418398354769	G1	solo_wcgw_cpmd
EE17D9	0.008211681547552942	0.0010404809971566163	0.6453212823548432	G1	solo_wcgw_cpmd
EE17E1	1.996084230229352e-4	0.014135242203371739	0.7451281697875503	G1	solo_wcgw_cpmd
EE17E10	0.0083859046748941575	5.63239134302846e-4	0.6343361637147568	G1	solo_wcgw_cpmd
EE17E11	0.0029860802266978674	0.005063734881716364	NA	Doublet	solo_wcgw_cpmd
EE17E12	1.3829254204212465e-5	0.012648664684008533	0.7568617580108562	G1	solo_wcgw_cpmd
EE17E2	0.008790907665502647	7.394114282651594e-4	0.6440730654360909	G1	solo_wcgw_cpmd
EE17E3	5.573432551486359e-4	0.014990286726311036	0.7513187783977211	G1	solo_wcgw_cpmd
EE17E4	0.009530517144679647	5.923047961755583e-4	0.6409111144797478	G1	solo_wcgw_cpmd
EE17E5	0.0020525703407274095	0.009378687277777686	0.4847517155303918	G1	solo_wcgw_cpmd
EE17E6	2.695518685276765e-4	0.013499009771528117	0.7436175337937916	G1	solo_wcgw_cpmd
EE17E7	2.4236569966043086e-4	0.01430258825364422	0.7103730721474317	G1	solo_wcgw_cpmd
EE17E8	1.2857714289323883e-4	0.014825491246016924	0.7694951771487186	G1	solo_wcgw_cpmd
EE17E9	0	0.013839049746893442	0.8151488336915851	G1	solo_wcgw_cpmd
EE17F1	1.8253141327299167e-4	0.013075848377933722	0.7717644580939366	G1	solo_wcgw_cpmd
EE17F10	0.008151328915872212	3.385581612189916e-4	0.5754781554357059	G1	solo_wcgw_cpmd
EE17F11	0.002868149288861738	0.004919408682420358	NA	Doublet	solo_wcgw_cpmd
EE17F12	1.410747261295242e-4	0.012739054266480136	0.7673125500889152	G1	solo_wcgw_cpmd
EE17F2	1.7745946453042816e-4	0.013123274296913285	0.7747838057699571	G1	solo_wcgw_cpmd
EE17F3	2.250739687970977e-5	0.014106152571185523	0.7982894894121284	G1	solo_wcgw_cpmd
EE17F4	0.006458772631154945	5.090009209107194e-4	NA	pG2	solo_wcgw_cpmd
EE17F5	9.663815867553863e-5	0.01307666742367552	0.7676510635236565	G1	solo_wcgw_cpmd
EE17F6	5.812385562691008e-5	0.014588036380743089	0.7339125028361455	G1	solo_wcgw_cpmd
EE17F7	1.5128556200666815e-5	0.013575006461813621	0.7795549712415659	G1	solo_wcgw_cpmd
EE17F8	1.1127233741875694e-4	0.01389301130687737	0.7304747781936193	G1	solo_wcgw_cpmd
EE17F9	7.394195180045472e-4	0.011726361521693988	0.6959070359788411	G1	solo_wcgw_cpmd
EE17G1	0.008734046686562701	0	0.5370033866610132	G1	solo_wcgw_cpmd
EE17G10	0.008092875207644498	3.783008765285393e-4	0.5978252515873215	G1	solo_wcgw_cpmd
EE17G11	0.006287500102793865	3.6505263922683947e-4	NA	Doublet	solo_wcgw_cpmd
EE17G12	0.008008309865401431	0	0.4953993848402115	G1	solo_wcgw_cpmd
EE17G3	0.008751468481094569	2.5248103355481673e-7	0.5449489718859905	G1	solo_wcgw_cpmd
EE17G4	0.009446496856312787	1.1469253060392567e-5	0.5674533552029118	G1	solo_wcgw_cpmd
EE17G5	0.008565647918635406	2.4040557126261665e-4	0.5890065812681314	G1	solo_wcgw_cpmd
EE17G8	0.008373672291671096	2.202449216472979e-4	0.5666647271912082	G1	solo_wcgw_cpmd
EE17G9	0.008934801533877906	3.257681851042329e-5	0.5907294586789621	G1	solo_wcgw_cpmd
EE17H1	0.010888949896277622	4.06475610425316e-4	0.6125782690204655	G1	solo_wcgw_cpmd
EE17H11	0.006252815957720528	2.800978897139083e-4	NA	Doublet	solo_wcgw_cpmd
EE17H12	0.009151076485904526	0	0.5525301079897892	G1	solo_wcgw_cpmd
EE17H2	0.004773678537652769	6.888184024121055e-4	NA	Doublet	solo_wcgw_cpmd
EE17H3	0.009049326722277254	6.296969443824507e-5	0.5599636196812852	G1	solo_wcgw_cpmd
EE17H6	0.00825873087094717	7.642693988687934e-4	0.6223166681755486	G1	solo_wcgw_cpmd
EE17H7	0.010308329442541505	5.0405768990626835e-5	0.5757019748051355	G1	solo_wcgw_cpmd
EE17H8	0.009168322264148357	3.1539920022278844e-4	0.6066220989102142	G1	solo_wcgw_cpmd
EE17H9	0.008715082944279504	7.377536857353667e-4	0.6186779128495898	G1	solo_wcgw_cpmd
EE16A10	0.007588202833702173	6.436709102487076e-4	0.7384836363636363	G1	t
EE16A10	0.007588202833702173	6.436709102487076e-4	0.3562816666666666	G1	ep
EE16A11	0.008013249237978887	0	0.7669811320754717	G1	t
EE16A11	0.008013249237978887	0	0.27132339089481944	G1	ep
EE16A12	0.007746274011185869	0	0.7176197183098592	G1	t
EE16A12	0.007746274011185869	0	0.30534362934362935	G1	ep
EE16A2	0.00578363835484439	5.775857102783289e-4	NA	Doublet	t
EE16A2	0.00578363835484439	5.775857102783289e-4	NA	Doublet	ep
EE16A3	0.008766782179403848	2.673315403640576e-4	0.8030669456066946	G1	t
EE16A3	0.008766782179403848	2.673315403640576e-4	0.28915732758620694	G1	ep
EE16A4	0.007824710275792514	0	0.8054635761589404	G1	t
EE16A4	0.007824710275792514	0	0.4090036764705882	G1	ep
EE16A5	0.007948751125883745	7.574538272189331e-5	0.7980701754385965	G1	t
EE16A5	0.007948751125883745	7.574538272189331e-5	0.2933609958506224	G1	ep
EE16A6	0.00814005130758339	3.503990515155412e-4	0.7904564315352697	G1	t
EE16A6	0.00814005130758339	3.503990515155412e-4	0.33619494584837545	G1	ep
EE16A7	0.008069167194723717	1.879721404731903e-4	0.7351065292096219	G1	t
EE16A7	0.008069167194723717	1.879721404731903e-4	0.374596654275093	G1	ep
EE16A8	0.008516203784940477	6.230930200301163e-4	0.7314870848708487	G1	t
EE16A8	0.008516203784940477	6.230930200301163e-4	0.46865929203539824	G1	ep
EE16A9	0.008416644265106531	5.398209513918851e-5	0.7808069498069498	G1	t
EE16A9	0.008416644265106531	5.398209513918851e-5	0.3659070247933885	G1	ep
EE16B1	0.008209544405195461	0	0.7266363636363636	G1	t
EE16B1	0.008209544405195461	0	0.34729690346083786	G1	ep
EE16B10	0.00779350259535439	3.295271415961261e-4	0.7720848056537103	G1	t
EE16B10	0.00779350259535439	3.295271415961261e-4	0.3193379790940767	G1	ep
EE16B11	0.007908302549484382	1.6392404629070483e-4	0.7623291536050156	G1	t
EE16B11	0.007908302549484382	1.6392404629070483e-4	0.2624502074688797	G1	ep
EE16B12	0.008048828442594184	1.7296651970044548e-4	0.7287483221476511	G1	t
EE16B12	0.008048828442594184	1.7296651970044548e-4	0.3609333333333334	G1	ep
EE16B2	0.002896006627726251	0.004831984743902934	NA	Doublet	t
EE16B2	0.002896006627726251	0.004831984743902934	NA	Doublet	ep
EE16B4	0.008550346401523048	0	0.7925635179153094	G1	t
EE16B4	0.008550346401523048	0	0.4033333333333333	G1	ep
EE16B5	0.007657611268031392	3.9307198756199533e-4	0.8429805825242719	G1	t
EE16B5	0.007657611268031392	3.9307198756199533e-4	0.3574967532467533	G1	ep
EE16B6	0.007840514222317303	0	0.7593586206896552	G1	t
EE16B6	0.007840514222317303	0	0.3626749049429658	G1	ep
EE16B7	0.007602730566395779	4.1905936158853516e-4	0.7268853868194842	G1	t
EE16B7	0.007602730566395779	4.1905936158853516e-4	0.3620689655172414	G1	ep
EE16B8	0.008225224807687628	0	0.7252205323193915	G1	t
EE16B8	0.008225224807687628	0	0.36813105924596046	G1	ep
EE16B9	0.008316304768390577	3.757500691897449e-4	0.8325098684210527	G1	t
EE16B9	0.008316304768390577	3.757500691897449e-4	0.28162264150943395	G1	ep
EE16C1	7.876795658906078e-5	0.014556388185654169	0.4166684782608696	G1	t
EE16C1	7.876795658906078e-5	0.014556388185654169	0.8251064935064935	G1	ep
EE16C11	0	0.013202827246510212	0.27730484330484334	G1	t
EE16C11	0	0.013202827246510212	0.7888277153558051	G1	ep
EE16C2	0.0027345957505356968	0.004969501315936316	NA	Doublet	t
EE16C2	0.0027345957505356968	0.004969501315936316	NA	Doublet	ep
EE16C3	2.1459708096053807e-4	0.011650482580546418	0.1806887417218543	G1	t
EE16C3	2.1459708096053807e-4	0.011650482580546418	0.8251008064516129	G1	ep
EE16C4	7.539244386282922e-6	0.012724103887795584	0.3641220930232558	G1	t
EE16C4	7.539244386282922e-6	0.012724103887795584	0.8228995726495727	G1	ep
EE16C6	0.008323402572508782	0.001014657045422376	0.8000035714285715	G1	t
EE16C6	0.008323402572508782	0.001014657045422376	0.3941489361702128	G1	ep
EE16C7	6.437414509271003e-4	0.011640527606696238	0.21172383720930232	G1	t
EE16C7	6.437414509271003e-4	0.011640527606696238	0.7833378378378374	G1	ep
EE16C8	1.8474720111861975e-4	0.013662144925891177	0.24974617737003055	G1	t
EE16C8	1.8474720111861975e-4	0.013662144925891177	0.8183424124513619	G1	ep
EE16C9	0.007498346803151737	4.421793248551952e-4	0.77628231292517	G1	t
EE16C9	0.007498346803151737	4.421793248551952e-4	0.3720193423597679	G1	ep
EE16D1	3.286171051325568e-4	0.011791772238654978	0.3434141689373297	G1	t
EE16D1	3.286171051325568e-4	0.011791772238654978	0.7083221476510065	G1	ep
EE16D10	0.001538565638443514	0.010630297701994293	0.2178988326848249	G1	t
EE16D10	0.001538565638443514	0.010630297701994293	0.7615757575757576	G1	ep
EE16D11	1.639298028252117e-4	0.014227793020563961	0.3262682119205298	G1	t
EE16D11	1.639298028252117e-4	0.014227793020563961	0.8482256880733945	G1	ep
EE16D2	0	0.013436634313380673	0.24752475247524752	G1	t
EE16D2	0	0.013436634313380673	0.8870711206896553	G1	ep
EE16D3	0.007808294407656497	7.425530140251848e-4	0.7513374613003095	G1	t
EE16D3	0.007808294407656497	7.425530140251848e-4	0.3492822966507177	G1	ep
EE16D4	0.009025893045477995	3.008857297420061e-4	0.7126183745583039	G1	t
EE16D4	0.009025893045477995	3.008857297420061e-4	0.23641060903732808	G1	ep
EE16D5	3.183370586901199e-4	0.01198057322097936	0.34925825825825824	G1	t
EE16D5	3.183370586901199e-4	0.01198057322097936	0.8138613861386138	G1	ep
EE16D6	0	0.012923082469366784	0.17530252100840335	G1	t
EE16D6	0	0.012923082469366784	0.8548857758620688	G1	ep
EE16D7	2.601803114449591e-4	0.01233557958615627	0.5110272373540856	G1	t
EE16D7	2.601803114449591e-4	0.01233557958615627	0.8303356643356644	G1	ep
EE16D8	2.3016390897399045e-4	0.012266366987367548	0.3621769911504425	G1	t
EE16D8	2.3016390897399045e-4	0.012266366987367548	0.8294815533980583	G1	ep
EE16D9	0.0046447713779752785	0.00807758563943264	0.7587272727272727	G1	t
EE16D9	0.0046447713779752785	0.00807758563943264	0.7303099415204678	G1	ep
EE16E1	0.00786357630971876	0.0013007960515819881	0.8203254901960784	G1	t
EE16E1	0.00786357630971876	0.0013007960515819881	0.2643171806167401	G1	ep
EE16E10	0.0074008556405147485	0.0010925013071545829	0.7951140065146579	G1	t
EE16E10	0.0074008556405147485	0.0010925013071545829	0.28533777777777775	G1	ep
EE16E12	0.008017789782007111	0.0013580774065562137	0.7990844155844156	G1	t
EE16E12	0.008017789782007111	0.0013580774065562137	0.3082191780821918	G1	ep
EE16E2	0.004017835015149646	8.458473744642599e-4	NA	Doublet	t
EE16E2	0.004017835015149646	8.458473744642599e-4	NA	Doublet	ep
EE16E3	0.008427879589463321	0.0011130745065540935	0.8097028112449799	G1	t
EE16E3	0.008427879589463321	0.0011130745065540935	0.3699077306733167	G1	ep
EE16E4	6.011016030571161e-4	0.01266247922579212	0.20665436241610735	G1	t
EE16E4	6.011016030571161e-4	0.01266247922579212	0.8493048780487805	G1	ep
EE16E5	0.008128112359593093	0.0011938952586879998	0.836409594095941	G1	t
EE16E5	0.008128112359593093	0.0011938952586879998	0.3297392197125257	G1	ep
EE16E6	0.005514941234326876	0.0010709157184091184	NA	pG2	t
EE16E6	0.005514941234326876	0.0010709157184091184	NA	pG2	ep
EE16E7	0	0.013988419955489748	0.3205521472392638	G1	t
EE16E7	0	0.013988419955489748	0.8667500000000004	G1	ep
EE16E8	0.007744858756660134	0.0016771684443699615	0.7520134228187919	G1	t
EE16E8	0.007744858756660134	0.0016771684443699615	0.2626970227670753	G1	ep
EE16E9	0.007745018551853248	0.0010692904787678512	0.7768319088319089	G1	t
EE16E9	0.007745018551853248	0.0010692904787678512	0.33713163064833007	G1	ep
EE16F10	0.008708614445797094	7.244214226809833e-4	0.780306049822064	G1	t
EE16F10	0.008708614445797094	7.244214226809833e-4	0.3070615763546798	G1	ep
EE16F11	1.744686224878067e-4	0.013607871341918334	0.3091423611111111	G1	t
EE16F11	1.744686224878067e-4	0.013607871341918334	0.8111639344262296	G1	ep
EE16F12	0.008669613840860851	0.0015518361099426494	0.7869003690036901	G1	t
EE16F12	0.008669613840860851	0.0015518361099426494	0.32460488798370674	G1	ep
EE16F2	0.0055993298230437175	0.0011027317148489212	NA	Doublet	t
EE16F2	0.0055993298230437175	0.0011027317148489212	NA	Doublet	ep
EE16F3	0.00832149636408494	0.0010879304440552966	0.7873770491803279	G1	t
EE16F3	0.00832149636408494	0.0010879304440552966	0.3075939524838013	G1	ep
EE16F7	0.008673697374847321	0.001603979971516082	0.7592212765957447	G1	t
EE16F7	0.008673697374847321	0.001603979971516082	0.3113496932515337	G1	ep
EE16F8	0.008166999234426549	0.001344966450376191	0.7914055299539171	G1	t
EE16F8	0.008166999234426549	0.001344966450376191	0.2600401606425703	G1	ep
EE16F9	0.008267142944494812	0.0014242935247314728	0.7911484375000001	G1	t
EE16F9	0.008267142944494812	0.0014242935247314728	0.3368200836820084	G1	ep
EE16G1	0.005498225139128705	6.142882498411996e-4	NA	Doublet	t
EE16G1	0.005498225139128705	6.142882498411996e-4	NA	Doublet	ep
EE16G10	0.0078880285330385	9.194972597260699e-4	0.7914727891156463	G1	t
EE16G10	0.0078880285330385	9.194972597260699e-4	0.311987684729064	G1	ep
EE16G11	0.008678278160398218	5.964389811299631e-4	0.8098821292775665	G1	t
EE16G11	0.008678278160398218	5.964389811299631e-4	0.3745904936014625	G1	ep
EE16G2	0	0.013789259210232633	0.2924251968503937	G1	t
EE16G2	0	0.013789259210232633	0.831081081081081	G1	ep
EE16G4	2.1801171003737823e-4	0.013584307829516033	0.33302255639097744	G1	t
EE16G4	2.1801171003737823e-4	0.013584307829516033	0.808706827309237	G1	ep
EE16G5	0.008084386246737317	0.001342848991062998	0.8298984375	G1	t
EE16G5	0.008084386246737317	0.001342848991062998	0.3330337837837838	G1	ep
EE16G6	0.00792465460958077	7.214638253020594e-4	0.7646679536679536	G1	t
EE16G6	0.00792465460958077	7.214638253020594e-4	0.31562222222222225	G1	ep
EE16G7	0.007974245379680934	0.0011110114703709515	0.7633901639344263	G1	t
EE16G7	0.007974245379680934	0.0011110114703709515	0.4032289915966386	G1	ep
EE16G8	0.008772397908288038	4.402361939597184e-4	0.7659409937888199	G1	t
EE16G8	0.008772397908288038	4.402361939597184e-4	0.476268	G1	ep
EE16G9	5.267266216026958e-4	0.012144017613074043	0.38824928366762174	G1	t
EE16G9	5.267266216026958e-4	0.012144017613074043	0.7997353463587922	G1	ep
EE16H1	0.008086504115278177	6.899964358053201e-4	0.7473113553113553	G1	t
EE16H1	0.008086504115278177	6.899964358053201e-4	0.2523622047244094	G1	ep
EE16H11	0.0081792825014994509	0.0011330418747295505	0.8006461538461539	G1	t
EE16H11	0.0081792825014994509	0.0011330418747295505	0.29656741573033707	G1	ep
EE16H3	0.009165278297718836	9.690036232615474e-4	0.8011276595744682	G1	t
EE16H3	0.009165278297718836	9.690036232615474e-4	0.2776521739130435	G1	ep
EE16H4	0.009192311366738058	0.0011084794078786708	0.8305301724137931	G1	t
EE16H4	0.009192311366738058	0.0011084794078786708	0.3692439024390244	G1	ep
EE16H5	0.009385173367303571	2.804401795293981e-4	0.7796311111111112	G1	t
EE16H5	0.009385173367303571	2.804401795293981e-4	0.37621929824561406	G1	ep
EE16H6	0.007047615409129407	0.0012079213226811394	0.7644567567567566	G1	t
EE16H6	0.007047615409129407	0.0012079213226811394	0.3551740614334471	G1	ep
EE16H7	0.00819715111428326	4.1306136470242917e-4	0.7648867924528302	G1	t
EE16H7	0.00819715111428326	4.1306136470242917e-4	0.3634350282485876	G1	ep
EE16H8	0.008236395979584725	0.0014716239990397418	0.7944432234432234	G1	t
EE16H8	0.008236395979584725	0.0014716239990397418	0.4511820330969268	G1	ep
EE16H9	0.008151824034396907	9.007610254115214e-4	0.7651075697211156	G1	t
EE16H9	0.008151824034396907	9.007610254115214e-4	0.27380952380952384	G1	ep
EE17A1	9.913809136547793e-4	0.012875785046560404	0.2733598484848485	G1	t
EE17A1	9.913809136547793e-4	0.012875785046560404	0.8116442516268979	G1	ep
EE17A10	0.0010054900603724383	0.010568728039457173	0.1789617486338798	G1	t
EE17A10	0.0010054900603724383	0.010568728039457173	0.763963768115942	G1	ep
EE17A11	5.699869618371546e-4	0.0086429790345878	NA	Doublet	t
EE17A11	5.699869618371546e-4	0.0086429790345878	NA	Doublet	ep
EE17A12	0.007904854444629919	5.084438002126505e-4	0.7697620817843867	G1	t
EE17A12	0.007904854444629919	5.084438002126505e-4	0.2791228070175439	G1	ep
EE17A3	0.007693556863128437	7.405406717387258e-4	0.8175465838509317	G1	t
EE17A3	0.007693556863128437	7.405406717387258e-4	0.29530703624733473	G1	ep
EE17A4	0.008255310044977746	9.290986419904488e-4	0.7471733333333332	G1	t
EE17A4	0.008255310044977746	9.290986419904488e-4	0.29846017699115046	G1	ep
EE17A5	0.007453171297256175	6.364960807704257e-4	0.8503959044368601	G1	t
EE17A5	0.007453171297256175	6.364960807704257e-4	0.37379038461538455	G1	ep
EE17A6	8.930414067560411e-4	0.011247435087414374	0.3462169491525424	G1	t
EE17A6	8.930414067560411e-4	0.011247435087414374	0.8090491803278689	G1	ep
EE17A7	0.009286502027457325	2.784013178621319e-4	0.817611320754717	G1	t
EE17A7	0.009286502027457325	2.784013178621319e-4	0.27155963302752295	G1	ep
EE17A8	0.007751894521391726	5.485862118535125e-4	0.7550471380471381	G1	t
EE17A8	0.007751894521391726	5.485862118535125e-4	0.28771343873517785	G1	ep
EE17A9	0.007774537512932213	6.82101170857227e-4	0.7723333333333333	G1	t
EE17A9	0.007774537512932213	6.82101170857227e-4	0.331179797979798	G1	ep
EE17B1	0.012434810265499419	0	0.8643005464480874	G1	t
EE17B1	0.012434810265499419	0	0.2308037735849056	G1	ep
EE17B10	0.008187404707704573	9.949863390990052e-4	0.7579157509157508	G1	t
EE17B10	0.008187404707704573	9.949863390990052e-4	0.36387782805429864	G1	ep
EE17B11	0.005913190347594087	0.0010841277938967268	NA	Doublet	t
EE17B11	0.005913190347594087	0.0010841277938967268	NA	Doublet	ep
EE17B12	0.008078123440922777	7.613365300217124e-4	0.727492700729927	G1	t
EE17B12	0.008078123440922777	7.613365300217124e-4	0.283995337995338	G1	ep
EE17B2	1.8431907052247803e-4	0.013464347361430273	0.3886363636363636	G1	t
EE17B2	1.8431907052247803e-4	0.013464347361430273	0.8395061224489795	G1	ep
EE17B4	0.00769422484839812	0.0011373245706085282	0.7667732793522267	G1	t
EE17B4	0.00769422484839812	0.0011373245706085282	0.34364374999999997	G1	ep
EE17B5	0.0010716326329592613	0.01063468010953891	0.20749157303370788	G1	t
EE17B5	0.0010716326329592613	0.01063468010953891	0.7900770642201835	G1	ep
EE17B6	0.0010814823716220091	0.010534701058876595	0.3301356932153392	G1	t
EE17B6	0.0010814823716220091	0.010534701058876595	0.7568612334801762	G1	ep
EE17B8	0.007473789608073388	9.556036115422812e-4	0.8265249169435216	G1	t
EE17B8	0.007473789608073388	9.556036115422812e-4	0.269059880239521	G1	ep
EE17C1	0.007894407110166373	0.0012852789083242723	0.8195035460992909	G1	t
EE17C1	0.007894407110166373	0.0012852789083242723	0.28347435897435896	G1	ep
EE17C10	0.007572974806592486	0.0014523932571824073	0.8109158249158248	G1	t
EE17C10	0.007572974806592486	0.0014523932571824073	0.29798116438356165	G1	ep
EE17C11	0.0030617698680553487	0.004603021883798176	NA	Doublet	t
EE17C11	0.0030617698680553487	0.004603021883798176	NA	Doublet	ep
EE17C12	0.003964531750429134	0.0058980224948531135	0.773322695035461	G1	t
EE17C12	0.003964531750429134	0.0058980224948531135	0.7559320882852288	G1	ep
EE17C2	0.008020227080912436	0.0015566056409357142	0.8247422360248448	G1	t
EE17C2	0.008020227080912436	0.0015566056409357142	0.28663793103448276	G1	ep
EE17C3	0.007426414450468201	7.843210400219177e-4	0.819	G1	t
EE17C3	0.007426414450468201	7.843210400219177e-4	0.2165375722543353	G1	ep
EE17C4	0.005623819364995399	9.147485224184249e-4	NA	Doublet	t
EE17C4	0.005623819364995399	9.147485224184249e-4	NA	Doublet	ep
EE17C5	0.007619209660488688	0.001217632099229651	0.8030659340659341	G1	t
EE17C5	0.007619209660488688	0.001217632099229651	0.3413988439306358	G1	ep
EE17C6	0.008289754706290257	7.993404235954657e-4	0.8409777070063694	G1	t
EE17C6	0.008289754706290257	7.993404235954657e-4	0.3070362473347548	G1	ep
EE17C7	0.008770881211998805	0.0014183907199957744	0.8030660377358491	G1	t
EE17C7	0.008770881211998805	0.0014183907199957744	0.3119419642857143	G1	ep
EE17C8	0.007899896899218455	8.187247188129846e-4	0.7036022727272727	G1	t
EE17C8	0.007899896899218455	8.187247188129846e-4	0.2769546279491833	G1	ep
EE17C9	0.008255680732543359	0.0011429405740261437	0.8179557195571956	G1	t
EE17C9	0.008255680732543359	0.0011429405740261437	0.36513761467889905	G1	ep
EE17D1	0.008281411772404636	0.0012744231325454826	0.8097558139534884	G1	t
EE17D1	0.008281411772404636	0.0012744231325454826	0.34758250497017895	G1	ep
EE17D11	0.005239592143516188	0.0010398189234815092	NA	Doublet	t
EE17D11	0.005239592143516188	0.0010398189234815092	NA	Doublet	ep
EE17D12	0.00579728341130854	9.92428614374053e-4	NA	pG2	t
EE17D12	0.00579728341130854	9.92428614374053e-4	NA	pG2	ep
EE17D3	0	0.012841256689737396	0.3168021680216802	G1	t
EE17D3	0	0.012841256689737396	0.8495281553398059	G1	ep
EE17D4	0.008546798700299544	0.0010382975753927322	0.7745774058577406	G1	t
EE17D4	0.008546798700299544	0.0010382975753927322	0.3094660194174757	G1	ep
EE17D5	0.007046191554750524	8.310481065388926e-4	0.7700847457627119	G1	t
EE17D5	0.007046191554750524	8.310481065388926e-4	0.3030867924528302	G1	ep
EE17D6	0.007114906350538046	0.002011161726665666	0.8166593406593406	G1	t
EE17D6	0.007114906350538046	0.002011161726665666	0.32160502692998205	G1	ep
EE17D7	2.81883854777602e-4	0.012144767830802974	0.3958178694158076	G1	t
EE17D7	2.81883854777602e-4	0.012144767830802974	0.8385796812749003	G1	ep
EE17D8	0.00792736344436031	0.001344461315808407	0.7402744479495268	G1	t
EE17D8	0.00792736344436031	0.001344461315808407	0.2775152224824356	G1	ep
EE17D9	0.008211681547552942	0.0010404809971566163	0.8261181102362205	G1	t
EE17D9	0.008211681547552942	0.0010404809971566163	0.26253632478632477	G1	ep
EE17E1	1.996084230229352e-4	0.014135242203371739	0.22458802816901408	G1	t
EE17E1	1.996084230229352e-4	0.014135242203371739	0.8242209302325582	G1	ep
EE17E10	0.0083859046748941575	5.63239134302846e-4	0.7929638989169675	G1	t
EE17E10	0.0083859046748941575	5.63239134302846e-4	0.31490384615384615	G1	ep
EE17E11	0.0029860802266978674	0.005063734881716364	NA	Doublet	t
EE17E11	0.0029860802266978674	0.005063734881716364	NA	Doublet	ep
EE17E12	1.3829254204212465e-5	0.012648664684008533	0.21342204301075268	G1	t
EE17E12	1.3829254204212465e-5	0.012648664684008533	0.8316129032258064	G1	ep
EE17E2	0.008790907665502647	7.394114282651594e-4	0.6817363184079602	G1	t
EE17E2	0.008790907665502647	7.394114282651594e-4	0.4391707317073171	G1	ep
EE17E3	5.573432551486359e-4	0.014990286726311036	0.4532412451361868	G1	t
EE17E3	5.573432551486359e-4	0.014990286726311036	0.8088898550724638	G1	ep
EE17E4	0.009530517144679647	5.923047961755583e-4	0.7621107266435986	G1	t
EE17E4	0.009530517144679647	5.923047961755583e-4	0.2879507042253521	G1	ep
EE17E5	0.0020525703407274095	0.009378687277777686	0.3240110294117647	G1	t
EE17E5	0.0020525703407274095	0.009378687277777686	0.7627591397849465	G1	ep
EE17E6	2.695518685276765e-4	0.013499009771528117	0.20169202898550723	G1	t
EE17E6	2.695518685276765e-4	0.013499009771528117	0.8592190889370933	G1	ep
EE17E7	2.4236569966043086e-4	0.01430258825364422	0.26653696498054474	G1	t
EE17E7	2.4236569966043086e-4	0.01430258825364422	0.8112244897959183	G1	ep
EE17E8	1.2857714289323883e-4	0.014825491246016924	0.30362537764350456	G1	t
EE17E8	1.2857714289323883e-4	0.014825491246016924	0.808888392857143	G1	ep
EE17E9	0	0.013839049746893442	0.2330275229357798	G1	t
EE17E9	0	0.013839049746893442	0.8382566191446031	G1	ep
EE17F1	1.8253141327299167e-4	0.013075848377933722	0.4237132352941176	G1	t
EE17F1	1.8253141327299167e-4	0.013075848377933722	0.8036281755196305	G1	ep
EE17F10	0.008151328915872212	3.385581612189916e-4	0.7917508305647841	G1	t
EE17F10	0.008151328915872212	3.385581612189916e-4	0.3171008695652174	G1	ep
EE17F11	0.002868149288861738	0.004919408682420358	NA	Doublet	t
EE17F11	0.002868149288861738	0.004919408682420358	NA	Doublet	ep
EE17F12	1.410747261295242e-4	0.012739054266480136	0.2277	G1	t
EE17F12	1.410747261295242e-4	0.012739054266480136	0.8125	G1	ep
EE17F2	1.7745946453042816e-4	0.013123274296913285	0.3764935897435897	G1	t
EE17F2	1.7745946453042816e-4	0.013123274296913285	0.8239208791208791	G1	ep
EE17F3	2.250739687970977e-5	0.014106152571185523	0.4413793103448276	G1	t
EE17F3	2.250739687970977e-5	0.014106152571185523	0.8635902636916836	G1	ep
EE17F4	0.006458772631154945	5.090009209107194e-4	NA	pG2	t
EE17F4	0.006458772631154945	5.090009209107194e-4	NA	pG2	ep
EE17F5	9.663815867553863e-5	0.01307666742367552	0.2833323529411765	G1	t
EE17F5	9.663815867553863e-5	0.01307666742367552	0.8439046692607004	G1	ep
EE17F6	5.812385562691008e-5	0.014588036380743089	0.2340823970037453	G1	t
EE17F6	5.812385562691008e-5	0.014588036380743089	0.8143831775700934	G1	ep
EE17F7	1.5128556200666815e-5	0.013575006461813621	0.22962962962962963	G1	t
EE17F7	1.5128556200666815e-5	0.013575006461813621	0.8072597765363129	G1	ep
EE17F8	1.1127233741875694e-4	0.01389301130687737	0.17152916666666668	G1	t
EE17F8	1.1127233741875694e-4	0.01389301130687737	0.8438445945945944	G1	ep
EE17F9	7.394195180045472e-4	0.011726361521693988	0.3413402597402597	G1	t
EE17F9	7.394195180045472e-4	0.011726361521693988	0.8143295238095238	G1	ep
EE17G1	0.008734046686562701	0	0.7773127753303964	G1	t
EE17G1	0.008734046686562701	0	0.3328600405679514	G1	ep
EE17G10	0.008092875207644498	3.783008765285393e-4	0.8166071428571429	G1	t
EE17G10	0.008092875207644498	3.783008765285393e-4	0.321610989010989	G1	ep
EE17G11	0.006287500102793865	3.6505263922683947e-4	NA	Doublet	t
EE17G11	0.006287500102793865	3.6505263922683947e-4	NA	Doublet	ep
EE17G12	0.008008309865401431	0	0.7420036900369004	G1	t
EE17G12	0.008008309865401431	0	0.272816067653277	G1	ep
EE17G3	0.008751468481094569	2.5248103355481673e-7	0.7459681274900398	G1	t
EE17G3	0.008751468481094569	2.5248103355481673e-7	0.34371196754563893	G1	ep
EE17G4	0.009446496856312787	1.1469253060392567e-5	0.7108720930232558	G1	t
EE17G4	0.009446496856312787	1.1469253060392567e-5	0.3243847874720358	G1	ep
EE17G5	0.008565647918635406	2.4040557126261665e-4	0.7837121212121212	G1	t
EE17G5	0.008565647918635406	2.4040557126261665e-4	0.30768859649122804	G1	ep
EE17G8	0.008373672291671096	2.202449216472979e-4	0.7630640243902439	G1	t
EE17G8	0.008373672291671096	2.202449216472979e-4	0.36384976525821594	G1	ep
EE17G9	0.008934801533877906	3.257681851042329e-5	0.7863957597173146	G1	t
EE17G9	0.008934801533877906	3.257681851042329e-5	0.3168048245614035	G1	ep
EE17H1	0.010888949896277622	4.06475610425316e-4	0.7614213197969543	G1	t
EE17H1	0.010888949896277622	4.06475610425316e-4	0.40100273224043714	G1	ep
EE17H11	0.006252815957720528	2.800978897139083e-4	NA	Doublet	t
EE17H11	0.006252815957720528	2.800978897139083e-4	NA	Doublet	ep
EE17H12	0.009151076485904526	0	0.789735294117647	G1	t
EE17H12	0.009151076485904526	0	0.35728418230563	G1	ep
EE17H2	0.004773678537652769	6.888184024121055e-4	NA	Doublet	t
EE17H2	0.004773678537652769	6.888184024121055e-4	NA	Doublet	ep
EE17H3	0.009049326722277254	6.296969443824507e-5	0.7963851132686084	G1	t
EE17H3	0.009049326722277254	6.296969443824507e-5	0.3969502982107356	G1	ep
EE17H6	0.00825873087094717	7.642693988687934e-4	0.7975357142857142	G1	t
EE17H6	0.00825873087094717	7.642693988687934e-4	0.3806507592190889	G1	ep
EE17H7	0.010308329442541505	5.0405768990626835e-5	0.773224043715847	G1	t
EE17H7	0.010308329442541505	5.0405768990626835e-5	0.310844776119403	G1	ep
EE17H8	0.009168322264148357	3.1539920022278844e-4	0.7721203007518798	G1	t
EE17H8	0.009168322264148357	3.1539920022278844e-4	0.3871731266149871	G1	ep
EE17H9	0.008715082944279504	7.377536857353667e-4	0.7289869565217392	G1	t
EE17H9	0.008715082944279504	7.377536857353667e-4	0.3628441926345609	G1	ep
