# Supplementary material for: High-coverage allele-resolved single-cell DNA methylation profiling reveals cell lineage, X-inactivation state, and replication dynamics
Source: Nat Commun. 2025 Jul 8;16:6273. doi: 10.1038/s41467-025-61589-1 (PMC12234882; doi:10.1038/s41467-025-61589-1)
Supplement: Supplementary file 4 — Source Data [file 41467_2025_61589_MOESM4_ESM.zip › source_data/supp_3a.tsv]

id_1	id_2	fraction_concordant	passage_1	library_type_1	passage_2	library_type_2
EE5A10S1	EE5A10S1	1	early	G1	early	G1
EE5A10S1	EE5A10S3	0.70538282662992	early	G1	late	doublet
EE5A10S1	EE5A11S1	0.727010772309026	early	G1	early	G1
EE5A10S1	EE5A11S3	0.70319982401814	early	G1	late	G1
EE5A10S1	EE5A12S1	0.728036573336924	early	G1	early	G1
EE5A10S1	EE5A12S3	0.694745775399677	early	G1	late	G1
EE5A10S1	EE5A1S3	0.709485808460989	early	G1	late	G1
EE5A10S1	EE5A2S1	0.727911049858593	early	G1	early	G1
EE5A10S1	EE5A2S3	0.708026952229678	early	G1	late	G1
EE5A10S1	EE5A3S1	0.71731049630184	early	G1	early	G1
EE5A10S1	EE5A3S3	0.717903224250576	early	G1	late	G1
EE5A10S1	EE5A4S1	0.724888460524675	early	G1	early	G1
EE5A10S1	EE5A4S3	0.694776155081795	early	G1	late	G1
EE5A10S1	EE5A5S1	0.723648618257325	early	G1	early	G1
EE5A10S1	EE5A5S3	0.705128123572308	early	G1	late	s-phase
EE5A10S1	EE5A6S1	0.718236381010804	early	G1	early	G1
EE5A10S1	EE5A6S3	0.706627160035381	early	G1	late	low coverage
EE5A10S1	EE5A7S1	0.724108246819507	early	G1	early	G1
EE5A10S1	EE5A7S3	0.718419041973805	early	G1	late	G1
EE5A10S1	EE5A8S1	0.726857770833419	early	G1	early	G1
EE5A10S1	EE5A8S3	0.700220169107289	early	G1	late	G1
EE5A10S1	EE5A9S1	0.702076440526553	early	G1	early	G1
EE5A10S1	EE5A9S3	0.706125197656032	early	G1	late	doublet
EE5A10S1	EE5B10S1	0.742206390018051	early	G1	early	low coverage
EE5A10S1	EE5B10S3	0.704687347909945	early	G1	late	doublet
EE5A10S1	EE5B11S1	0.720468669479049	early	G1	early	low coverage
EE5A10S1	EE5B11S3	0.703657906019472	early	G1	late	G1
EE5A10S1	EE5B12S1	0.724904084771369	early	G1	early	G1
EE5A10S1	EE5B12S3	0.708242484251238	early	G1	late	G1
EE5A10S1	EE5B1S1	0.719291821543384	early	G1	early	G1
EE5A10S1	EE5B1S3	0.698435844724121	early	G1	late	G1
EE5A10S1	EE5B2S3	0.694470540662976	early	G1	late	G1
EE5A10S1	EE5B3S1	0.72634584352222	early	G1	early	G1
EE5A10S1	EE5B3S3	0.694920059873512	early	G1	late	G1
EE5A10S1	EE5B4S1	0.717883357906579	early	G1	early	G1
EE5A10S1	EE5B4S3	0.704960302016035	early	G1	late	G1
EE5A10S1	EE5B5S1	0.724430949063122	early	G1	early	G1
EE5A10S1	EE5B6S3	0.719134483703095	early	G1	late	low coverage
EE5A10S1	EE5B7S1	0.707884185115745	early	G1	early	G1
EE5A10S1	EE5B7S3	0.712013338714905	early	G1	late	G1
EE5A10S1	EE5B8S1	0.70494843627434	early	G1	early	G1
EE5A10S1	EE5B8S3	0.716027288951613	early	G1	late	G1
EE5A10S1	EE5B9S1	0.713157365994723	early	G1	early	G1
EE5A10S1	EE5B9S3	0.705294023034161	early	G1	late	doublet
EE5A10S1	EE5C10S1	0.694916450265327	early	G1	early	s-phase doublet
EE5A10S1	EE5C10S3	0.703001981345986	early	G1	late	s-phase
EE5A10S1	EE5C11S1	0.723156137650744	early	G1	early	G1
EE5A10S1	EE5C11S3	0.706459557392362	early	G1	late	G1
EE5A10S1	EE5C12S1	0.723973509611554	early	G1	early	G1
EE5A10S1	EE5C12S3	0.718103494056033	early	G1	late	G1
EE5A10S1	EE5C1S1	0.727503585574239	early	G1	early	G1
EE5A10S1	EE5C1S3	0.68550674505414	early	G1	late	possible G2
EE5A10S1	EE5C2S1	0.722222304853725	early	G1	early	G1
EE5A10S1	EE5C2S3	0.691356088113547	early	G1	late	G1
EE5A10S1	EE5C3S1	0.724496915415895	early	G1	early	G1
EE5A10S1	EE5C3S3	0.684006986088652	early	G1	late	possible G2
EE5A10S1	EE5C4S1	0.722419358481453	early	G1	early	G1
EE5A10S1	EE5C4S3	0.717051899180831	early	G1	late	G1
EE5A10S1	EE5C5S1	0.727065368756334	early	G1	early	G1
EE5A10S1	EE5C5S3	0.699486469033109	early	G1	late	s-phase
EE5A10S1	EE5C6S1	0.719270747658427	early	G1	early	G1
EE5A10S1	EE5C6S3	0.716005639391267	early	G1	late	G1
EE5A10S1	EE5C7S1	0.711840135600632	early	G1	early	G1
EE5A10S1	EE5C7S3	0.70057157483036	early	G1	late	G1
EE5A10S1	EE5C8S1	0.727715503623296	early	G1	early	G1
EE5A10S1	EE5C8S3	0.70274219241325	early	G1	late	s-phase
EE5A10S1	EE5C9S1	0.725301036242935	early	G1	early	G1
EE5A10S1	EE5C9S3	0.697744960878129	early	G1	late	low coverage
EE5A10S1	EE5D10S1	0.726690963897154	early	G1	early	G1
EE5A10S1	EE5D10S3	0.705463084250571	early	G1	late	G1
EE5A10S1	EE5D11S3	0.705477748748541	early	G1	late	G1
EE5A10S1	EE5D12S3	0.707458921562884	early	G1	late	low coverage
EE5A10S1	EE5D1S1	0.712755095239999	early	G1	early	G1
EE5A10S1	EE5D1S3	0.689917657466728	early	G1	late	G1
EE5A10S1	EE5D2S1	0.716158161606624	early	G1	early	G1
EE5A10S1	EE5D3S1	0.715779327752764	early	G1	early	G1
EE5A10S1	EE5D3S3	0.694533294403382	early	G1	late	G1
EE5A10S1	EE5D4S1	0.725794601050377	early	G1	early	G1
EE5A10S1	EE5D4S3	0.705116212402118	early	G1	late	G1
EE5A10S1	EE5D5S1	0.724705091333611	early	G1	early	G1
EE5A10S1	EE5D5S3	0.70343625616856	early	G1	late	G1
EE5A10S1	EE5D6S1	0.712793046835739	early	G1	early	G1
EE5A10S1	EE5D6S3	0.688251931810922	early	G1	late	s-phase
EE5A10S1	EE5D7S1	0.718200372509245	early	G1	early	G1
EE5A10S1	EE5D7S3	0.708264740986109	early	G1	late	G1
EE5A10S1	EE5D8S1	0.722013566770447	early	G1	early	G1
EE5A10S1	EE5D8S3	0.705303410723654	early	G1	late	G1
EE5A10S1	EE5D9S1	0.71778400700046	early	G1	early	G1
EE5A10S1	EE5D9S3	0.709416247077964	early	G1	late	G1
EE5A10S1	EE5E10S1	0.72605958343671	early	G1	early	G1
EE5A10S1	EE5E10S3	0.716712001746317	early	G1	late	G1
EE5A10S1	EE5E11S1	0.72802871154424	early	G1	early	G1
EE5A10S1	EE5E12S1	0.729436117545608	early	G1	early	G1
EE5A10S1	EE5E12S3	0.703126177195427	early	G1	late	G1
EE5A10S1	EE5E1S1	0.724551557100976	early	G1	early	G1
EE5A10S1	EE5E1S3	0.705943251911803	early	G1	late	G1
EE5A10S1	EE5E2S1	0.696935202298294	early	G1	early	G1
EE5A10S1	EE5E2S3	0.695358714991833	early	G1	late	G1
EE5A10S1	EE5E3S1	0.721619782515159	early	G1	early	G1
EE5A10S1	EE5E3S3	0.674887268106107	early	G1	late	possible G2
EE5A10S1	EE5E4S1	0.716453683559845	early	G1	early	G1
EE5A10S1	EE5E4S3	0.719915341880048	early	G1	late	G1
EE5A10S1	EE5E5S3	0.704257316673113	early	G1	late	G1
EE5A10S1	EE5E6S1	0.722774277646939	early	G1	early	G1
EE5A10S1	EE5E6S3	0.707504169225282	early	G1	late	low coverage
EE5A10S1	EE5E7S1	0.727450920611692	early	G1	early	G1
EE5A10S1	EE5E7S3	0.705656254560781	early	G1	late	low coverage
EE5A10S1	EE5E8S1	0.726870362580433	early	G1	early	G1
EE5A10S1	EE5E8S3	0.699496541461274	early	G1	late	low coverage
EE5A10S1	EE5E9S1	0.72536038476276	early	G1	early	G1
EE5A10S1	EE5E9S3	0.716106541864545	early	G1	late	G1
EE5A10S1	EE5F10S1	0.728626758170823	early	G1	early	G1
EE5A10S1	EE5F10S3	0.699809970666937	early	G1	late	G1
EE5A10S1	EE5F11S1	0.729430612004488	early	G1	early	G1
EE5A10S1	EE5F11S3	0.705506916323499	early	G1	late	G1
EE5A10S1	EE5F1S1	0.721543287439064	early	G1	early	G1
EE5A10S1	EE5F1S3	0.711788308714753	early	G1	late	s-phase
EE5A10S1	EE5F2S1	0.727561977941268	early	G1	early	G1
EE5A10S1	EE5F2S3	0.709753913479482	early	G1	late	G1
EE5A10S1	EE5F3S3	0.689847405779261	early	G1	late	possible G2
EE5A10S1	EE5F4S1	0.708390591606099	early	G1	early	G1
EE5A10S1	EE5F4S3	0.708047080250082	early	G1	late	possible G2
EE5A10S1	EE5F5S1	0.708492332280647	early	G1	early	G1
EE5A10S1	EE5F5S3	0.702185879329505	early	G1	late	s-phase
EE5A10S1	EE5F6S1	0.710715203838622	early	G1	early	G1
EE5A10S1	EE5F6S3	0.707553899901561	early	G1	late	G1
EE5A10S1	EE5F7S1	0.713960362671608	early	G1	early	G1
EE5A10S1	EE5F7S3	0.704826602266047	early	G1	late	low coverage
EE5A10S1	EE5F8S1	0.723022277586329	early	G1	early	G1
EE5A10S1	EE5F8S3	0.707477793235978	early	G1	late	G1
EE5A10S1	EE5F9S1	0.728452218730322	early	G1	early	low coverage
EE5A10S1	EE5F9S3	0.719453427984498	early	G1	late	G1
EE5A10S1	EE5G10S1	0.719007408546451	early	G1	early	G1
EE5A10S1	EE5G10S3	0.696894472735155	early	G1	late	G1
EE5A10S1	EE5G11S1	0.717159722461942	early	G1	early	G1
EE5A10S1	EE5G11S3	0.71390790420503	early	G1	late	G1
EE5A10S1	EE5G12S1	0.727088436762838	early	G1	early	G1
EE5A10S1	EE5G12S3	0.69861816063334	early	G1	late	G1
EE5A10S1	EE5G1S1	0.722662843685462	early	G1	early	G1
EE5A10S1	EE5G1S3	0.680041672150285	early	G1	late	possible G2
EE5A10S1	EE5G2S3	0.696602375066174	early	G1	late	G1
EE5A10S1	EE5G3S1	0.718095455384657	early	G1	early	G1
EE5A10S1	EE5G3S3	0.69872693024351	early	G1	late	G1
EE5A10S1	EE5G4S1	0.724277652613703	early	G1	early	G1
EE5A10S1	EE5G4S3	0.70854534278276	early	G1	late	G1
EE5A10S1	EE5G5S1	0.724493469588923	early	G1	early	G1
EE5A10S1	EE5G5S3	0.702528858814343	early	G1	late	G1
EE5A10S1	EE5G6S1	0.722430055103311	early	G1	early	G1
EE5A10S1	EE5G6S3	0.686751727777511	early	G1	late	G1
EE5A10S1	EE5G7S1	0.725193575436931	early	G1	early	G1
EE5A10S1	EE5G7S3	0.698141725370783	early	G1	late	G1
EE5A10S1	EE5G8S3	0.698403314705092	early	G1	late	G1
EE5A10S1	EE5G9S1	0.717136615792309	early	G1	early	G1
EE5A10S1	EE5G9S3	0.714824694479253	early	G1	late	G1
EE5A10S1	EE5H10S1	0.719918104084311	early	G1	early	G1
EE5A10S1	EE5H10S3	0.698712161601801	early	G1	late	doublet
EE5A10S1	EE5H11S3	0.70293283561018	early	G1	late	possible G2
EE5A10S1	EE5H12S1	0.723367775789784	early	G1	early	G1
EE5A10S1	EE5H12S3	0.704862371931463	early	G1	late	possible G2
EE5A10S1	EE5H1S1	0.71662420998955	early	G1	early	G1
EE5A10S1	EE5H1S3	0.701646247725566	early	G1	late	G1
EE5A10S1	EE5H2S1	0.712610951866761	early	G1	early	low coverage
EE5A10S1	EE5H2S3	0.698596030769472	early	G1	late	G1
EE5A10S1	EE5H3S1	0.715175101133912	early	G1	early	G1
EE5A10S1	EE5H3S3	0.699797740618994	early	G1	late	G1
EE5A10S1	EE5H4S1	0.725652152854138	early	G1	early	G1
EE5A10S1	EE5H4S3	0.710917880706718	early	G1	late	s-phase
EE5A10S1	EE5H5S1	0.722873319777521	early	G1	early	G1
EE5A10S1	EE5H5S3	0.713789611763214	early	G1	late	G1
EE5A10S1	EE5H6S3	0.695093086719808	early	G1	late	G1
EE5A10S1	EE5H7S1	0.716795930566819	early	G1	early	low coverage
EE5A10S1	EE5H7S3	0.702291007509625	early	G1	late	G1
EE5A10S1	EE5H8S1	0.725247377858482	early	G1	early	low coverage
EE5A10S1	EE5H8S3	0.701285476329576	early	G1	late	G1
EE5A10S1	EE5H9S1	0.724523395844275	early	G1	early	G1
EE5A10S1	EE5H9S3	0.696433006211398	early	G1	late	s-phase doublet
EE5A10S1	EE7A1	0.63714512584639	early	G1	very late	G1
EE5A10S1	EE7A10	0.632274789371355	early	G1	very late	low coverage
EE5A10S1	EE7A11	0.637920349774856	early	G1	very late	G1
EE5A10S1	EE7A12	0.631765912868589	early	G1	very late	low coverage
EE5A10S1	EE7A2	0.645530264402855	early	G1	very late	G1
EE5A10S1	EE7A3	0.633075668392313	early	G1	very late	G1
EE5A10S1	EE7A4	0.641414580538165	early	G1	very late	G1
EE5A10S1	EE7A5	0.630513200819843	early	G1	very late	possible G2
EE5A10S1	EE7A6	0.641658321191793	early	G1	very late	G1
EE5A10S1	EE7A7	0.640652818141473	early	G1	very late	G1
EE5A10S1	EE7A8	0.648772870041088	early	G1	very late	G1
EE5A10S1	EE7A9	0.644744503736661	early	G1	very late	G1
EE5A10S1	EE7B1	0.630003520190809	early	G1	very late	low coverage
EE5A10S1	EE7B10	0.635802945328592	early	G1	very late	G1
EE5A10S1	EE7B11	0.637163777011491	early	G1	very late	G1
EE5A10S1	EE7B12	0.628612880181599	early	G1	very late	G1
EE5A10S1	EE7B2	0.636867730740513	early	G1	very late	G1
EE5A10S1	EE7B3	0.6438060964798	early	G1	very late	G1
EE5A10S1	EE7B4	0.647322604531152	early	G1	very late	G1
EE5A10S1	EE7B5	0.650779875109704	early	G1	very late	low coverage
EE5A10S1	EE7B6	0.64816227326425	early	G1	very late	G1
EE5A10S1	EE7B7	0.646362913305306	early	G1	very late	G1
EE5A10S1	EE7B8	0.633540873406549	early	G1	very late	G1
EE5A10S1	EE7B9	0.641533658203739	early	G1	very late	G1
EE5A10S1	EE7C1	0.640470665633973	early	G1	very late	G1
EE5A10S1	EE7C10	0.641257100463171	early	G1	very late	G1
EE5A10S1	EE7C11	0.62653595488794	early	G1	very late	G1
EE5A10S1	EE7C2	0.646084548186587	early	G1	very late	G1
EE5A10S1	EE7C3	0.633681163660982	early	G1	very late	G1
EE5A10S1	EE7C4	0.63681738121361	early	G1	very late	s-phase
EE5A10S1	EE7C5	0.630678635516088	early	G1	very late	low coverage
EE5A10S1	EE7C6	0.648526689223081	early	G1	very late	G1
EE5A10S1	EE7C7	0.634888195198095	early	G1	very late	G1
EE5A10S1	EE7C8	0.643388962710806	early	G1	very late	G1
EE5A10S1	EE7C9	0.649881299776536	early	G1	very late	G1
EE5A10S1	EE7D1	0.649302879042748	early	G1	very late	low coverage
EE5A10S1	EE7D10	0.638376022659583	early	G1	very late	G1
EE5A10S1	EE7D11	0.626537165343946	early	G1	very late	G1
EE5A10S1	EE7D12	0.640057824690595	early	G1	very late	G1
EE5A10S1	EE7D2	0.633920575270488	early	G1	very late	G1
EE5A10S1	EE7D3	0.63616478247408	early	G1	very late	low coverage
EE5A10S1	EE7D4	0.621179085431298	early	G1	very late	G1
EE5A10S1	EE7D5	0.641190908943884	early	G1	very late	G1
EE5A10S1	EE7D6	0.645985670854074	early	G1	very late	G1
EE5A10S1	EE7D7	0.634051903746532	early	G1	very late	G1
EE5A10S1	EE7D8	0.637612053546592	early	G1	very late	G1
EE5A10S1	EE7D9	0.634143062812202	early	G1	very late	G1
EE5A10S1	EE7E1	0.628005457170425	early	G1	very late	low coverage
EE5A10S1	EE7E10	0.637444574741684	early	G1	very late	G1
EE5A10S1	EE7E11	0.63673447433938	early	G1	very late	G1
EE5A10S1	EE7E12	0.631111534589318	early	G1	very late	G1
EE5A10S1	EE7E2	0.635741414893818	early	G1	very late	G1
EE5A10S1	EE7E3	0.640437913410576	early	G1	very late	G1
EE5A10S1	EE7E4	0.645980316845032	early	G1	very late	G1
EE5A10S1	EE7E6	0.640468844994335	early	G1	very late	G1
EE5A10S1	EE7E7	0.638462371977402	early	G1	very late	G1
EE5A10S1	EE7E8	0.631674974930503	early	G1	very late	G1
EE5A10S1	EE7E9	0.626572887742493	early	G1	very late	G1
EE5A10S1	EE7F1	0.639475476688001	early	G1	very late	G1
EE5A10S1	EE7F10	0.636302584054616	early	G1	very late	G1
EE5A10S1	EE7F11	0.62660548392458	early	G1	very late	G1
EE5A10S1	EE7F12	0.647379439975957	early	G1	very late	G1
EE5A10S1	EE7F2	0.628382091268795	early	G1	very late	G1
EE5A10S1	EE7F3	0.638979152114292	early	G1	very late	low coverage
EE5A10S1	EE7F4	0.644599689509869	early	G1	very late	G1
EE5A10S1	EE7F5	0.636872976321056	early	G1	very late	G1
EE5A10S1	EE7F6	0.643643643928436	early	G1	very late	G1
EE5A10S1	EE7F7	0.647148105363705	early	G1	very late	G1
EE5A10S1	EE7F8	0.639815512098644	early	G1	very late	G1
EE5A10S1	EE7F9	0.644956177985723	early	G1	very late	G1
EE5A10S1	EE7G1	0.63085338090377	early	G1	very late	G1
EE5A10S1	EE7G10	0.616839638512649	early	G1	very late	G1
EE5A10S1	EE7G11	0.634924744848204	early	G1	very late	G1
EE5A10S1	EE7G12	0.641964198918629	early	G1	very late	G1
EE5A10S1	EE7G2	0.631604256238284	early	G1	very late	low coverage
EE5A10S1	EE7G3	0.642074990159974	early	G1	very late	low coverage
EE5A10S1	EE7G4	0.639153123602207	early	G1	very late	G1
EE5A10S1	EE7G5	0.647733297229984	early	G1	very late	G1
EE5A10S1	EE7G6	0.6439161534159	early	G1	very late	G1
EE5A10S1	EE7G7	0.643265706397682	early	G1	very late	G1
EE5A10S1	EE7G8	0.637787041055726	early	G1	very late	s-phase
EE5A10S1	EE7G9	0.644256927308278	early	G1	very late	G1
EE5A10S1	EE7H1	0.639801292000584	early	G1	very late	G1
EE5A10S1	EE7H10	0.634821881207902	early	G1	very late	G1
EE5A10S1	EE7H11	0.27768006709526	early	G1	very late	low coverage
EE5A10S1	EE7H2	0.637385514065385	early	G1	very late	G1
EE5A10S1	EE7H3	0.630029646059959	early	G1	very late	G1
EE5A10S1	EE7H4	0.648520993966347	early	G1	very late	G1
EE5A10S1	EE7H5	0.619159250061349	early	G1	very late	G1
EE5A10S1	EE7H6	0.635501848307034	early	G1	very late	G1
EE5A10S1	EE7H7	0.639514696462516	early	G1	very late	G1
EE5A10S1	EE7H8	0.640594010538771	early	G1	very late	low coverage
EE5A10S1	EE7H9	0.636925099130282	early	G1	very late	G1
EE5A10S3	EE5A10S1	0.70538282662992	late	doublet	early	G1
EE5A10S3	EE5A10S3	1	late	doublet	late	doublet
EE5A10S3	EE5A11S1	0.712904848096807	late	doublet	early	G1
EE5A10S3	EE5A11S3	0.734573978796803	late	doublet	late	G1
EE5A10S3	EE5A12S1	0.708324748976448	late	doublet	early	G1
EE5A10S3	EE5A12S3	0.735095206563519	late	doublet	late	G1
EE5A10S3	EE5A1S3	0.739018051621467	late	doublet	late	G1
EE5A10S3	EE5A2S1	0.713606404237852	late	doublet	early	G1
EE5A10S3	EE5A2S3	0.737619756426263	late	doublet	late	G1
EE5A10S3	EE5A3S1	0.709367103443523	late	doublet	early	G1
EE5A10S3	EE5A3S3	0.743286061595263	late	doublet	late	G1
EE5A10S3	EE5A4S1	0.709416008424536	late	doublet	early	G1
EE5A10S3	EE5A4S3	0.734189272853733	late	doublet	late	G1
EE5A10S3	EE5A5S1	0.708458160003962	late	doublet	early	G1
EE5A10S3	EE5A5S3	0.728940413202409	late	doublet	late	s-phase
EE5A10S3	EE5A6S1	0.706260883185364	late	doublet	early	G1
EE5A10S3	EE5A6S3	0.723398541787013	late	doublet	late	low coverage
EE5A10S3	EE5A7S1	0.706561236261562	late	doublet	early	G1
EE5A10S3	EE5A7S3	0.742680631299932	late	doublet	late	G1
EE5A10S3	EE5A8S1	0.707966539461807	late	doublet	early	G1
EE5A10S3	EE5A8S3	0.736702392761232	late	doublet	late	G1
EE5A10S3	EE5A9S1	0.698109196471343	late	doublet	early	G1
EE5A10S3	EE5A9S3	0.743981776505388	late	doublet	late	doublet
EE5A10S3	EE5B10S1	0.705962102947478	late	doublet	early	low coverage
EE5A10S3	EE5B10S3	0.743139570416624	late	doublet	late	doublet
EE5A10S3	EE5B11S1	0.713991502137727	late	doublet	early	low coverage
EE5A10S3	EE5B11S3	0.7349329523145	late	doublet	late	G1
EE5A10S3	EE5B12S1	0.711171852375834	late	doublet	early	G1
EE5A10S3	EE5B12S3	0.720072236207992	late	doublet	late	G1
EE5A10S3	EE5B1S1	0.708464003146426	late	doublet	early	G1
EE5A10S3	EE5B1S3	0.732978673316202	late	doublet	late	G1
EE5A10S3	EE5B2S3	0.72993875469725	late	doublet	late	G1
EE5A10S3	EE5B3S1	0.709169807996735	late	doublet	early	G1
EE5A10S3	EE5B3S3	0.729725309708185	late	doublet	late	G1
EE5A10S3	EE5B4S1	0.704107306436042	late	doublet	early	G1
EE5A10S3	EE5B4S3	0.734500643003384	late	doublet	late	G1
EE5A10S3	EE5B5S1	0.702938750353735	late	doublet	early	G1
EE5A10S3	EE5B6S3	0.748083053921838	late	doublet	late	low coverage
EE5A10S3	EE5B7S1	0.694204205283713	late	doublet	early	G1
EE5A10S3	EE5B7S3	0.718846750202128	late	doublet	late	G1
EE5A10S3	EE5B8S1	0.698089221098907	late	doublet	early	G1
EE5A10S3	EE5B8S3	0.73761928719059	late	doublet	late	G1
EE5A10S3	EE5B9S1	0.691383356043687	late	doublet	early	G1
EE5A10S3	EE5B9S3	0.740011444974999	late	doublet	late	doublet
EE5A10S3	EE5C10S1	0.684262290191798	late	doublet	early	s-phase doublet
EE5A10S3	EE5C10S3	0.733760490181824	late	doublet	late	s-phase
EE5A10S3	EE5C11S1	0.71167666122611	late	doublet	early	G1
EE5A10S3	EE5C11S3	0.743104580935955	late	doublet	late	G1
EE5A10S3	EE5C12S1	0.707206677729633	late	doublet	early	G1
EE5A10S3	EE5C12S3	0.734904942724071	late	doublet	late	G1
EE5A10S3	EE5C1S1	0.714516304386642	late	doublet	early	G1
EE5A10S3	EE5C1S3	0.719517249250928	late	doublet	late	possible G2
EE5A10S3	EE5C2S1	0.711488737091075	late	doublet	early	G1
EE5A10S3	EE5C2S3	0.727961141922278	late	doublet	late	G1
EE5A10S3	EE5C3S1	0.709570803125145	late	doublet	early	G1
EE5A10S3	EE5C3S3	0.71848493442303	late	doublet	late	possible G2
EE5A10S3	EE5C4S1	0.705650311033864	late	doublet	early	G1
EE5A10S3	EE5C4S3	0.737815875555433	late	doublet	late	G1
EE5A10S3	EE5C5S1	0.709628249155079	late	doublet	early	G1
EE5A10S3	EE5C5S3	0.724362905149591	late	doublet	late	s-phase
EE5A10S3	EE5C6S1	0.711642608339249	late	doublet	early	G1
EE5A10S3	EE5C6S3	0.739140267687425	late	doublet	late	G1
EE5A10S3	EE5C7S1	0.711033759797788	late	doublet	early	G1
EE5A10S3	EE5C7S3	0.734607153992954	late	doublet	late	G1
EE5A10S3	EE5C8S1	0.712169737811941	late	doublet	early	G1
EE5A10S3	EE5C8S3	0.729824986234912	late	doublet	late	s-phase
EE5A10S3	EE5C9S1	0.729673769406038	late	doublet	early	G1
EE5A10S3	EE5C9S3	0.71276501824555	late	doublet	late	low coverage
EE5A10S3	EE5D10S1	0.71026095956554	late	doublet	early	G1
EE5A10S3	EE5D10S3	0.742005542298272	late	doublet	late	G1
EE5A10S3	EE5D11S3	0.737673557155217	late	doublet	late	G1
EE5A10S3	EE5D12S3	0.740796087696117	late	doublet	late	low coverage
EE5A10S3	EE5D1S1	0.711956651862138	late	doublet	early	G1
EE5A10S3	EE5D1S3	0.728545991796518	late	doublet	late	G1
EE5A10S3	EE5D2S1	0.708594247994334	late	doublet	early	G1
EE5A10S3	EE5D3S1	0.699858718268229	late	doublet	early	G1
EE5A10S3	EE5D3S3	0.73036035267271	late	doublet	late	G1
EE5A10S3	EE5D4S1	0.708404895130359	late	doublet	early	G1
EE5A10S3	EE5D4S3	0.718076181223974	late	doublet	late	G1
EE5A10S3	EE5D5S1	0.709494046553678	late	doublet	early	G1
EE5A10S3	EE5D5S3	0.715870762156756	late	doublet	late	G1
EE5A10S3	EE5D6S1	0.701033466281682	late	doublet	early	G1
EE5A10S3	EE5D6S3	0.721007333527704	late	doublet	late	s-phase
EE5A10S3	EE5D7S1	0.709245742548359	late	doublet	early	G1
EE5A10S3	EE5D7S3	0.737126567737216	late	doublet	late	G1
EE5A10S3	EE5D8S1	0.704107186001056	late	doublet	early	G1
EE5A10S3	EE5D8S3	0.736797809235853	late	doublet	late	G1
EE5A10S3	EE5D9S1	0.699368942279582	late	doublet	early	G1
EE5A10S3	EE5D9S3	0.738513545041543	late	doublet	late	G1
EE5A10S3	EE5E10S1	0.710241468696458	late	doublet	early	G1
EE5A10S3	EE5E10S3	0.722918059801587	late	doublet	late	G1
EE5A10S3	EE5E11S1	0.709575952255875	late	doublet	early	G1
EE5A10S3	EE5E12S1	0.71392094734063	late	doublet	early	G1
EE5A10S3	EE5E12S3	0.735520714833537	late	doublet	late	G1
EE5A10S3	EE5E1S1	0.70879168914635	late	doublet	early	G1
EE5A10S3	EE5E1S3	0.718355536951069	late	doublet	late	G1
EE5A10S3	EE5E2S1	0.688067520513961	late	doublet	early	G1
EE5A10S3	EE5E2S3	0.730366275679319	late	doublet	late	G1
EE5A10S3	EE5E3S1	0.710931035557904	late	doublet	early	G1
EE5A10S3	EE5E3S3	0.713966674807238	late	doublet	late	possible G2
EE5A10S3	EE5E4S1	0.702121223208999	late	doublet	early	G1
EE5A10S3	EE5E4S3	0.734417149124954	late	doublet	late	G1
EE5A10S3	EE5E5S3	0.735528757447753	late	doublet	late	G1
EE5A10S3	EE5E6S1	0.707793077837473	late	doublet	early	G1
EE5A10S3	EE5E6S3	0.736693643240656	late	doublet	late	low coverage
EE5A10S3	EE5E7S1	0.712848609455853	late	doublet	early	G1
EE5A10S3	EE5E7S3	0.735068752866129	late	doublet	late	low coverage
EE5A10S3	EE5E8S1	0.716035310087378	late	doublet	early	G1
EE5A10S3	EE5E8S3	0.733633467117307	late	doublet	late	low coverage
EE5A10S3	EE5E9S1	0.709922726395283	late	doublet	early	G1
EE5A10S3	EE5E9S3	0.74568864997332	late	doublet	late	G1
EE5A10S3	EE5F10S1	0.715279052090607	late	doublet	early	G1
EE5A10S3	EE5F10S3	0.737878961251551	late	doublet	late	G1
EE5A10S3	EE5F11S1	0.713036729065295	late	doublet	early	G1
EE5A10S3	EE5F11S3	0.735515369595911	late	doublet	late	G1
EE5A10S3	EE5F1S1	0.714052478414932	late	doublet	early	G1
EE5A10S3	EE5F1S3	0.731402154915122	late	doublet	late	s-phase
EE5A10S3	EE5F2S1	0.713381813031886	late	doublet	early	G1
EE5A10S3	EE5F2S3	0.736512609051451	late	doublet	late	G1
EE5A10S3	EE5F3S3	0.728426465116976	late	doublet	late	possible G2
EE5A10S3	EE5F4S1	0.698251447496913	late	doublet	early	G1
EE5A10S3	EE5F4S3	0.730792750634518	late	doublet	late	possible G2
EE5A10S3	EE5F5S1	0.699648624888433	late	doublet	early	G1
EE5A10S3	EE5F5S3	0.726256304225214	late	doublet	late	s-phase
EE5A10S3	EE5F6S1	0.701510276094334	late	doublet	early	G1
EE5A10S3	EE5F6S3	0.731840476100415	late	doublet	late	G1
EE5A10S3	EE5F7S1	0.70674971823691	late	doublet	early	G1
EE5A10S3	EE5F7S3	0.735844292708631	late	doublet	late	low coverage
EE5A10S3	EE5F8S1	0.713627802655538	late	doublet	early	G1
EE5A10S3	EE5F8S3	0.722348410409688	late	doublet	late	G1
EE5A10S3	EE5F9S1	0.721422589858077	late	doublet	early	low coverage
EE5A10S3	EE5F9S3	0.740117648430577	late	doublet	late	G1
EE5A10S3	EE5G10S1	0.706898880814806	late	doublet	early	G1
EE5A10S3	EE5G10S3	0.734320480686237	late	doublet	late	G1
EE5A10S3	EE5G11S1	0.707709045152144	late	doublet	early	G1
EE5A10S3	EE5G11S3	0.738050837242022	late	doublet	late	G1
EE5A10S3	EE5G12S1	0.712312182845089	late	doublet	early	G1
EE5A10S3	EE5G12S3	0.733224209457681	late	doublet	late	G1
EE5A10S3	EE5G1S1	0.706892745835416	late	doublet	early	G1
EE5A10S3	EE5G1S3	0.717701112043676	late	doublet	late	possible G2
EE5A10S3	EE5G2S3	0.732088529752121	late	doublet	late	G1
EE5A10S3	EE5G3S1	0.710181343477631	late	doublet	early	G1
EE5A10S3	EE5G3S3	0.732074583444742	late	doublet	late	G1
EE5A10S3	EE5G4S1	0.712355310715632	late	doublet	early	G1
EE5A10S3	EE5G4S3	0.734048415210239	late	doublet	late	G1
EE5A10S3	EE5G5S1	0.708028160844712	late	doublet	early	G1
EE5A10S3	EE5G5S3	0.734438495374822	late	doublet	late	G1
EE5A10S3	EE5G6S1	0.712197473119813	late	doublet	early	G1
EE5A10S3	EE5G6S3	0.725090526030235	late	doublet	late	G1
EE5A10S3	EE5G7S1	0.709631843401901	late	doublet	early	G1
EE5A10S3	EE5G7S3	0.733017547949106	late	doublet	late	G1
EE5A10S3	EE5G8S3	0.731397159242304	late	doublet	late	G1
EE5A10S3	EE5G9S1	0.7105336858934	late	doublet	early	G1
EE5A10S3	EE5G9S3	0.738150529279658	late	doublet	late	G1
EE5A10S3	EE5H10S1	0.703199981593219	late	doublet	early	G1
EE5A10S3	EE5H10S3	0.733082000611085	late	doublet	late	doublet
EE5A10S3	EE5H11S3	0.734278974867559	late	doublet	late	possible G2
EE5A10S3	EE5H12S1	0.707696101497124	late	doublet	early	G1
EE5A10S3	EE5H12S3	0.734322625047917	late	doublet	late	possible G2
EE5A10S3	EE5H1S1	0.708794525563698	late	doublet	early	G1
EE5A10S3	EE5H1S3	0.734289337792034	late	doublet	late	G1
EE5A10S3	EE5H2S1	0.708074991948129	late	doublet	early	low coverage
EE5A10S3	EE5H2S3	0.730977716577667	late	doublet	late	G1
EE5A10S3	EE5H3S1	0.710886535761878	late	doublet	early	G1
EE5A10S3	EE5H3S3	0.714528998563551	late	doublet	late	G1
EE5A10S3	EE5H4S1	0.7139101769804	late	doublet	early	G1
EE5A10S3	EE5H4S3	0.733939688471432	late	doublet	late	s-phase
EE5A10S3	EE5H5S1	0.706388775333256	late	doublet	early	G1
EE5A10S3	EE5H5S3	0.7351531921987	late	doublet	late	G1
EE5A10S3	EE5H6S3	0.729716903698058	late	doublet	late	G1
EE5A10S3	EE5H7S1	0.69900648660179	late	doublet	early	low coverage
EE5A10S3	EE5H7S3	0.733971852728684	late	doublet	late	G1
EE5A10S3	EE5H8S1	0.711878014136617	late	doublet	early	low coverage
EE5A10S3	EE5H8S3	0.734497433334934	late	doublet	late	G1
EE5A10S3	EE5H9S1	0.716632147964601	late	doublet	early	G1
EE5A10S3	EE5H9S3	0.726448005720717	late	doublet	late	s-phase doublet
EE5A10S3	EE7A1	0.677170428449212	late	doublet	very late	G1
EE5A10S3	EE7A10	0.670055738407798	late	doublet	very late	low coverage
EE5A10S3	EE7A11	0.679387174752671	late	doublet	very late	G1
EE5A10S3	EE7A12	0.672525157629186	late	doublet	very late	low coverage
EE5A10S3	EE7A2	0.683582906778642	late	doublet	very late	G1
EE5A10S3	EE7A3	0.675929793478901	late	doublet	very late	G1
EE5A10S3	EE7A4	0.68022104605669	late	doublet	very late	G1
EE5A10S3	EE7A5	0.669421186717874	late	doublet	very late	possible G2
EE5A10S3	EE7A6	0.681518894933678	late	doublet	very late	G1
EE5A10S3	EE7A7	0.680112436019739	late	doublet	very late	G1
EE5A10S3	EE7A8	0.686130545534181	late	doublet	very late	G1
EE5A10S3	EE7A9	0.682665470986653	late	doublet	very late	G1
EE5A10S3	EE7B1	0.674568595427824	late	doublet	very late	low coverage
EE5A10S3	EE7B10	0.676779782770566	late	doublet	very late	G1
EE5A10S3	EE7B11	0.678005826359146	late	doublet	very late	G1
EE5A10S3	EE7B12	0.671903209946125	late	doublet	very late	G1
EE5A10S3	EE7B2	0.678217330519055	late	doublet	very late	G1
EE5A10S3	EE7B3	0.680632985081739	late	doublet	very late	G1
EE5A10S3	EE7B4	0.686149542745277	late	doublet	very late	G1
EE5A10S3	EE7B5	0.688785556913231	late	doublet	very late	low coverage
EE5A10S3	EE7B6	0.685252643592632	late	doublet	very late	G1
EE5A10S3	EE7B7	0.683740771465313	late	doublet	very late	G1
EE5A10S3	EE7B8	0.674581533497731	late	doublet	very late	G1
EE5A10S3	EE7B9	0.679730320818812	late	doublet	very late	G1
EE5A10S3	EE7C1	0.68124080052054	late	doublet	very late	G1
EE5A10S3	EE7C10	0.68038239689435	late	doublet	very late	G1
EE5A10S3	EE7C11	0.670363700948048	late	doublet	very late	G1
EE5A10S3	EE7C2	0.683142515065181	late	doublet	very late	G1
EE5A10S3	EE7C3	0.675082113252916	late	doublet	very late	G1
EE5A10S3	EE7C4	0.671142436892892	late	doublet	very late	s-phase
EE5A10S3	EE7C5	0.675232492065472	late	doublet	very late	low coverage
EE5A10S3	EE7C6	0.685081567829515	late	doublet	very late	G1
EE5A10S3	EE7C7	0.676505085958137	late	doublet	very late	G1
EE5A10S3	EE7C8	0.682141267894772	late	doublet	very late	G1
EE5A10S3	EE7C9	0.686118493067496	late	doublet	very late	G1
EE5A10S3	EE7D1	0.687187516911698	late	doublet	very late	low coverage
EE5A10S3	EE7D10	0.67796980589504	late	doublet	very late	G1
EE5A10S3	EE7D11	0.66994962773522	late	doublet	very late	G1
EE5A10S3	EE7D12	0.680438929211248	late	doublet	very late	G1
EE5A10S3	EE7D2	0.675013318162209	late	doublet	very late	G1
EE5A10S3	EE7D3	0.676077808313294	late	doublet	very late	low coverage
EE5A10S3	EE7D4	0.663323978755647	late	doublet	very late	G1
EE5A10S3	EE7D5	0.681494114818526	late	doublet	very late	G1
EE5A10S3	EE7D6	0.683736509768211	late	doublet	very late	G1
EE5A10S3	EE7D7	0.676201170522529	late	doublet	very late	G1
EE5A10S3	EE7D8	0.678167173721398	late	doublet	very late	G1
EE5A10S3	EE7D9	0.675594432128777	late	doublet	very late	G1
EE5A10S3	EE7E1	0.672488979508785	late	doublet	very late	low coverage
EE5A10S3	EE7E10	0.677113219260781	late	doublet	very late	G1
EE5A10S3	EE7E11	0.677354937930805	late	doublet	very late	G1
EE5A10S3	EE7E12	0.673924826101477	late	doublet	very late	G1
EE5A10S3	EE7E2	0.675931084049404	late	doublet	very late	G1
EE5A10S3	EE7E3	0.679305477563229	late	doublet	very late	G1
EE5A10S3	EE7E4	0.683153363919672	late	doublet	very late	G1
EE5A10S3	EE7E6	0.680203667372654	late	doublet	very late	G1
EE5A10S3	EE7E7	0.67923932992182	late	doublet	very late	G1
EE5A10S3	EE7E8	0.673831222906241	late	doublet	very late	G1
EE5A10S3	EE7E9	0.670047800924048	late	doublet	very late	G1
EE5A10S3	EE7F1	0.680492826464253	late	doublet	very late	G1
EE5A10S3	EE7F10	0.67721718560769	late	doublet	very late	G1
EE5A10S3	EE7F11	0.670975499478738	late	doublet	very late	G1
EE5A10S3	EE7F12	0.684660001886259	late	doublet	very late	G1
EE5A10S3	EE7F2	0.670907837322133	late	doublet	very late	G1
EE5A10S3	EE7F3	0.677796490021629	late	doublet	very late	low coverage
EE5A10S3	EE7F4	0.683535607391748	late	doublet	very late	G1
EE5A10S3	EE7F5	0.677880672901954	late	doublet	very late	G1
EE5A10S3	EE7F6	0.681717216430985	late	doublet	very late	G1
EE5A10S3	EE7F7	0.683312843960781	late	doublet	very late	G1
EE5A10S3	EE7F8	0.679838544383045	late	doublet	very late	G1
EE5A10S3	EE7F9	0.682155510586075	late	doublet	very late	G1
EE5A10S3	EE7G1	0.67388156437732	late	doublet	very late	G1
EE5A10S3	EE7G10	0.665570580304362	late	doublet	very late	G1
EE5A10S3	EE7G11	0.675578133747701	late	doublet	very late	G1
EE5A10S3	EE7G12	0.680099528555784	late	doublet	very late	G1
EE5A10S3	EE7G2	0.669426516983489	late	doublet	very late	low coverage
EE5A10S3	EE7G3	0.679902218246199	late	doublet	very late	low coverage
EE5A10S3	EE7G4	0.679400496288176	late	doublet	very late	G1
EE5A10S3	EE7G5	0.685306731157133	late	doublet	very late	G1
EE5A10S3	EE7G6	0.681090736623859	late	doublet	very late	G1
EE5A10S3	EE7G7	0.682019460388877	late	doublet	very late	G1
EE5A10S3	EE7G8	0.672196026169327	late	doublet	very late	s-phase
EE5A10S3	EE7G9	0.681964994675171	late	doublet	very late	G1
EE5A10S3	EE7H1	0.676913918662488	late	doublet	very late	G1
EE5A10S3	EE7H10	0.676922428200276	late	doublet	very late	G1
EE5A10S3	EE7H11	0.300820028819147	late	doublet	very late	low coverage
EE5A10S3	EE7H2	0.677591261271081	late	doublet	very late	G1
EE5A10S3	EE7H3	0.673841673337882	late	doublet	very late	G1
EE5A10S3	EE7H4	0.685329820154302	late	doublet	very late	G1
EE5A10S3	EE7H5	0.664573155348656	late	doublet	very late	G1
EE5A10S3	EE7H6	0.675962621947823	late	doublet	very late	G1
EE5A10S3	EE7H7	0.679757476921464	late	doublet	very late	G1
EE5A10S3	EE7H8	0.681791526169183	late	doublet	very late	low coverage
EE5A10S3	EE7H9	0.677617752309507	late	doublet	very late	G1
EE5A11S1	EE5A10S1	0.727010772309026	early	G1	early	G1
EE5A11S1	EE5A10S3	0.712904848096807	early	G1	late	doublet
EE5A11S1	EE5A11S1	1	early	G1	early	G1
EE5A11S1	EE5A11S3	0.712478026768041	early	G1	late	G1
EE5A11S1	EE5A12S1	0.727228343158495	early	G1	early	G1
EE5A11S1	EE5A12S3	0.704232272548257	early	G1	late	G1
EE5A11S1	EE5A1S3	0.71692779138485	early	G1	late	G1
EE5A11S1	EE5A2S1	0.731081846182976	early	G1	early	G1
EE5A11S1	EE5A2S3	0.715973034069334	early	G1	late	G1
EE5A11S1	EE5A3S1	0.715913273088637	early	G1	early	G1
EE5A11S1	EE5A3S3	0.723712522395845	early	G1	late	G1
EE5A11S1	EE5A4S1	0.727803940886989	early	G1	early	G1
EE5A11S1	EE5A4S3	0.703722743004264	early	G1	late	G1
EE5A11S1	EE5A5S1	0.725209613752234	early	G1	early	G1
EE5A11S1	EE5A5S3	0.711162331678218	early	G1	late	s-phase
EE5A11S1	EE5A6S1	0.715855947667748	early	G1	early	G1
EE5A11S1	EE5A6S3	0.711786682527755	early	G1	late	low coverage
EE5A11S1	EE5A7S1	0.724916204610743	early	G1	early	G1
EE5A11S1	EE5A7S3	0.724101715464095	early	G1	late	G1
EE5A11S1	EE5A8S1	0.729256839847589	early	G1	early	G1
EE5A11S1	EE5A8S3	0.709074183323501	early	G1	late	G1
EE5A11S1	EE5A9S1	0.704013082732436	early	G1	early	G1
EE5A11S1	EE5A9S3	0.71372809862732	early	G1	late	doublet
EE5A11S1	EE5B10S1	0.725539767100009	early	G1	early	low coverage
EE5A11S1	EE5B10S3	0.712705948245398	early	G1	late	doublet
EE5A11S1	EE5B11S1	0.728800131717372	early	G1	early	low coverage
EE5A11S1	EE5B11S3	0.712587965662798	early	G1	late	G1
EE5A11S1	EE5B12S1	0.728122398617056	early	G1	early	G1
EE5A11S1	EE5B12S3	0.715537628675202	early	G1	late	G1
EE5A11S1	EE5B1S1	0.724485488285543	early	G1	early	G1
EE5A11S1	EE5B1S3	0.707298432612797	early	G1	late	G1
EE5A11S1	EE5B2S3	0.703961040156412	early	G1	late	G1
EE5A11S1	EE5B3S1	0.728535890815197	early	G1	early	G1
EE5A11S1	EE5B3S3	0.704563572167862	early	G1	late	G1
EE5A11S1	EE5B4S1	0.720297193300278	early	G1	early	G1
EE5A11S1	EE5B4S3	0.713008411948251	early	G1	late	G1
EE5A11S1	EE5B5S1	0.72432733414917	early	G1	early	G1
EE5A11S1	EE5B6S3	0.728279033252958	early	G1	late	low coverage
EE5A11S1	EE5B7S1	0.709506520006173	early	G1	early	G1
EE5A11S1	EE5B7S3	0.718406508441638	early	G1	late	G1
EE5A11S1	EE5B8S1	0.706331255568557	early	G1	early	G1
EE5A11S1	EE5B8S3	0.72272883968701	early	G1	late	G1
EE5A11S1	EE5B9S1	0.716332859367594	early	G1	early	G1
EE5A11S1	EE5B9S3	0.712833706930229	early	G1	late	doublet
EE5A11S1	EE5C10S1	0.698031700189856	early	G1	early	s-phase doublet
EE5A11S1	EE5C10S3	0.710910049056295	early	G1	late	s-phase
EE5A11S1	EE5C11S1	0.72892623015172	early	G1	early	G1
EE5A11S1	EE5C11S3	0.714413255949952	early	G1	late	G1
EE5A11S1	EE5C12S1	0.721796501430005	early	G1	early	G1
EE5A11S1	EE5C12S3	0.723880956545554	early	G1	late	G1
EE5A11S1	EE5C1S1	0.730216345796501	early	G1	early	G1
EE5A11S1	EE5C1S3	0.694687973722528	early	G1	late	possible G2
EE5A11S1	EE5C2S1	0.72832770565703	early	G1	early	G1
EE5A11S1	EE5C2S3	0.701574076656523	early	G1	late	G1
EE5A11S1	EE5C3S1	0.726735463700031	early	G1	early	G1
EE5A11S1	EE5C3S3	0.693166236719701	early	G1	late	possible G2
EE5A11S1	EE5C4S1	0.72008157525998	early	G1	early	G1
EE5A11S1	EE5C4S3	0.723063494969216	early	G1	late	G1
EE5A11S1	EE5C5S1	0.728239019977551	early	G1	early	G1
EE5A11S1	EE5C5S3	0.70640907750178	early	G1	late	s-phase
EE5A11S1	EE5C6S1	0.725618949729502	early	G1	early	G1
EE5A11S1	EE5C6S3	0.722415087581537	early	G1	late	G1
EE5A11S1	EE5C7S1	0.71702086813245	early	G1	early	G1
EE5A11S1	EE5C7S3	0.710022413068364	early	G1	late	G1
EE5A11S1	EE5C8S1	0.729579041333175	early	G1	early	G1
EE5A11S1	EE5C8S3	0.710177707269677	early	G1	late	s-phase
EE5A11S1	EE5C9S1	0.728919807378825	early	G1	early	G1
EE5A11S1	EE5C9S3	0.704224946833498	early	G1	late	low coverage
EE5A11S1	EE5D10S1	0.724900289890612	early	G1	early	G1
EE5A11S1	EE5D10S3	0.714012156176314	early	G1	late	G1
EE5A11S1	EE5D11S3	0.713805697463951	early	G1	late	G1
EE5A11S1	EE5D12S3	0.715362636026506	early	G1	late	low coverage
EE5A11S1	EE5D1S1	0.717779543345362	early	G1	early	G1
EE5A11S1	EE5D1S3	0.7005070745007	early	G1	late	G1
EE5A11S1	EE5D2S1	0.719749812265624	early	G1	early	G1
EE5A11S1	EE5D3S1	0.715556679031433	early	G1	early	G1
EE5A11S1	EE5D3S3	0.704361382277014	early	G1	late	G1
EE5A11S1	EE5D4S1	0.726655983104144	early	G1	early	G1
EE5A11S1	EE5D4S3	0.71110541698054	early	G1	late	G1
EE5A11S1	EE5D5S1	0.726267021875392	early	G1	early	G1
EE5A11S1	EE5D5S3	0.708902013783403	early	G1	late	G1
EE5A11S1	EE5D6S1	0.710656103516597	early	G1	early	G1
EE5A11S1	EE5D6S3	0.69657450478405	early	G1	late	s-phase
EE5A11S1	EE5D7S1	0.728585965870707	early	G1	early	G1
EE5A11S1	EE5D7S3	0.716214199197774	early	G1	late	G1
EE5A11S1	EE5D8S1	0.723003836082635	early	G1	early	G1
EE5A11S1	EE5D8S3	0.71452172457385	early	G1	late	G1
EE5A11S1	EE5D9S1	0.716967371796912	early	G1	early	G1
EE5A11S1	EE5D9S3	0.718065052168298	early	G1	late	G1
EE5A11S1	EE5E10S1	0.726379321652051	early	G1	early	G1
EE5A11S1	EE5E10S3	0.718720323265285	early	G1	late	G1
EE5A11S1	EE5E11S1	0.731775796078858	early	G1	early	G1
EE5A11S1	EE5E12S1	0.729682070202548	early	G1	early	G1
EE5A11S1	EE5E12S3	0.712148325533133	early	G1	late	G1
EE5A11S1	EE5E1S1	0.726256263531728	early	G1	early	G1
EE5A11S1	EE5E1S3	0.713358026294213	early	G1	late	G1
EE5A11S1	EE5E2S1	0.699700424072447	early	G1	early	G1
EE5A11S1	EE5E2S3	0.704083699668698	early	G1	late	G1
EE5A11S1	EE5E3S1	0.719228230816094	early	G1	early	G1
EE5A11S1	EE5E3S3	0.68539459798248	early	G1	late	possible G2
EE5A11S1	EE5E4S1	0.717875108707554	early	G1	early	G1
EE5A11S1	EE5E4S3	0.725036369189075	early	G1	late	G1
EE5A11S1	EE5E5S3	0.713309857725026	early	G1	late	G1
EE5A11S1	EE5E6S1	0.725292406858807	early	G1	early	G1
EE5A11S1	EE5E6S3	0.715858213987108	early	G1	late	low coverage
EE5A11S1	EE5E7S1	0.731077198936034	early	G1	early	G1
EE5A11S1	EE5E7S3	0.713376154346839	early	G1	late	low coverage
EE5A11S1	EE5E8S1	0.730243078121259	early	G1	early	G1
EE5A11S1	EE5E8S3	0.708891155390753	early	G1	late	low coverage
EE5A11S1	EE5E9S1	0.725694744249132	early	G1	early	G1
EE5A11S1	EE5E9S3	0.723263296351858	early	G1	late	G1
EE5A11S1	EE5F10S1	0.730764761432469	early	G1	early	G1
EE5A11S1	EE5F10S3	0.709380220994795	early	G1	late	G1
EE5A11S1	EE5F11S1	0.729466908953758	early	G1	early	G1
EE5A11S1	EE5F11S3	0.713651883278907	early	G1	late	G1
EE5A11S1	EE5F1S1	0.726480196418259	early	G1	early	G1
EE5A11S1	EE5F1S3	0.717441657676543	early	G1	late	s-phase
EE5A11S1	EE5F2S1	0.731098183094208	early	G1	early	G1
EE5A11S1	EE5F2S3	0.717101974334206	early	G1	late	G1
EE5A11S1	EE5F3S3	0.698628585769244	early	G1	late	possible G2
EE5A11S1	EE5F4S1	0.709508237243296	early	G1	early	G1
EE5A11S1	EE5F4S3	0.714183447249121	early	G1	late	possible G2
EE5A11S1	EE5F5S1	0.71060217371968	early	G1	early	G1
EE5A11S1	EE5F5S3	0.709360107993377	early	G1	late	s-phase
EE5A11S1	EE5F6S1	0.712456089811718	early	G1	early	G1
EE5A11S1	EE5F6S3	0.715152005655803	early	G1	late	G1
EE5A11S1	EE5F7S1	0.716203310412115	early	G1	early	G1
EE5A11S1	EE5F7S3	0.713017294163744	early	G1	late	low coverage
EE5A11S1	EE5F8S1	0.72762930524773894	early	G1	early	G1
EE5A11S1	EE5F8S3	0.716978261148971	early	G1	late	G1
EE5A11S1	EE5F9S1	0.732361214037146	early	G1	early	low coverage
EE5A11S1	EE5F9S3	0.726561314785391	early	G1	late	G1
EE5A11S1	EE5G10S1	0.717355105835312	early	G1	early	G1
EE5A11S1	EE5G10S3	0.705957029902441	early	G1	late	G1
EE5A11S1	EE5G11S1	0.723304750407281	early	G1	early	G1
EE5A11S1	EE5G11S3	0.720943825766569	early	G1	late	G1
EE5A11S1	EE5G12S1	0.728046176625918	early	G1	early	G1
EE5A11S1	EE5G12S3	0.707951994899787	early	G1	late	G1
EE5A11S1	EE5G1S1	0.725660801384731	early	G1	early	G1
EE5A11S1	EE5G1S3	0.689571468800983	early	G1	late	possible G2
EE5A11S1	EE5G2S3	0.705561615887844	early	G1	late	G1
EE5A11S1	EE5G3S1	0.719021449550245	early	G1	early	G1
EE5A11S1	EE5G3S3	0.707560796588929	early	G1	late	G1
EE5A11S1	EE5G4S1	0.727794522858197	early	G1	early	G1
EE5A11S1	EE5G4S3	0.715720940029422	early	G1	late	G1
EE5A11S1	EE5G5S1	0.725226307593492	early	G1	early	G1
EE5A11S1	EE5G5S3	0.711616543952998	early	G1	late	G1
EE5A11S1	EE5G6S1	0.727374393965268	early	G1	early	G1
EE5A11S1	EE5G6S3	0.696716275524885	early	G1	late	G1
EE5A11S1	EE5G7S1	0.728502802684565	early	G1	early	G1
EE5A11S1	EE5G7S3	0.707606852698872	early	G1	late	G1
EE5A11S1	EE5G8S3	0.707472141831689	early	G1	late	G1
EE5A11S1	EE5G9S1	0.721842836828632	early	G1	early	G1
EE5A11S1	EE5G9S3	0.721401139410945	early	G1	late	G1
EE5A11S1	EE5H10S1	0.722485037433014	early	G1	early	G1
EE5A11S1	EE5H10S3	0.706846191829925	early	G1	late	doublet
EE5A11S1	EE5H11S3	0.710584226063696	early	G1	late	possible G2
EE5A11S1	EE5H12S1	0.723938136536358	early	G1	early	G1
EE5A11S1	EE5H12S3	0.712795659252962	early	G1	late	possible G2
EE5A11S1	EE5H1S1	0.723544367983659	early	G1	early	G1
EE5A11S1	EE5H1S3	0.710025524103174	early	G1	late	G1
EE5A11S1	EE5H2S1	0.715671905211844	early	G1	early	low coverage
EE5A11S1	EE5H2S3	0.708152734098672	early	G1	late	G1
EE5A11S1	EE5H3S1	0.718724044708003	early	G1	early	G1
EE5A11S1	EE5H3S3	0.707833150027947	early	G1	late	G1
EE5A11S1	EE5H4S1	0.728142297687974	early	G1	early	G1
EE5A11S1	EE5H4S3	0.717740259799568	early	G1	late	s-phase
EE5A11S1	EE5H5S1	0.726104033615445	early	G1	early	G1
EE5A11S1	EE5H5S3	0.721017299462657	early	G1	late	G1
EE5A11S1	EE5H6S3	0.704772409165823	early	G1	late	G1
EE5A11S1	EE5H7S1	0.719591233834745	early	G1	early	low coverage
EE5A11S1	EE5H7S3	0.710846910894641	early	G1	late	G1
EE5A11S1	EE5H8S1	0.728085391175232	early	G1	early	low coverage
EE5A11S1	EE5H8S3	0.709992900296879	early	G1	late	G1
EE5A11S1	EE5H9S1	0.728689970889085	early	G1	early	G1
EE5A11S1	EE5H9S3	0.703684431347058	early	G1	late	s-phase doublet
EE5A11S1	EE7A1	0.646207028332204	early	G1	very late	G1
EE5A11S1	EE7A10	0.63981058407505	early	G1	very late	low coverage
EE5A11S1	EE7A11	0.647433135648682	early	G1	very late	G1
EE5A11S1	EE7A12	0.64121864679043	early	G1	very late	low coverage
EE5A11S1	EE7A2	0.65365350871047	early	G1	very late	G1
EE5A11S1	EE7A3	0.643763125274025	early	G1	very late	G1
EE5A11S1	EE7A4	0.650664823254306	early	G1	very late	G1
EE5A11S1	EE7A5	0.63944120423595	early	G1	very late	possible G2
EE5A11S1	EE7A6	0.651131541917836	early	G1	very late	G1
EE5A11S1	EE7A7	0.650257569417021	early	G1	very late	G1
EE5A11S1	EE7A8	0.657588545235757	early	G1	very late	G1
EE5A11S1	EE7A9	0.653187233224355	early	G1	very late	G1
EE5A11S1	EE7B1	0.640766222603255	early	G1	very late	low coverage
EE5A11S1	EE7B10	0.646550918531449	early	G1	very late	G1
EE5A11S1	EE7B11	0.646794496909837	early	G1	very late	G1
EE5A11S1	EE7B12	0.639426363525309	early	G1	very late	G1
EE5A11S1	EE7B2	0.647317554729637	early	G1	very late	G1
EE5A11S1	EE7B3	0.652545451225354	early	G1	very late	G1
EE5A11S1	EE7B4	0.656147082623895	early	G1	very late	G1
EE5A11S1	EE7B5	0.659853767793565	early	G1	very late	low coverage
EE5A11S1	EE7B6	0.656852493065599	early	G1	very late	G1
EE5A11S1	EE7B7	0.654383969798849	early	G1	very late	G1
EE5A11S1	EE7B8	0.642789075221683	early	G1	very late	G1
EE5A11S1	EE7B9	0.650926357826042	early	G1	very late	G1
EE5A11S1	EE7C1	0.650082408915615	early	G1	very late	G1
EE5A11S1	EE7C10	0.65045729971164	early	G1	very late	G1
EE5A11S1	EE7C11	0.637141658856483	early	G1	very late	G1
EE5A11S1	EE7C2	0.654661507275768	early	G1	very late	G1
EE5A11S1	EE7C3	0.642769773813128	early	G1	very late	G1
EE5A11S1	EE7C4	0.644492360084546	early	G1	very late	s-phase
EE5A11S1	EE7C5	0.642214948425337	early	G1	very late	low coverage
EE5A11S1	EE7C6	0.657551680242411	early	G1	very late	G1
EE5A11S1	EE7C7	0.645135868587909	early	G1	very late	G1
EE5A11S1	EE7C8	0.652563077395359	early	G1	very late	G1
EE5A11S1	EE7C9	0.658813458493546	early	G1	very late	G1
EE5A11S1	EE7D1	0.658306847018533	early	G1	very late	low coverage
EE5A11S1	EE7D10	0.647099502545085	early	G1	very late	G1
EE5A11S1	EE7D11	0.637025542036827	early	G1	very late	G1
EE5A11S1	EE7D12	0.649312490851801	early	G1	very late	G1
EE5A11S1	EE7D2	0.644163602046971	early	G1	very late	G1
EE5A11S1	EE7D3	0.645875197230253	early	G1	very late	low coverage
EE5A11S1	EE7D4	0.631098713623602	early	G1	very late	G1
EE5A11S1	EE7D5	0.650725690394833	early	G1	very late	G1
EE5A11S1	EE7D6	0.654633177315588	early	G1	very late	G1
EE5A11S1	EE7D7	0.644860494857912	early	G1	very late	G1
EE5A11S1	EE7D8	0.646733924851854	early	G1	very late	G1
EE5A11S1	EE7D9	0.643497282256938	early	G1	very late	G1
EE5A11S1	EE7E1	0.638071700894514	early	G1	very late	low coverage
EE5A11S1	EE7E10	0.64649464589893	early	G1	very late	G1
EE5A11S1	EE7E11	0.646278695672669	early	G1	very late	G1
EE5A11S1	EE7E12	0.640936405127512	early	G1	very late	G1
EE5A11S1	EE7E2	0.645112335339474	early	G1	very late	G1
EE5A11S1	EE7E3	0.649950678352988	early	G1	very late	G1
EE5A11S1	EE7E4	0.654348814049295	early	G1	very late	G1
EE5A11S1	EE7E6	0.650303121266442	early	G1	very late	G1
EE5A11S1	EE7E7	0.647735358867125	early	G1	very late	G1
EE5A11S1	EE7E8	0.641524984865393	early	G1	very late	G1
EE5A11S1	EE7E9	0.63711907697018	early	G1	very late	G1
EE5A11S1	EE7F1	0.647831932649966	early	G1	very late	G1
EE5A11S1	EE7F10	0.645812336300195	early	G1	very late	G1
EE5A11S1	EE7F11	0.636964579604147	early	G1	very late	G1
EE5A11S1	EE7F12	0.656054148909501	early	G1	very late	G1
EE5A11S1	EE7F2	0.638589467519024	early	G1	very late	G1
EE5A11S1	EE7F3	0.648466333354365	early	G1	very late	low coverage
EE5A11S1	EE7F4	0.653817150140828	early	G1	very late	G1
EE5A11S1	EE7F5	0.645885471507656	early	G1	very late	G1
EE5A11S1	EE7F6	0.652240846188791	early	G1	very late	G1
EE5A11S1	EE7F7	0.654989391997463	early	G1	very late	G1
EE5A11S1	EE7F8	0.648780156348142	early	G1	very late	G1
EE5A11S1	EE7F9	0.653321368576186	early	G1	very late	G1
EE5A11S1	EE7G1	0.641267177121261	early	G1	very late	G1
EE5A11S1	EE7G10	0.628405577799742	early	G1	very late	G1
EE5A11S1	EE7G11	0.643698041395204	early	G1	very late	G1
EE5A11S1	EE7G12	0.65108659459856	early	G1	very late	G1
EE5A11S1	EE7G2	0.641058926108118	early	G1	very late	low coverage
EE5A11S1	EE7G3	0.650790561250502	early	G1	very late	low coverage
EE5A11S1	EE7G4	0.648593216688904	early	G1	very late	G1
EE5A11S1	EE7G5	0.656549897739787	early	G1	very late	G1
EE5A11S1	EE7G6	0.652783430912841	early	G1	very late	G1
EE5A11S1	EE7G7	0.65310745854546	early	G1	very late	G1
EE5A11S1	EE7G8	0.645945826820625	early	G1	very late	s-phase
EE5A11S1	EE7G9	0.653262458365616	early	G1	very late	G1
EE5A11S1	EE7H1	0.649041843712187	early	G1	very late	G1
EE5A11S1	EE7H10	0.644893379219839	early	G1	very late	G1
EE5A11S1	EE7H11	0.283346066797085	early	G1	very late	low coverage
EE5A11S1	EE7H2	0.647387595261507	early	G1	very late	G1
EE5A11S1	EE7H3	0.63998405793142	early	G1	very late	G1
EE5A11S1	EE7H4	0.657133169562573	early	G1	very late	G1
EE5A11S1	EE7H5	0.630012713741526	early	G1	very late	G1
EE5A11S1	EE7H6	0.645128912023062	early	G1	very late	G1
EE5A11S1	EE7H7	0.649213359606543	early	G1	very late	G1
EE5A11S1	EE7H8	0.650536173652807	early	G1	very late	low coverage
EE5A11S1	EE7H9	0.646540855540912	early	G1	very late	G1
EE5A11S3	EE5A10S1	0.70319982401814	late	G1	early	G1
EE5A11S3	EE5A10S3	0.734573978796803	late	G1	late	doublet
EE5A11S3	EE5A11S1	0.712478026768041	late	G1	early	G1
EE5A11S3	EE5A11S3	1	late	G1	late	G1
EE5A11S3	EE5A12S1	0.708013236449111	late	G1	early	G1
EE5A11S3	EE5A12S3	0.748089010095968	late	G1	late	G1
EE5A11S3	EE5A1S3	0.749445749033522	late	G1	late	G1
EE5A11S3	EE5A2S1	0.713512050872856	late	G1	early	G1
EE5A11S3	EE5A2S3	0.7493479838391	late	G1	late	G1
EE5A11S3	EE5A3S1	0.711445933971359	late	G1	early	G1
EE5A11S3	EE5A3S3	0.729026583369015	late	G1	late	G1
EE5A11S3	EE5A4S1	0.708398853364745	late	G1	early	G1
EE5A11S3	EE5A4S3	0.747227289960014	late	G1	late	G1
EE5A11S3	EE5A5S1	0.708192697280623	late	G1	early	G1
EE5A11S3	EE5A5S3	0.718572599933461	late	G1	late	s-phase
EE5A11S3	EE5A6S1	0.707042812817902	late	G1	early	G1
EE5A11S3	EE5A6S3	0.733454591161487	late	G1	late	low coverage
EE5A11S3	EE5A7S1	0.706907606117438	late	G1	early	G1
EE5A11S3	EE5A7S3	0.731026367710493	late	G1	late	G1
EE5A11S3	EE5A8S1	0.706412595030909	late	G1	early	G1
EE5A11S3	EE5A8S3	0.748929316252048	late	G1	late	G1
EE5A11S3	EE5A9S1	0.702114463269519	late	G1	early	G1
EE5A11S3	EE5A9S3	0.735663766175814	late	G1	late	doublet
EE5A11S3	EE5B10S1	0.708130244323791	late	G1	early	low coverage
EE5A11S3	EE5B10S3	0.730472497546655	late	G1	late	doublet
EE5A11S3	EE5B11S1	0.714557866838005	late	G1	early	low coverage
EE5A11S3	EE5B11S3	0.750807345853268	late	G1	late	G1
EE5A11S3	EE5B12S1	0.710125460462655	late	G1	early	G1
EE5A11S3	EE5B12S3	0.725801767438895	late	G1	late	G1
EE5A11S3	EE5B1S1	0.708582034529295	late	G1	early	G1
EE5A11S3	EE5B1S3	0.745189213726685	late	G1	late	G1
EE5A11S3	EE5B2S3	0.74197405681875	late	G1	late	G1
EE5A11S3	EE5B3S1	0.707978269547373	late	G1	early	G1
EE5A11S3	EE5B3S3	0.742447541716864	late	G1	late	G1
EE5A11S3	EE5B4S1	0.703555676772281	late	G1	early	G1
EE5A11S3	EE5B4S3	0.74570363349399	late	G1	late	G1
EE5A11S3	EE5B5S1	0.701975511781786	late	G1	early	G1
EE5A11S3	EE5B6S3	0.751947004895564	late	G1	late	low coverage
EE5A11S3	EE5B7S1	0.693626724120477	late	G1	early	G1
EE5A11S3	EE5B7S3	0.723340008405372	late	G1	late	G1
EE5A11S3	EE5B8S1	0.700975001984876	late	G1	early	G1
EE5A11S3	EE5B8S3	0.725854411614245	late	G1	late	G1
EE5A11S3	EE5B9S1	0.690694594932019	late	G1	early	G1
EE5A11S3	EE5B9S3	0.731143460030087	late	G1	late	doublet
EE5A11S3	EE5C10S1	0.684345180989878	late	G1	early	s-phase doublet
EE5A11S3	EE5C10S3	0.741724662611421	late	G1	late	s-phase
EE5A11S3	EE5C11S1	0.711566438625924	late	G1	early	G1
EE5A11S3	EE5C11S3	0.752853785140046	late	G1	late	G1
EE5A11S3	EE5C12S1	0.707064199014899	late	G1	early	G1
EE5A11S3	EE5C12S3	0.727428022601048	late	G1	late	G1
EE5A11S3	EE5C1S1	0.713772168846321	late	G1	early	G1
EE5A11S3	EE5C1S3	0.731274415381848	late	G1	late	possible G2
EE5A11S3	EE5C2S1	0.711576407870273	late	G1	early	G1
EE5A11S3	EE5C2S3	0.740400118971212	late	G1	late	G1
EE5A11S3	EE5C3S1	0.709529231960927	late	G1	early	G1
EE5A11S3	EE5C3S3	0.730957718333525	late	G1	late	possible G2
EE5A11S3	EE5C4S1	0.706018564740305	late	G1	early	G1
EE5A11S3	EE5C4S3	0.726933807537348	late	G1	late	G1
EE5A11S3	EE5C5S1	0.708840268555248	late	G1	early	G1
EE5A11S3	EE5C5S3	0.734765267192544	late	G1	late	s-phase
EE5A11S3	EE5C6S1	0.712091457159962	late	G1	early	G1
EE5A11S3	EE5C6S3	0.726843310094941	late	G1	late	G1
EE5A11S3	EE5C7S1	0.713317935973746	late	G1	early	G1
EE5A11S3	EE5C7S3	0.746800994357843	late	G1	late	G1
EE5A11S3	EE5C8S1	0.711691525274932	late	G1	early	G1
EE5A11S3	EE5C8S3	0.740581873465827	late	G1	late	s-phase
EE5A11S3	EE5C9S1	0.743109534524869	late	G1	early	G1
EE5A11S3	EE5C9S3	0.719526399822509	late	G1	late	low coverage
EE5A11S3	EE5D10S1	0.710220047879581	late	G1	early	G1
EE5A11S3	EE5D10S3	0.749513313086127	late	G1	late	G1
EE5A11S3	EE5D11S3	0.754180729756977	late	G1	late	G1
EE5A11S3	EE5D12S3	0.753291834804861	late	G1	late	low coverage
EE5A11S3	EE5D1S1	0.714033438784018	late	G1	early	G1
EE5A11S3	EE5D1S3	0.742665846980592	late	G1	late	G1
EE5A11S3	EE5D2S1	0.709309345183591	late	G1	early	G1
EE5A11S3	EE5D3S1	0.700426083313766	late	G1	early	G1
EE5A11S3	EE5D3S3	0.742503074764268	late	G1	late	G1
EE5A11S3	EE5D4S1	0.707187804906046	late	G1	early	G1
EE5A11S3	EE5D4S3	0.723597589297294	late	G1	late	G1
EE5A11S3	EE5D5S1	0.708855027269189	late	G1	early	G1
EE5A11S3	EE5D5S3	0.722364613291812	late	G1	late	G1
EE5A11S3	EE5D6S1	0.702602944593956	late	G1	early	G1
EE5A11S3	EE5D6S3	0.734227652201291	late	G1	late	s-phase
EE5A11S3	EE5D7S1	0.709567877455757	late	G1	early	G1
EE5A11S3	EE5D7S3	0.749116924133894	late	G1	late	G1
EE5A11S3	EE5D8S1	0.703325543547168	late	G1	early	G1
EE5A11S3	EE5D8S3	0.748485040109336	late	G1	late	G1
EE5A11S3	EE5D9S1	0.700532244729227	late	G1	early	G1
EE5A11S3	EE5D9S3	0.749695916001909	late	G1	late	G1
EE5A11S3	EE5E10S1	0.70962000885568	late	G1	early	G1
EE5A11S3	EE5E10S3	0.722766056267962	late	G1	late	G1
EE5A11S3	EE5E11S1	0.708067404045098	late	G1	early	G1
EE5A11S3	EE5E12S1	0.713194746798669	late	G1	early	G1
EE5A11S3	EE5E12S3	0.746706503151685	late	G1	late	G1
EE5A11S3	EE5E1S1	0.707725417588208	late	G1	early	G1
EE5A11S3	EE5E1S3	0.724098269894652	late	G1	late	G1
EE5A11S3	EE5E2S1	0.690917413451677	late	G1	early	G1
EE5A11S3	EE5E2S3	0.740665177023338	late	G1	late	G1
EE5A11S3	EE5E3S1	0.711911695931295	late	G1	early	G1
EE5A11S3	EE5E3S3	0.727605822780157	late	G1	late	possible G2
EE5A11S3	EE5E4S1	0.702364235349308	late	G1	early	G1
EE5A11S3	EE5E4S3	0.725952289453733	late	G1	late	G1
EE5A11S3	EE5E5S3	0.748014862994972	late	G1	late	G1
EE5A11S3	EE5E6S1	0.707219136425202	late	G1	early	G1
EE5A11S3	EE5E6S3	0.748283377119656	late	G1	late	low coverage
EE5A11S3	EE5E7S1	0.712566493553095	late	G1	early	G1
EE5A11S3	EE5E7S3	0.746313105010375	late	G1	late	low coverage
EE5A11S3	EE5E8S1	0.714495237386807	late	G1	early	G1
EE5A11S3	EE5E8S3	0.746327759173627	late	G1	late	low coverage
EE5A11S3	EE5E9S1	0.709351195631042	late	G1	early	G1
EE5A11S3	EE5E9S3	0.753963812869984	late	G1	late	G1
EE5A11S3	EE5F10S1	0.714668952242713	late	G1	early	G1
EE5A11S3	EE5F10S3	0.746299853539703	late	G1	late	G1
EE5A11S3	EE5F11S1	0.713341119691996	late	G1	early	G1
EE5A11S3	EE5F11S3	0.752235270863242	late	G1	late	G1
EE5A11S3	EE5F1S1	0.714497604496206	late	G1	early	G1
EE5A11S3	EE5F1S3	0.719402300385594	late	G1	late	s-phase
EE5A11S3	EE5F2S1	0.712515690815494	late	G1	early	G1
EE5A11S3	EE5F2S3	0.747376648070434	late	G1	late	G1
EE5A11S3	EE5F3S3	0.733459683190451	late	G1	late	possible G2
EE5A11S3	EE5F4S1	0.700809252578793	late	G1	early	G1
EE5A11S3	EE5F4S3	0.718602905606192	late	G1	late	possible G2
EE5A11S3	EE5F5S1	0.701397191068774	late	G1	early	G1
EE5A11S3	EE5F5S3	0.717002713919494	late	G1	late	s-phase
EE5A11S3	EE5F6S1	0.702282975198722	late	G1	early	G1
EE5A11S3	EE5F6S3	0.755363152484616	late	G1	late	G1
EE5A11S3	EE5F7S1	0.708503169130281	late	G1	early	G1
EE5A11S3	EE5F7S3	0.746465180944737	late	G1	late	low coverage
EE5A11S3	EE5F8S1	0.713501224386047	late	G1	early	G1
EE5A11S3	EE5F8S3	0.728014465826878	late	G1	late	G1
EE5A11S3	EE5F9S1	0.72145851194003	late	G1	early	low coverage
EE5A11S3	EE5F9S3	0.729079178935196	late	G1	late	G1
EE5A11S3	EE5G10S1	0.707714008499528	late	G1	early	G1
EE5A11S3	EE5G10S3	0.743103654743163	late	G1	late	G1
EE5A11S3	EE5G11S1	0.708255555218555	late	G1	early	G1
EE5A11S3	EE5G11S3	0.751686095623356	late	G1	late	G1
EE5A11S3	EE5G12S1	0.712641189419364	late	G1	early	G1
EE5A11S3	EE5G12S3	0.745842571893579	late	G1	late	G1
EE5A11S3	EE5G1S1	0.705987908843686	late	G1	early	G1
EE5A11S3	EE5G1S3	0.730701289254885	late	G1	late	possible G2
EE5A11S3	EE5G2S3	0.742029950083195	late	G1	late	G1
EE5A11S3	EE5G3S1	0.711754430091576	late	G1	early	G1
EE5A11S3	EE5G3S3	0.743667705588575	late	G1	late	G1
EE5A11S3	EE5G4S1	0.712163416024153	late	G1	early	G1
EE5A11S3	EE5G4S3	0.722523447101658	late	G1	late	G1
EE5A11S3	EE5G5S1	0.70800985061277	late	G1	early	G1
EE5A11S3	EE5G5S3	0.746243690306369	late	G1	late	G1
EE5A11S3	EE5G6S1	0.712538268500841	late	G1	early	G1
EE5A11S3	EE5G6S3	0.738988000021482	late	G1	late	G1
EE5A11S3	EE5G7S1	0.70898926131823	late	G1	early	G1
EE5A11S3	EE5G7S3	0.744242680258939	late	G1	late	G1
EE5A11S3	EE5G8S3	0.743130086559391	late	G1	late	G1
EE5A11S3	EE5G9S1	0.711503444711572	late	G1	early	G1
EE5A11S3	EE5G9S3	0.726965379673364	late	G1	late	G1
EE5A11S3	EE5H10S1	0.7030313646742	late	G1	early	G1
EE5A11S3	EE5H10S3	0.740715885143439	late	G1	late	doublet
EE5A11S3	EE5H11S3	0.749400881563859	late	G1	late	possible G2
EE5A11S3	EE5H12S1	0.707652886326674	late	G1	early	G1
EE5A11S3	EE5H12S3	0.745008848389664	late	G1	late	possible G2
EE5A11S3	EE5H1S1	0.708843274861325	late	G1	early	G1
EE5A11S3	EE5H1S3	0.745238793102954	late	G1	late	G1
EE5A11S3	EE5H2S1	0.712056763572637	late	G1	early	low coverage
EE5A11S3	EE5H2S3	0.743674725502875	late	G1	late	G1
EE5A11S3	EE5H3S1	0.713788710566334	late	G1	early	G1
EE5A11S3	EE5H3S3	0.721979114570188	late	G1	late	G1
EE5A11S3	EE5H4S1	0.713106345048541	late	G1	early	G1
EE5A11S3	EE5H4S3	0.724779449819649	late	G1	late	s-phase
EE5A11S3	EE5H5S1	0.705715024784032	late	G1	early	G1
EE5A11S3	EE5H5S3	0.724588898050908	late	G1	late	G1
EE5A11S3	EE5H6S3	0.742813849969613	late	G1	late	G1
EE5A11S3	EE5H7S1	0.697862238330143	late	G1	early	low coverage
EE5A11S3	EE5H7S3	0.746274735737299	late	G1	late	G1
EE5A11S3	EE5H8S1	0.711528761502694	late	G1	early	low coverage
EE5A11S3	EE5H8S3	0.747011439819964	late	G1	late	G1
EE5A11S3	EE5H9S1	0.717638127348677	late	G1	early	G1
EE5A11S3	EE5H9S3	0.735028807614199	late	G1	late	s-phase doublet
EE5A11S3	EE7A1	0.691377945972492	late	G1	very late	G1
EE5A11S3	EE7A10	0.681810804588157	late	G1	very late	low coverage
EE5A11S3	EE7A11	0.692848933186753	late	G1	very late	G1
EE5A11S3	EE7A12	0.685970048054415	late	G1	very late	low coverage
EE5A11S3	EE7A2	0.696348995657975	late	G1	very late	G1
EE5A11S3	EE7A3	0.691210567609978	late	G1	very late	G1
EE5A11S3	EE7A4	0.694121614512881	late	G1	very late	G1
EE5A11S3	EE7A5	0.682272339186387	late	G1	very late	possible G2
EE5A11S3	EE7A6	0.694516984168514	late	G1	very late	G1
EE5A11S3	EE7A7	0.693732255473031	late	G1	very late	G1
EE5A11S3	EE7A8	0.697710871353653	late	G1	very late	G1
EE5A11S3	EE7A9	0.69642502036399	late	G1	very late	G1
EE5A11S3	EE7B1	0.690782877483023	late	G1	very late	low coverage
EE5A11S3	EE7B10	0.691604257569507	late	G1	very late	G1
EE5A11S3	EE7B11	0.691594540226295	late	G1	very late	G1
EE5A11S3	EE7B12	0.686536823855216	late	G1	very late	G1
EE5A11S3	EE7B2	0.692775313063433	late	G1	very late	G1
EE5A11S3	EE7B3	0.693312481176877	late	G1	very late	G1
EE5A11S3	EE7B4	0.699351167661121	late	G1	very late	G1
EE5A11S3	EE7B5	0.70290869170253	late	G1	very late	low coverage
EE5A11S3	EE7B6	0.698685369636007	late	G1	very late	G1
EE5A11S3	EE7B7	0.695449709081611	late	G1	very late	G1
EE5A11S3	EE7B8	0.688536242331366	late	G1	very late	G1
EE5A11S3	EE7B9	0.693284275231409	late	G1	very late	G1
EE5A11S3	EE7C1	0.693912296189515	late	G1	very late	G1
EE5A11S3	EE7C10	0.694043312882291	late	G1	very late	G1
EE5A11S3	EE7C11	0.685340695882168	late	G1	very late	G1
EE5A11S3	EE7C2	0.696404049600239	late	G1	very late	G1
EE5A11S3	EE7C3	0.689154805678197	late	G1	very late	G1
EE5A11S3	EE7C4	0.682694545060299	late	G1	very late	s-phase
EE5A11S3	EE7C5	0.691979305104094	late	G1	very late	low coverage
EE5A11S3	EE7C6	0.698254127709717	late	G1	very late	G1
EE5A11S3	EE7C7	0.690348466986388	late	G1	very late	G1
EE5A11S3	EE7C8	0.695863225028096	late	G1	very late	G1
EE5A11S3	EE7C9	0.697967041771604	late	G1	very late	G1
EE5A11S3	EE7D1	0.700653628857019	late	G1	very late	low coverage
EE5A11S3	EE7D10	0.692375495403354	late	G1	very late	G1
EE5A11S3	EE7D11	0.684440520696614	late	G1	very late	G1
EE5A11S3	EE7D12	0.694725019783633	late	G1	very late	G1
EE5A11S3	EE7D2	0.689669456953735	late	G1	very late	G1
EE5A11S3	EE7D3	0.690252834878039	late	G1	very late	low coverage
EE5A11S3	EE7D4	0.677588874384299	late	G1	very late	G1
EE5A11S3	EE7D5	0.696690945742921	late	G1	very late	G1
EE5A11S3	EE7D6	0.697580121346391	late	G1	very late	G1
EE5A11S3	EE7D7	0.690611801242236	late	G1	very late	G1
EE5A11S3	EE7D8	0.692504708302597	late	G1	very late	G1
EE5A11S3	EE7D9	0.690701003202969	late	G1	very late	G1
EE5A11S3	EE7E1	0.68904896410717	late	G1	very late	low coverage
EE5A11S3	EE7E10	0.691894016865625	late	G1	very late	G1
EE5A11S3	EE7E11	0.691294792381767	late	G1	very late	G1
EE5A11S3	EE7E12	0.688163093375431	late	G1	very late	G1
EE5A11S3	EE7E2	0.6905640027278	late	G1	very late	G1
EE5A11S3	EE7E3	0.692271036350372	late	G1	very late	G1
EE5A11S3	EE7E4	0.695553452246204	late	G1	very late	G1
EE5A11S3	EE7E6	0.694301012683339	late	G1	very late	G1
EE5A11S3	EE7E7	0.692791276563945	late	G1	very late	G1
EE5A11S3	EE7E8	0.68877260523974	late	G1	very late	G1
EE5A11S3	EE7E9	0.686340710980378	late	G1	very late	G1
EE5A11S3	EE7F1	0.69565470816762	late	G1	very late	G1
EE5A11S3	EE7F10	0.690965513417965	late	G1	very late	G1
EE5A11S3	EE7F11	0.686709736251236	late	G1	very late	G1
EE5A11S3	EE7F12	0.697966051599287	late	G1	very late	G1
EE5A11S3	EE7F2	0.686271123048004	late	G1	very late	G1
EE5A11S3	EE7F3	0.691194387418637	late	G1	very late	low coverage
EE5A11S3	EE7F4	0.697319757896303	late	G1	very late	G1
EE5A11S3	EE7F5	0.693626082295115	late	G1	very late	G1
EE5A11S3	EE7F6	0.695240691357337	late	G1	very late	G1
EE5A11S3	EE7F7	0.696342949947155	late	G1	very late	G1
EE5A11S3	EE7F8	0.694387172550961	late	G1	very late	G1
EE5A11S3	EE7F9	0.693996007259361	late	G1	very late	G1
EE5A11S3	EE7G1	0.688761023802519	late	G1	very late	G1
EE5A11S3	EE7G10	0.68239418513951	late	G1	very late	G1
EE5A11S3	EE7G11	0.690110445017026	late	G1	very late	G1
EE5A11S3	EE7G12	0.69363380582383	late	G1	very late	G1
EE5A11S3	EE7G2	0.685030607898226	late	G1	very late	low coverage
EE5A11S3	EE7G3	0.692924013797468	late	G1	very late	low coverage
EE5A11S3	EE7G4	0.692701715516964	late	G1	very late	G1
EE5A11S3	EE7G5	0.698434986734181	late	G1	very late	G1
EE5A11S3	EE7G6	0.693723159825667	late	G1	very late	G1
EE5A11S3	EE7G7	0.696019143648608	late	G1	very late	G1
EE5A11S3	EE7G8	0.683594518078043	late	G1	very late	s-phase
EE5A11S3	EE7G9	0.695340681107831	late	G1	very late	G1
EE5A11S3	EE7H1	0.689995399888938	late	G1	very late	G1
EE5A11S3	EE7H10	0.692215481287603	late	G1	very late	G1
EE5A11S3	EE7H11	0.302852013785181	late	G1	very late	low coverage
EE5A11S3	EE7H2	0.691749530853818	late	G1	very late	G1
EE5A11S3	EE7H3	0.688075571334273	late	G1	very late	G1
EE5A11S3	EE7H4	0.699021577107987	late	G1	very late	G1
EE5A11S3	EE7H5	0.680381850551103	late	G1	very late	G1
EE5A11S3	EE7H6	0.689778056892796	late	G1	very late	G1
EE5A11S3	EE7H7	0.693691412379898	late	G1	very late	G1
EE5A11S3	EE7H8	0.697573381476428	late	G1	very late	low coverage
EE5A11S3	EE7H9	0.691485187759196	late	G1	very late	G1
EE5A12S1	EE5A10S1	0.728036573336924	early	G1	early	G1
EE5A12S1	EE5A10S3	0.708324748976448	early	G1	late	doublet
EE5A12S1	EE5A11S1	0.727228343158495	early	G1	early	G1
EE5A12S1	EE5A11S3	0.708013236449111	early	G1	late	G1
EE5A12S1	EE5A12S1	1	early	G1	early	G1
EE5A12S1	EE5A12S3	0.700277190780822	early	G1	late	G1
EE5A12S1	EE5A1S3	0.712594530545097	early	G1	late	G1
EE5A12S1	EE5A2S1	0.727540103218961	early	G1	early	G1
EE5A12S1	EE5A2S3	0.711077881655128	early	G1	late	G1
EE5A12S1	EE5A3S1	0.716464732058032	early	G1	early	G1
EE5A12S1	EE5A3S3	0.718375850364371	early	G1	late	G1
EE5A12S1	EE5A4S1	0.724476845211688	early	G1	early	G1
EE5A12S1	EE5A4S3	0.700354946539755	early	G1	late	G1
EE5A12S1	EE5A5S1	0.724374028546253	early	G1	early	G1
EE5A12S1	EE5A5S3	0.707197650026149	early	G1	late	s-phase
EE5A12S1	EE5A6S1	0.715422748189228	early	G1	early	G1
EE5A12S1	EE5A6S3	0.709823360179752	early	G1	late	low coverage
EE5A12S1	EE5A7S1	0.72466916018309	early	G1	early	G1
EE5A12S1	EE5A7S3	0.720239022718065	early	G1	late	G1
EE5A12S1	EE5A8S1	0.724384458485479	early	G1	early	G1
EE5A12S1	EE5A8S3	0.704778274510452	early	G1	late	G1
EE5A12S1	EE5A9S1	0.701899419282851	early	G1	early	G1
EE5A12S1	EE5A9S3	0.708738333681445	early	G1	late	doublet
EE5A12S1	EE5B10S1	0.721081927811691	early	G1	early	low coverage
EE5A12S1	EE5B10S3	0.7078244363224	early	G1	late	doublet
EE5A12S1	EE5B11S1	0.721386636151052	early	G1	early	low coverage
EE5A12S1	EE5B11S3	0.707421072072659	early	G1	late	G1
EE5A12S1	EE5B12S1	0.726897288927717	early	G1	early	G1
EE5A12S1	EE5B12S3	0.71179674725781	early	G1	late	G1
EE5A12S1	EE5B1S1	0.718952263452596	early	G1	early	G1
EE5A12S1	EE5B1S3	0.703497996944001	early	G1	late	G1
EE5A12S1	EE5B2S3	0.700028323300502	early	G1	late	G1
EE5A12S1	EE5B3S1	0.72555444146374	early	G1	early	G1
EE5A12S1	EE5B3S3	0.699988591361514	early	G1	late	G1
EE5A12S1	EE5B4S1	0.717449985697058	early	G1	early	G1
EE5A12S1	EE5B4S3	0.708804737851694	early	G1	late	G1
EE5A12S1	EE5B5S1	0.721887328756878	early	G1	early	G1
EE5A12S1	EE5B6S3	0.723819813292101	early	G1	late	low coverage
EE5A12S1	EE5B7S1	0.70598467704556	early	G1	early	G1
EE5A12S1	EE5B7S3	0.716483698910451	early	G1	late	G1
EE5A12S1	EE5B8S1	0.704137553391307	early	G1	early	G1
EE5A12S1	EE5B8S3	0.717509461953043	early	G1	late	G1
EE5A12S1	EE5B9S1	0.710249882357684	early	G1	early	G1
EE5A12S1	EE5B9S3	0.708624125478026	early	G1	late	doublet
EE5A12S1	EE5C10S1	0.694129842746991	early	G1	early	s-phase doublet
EE5A12S1	EE5C10S3	0.706677038685174	early	G1	late	s-phase
EE5A12S1	EE5C11S1	0.723382930990352	early	G1	early	G1
EE5A12S1	EE5C11S3	0.71102125766283	early	G1	late	G1
EE5A12S1	EE5C12S1	0.724761413886934	early	G1	early	G1
EE5A12S1	EE5C12S3	0.71956798733103	early	G1	late	G1
EE5A12S1	EE5C1S1	0.725954425812788	early	G1	early	G1
EE5A12S1	EE5C1S3	0.690220713686106	early	G1	late	possible G2
EE5A12S1	EE5C2S1	0.722936412124937	early	G1	early	G1
EE5A12S1	EE5C2S3	0.697577819864444	early	G1	late	G1
EE5A12S1	EE5C3S1	0.722124664637103	early	G1	early	G1
EE5A12S1	EE5C3S3	0.689215439657663	early	G1	late	possible G2
EE5A12S1	EE5C4S1	0.719082051665307	early	G1	early	G1
EE5A12S1	EE5C4S3	0.718402349445486	early	G1	late	G1
EE5A12S1	EE5C5S1	0.72480750554475	early	G1	early	G1
EE5A12S1	EE5C5S3	0.702832154918141	early	G1	late	s-phase
EE5A12S1	EE5C6S1	0.720009104474209	early	G1	early	G1
EE5A12S1	EE5C6S3	0.717569145493937	early	G1	late	G1
EE5A12S1	EE5C7S1	0.713447215166411	early	G1	early	G1
EE5A12S1	EE5C7S3	0.7055229820443	early	G1	late	G1
EE5A12S1	EE5C8S1	0.72665007084654	early	G1	early	G1
EE5A12S1	EE5C8S3	0.70582246311756	early	G1	late	s-phase
EE5A12S1	EE5C9S1	0.723992413694296	early	G1	early	G1
EE5A12S1	EE5C9S3	0.703456966849578	early	G1	late	low coverage
EE5A12S1	EE5D10S1	0.723511402661623	early	G1	early	G1
EE5A12S1	EE5D10S3	0.710131429680419	early	G1	late	G1
EE5A12S1	EE5D11S3	0.710201677572055	early	G1	late	G1
EE5A12S1	EE5D12S3	0.712197044960954	early	G1	late	low coverage
EE5A12S1	EE5D1S1	0.713560969055058	early	G1	early	G1
EE5A12S1	EE5D1S3	0.696918863623401	early	G1	late	G1
EE5A12S1	EE5D2S1	0.715559129666272	early	G1	early	G1
EE5A12S1	EE5D3S1	0.715098211930302	early	G1	early	G1
EE5A12S1	EE5D3S3	0.699658823706903	early	G1	late	G1
EE5A12S1	EE5D4S1	0.723735403041302	early	G1	early	G1
EE5A12S1	EE5D4S3	0.709024048149562	early	G1	late	G1
EE5A12S1	EE5D5S1	0.722586691294717	early	G1	early	G1
EE5A12S1	EE5D5S3	0.707215485406328	early	G1	late	G1
EE5A12S1	EE5D6S1	0.709985058623697	early	G1	early	G1
EE5A12S1	EE5D6S3	0.693233978774505	early	G1	late	s-phase
EE5A12S1	EE5D7S1	0.719211827827282	early	G1	early	G1
EE5A12S1	EE5D7S3	0.712060509330957	early	G1	late	G1
EE5A12S1	EE5D8S1	0.720708388814914	early	G1	early	G1
EE5A12S1	EE5D8S3	0.709944734298834	early	G1	late	G1
EE5A12S1	EE5D9S1	0.716956948881269	early	G1	early	G1
EE5A12S1	EE5D9S3	0.713313006407431	early	G1	late	G1
EE5A12S1	EE5E10S1	0.72331979090805	early	G1	early	G1
EE5A12S1	EE5E10S3	0.718288500422308	early	G1	late	G1
EE5A12S1	EE5E11S1	0.727331486313973	early	G1	early	G1
EE5A12S1	EE5E12S1	0.729232786529102	early	G1	early	G1
EE5A12S1	EE5E12S3	0.707936756804936	early	G1	late	G1
EE5A12S1	EE5E1S1	0.722059813291606	early	G1	early	G1
EE5A12S1	EE5E1S3	0.709831703433177	early	G1	late	G1
EE5A12S1	EE5E2S1	0.697959470773895	early	G1	early	G1
EE5A12S1	EE5E2S3	0.700152727000739	early	G1	late	G1
EE5A12S1	EE5E3S1	0.718599238864409	early	G1	early	G1
EE5A12S1	EE5E3S3	0.68169077127536	early	G1	late	possible G2
EE5A12S1	EE5E4S1	0.715267268545957	early	G1	early	G1
EE5A12S1	EE5E4S3	0.721146032472482	early	G1	late	G1
EE5A12S1	EE5E5S3	0.708462822933699	early	G1	late	G1
EE5A12S1	EE5E6S1	0.722549557834666	early	G1	early	G1
EE5A12S1	EE5E6S3	0.711274897501224	early	G1	late	low coverage
EE5A12S1	EE5E7S1	0.72723916117923	early	G1	early	G1
EE5A12S1	EE5E7S3	0.708123507329886	early	G1	late	low coverage
EE5A12S1	EE5E8S1	0.725743934145056	early	G1	early	G1
EE5A12S1	EE5E8S3	0.704738226443412	early	G1	late	low coverage
EE5A12S1	EE5E9S1	0.724490871279894	early	G1	early	G1
EE5A12S1	EE5E9S3	0.719842915869531	early	G1	late	G1
EE5A12S1	EE5F10S1	0.725554734547465	early	G1	early	G1
EE5A12S1	EE5F10S3	0.705389141736332	early	G1	late	G1
EE5A12S1	EE5F11S1	0.727381418999792	early	G1	early	G1
EE5A12S1	EE5F11S3	0.70999666747728	early	G1	late	G1
EE5A12S1	EE5F1S1	0.722700183649218	early	G1	early	G1
EE5A12S1	EE5F1S3	0.712910973949137	early	G1	late	s-phase
EE5A12S1	EE5F2S1	0.725914992470709	early	G1	early	G1
EE5A12S1	EE5F2S3	0.713186777365379	early	G1	late	G1
EE5A12S1	EE5F3S3	0.694297485403795	early	G1	late	possible G2
EE5A12S1	EE5F4S1	0.706583209099379	early	G1	early	G1
EE5A12S1	EE5F4S3	0.710397804374182	early	G1	late	possible G2
EE5A12S1	EE5F5S1	0.709529955304468	early	G1	early	G1
EE5A12S1	EE5F5S3	0.705474047310527	early	G1	late	s-phase
EE5A12S1	EE5F6S1	0.709781606091743	early	G1	early	G1
EE5A12S1	EE5F6S3	0.711127830519913	early	G1	late	G1
EE5A12S1	EE5F7S1	0.714533153360183	early	G1	early	G1
EE5A12S1	EE5F7S3	0.709483763668411	early	G1	late	low coverage
EE5A12S1	EE5F8S1	0.723035763750074	early	G1	early	G1
EE5A12S1	EE5F8S3	0.712084063214331	early	G1	late	G1
EE5A12S1	EE5F9S1	0.728590513047192	early	G1	early	low coverage
EE5A12S1	EE5F9S3	0.721592450765864	early	G1	late	G1
EE5A12S1	EE5G10S1	0.716015776258033	early	G1	early	G1
EE5A12S1	EE5G10S3	0.701960889040168	early	G1	late	G1
EE5A12S1	EE5G11S1	0.716506641099411	early	G1	early	G1
EE5A12S1	EE5G11S3	0.715876005151653	early	G1	late	G1
EE5A12S1	EE5G12S1	0.72933665968232	early	G1	early	G1
EE5A12S1	EE5G12S3	0.704372790583204	early	G1	late	G1
EE5A12S1	EE5G1S1	0.722540219506648	early	G1	early	G1
EE5A12S1	EE5G1S3	0.685825336222612	early	G1	late	possible G2
EE5A12S1	EE5G2S3	0.70132843926885	early	G1	late	G1
EE5A12S1	EE5G3S1	0.718357181740691	early	G1	early	G1
EE5A12S1	EE5G3S3	0.703825269052862	early	G1	late	G1
EE5A12S1	EE5G4S1	0.723855838799304	early	G1	early	G1
EE5A12S1	EE5G4S3	0.711168334659621	early	G1	late	G1
EE5A12S1	EE5G5S1	0.724123536697916	early	G1	early	G1
EE5A12S1	EE5G5S3	0.707679107321736	early	G1	late	G1
EE5A12S1	EE5G6S1	0.72282692960382	early	G1	early	G1
EE5A12S1	EE5G6S3	0.692943174523397	early	G1	late	G1
EE5A12S1	EE5G7S1	0.72546122484347	early	G1	early	G1
EE5A12S1	EE5G7S3	0.702980722457093	early	G1	late	G1
EE5A12S1	EE5G8S3	0.703255075135886	early	G1	late	G1
EE5A12S1	EE5G9S1	0.718674837820013	early	G1	early	G1
EE5A12S1	EE5G9S3	0.717517092622583	early	G1	late	G1
EE5A12S1	EE5H10S1	0.715929207632866	early	G1	early	G1
EE5A12S1	EE5H10S3	0.702674649469493	early	G1	late	doublet
EE5A12S1	EE5H11S3	0.706035656840363	early	G1	late	possible G2
EE5A12S1	EE5H12S1	0.725646636154294	early	G1	early	G1
EE5A12S1	EE5H12S3	0.708141935668258	early	G1	late	possible G2
EE5A12S1	EE5H1S1	0.718184623337166	early	G1	early	G1
EE5A12S1	EE5H1S3	0.705890355174689	early	G1	late	G1
EE5A12S1	EE5H2S1	0.713777882207592	early	G1	early	low coverage
EE5A12S1	EE5H2S3	0.704077874177248	early	G1	late	G1
EE5A12S1	EE5H3S1	0.715484597738632	early	G1	early	G1
EE5A12S1	EE5H3S3	0.706824808249624	early	G1	late	G1
EE5A12S1	EE5H4S1	0.723616418319773	early	G1	early	G1
EE5A12S1	EE5H4S3	0.713126162303042	early	G1	late	s-phase
EE5A12S1	EE5H5S1	0.721004717542942	early	G1	early	G1
EE5A12S1	EE5H5S3	0.716496355665966	early	G1	late	G1
EE5A12S1	EE5H6S3	0.700457072019653	early	G1	late	G1
EE5A12S1	EE5H7S1	0.71670995928757	early	G1	early	low coverage
EE5A12S1	EE5H7S3	0.706421042574402	early	G1	late	G1
EE5A12S1	EE5H8S1	0.725789861167473	early	G1	early	low coverage
EE5A12S1	EE5H8S3	0.706272041486696	early	G1	late	G1
EE5A12S1	EE5H9S1	0.723348720132667	early	G1	early	G1
EE5A12S1	EE5H9S3	0.699954277868888	early	G1	late	s-phase doublet
EE5A12S1	EE7A1	0.64558618065258	early	G1	very late	G1
EE5A12S1	EE7A10	0.642143505903724	early	G1	very late	low coverage
EE5A12S1	EE7A11	0.647291957165139	early	G1	very late	G1
EE5A12S1	EE7A12	0.641103037814637	early	G1	very late	low coverage
EE5A12S1	EE7A2	0.653256965759114	early	G1	very late	G1
EE5A12S1	EE7A3	0.642425980717224	early	G1	very late	G1
EE5A12S1	EE7A4	0.649358705011569	early	G1	very late	G1
EE5A12S1	EE7A5	0.638750131056099	early	G1	very late	possible G2
EE5A12S1	EE7A6	0.650111380581814	early	G1	very late	G1
EE5A12S1	EE7A7	0.648984430965816	early	G1	very late	G1
EE5A12S1	EE7A8	0.656263392164159	early	G1	very late	G1
EE5A12S1	EE7A9	0.65239782625154	early	G1	very late	G1
EE5A12S1	EE7B1	0.640453965255135	early	G1	very late	low coverage
EE5A12S1	EE7B10	0.64507982416522	early	G1	very late	G1
EE5A12S1	EE7B11	0.645964788999232	early	G1	very late	G1
EE5A12S1	EE7B12	0.63858371173752	early	G1	very late	G1
EE5A12S1	EE7B2	0.646528057309279	early	G1	very late	G1
EE5A12S1	EE7B3	0.651814922130014	early	G1	very late	G1
EE5A12S1	EE7B4	0.6548977566498	early	G1	very late	G1
EE5A12S1	EE7B5	0.659292167408456	early	G1	very late	low coverage
EE5A12S1	EE7B6	0.65563293889019	early	G1	very late	G1
EE5A12S1	EE7B7	0.654006737623771	early	G1	very late	G1
EE5A12S1	EE7B8	0.642217218246299	early	G1	very late	G1
EE5A12S1	EE7B9	0.64931459420415	early	G1	very late	G1
EE5A12S1	EE7C1	0.649021698806204	early	G1	very late	G1
EE5A12S1	EE7C10	0.64978361273572	early	G1	very late	G1
EE5A12S1	EE7C11	0.63660346814605	early	G1	very late	G1
EE5A12S1	EE7C2	0.653684523311493	early	G1	very late	G1
EE5A12S1	EE7C3	0.642773502135488	early	G1	very late	G1
EE5A12S1	EE7C4	0.643621110747799	early	G1	very late	s-phase
EE5A12S1	EE7C5	0.641546031850296	early	G1	very late	low coverage
EE5A12S1	EE7C6	0.656626209767306	early	G1	very late	G1
EE5A12S1	EE7C7	0.643759382945674	early	G1	very late	G1
EE5A12S1	EE7C8	0.651674172719191	early	G1	very late	G1
EE5A12S1	EE7C9	0.657308856749149	early	G1	very late	G1
EE5A12S1	EE7D1	0.658001615936721	early	G1	very late	low coverage
EE5A12S1	EE7D10	0.6467679095624	early	G1	very late	G1
EE5A12S1	EE7D11	0.635799976335417	early	G1	very late	G1
EE5A12S1	EE7D12	0.649035455617836	early	G1	very late	G1
EE5A12S1	EE7D2	0.643575708249929	early	G1	very late	G1
EE5A12S1	EE7D3	0.645136151397614	early	G1	very late	low coverage
EE5A12S1	EE7D4	0.630363664797851	early	G1	very late	G1
EE5A12S1	EE7D5	0.650175692465246	early	G1	very late	G1
EE5A12S1	EE7D6	0.653882867731789	early	G1	very late	G1
EE5A12S1	EE7D7	0.643814441867983	early	G1	very late	G1
EE5A12S1	EE7D8	0.646750113780388	early	G1	very late	G1
EE5A12S1	EE7D9	0.643581306350945	early	G1	very late	G1
EE5A12S1	EE7E1	0.638907221790541	early	G1	very late	low coverage
EE5A12S1	EE7E10	0.646039661991104	early	G1	very late	G1
EE5A12S1	EE7E11	0.645656497811162	early	G1	very late	G1
EE5A12S1	EE7E12	0.640197863876221	early	G1	very late	G1
EE5A12S1	EE7E2	0.644247463947328	early	G1	very late	G1
EE5A12S1	EE7E3	0.648771648706319	early	G1	very late	G1
EE5A12S1	EE7E4	0.6534740813652	early	G1	very late	G1
EE5A12S1	EE7E6	0.648839393882375	early	G1	very late	G1
EE5A12S1	EE7E7	0.646961634880294	early	G1	very late	G1
EE5A12S1	EE7E8	0.641020354210463	early	G1	very late	G1
EE5A12S1	EE7E9	0.636239864198486	early	G1	very late	G1
EE5A12S1	EE7F1	0.648105058422907	early	G1	very late	G1
EE5A12S1	EE7F10	0.644706425850981	early	G1	very late	G1
EE5A12S1	EE7F11	0.636491171180579	early	G1	very late	G1
EE5A12S1	EE7F12	0.65510550122852	early	G1	very late	G1
EE5A12S1	EE7F2	0.637566230119925	early	G1	very late	G1
EE5A12S1	EE7F3	0.647178240259897	early	G1	very late	low coverage
EE5A12S1	EE7F4	0.652041096818894	early	G1	very late	G1
EE5A12S1	EE7F5	0.645333091489795	early	G1	very late	G1
EE5A12S1	EE7F6	0.651587817512217	early	G1	very late	G1
EE5A12S1	EE7F7	0.654842580471631	early	G1	very late	G1
EE5A12S1	EE7F8	0.648053527289616	early	G1	very late	G1
EE5A12S1	EE7F9	0.652156371904049	early	G1	very late	G1
EE5A12S1	EE7G1	0.6410938497041	early	G1	very late	G1
EE5A12S1	EE7G10	0.627988449034018	early	G1	very late	G1
EE5A12S1	EE7G11	0.643349420643065	early	G1	very late	G1
EE5A12S1	EE7G12	0.650086242180325	early	G1	very late	G1
EE5A12S1	EE7G2	0.640191731754454	early	G1	very late	low coverage
EE5A12S1	EE7G3	0.649928308837421	early	G1	very late	low coverage
EE5A12S1	EE7G4	0.647341529684593	early	G1	very late	G1
EE5A12S1	EE7G5	0.655599591591411	early	G1	very late	G1
EE5A12S1	EE7G6	0.651788814011919	early	G1	very late	G1
EE5A12S1	EE7G7	0.651737544193211	early	G1	very late	G1
EE5A12S1	EE7G8	0.645203128700581	early	G1	very late	s-phase
EE5A12S1	EE7G9	0.652053895988603	early	G1	very late	G1
EE5A12S1	EE7H1	0.647698170930489	early	G1	very late	G1
EE5A12S1	EE7H10	0.643950839450179	early	G1	very late	G1
EE5A12S1	EE7H11	0.281809930049841	early	G1	very late	low coverage
EE5A12S1	EE7H2	0.646436718966781	early	G1	very late	G1
EE5A12S1	EE7H3	0.640108121197001	early	G1	very late	G1
EE5A12S1	EE7H4	0.655570683730029	early	G1	very late	G1
EE5A12S1	EE7H5	0.629118655838175	early	G1	very late	G1
EE5A12S1	EE7H6	0.644508767734121	early	G1	very late	G1
EE5A12S1	EE7H7	0.648331911745726	early	G1	very late	G1
EE5A12S1	EE7H8	0.650032311117781	early	G1	very late	low coverage
EE5A12S1	EE7H9	0.645803594797647	early	G1	very late	G1
EE5A12S3	EE5A10S1	0.694745775399677	late	G1	early	G1
EE5A12S3	EE5A10S3	0.735095206563519	late	G1	late	doublet
EE5A12S3	EE5A11S1	0.704232272548257	late	G1	early	G1
EE5A12S3	EE5A11S3	0.748089010095968	late	G1	late	G1
EE5A12S3	EE5A12S1	0.700277190780822	late	G1	early	G1
EE5A12S3	EE5A12S3	1	late	G1	late	G1
EE5A12S3	EE5A1S3	0.752002669585926	late	G1	late	G1
EE5A12S3	EE5A2S1	0.706119371259854	late	G1	early	G1
EE5A12S3	EE5A2S3	0.751169229220383	late	G1	late	G1
EE5A12S3	EE5A3S1	0.706174885645931	late	G1	early	G1
EE5A12S3	EE5A3S3	0.72280904004348	late	G1	late	G1
EE5A12S3	EE5A4S1	0.700320367447712	late	G1	early	G1
EE5A12S3	EE5A4S3	0.753222233558711	late	G1	late	G1
EE5A12S3	EE5A5S1	0.701497153536174	late	G1	early	G1
EE5A12S3	EE5A5S3	0.714518892666184	late	G1	late	s-phase
EE5A12S3	EE5A6S1	0.702088031584999	late	G1	early	G1
EE5A12S3	EE5A6S3	0.727171541157253	late	G1	late	low coverage
EE5A12S3	EE5A7S1	0.69888247589118	late	G1	early	G1
EE5A12S3	EE5A7S3	0.726931936522261	late	G1	late	G1
EE5A12S3	EE5A8S1	0.696496282461012	late	G1	early	G1
EE5A12S3	EE5A8S3	0.75614589926596	late	G1	late	G1
EE5A12S3	EE5A9S1	0.697335948200215	late	G1	early	G1
EE5A12S3	EE5A9S3	0.734812967685692	late	G1	late	doublet
EE5A12S3	EE5B10S1	0.703028823018193	late	G1	early	low coverage
EE5A12S3	EE5B10S3	0.730526184970237	late	G1	late	doublet
EE5A12S3	EE5B11S1	0.70778322607775	late	G1	early	low coverage
EE5A12S3	EE5B11S3	0.751828270517578	late	G1	late	G1
EE5A12S3	EE5B12S1	0.702685549515563	late	G1	early	G1
EE5A12S3	EE5B12S3	0.727631525278915	late	G1	late	G1
EE5A12S3	EE5B1S1	0.701343715733571	late	G1	early	G1
EE5A12S3	EE5B1S3	0.750882569364175	late	G1	late	G1
EE5A12S3	EE5B2S3	0.74850855110204	late	G1	late	G1
EE5A12S3	EE5B3S1	0.699090329840164	late	G1	early	G1
EE5A12S3	EE5B3S3	0.747725310453046	late	G1	late	G1
EE5A12S3	EE5B4S1	0.696456875416118	late	G1	early	G1
EE5A12S3	EE5B4S3	0.749792296156699	late	G1	late	G1
EE5A12S3	EE5B5S1	0.692226141395443	late	G1	early	G1
EE5A12S3	EE5B6S3	0.751193868755969	late	G1	late	low coverage
EE5A12S3	EE5B7S1	0.685926049198152	late	G1	early	G1
EE5A12S3	EE5B7S3	0.720591183978274	late	G1	late	G1
EE5A12S3	EE5B8S1	0.695774353591751	late	G1	early	G1
EE5A12S3	EE5B8S3	0.721982352256817	late	G1	late	G1
EE5A12S3	EE5B9S1	0.682867184433631	late	G1	early	G1
EE5A12S3	EE5B9S3	0.730943735603052	late	G1	late	doublet
EE5A12S3	EE5C10S1	0.678460664802998	late	G1	early	s-phase doublet
EE5A12S3	EE5C10S3	0.744898301930954	late	G1	late	s-phase
EE5A12S3	EE5C11S1	0.704318253723969	late	G1	early	G1
EE5A12S3	EE5C11S3	0.753606450794278	late	G1	late	G1
EE5A12S3	EE5C12S1	0.699974419144921	late	G1	early	G1
EE5A12S3	EE5C12S3	0.729765334558802	late	G1	late	G1
EE5A12S3	EE5C1S1	0.706202435448751	late	G1	early	G1
EE5A12S3	EE5C1S3	0.739185734771495	late	G1	late	possible G2
EE5A12S3	EE5C2S1	0.70322673982525	late	G1	early	G1
EE5A12S3	EE5C2S3	0.749759848309844	late	G1	late	G1
EE5A12S3	EE5C3S1	0.701751232583624	late	G1	early	G1
EE5A12S3	EE5C3S3	0.736167279747209	late	G1	late	possible G2
EE5A12S3	EE5C4S1	0.696922958086548	late	G1	early	G1
EE5A12S3	EE5C4S3	0.722715856995684	late	G1	late	G1
EE5A12S3	EE5C5S1	0.699767013465901	late	G1	early	G1
EE5A12S3	EE5C5S3	0.738053531433751	late	G1	late	s-phase
EE5A12S3	EE5C6S1	0.704534641569526	late	G1	early	G1
EE5A12S3	EE5C6S3	0.721530509307925	late	G1	late	G1
EE5A12S3	EE5C7S1	0.707441410398622	late	G1	early	G1
EE5A12S3	EE5C7S3	0.752839785509966	late	G1	late	G1
EE5A12S3	EE5C8S1	0.703429846099284	late	G1	early	G1
EE5A12S3	EE5C8S3	0.745032874119189	late	G1	late	s-phase
EE5A12S3	EE5C9S1	0.731087827556944	late	G1	early	G1
EE5A12S3	EE5C9S3	0.718191689241522	late	G1	late	low coverage
EE5A12S3	EE5D10S1	0.702707474612091	late	G1	early	G1
EE5A12S3	EE5D10S3	0.754427308206259	late	G1	late	G1
EE5A12S3	EE5D11S3	0.755740043333636	late	G1	late	G1
EE5A12S3	EE5D12S3	0.764246820255195	late	G1	late	low coverage
EE5A12S3	EE5D1S1	0.707950514677042	late	G1	early	G1
EE5A12S3	EE5D1S3	0.752106215355833	late	G1	late	G1
EE5A12S3	EE5D2S1	0.702774150673446	late	G1	early	G1
EE5A12S3	EE5D3S1	0.69352359587903	late	G1	early	G1
EE5A12S3	EE5D3S3	0.76724348975456	late	G1	late	G1
EE5A12S3	EE5D4S1	0.698823456512815	late	G1	early	G1
EE5A12S3	EE5D4S3	0.722365422031313	late	G1	late	G1
EE5A12S3	EE5D5S1	0.700922979339742	late	G1	early	G1
EE5A12S3	EE5D5S3	0.720689730930867	late	G1	late	G1
EE5A12S3	EE5D6S1	0.697508265221582	late	G1	early	G1
EE5A12S3	EE5D6S3	0.740077472243213	late	G1	late	s-phase
EE5A12S3	EE5D7S1	0.701816469350394	late	G1	early	G1
EE5A12S3	EE5D7S3	0.75411909147445	late	G1	late	G1
EE5A12S3	EE5D8S1	0.694399627958213	late	G1	early	G1
EE5A12S3	EE5D8S3	0.75398170779784	late	G1	late	G1
EE5A12S3	EE5D9S1	0.692618478297773	late	G1	early	G1
EE5A12S3	EE5D9S3	0.753965173396865	late	G1	late	G1
EE5A12S3	EE5E10S1	0.702976249157504	late	G1	early	G1
EE5A12S3	EE5E10S3	0.720097285322471	late	G1	late	G1
EE5A12S3	EE5E11S1	0.699772236259109	late	G1	early	G1
EE5A12S3	EE5E12S1	0.705478255641831	late	G1	early	G1
EE5A12S3	EE5E12S3	0.758121528468932	late	G1	late	G1
EE5A12S3	EE5E1S1	0.699364329003788	late	G1	early	G1
EE5A12S3	EE5E1S3	0.722911759046921	late	G1	late	G1
EE5A12S3	EE5E2S1	0.686528655312725	late	G1	early	G1
EE5A12S3	EE5E2S3	0.745850516947627	late	G1	late	G1
EE5A12S3	EE5E3S1	0.705199471370831	late	G1	early	G1
EE5A12S3	EE5E3S3	0.733769383494166	late	G1	late	possible G2
EE5A12S3	EE5E4S1	0.693958382251069	late	G1	early	G1
EE5A12S3	EE5E4S3	0.721754229456325	late	G1	late	G1
EE5A12S3	EE5E5S3	0.752448114302837	late	G1	late	G1
EE5A12S3	EE5E6S1	0.699584244993064	late	G1	early	G1
EE5A12S3	EE5E6S3	0.751645024437365	late	G1	late	low coverage
EE5A12S3	EE5E7S1	0.704006686298726	late	G1	early	G1
EE5A12S3	EE5E7S3	0.749382250944253	late	G1	late	low coverage
EE5A12S3	EE5E8S1	0.70639768378401	late	G1	early	G1
EE5A12S3	EE5E8S3	0.751842713110891	late	G1	late	low coverage
EE5A12S3	EE5E9S1	0.702094544187649	late	G1	early	G1
EE5A12S3	EE5E9S3	0.757015993993314	late	G1	late	G1
EE5A12S3	EE5F10S1	0.706963266668516	late	G1	early	G1
EE5A12S3	EE5F10S3	0.75213148427587	late	G1	late	G1
EE5A12S3	EE5F11S1	0.707142993890714	late	G1	early	G1
EE5A12S3	EE5F11S3	0.751733120845086	late	G1	late	G1
EE5A12S3	EE5F1S1	0.707922352835202	late	G1	early	G1
EE5A12S3	EE5F1S3	0.715246401262068	late	G1	late	s-phase
EE5A12S3	EE5F2S1	0.70473374727075	late	G1	early	G1
EE5A12S3	EE5F2S3	0.750540385886077	late	G1	late	G1
EE5A12S3	EE5F3S3	0.738614860846583	late	G1	late	possible G2
EE5A12S3	EE5F4S1	0.695050449482742	late	G1	early	G1
EE5A12S3	EE5F4S3	0.715112589900254	late	G1	late	possible G2
EE5A12S3	EE5F5S1	0.696428499565596	late	G1	early	G1
EE5A12S3	EE5F5S3	0.71359994879067	late	G1	late	s-phase
EE5A12S3	EE5F6S1	0.697591974056575	late	G1	early	G1
EE5A12S3	EE5F6S3	0.743374451489223	late	G1	late	G1
EE5A12S3	EE5F7S1	0.700948803195385	late	G1	early	G1
EE5A12S3	EE5F7S3	0.751830063244131	late	G1	late	low coverage
EE5A12S3	EE5F8S1	0.705580081800806	late	G1	early	G1
EE5A12S3	EE5F8S3	0.725303408824048	late	G1	late	G1
EE5A12S3	EE5F9S1	0.717162960924715	late	G1	early	low coverage
EE5A12S3	EE5F9S3	0.723708694808102	late	G1	late	G1
EE5A12S3	EE5G10S1	0.702219924141303	late	G1	early	G1
EE5A12S3	EE5G10S3	0.747612771175363	late	G1	late	G1
EE5A12S3	EE5G11S1	0.700979414671881	late	G1	early	G1
EE5A12S3	EE5G11S3	0.750330892781572	late	G1	late	G1
EE5A12S3	EE5G12S1	0.704648800244247	late	G1	early	G1
EE5A12S3	EE5G12S3	0.755627097938346	late	G1	late	G1
EE5A12S3	EE5G1S1	0.69820781900735	late	G1	early	G1
EE5A12S3	EE5G1S3	0.737453739775801	late	G1	late	possible G2
EE5A12S3	EE5G2S3	0.748184506151349	late	G1	late	G1
EE5A12S3	EE5G3S1	0.706030155069719	late	G1	early	G1
EE5A12S3	EE5G3S3	0.749448899999741	late	G1	late	G1
EE5A12S3	EE5G4S1	0.705073565148235	late	G1	early	G1
EE5A12S3	EE5G4S3	0.719361136762932	late	G1	late	G1
EE5A12S3	EE5G5S1	0.699694589096247	late	G1	early	G1
EE5A12S3	EE5G5S3	0.75099534625688	late	G1	late	G1
EE5A12S3	EE5G6S1	0.704754807900487	late	G1	early	G1
EE5A12S3	EE5G6S3	0.74552788318605	late	G1	late	G1
EE5A12S3	EE5G7S1	0.70012598416639	late	G1	early	G1
EE5A12S3	EE5G7S3	0.74997179832259	late	G1	late	G1
EE5A12S3	EE5G8S3	0.748721583211135	late	G1	late	G1
EE5A12S3	EE5G9S1	0.705318462053403	late	G1	early	G1
EE5A12S3	EE5G9S3	0.723172519541331	late	G1	late	G1
EE5A12S3	EE5H10S1	0.694922872194054	late	G1	early	G1
EE5A12S3	EE5H10S3	0.744056477191276	late	G1	late	doublet
EE5A12S3	EE5H11S3	0.750091575706631	late	G1	late	possible G2
EE5A12S3	EE5H12S1	0.700474290413358	late	G1	early	G1
EE5A12S3	EE5H12S3	0.752698256553143	late	G1	late	possible G2
EE5A12S3	EE5H1S1	0.70118717871061	late	G1	early	G1
EE5A12S3	EE5H1S3	0.75041081481402	late	G1	late	G1
EE5A12S3	EE5H2S1	0.709361232096371	late	G1	early	low coverage
EE5A12S3	EE5H2S3	0.7478586219164	late	G1	late	G1
EE5A12S3	EE5H3S1	0.70830201504585	late	G1	early	G1
EE5A12S3	EE5H3S3	0.721091898731334	late	G1	late	G1
EE5A12S3	EE5H4S1	0.705393750101431	late	G1	early	G1
EE5A12S3	EE5H4S3	0.720945216102444	late	G1	late	s-phase
EE5A12S3	EE5H5S1	0.695263486721076	late	G1	early	G1
EE5A12S3	EE5H5S3	0.718483266160121	late	G1	late	G1
EE5A12S3	EE5H6S3	0.748114029082345	late	G1	late	G1
EE5A12S3	EE5H7S1	0.687204608519746	late	G1	early	low coverage
EE5A12S3	EE5H7S3	0.750829374431001	late	G1	late	G1
EE5A12S3	EE5H8S1	0.70510995234126	late	G1	early	low coverage
EE5A12S3	EE5H8S3	0.753170544899671	late	G1	late	G1
EE5A12S3	EE5H9S1	0.71042147200671	late	G1	early	G1
EE5A12S3	EE5H9S3	0.738740756301711	late	G1	late	s-phase doublet
EE5A12S3	EE7A1	0.698318157938696	late	G1	very late	G1
EE5A12S3	EE7A10	0.688949343005992	late	G1	very late	low coverage
EE5A12S3	EE7A11	0.70076332800258	late	G1	very late	G1
EE5A12S3	EE7A12	0.692538691373315	late	G1	very late	low coverage
EE5A12S3	EE7A2	0.703124399752191	late	G1	very late	G1
EE5A12S3	EE7A3	0.699942054683913	late	G1	very late	G1
EE5A12S3	EE7A4	0.701990593665909	late	G1	very late	G1
EE5A12S3	EE7A5	0.689259383323523	late	G1	very late	possible G2
EE5A12S3	EE7A6	0.701791983662252	late	G1	very late	G1
EE5A12S3	EE7A7	0.701006080707573	late	G1	very late	G1
EE5A12S3	EE7A8	0.705031463538781	late	G1	very late	G1
EE5A12S3	EE7A9	0.703185189366752	late	G1	very late	G1
EE5A12S3	EE7B1	0.699675364802623	late	G1	very late	low coverage
EE5A12S3	EE7B10	0.699870735075767	late	G1	very late	G1
EE5A12S3	EE7B11	0.699522714924562	late	G1	very late	G1
EE5A12S3	EE7B12	0.695674255131571	late	G1	very late	G1
EE5A12S3	EE7B2	0.700447033111821	late	G1	very late	G1
EE5A12S3	EE7B3	0.699917247679728	late	G1	very late	G1
EE5A12S3	EE7B4	0.707526190086264	late	G1	very late	G1
EE5A12S3	EE7B5	0.709065210344538	late	G1	very late	low coverage
EE5A12S3	EE7B6	0.70404776408066	late	G1	very late	G1
EE5A12S3	EE7B7	0.701887018223051	late	G1	very late	G1
EE5A12S3	EE7B8	0.697223391913376	late	G1	very late	G1
EE5A12S3	EE7B9	0.700670096254731	late	G1	very late	G1
EE5A12S3	EE7C1	0.702507142834762	late	G1	very late	G1
EE5A12S3	EE7C10	0.701377989412359	late	G1	very late	G1
EE5A12S3	EE7C11	0.693239412280233	late	G1	very late	G1
EE5A12S3	EE7C2	0.702559762093484	late	G1	very late	G1
EE5A12S3	EE7C3	0.697824717949813	late	G1	very late	G1
EE5A12S3	EE7C4	0.6889460306516	late	G1	very late	s-phase
EE5A12S3	EE7C5	0.699474142117349	late	G1	very late	low coverage
EE5A12S3	EE7C6	0.704336936754329	late	G1	very late	G1
EE5A12S3	EE7C7	0.698947321329495	late	G1	very late	G1
EE5A12S3	EE7C8	0.7032130126687	late	G1	very late	G1
EE5A12S3	EE7C9	0.704133214006234	late	G1	very late	G1
EE5A12S3	EE7D1	0.708199763032981	late	G1	very late	low coverage
EE5A12S3	EE7D10	0.699834479551192	late	G1	very late	G1
EE5A12S3	EE7D11	0.693914252991963	late	G1	very late	G1
EE5A12S3	EE7D12	0.702055163924545	late	G1	very late	G1
EE5A12S3	EE7D2	0.697722782913614	late	G1	very late	G1
EE5A12S3	EE7D3	0.697189922867358	late	G1	very late	low coverage
EE5A12S3	EE7D4	0.686243538003073	late	G1	very late	G1
EE5A12S3	EE7D5	0.704586483885656	late	G1	very late	G1
EE5A12S3	EE7D6	0.705015720563157	late	G1	very late	G1
EE5A12S3	EE7D7	0.699354172098645	late	G1	very late	G1
EE5A12S3	EE7D8	0.700347652740365	late	G1	very late	G1
EE5A12S3	EE7D9	0.698507345533298	late	G1	very late	G1
EE5A12S3	EE7E1	0.69821815438757	late	G1	very late	low coverage
EE5A12S3	EE7E10	0.699435588959974	late	G1	very late	G1
EE5A12S3	EE7E11	0.69929601457109	late	G1	very late	G1
EE5A12S3	EE7E12	0.697593949169009	late	G1	very late	G1
EE5A12S3	EE7E2	0.698028451743203	late	G1	very late	G1
EE5A12S3	EE7E3	0.700272988483101	late	G1	very late	G1
EE5A12S3	EE7E4	0.702924170466796	late	G1	very late	G1
EE5A12S3	EE7E6	0.701883722670443	late	G1	very late	G1
EE5A12S3	EE7E7	0.701767346060578	late	G1	very late	G1
EE5A12S3	EE7E8	0.697823996179404	late	G1	very late	G1
EE5A12S3	EE7E9	0.694427579759513	late	G1	very late	G1
EE5A12S3	EE7F1	0.703871938027643	late	G1	very late	G1
EE5A12S3	EE7F10	0.699460876018624	late	G1	very late	G1
EE5A12S3	EE7F11	0.695078138733803	late	G1	very late	G1
EE5A12S3	EE7F12	0.704770116532938	late	G1	very late	G1
EE5A12S3	EE7F2	0.695157631351234	late	G1	very late	G1
EE5A12S3	EE7F3	0.698159854353835	late	G1	very late	low coverage
EE5A12S3	EE7F4	0.703380852655113	late	G1	very late	G1
EE5A12S3	EE7F5	0.701551733464084	late	G1	very late	G1
EE5A12S3	EE7F6	0.702177225139748	late	G1	very late	G1
EE5A12S3	EE7F7	0.703404330365805	late	G1	very late	G1
EE5A12S3	EE7F8	0.701003548020919	late	G1	very late	G1
EE5A12S3	EE7F9	0.701964589937677	late	G1	very late	G1
EE5A12S3	EE7G1	0.696711830896161	late	G1	very late	G1
EE5A12S3	EE7G10	0.692780585872537	late	G1	very late	G1
EE5A12S3	EE7G11	0.697848266153174	late	G1	very late	G1
EE5A12S3	EE7G12	0.700639092514104	late	G1	very late	G1
EE5A12S3	EE7G2	0.691259673684874	late	G1	very late	low coverage
EE5A12S3	EE7G3	0.699690732688134	late	G1	very late	low coverage
EE5A12S3	EE7G4	0.701090331135588	late	G1	very late	G1
EE5A12S3	EE7G5	0.705820790741859	late	G1	very late	G1
EE5A12S3	EE7G6	0.701068454646503	late	G1	very late	G1
EE5A12S3	EE7G7	0.703394710569278	late	G1	very late	G1
EE5A12S3	EE7G8	0.690417283899552	late	G1	very late	s-phase
EE5A12S3	EE7G9	0.701696628138631	late	G1	very late	G1
EE5A12S3	EE7H1	0.696738046414414	late	G1	very late	G1
EE5A12S3	EE7H10	0.700333708219078	late	G1	very late	G1
EE5A12S3	EE7H11	0.308069937401708	late	G1	very late	low coverage
EE5A12S3	EE7H2	0.699338621037743	late	G1	very late	G1
EE5A12S3	EE7H3	0.697651243805231	late	G1	very late	G1
EE5A12S3	EE7H4	0.705845987439486	late	G1	very late	G1
EE5A12S3	EE7H5	0.689945008271114	late	G1	very late	G1
EE5A12S3	EE7H6	0.697401721663739	late	G1	very late	G1
EE5A12S3	EE7H7	0.701019655418351	late	G1	very late	G1
EE5A12S3	EE7H8	0.704074386648474	late	G1	very late	low coverage
EE5A12S3	EE7H9	0.699405852462006	late	G1	very late	G1
EE5A1S3	EE5A10S1	0.709485808460989	late	G1	early	G1
EE5A1S3	EE5A10S3	0.739018051621467	late	G1	late	doublet
EE5A1S3	EE5A11S1	0.71692779138485	late	G1	early	G1
EE5A1S3	EE5A11S3	0.749445749033522	late	G1	late	G1
EE5A1S3	EE5A12S1	0.712594530545097	late	G1	early	G1
EE5A1S3	EE5A12S3	0.752002669585926	late	G1	late	G1
EE5A1S3	EE5A1S3	1	late	G1	late	G1
EE5A1S3	EE5A2S1	0.717320092395618	late	G1	early	G1
EE5A1S3	EE5A2S3	0.75987423438984	late	G1	late	G1
EE5A1S3	EE5A3S1	0.712964488712895	late	G1	early	G1
EE5A1S3	EE5A3S3	0.730594383155579	late	G1	late	G1
EE5A1S3	EE5A4S1	0.712440808705578	late	G1	early	G1
EE5A1S3	EE5A4S3	0.751449775080851	late	G1	late	G1
EE5A1S3	EE5A5S1	0.71237089049327	late	G1	early	G1
EE5A1S3	EE5A5S3	0.719261065742085	late	G1	late	s-phase
EE5A1S3	EE5A6S1	0.710321374669022	late	G1	early	G1
EE5A1S3	EE5A6S3	0.730868256328087	late	G1	late	low coverage
EE5A1S3	EE5A7S1	0.710103094626388	late	G1	early	G1
EE5A1S3	EE5A7S3	0.732315847908864	late	G1	late	G1
EE5A1S3	EE5A8S1	0.712100825975708	late	G1	early	G1
EE5A1S3	EE5A8S3	0.755137152761856	late	G1	late	G1
EE5A1S3	EE5A9S1	0.702906907017722	late	G1	early	G1
EE5A1S3	EE5A9S3	0.739697179696069	late	G1	late	doublet
EE5A1S3	EE5B10S1	0.712458650898472	late	G1	early	low coverage
EE5A1S3	EE5B10S3	0.735137554529551	late	G1	late	doublet
EE5A1S3	EE5B11S1	0.718309164821163	late	G1	early	low coverage
EE5A1S3	EE5B11S3	0.754209642230495	late	G1	late	G1
EE5A1S3	EE5B12S1	0.714418286252464	late	G1	early	G1
EE5A1S3	EE5B12S3	0.725238863127835	late	G1	late	G1
EE5A1S3	EE5B1S1	0.712399237381677	late	G1	early	G1
EE5A1S3	EE5B1S3	0.753724888160449	late	G1	late	G1
EE5A1S3	EE5B2S3	0.747948042412245	late	G1	late	G1
EE5A1S3	EE5B3S1	0.713119249515073	late	G1	early	G1
EE5A1S3	EE5B3S3	0.747432886442902	late	G1	late	G1
EE5A1S3	EE5B4S1	0.70774332926681	late	G1	early	G1
EE5A1S3	EE5B4S3	0.755880082759574	late	G1	late	G1
EE5A1S3	EE5B5S1	0.708292780664695	late	G1	early	G1
EE5A1S3	EE5B6S3	0.75345225713183	late	G1	late	low coverage
EE5A1S3	EE5B7S1	0.697844634624353	late	G1	early	G1
EE5A1S3	EE5B7S3	0.723851498550692	late	G1	late	G1
EE5A1S3	EE5B8S1	0.70286396814864	late	G1	early	G1
EE5A1S3	EE5B8S3	0.727320950670406	late	G1	late	G1
EE5A1S3	EE5B9S1	0.695519910410862	late	G1	early	G1
EE5A1S3	EE5B9S3	0.735905415869644	late	G1	late	doublet
EE5A1S3	EE5C10S1	0.68757848705997	late	G1	early	s-phase doublet
EE5A1S3	EE5C10S3	0.751475605740755	late	G1	late	s-phase
EE5A1S3	EE5C11S1	0.7158565994831	late	G1	early	G1
EE5A1S3	EE5C11S3	0.756252655624926	late	G1	late	G1
EE5A1S3	EE5C12S1	0.710770176472095	late	G1	early	G1
EE5A1S3	EE5C12S3	0.728477415736457	late	G1	late	G1
EE5A1S3	EE5C1S1	0.718608867420607	late	G1	early	G1
EE5A1S3	EE5C1S3	0.73951529117219	late	G1	late	possible G2
EE5A1S3	EE5C2S1	0.715525883639862	late	G1	early	G1
EE5A1S3	EE5C2S3	0.744984160970559	late	G1	late	G1
EE5A1S3	EE5C3S1	0.714816020863865	late	G1	early	G1
EE5A1S3	EE5C3S3	0.736896115068405	late	G1	late	possible G2
EE5A1S3	EE5C4S1	0.710521002249307	late	G1	early	G1
EE5A1S3	EE5C4S3	0.728618875734434	late	G1	late	G1
EE5A1S3	EE5C5S1	0.714222284825398	late	G1	early	G1
EE5A1S3	EE5C5S3	0.745883946790478	late	G1	late	s-phase
EE5A1S3	EE5C6S1	0.715568094383175	late	G1	early	G1
EE5A1S3	EE5C6S3	0.727960152035038	late	G1	late	G1
EE5A1S3	EE5C7S1	0.715427622525314	late	G1	early	G1
EE5A1S3	EE5C7S3	0.753316807283059	late	G1	late	G1
EE5A1S3	EE5C8S1	0.715802268913764	late	G1	early	G1
EE5A1S3	EE5C8S3	0.750626231999989	late	G1	late	s-phase
EE5A1S3	EE5C9S1	0.746839523000862	late	G1	early	G1
EE5A1S3	EE5C9S3	0.718685834812637	late	G1	late	low coverage
EE5A1S3	EE5D10S1	0.713971546292265	late	G1	early	G1
EE5A1S3	EE5D10S3	0.755768595744508	late	G1	late	G1
EE5A1S3	EE5D11S3	0.75707106784089	late	G1	late	G1
EE5A1S3	EE5D12S3	0.759044292573838	late	G1	late	low coverage
EE5A1S3	EE5D1S1	0.71566339938536	late	G1	early	G1
EE5A1S3	EE5D1S3	0.749541111013797	late	G1	late	G1
EE5A1S3	EE5D2S1	0.712746619981262	late	G1	early	G1
EE5A1S3	EE5D3S1	0.704012096774194	late	G1	early	G1
EE5A1S3	EE5D3S3	0.748650819735181	late	G1	late	G1
EE5A1S3	EE5D4S1	0.712615523785375	late	G1	early	G1
EE5A1S3	EE5D4S3	0.722842132138503	late	G1	late	G1
EE5A1S3	EE5D5S1	0.714284809332242	late	G1	early	G1
EE5A1S3	EE5D5S3	0.720724943158105	late	G1	late	G1
EE5A1S3	EE5D6S1	0.70530328128336	late	G1	early	G1
EE5A1S3	EE5D6S3	0.738870227097823	late	G1	late	s-phase
EE5A1S3	EE5D7S1	0.713459858866862	late	G1	early	G1
EE5A1S3	EE5D7S3	0.762995498330606	late	G1	late	G1
EE5A1S3	EE5D8S1	0.708328012940644	late	G1	early	G1
EE5A1S3	EE5D8S3	0.756026740767589	late	G1	late	G1
EE5A1S3	EE5D9S1	0.703709282544322	late	G1	early	G1
EE5A1S3	EE5D9S3	0.759554764254427	late	G1	late	G1
EE5A1S3	EE5E10S1	0.714149853697693	late	G1	early	G1
EE5A1S3	EE5E10S3	0.724076514586414	late	G1	late	G1
EE5A1S3	EE5E11S1	0.713854135517843	late	G1	early	G1
EE5A1S3	EE5E12S1	0.718041228106405	late	G1	early	G1
EE5A1S3	EE5E12S3	0.753437539920038	late	G1	late	G1
EE5A1S3	EE5E1S1	0.712159005987822	late	G1	early	G1
EE5A1S3	EE5E1S3	0.727540874028886	late	G1	late	G1
EE5A1S3	EE5E2S1	0.693371100936137	late	G1	early	G1
EE5A1S3	EE5E2S3	0.74804502834664	late	G1	late	G1
EE5A1S3	EE5E3S1	0.714789771180654	late	G1	early	G1
EE5A1S3	EE5E3S3	0.731946737096952	late	G1	late	possible G2
EE5A1S3	EE5E4S1	0.706648117594194	late	G1	early	G1
EE5A1S3	EE5E4S3	0.728526159685603	late	G1	late	G1
EE5A1S3	EE5E5S3	0.754373442358805	late	G1	late	G1
EE5A1S3	EE5E6S1	0.711489679201988	late	G1	early	G1
EE5A1S3	EE5E6S3	0.757405074445656	late	G1	late	low coverage
EE5A1S3	EE5E7S1	0.716899367484153	late	G1	early	G1
EE5A1S3	EE5E7S3	0.760558240168397	late	G1	late	low coverage
EE5A1S3	EE5E8S1	0.719804230231592	late	G1	early	G1
EE5A1S3	EE5E8S3	0.751946950743368	late	G1	late	low coverage
EE5A1S3	EE5E9S1	0.714353644804021	late	G1	early	G1
EE5A1S3	EE5E9S3	0.762159986932383	late	G1	late	G1
EE5A1S3	EE5F10S1	0.719072587784797	late	G1	early	G1
EE5A1S3	EE5F10S3	0.751641243390173	late	G1	late	G1
EE5A1S3	EE5F11S1	0.717380602007883	late	G1	early	G1
EE5A1S3	EE5F11S3	0.756479174123886	late	G1	late	G1
EE5A1S3	EE5F1S1	0.718180991957084	late	G1	early	G1
EE5A1S3	EE5F1S3	0.723883473517936	late	G1	late	s-phase
EE5A1S3	EE5F2S1	0.717262749605882	late	G1	early	G1
EE5A1S3	EE5F2S3	0.758309251370758	late	G1	late	G1
EE5A1S3	EE5F3S3	0.740427135295797	late	G1	late	possible G2
EE5A1S3	EE5F4S1	0.702976703802361	late	G1	early	G1
EE5A1S3	EE5F4S3	0.7198720901975	late	G1	late	possible G2
EE5A1S3	EE5F5S1	0.703680752429884	late	G1	early	G1
EE5A1S3	EE5F5S3	0.716991066014613	late	G1	late	s-phase
EE5A1S3	EE5F6S1	0.705503496854894	late	G1	early	G1
EE5A1S3	EE5F6S3	0.746766057244843	late	G1	late	G1
EE5A1S3	EE5F7S1	0.71139258392761	late	G1	early	G1
EE5A1S3	EE5F7S3	0.752856299764632	late	G1	late	low coverage
EE5A1S3	EE5F8S1	0.717770832992457	late	G1	early	G1
EE5A1S3	EE5F8S3	0.727139927698107	late	G1	late	G1
EE5A1S3	EE5F9S1	0.725692313309698	late	G1	early	low coverage
EE5A1S3	EE5F9S3	0.730034849230524	late	G1	late	G1
EE5A1S3	EE5G10S1	0.711000768765368	late	G1	early	G1
EE5A1S3	EE5G10S3	0.750899972576632	late	G1	late	G1
EE5A1S3	EE5G11S1	0.71148525591454	late	G1	early	G1
EE5A1S3	EE5G11S3	0.759953444395342	late	G1	late	G1
EE5A1S3	EE5G12S1	0.716151248261705	late	G1	early	G1
EE5A1S3	EE5G12S3	0.751960129662422	late	G1	late	G1
EE5A1S3	EE5G1S1	0.710541731940244	late	G1	early	G1
EE5A1S3	EE5G1S3	0.738138840905887	late	G1	late	possible G2
EE5A1S3	EE5G2S3	0.748744683024227	late	G1	late	G1
EE5A1S3	EE5G3S1	0.713713804626434	late	G1	early	G1
EE5A1S3	EE5G3S3	0.75058961674368	late	G1	late	G1
EE5A1S3	EE5G4S1	0.716511254305209	late	G1	early	G1
EE5A1S3	EE5G4S3	0.723408123144791	late	G1	late	G1
EE5A1S3	EE5G5S1	0.712086202054678	late	G1	early	G1
EE5A1S3	EE5G5S3	0.753606839261774	late	G1	late	G1
EE5A1S3	EE5G6S1	0.716544582923452	late	G1	early	G1
EE5A1S3	EE5G6S3	0.742942489793475	late	G1	late	G1
EE5A1S3	EE5G7S1	0.713490415393065	late	G1	early	G1
EE5A1S3	EE5G7S3	0.750544970839376	late	G1	late	G1
EE5A1S3	EE5G8S3	0.750383322736344	late	G1	late	G1
EE5A1S3	EE5G9S1	0.714777722423834	late	G1	early	G1
EE5A1S3	EE5G9S3	0.727973368605386	late	G1	late	G1
EE5A1S3	EE5H10S1	0.708800268349837	late	G1	early	G1
EE5A1S3	EE5H10S3	0.749452445177094	late	G1	late	doublet
EE5A1S3	EE5H11S3	0.752803551461226	late	G1	late	possible G2
EE5A1S3	EE5H12S1	0.711776541340627	late	G1	early	G1
EE5A1S3	EE5H12S3	0.753776685270706	late	G1	late	possible G2
EE5A1S3	EE5H1S1	0.712658292172629	late	G1	early	G1
EE5A1S3	EE5H1S3	0.756242137197925	late	G1	late	G1
EE5A1S3	EE5H2S1	0.713324523911037	late	G1	early	low coverage
EE5A1S3	EE5H2S3	0.75558555489311	late	G1	late	G1
EE5A1S3	EE5H3S1	0.715432315282305	late	G1	early	G1
EE5A1S3	EE5H3S3	0.719915492218461	late	G1	late	G1
EE5A1S3	EE5H4S1	0.717839430914455	late	G1	early	G1
EE5A1S3	EE5H4S3	0.72527484249475	late	G1	late	s-phase
EE5A1S3	EE5H5S1	0.71091007952331	late	G1	early	G1
EE5A1S3	EE5H5S3	0.726284671505058	late	G1	late	G1
EE5A1S3	EE5H6S3	0.754117305407989	late	G1	late	G1
EE5A1S3	EE5H7S1	0.703568659306576	late	G1	early	low coverage
EE5A1S3	EE5H7S3	0.753693099885734	late	G1	late	G1
EE5A1S3	EE5H8S1	0.716190681241324	late	G1	early	low coverage
EE5A1S3	EE5H8S3	0.753301933118175	late	G1	late	G1
EE5A1S3	EE5H9S1	0.720923414723628	late	G1	early	G1
EE5A1S3	EE5H9S3	0.742918131080006	late	G1	late	s-phase doublet
EE5A1S3	EE7A1	0.682112256536288	late	G1	very late	G1
EE5A1S3	EE7A10	0.675164257555848	late	G1	very late	low coverage
EE5A1S3	EE7A11	0.68419457459412	late	G1	very late	G1
EE5A1S3	EE7A12	0.677267162573179	late	G1	very late	low coverage
EE5A1S3	EE7A2	0.687807505445102	late	G1	very late	G1
EE5A1S3	EE7A3	0.681480297934326	late	G1	very late	G1
EE5A1S3	EE7A4	0.685310481904565	late	G1	very late	G1
EE5A1S3	EE7A5	0.673730742810945	late	G1	very late	possible G2
EE5A1S3	EE7A6	0.686246081242065	late	G1	very late	G1
EE5A1S3	EE7A7	0.685124338604298	late	G1	very late	G1
EE5A1S3	EE7A8	0.690208632524828	late	G1	very late	G1
EE5A1S3	EE7A9	0.687180116147654	late	G1	very late	G1
EE5A1S3	EE7B1	0.679984790505672	late	G1	very late	low coverage
EE5A1S3	EE7B10	0.681786661256906	late	G1	very late	G1
EE5A1S3	EE7B11	0.682846442946332	late	G1	very late	G1
EE5A1S3	EE7B12	0.676811760435503	late	G1	very late	G1
EE5A1S3	EE7B2	0.683436828209909	late	G1	very late	G1
EE5A1S3	EE7B3	0.685372942298193	late	G1	very late	G1
EE5A1S3	EE7B4	0.690243148599932	late	G1	very late	G1
EE5A1S3	EE7B5	0.694003680619359	late	G1	very late	low coverage
EE5A1S3	EE7B6	0.690188804815141	late	G1	very late	G1
EE5A1S3	EE7B7	0.687348813758336	late	G1	very late	G1
EE5A1S3	EE7B8	0.678595048057541	late	G1	very late	G1
EE5A1S3	EE7B9	0.684042203985932	late	G1	very late	G1
EE5A1S3	EE7C1	0.685156125200853	late	G1	very late	G1
EE5A1S3	EE7C10	0.685712421998965	late	G1	very late	G1
EE5A1S3	EE7C11	0.674863491870352	late	G1	very late	G1
EE5A1S3	EE7C2	0.688041667936902	late	G1	very late	G1
EE5A1S3	EE7C3	0.679400459222136	late	G1	very late	G1
EE5A1S3	EE7C4	0.675322006301789	late	G1	very late	s-phase
EE5A1S3	EE7C5	0.68127991904317	late	G1	very late	low coverage
EE5A1S3	EE7C6	0.689807778356117	late	G1	very late	G1
EE5A1S3	EE7C7	0.680939697696437	late	G1	very late	G1
EE5A1S3	EE7C8	0.686817440976535	late	G1	very late	G1
EE5A1S3	EE7C9	0.691019131529539	late	G1	very late	G1
EE5A1S3	EE7D1	0.693303639403945	late	G1	very late	low coverage
EE5A1S3	EE7D10	0.683746395316184	late	G1	very late	G1
EE5A1S3	EE7D11	0.674473404663237	late	G1	very late	G1
EE5A1S3	EE7D12	0.685268885696474	late	G1	very late	G1
EE5A1S3	EE7D2	0.680068285844905	late	G1	very late	G1
EE5A1S3	EE7D3	0.680594697197203	late	G1	very late	low coverage
EE5A1S3	EE7D4	0.66806671049691	late	G1	very late	G1
EE5A1S3	EE7D5	0.687173736803635	late	G1	very late	G1
EE5A1S3	EE7D6	0.688884987762969	late	G1	very late	G1
EE5A1S3	EE7D7	0.6810516861684	late	G1	very late	G1
EE5A1S3	EE7D8	0.682631705608275	late	G1	very late	G1
EE5A1S3	EE7D9	0.680396795270772	late	G1	very late	G1
EE5A1S3	EE7E1	0.678117286532377	late	G1	very late	low coverage
EE5A1S3	EE7E10	0.681959136269295	late	G1	very late	G1
EE5A1S3	EE7E11	0.681961553399261	late	G1	very late	G1
EE5A1S3	EE7E12	0.677721757324557	late	G1	very late	G1
EE5A1S3	EE7E2	0.680307726762487	late	G1	very late	G1
EE5A1S3	EE7E3	0.683894274893611	late	G1	very late	G1
EE5A1S3	EE7E4	0.687717424590415	late	G1	very late	G1
EE5A1S3	EE7E6	0.685446563366023	late	G1	very late	G1
EE5A1S3	EE7E7	0.682987320990872	late	G1	very late	G1
EE5A1S3	EE7E8	0.678901356747535	late	G1	very late	G1
EE5A1S3	EE7E9	0.675088091119941	late	G1	very late	G1
EE5A1S3	EE7F1	0.68641939420884	late	G1	very late	G1
EE5A1S3	EE7F10	0.682103760285402	late	G1	very late	G1
EE5A1S3	EE7F11	0.67668822679066	late	G1	very late	G1
EE5A1S3	EE7F12	0.689691345522493	late	G1	very late	G1
EE5A1S3	EE7F2	0.676163808794276	late	G1	very late	G1
EE5A1S3	EE7F3	0.682953388796515	late	G1	very late	low coverage
EE5A1S3	EE7F4	0.688372213447946	late	G1	very late	G1
EE5A1S3	EE7F5	0.683715928268702	late	G1	very late	G1
EE5A1S3	EE7F6	0.686516754309721	late	G1	very late	G1
EE5A1S3	EE7F7	0.688342877015501	late	G1	very late	G1
EE5A1S3	EE7F8	0.684779452431403	late	G1	very late	G1
EE5A1S3	EE7F9	0.686393635531086	late	G1	very late	G1
EE5A1S3	EE7G1	0.678620578155888	late	G1	very late	G1
EE5A1S3	EE7G10	0.670538305368638	late	G1	very late	G1
EE5A1S3	EE7G11	0.679881662637898	late	G1	very late	G1
EE5A1S3	EE7G12	0.685081566095358	late	G1	very late	G1
EE5A1S3	EE7G2	0.675686339975415	late	G1	very late	low coverage
EE5A1S3	EE7G3	0.684777551344067	late	G1	very late	low coverage
EE5A1S3	EE7G4	0.684093719263735	late	G1	very late	G1
EE5A1S3	EE7G5	0.690330310627643	late	G1	very late	G1
EE5A1S3	EE7G6	0.685613326849438	late	G1	very late	G1
EE5A1S3	EE7G7	0.687219890107638	late	G1	very late	G1
EE5A1S3	EE7G8	0.676421109768497	late	G1	very late	s-phase
EE5A1S3	EE7G9	0.686716315956082	late	G1	very late	G1
EE5A1S3	EE7H1	0.681586908254813	late	G1	very late	G1
EE5A1S3	EE7H10	0.682069223456191	late	G1	very late	G1
EE5A1S3	EE7H11	0.300340818043336	late	G1	very late	low coverage
EE5A1S3	EE7H2	0.682717169311231	late	G1	very late	G1
EE5A1S3	EE7H3	0.679077627102446	late	G1	very late	G1
EE5A1S3	EE7H4	0.690624188368555	late	G1	very late	G1
EE5A1S3	EE7H5	0.669166770078123	late	G1	very late	G1
EE5A1S3	EE7H6	0.680733903446126	late	G1	very late	G1
EE5A1S3	EE7H7	0.68469349801593	late	G1	very late	G1
EE5A1S3	EE7H8	0.688117908754446	late	G1	very late	low coverage
EE5A1S3	EE7H9	0.682310980548562	late	G1	very late	G1
EE5A2S1	EE5A10S1	0.727911049858593	early	G1	early	G1
EE5A2S1	EE5A10S3	0.713606404237852	early	G1	late	doublet
EE5A2S1	EE5A11S1	0.731081846182976	early	G1	early	G1
EE5A2S1	EE5A11S3	0.713512050872856	early	G1	late	G1
EE5A2S1	EE5A12S1	0.727540103218961	early	G1	early	G1
EE5A2S1	EE5A12S3	0.706119371259854	early	G1	late	G1
EE5A2S1	EE5A1S3	0.717320092395618	early	G1	late	G1
EE5A2S1	EE5A2S1	1	early	G1	early	G1
EE5A2S1	EE5A2S3	0.717294926072816	early	G1	late	G1
EE5A2S1	EE5A3S1	0.71827845099508	early	G1	early	G1
EE5A2S1	EE5A3S3	0.724002562988515	early	G1	late	G1
EE5A2S1	EE5A4S1	0.727395535095549	early	G1	early	G1
EE5A2S1	EE5A4S3	0.705680490037942	early	G1	late	G1
EE5A2S1	EE5A5S1	0.724919706704955	early	G1	early	G1
EE5A2S1	EE5A5S3	0.712223934938379	early	G1	late	s-phase
EE5A2S1	EE5A6S1	0.71848274561243	early	G1	early	G1
EE5A2S1	EE5A6S3	0.713479369078585	early	G1	late	low coverage
EE5A2S1	EE5A7S1	0.725214398792918	early	G1	early	G1
EE5A2S1	EE5A7S3	0.725077662795069	early	G1	late	G1
EE5A2S1	EE5A8S1	0.728574453364507	early	G1	early	G1
EE5A2S1	EE5A8S3	0.710635431472282	early	G1	late	G1
EE5A2S1	EE5A9S1	0.705721385153963	early	G1	early	G1
EE5A2S1	EE5A9S3	0.714308915526649	early	G1	late	doublet
EE5A2S1	EE5B10S1	0.724932127855752	early	G1	early	low coverage
EE5A2S1	EE5B10S3	0.713620996714677	early	G1	late	doublet
EE5A2S1	EE5B11S1	0.726004952764313	early	G1	early	low coverage
EE5A2S1	EE5B11S3	0.713817738624461	early	G1	late	G1
EE5A2S1	EE5B12S1	0.726744942143711	early	G1	early	G1
EE5A2S1	EE5B12S3	0.716452870871423	early	G1	late	G1
EE5A2S1	EE5B1S1	0.723021314762999	early	G1	early	G1
EE5A2S1	EE5B1S3	0.708944202892572	early	G1	late	G1
EE5A2S1	EE5B2S3	0.705102373390916	early	G1	late	G1
EE5A2S1	EE5B3S1	0.726586502884816	early	G1	early	G1
EE5A2S1	EE5B3S3	0.705349344235145	early	G1	late	G1
EE5A2S1	EE5B4S1	0.718620380913453	early	G1	early	G1
EE5A2S1	EE5B4S3	0.714439828736997	early	G1	late	G1
EE5A2S1	EE5B5S1	0.723430566429953	early	G1	early	G1
EE5A2S1	EE5B6S3	0.728625776343518	early	G1	late	low coverage
EE5A2S1	EE5B7S1	0.708563917653255	early	G1	early	G1
EE5A2S1	EE5B7S3	0.717869796690658	early	G1	late	G1
EE5A2S1	EE5B8S1	0.707704257173832	early	G1	early	G1
EE5A2S1	EE5B8S3	0.722896391381963	early	G1	late	G1
EE5A2S1	EE5B9S1	0.710562480380516	early	G1	early	G1
EE5A2S1	EE5B9S3	0.713886322053632	early	G1	late	doublet
EE5A2S1	EE5C10S1	0.696274776360205	early	G1	early	s-phase doublet
EE5A2S1	EE5C10S3	0.711610960103252	early	G1	late	s-phase
EE5A2S1	EE5C11S1	0.72528666880913	early	G1	early	G1
EE5A2S1	EE5C11S3	0.716241883830455	early	G1	late	G1
EE5A2S1	EE5C12S1	0.721769912599295	early	G1	early	G1
EE5A2S1	EE5C12S3	0.725095370535169	early	G1	late	G1
EE5A2S1	EE5C1S1	0.731056135856812	early	G1	early	G1
EE5A2S1	EE5C1S3	0.695486225019662	early	G1	late	possible G2
EE5A2S1	EE5C2S1	0.729866572083277	early	G1	early	G1
EE5A2S1	EE5C2S3	0.703043886313017	early	G1	late	G1
EE5A2S1	EE5C3S1	0.726228455634852	early	G1	early	G1
EE5A2S1	EE5C3S3	0.694213262748304	early	G1	late	possible G2
EE5A2S1	EE5C4S1	0.720730339841909	early	G1	early	G1
EE5A2S1	EE5C4S3	0.723995605585483	early	G1	late	G1
EE5A2S1	EE5C5S1	0.727988859066252	early	G1	early	G1
EE5A2S1	EE5C5S3	0.707657740510056	early	G1	late	s-phase
EE5A2S1	EE5C6S1	0.72392645574828	early	G1	early	G1
EE5A2S1	EE5C6S3	0.723225724804091	early	G1	late	G1
EE5A2S1	EE5C7S1	0.718253423913084	early	G1	early	G1
EE5A2S1	EE5C7S3	0.71100504202372	early	G1	late	G1
EE5A2S1	EE5C8S1	0.72761553538577	early	G1	early	G1
EE5A2S1	EE5C8S3	0.711254287929368	early	G1	late	s-phase
EE5A2S1	EE5C9S1	0.729619390061428	early	G1	early	G1
EE5A2S1	EE5C9S3	0.706117041060746	early	G1	late	low coverage
EE5A2S1	EE5D10S1	0.724644523102753	early	G1	early	G1
EE5A2S1	EE5D10S3	0.715207837787668	early	G1	late	G1
EE5A2S1	EE5D11S3	0.71622356299399	early	G1	late	G1
EE5A2S1	EE5D12S3	0.71757452138406	early	G1	late	low coverage
EE5A2S1	EE5D1S1	0.718833207142704	early	G1	early	G1
EE5A2S1	EE5D1S3	0.702529096833113	early	G1	late	G1
EE5A2S1	EE5D2S1	0.723643650329799	early	G1	early	G1
EE5A2S1	EE5D3S1	0.713767800521949	early	G1	early	G1
EE5A2S1	EE5D3S3	0.705925638769792	early	G1	late	G1
EE5A2S1	EE5D4S1	0.725371128366393	early	G1	early	G1
EE5A2S1	EE5D4S3	0.712901356594231	early	G1	late	G1
EE5A2S1	EE5D5S1	0.725530512134657	early	G1	early	G1
EE5A2S1	EE5D5S3	0.710660892061569	early	G1	late	G1
EE5A2S1	EE5D6S1	0.711891344335629	early	G1	early	G1
EE5A2S1	EE5D6S3	0.698482839989093	early	G1	late	s-phase
EE5A2S1	EE5D7S1	0.722542396197863	early	G1	early	G1
EE5A2S1	EE5D7S3	0.718209133690033	early	G1	late	G1
EE5A2S1	EE5D8S1	0.721155904388156	early	G1	early	G1
EE5A2S1	EE5D8S3	0.715507353909291	early	G1	late	G1
EE5A2S1	EE5D9S1	0.715802806134018	early	G1	early	G1
EE5A2S1	EE5D9S3	0.718614948181727	early	G1	late	G1
EE5A2S1	EE5E10S1	0.725300986621942	early	G1	early	G1
EE5A2S1	EE5E10S3	0.718766301834286	early	G1	late	G1
EE5A2S1	EE5E11S1	0.727493827647373	early	G1	early	G1
EE5A2S1	EE5E12S1	0.731044131883438	early	G1	early	G1
EE5A2S1	EE5E12S3	0.713442708182895	early	G1	late	G1
EE5A2S1	EE5E1S1	0.725898282985232	early	G1	early	G1
EE5A2S1	EE5E1S3	0.713696579399056	early	G1	late	G1
EE5A2S1	EE5E2S1	0.701475175634393	early	G1	early	G1
EE5A2S1	EE5E2S3	0.705389483251967	early	G1	late	G1
EE5A2S1	EE5E3S1	0.720583793045888	early	G1	early	G1
EE5A2S1	EE5E3S3	0.686830217197026	early	G1	late	possible G2
EE5A2S1	EE5E4S1	0.719239265365555	early	G1	early	G1
EE5A2S1	EE5E4S3	0.725899039535403	early	G1	late	G1
EE5A2S1	EE5E5S3	0.714408732967143	early	G1	late	G1
EE5A2S1	EE5E6S1	0.723674160012065	early	G1	early	G1
EE5A2S1	EE5E6S3	0.716624516021304	early	G1	late	low coverage
EE5A2S1	EE5E7S1	0.729309216638258	early	G1	early	G1
EE5A2S1	EE5E7S3	0.715754921136959	early	G1	late	low coverage
EE5A2S1	EE5E8S1	0.730696196865096	early	G1	early	G1
EE5A2S1	EE5E8S3	0.709449985085274	early	G1	late	low coverage
EE5A2S1	EE5E9S1	0.72438293367978	early	G1	early	G1
EE5A2S1	EE5E9S3	0.724365050480003	early	G1	late	G1
EE5A2S1	EE5F10S1	0.72952538758538	early	G1	early	G1
EE5A2S1	EE5F10S3	0.710193523368685	early	G1	late	G1
EE5A2S1	EE5F11S1	0.725806573579398	early	G1	early	G1
EE5A2S1	EE5F11S3	0.715349667385536	early	G1	late	G1
EE5A2S1	EE5F1S1	0.724586454850645	early	G1	early	G1
[truncated: 70,362 more rows]
