# Supplementary material for: High-coverage allele-resolved single-cell DNA methylation profiling reveals cell lineage, X-inactivation state, and replication dynamics
Source: Nat Commun. 2025 Jul 8;16:6273. doi: 10.1038/s41467-025-61589-1 (PMC12234882; doi:10.1038/s41467-025-61589-1)
Supplement: Supplementary file 4 — Source Data [file 41467_2025_61589_MOESM4_ESM.zip › source_data/fig_1c.tsv]

id	protocol	lab	species	stage	yield_fraction
SRR5008871	PBAL (Hirst)	public	mus_musculus	Adapter Trimming	0.8439047609351457
SRR5008871	PBAL (Hirst)	public	mus_musculus	Alignment	0.5275018089798533
SRR5008871	PBAL (Hirst)	public	mus_musculus	Bisulfite Conversion Filter	0.5839784792787283
SRR5008871	PBAL (Hirst)	public	mus_musculus	MAPQ≥40 Filter	0.7010905161199403
SRR5008871	PBAL (Hirst)	public	mus_musculus	Remove Duplicates	0.474137523315482
SRR5008871	PBAL (Hirst)	public	mus_musculus	Bases Adding Coverage	0.5060096255657247
SRR5008871	PBAL (Hirst)	public	mus_musculus	Overall Yield (Sequencing Efficiency)	0.043727176
SRR5008872	PBAL (Hirst)	public	mus_musculus	Adapter Trimming	0.8708593259762274
SRR5008872	PBAL (Hirst)	public	mus_musculus	Alignment	0.5448591613439904
SRR5008872	PBAL (Hirst)	public	mus_musculus	Bisulfite Conversion Filter	0.6007269081955524
SRR5008872	PBAL (Hirst)	public	mus_musculus	MAPQ≥40 Filter	0.7479992830819047
SRR5008872	PBAL (Hirst)	public	mus_musculus	Remove Duplicates	0.4650247636320702
SRR5008872	PBAL (Hirst)	public	mus_musculus	Bases Adding Coverage	0.5995786163650147
SRR5008872	PBAL (Hirst)	public	mus_musculus	Overall Yield (Sequencing Efficiency)	0.059447384000000006
SRR5008874	PBAL (Hirst)	public	mus_musculus	Adapter Trimming	0.9456545321166727
SRR5008874	PBAL (Hirst)	public	mus_musculus	Alignment	0.6312984559633503
SRR5008874	PBAL (Hirst)	public	mus_musculus	Bisulfite Conversion Filter	0.7095330398413244
SRR5008874	PBAL (Hirst)	public	mus_musculus	MAPQ≥40 Filter	0.7444710321466491
SRR5008874	PBAL (Hirst)	public	mus_musculus	Remove Duplicates	0.5712774115045429
SRR5008874	PBAL (Hirst)	public	mus_musculus	Bases Adding Coverage	0.3385902471396838
SRR5008874	PBAL (Hirst)	public	mus_musculus	Overall Yield (Sequencing Efficiency)	0.06099709600000001
SRR5008876	PBAL (Hirst)	public	mus_musculus	Adapter Trimming	0.9522101540556237
SRR5008876	PBAL (Hirst)	public	mus_musculus	Alignment	0.6352850780088017
SRR5008876	PBAL (Hirst)	public	mus_musculus	Bisulfite Conversion Filter	0.5904589690705112
SRR5008876	PBAL (Hirst)	public	mus_musculus	MAPQ≥40 Filter	0.7324884872707974
SRR5008876	PBAL (Hirst)	public	mus_musculus	Remove Duplicates	0.7506000779413337
SRR5008876	PBAL (Hirst)	public	mus_musculus	Bases Adding Coverage	0.4301075595151499
SRR5008876	PBAL (Hirst)	public	mus_musculus	Overall Yield (Sequencing Efficiency)	0.084465172
SRR5008879	PBAL (Hirst)	public	mus_musculus	Adapter Trimming	0.9202041060066536
SRR5008879	PBAL (Hirst)	public	mus_musculus	Alignment	0.43495225612165
SRR5008879	PBAL (Hirst)	public	mus_musculus	Bisulfite Conversion Filter	0.5480640585478411
SRR5008879	PBAL (Hirst)	public	mus_musculus	MAPQ≥40 Filter	0.7005448007802413
SRR5008879	PBAL (Hirst)	public	mus_musculus	Remove Duplicates	0.5502101952881532
SRR5008879	PBAL (Hirst)	public	mus_musculus	Bases Adding Coverage	0.5199808495549935
SRR5008879	PBAL (Hirst)	public	mus_musculus	Overall Yield (Sequencing Efficiency)	0.04396519199999999
SRR5008880	PBAL (Hirst)	public	mus_musculus	Adapter Trimming	0.906581653722187
SRR5008880	PBAL (Hirst)	public	mus_musculus	Alignment	0.6426956784975913
SRR5008880	PBAL (Hirst)	public	mus_musculus	Bisulfite Conversion Filter	0.6231537562451733
SRR5008880	PBAL (Hirst)	public	mus_musculus	MAPQ≥40 Filter	0.7311883634160655
SRR5008880	PBAL (Hirst)	public	mus_musculus	Remove Duplicates	0.5732173621567699
SRR5008880	PBAL (Hirst)	public	mus_musculus	Bases Adding Coverage	0.34020126559738306
SRR5008880	PBAL (Hirst)	public	mus_musculus	Overall Yield (Sequencing Efficiency)	0.051771655823552226
SRR5008881	PBAL (Hirst)	public	mus_musculus	Adapter Trimming	0.8722391315805132
SRR5008881	PBAL (Hirst)	public	mus_musculus	Alignment	0.38181197786499343
SRR5008881	PBAL (Hirst)	public	mus_musculus	Bisulfite Conversion Filter	0.5132916916878347
SRR5008881	PBAL (Hirst)	public	mus_musculus	MAPQ≥40 Filter	0.6821466298461168
SRR5008881	PBAL (Hirst)	public	mus_musculus	Remove Duplicates	0.43476434678880704
SRR5008881	PBAL (Hirst)	public	mus_musculus	Bases Adding Coverage	0.4954928366955472
SRR5008881	PBAL (Hirst)	public	mus_musculus	Overall Yield (Sequencing Efficiency)	0.025119927999999996
SRR5008883	PBAL (Hirst)	public	mus_musculus	Adapter Trimming	0.9217279173047122
SRR5008883	PBAL (Hirst)	public	mus_musculus	Alignment	0.5759643383183941
SRR5008883	PBAL (Hirst)	public	mus_musculus	Bisulfite Conversion Filter	0.5992266686703747
SRR5008883	PBAL (Hirst)	public	mus_musculus	MAPQ≥40 Filter	0.7182581777961522
SRR5008883	PBAL (Hirst)	public	mus_musculus	Remove Duplicates	0.7155878183652347
SRR5008883	PBAL (Hirst)	public	mus_musculus	Bases Adding Coverage	0.5957351440653451
SRR5008883	PBAL (Hirst)	public	mus_musculus	Overall Yield (Sequencing Efficiency)	0.09740611200000002
SRR5008884	PBAL (Hirst)	public	mus_musculus	Adapter Trimming	0.9207672223135515
SRR5008884	PBAL (Hirst)	public	mus_musculus	Alignment	0.6522137533209207
SRR5008884	PBAL (Hirst)	public	mus_musculus	Bisulfite Conversion Filter	0.6170912060602503
SRR5008884	PBAL (Hirst)	public	mus_musculus	MAPQ≥40 Filter	0.7122650218992276
SRR5008884	PBAL (Hirst)	public	mus_musculus	Remove Duplicates	0.702891227082343
SRR5008884	PBAL (Hirst)	public	mus_musculus	Bases Adding Coverage	0.61014496946812935
SRR5008884	PBAL (Hirst)	public	mus_musculus	Overall Yield (Sequencing Efficiency)	0.113201436
SRR5008885	PBAL (Hirst)	public	mus_musculus	Adapter Trimming	0.865232023414385
SRR5008885	PBAL (Hirst)	public	mus_musculus	Alignment	0.5516280294800089
SRR5008885	PBAL (Hirst)	public	mus_musculus	Bisulfite Conversion Filter	0.5819014702054159
SRR5008885	PBAL (Hirst)	public	mus_musculus	MAPQ≥40 Filter	0.7508605501282473
SRR5008885	PBAL (Hirst)	public	mus_musculus	Remove Duplicates	0.42418873310673927
SRR5008885	PBAL (Hirst)	public	mus_musculus	Bases Adding Coverage	0.5987639990016883
SRR5008885	PBAL (Hirst)	public	mus_musculus	Overall Yield (Sequencing Efficiency)	0.052966644593816656
SRR5008886	PBAL (Hirst)	public	mus_musculus	Adapter Trimming	0.9353338115692765
SRR5008886	PBAL (Hirst)	public	mus_musculus	Alignment	0.6402628501104334
SRR5008886	PBAL (Hirst)	public	mus_musculus	Bisulfite Conversion Filter	0.6524485179238004
SRR5008886	PBAL (Hirst)	public	mus_musculus	MAPQ≥40 Filter	0.7358163998459193
SRR5008886	PBAL (Hirst)	public	mus_musculus	Remove Duplicates	0.6437766415238492
SRR5008886	PBAL (Hirst)	public	mus_musculus	Bases Adding Coverage	0.3742666650486886
SRR5008886	PBAL (Hirst)	public	mus_musculus	Overall Yield (Sequencing Efficiency)	0.06927188600000002
SRR5008888	PBAL (Hirst)	public	mus_musculus	Adapter Trimming	0.8903574068510665
SRR5008888	PBAL (Hirst)	public	mus_musculus	Alignment	0.4249843569429579
SRR5008888	PBAL (Hirst)	public	mus_musculus	Bisulfite Conversion Filter	0.5952195308957628
SRR5008888	PBAL (Hirst)	public	mus_musculus	MAPQ≥40 Filter	0.7118271057455667
SRR5008888	PBAL (Hirst)	public	mus_musculus	Remove Duplicates	0.463923799032443
SRR5008888	PBAL (Hirst)	public	mus_musculus	Bases Adding Coverage	0.5205632726299203
SRR5008888	PBAL (Hirst)	public	mus_musculus	Overall Yield (Sequencing Efficiency)	0.038717668
SRR5008889	PBAL (Hirst)	public	mus_musculus	Adapter Trimming	0.9151345684112269
SRR5008889	PBAL (Hirst)	public	mus_musculus	Alignment	0.3512534648954001
SRR5008889	PBAL (Hirst)	public	mus_musculus	Bisulfite Conversion Filter	0.4606415531146576
SRR5008889	PBAL (Hirst)	public	mus_musculus	MAPQ≥40 Filter	0.6986339282186769
SRR5008889	PBAL (Hirst)	public	mus_musculus	Remove Duplicates	0.6508494630734489
SRR5008889	PBAL (Hirst)	public	mus_musculus	Bases Adding Coverage	0.5802903127377151
SRR5008889	PBAL (Hirst)	public	mus_musculus	Overall Yield (Sequencing Efficiency)	0.039070074
SRR5008891	PBAL (Hirst)	public	mus_musculus	Adapter Trimming	0.8928576394718649
SRR5008891	PBAL (Hirst)	public	mus_musculus	Alignment	0.5142801513930142
SRR5008891	PBAL (Hirst)	public	mus_musculus	Bisulfite Conversion Filter	0.5394664052574778
SRR5008891	PBAL (Hirst)	public	mus_musculus	MAPQ≥40 Filter	0.7018317477099905
SRR5008891	PBAL (Hirst)	public	mus_musculus	Remove Duplicates	0.43984021984875604
SRR5008891	PBAL (Hirst)	public	mus_musculus	Bases Adding Coverage	0.48930366739661074
SRR5008891	PBAL (Hirst)	public	mus_musculus	Overall Yield (Sequencing Efficiency)	0.037415608
SRR5008892	PBAL (Hirst)	public	mus_musculus	Adapter Trimming	0.9182708896996764
SRR5008892	PBAL (Hirst)	public	mus_musculus	Alignment	0.602499160431464
SRR5008892	PBAL (Hirst)	public	mus_musculus	Bisulfite Conversion Filter	0.5947782370997021
SRR5008892	PBAL (Hirst)	public	mus_musculus	MAPQ≥40 Filter	0.7315702847178529
SRR5008892	PBAL (Hirst)	public	mus_musculus	Remove Duplicates	0.574267949187868
SRR5008892	PBAL (Hirst)	public	mus_musculus	Bases Adding Coverage	0.33723461306865093
SRR5008892	PBAL (Hirst)	public	mus_musculus	Overall Yield (Sequencing Efficiency)	0.04662137850930921
SRR5008893	PBAL (Hirst)	public	mus_musculus	Adapter Trimming	0.9252849673267061
SRR5008893	PBAL (Hirst)	public	mus_musculus	Alignment	0.65678590061686
SRR5008893	PBAL (Hirst)	public	mus_musculus	Bisulfite Conversion Filter	0.6043347493935678
SRR5008893	PBAL (Hirst)	public	mus_musculus	MAPQ≥40 Filter	0.7379057686589607
SRR5008893	PBAL (Hirst)	public	mus_musculus	Remove Duplicates	0.5416397958778166
SRR5008893	PBAL (Hirst)	public	mus_musculus	Bases Adding Coverage	0.3293796144811385
SRR5008893	PBAL (Hirst)	public	mus_musculus	Overall Yield (Sequencing Efficiency)	0.048348731331796214
SRR5008894	PBAL (Hirst)	public	mus_musculus	Adapter Trimming	0.9234385705459015
SRR5008894	PBAL (Hirst)	public	mus_musculus	Alignment	0.48496687736928273
SRR5008894	PBAL (Hirst)	public	mus_musculus	Bisulfite Conversion Filter	0.5773904851835417
SRR5008894	PBAL (Hirst)	public	mus_musculus	MAPQ≥40 Filter	0.6979255671461934
SRR5008894	PBAL (Hirst)	public	mus_musculus	Remove Duplicates	0.703115327894302
SRR5008894	PBAL (Hirst)	public	mus_musculus	Bases Adding Coverage	0.5900250842048191
SRR5008894	PBAL (Hirst)	public	mus_musculus	Overall Yield (Sequencing Efficiency)	0.074867936
SRR5008895	PBAL (Hirst)	public	mus_musculus	Adapter Trimming	0.9046532032594936
SRR5008895	PBAL (Hirst)	public	mus_musculus	Alignment	0.5162596609587573
SRR5008895	PBAL (Hirst)	public	mus_musculus	Bisulfite Conversion Filter	0.5721027055141767
SRR5008895	PBAL (Hirst)	public	mus_musculus	MAPQ≥40 Filter	0.7048459071090662
SRR5008895	PBAL (Hirst)	public	mus_musculus	Remove Duplicates	0.6418789245431482
SRR5008895	PBAL (Hirst)	public	mus_musculus	Bases Adding Coverage	0.5742190302901495
SRR5008895	PBAL (Hirst)	public	mus_musculus	Overall Yield (Sequencing Efficiency)	0.06941434
SRR5008897	PBAL (Hirst)	public	mus_musculus	Adapter Trimming	0.9321481842249161
SRR5008897	PBAL (Hirst)	public	mus_musculus	Alignment	0.5816673477198703
SRR5008897	PBAL (Hirst)	public	mus_musculus	Bisulfite Conversion Filter	0.5906742093522281
SRR5008897	PBAL (Hirst)	public	mus_musculus	MAPQ≥40 Filter	0.6948408681732012
SRR5008897	PBAL (Hirst)	public	mus_musculus	Remove Duplicates	0.6297355322041962
SRR5008897	PBAL (Hirst)	public	mus_musculus	Bases Adding Coverage	0.36523038112559986
SRR5008897	PBAL (Hirst)	public	mus_musculus	Overall Yield (Sequencing Efficiency)	0.0511821
SRR5008898	PBAL (Hirst)	public	mus_musculus	Adapter Trimming	0.8469838020115018
SRR5008898	PBAL (Hirst)	public	mus_musculus	Alignment	0.444986736588006
SRR5008898	PBAL (Hirst)	public	mus_musculus	Bisulfite Conversion Filter	0.5580010046151709
SRR5008898	PBAL (Hirst)	public	mus_musculus	MAPQ≥40 Filter	0.7366318508865194
SRR5008898	PBAL (Hirst)	public	mus_musculus	Remove Duplicates	0.46456487209119
SRR5008898	PBAL (Hirst)	public	mus_musculus	Bases Adding Coverage	0.6021150412691793
SRR5008898	PBAL (Hirst)	public	mus_musculus	Overall Yield (Sequencing Efficiency)	0.04333447
SRR5008901	PBAL (Hirst)	public	mus_musculus	Adapter Trimming	0.8999437950806289
SRR5008901	PBAL (Hirst)	public	mus_musculus	Alignment	0.5871582213116521
SRR5008901	PBAL (Hirst)	public	mus_musculus	Bisulfite Conversion Filter	0.6666348201475403
SRR5008901	PBAL (Hirst)	public	mus_musculus	MAPQ≥40 Filter	0.7307019270275016
SRR5008901	PBAL (Hirst)	public	mus_musculus	Remove Duplicates	0.4721409782738939
SRR5008901	PBAL (Hirst)	public	mus_musculus	Bases Adding Coverage	0.49228253005463274
SRR5008901	PBAL (Hirst)	public	mus_musculus	Overall Yield (Sequencing Efficiency)	0.059825302000000004
SRR5008902	PBAL (Hirst)	public	mus_musculus	Adapter Trimming	0.8683430881144323
SRR5008902	PBAL (Hirst)	public	mus_musculus	Alignment	0.4683922905210029
SRR5008902	PBAL (Hirst)	public	mus_musculus	Bisulfite Conversion Filter	0.5794162873720874
SRR5008902	PBAL (Hirst)	public	mus_musculus	MAPQ≥40 Filter	0.7055977723463921
SRR5008902	PBAL (Hirst)	public	mus_musculus	Remove Duplicates	0.4487173334570739
SRR5008902	PBAL (Hirst)	public	mus_musculus	Bases Adding Coverage	0.4948756176098241
SRR5008902	PBAL (Hirst)	public	mus_musculus	Overall Yield (Sequencing Efficiency)	0.036924778
SRR5008903	PBAL (Hirst)	public	mus_musculus	Adapter Trimming	0.9584175760354698
SRR5008903	PBAL (Hirst)	public	mus_musculus	Alignment	0.6604242136483679
SRR5008903	PBAL (Hirst)	public	mus_musculus	Bisulfite Conversion Filter	0.650178966302653
SRR5008903	PBAL (Hirst)	public	mus_musculus	MAPQ≥40 Filter	0.7480276726932884
SRR5008903	PBAL (Hirst)	public	mus_musculus	Remove Duplicates	0.6230743835651191
SRR5008903	PBAL (Hirst)	public	mus_musculus	Bases Adding Coverage	0.3567503700432311
SRR5008903	PBAL (Hirst)	public	mus_musculus	Overall Yield (Sequencing Efficiency)	0.068427814
SRR5008905	PBAL (Hirst)	public	mus_musculus	Adapter Trimming	0.8939614648533983
SRR5008905	PBAL (Hirst)	public	mus_musculus	Alignment	0.5647062181620848
SRR5008905	PBAL (Hirst)	public	mus_musculus	Bisulfite Conversion Filter	0.6636308287996124
SRR5008905	PBAL (Hirst)	public	mus_musculus	MAPQ≥40 Filter	0.7343276207120081
SRR5008905	PBAL (Hirst)	public	mus_musculus	Remove Duplicates	0.6045936479268241
SRR5008905	PBAL (Hirst)	public	mus_musculus	Bases Adding Coverage	0.33835419541356143
SRR5008905	PBAL (Hirst)	public	mus_musculus	Overall Yield (Sequencing Efficiency)	0.05032606
SRR5008906	PBAL (Hirst)	public	mus_musculus	Adapter Trimming	0.8498506725944975
SRR5008906	PBAL (Hirst)	public	mus_musculus	Alignment	0.4463637745227762
SRR5008906	PBAL (Hirst)	public	mus_musculus	Bisulfite Conversion Filter	0.6247214753554909
SRR5008906	PBAL (Hirst)	public	mus_musculus	MAPQ≥40 Filter	0.7105753887275837
SRR5008906	PBAL (Hirst)	public	mus_musculus	Remove Duplicates	0.4477995018842647
SRR5008906	PBAL (Hirst)	public	mus_musculus	Bases Adding Coverage	0.4822778696805117
SRR5008906	PBAL (Hirst)	public	mus_musculus	Overall Yield (Sequencing Efficiency)	0.036367136
SRR5008907	PBAL (Hirst)	public	mus_musculus	Adapter Trimming	0.9366493484463071
SRR5008907	PBAL (Hirst)	public	mus_musculus	Alignment	0.5526577804796006
SRR5008907	PBAL (Hirst)	public	mus_musculus	Bisulfite Conversion Filter	0.6161580174735057
SRR5008907	PBAL (Hirst)	public	mus_musculus	MAPQ≥40 Filter	0.7139623472958658
SRR5008907	PBAL (Hirst)	public	mus_musculus	Remove Duplicates	0.6993678151001119
SRR5008907	PBAL (Hirst)	public	mus_musculus	Bases Adding Coverage	0.5965607608967276
SRR5008907	PBAL (Hirst)	public	mus_musculus	Overall Yield (Sequencing Efficiency)	0.09500819400000002
SRR5008908	PBAL (Hirst)	public	mus_musculus	Adapter Trimming	0.9079898073614805
SRR5008908	PBAL (Hirst)	public	mus_musculus	Alignment	0.4728375720952101
SRR5008908	PBAL (Hirst)	public	mus_musculus	Bisulfite Conversion Filter	0.5817250306159553
SRR5008908	PBAL (Hirst)	public	mus_musculus	MAPQ≥40 Filter	0.7195043435595411
SRR5008908	PBAL (Hirst)	public	mus_musculus	Remove Duplicates	0.6899438327663351
SRR5008908	PBAL (Hirst)	public	mus_musculus	Bases Adding Coverage	0.5968366415909925
SRR5008908	PBAL (Hirst)	public	mus_musculus	Overall Yield (Sequencing Efficiency)	0.073996868
SRR5008909	PBAL (Hirst)	public	mus_musculus	Adapter Trimming	0.9450263337295008
SRR5008909	PBAL (Hirst)	public	mus_musculus	Alignment	0.6298896112776309
SRR5008909	PBAL (Hirst)	public	mus_musculus	Bisulfite Conversion Filter	0.6820263175759486
SRR5008909	PBAL (Hirst)	public	mus_musculus	MAPQ≥40 Filter	0.7278598203940448
SRR5008909	PBAL (Hirst)	public	mus_musculus	Remove Duplicates	0.7218750413494315
SRR5008909	PBAL (Hirst)	public	mus_musculus	Bases Adding Coverage	0.6109750758356397
SRR5008909	PBAL (Hirst)	public	mus_musculus	Overall Yield (Sequencing Efficiency)	0.13032950799999998
SRR5008910	PBAL (Hirst)	public	mus_musculus	Adapter Trimming	0.9112788256505704
SRR5008910	PBAL (Hirst)	public	mus_musculus	Alignment	0.4512688591292768
SRR5008910	PBAL (Hirst)	public	mus_musculus	Bisulfite Conversion Filter	0.6305045080224787
SRR5008910	PBAL (Hirst)	public	mus_musculus	MAPQ≥40 Filter	0.45921316636467796
SRR5008910	PBAL (Hirst)	public	mus_musculus	Remove Duplicates	0.7306113750693668
SRR5008910	PBAL (Hirst)	public	mus_musculus	Bases Adding Coverage	0.5920037756438417
SRR5008910	PBAL (Hirst)	public	mus_musculus	Overall Yield (Sequencing Efficiency)	0.05149915199999999
SRR5008911	PBAL (Hirst)	public	mus_musculus	Adapter Trimming	0.9210857596193387
SRR5008911	PBAL (Hirst)	public	mus_musculus	Alignment	0.5034276658360622
SRR5008911	PBAL (Hirst)	public	mus_musculus	Bisulfite Conversion Filter	0.628794518104585
SRR5008911	PBAL (Hirst)	public	mus_musculus	MAPQ≥40 Filter	0.714940861341539
SRR5008911	PBAL (Hirst)	public	mus_musculus	Remove Duplicates	0.5392954704364752
SRR5008911	PBAL (Hirst)	public	mus_musculus	Bases Adding Coverage	0.5185268708106687
SRR5008911	PBAL (Hirst)	public	mus_musculus	Overall Yield (Sequencing Efficiency)	0.05829268399999999
SRR5008912	PBAL (Hirst)	public	mus_musculus	Adapter Trimming	0.9482028418127196
SRR5008912	PBAL (Hirst)	public	mus_musculus	Alignment	0.5943039792231518
SRR5008912	PBAL (Hirst)	public	mus_musculus	Bisulfite Conversion Filter	0.7015179008803158
SRR5008912	PBAL (Hirst)	public	mus_musculus	MAPQ≥40 Filter	0.7286558833619379
SRR5008912	PBAL (Hirst)	public	mus_musculus	Remove Duplicates	0.7097599604116133
SRR5008912	PBAL (Hirst)	public	mus_musculus	Bases Adding Coverage	0.6103575227024605
SRR5008912	PBAL (Hirst)	public	mus_musculus	Overall Yield (Sequencing Efficiency)	0.12478630400000001
SRR5008913	PBAL (Hirst)	public	mus_musculus	Adapter Trimming	0.9483196496041043
SRR5008913	PBAL (Hirst)	public	mus_musculus	Alignment	0.5501160417985523
SRR5008913	PBAL (Hirst)	public	mus_musculus	Bisulfite Conversion Filter	0.7119287796978632
SRR5008913	PBAL (Hirst)	public	mus_musculus	MAPQ≥40 Filter	0.7595714341395016
SRR5008913	PBAL (Hirst)	public	mus_musculus	Remove Duplicates	0.7581746289106228
SRR5008913	PBAL (Hirst)	public	mus_musculus	Bases Adding Coverage	0.44295949003843865
SRR5008913	PBAL (Hirst)	public	mus_musculus	Overall Yield (Sequencing Efficiency)	0.094743078
SRR5008914	PBAL (Hirst)	public	mus_musculus	Adapter Trimming	0.9566845181457024
SRR5008914	PBAL (Hirst)	public	mus_musculus	Alignment	0.6345272788323181
SRR5008914	PBAL (Hirst)	public	mus_musculus	Bisulfite Conversion Filter	0.6215757665068892
SRR5008914	PBAL (Hirst)	public	mus_musculus	MAPQ≥40 Filter	0.7311235264144875
SRR5008914	PBAL (Hirst)	public	mus_musculus	Remove Duplicates	0.6987827438193449
SRR5008914	PBAL (Hirst)	public	mus_musculus	Bases Adding Coverage	0.3982561140716178
SRR5008914	PBAL (Hirst)	public	mus_musculus	Overall Yield (Sequencing Efficiency)	0.07677299800000001
SRR5008915	PBAL (Hirst)	public	mus_musculus	Adapter Trimming	0.9378693235944451
SRR5008915	PBAL (Hirst)	public	mus_musculus	Alignment	0.6076231833833011
SRR5008915	PBAL (Hirst)	public	mus_musculus	Bisulfite Conversion Filter	0.6787901020655995
SRR5008915	PBAL (Hirst)	public	mus_musculus	MAPQ≥40 Filter	0.7564731717067046
SRR5008915	PBAL (Hirst)	public	mus_musculus	Remove Duplicates	0.7051463062443131
SRR5008915	PBAL (Hirst)	public	mus_musculus	Bases Adding Coverage	0.40434352277812197
SRR5008915	PBAL (Hirst)	public	mus_musculus	Overall Yield (Sequencing Efficiency)	0.08343253200000002
SRR5008917	PBAL (Hirst)	public	mus_musculus	Adapter Trimming	0.9309762229653066
SRR5008917	PBAL (Hirst)	public	mus_musculus	Alignment	0.6129790412512162
SRR5008917	PBAL (Hirst)	public	mus_musculus	Bisulfite Conversion Filter	0.6093615256315053
SRR5008917	PBAL (Hirst)	public	mus_musculus	MAPQ≥40 Filter	0.7351880619619079
SRR5008917	PBAL (Hirst)	public	mus_musculus	Remove Duplicates	0.58356430554393
SRR5008917	PBAL (Hirst)	public	mus_musculus	Bases Adding Coverage	0.34358442005993356
SRR5008917	PBAL (Hirst)	public	mus_musculus	Overall Yield (Sequencing Efficiency)	0.051260150071948125
SRR5008920	PBAL (Hirst)	public	mus_musculus	Adapter Trimming	0.9538682276497114
SRR5008920	PBAL (Hirst)	public	mus_musculus	Alignment	0.5376555242474589
SRR5008920	PBAL (Hirst)	public	mus_musculus	Bisulfite Conversion Filter	0.5719499727837938
SRR5008920	PBAL (Hirst)	public	mus_musculus	MAPQ≥40 Filter	0.7167273205722728
SRR5008920	PBAL (Hirst)	public	mus_musculus	Remove Duplicates	0.7229264973837722
SRR5008920	PBAL (Hirst)	public	mus_musculus	Bases Adding Coverage	0.6043642411152154
SRR5008920	PBAL (Hirst)	public	mus_musculus	Overall Yield (Sequencing Efficiency)	0.09185385800000001
SRR5008922	PBAL (Hirst)	public	mus_musculus	Adapter Trimming	0.932133209140112
SRR5008922	PBAL (Hirst)	public	mus_musculus	Alignment	0.5666874893206388
SRR5008922	PBAL (Hirst)	public	mus_musculus	Bisulfite Conversion Filter	0.7138358762606681
SRR5008922	PBAL (Hirst)	public	mus_musculus	MAPQ≥40 Filter	0.7322764477710216
SRR5008922	PBAL (Hirst)	public	mus_musculus	Remove Duplicates	0.6831648326731488
SRR5008922	PBAL (Hirst)	public	mus_musculus	Bases Adding Coverage	0.6008418683334746
SRR5008922	PBAL (Hirst)	public	mus_musculus	Overall Yield (Sequencing Efficiency)	0.11333935400000002
SRR5008923	PBAL (Hirst)	public	mus_musculus	Adapter Trimming	0.9025251863099325
SRR5008923	PBAL (Hirst)	public	mus_musculus	Alignment	0.3406390499272171
SRR5008923	PBAL (Hirst)	public	mus_musculus	Bisulfite Conversion Filter	0.4536238877587397
SRR5008923	PBAL (Hirst)	public	mus_musculus	MAPQ≥40 Filter	0.6554281519247891
SRR5008923	PBAL (Hirst)	public	mus_musculus	Remove Duplicates	0.5829470476636254
SRR5008923	PBAL (Hirst)	public	mus_musculus	Bases Adding Coverage	0.5309801473461527
SRR5008923	PBAL (Hirst)	public	mus_musculus	Overall Yield (Sequencing Efficiency)	0.028293206000000008
SRR5008925	PBAL (Hirst)	public	mus_musculus	Adapter Trimming	0.9250403062284073
SRR5008925	PBAL (Hirst)	public	mus_musculus	Alignment	0.49123513963703797
SRR5008925	PBAL (Hirst)	public	mus_musculus	Bisulfite Conversion Filter	0.5475749925996722
SRR5008925	PBAL (Hirst)	public	mus_musculus	MAPQ≥40 Filter	0.6876712625614582
SRR5008925	PBAL (Hirst)	public	mus_musculus	Remove Duplicates	0.6085602500768017
SRR5008925	PBAL (Hirst)	public	mus_musculus	Bases Adding Coverage	0.35492939795014616
SRR5008925	PBAL (Hirst)	public	mus_musculus	Overall Yield (Sequencing Efficiency)	0.036958992
SRR5008926	PBAL (Hirst)	public	mus_musculus	Adapter Trimming	0.9390814062375341
SRR5008926	PBAL (Hirst)	public	mus_musculus	Alignment	0.6730152187041982
SRR5008926	PBAL (Hirst)	public	mus_musculus	Bisulfite Conversion Filter	0.6852646808773114
SRR5008926	PBAL (Hirst)	public	mus_musculus	MAPQ≥40 Filter	0.7222414239191558
SRR5008926	PBAL (Hirst)	public	mus_musculus	Remove Duplicates	0.7437291690996524
SRR5008926	PBAL (Hirst)	public	mus_musculus	Bases Adding Coverage	0.6087573422896982
SRR5008926	PBAL (Hirst)	public	mus_musculus	Overall Yield (Sequencing Efficiency)	0.141621078
SRR5008927	PBAL (Hirst)	public	mus_musculus	Adapter Trimming	0.837871524074604
SRR5008927	PBAL (Hirst)	public	mus_musculus	Alignment	0.18334499691902853
SRR5008927	PBAL (Hirst)	public	mus_musculus	Bisulfite Conversion Filter	0.3186664025683397
SRR5008927	PBAL (Hirst)	public	mus_musculus	MAPQ≥40 Filter	0.4005256020063166
SRR5008927	PBAL (Hirst)	public	mus_musculus	Remove Duplicates	0.5011392309902655
SRR5008927	PBAL (Hirst)	public	mus_musculus	Bases Adding Coverage	0.5299883572769055
SRR5008927	PBAL (Hirst)	public	mus_musculus	Overall Yield (Sequencing Efficiency)	0.005207602
SRR5008930	PBAL (Hirst)	public	mus_musculus	Adapter Trimming	0.9341859430384891
SRR5008930	PBAL (Hirst)	public	mus_musculus	Alignment	0.679538720027438
SRR5008930	PBAL (Hirst)	public	mus_musculus	Bisulfite Conversion Filter	0.5804619994167755
SRR5008930	PBAL (Hirst)	public	mus_musculus	MAPQ≥40 Filter	0.7316080251627058
SRR5008930	PBAL (Hirst)	public	mus_musculus	Remove Duplicates	0.5908524609618062
SRR5008930	PBAL (Hirst)	public	mus_musculus	Bases Adding Coverage	0.34283940231150356
SRR5008930	PBAL (Hirst)	public	mus_musculus	Overall Yield (Sequencing Efficiency)	0.054609672000000005
SRR5008931	PBAL (Hirst)	public	mus_musculus	Adapter Trimming	0.8920380820266376
SRR5008931	PBAL (Hirst)	public	mus_musculus	Alignment	0.5644283782774254
SRR5008931	PBAL (Hirst)	public	mus_musculus	Bisulfite Conversion Filter	0.5844950925180068
SRR5008931	PBAL (Hirst)	public	mus_musculus	MAPQ≥40 Filter	0.7246363120005549
SRR5008931	PBAL (Hirst)	public	mus_musculus	Remove Duplicates	0.5951128008424886
SRR5008931	PBAL (Hirst)	public	mus_musculus	Bases Adding Coverage	0.35093292817169336
SRR5008931	PBAL (Hirst)	public	mus_musculus	Overall Yield (Sequencing Efficiency)	0.044536554000000006
SRR5008933	PBAL (Hirst)	public	mus_musculus	Adapter Trimming	0.9347414215914326
SRR5008933	PBAL (Hirst)	public	mus_musculus	Alignment	0.5088716205495261
SRR5008933	PBAL (Hirst)	public	mus_musculus	Bisulfite Conversion Filter	0.6206328785678945
SRR5008933	PBAL (Hirst)	public	mus_musculus	MAPQ≥40 Filter	0.7148201402723234
SRR5008933	PBAL (Hirst)	public	mus_musculus	Remove Duplicates	0.7990285281765621
SRR5008933	PBAL (Hirst)	public	mus_musculus	Bases Adding Coverage	0.6272817696592573
SRR5008933	PBAL (Hirst)	public	mus_musculus	Overall Yield (Sequencing Efficiency)	0.10576847200000002
SRR5008934	PBAL (Hirst)	public	mus_musculus	Adapter Trimming	0.9189758722801269
SRR5008934	PBAL (Hirst)	public	mus_musculus	Alignment	0.10973907263721842
SRR5008934	PBAL (Hirst)	public	mus_musculus	Bisulfite Conversion Filter	0.2831367660258711
SRR5008934	PBAL (Hirst)	public	mus_musculus	MAPQ≥40 Filter	0.5016284431847807
SRR5008934	PBAL (Hirst)	public	mus_musculus	Remove Duplicates	0.7852248542307637
SRR5008934	PBAL (Hirst)	public	mus_musculus	Bases Adding Coverage	0.5789441301392457
SRR5008934	PBAL (Hirst)	public	mus_musculus	Overall Yield (Sequencing Efficiency)	0.006511402000000001
SRR5008936	PBAL (Hirst)	public	mus_musculus	Adapter Trimming	0.9285666324512529
SRR5008936	PBAL (Hirst)	public	mus_musculus	Alignment	0.41519589712398974
SRR5008936	PBAL (Hirst)	public	mus_musculus	Bisulfite Conversion Filter	0.5683158508114976
SRR5008936	PBAL (Hirst)	public	mus_musculus	MAPQ≥40 Filter	0.7430107013556219
SRR5008936	PBAL (Hirst)	public	mus_musculus	Remove Duplicates	0.45154978867400375
SRR5008936	PBAL (Hirst)	public	mus_musculus	Bases Adding Coverage	0.5999491455267734
SRR5008936	PBAL (Hirst)	public	mus_musculus	Overall Yield (Sequencing Efficiency)	0.04410329599999999
SRR5008937	PBAL (Hirst)	public	mus_musculus	Adapter Trimming	0.9217273619908951
SRR5008937	PBAL (Hirst)	public	mus_musculus	Alignment	0.5389234305978071
SRR5008937	PBAL (Hirst)	public	mus_musculus	Bisulfite Conversion Filter	0.6123747573360602
SRR5008937	PBAL (Hirst)	public	mus_musculus	MAPQ≥40 Filter	0.7213569396781551
SRR5008937	PBAL (Hirst)	public	mus_musculus	Remove Duplicates	0.6804052019672523
SRR5008937	PBAL (Hirst)	public	mus_musculus	Bases Adding Coverage	0.5945101886670122
SRR5008937	PBAL (Hirst)	public	mus_musculus	Overall Yield (Sequencing Efficiency)	0.088761364
SRR5008938	PBAL (Hirst)	public	mus_musculus	Adapter Trimming	0.9241768932801482
SRR5008938	PBAL (Hirst)	public	mus_musculus	Alignment	0.6255934055524381
SRR5008938	PBAL (Hirst)	public	mus_musculus	Bisulfite Conversion Filter	0.6609056848153717
SRR5008938	PBAL (Hirst)	public	mus_musculus	MAPQ≥40 Filter	0.7278098278617424
SRR5008938	PBAL (Hirst)	public	mus_musculus	Remove Duplicates	0.6603579607189092
SRR5008938	PBAL (Hirst)	public	mus_musculus	Bases Adding Coverage	0.5904345805481955
SRR5008938	PBAL (Hirst)	public	mus_musculus	Overall Yield (Sequencing Efficiency)	0.10843160200000002
SRR5008939	PBAL (Hirst)	public	mus_musculus	Adapter Trimming	0.9234747050487755
SRR5008939	PBAL (Hirst)	public	mus_musculus	Alignment	0.5123303079265293
SRR5008939	PBAL (Hirst)	public	mus_musculus	Bisulfite Conversion Filter	0.6578617431604834
SRR5008939	PBAL (Hirst)	public	mus_musculus	MAPQ≥40 Filter	0.7254635170842217
SRR5008939	PBAL (Hirst)	public	mus_musculus	Remove Duplicates	0.44663706250531887
SRR5008939	PBAL (Hirst)	public	mus_musculus	Bases Adding Coverage	0.5001537913036739
SRR5008939	PBAL (Hirst)	public	mus_musculus	Overall Yield (Sequencing Efficiency)	0.050440988
SRR5008943	PBAL (Hirst)	public	mus_musculus	Adapter Trimming	0.8911076959023726
SRR5008943	PBAL (Hirst)	public	mus_musculus	Alignment	0.35240686108315755
SRR5008943	PBAL (Hirst)	public	mus_musculus	Bisulfite Conversion Filter	0.5516448035025779
SRR5008943	PBAL (Hirst)	public	mus_musculus	MAPQ≥40 Filter	0.7399784470031693
SRR5008943	PBAL (Hirst)	public	mus_musculus	Remove Duplicates	0.508431714477916
SRR5008943	PBAL (Hirst)	public	mus_musculus	Bases Adding Coverage	0.6041876151656004
SRR5008943	PBAL (Hirst)	public	mus_musculus	Overall Yield (Sequencing Efficiency)	0.039378358
SRR5008945	PBAL (Hirst)	public	mus_musculus	Adapter Trimming	0.9455870340902394
SRR5008945	PBAL (Hirst)	public	mus_musculus	Alignment	0.6697706685554662
SRR5008945	PBAL (Hirst)	public	mus_musculus	Bisulfite Conversion Filter	0.706400844202846
SRR5008945	PBAL (Hirst)	public	mus_musculus	MAPQ≥40 Filter	0.7493965351954232
SRR5008945	PBAL (Hirst)	public	mus_musculus	Remove Duplicates	0.7233221496027731
SRR5008945	PBAL (Hirst)	public	mus_musculus	Bases Adding Coverage	0.4189868577541507
SRR5008945	PBAL (Hirst)	public	mus_musculus	Overall Yield (Sequencing Efficiency)	0.10160678
SRR5008946	PBAL (Hirst)	public	mus_musculus	Adapter Trimming	0.9251335415459206
SRR5008946	PBAL (Hirst)	public	mus_musculus	Alignment	0.566431796564571
SRR5008946	PBAL (Hirst)	public	mus_musculus	Bisulfite Conversion Filter	0.6178420316521737
SRR5008946	PBAL (Hirst)	public	mus_musculus	MAPQ≥40 Filter	0.7144527527003066
SRR5008946	PBAL (Hirst)	public	mus_musculus	Remove Duplicates	0.6724389068352041
SRR5008946	PBAL (Hirst)	public	mus_musculus	Bases Adding Coverage	0.5697872009016867
SRR5008946	PBAL (Hirst)	public	mus_musculus	Overall Yield (Sequencing Efficiency)	0.08862750799999998
SRR5008947	PBAL (Hirst)	public	mus_musculus	Adapter Trimming	0.9395217392394148
SRR5008947	PBAL (Hirst)	public	mus_musculus	Alignment	0.674024122648458
SRR5008947	PBAL (Hirst)	public	mus_musculus	Bisulfite Conversion Filter	0.6335201651890657
SRR5008947	PBAL (Hirst)	public	mus_musculus	MAPQ≥40 Filter	0.7409727596256653
SRR5008947	PBAL (Hirst)	public	mus_musculus	Remove Duplicates	0.6651225357206234
SRR5008947	PBAL (Hirst)	public	mus_musculus	Bases Adding Coverage	0.3841706762961028
SRR5008947	PBAL (Hirst)	public	mus_musculus	Overall Yield (Sequencing Efficiency)	0.07595752999999998
SRR5008950	PBAL (Hirst)	public	mus_musculus	Adapter Trimming	0.9316190567441107
SRR5008950	PBAL (Hirst)	public	mus_musculus	Alignment	0.5731466634721945
SRR5008950	PBAL (Hirst)	public	mus_musculus	Bisulfite Conversion Filter	0.5848054120371495
SRR5008950	PBAL (Hirst)	public	mus_musculus	MAPQ≥40 Filter	0.724338684111206
SRR5008950	PBAL (Hirst)	public	mus_musculus	Remove Duplicates	0.5762939383741098
SRR5008950	PBAL (Hirst)	public	mus_musculus	Bases Adding Coverage	0.3320068541322396
SRR5008950	PBAL (Hirst)	public	mus_musculus	Overall Yield (Sequencing Efficiency)	0.043276118
SRR5008951	PBAL (Hirst)	public	mus_musculus	Adapter Trimming	0.9114130855987177
SRR5008951	PBAL (Hirst)	public	mus_musculus	Alignment	0.6272556923235867
SRR5008951	PBAL (Hirst)	public	mus_musculus	Bisulfite Conversion Filter	0.5430070283347705
SRR5008951	PBAL (Hirst)	public	mus_musculus	MAPQ≥40 Filter	0.7251585528605262
SRR5008951	PBAL (Hirst)	public	mus_musculus	Remove Duplicates	0.5685188416007552
SRR5008951	PBAL (Hirst)	public	mus_musculus	Bases Adding Coverage	0.34183920948464647
SRR5008951	PBAL (Hirst)	public	mus_musculus	Overall Yield (Sequencing Efficiency)	0.043748688
SRR5008953	PBAL (Hirst)	public	mus_musculus	Adapter Trimming	0.9680765320863663
SRR5008953	PBAL (Hirst)	public	mus_musculus	Alignment	0.18398705277581268
SRR5008953	PBAL (Hirst)	public	mus_musculus	Bisulfite Conversion Filter	0.10521079508224718
SRR5008953	PBAL (Hirst)	public	mus_musculus	MAPQ≥40 Filter	0.17825169850072586
SRR5008953	PBAL (Hirst)	public	mus_musculus	Remove Duplicates	0.45577369023890363
SRR5008953	PBAL (Hirst)	public	mus_musculus	Bases Adding Coverage	0.06501011534116288
SRR5008953	PBAL (Hirst)	public	mus_musculus	Overall Yield (Sequencing Efficiency)	9.897399999999999e-5
SRR5008954	PBAL (Hirst)	public	mus_musculus	Adapter Trimming	0.8876283108152231
SRR5008954	PBAL (Hirst)	public	mus_musculus	Alignment	0.43785458086961065
SRR5008954	PBAL (Hirst)	public	mus_musculus	Bisulfite Conversion Filter	0.6039038531224076
SRR5008954	PBAL (Hirst)	public	mus_musculus	MAPQ≥40 Filter	0.7572914973165396
SRR5008954	PBAL (Hirst)	public	mus_musculus	Remove Duplicates	0.49405835158564715
SRR5008954	PBAL (Hirst)	public	mus_musculus	Bases Adding Coverage	0.5932573978911373
SRR5008954	PBAL (Hirst)	public	mus_musculus	Overall Yield (Sequencing Efficiency)	0.052097074
SRR5008955	PBAL (Hirst)	public	mus_musculus	Adapter Trimming	0.9125538121708995
SRR5008955	PBAL (Hirst)	public	mus_musculus	Alignment	0.5473126442941916
SRR5008955	PBAL (Hirst)	public	mus_musculus	Bisulfite Conversion Filter	0.6792904042236351
SRR5008955	PBAL (Hirst)	public	mus_musculus	MAPQ≥40 Filter	0.7331601760816214
SRR5008955	PBAL (Hirst)	public	mus_musculus	Remove Duplicates	0.5745012525772937
SRR5008955	PBAL (Hirst)	public	mus_musculus	Bases Adding Coverage	0.5517458904307252
SRR5008955	PBAL (Hirst)	public	mus_musculus	Overall Yield (Sequencing Efficiency)	0.07884577
SRR5008956	PBAL (Hirst)	public	mus_musculus	Adapter Trimming	0.9570569169413365
SRR5008956	PBAL (Hirst)	public	mus_musculus	Alignment	0.698840890401293
SRR5008956	PBAL (Hirst)	public	mus_musculus	Bisulfite Conversion Filter	0.6993724425022789
SRR5008956	PBAL (Hirst)	public	mus_musculus	MAPQ≥40 Filter	0.7341865918689107
SRR5008956	PBAL (Hirst)	public	mus_musculus	Remove Duplicates	0.636952082548238
SRR5008956	PBAL (Hirst)	public	mus_musculus	Bases Adding Coverage	0.36125680902943574
SRR5008956	PBAL (Hirst)	public	mus_musculus	Overall Yield (Sequencing Efficiency)	0.07902306
SRR5008958	PBAL (Hirst)	public	mus_musculus	Adapter Trimming	0.9233024590029045
SRR5008958	PBAL (Hirst)	public	mus_musculus	Alignment	0.6689507040488203
SRR5008958	PBAL (Hirst)	public	mus_musculus	Bisulfite Conversion Filter	0.6180700582729046
SRR5008958	PBAL (Hirst)	public	mus_musculus	MAPQ≥40 Filter	0.7234319056803561
SRR5008958	PBAL (Hirst)	public	mus_musculus	Remove Duplicates	0.6750073290513661
SRR5008958	PBAL (Hirst)	public	mus_musculus	Bases Adding Coverage	0.5786128891853688
SRR5008958	PBAL (Hirst)	public	mus_musculus	Overall Yield (Sequencing Efficiency)	0.107862396
SRR5008959	PBAL (Hirst)	public	mus_musculus	Adapter Trimming	0.9165775235544381
SRR5008959	PBAL (Hirst)	public	mus_musculus	Alignment	0.5670621848137949
SRR5008959	PBAL (Hirst)	public	mus_musculus	Bisulfite Conversion Filter	0.6203509221887927
SRR5008959	PBAL (Hirst)	public	mus_musculus	MAPQ≥40 Filter	0.7311565363582311
SRR5008959	PBAL (Hirst)	public	mus_musculus	Remove Duplicates	0.5266297654583124
SRR5008959	PBAL (Hirst)	public	mus_musculus	Bases Adding Coverage	0.3210603795189848
SRR5008959	PBAL (Hirst)	public	mus_musculus	Overall Yield (Sequencing Efficiency)	0.03986023050659019
SRR5008960	PBAL (Hirst)	public	mus_musculus	Adapter Trimming	0.9531128004499784
SRR5008960	PBAL (Hirst)	public	mus_musculus	Alignment	0.5513937948917323
SRR5008960	PBAL (Hirst)	public	mus_musculus	Bisulfite Conversion Filter	0.5403112122566756
SRR5008960	PBAL (Hirst)	public	mus_musculus	MAPQ≥40 Filter	0.7240382624010242
SRR5008960	PBAL (Hirst)	public	mus_musculus	Remove Duplicates	0.7377591450778767
SRR5008960	PBAL (Hirst)	public	mus_musculus	Bases Adding Coverage	0.4425647283176162
SRR5008960	PBAL (Hirst)	public	mus_musculus	Overall Yield (Sequencing Efficiency)	0.06712790199999999
SRR5008961	PBAL (Hirst)	public	mus_musculus	Adapter Trimming	0.9442796671644975
SRR5008961	PBAL (Hirst)	public	mus_musculus	Alignment	0.5576240009288183
SRR5008961	PBAL (Hirst)	public	mus_musculus	Bisulfite Conversion Filter	0.5685797756133216
SRR5008961	PBAL (Hirst)	public	mus_musculus	MAPQ≥40 Filter	0.7366104096769073
SRR5008961	PBAL (Hirst)	public	mus_musculus	Remove Duplicates	0.6715850427567231
SRR5008961	PBAL (Hirst)	public	mus_musculus	Bases Adding Coverage	0.3913510024556482
SRR5008961	PBAL (Hirst)	public	mus_musculus	Overall Yield (Sequencing Efficiency)	0.057961394
SRR5008962	PBAL (Hirst)	public	mus_musculus	Adapter Trimming	0.9488306142177638
SRR5008962	PBAL (Hirst)	public	mus_musculus	Alignment	0.7165646046955628
SRR5008962	PBAL (Hirst)	public	mus_musculus	Bisulfite Conversion Filter	0.7374229692666125
SRR5008962	PBAL (Hirst)	public	mus_musculus	MAPQ≥40 Filter	0.7347154758052432
SRR5008962	PBAL (Hirst)	public	mus_musculus	Remove Duplicates	0.6840917515206562
SRR5008962	PBAL (Hirst)	public	mus_musculus	Bases Adding Coverage	0.3889935213584407
SRR5008962	PBAL (Hirst)	public	mus_musculus	Overall Yield (Sequencing Efficiency)	0.09802494599999997
SRR5008964	PBAL (Hirst)	public	mus_musculus	Adapter Trimming	0.9459081517380469
SRR5008964	PBAL (Hirst)	public	mus_musculus	Alignment	0.41665562060738454
SRR5008964	PBAL (Hirst)	public	mus_musculus	Bisulfite Conversion Filter	0.5775303894558996
SRR5008964	PBAL (Hirst)	public	mus_musculus	MAPQ≥40 Filter	0.7184015197023931
SRR5008964	PBAL (Hirst)	public	mus_musculus	Remove Duplicates	0.5579815090388135
SRR5008964	PBAL (Hirst)	public	mus_musculus	Bases Adding Coverage	0.5322272890945888
SRR5008964	PBAL (Hirst)	public	mus_musculus	Overall Yield (Sequencing Efficiency)	0.04856073400000001
SRR5008965	PBAL (Hirst)	public	mus_musculus	Adapter Trimming	0.9276523797950655
SRR5008965	PBAL (Hirst)	public	mus_musculus	Alignment	0.41932590965371563
SRR5008965	PBAL (Hirst)	public	mus_musculus	Bisulfite Conversion Filter	0.545167718223408
SRR5008965	PBAL (Hirst)	public	mus_musculus	MAPQ≥40 Filter	0.7422478876313182
SRR5008965	PBAL (Hirst)	public	mus_musculus	Remove Duplicates	0.47892929198518763
SRR5008965	PBAL (Hirst)	public	mus_musculus	Bases Adding Coverage	0.5938862091641625
SRR5008965	PBAL (Hirst)	public	mus_musculus	Overall Yield (Sequencing Efficiency)	0.044770372
SRR5008966	PBAL (Hirst)	public	mus_musculus	Adapter Trimming	0.9334099729372671
SRR5008966	PBAL (Hirst)	public	mus_musculus	Alignment	0.716949734203211
SRR5008966	PBAL (Hirst)	public	mus_musculus	Bisulfite Conversion Filter	0.7056918049662619
SRR5008966	PBAL (Hirst)	public	mus_musculus	MAPQ≥40 Filter	0.7453166451155806
SRR5008966	PBAL (Hirst)	public	mus_musculus	Remove Duplicates	0.6934592322765225
SRR5008966	PBAL (Hirst)	public	mus_musculus	Bases Adding Coverage	0.3902308691008569
SRR5008966	PBAL (Hirst)	public	mus_musculus	Overall Yield (Sequencing Efficiency)	0.09524881799999999
SRR5008967	PBAL (Hirst)	public	mus_musculus	Adapter Trimming	0.9165530371627074
SRR5008967	PBAL (Hirst)	public	mus_musculus	Alignment	0.5274512116576837
SRR5008967	PBAL (Hirst)	public	mus_musculus	Bisulfite Conversion Filter	0.6700248497730863
SRR5008967	PBAL (Hirst)	public	mus_musculus	MAPQ≥40 Filter	0.730989157303428
SRR5008967	PBAL (Hirst)	public	mus_musculus	Remove Duplicates	0.6021214181470259
SRR5008967	PBAL (Hirst)	public	mus_musculus	Bases Adding Coverage	0.5591324142205885
SRR5008967	PBAL (Hirst)	public	mus_musculus	Overall Yield (Sequencing Efficiency)	0.07971508
SRR5008968	PBAL (Hirst)	public	mus_musculus	Adapter Trimming	0.926340208635092
SRR5008968	PBAL (Hirst)	public	mus_musculus	Alignment	0.6847438469011426
SRR5008968	PBAL (Hirst)	public	mus_musculus	Bisulfite Conversion Filter	0.6678741043369182
SRR5008968	PBAL (Hirst)	public	mus_musculus	MAPQ≥40 Filter	0.7282843714157795
SRR5008968	PBAL (Hirst)	public	mus_musculus	Remove Duplicates	0.768350635493217
SRR5008968	PBAL (Hirst)	public	mus_musculus	Bases Adding Coverage	0.6267651888106034
SRR5008968	PBAL (Hirst)	public	mus_musculus	Overall Yield (Sequencing Efficiency)	0.14857939
SRR5008970	PBAL (Hirst)	public	mus_musculus	Adapter Trimming	0.8950561841889445
SRR5008970	PBAL (Hirst)	public	mus_musculus	Alignment	0.5573135768360847
SRR5008970	PBAL (Hirst)	public	mus_musculus	Bisulfite Conversion Filter	0.5676997477635789
SRR5008970	PBAL (Hirst)	public	mus_musculus	MAPQ≥40 Filter	0.7301345467767565
SRR5008970	PBAL (Hirst)	public	mus_musculus	Remove Duplicates	0.5300984753315084
SRR5008970	PBAL (Hirst)	public	mus_musculus	Bases Adding Coverage	0.31935127647392875
SRR5008970	PBAL (Hirst)	public	mus_musculus	Overall Yield (Sequencing Efficiency)	0.03500231197326344
SRR5008972	PBAL (Hirst)	public	mus_musculus	Adapter Trimming	0.92875406912214
SRR5008972	PBAL (Hirst)	public	mus_musculus	Alignment	0.506086988608592
SRR5008972	PBAL (Hirst)	public	mus_musculus	Bisulfite Conversion Filter	0.5684668107070107
SRR5008972	PBAL (Hirst)	public	mus_musculus	MAPQ≥40 Filter	0.7182254310714535
SRR5008972	PBAL (Hirst)	public	mus_musculus	Remove Duplicates	0.5613788735394052
SRR5008972	PBAL (Hirst)	public	mus_musculus	Bases Adding Coverage	0.5415023086102914
SRR5008972	PBAL (Hirst)	public	mus_musculus	Overall Yield (Sequencing Efficiency)	0.058337548
SRR5008973	PBAL (Hirst)	public	mus_musculus	Adapter Trimming	0.9192659420486156
SRR5008973	PBAL (Hirst)	public	mus_musculus	Alignment	0.6072474246759403
SRR5008973	PBAL (Hirst)	public	mus_musculus	Bisulfite Conversion Filter	0.5153443267086213
SRR5008973	PBAL (Hirst)	public	mus_musculus	MAPQ≥40 Filter	0.7338108360788009
SRR5008973	PBAL (Hirst)	public	mus_musculus	Remove Duplicates	0.5570889446363735
SRR5008973	PBAL (Hirst)	public	mus_musculus	Bases Adding Coverage	0.33983127574150257
SRR5008973	PBAL (Hirst)	public	mus_musculus	Overall Yield (Sequencing Efficiency)	0.03996468164238967
SRR5008975	PBAL (Hirst)	public	mus_musculus	Adapter Trimming	0.9371481962257138
SRR5008975	PBAL (Hirst)	public	mus_musculus	Alignment	0.5414250147879417
SRR5008975	PBAL (Hirst)	public	mus_musculus	Bisulfite Conversion Filter	0.5909102547851649
SRR5008975	PBAL (Hirst)	public	mus_musculus	MAPQ≥40 Filter	0.728780727196404
SRR5008975	PBAL (Hirst)	public	mus_musculus	Remove Duplicates	0.6747758719842246
SRR5008975	PBAL (Hirst)	public	mus_musculus	Bases Adding Coverage	0.38440231158956
SRR5008975	PBAL (Hirst)	public	mus_musculus	Overall Yield (Sequencing Efficiency)	0.05667748
SRR5008976	PBAL (Hirst)	public	mus_musculus	Adapter Trimming	0.9294537178427222
SRR5008976	PBAL (Hirst)	public	mus_musculus	Alignment	0.6736915351238142
SRR5008976	PBAL (Hirst)	public	mus_musculus	Bisulfite Conversion Filter	0.6923500473202673
SRR5008976	PBAL (Hirst)	public	mus_musculus	MAPQ≥40 Filter	0.7357146225869219
SRR5008976	PBAL (Hirst)	public	mus_musculus	Remove Duplicates	0.7434405881349726
SRR5008976	PBAL (Hirst)	public	mus_musculus	Bases Adding Coverage	0.604109843913441
SRR5008976	PBAL (Hirst)	public	mus_musculus	Overall Yield (Sequencing Efficiency)	0.143247204
SRR5008977	PBAL (Hirst)	public	mus_musculus	Adapter Trimming	0.8087412009214793
SRR5008977	PBAL (Hirst)	public	mus_musculus	Alignment	0.22116615277693283
SRR5008977	PBAL (Hirst)	public	mus_musculus	Bisulfite Conversion Filter	0.3371757589947971
SRR5008977	PBAL (Hirst)	public	mus_musculus	MAPQ≥40 Filter	0.5516547188213302
SRR5008977	PBAL (Hirst)	public	mus_musculus	Remove Duplicates	0.41740722523869295
SRR5008977	PBAL (Hirst)	public	mus_musculus	Bases Adding Coverage	0.6053407800471086
SRR5008977	PBAL (Hirst)	public	mus_musculus	Overall Yield (Sequencing Efficiency)	0.008406434000000003
SRR5008978	PBAL (Hirst)	public	mus_musculus	Adapter Trimming	0.9497312036220397
SRR5008978	PBAL (Hirst)	public	mus_musculus	Alignment	0.47738655766061694
SRR5008978	PBAL (Hirst)	public	mus_musculus	Bisulfite Conversion Filter	0.6680210109241534
SRR5008978	PBAL (Hirst)	public	mus_musculus	MAPQ≥40 Filter	0.5709011778977506
SRR5008978	PBAL (Hirst)	public	mus_musculus	Remove Duplicates	0.6848708420843324
SRR5008978	PBAL (Hirst)	public	mus_musculus	Bases Adding Coverage	0.39977933064868615
SRR5008978	PBAL (Hirst)	public	mus_musculus	Overall Yield (Sequencing Efficiency)	0.047342476
SRR5008979	PBAL (Hirst)	public	mus_musculus	Adapter Trimming	0.9451258784525988
SRR5008979	PBAL (Hirst)	public	mus_musculus	Alignment	0.6381713396606039
SRR5008979	PBAL (Hirst)	public	mus_musculus	Bisulfite Conversion Filter	0.6794250230499016
SRR5008979	PBAL (Hirst)	public	mus_musculus	MAPQ≥40 Filter	0.7253036743362984
SRR5008979	PBAL (Hirst)	public	mus_musculus	Remove Duplicates	0.6489665473744832
SRR5008979	PBAL (Hirst)	public	mus_musculus	Bases Adding Coverage	0.3611989808016809
SRR5008979	PBAL (Hirst)	public	mus_musculus	Overall Yield (Sequencing Efficiency)	0.06967182600000002
SRR5008980	PBAL (Hirst)	public	mus_musculus	Adapter Trimming	0.9057814667357971
SRR5008980	PBAL (Hirst)	public	mus_musculus	Alignment	0.19165790687417164
SRR5008980	PBAL (Hirst)	public	mus_musculus	Bisulfite Conversion Filter	0.3898381326563141
SRR5008980	PBAL (Hirst)	public	mus_musculus	MAPQ≥40 Filter	0.6853992635790813
SRR5008980	PBAL (Hirst)	public	mus_musculus	Remove Duplicates	0.8821405426661084
SRR5008980	PBAL (Hirst)	public	mus_musculus	Bases Adding Coverage	0.6506678138024937
SRR5008980	PBAL (Hirst)	public	mus_musculus	Overall Yield (Sequencing Efficiency)	0.026624118
SRR5008981	PBAL (Hirst)	public	mus_musculus	Adapter Trimming	0.9047987897018616
SRR5008981	PBAL (Hirst)	public	mus_musculus	Alignment	0.2046461358121543
SRR5008981	PBAL (Hirst)	public	mus_musculus	Bisulfite Conversion Filter	0.4018074591516854
SRR5008981	PBAL (Hirst)	public	mus_musculus	MAPQ≥40 Filter	0.6850879486650194
SRR5008981	PBAL (Hirst)	public	mus_musculus	Remove Duplicates	0.8868772941649361
SRR5008981	PBAL (Hirst)	public	mus_musculus	Bases Adding Coverage	0.6573780123041237
SRR5008981	PBAL (Hirst)	public	mus_musculus	Overall Yield (Sequencing Efficiency)	0.029716564
SRR5008983	PBAL (Hirst)	public	mus_musculus	Adapter Trimming	0.9127240186253015
SRR5008983	PBAL (Hirst)	public	mus_musculus	Alignment	0.18343920460444724
SRR5008983	PBAL (Hirst)	public	mus_musculus	Bisulfite Conversion Filter	0.4550572872018486
SRR5008983	PBAL (Hirst)	public	mus_musculus	MAPQ≥40 Filter	0.6968526323037286
SRR5008983	PBAL (Hirst)	public	mus_musculus	Remove Duplicates	0.9017221612497427
SRR5008983	PBAL (Hirst)	public	mus_musculus	Bases Adding Coverage	0.6548855016809506
SRR5008983	PBAL (Hirst)	public	mus_musculus	Overall Yield (Sequencing Efficiency)	0.031352832
SRR5008984	PBAL (Hirst)	public	mus_musculus	Adapter Trimming	0.9117520311195518
SRR5008984	PBAL (Hirst)	public	mus_musculus	Alignment	0.1845431172699384
SRR5008984	PBAL (Hirst)	public	mus_musculus	Bisulfite Conversion Filter	0.39499468083342376
SRR5008984	PBAL (Hirst)	public	mus_musculus	MAPQ≥40 Filter	0.6835800545530253
SRR5008984	PBAL (Hirst)	public	mus_musculus	Remove Duplicates	0.889099600174382
SRR5008984	PBAL (Hirst)	public	mus_musculus	Bases Adding Coverage	0.6466671565210529
SRR5008984	PBAL (Hirst)	public	mus_musculus	Overall Yield (Sequencing Efficiency)	0.026120798000000004
SRR5008985	PBAL (Hirst)	public	mus_musculus	Adapter Trimming	0.9030206833050678
SRR5008985	PBAL (Hirst)	public	mus_musculus	Alignment	0.16211829109405118
SRR5008985	PBAL (Hirst)	public	mus_musculus	Bisulfite Conversion Filter	0.23488693727438364
SRR5008985	PBAL (Hirst)	public	mus_musculus	MAPQ≥40 Filter	0.6326031912246615
SRR5008985	PBAL (Hirst)	public	mus_musculus	Remove Duplicates	0.865581730185758
SRR5008985	PBAL (Hirst)	public	mus_musculus	Bases Adding Coverage	0.6394809207949808
SRR5008985	PBAL (Hirst)	public	mus_musculus	Overall Yield (Sequencing Efficiency)	0.012040808000000002
SRR5008986	PBAL (Hirst)	public	mus_musculus	Adapter Trimming	0.9079415505493551
SRR5008986	PBAL (Hirst)	public	mus_musculus	Alignment	0.6544891217286543
SRR5008986	PBAL (Hirst)	public	mus_musculus	Bisulfite Conversion Filter	0.7026042978465991
SRR5008986	PBAL (Hirst)	public	mus_musculus	MAPQ≥40 Filter	0.7466559355315634
SRR5008986	PBAL (Hirst)	public	mus_musculus	Remove Duplicates	0.7414660360860552
SRR5008986	PBAL (Hirst)	public	mus_musculus	Bases Adding Coverage	0.4026921693437436
SRR5008986	PBAL (Hirst)	public	mus_musculus	Overall Yield (Sequencing Efficiency)	0.09307994
SRR5008987	PBAL (Hirst)	public	mus_musculus	Adapter Trimming	0.9134312123540781
SRR5008987	PBAL (Hirst)	public	mus_musculus	Alignment	0.24625627081462817
SRR5008987	PBAL (Hirst)	public	mus_musculus	Bisulfite Conversion Filter	0.41081158642336923
SRR5008987	PBAL (Hirst)	public	mus_musculus	MAPQ≥40 Filter	0.6877079410388827
SRR5008987	PBAL (Hirst)	public	mus_musculus	Remove Duplicates	0.8499483423606742
SRR5008987	PBAL (Hirst)	public	mus_musculus	Bases Adding Coverage	0.6408973236510643
SRR5008987	PBAL (Hirst)	public	mus_musculus	Overall Yield (Sequencing Efficiency)	0.034617114
SRR5008988	PBAL (Hirst)	public	mus_musculus	Adapter Trimming	0.9058366203041455
SRR5008988	PBAL (Hirst)	public	mus_musculus	Alignment	0.2134387081139241
SRR5008988	PBAL (Hirst)	public	mus_musculus	Bisulfite Conversion Filter	0.40960941891780017
SRR5008988	PBAL (Hirst)	public	mus_musculus	MAPQ≥40 Filter	0.6974072194492192
SRR5008988	PBAL (Hirst)	public	mus_musculus	Remove Duplicates	0.8933277842313307
SRR5008988	PBAL (Hirst)	public	mus_musculus	Bases Adding Coverage	0.6581668308100013
SRR5008988	PBAL (Hirst)	public	mus_musculus	Overall Yield (Sequencing Efficiency)	0.032473288
SRR5008989	PBAL (Hirst)	public	mus_musculus	Adapter Trimming	0.9351835042185468
SRR5008989	PBAL (Hirst)	public	mus_musculus	Alignment	0.37707077210976164
SRR5008989	PBAL (Hirst)	public	mus_musculus	Bisulfite Conversion Filter	0.5710488982675985
SRR5008989	PBAL (Hirst)	public	mus_musculus	MAPQ≥40 Filter	0.7371872722808199
SRR5008989	PBAL (Hirst)	public	mus_musculus	Remove Duplicates	0.7891437846978687
SRR5008989	PBAL (Hirst)	public	mus_musculus	Bases Adding Coverage	0.45003690612459335
SRR5008989	PBAL (Hirst)	public	mus_musculus	Overall Yield (Sequencing Efficiency)	0.05271996400000001
SRR5008990	PBAL (Hirst)	public	mus_musculus	Adapter Trimming	0.9394710412850649
SRR5008990	PBAL (Hirst)	public	mus_musculus	Alignment	0.2622274952328713
SRR5008990	PBAL (Hirst)	public	mus_musculus	Bisulfite Conversion Filter	0.5252628991241092
SRR5008990	PBAL (Hirst)	public	mus_musculus	MAPQ≥40 Filter	0.734508580421819
SRR5008990	PBAL (Hirst)	public	mus_musculus	Remove Duplicates	0.8351159417017614
SRR5008990	PBAL (Hirst)	public	mus_musculus	Bases Adding Coverage	0.48551541913578944
SRR5008990	PBAL (Hirst)	public	mus_musculus	Overall Yield (Sequencing Efficiency)	0.03853763200000001
SRR5008991	PBAL (Hirst)	public	mus_musculus	Adapter Trimming	0.9022121917980565
SRR5008991	PBAL (Hirst)	public	mus_musculus	Alignment	0.18709052209059676
SRR5008991	PBAL (Hirst)	public	mus_musculus	Bisulfite Conversion Filter	0.39003125382304665
SRR5008991	PBAL (Hirst)	public	mus_musculus	MAPQ≥40 Filter	0.6801551115415579
SRR5008991	PBAL (Hirst)	public	mus_musculus	Remove Duplicates	0.8938974181393025
SRR5008991	PBAL (Hirst)	public	mus_musculus	Bases Adding Coverage	0.6483405421759137
SRR5008991	PBAL (Hirst)	public	mus_musculus	Overall Yield (Sequencing Efficiency)	0.025951276
SRR5008994	PBAL (Hirst)	public	mus_musculus	Adapter Trimming	0.8874244581799784
SRR5008994	PBAL (Hirst)	public	mus_musculus	Alignment	0.3455351913884383
SRR5008994	PBAL (Hirst)	public	mus_musculus	Bisulfite Conversion Filter	0.5690372942701711
SRR5008994	PBAL (Hirst)	public	mus_musculus	MAPQ≥40 Filter	0.7199602383060759
SRR5008994	PBAL (Hirst)	public	mus_musculus	Remove Duplicates	0.8424347884619071
SRR5008994	PBAL (Hirst)	public	mus_musculus	Bases Adding Coverage	0.6374652270485387
SRR5008994	PBAL (Hirst)	public	mus_musculus	Overall Yield (Sequencing Efficiency)	0.06746301000000002
SRR5008996	PBAL (Hirst)	public	mus_musculus	Adapter Trimming	0.8948773405559045
SRR5008996	PBAL (Hirst)	public	mus_musculus	Alignment	0.16387679668914196
SRR5008996	PBAL (Hirst)	public	mus_musculus	Bisulfite Conversion Filter	0.42514149643416765
SRR5008996	PBAL (Hirst)	public	mus_musculus	MAPQ≥40 Filter	0.6840360355690177
SRR5008996	PBAL (Hirst)	public	mus_musculus	Remove Duplicates	0.8645565244077212
SRR5008996	PBAL (Hirst)	public	mus_musculus	Bases Adding Coverage	0.637685319617249
SRR5008996	PBAL (Hirst)	public	mus_musculus	Overall Yield (Sequencing Efficiency)	0.023512200000000004
SRR5008997	PBAL (Hirst)	public	mus_musculus	Adapter Trimming	0.9204418855941741
SRR5008997	PBAL (Hirst)	public	mus_musculus	Alignment	0.2846294156103952
SRR5008997	PBAL (Hirst)	public	mus_musculus	Bisulfite Conversion Filter	0.4695208313507122
SRR5008997	PBAL (Hirst)	public	mus_musculus	MAPQ≥40 Filter	0.7601075311458249
SRR5008997	PBAL (Hirst)	public	mus_musculus	Remove Duplicates	0.8569934434669345
SRR5008997	PBAL (Hirst)	public	mus_musculus	Bases Adding Coverage	0.6476377967004786
SRR5008997	PBAL (Hirst)	public	mus_musculus	Overall Yield (Sequencing Efficiency)	0.051893831999999994
SRR5008998	PBAL (Hirst)	public	mus_musculus	Adapter Trimming	0.8982154642763023
SRR5008998	PBAL (Hirst)	public	mus_musculus	Alignment	0.12537053577754909
SRR5008998	PBAL (Hirst)	public	mus_musculus	Bisulfite Conversion Filter	0.19554888646679755
SRR5008998	PBAL (Hirst)	public	mus_musculus	MAPQ≥40 Filter	0.5719964913032785
SRR5008998	PBAL (Hirst)	public	mus_musculus	Remove Duplicates	0.8660542388436754
SRR5008998	PBAL (Hirst)	public	mus_musculus	Bases Adding Coverage	0.5800568724549943
SRR5008998	PBAL (Hirst)	public	mus_musculus	Overall Yield (Sequencing Efficiency)	0.006327620000000002
SRR5009000	PBAL (Hirst)	public	mus_musculus	Adapter Trimming	0.917504418413307
SRR5009000	PBAL (Hirst)	public	mus_musculus	Alignment	0.1397999196797543
SRR5009000	PBAL (Hirst)	public	mus_musculus	Bisulfite Conversion Filter	0.3149355496178738
SRR5009000	PBAL (Hirst)	public	mus_musculus	MAPQ≥40 Filter	0.6754950978630182
SRR5009000	PBAL (Hirst)	public	mus_musculus	Remove Duplicates	0.9228466093992788
SRR5009000	PBAL (Hirst)	public	mus_musculus	Bases Adding Coverage	0.654721049642799
SRR5009000	PBAL (Hirst)	public	mus_musculus	Overall Yield (Sequencing Efficiency)	0.01648712
SRR5009001	PBAL (Hirst)	public	mus_musculus	Adapter Trimming	0.9138905905872481
SRR5009001	PBAL (Hirst)	public	mus_musculus	Alignment	0.2103318930950837
SRR5009001	PBAL (Hirst)	public	mus_musculus	Bisulfite Conversion Filter	0.3906594941061856
SRR5009001	PBAL (Hirst)	public	mus_musculus	MAPQ≥40 Filter	0.7389313741548779
SRR5009001	PBAL (Hirst)	public	mus_musculus	Remove Duplicates	0.9330332607463274
SRR5009001	PBAL (Hirst)	public	mus_musculus	Bases Adding Coverage	0.6967377918437669
SRR5009001	PBAL (Hirst)	public	mus_musculus	Overall Yield (Sequencing Efficiency)	0.036071842
SRR5009003	PBAL (Hirst)	public	mus_musculus	Adapter Trimming	0.9155358291497167
SRR5009003	PBAL (Hirst)	public	mus_musculus	Alignment	0.16725477597333788
SRR5009003	PBAL (Hirst)	public	mus_musculus	Bisulfite Conversion Filter	0.3512018527799078
SRR5009003	PBAL (Hirst)	public	mus_musculus	MAPQ≥40 Filter	0.6736037318534723
SRR5009003	PBAL (Hirst)	public	mus_musculus	Remove Duplicates	0.9140500890476129
SRR5009003	PBAL (Hirst)	public	mus_musculus	Bases Adding Coverage	0.6594817344054932
SRR5009003	PBAL (Hirst)	public	mus_musculus	Overall Yield (Sequencing Efficiency)	0.021836745999999997
SRR5009004	PBAL (Hirst)	public	mus_musculus	Adapter Trimming	0.9143850110752418
SRR5009004	PBAL (Hirst)	public	mus_musculus	Alignment	0.48196932218056204
SRR5009004	PBAL (Hirst)	public	mus_musculus	Bisulfite Conversion Filter	0.6113644720278114
SRR5009004	PBAL (Hirst)	public	mus_musculus	MAPQ≥40 Filter	0.7416168698783402
SRR5009004	PBAL (Hirst)	public	mus_musculus	Remove Duplicates	0.7030560464065843
SRR5009004	PBAL (Hirst)	public	mus_musculus	Bases Adding Coverage	0.37183184854401524
SRR5009004	PBAL (Hirst)	public	mus_musculus	Overall Yield (Sequencing Efficiency)	0.052235387999999994
SRR5009007	PBAL (Hirst)	public	mus_musculus	Adapter Trimming	0.8880068245674508
SRR5009007	PBAL (Hirst)	public	mus_musculus	Alignment	0.20054139571139448
SRR5009007	PBAL (Hirst)	public	mus_musculus	Bisulfite Conversion Filter	0.45888373481251304
SRR5009007	PBAL (Hirst)	public	mus_musculus	MAPQ≥40 Filter	0.6870497129969494
SRR5009007	PBAL (Hirst)	public	mus_musculus	Remove Duplicates	0.8261640348803928
SRR5009007	PBAL (Hirst)	public	mus_musculus	Bases Adding Coverage	0.6165534849335307
SRR5009007	PBAL (Hirst)	public	mus_musculus	Overall Yield (Sequencing Efficiency)	0.028598826000000008
SRR5009009	PBAL (Hirst)	public	mus_musculus	Adapter Trimming	0.9372779636770615
SRR5009009	PBAL (Hirst)	public	mus_musculus	Alignment	0.2475209457500209
SRR5009009	PBAL (Hirst)	public	mus_musculus	Bisulfite Conversion Filter	0.5064098280207746
SRR5009009	PBAL (Hirst)	public	mus_musculus	MAPQ≥40 Filter	0.7298580317704849
SRR5009009	PBAL (Hirst)	public	mus_musculus	Remove Duplicates	0.8294694564676166
SRR5009009	PBAL (Hirst)	public	mus_musculus	Bases Adding Coverage	0.4799436866188346
SRR5009009	PBAL (Hirst)	public	mus_musculus	Overall Yield (Sequencing Efficiency)	0.034135916
SRR5009010	PBAL (Hirst)	public	mus_musculus	Adapter Trimming	0.8999228153831096
SRR5009010	PBAL (Hirst)	public	mus_musculus	Alignment	0.17516027964342076
SRR5009010	PBAL (Hirst)	public	mus_musculus	Bisulfite Conversion Filter	0.3834362705363825
SRR5009010	PBAL (Hirst)	public	mus_musculus	MAPQ≥40 Filter	0.6724272162066559
SRR5009010	PBAL (Hirst)	public	mus_musculus	Remove Duplicates	0.9004157283814082
SRR5009010	PBAL (Hirst)	public	mus_musculus	Bases Adding Coverage	0.6585189726984447
SRR5009010	PBAL (Hirst)	public	mus_musculus	Overall Yield (Sequencing Efficiency)	0.02409854
SRR5009011	PBAL (Hirst)	public	mus_musculus	Adapter Trimming	0.9138580759789818
SRR5009011	PBAL (Hirst)	public	mus_musculus	Alignment	0.21613998189861472
SRR5009011	PBAL (Hirst)	public	mus_musculus	Bisulfite Conversion Filter	0.4143929452700759
SRR5009011	PBAL (Hirst)	public	mus_musculus	MAPQ≥40 Filter	0.6936173129311624
SRR5009011	PBAL (Hirst)	public	mus_musculus	Remove Duplicates	0.8883904800618289
SRR5009011	PBAL (Hirst)	public	mus_musculus	Bases Adding Coverage	0.6518899225990269
SRR5009011	PBAL (Hirst)	public	mus_musculus	Overall Yield (Sequencing Efficiency)	0.032879432
SRR5009012	PBAL (Hirst)	public	mus_musculus	Adapter Trimming	0.8531194287269536
SRR5009012	PBAL (Hirst)	public	mus_musculus	Alignment	0.38779199589168567
SRR5009012	PBAL (Hirst)	public	mus_musculus	Bisulfite Conversion Filter	0.6144570464497293
SRR5009012	PBAL (Hirst)	public	mus_musculus	MAPQ≥40 Filter	0.7186647722792288
SRR5009012	PBAL (Hirst)	public	mus_musculus	Remove Duplicates	0.8200880373757798
SRR5009012	PBAL (Hirst)	public	mus_musculus	Bases Adding Coverage	0.6273308561768189
SRR5009012	PBAL (Hirst)	public	mus_musculus	Overall Yield (Sequencing Efficiency)	0.07515946600000001
SRR5009013	PBAL (Hirst)	public	mus_musculus	Adapter Trimming	0.9138550983958629
SRR5009013	PBAL (Hirst)	public	mus_musculus	Alignment	0.5502639126079165
SRR5009013	PBAL (Hirst)	public	mus_musculus	Bisulfite Conversion Filter	0.7002151180869327
SRR5009013	PBAL (Hirst)	public	mus_musculus	MAPQ≥40 Filter	0.7462741515882203
SRR5009013	PBAL (Hirst)	public	mus_musculus	Remove Duplicates	0.7248598303067088
SRR5009013	PBAL (Hirst)	public	mus_musculus	Bases Adding Coverage	0.3958043875540628
SRR5009013	PBAL (Hirst)	public	mus_musculus	Overall Yield (Sequencing Efficiency)	0.075389852
SRR5009014	PBAL (Hirst)	public	mus_musculus	Adapter Trimming	0.9104003804629305
SRR5009014	PBAL (Hirst)	public	mus_musculus	Alignment	0.1536822424534311
SRR5009014	PBAL (Hirst)	public	mus_musculus	Bisulfite Conversion Filter	0.3411432264188902
SRR5009014	PBAL (Hirst)	public	mus_musculus	MAPQ≥40 Filter	0.6996295298247285
SRR5009014	PBAL (Hirst)	public	mus_musculus	Remove Duplicates	0.9132197509042796
SRR5009014	PBAL (Hirst)	public	mus_musculus	Bases Adding Coverage	0.6579874078627502
SRR5009014	PBAL (Hirst)	public	mus_musculus	Overall Yield (Sequencing Efficiency)	0.020065679999999995
SRR5009015	PBAL (Hirst)	public	mus_musculus	Adapter Trimming	0.8962537580723557
SRR5009015	PBAL (Hirst)	public	mus_musculus	Alignment	0.1370778832372624
SRR5009015	PBAL (Hirst)	public	mus_musculus	Bisulfite Conversion Filter	0.4035502114954082
SRR5009015	PBAL (Hirst)	public	mus_musculus	MAPQ≥40 Filter	0.6372810520562481
SRR5009015	PBAL (Hirst)	public	mus_musculus	Remove Duplicates	0.8753088797797518
SRR5009015	PBAL (Hirst)	public	mus_musculus	Bases Adding Coverage	0.6745544500181733
SRR5009015	PBAL (Hirst)	public	mus_musculus	Overall Yield (Sequencing Efficiency)	0.018655431999999996
SRR5009017	PBAL (Hirst)	public	mus_musculus	Adapter Trimming	0.9208193263958823
SRR5009017	PBAL (Hirst)	public	mus_musculus	Alignment	0.42904344932281463
SRR5009017	PBAL (Hirst)	public	mus_musculus	Bisulfite Conversion Filter	0.607244071009931
SRR5009017	PBAL (Hirst)	public	mus_musculus	MAPQ≥40 Filter	0.7350464137807716
SRR5009017	PBAL (Hirst)	public	mus_musculus	Remove Duplicates	0.7198511009186725
SRR5009017	PBAL (Hirst)	public	mus_musculus	Bases Adding Coverage	0.38788883772361477
SRR5009017	PBAL (Hirst)	public	mus_musculus	Overall Yield (Sequencing Efficiency)	0.049238374
SRR5009018	PBAL (Hirst)	public	mus_musculus	Adapter Trimming	0.9436227066417656
SRR5009018	PBAL (Hirst)	public	mus_musculus	Alignment	0.25339984966128687
SRR5009018	PBAL (Hirst)	public	mus_musculus	Bisulfite Conversion Filter	0.5206249448066271
SRR5009018	PBAL (Hirst)	public	mus_musculus	MAPQ≥40 Filter	0.7338637560459735
SRR5009018	PBAL (Hirst)	public	mus_musculus	Remove Duplicates	0.891769755406928
SRR5009018	PBAL (Hirst)	public	mus_musculus	Bases Adding Coverage	0.5605390949152935
SRR5009018	PBAL (Hirst)	public	mus_musculus	Overall Yield (Sequencing Efficiency)	0.045667138
SRR5009019	PBAL (Hirst)	public	mus_musculus	Adapter Trimming	0.9172026498772929
SRR5009019	PBAL (Hirst)	public	mus_musculus	Alignment	0.1527561461131237
SRR5009019	PBAL (Hirst)	public	mus_musculus	Bisulfite Conversion Filter	0.38005028993919576
SRR5009019	PBAL (Hirst)	public	mus_musculus	MAPQ≥40 Filter	0.6898637129927508
SRR5009019	PBAL (Hirst)	public	mus_musculus	Remove Duplicates	0.9500869657253881
SRR5009019	PBAL (Hirst)	public	mus_musculus	Bases Adding Coverage	0.6760026917661308
SRR5009019	PBAL (Hirst)	public	mus_musculus	Overall Yield (Sequencing Efficiency)	0.023592835999999996
SRR5009020	PBAL (Hirst)	public	mus_musculus	Adapter Trimming	0.8979359647269248
SRR5009020	PBAL (Hirst)	public	mus_musculus	Alignment	0.15558918618711026
SRR5009020	PBAL (Hirst)	public	mus_musculus	Bisulfite Conversion Filter	0.3666191713202758
SRR5009020	PBAL (Hirst)	public	mus_musculus	MAPQ≥40 Filter	0.6352122618246872
SRR5009020	PBAL (Hirst)	public	mus_musculus	Remove Duplicates	0.810744292405857
SRR5009020	PBAL (Hirst)	public	mus_musculus	Bases Adding Coverage	0.6050887305855641
SRR5009020	PBAL (Hirst)	public	mus_musculus	Overall Yield (Sequencing Efficiency)	0.015961061999999998
SRR5009021	PBAL (Hirst)	public	mus_musculus	Adapter Trimming	0.9037609559605702
SRR5009021	PBAL (Hirst)	public	mus_musculus	Alignment	0.17548531495414518
SRR5009021	PBAL (Hirst)	public	mus_musculus	Bisulfite Conversion Filter	0.3789469970057904
SRR5009021	PBAL (Hirst)	public	mus_musculus	MAPQ≥40 Filter	0.6775586769280921
SRR5009021	PBAL (Hirst)	public	mus_musculus	Remove Duplicates	0.8403824432931883
SRR5009021	PBAL (Hirst)	public	mus_musculus	Bases Adding Coverage	0.6227117624582292
SRR5009021	PBAL (Hirst)	public	mus_musculus	Overall Yield (Sequencing Efficiency)	0.021310016
SRR5009022	PBAL (Hirst)	public	mus_musculus	Adapter Trimming	0.920541441643988
SRR5009022	PBAL (Hirst)	public	mus_musculus	Alignment	0.18480334540527096
SRR5009022	PBAL (Hirst)	public	mus_musculus	Bisulfite Conversion Filter	0.39327186104128975
SRR5009022	PBAL (Hirst)	public	mus_musculus	MAPQ≥40 Filter	0.6920365537784738
SRR5009022	PBAL (Hirst)	public	mus_musculus	Remove Duplicates	0.8835673573960077
SRR5009022	PBAL (Hirst)	public	mus_musculus	Bases Adding Coverage	0.6501632467999648
SRR5009022	PBAL (Hirst)	public	mus_musculus	Overall Yield (Sequencing Efficiency)	0.026597275999999996
SRR5009023	PBAL (Hirst)	public	mus_musculus	Adapter Trimming	0.9087305662853862
SRR5009023	PBAL (Hirst)	public	mus_musculus	Alignment	0.14387954675548875
SRR5009023	PBAL (Hirst)	public	mus_musculus	Bisulfite Conversion Filter	0.33710429966737016
SRR5009023	PBAL (Hirst)	public	mus_musculus	MAPQ≥40 Filter	0.670809667002801
SRR5009023	PBAL (Hirst)	public	mus_musculus	Remove Duplicates	0.8961821335033645
SRR5009023	PBAL (Hirst)	public	mus_musculus	Bases Adding Coverage	0.6406840966696405
SRR5009023	PBAL (Hirst)	public	mus_musculus	Overall Yield (Sequencing Efficiency)	0.016976103999999995
SRR5009025	PBAL (Hirst)	public	mus_musculus	Adapter Trimming	0.9090112799646343
SRR5009025	PBAL (Hirst)	public	mus_musculus	Alignment	0.15986913386339266
SRR5009025	PBAL (Hirst)	public	mus_musculus	Bisulfite Conversion Filter	0.396077723388379
SRR5009025	PBAL (Hirst)	public	mus_musculus	MAPQ≥40 Filter	0.6828216793085623
SRR5009025	PBAL (Hirst)	public	mus_musculus	Remove Duplicates	0.846335779564879
SRR5009025	PBAL (Hirst)	public	mus_musculus	Bases Adding Coverage	0.6739722928825115
SRR5009025	PBAL (Hirst)	public	mus_musculus	Overall Yield (Sequencing Efficiency)	0.022418490000000003
SRR5009026	PBAL (Hirst)	public	mus_musculus	Adapter Trimming	0.9414565558405555
SRR5009026	PBAL (Hirst)	public	mus_musculus	Alignment	0.30467772752817196
SRR5009026	PBAL (Hirst)	public	mus_musculus	Bisulfite Conversion Filter	0.6104291061143301
SRR5009026	PBAL (Hirst)	public	mus_musculus	MAPQ≥40 Filter	0.7491858751770457
SRR5009026	PBAL (Hirst)	public	mus_musculus	Remove Duplicates	0.8182799363772298
SRR5009026	PBAL (Hirst)	public	mus_musculus	Bases Adding Coverage	0.46956651775130576
SRR5009026	PBAL (Hirst)	public	mus_musculus	Overall Yield (Sequencing Efficiency)	0.05040398
SRR5009028	PBAL (Hirst)	public	mus_musculus	Adapter Trimming	0.9182617829453686
SRR5009028	PBAL (Hirst)	public	mus_musculus	Alignment	0.13597444249449775
SRR5009028	PBAL (Hirst)	public	mus_musculus	Bisulfite Conversion Filter	0.3660591458279229
SRR5009028	PBAL (Hirst)	public	mus_musculus	MAPQ≥40 Filter	0.6891706625145817
SRR5009028	PBAL (Hirst)	public	mus_musculus	Remove Duplicates	0.9538547567049599
SRR5009028	PBAL (Hirst)	public	mus_musculus	Bases Adding Coverage	0.6836981194922875
SRR5009028	PBAL (Hirst)	public	mus_musculus	Overall Yield (Sequencing Efficiency)	0.020542272
SRR5009029	PBAL (Hirst)	public	mus_musculus	Adapter Trimming	0.9233560698949997
SRR5009029	PBAL (Hirst)	public	mus_musculus	Alignment	0.11522136418304833
SRR5009029	PBAL (Hirst)	public	mus_musculus	Bisulfite Conversion Filter	0.2770437272569825
SRR5009029	PBAL (Hirst)	public	mus_musculus	MAPQ≥40 Filter	0.6937851745651824
SRR5009029	PBAL (Hirst)	public	mus_musculus	Remove Duplicates	0.9529056542360363
SRR5009029	PBAL (Hirst)	public	mus_musculus	Bases Adding Coverage	0.6634821783952519
SRR5009029	PBAL (Hirst)	public	mus_musculus	Overall Yield (Sequencing Efficiency)	0.012928696
SRR5009030	PBAL (Hirst)	public	mus_musculus	Adapter Trimming	0.9084782126309541
SRR5009030	PBAL (Hirst)	public	mus_musculus	Alignment	0.14772101315600383
SRR5009030	PBAL (Hirst)	public	mus_musculus	Bisulfite Conversion Filter	0.395656579299569
SRR5009030	PBAL (Hirst)	public	mus_musculus	MAPQ≥40 Filter	0.6835977782513708
SRR5009030	PBAL (Hirst)	public	mus_musculus	Remove Duplicates	0.9442124077889159
SRR5009030	PBAL (Hirst)	public	mus_musculus	Bases Adding Coverage	0.6716043309384089
SRR5009030	PBAL (Hirst)	public	mus_musculus	Overall Yield (Sequencing Efficiency)	0.023017546
SRR5009031	PBAL (Hirst)	public	mus_musculus	Adapter Trimming	0.9321686557157407
SRR5009031	PBAL (Hirst)	public	mus_musculus	Alignment	0.33910567370159883
SRR5009031	PBAL (Hirst)	public	mus_musculus	Bisulfite Conversion Filter	0.5597002603702684
SRR5009031	PBAL (Hirst)	public	mus_musculus	MAPQ≥40 Filter	0.7393723219470365
SRR5009031	PBAL (Hirst)	public	mus_musculus	Remove Duplicates	0.7644752859442775
SRR5009031	PBAL (Hirst)	public	mus_musculus	Bases Adding Coverage	0.41801953855363133
SRR5009031	PBAL (Hirst)	public	mus_musculus	Overall Yield (Sequencing Efficiency)	0.04180308
SRR5009032	PBAL (Hirst)	public	mus_musculus	Adapter Trimming	0.9302738402650755
SRR5009032	PBAL (Hirst)	public	mus_musculus	Alignment	0.49743063598149045
SRR5009032	PBAL (Hirst)	public	mus_musculus	Bisulfite Conversion Filter	0.6144041288349911
SRR5009032	PBAL (Hirst)	public	mus_musculus	MAPQ≥40 Filter	0.7507981260459933
SRR5009032	PBAL (Hirst)	public	mus_musculus	Remove Duplicates	0.7620984535357702
SRR5009032	PBAL (Hirst)	public	mus_musculus	Bases Adding Coverage	0.4197790243301465
SRR5009032	PBAL (Hirst)	public	mus_musculus	Overall Yield (Sequencing Efficiency)	0.068289268
SRR5009034	PBAL (Hirst)	public	mus_musculus	Adapter Trimming	0.8583229400540161
SRR5009034	PBAL (Hirst)	public	mus_musculus	Alignment	0.3922883174703569
SRR5009034	PBAL (Hirst)	public	mus_musculus	Bisulfite Conversion Filter	0.5947376885933394
SRR5009034	PBAL (Hirst)	public	mus_musculus	MAPQ≥40 Filter	0.7258479678854518
SRR5009034	PBAL (Hirst)	public	mus_musculus	Remove Duplicates	0.7613384606932047
SRR5009034	PBAL (Hirst)	public	mus_musculus	Bases Adding Coverage	0.6012905412030056
SRR5009034	PBAL (Hirst)	public	mus_musculus	Overall Yield (Sequencing Efficiency)	0.066541006
SRR5009035	PBAL (Hirst)	public	mus_musculus	Adapter Trimming	0.9445460778124416
SRR5009035	PBAL (Hirst)	public	mus_musculus	Alignment	0.3125390522860435
SRR5009035	PBAL (Hirst)	public	mus_musculus	Bisulfite Conversion Filter	0.5279800987194311
SRR5009035	PBAL (Hirst)	public	mus_musculus	MAPQ≥40 Filter	0.7475120955678046
SRR5009035	PBAL (Hirst)	public	mus_musculus	Remove Duplicates	0.8057180222910301
SRR5009035	PBAL (Hirst)	public	mus_musculus	Bases Adding Coverage	0.46632038767623185
SRR5009035	PBAL (Hirst)	public	mus_musculus	Overall Yield (Sequencing Efficiency)	0.04377545800000001
SRR5009036	PBAL (Hirst)	public	mus_musculus	Adapter Trimming	0.9542445032284244
SRR5009036	PBAL (Hirst)	public	mus_musculus	Alignment	0.4033491109435977
SRR5009036	PBAL (Hirst)	public	mus_musculus	Bisulfite Conversion Filter	0.6036921854095849
SRR5009036	PBAL (Hirst)	public	mus_musculus	MAPQ≥40 Filter	0.75420192303661715
SRR5009036	PBAL (Hirst)	public	mus_musculus	Remove Duplicates	0.7506722557245278
SRR5009036	PBAL (Hirst)	public	mus_musculus	Bases Adding Coverage	0.40407544593410016
SRR5009036	PBAL (Hirst)	public	mus_musculus	Overall Yield (Sequencing Efficiency)	0.05315655
SRR5009037	PBAL (Hirst)	public	mus_musculus	Adapter Trimming	0.9394805563999339
SRR5009037	PBAL (Hirst)	public	mus_musculus	Alignment	0.33327594686984846
SRR5009037	PBAL (Hirst)	public	mus_musculus	Bisulfite Conversion Filter	0.5434048219896406
SRR5009037	PBAL (Hirst)	public	mus_musculus	MAPQ≥40 Filter	0.742355207098236
SRR5009037	PBAL (Hirst)	public	mus_musculus	Remove Duplicates	0.8272875740848388
SRR5009037	PBAL (Hirst)	public	mus_musculus	Bases Adding Coverage	0.48825839622691525
SRR5009037	PBAL (Hirst)	public	mus_musculus	Overall Yield (Sequencing Efficiency)	0.051019152
SRR5009039	PBAL (Hirst)	public	mus_musculus	Adapter Trimming	0.9575413046297987
SRR5009039	PBAL (Hirst)	public	mus_musculus	Alignment	0.28496790966682684
SRR5009039	PBAL (Hirst)	public	mus_musculus	Bisulfite Conversion Filter	0.3956864225434501
SRR5009039	PBAL (Hirst)	public	mus_musculus	MAPQ≥40 Filter	0.6661657700225889
SRR5009039	PBAL (Hirst)	public	mus_musculus	Remove Duplicates	0.9124303991162048
SRR5009039	PBAL (Hirst)	public	mus_musculus	Bases Adding Coverage	0.5942634156616732
SRR5009039	PBAL (Hirst)	public	mus_musculus	Overall Yield (Sequencing Efficiency)	0.039000096
SRR5009040	PBAL (Hirst)	public	mus_musculus	Adapter Trimming	0.9151326015013107
SRR5009040	PBAL (Hirst)	public	mus_musculus	Alignment	0.1541887981790996
SRR5009040	PBAL (Hirst)	public	mus_musculus	Bisulfite Conversion Filter	0.40874758074225337
SRR5009040	PBAL (Hirst)	public	mus_musculus	MAPQ≥40 Filter	0.5345595944488821
SRR5009040	PBAL (Hirst)	public	mus_musculus	Remove Duplicates	0.933974591839912
SRR5009040	PBAL (Hirst)	public	mus_musculus	Bases Adding Coverage	0.6657416349162338
SRR5009040	PBAL (Hirst)	public	mus_musculus	Overall Yield (Sequencing Efficiency)	0.019170302
SRR5009041	PBAL (Hirst)	public	mus_musculus	Adapter Trimming	0.9197698258362035
SRR5009041	PBAL (Hirst)	public	mus_musculus	Alignment	0.13406887520787186
SRR5009041	PBAL (Hirst)	public	mus_musculus	Bisulfite Conversion Filter	0.2669598491494447
SRR5009041	PBAL (Hirst)	public	mus_musculus	MAPQ≥40 Filter	0.6583408587642676
SRR5009041	PBAL (Hirst)	public	mus_musculus	Remove Duplicates	0.9549300939948812
SRR5009041	PBAL (Hirst)	public	mus_musculus	Bases Adding Coverage	0.6821935690492388
SRR5009041	PBAL (Hirst)	public	mus_musculus	Overall Yield (Sequencing Efficiency)	0.014118322
SRR5009042	PBAL (Hirst)	public	mus_musculus	Adapter Trimming	0.9485135617148235
SRR5009042	PBAL (Hirst)	public	mus_musculus	Alignment	0.26928046188209637
SRR5009042	PBAL (Hirst)	public	mus_musculus	Bisulfite Conversion Filter	0.5226164576815947
SRR5009042	PBAL (Hirst)	public	mus_musculus	MAPQ≥40 Filter	0.7264728044400357
SRR5009042	PBAL (Hirst)	public	mus_musculus	Remove Duplicates	0.8892294968702628
SRR5009042	PBAL (Hirst)	public	mus_musculus	Bases Adding Coverage	0.5629434906036155
SRR5009042	PBAL (Hirst)	public	mus_musculus	Overall Yield (Sequencing Efficiency)	0.04854332199999999
SRR5009043	PBAL (Hirst)	public	mus_musculus	Adapter Trimming	0.9485560555626011
SRR5009043	PBAL (Hirst)	public	mus_musculus	Alignment	0.3167892906674598
SRR5009043	PBAL (Hirst)	public	mus_musculus	Bisulfite Conversion Filter	0.5379444072462398
SRR5009043	PBAL (Hirst)	public	mus_musculus	MAPQ≥40 Filter	0.7323969064030318
SRR5009043	PBAL (Hirst)	public	mus_musculus	Remove Duplicates	0.8583034845506291
SRR5009043	PBAL (Hirst)	public	mus_musculus	Bases Adding Coverage	0.5193702109481677
SRR5009043	PBAL (Hirst)	public	mus_musculus	Overall Yield (Sequencing Efficiency)	0.052775858
SRR5009044	PBAL (Hirst)	public	mus_musculus	Adapter Trimming	0.9549883129894223
SRR5009044	PBAL (Hirst)	public	mus_musculus	Alignment	0.3029402287598512
SRR5009044	PBAL (Hirst)	public	mus_musculus	Bisulfite Conversion Filter	0.5693473674290543
SRR5009044	PBAL (Hirst)	public	mus_musculus	MAPQ≥40 Filter	0.726532132052876
SRR5009044	PBAL (Hirst)	public	mus_musculus	Remove Duplicates	0.7739254094609372
SRR5009044	PBAL (Hirst)	public	mus_musculus	Bases Adding Coverage	0.4251648175451231
SRR5009044	PBAL (Hirst)	public	mus_musculus	Overall Yield (Sequencing Efficiency)	0.039377086000000006
SRR5009045	PBAL (Hirst)	public	mus_musculus	Adapter Trimming	0.9108405900779134
SRR5009045	PBAL (Hirst)	public	mus_musculus	Alignment	0.29131547593558893
SRR5009045	PBAL (Hirst)	public	mus_musculus	Bisulfite Conversion Filter	0.5327264334672135
SRR5009045	PBAL (Hirst)	public	mus_musculus	MAPQ≥40 Filter	0.7228397170249959
SRR5009045	PBAL (Hirst)	public	mus_musculus	Remove Duplicates	0.7601859498911172
SRR5009045	PBAL (Hirst)	public	mus_musculus	Bases Adding Coverage	0.4189955349935476
SRR5009045	PBAL (Hirst)	public	mus_musculus	Overall Yield (Sequencing Efficiency)	0.032544786000000006
SRR5009046	PBAL (Hirst)	public	mus_musculus	Adapter Trimming	0.9332008491531377
SRR5009046	PBAL (Hirst)	public	mus_musculus	Alignment	0.40353832547595875
SRR5009046	PBAL (Hirst)	public	mus_musculus	Bisulfite Conversion Filter	0.6059918407000682
SRR5009046	PBAL (Hirst)	public	mus_musculus	MAPQ≥40 Filter	0.737186265979578
SRR5009046	PBAL (Hirst)	public	mus_musculus	Remove Duplicates	0.7039280453509098
SRR5009046	PBAL (Hirst)	public	mus_musculus	Bases Adding Coverage	0.370977132904065
SRR5009046	PBAL (Hirst)	public	mus_musculus	Overall Yield (Sequencing Efficiency)	0.043931833999999996
SRR5009048	PBAL (Hirst)	public	mus_musculus	Adapter Trimming	0.9297199014630257
SRR5009048	PBAL (Hirst)	public	mus_musculus	Alignment	0.12876745115556837
SRR5009048	PBAL (Hirst)	public	mus_musculus	Bisulfite Conversion Filter	0.3356335007611492
SRR5009048	PBAL (Hirst)	public	mus_musculus	MAPQ≥40 Filter	0.7053345617003828
SRR5009048	PBAL (Hirst)	public	mus_musculus	Remove Duplicates	0.8924348025826685
SRR5009048	PBAL (Hirst)	public	mus_musculus	Bases Adding Coverage	0.49763789551926046
SRR5009048	PBAL (Hirst)	public	mus_musculus	Overall Yield (Sequencing Efficiency)	0.012586606
SRR5009049	PBAL (Hirst)	public	mus_musculus	Adapter Trimming	0.9513423414294193
SRR5009049	PBAL (Hirst)	public	mus_musculus	Alignment	0.26675248955985587
SRR5009049	PBAL (Hirst)	public	mus_musculus	Bisulfite Conversion Filter	0.5477915379613881
SRR5009049	PBAL (Hirst)	public	mus_musculus	MAPQ≥40 Filter	0.7350683310627336
SRR5009049	PBAL (Hirst)	public	mus_musculus	Remove Duplicates	0.8976480174052467
SRR5009049	PBAL (Hirst)	public	mus_musculus	Bases Adding Coverage	0.558263359123578
SRR5009049	PBAL (Hirst)	public	mus_musculus	Overall Yield (Sequencing Efficiency)	0.051207496000000005
SRR5009050	PBAL (Hirst)	public	mus_musculus	Adapter Trimming	0.9180857244215086
SRR5009050	PBAL (Hirst)	public	mus_musculus	Alignment	0.24673858221979886
SRR5009050	PBAL (Hirst)	public	mus_musculus	Bisulfite Conversion Filter	0.47986033640026493
SRR5009050	PBAL (Hirst)	public	mus_musculus	MAPQ≥40 Filter	0.7189571534881003
SRR5009050	PBAL (Hirst)	public	mus_musculus	Remove Duplicates	0.8198497710579425
SRR5009050	PBAL (Hirst)	public	mus_musculus	Bases Adding Coverage	0.47767999601202477
SRR5009050	PBAL (Hirst)	public	mus_musculus	Overall Yield (Sequencing Efficiency)	0.030606206
SRR5009051	PBAL (Hirst)	public	mus_musculus	Adapter Trimming	0.9259934135314335
SRR5009051	PBAL (Hirst)	public	mus_musculus	Alignment	0.2973035120736901
SRR5009051	PBAL (Hirst)	public	mus_musculus	Bisulfite Conversion Filter	0.5925340565482823
SRR5009051	PBAL (Hirst)	public	mus_musculus	MAPQ≥40 Filter	0.734666548360863
SRR5009051	PBAL (Hirst)	public	mus_musculus	Remove Duplicates	0.8219067560587471
SRR5009051	PBAL (Hirst)	public	mus_musculus	Bases Adding Coverage	0.4748045751699679
SRR5009051	PBAL (Hirst)	public	mus_musculus	Overall Yield (Sequencing Efficiency)	0.046768018000000015
SRR5009052	PBAL (Hirst)	public	mus_musculus	Adapter Trimming	0.8780444940814582
SRR5009052	PBAL (Hirst)	public	mus_musculus	Alignment	0.2432186653859797
SRR5009052	PBAL (Hirst)	public	mus_musculus	Bisulfite Conversion Filter	0.5118157739853859
SRR5009052	PBAL (Hirst)	public	mus_musculus	MAPQ≥40 Filter	0.6980745156271247
SRR5009052	PBAL (Hirst)	public	mus_musculus	Remove Duplicates	0.8639324467034811
SRR5009052	PBAL (Hirst)	public	mus_musculus	Bases Adding Coverage	0.650659394031776
SRR5009052	PBAL (Hirst)	public	mus_musculus	Overall Yield (Sequencing Efficiency)	0.042890624
SRR5009053	PBAL (Hirst)	public	mus_musculus	Adapter Trimming	0.9184604765270905
SRR5009053	PBAL (Hirst)	public	mus_musculus	Alignment	0.11899096019160763
SRR5009053	PBAL (Hirst)	public	mus_musculus	Bisulfite Conversion Filter	0.3106016814542252
SRR5009053	PBAL (Hirst)	public	mus_musculus	MAPQ≥40 Filter	0.6639127369739277
SRR5009053	PBAL (Hirst)	public	mus_musculus	Remove Duplicates	0.9411675491701426
SRR5009053	PBAL (Hirst)	public	mus_musculus	Bases Adding Coverage	0.6556481385530871
SRR5009053	PBAL (Hirst)	public	mus_musculus	Overall Yield (Sequencing Efficiency)	0.013906794
SRR5009054	PBAL (Hirst)	public	mus_musculus	Adapter Trimming	0.9387382850881555
SRR5009054	PBAL (Hirst)	public	mus_musculus	Alignment	0.47609006375832436
SRR5009054	PBAL (Hirst)	public	mus_musculus	Bisulfite Conversion Filter	0.6012723416915856
SRR5009054	PBAL (Hirst)	public	mus_musculus	MAPQ≥40 Filter	0.7410588512955918
SRR5009054	PBAL (Hirst)	public	mus_musculus	Remove Duplicates	0.7963689025467132
SRR5009054	PBAL (Hirst)	public	mus_musculus	Bases Adding Coverage	0.45104523425787507
SRR5009054	PBAL (Hirst)	public	mus_musculus	Overall Yield (Sequencing Efficiency)	0.07153061600000002
SRR5009056	PBAL (Hirst)	public	mus_musculus	Adapter Trimming	0.9029780442638901
SRR5009056	PBAL (Hirst)	public	mus_musculus	Alignment	0.27133772693192604
SRR5009056	PBAL (Hirst)	public	mus_musculus	Bisulfite Conversion Filter	0.5435165810851476
SRR5009056	PBAL (Hirst)	public	mus_musculus	MAPQ≥40 Filter	0.7180531612340464
SRR5009056	PBAL (Hirst)	public	mus_musculus	Remove Duplicates	0.8222284699860393
SRR5009056	PBAL (Hirst)	public	mus_musculus	Bases Adding Coverage	0.6192110852125347
SRR5009056	PBAL (Hirst)	public	mus_musculus	Overall Yield (Sequencing Efficiency)	0.048684196000000006
SRR5009057	PBAL (Hirst)	public	mus_musculus	Adapter Trimming	0.9261907058717442
SRR5009057	PBAL (Hirst)	public	mus_musculus	Alignment	0.13793250913672053
SRR5009057	PBAL (Hirst)	public	mus_musculus	Bisulfite Conversion Filter	0.3400313207308972
SRR5009057	PBAL (Hirst)	public	mus_musculus	MAPQ≥40 Filter	0.6789452282451116
SRR5009057	PBAL (Hirst)	public	mus_musculus	Remove Duplicates	0.9522152285007486
SRR5009057	PBAL (Hirst)	public	mus_musculus	Bases Adding Coverage	0.6738214681646691
SRR5009057	PBAL (Hirst)	public	mus_musculus	Overall Yield (Sequencing Efficiency)	0.018923466
SRR5009058	PBAL (Hirst)	public	mus_musculus	Adapter Trimming	0.947371178512072
SRR5009058	PBAL (Hirst)	public	mus_musculus	Alignment	0.2765366964313467
SRR5009058	PBAL (Hirst)	public	mus_musculus	Bisulfite Conversion Filter	0.5364525552843724
SRR5009058	PBAL (Hirst)	public	mus_musculus	MAPQ≥40 Filter	0.7328628745492591
SRR5009058	PBAL (Hirst)	public	mus_musculus	Remove Duplicates	0.8303263076983273
SRR5009058	PBAL (Hirst)	public	mus_musculus	Bases Adding Coverage	0.48459420633797373
SRR5009058	PBAL (Hirst)	public	mus_musculus	Overall Yield (Sequencing Efficiency)	0.041443268000000005
SRR5009059	PBAL (Hirst)	public	mus_musculus	Adapter Trimming	0.9174194232031605
SRR5009059	PBAL (Hirst)	public	mus_musculus	Alignment	0.11602565119926414
SRR5009059	PBAL (Hirst)	public	mus_musculus	Bisulfite Conversion Filter	0.26988530871944477
SRR5009059	PBAL (Hirst)	public	mus_musculus	MAPQ≥40 Filter	0.6509903569799235
SRR5009059	PBAL (Hirst)	public	mus_musculus	Remove Duplicates	0.9600231425657982
SRR5009059	PBAL (Hirst)	public	mus_musculus	Bases Adding Coverage	0.6520915520932453
SRR5009059	PBAL (Hirst)	public	mus_musculus	Overall Yield (Sequencing Efficiency)	0.011707549999999999
SRR5009060	PBAL (Hirst)	public	mus_musculus	Adapter Trimming	0.9342320545914532
SRR5009060	PBAL (Hirst)	public	mus_musculus	Alignment	0.48090741673006837
SRR5009060	PBAL (Hirst)	public	mus_musculus	Bisulfite Conversion Filter	0.5879779270581021
SRR5009060	PBAL (Hirst)	public	mus_musculus	MAPQ≥40 Filter	0.727149636035204
SRR5009060	PBAL (Hirst)	public	mus_musculus	Remove Duplicates	0.6918678394477641
SRR5009060	PBAL (Hirst)	public	mus_musculus	Bases Adding Coverage	0.3646433071060474
SRR5009060	PBAL (Hirst)	public	mus_musculus	Overall Yield (Sequencing Efficiency)	0.04846100799999999
SRR5009061	PBAL (Hirst)	public	mus_musculus	Adapter Trimming	0.9396350766699176
SRR5009061	PBAL (Hirst)	public	mus_musculus	Alignment	0.333497937423298
SRR5009061	PBAL (Hirst)	public	mus_musculus	Bisulfite Conversion Filter	0.5438729543273247
SRR5009061	PBAL (Hirst)	public	mus_musculus	MAPQ≥40 Filter	0.7441262027824344
SRR5009061	PBAL (Hirst)	public	mus_musculus	Remove Duplicates	0.8169199833695172
SRR5009061	PBAL (Hirst)	public	mus_musculus	Bases Adding Coverage	0.4741205598277686
SRR5009061	PBAL (Hirst)	public	mus_musculus	Overall Yield (Sequencing Efficiency)	0.049120722000000006
SRR5009062	PBAL (Hirst)	public	mus_musculus	Adapter Trimming	0.942538625862608
SRR5009062	PBAL (Hirst)	public	mus_musculus	Alignment	0.3181171251476189
SRR5009062	PBAL (Hirst)	public	mus_musculus	Bisulfite Conversion Filter	0.6060433272165348
SRR5009062	PBAL (Hirst)	public	mus_musculus	MAPQ≥40 Filter	0.7286095036577793
SRR5009062	PBAL (Hirst)	public	mus_musculus	Remove Duplicates	0.8825573020557965
SRR5009062	PBAL (Hirst)	public	mus_musculus	Bases Adding Coverage	0.5409103725087677
SRR5009062	PBAL (Hirst)	public	mus_musculus	Overall Yield (Sequencing Efficiency)	0.063205218
SRR5009064	PBAL (Hirst)	public	mus_musculus	Adapter Trimming	0.9059505201926219
SRR5009064	PBAL (Hirst)	public	mus_musculus	Alignment	0.2642299095419732
SRR5009064	PBAL (Hirst)	public	mus_musculus	Bisulfite Conversion Filter	0.3037127482709193
SRR5009064	PBAL (Hirst)	public	mus_musculus	MAPQ≥40 Filter	0.6659866352366702
SRR5009064	PBAL (Hirst)	public	mus_musculus	Remove Duplicates	0.8484325999256325
SRR5009064	PBAL (Hirst)	public	mus_musculus	Bases Adding Coverage	0.6434969369657094
SRR5009064	PBAL (Hirst)	public	mus_musculus	Overall Yield (Sequencing Efficiency)	0.026434970000000002
SRR5009065	PBAL (Hirst)	public	mus_musculus	Adapter Trimming	0.9191706020594954
SRR5009065	PBAL (Hirst)	public	mus_musculus	Alignment	0.21327645549232985
SRR5009065	PBAL (Hirst)	public	mus_musculus	Bisulfite Conversion Filter	0.5161868767032715
SRR5009065	PBAL (Hirst)	public	mus_musculus	MAPQ≥40 Filter	0.7130345674307439
SRR5009065	PBAL (Hirst)	public	mus_musculus	Remove Duplicates	0.9475073400597095
SRR5009065	PBAL (Hirst)	public	mus_musculus	Bases Adding Coverage	0.6892218485365835
SRR5009065	PBAL (Hirst)	public	mus_musculus	Overall Yield (Sequencing Efficiency)	0.047119232
SRR5009066	PBAL (Hirst)	public	mus_musculus	Adapter Trimming	0.9046525465898307
SRR5009066	PBAL (Hirst)	public	mus_musculus	Alignment	0.13791794481795638
SRR5009066	PBAL (Hirst)	public	mus_musculus	Bisulfite Conversion Filter	0.3611706448024819
SRR5009066	PBAL (Hirst)	public	mus_musculus	MAPQ≥40 Filter	0.6914589287751933
SRR5009066	PBAL (Hirst)	public	mus_musculus	Remove Duplicates	0.9558088311988409
SRR5009066	PBAL (Hirst)	public	mus_musculus	Bases Adding Coverage	0.6836460825338769
SRR5009066	PBAL (Hirst)	public	mus_musculus	Overall Yield (Sequencing Efficiency)	0.020360282
SRR5009067	PBAL (Hirst)	public	mus_musculus	Adapter Trimming	0.9139168194703551
SRR5009067	PBAL (Hirst)	public	mus_musculus	Alignment	0.16812432458464457
SRR5009067	PBAL (Hirst)	public	mus_musculus	Bisulfite Conversion Filter	0.4565982917410687
SRR5009067	PBAL (Hirst)	public	mus_musculus	MAPQ≥40 Filter	0.6561240576147126
SRR5009067	PBAL (Hirst)	public	mus_musculus	Remove Duplicates	0.9496410173256945
SRR5009067	PBAL (Hirst)	public	mus_musculus	Bases Adding Coverage	0.6799514915666132
SRR5009067	PBAL (Hirst)	public	mus_musculus	Overall Yield (Sequencing Efficiency)	0.029723151999999996
SRR5009069	PBAL (Hirst)	public	mus_musculus	Adapter Trimming	0.9190493184033
SRR5009069	PBAL (Hirst)	public	mus_musculus	Alignment	0.12115417287229686
SRR5009069	PBAL (Hirst)	public	mus_musculus	Bisulfite Conversion Filter	0.2475953566995184
SRR5009069	PBAL (Hirst)	public	mus_musculus	MAPQ≥40 Filter	0.63548679244407
SRR5009069	PBAL (Hirst)	public	mus_musculus	Remove Duplicates	0.9317795836705255
SRR5009069	PBAL (Hirst)	public	mus_musculus	Bases Adding Coverage	0.5964659705588208
SRR5009069	PBAL (Hirst)	public	mus_musculus	Overall Yield (Sequencing Efficiency)	0.009736998
SRR5009070	PBAL (Hirst)	public	mus_musculus	Adapter Trimming	0.9282481654243759
SRR5009070	PBAL (Hirst)	public	mus_musculus	Alignment	0.28139551009032426
SRR5009070	PBAL (Hirst)	public	mus_musculus	Bisulfite Conversion Filter	0.5190814247694758
SRR5009070	PBAL (Hirst)	public	mus_musculus	MAPQ≥40 Filter	0.7146005157412538
SRR5009070	PBAL (Hirst)	public	mus_musculus	Remove Duplicates	0.7726552671708454
SRR5009070	PBAL (Hirst)	public	mus_musculus	Bases Adding Coverage	0.4245220073499292
SRR5009070	PBAL (Hirst)	public	mus_musculus	Overall Yield (Sequencing Efficiency)	0.03178089
SRR5009071	PBAL (Hirst)	public	mus_musculus	Adapter Trimming	0.9287034984530281
SRR5009071	PBAL (Hirst)	public	mus_musculus	Alignment	0.14268693530360624
SRR5009071	PBAL (Hirst)	public	mus_musculus	Bisulfite Conversion Filter	0.18785288385238746
SRR5009071	PBAL (Hirst)	public	mus_musculus	MAPQ≥40 Filter	0.6224115829641215
SRR5009071	PBAL (Hirst)	public	mus_musculus	Remove Duplicates	0.9561583502003387
SRR5009071	PBAL (Hirst)	public	mus_musculus	Bases Adding Coverage	0.6707509567661062
SRR5009071	PBAL (Hirst)	public	mus_musculus	Overall Yield (Sequencing Efficiency)	0.009936832
SRR5009072	PBAL (Hirst)	public	mus_musculus	Adapter Trimming	0.9071855480096602
SRR5009072	PBAL (Hirst)	public	mus_musculus	Alignment	0.25510643385771353
SRR5009072	PBAL (Hirst)	public	mus_musculus	Bisulfite Conversion Filter	0.4589960794433296
SRR5009072	PBAL (Hirst)	public	mus_musculus	MAPQ≥40 Filter	0.7056566864370387
SRR5009072	PBAL (Hirst)	public	mus_musculus	Remove Duplicates	0.8645744592376389
SRR5009072	PBAL (Hirst)	public	mus_musculus	Bases Adding Coverage	0.6396132286064847
SRR5009072	PBAL (Hirst)	public	mus_musculus	Overall Yield (Sequencing Efficiency)	0.04145145799999999
SRR5009073	PBAL (Hirst)	public	mus_musculus	Adapter Trimming	0.9205997395422076
SRR5009073	PBAL (Hirst)	public	mus_musculus	Alignment	0.11852358990918159
SRR5009073	PBAL (Hirst)	public	mus_musculus	Bisulfite Conversion Filter	0.25940151505250725
SRR5009073	PBAL (Hirst)	public	mus_musculus	MAPQ≥40 Filter	0.6662905363767736
SRR5009073	PBAL (Hirst)	public	mus_musculus	Remove Duplicates	0.9373354539458759
SRR5009073	PBAL (Hirst)	public	mus_musculus	Bases Adding Coverage	0.6340969840351237
SRR5009073	PBAL (Hirst)	public	mus_musculus	Overall Yield (Sequencing Efficiency)	0.011208887999999998
SRR5009074	PBAL (Hirst)	public	mus_musculus	Adapter Trimming	0.924494558814588
SRR5009074	PBAL (Hirst)	public	mus_musculus	Alignment	0.11116262937423181
SRR5009074	PBAL (Hirst)	public	mus_musculus	Bisulfite Conversion Filter	0.26074066944112834
SRR5009074	PBAL (Hirst)	public	mus_musculus	MAPQ≥40 Filter	0.6658626199716511
SRR5009074	PBAL (Hirst)	public	mus_musculus	Remove Duplicates	0.9697562050596397
SRR5009074	PBAL (Hirst)	public	mus_musculus	Bases Adding Coverage	0.6522890080339088
SRR5009074	PBAL (Hirst)	public	mus_musculus	Overall Yield (Sequencing Efficiency)	0.011286498
SRR5009075	PBAL (Hirst)	public	mus_musculus	Adapter Trimming	0.9342844196422533
SRR5009075	PBAL (Hirst)	public	mus_musculus	Alignment	0.35983254663363534
SRR5009075	PBAL (Hirst)	public	mus_musculus	Bisulfite Conversion Filter	0.5465933849191111
SRR5009075	PBAL (Hirst)	public	mus_musculus	MAPQ≥40 Filter	0.7407522712657082
SRR5009075	PBAL (Hirst)	public	mus_musculus	Remove Duplicates	0.8071085072216235
SRR5009075	PBAL (Hirst)	public	mus_musculus	Bases Adding Coverage	0.4688798812928958
SRR5009075	PBAL (Hirst)	public	mus_musculus	Overall Yield (Sequencing Efficiency)	0.05151224
SRR5009076	PBAL (Hirst)	public	mus_musculus	Adapter Trimming	0.9166502834739634
SRR5009076	PBAL (Hirst)	public	mus_musculus	Alignment	0.15192214578522578
SRR5009076	PBAL (Hirst)	public	mus_musculus	Bisulfite Conversion Filter	0.34530491346520775
SRR5009076	PBAL (Hirst)	public	mus_musculus	MAPQ≥40 Filter	0.685735777720465
SRR5009076	PBAL (Hirst)	public	mus_musculus	Remove Duplicates	0.9434627434316532
SRR5009076	PBAL (Hirst)	public	mus_musculus	Bases Adding Coverage	0.6721645481531243
SRR5009076	PBAL (Hirst)	public	mus_musculus	Overall Yield (Sequencing Efficiency)	0.020911476
SRR5009078	PBAL (Hirst)	public	mus_musculus	Adapter Trimming	0.9358964559172845
SRR5009078	PBAL (Hirst)	public	mus_musculus	Alignment	0.35957996407857196
SRR5009078	PBAL (Hirst)	public	mus_musculus	Bisulfite Conversion Filter	0.6258957049765018
SRR5009078	PBAL (Hirst)	public	mus_musculus	MAPQ≥40 Filter	0.7357295390966367
SRR5009078	PBAL (Hirst)	public	mus_musculus	Remove Duplicates	0.7858788315881572
SRR5009078	PBAL (Hirst)	public	mus_musculus	Bases Adding Coverage	0.43983687186269543
SRR5009078	PBAL (Hirst)	public	mus_musculus	Overall Yield (Sequencing Efficiency)	0.05356618
SRR5009079	PBAL (Hirst)	public	mus_musculus	Adapter Trimming	0.9255849697923261
SRR5009079	PBAL (Hirst)	public	mus_musculus	Alignment	0.13580370047301316
SRR5009079	PBAL (Hirst)	public	mus_musculus	Bisulfite Conversion Filter	0.37748894444220626
SRR5009079	PBAL (Hirst)	public	mus_musculus	MAPQ≥40 Filter	0.719596647842043
SRR5009079	PBAL (Hirst)	public	mus_musculus	Remove Duplicates	0.9669468090652268
SRR5009079	PBAL (Hirst)	public	mus_musculus	Bases Adding Coverage	0.6855021060424302
SRR5009079	PBAL (Hirst)	public	mus_musculus	Overall Yield (Sequencing Efficiency)	0.022632505999999997
SRR5009080	PBAL (Hirst)	public	mus_musculus	Adapter Trimming	0.8346149048819731
SRR5009080	PBAL (Hirst)	public	mus_musculus	Alignment	0.33886012620394623
SRR5009080	PBAL (Hirst)	public	mus_musculus	Bisulfite Conversion Filter	0.5773920199170552
SRR5009080	PBAL (Hirst)	public	mus_musculus	MAPQ≥40 Filter	0.727384762054883
SRR5009080	PBAL (Hirst)	public	mus_musculus	Remove Duplicates	0.7843499524379303
SRR5009080	PBAL (Hirst)	public	mus_musculus	Bases Adding Coverage	0.6086559553008449
SRR5009080	PBAL (Hirst)	public	mus_musculus	Overall Yield (Sequencing Efficiency)	0.056705257999999995
SRR5009082	PBAL (Hirst)	public	mus_musculus	Adapter Trimming	0.9275379540618303
SRR5009082	PBAL (Hirst)	public	mus_musculus	Alignment	0.14567993838772075
SRR5009082	PBAL (Hirst)	public	mus_musculus	Bisulfite Conversion Filter	0.344827988392737
SRR5009082	PBAL (Hirst)	public	mus_musculus	MAPQ≥40 Filter	0.6839045805137541
SRR5009082	PBAL (Hirst)	public	mus_musculus	Remove Duplicates	0.9617602257443167
SRR5009082	PBAL (Hirst)	public	mus_musculus	Bases Adding Coverage	0.6942377125558926
SRR5009082	PBAL (Hirst)	public	mus_musculus	Overall Yield (Sequencing Efficiency)	0.021276709999999997
SRR5009083	PBAL (Hirst)	public	mus_musculus	Adapter Trimming	0.9131948013632503
SRR5009083	PBAL (Hirst)	public	mus_musculus	Alignment	0.13086906520010047
SRR5009083	PBAL (Hirst)	public	mus_musculus	Bisulfite Conversion Filter	0.311709842651952
SRR5009083	PBAL (Hirst)	public	mus_musculus	MAPQ≥40 Filter	0.6816849813309934
SRR5009083	PBAL (Hirst)	public	mus_musculus	Remove Duplicates	0.947978137376838
SRR5009083	PBAL (Hirst)	public	mus_musculus	Bases Adding Coverage	0.6739669425950584
SRR5009083	PBAL (Hirst)	public	mus_musculus	Overall Yield (Sequencing Efficiency)	0.01622451
SRR5009084	PBAL (Hirst)	public	mus_musculus	Adapter Trimming	0.9269846307183036
SRR5009084	PBAL (Hirst)	public	mus_musculus	Alignment	0.09642551239575267
SRR5009084	PBAL (Hirst)	public	mus_musculus	Bisulfite Conversion Filter	0.2143689977044015
SRR5009084	PBAL (Hirst)	public	mus_musculus	MAPQ≥40 Filter	0.6020813964933398
SRR5009084	PBAL (Hirst)	public	mus_musculus	Remove Duplicates	0.9719788202902355
SRR5009084	PBAL (Hirst)	public	mus_musculus	Bases Adding Coverage	0.6145095657617696
SRR5009084	PBAL (Hirst)	public	mus_musculus	Overall Yield (Sequencing Efficiency)	0.006890760000000001
SRR5009086	PBAL (Hirst)	public	mus_musculus	Adapter Trimming	0.8631565178075712
SRR5009086	PBAL (Hirst)	public	mus_musculus	Alignment	0.3652266692033253
SRR5009086	PBAL (Hirst)	public	mus_musculus	Bisulfite Conversion Filter	0.411570784098781
SRR5009086	PBAL (Hirst)	public	mus_musculus	MAPQ≥40 Filter	0.6967528349220793
SRR5009086	PBAL (Hirst)	public	mus_musculus	Remove Duplicates	0.8078762113441695
SRR5009086	PBAL (Hirst)	public	mus_musculus	Bases Adding Coverage	0.6237959169455719
SRR5009086	PBAL (Hirst)	public	mus_musculus	Overall Yield (Sequencing Efficiency)	0.04555779199999999
SRR5009087	PBAL (Hirst)	public	mus_musculus	Adapter Trimming	0.9204790824804316
SRR5009087	PBAL (Hirst)	public	mus_musculus	Alignment	0.3660354639369686
SRR5009087	PBAL (Hirst)	public	mus_musculus	Bisulfite Conversion Filter	0.5536197307538607
SRR5009087	PBAL (Hirst)	public	mus_musculus	MAPQ≥40 Filter	0.7263603981905707
SRR5009087	PBAL (Hirst)	public	mus_musculus	Remove Duplicates	0.7878800211313192
SRR5009087	PBAL (Hirst)	public	mus_musculus	Bases Adding Coverage	0.45155885506429044
SRR5009087	PBAL (Hirst)	public	mus_musculus	Overall Yield (Sequencing Efficiency)	0.04820313200000001
SRR5009088	PBAL (Hirst)	public	mus_musculus	Adapter Trimming	0.946661732297425
SRR5009088	PBAL (Hirst)	public	mus_musculus	Alignment	0.3125379403284503
SRR5009088	PBAL (Hirst)	public	mus_musculus	Bisulfite Conversion Filter	0.5843344688363219
SRR5009088	PBAL (Hirst)	public	mus_musculus	MAPQ≥40 Filter	0.7184445330064892
SRR5009088	PBAL (Hirst)	public	mus_musculus	Remove Duplicates	0.8721340372813885
SRR5009088	PBAL (Hirst)	public	mus_musculus	Bases Adding Coverage	0.5279053891694855
SRR5009088	PBAL (Hirst)	public	mus_musculus	Overall Yield (Sequencing Efficiency)	0.05718625399999999
SRR5009089	PBAL (Hirst)	public	mus_musculus	Adapter Trimming	0.9169375411325132
SRR5009089	PBAL (Hirst)	public	mus_musculus	Alignment	0.13576143021284567
SRR5009089	PBAL (Hirst)	public	mus_musculus	Bisulfite Conversion Filter	0.3098121607696981
SRR5009089	PBAL (Hirst)	public	mus_musculus	MAPQ≥40 Filter	0.6803787393798152
SRR5009089	PBAL (Hirst)	public	mus_musculus	Remove Duplicates	0.955849392601215
SRR5009089	PBAL (Hirst)	public	mus_musculus	Bases Adding Coverage	0.6586329343897688
SRR5009089	PBAL (Hirst)	public	mus_musculus	Overall Yield (Sequencing Efficiency)	0.016519552
SRR6911778	snmC-seq2 (Ecker)	public	mus_musculus	Adapter Trimming	0.8539450237996649
SRR6911778	snmC-seq2 (Ecker)	public	mus_musculus	Alignment	0.942377024655378
SRR6911778	snmC-seq2 (Ecker)	public	mus_musculus	Bisulfite Conversion Filter	0.7660017306348648
SRR6911778	snmC-seq2 (Ecker)	public	mus_musculus	MAPQ≥40 Filter	0.771261560563546
SRR6911778	snmC-seq2 (Ecker)	public	mus_musculus	Remove Duplicates	0.8062770337329532
SRR6911778	snmC-seq2 (Ecker)	public	mus_musculus	Bases Adding Coverage	0.8595877879709315
SRR6911778	snmC-seq2 (Ecker)	public	mus_musculus	Overall Yield (Sequencing Efficiency)	0.32950390467776786
SRR6911781	snmC-seq2 (Ecker)	public	mus_musculus	Adapter Trimming	0.796665880889104
SRR6911781	snmC-seq2 (Ecker)	public	mus_musculus	Alignment	0.9279920312774655
SRR6911781	snmC-seq2 (Ecker)	public	mus_musculus	Bisulfite Conversion Filter	0.8225048850226498
SRR6911781	snmC-seq2 (Ecker)	public	mus_musculus	MAPQ≥40 Filter	0.7844452791431602
SRR6911781	snmC-seq2 (Ecker)	public	mus_musculus	Remove Duplicates	0.8067035593865914
SRR6911781	snmC-seq2 (Ecker)	public	mus_musculus	Bases Adding Coverage	0.843657002671213
SRR6911781	snmC-seq2 (Ecker)	public	mus_musculus	Overall Yield (Sequencing Efficiency)	0.3246395990839816
SRR6911785	snmC-seq2 (Ecker)	public	mus_musculus	Adapter Trimming	0.8756600210238094
SRR6911785	snmC-seq2 (Ecker)	public	mus_musculus	Alignment	0.952480656467002
SRR6911785	snmC-seq2 (Ecker)	public	mus_musculus	Bisulfite Conversion Filter	0.8167631587391168
SRR6911785	snmC-seq2 (Ecker)	public	mus_musculus	MAPQ≥40 Filter	0.7868886766603885
SRR6911785	snmC-seq2 (Ecker)	public	mus_musculus	Remove Duplicates	0.7638811598678874
SRR6911785	snmC-seq2 (Ecker)	public	mus_musculus	Bases Adding Coverage	0.8639428772973742
SRR6911785	snmC-seq2 (Ecker)	public	mus_musculus	Overall Yield (Sequencing Efficiency)	0.35376262666666675
SRR6911787	snmC-seq2 (Ecker)	public	mus_musculus	Adapter Trimming	0.8914025779184385
SRR6911787	snmC-seq2 (Ecker)	public	mus_musculus	Alignment	0.9663162485029454
SRR6911787	snmC-seq2 (Ecker)	public	mus_musculus	Bisulfite Conversion Filter	0.7756142169273708
SRR6911787	snmC-seq2 (Ecker)	public	mus_musculus	MAPQ≥40 Filter	0.7562283961184596
SRR6911787	snmC-seq2 (Ecker)	public	mus_musculus	Remove Duplicates	0.8067092676735371
SRR6911787	snmC-seq2 (Ecker)	public	mus_musculus	Bases Adding Coverage	0.8623508883094737
SRR6911787	snmC-seq2 (Ecker)	public	mus_musculus	Overall Yield (Sequencing Efficiency)	0.3514738116666667
SRR6911789	snmC-seq2 (Ecker)	public	mus_musculus	Adapter Trimming	0.8472307181055103
SRR6911789	snmC-seq2 (Ecker)	public	mus_musculus	Alignment	0.8261614536732343
SRR6911789	snmC-seq2 (Ecker)	public	mus_musculus	Bisulfite Conversion Filter	0.7787566975350982
SRR6911789	snmC-seq2 (Ecker)	public	mus_musculus	MAPQ≥40 Filter	0.7469816374628994
SRR6911789	snmC-seq2 (Ecker)	public	mus_musculus	Remove Duplicates	0.8165710155394207
SRR6911789	snmC-seq2 (Ecker)	public	mus_musculus	Bases Adding Coverage	0.8667816094644777
SRR6911789	snmC-seq2 (Ecker)	public	mus_musculus	Overall Yield (Sequencing Efficiency)	0.2881920466666667
SRR6911790	snmC-seq2 (Ecker)	public	mus_musculus	Adapter Trimming	0.8970471757637021
SRR6911790	snmC-seq2 (Ecker)	public	mus_musculus	Alignment	0.9596217901625982
SRR6911790	snmC-seq2 (Ecker)	public	mus_musculus	Bisulfite Conversion Filter	0.7830941777026914
SRR6911790	snmC-seq2 (Ecker)	public	mus_musculus	MAPQ≥40 Filter	0.7796106980459518
SRR6911790	snmC-seq2 (Ecker)	public	mus_musculus	Remove Duplicates	0.7926842473019053
SRR6911790	snmC-seq2 (Ecker)	public	mus_musculus	Bases Adding Coverage	0.8603314727327982
SRR6911790	snmC-seq2 (Ecker)	public	mus_musculus	Overall Yield (Sequencing Efficiency)	0.3584042966666667
SRR6911791	snmC-seq2 (Ecker)	public	mus_musculus	Adapter Trimming	0.8718388112559446
SRR6911791	snmC-seq2 (Ecker)	public	mus_musculus	Alignment	0.9537774520522988
SRR6911791	snmC-seq2 (Ecker)	public	mus_musculus	Bisulfite Conversion Filter	0.7829936604387858
SRR6911791	snmC-seq2 (Ecker)	public	mus_musculus	MAPQ≥40 Filter	0.7735753090398263
SRR6911791	snmC-seq2 (Ecker)	public	mus_musculus	Remove Duplicates	0.7274413232830736
SRR6911791	snmC-seq2 (Ecker)	public	mus_musculus	Bases Adding Coverage	0.8498855605151133
SRR6911791	snmC-seq2 (Ecker)	public	mus_musculus	Overall Yield (Sequencing Efficiency)	0.31138846
SRR6911793	snmC-seq2 (Ecker)	public	mus_musculus	Adapter Trimming	0.8862641100220595
SRR6911793	snmC-seq2 (Ecker)	public	mus_musculus	Alignment	0.9478845382171199
SRR6911793	snmC-seq2 (Ecker)	public	mus_musculus	Bisulfite Conversion Filter	0.8246748030517586
SRR6911793	snmC-seq2 (Ecker)	public	mus_musculus	MAPQ≥40 Filter	0.7744894072918427
SRR6911793	snmC-seq2 (Ecker)	public	mus_musculus	Remove Duplicates	0.7676249856725692
SRR6911793	snmC-seq2 (Ecker)	public	mus_musculus	Bases Adding Coverage	0.861426265374323
SRR6911793	snmC-seq2 (Ecker)	public	mus_musculus	Overall Yield (Sequencing Efficiency)	0.354800335
SRR6911794	snmC-seq2 (Ecker)	public	mus_musculus	Adapter Trimming	0.8889560098628524
SRR6911794	snmC-seq2 (Ecker)	public	mus_musculus	Alignment	0.9584861499105983
SRR6911794	snmC-seq2 (Ecker)	public	mus_musculus	Bisulfite Conversion Filter	0.7923258183527112
SRR6911794	snmC-seq2 (Ecker)	public	mus_musculus	MAPQ≥40 Filter	0.775283043923507
SRR6911794	snmC-seq2 (Ecker)	public	mus_musculus	Remove Duplicates	0.7897058522890869
SRR6911794	snmC-seq2 (Ecker)	public	mus_musculus	Bases Adding Coverage	0.8679128983784578
SRR6911794	snmC-seq2 (Ecker)	public	mus_musculus	Overall Yield (Sequencing Efficiency)	0.35873331
SRR6911796	snmC-seq2 (Ecker)	public	mus_musculus	Adapter Trimming	0.894073752443064
SRR6911796	snmC-seq2 (Ecker)	public	mus_musculus	Alignment	0.9627215718852533
SRR6911796	snmC-seq2 (Ecker)	public	mus_musculus	Bisulfite Conversion Filter	0.7869314168762429
SRR6911796	snmC-seq2 (Ecker)	public	mus_musculus	MAPQ≥40 Filter	0.7512994523465742
SRR6911796	snmC-seq2 (Ecker)	public	mus_musculus	Remove Duplicates	0.800378141237318
SRR6911796	snmC-seq2 (Ecker)	public	mus_musculus	Bases Adding Coverage	0.8637667732867305
SRR6911796	snmC-seq2 (Ecker)	public	mus_musculus	Overall Yield (Sequencing Efficiency)	0.3518161066666667
SRR6911797	snmC-seq2 (Ecker)	public	mus_musculus	Adapter Trimming	0.8889178662613846
SRR6911797	snmC-seq2 (Ecker)	public	mus_musculus	Alignment	0.9591025193201655
SRR6911797	snmC-seq2 (Ecker)	public	mus_musculus	Bisulfite Conversion Filter	0.8027025220973849
SRR6911797	snmC-seq2 (Ecker)	public	mus_musculus	MAPQ≥40 Filter	0.7764044300824112
SRR6911797	snmC-seq2 (Ecker)	public	mus_musculus	Remove Duplicates	0.7986858392655329
SRR6911797	snmC-seq2 (Ecker)	public	mus_musculus	Bases Adding Coverage	0.8646981105433723
SRR6911797	snmC-seq2 (Ecker)	public	mus_musculus	Overall Yield (Sequencing Efficiency)	0.3669524516666667
SRR6911798	snmC-seq2 (Ecker)	public	mus_musculus	Adapter Trimming	0.8369012491766701
SRR6911798	snmC-seq2 (Ecker)	public	mus_musculus	Alignment	0.9358139156447474
SRR6911798	snmC-seq2 (Ecker)	public	mus_musculus	Bisulfite Conversion Filter	0.804013451494863
SRR6911798	snmC-seq2 (Ecker)	public	mus_musculus	MAPQ≥40 Filter	0.7747004391997407
SRR6911798	snmC-seq2 (Ecker)	public	mus_musculus	Remove Duplicates	0.7769447709974473
SRR6911798	snmC-seq2 (Ecker)	public	mus_musculus	Bases Adding Coverage	0.85890174401298
SRR6911798	snmC-seq2 (Ecker)	public	mus_musculus	Overall Yield (Sequencing Efficiency)	0.32553258333333335
SRR6911799	snmC-seq2 (Ecker)	public	mus_musculus	Adapter Trimming	0.8931525920257842
SRR6911799	snmC-seq2 (Ecker)	public	mus_musculus	Alignment	0.9598009074675401
SRR6911799	snmC-seq2 (Ecker)	public	mus_musculus	Bisulfite Conversion Filter	0.805297807782538
SRR6911799	snmC-seq2 (Ecker)	public	mus_musculus	MAPQ≥40 Filter	0.771200039060919
SRR6911799	snmC-seq2 (Ecker)	public	mus_musculus	Remove Duplicates	0.7320318765958677
SRR6911799	snmC-seq2 (Ecker)	public	mus_musculus	Bases Adding Coverage	0.8499961986200131
SRR6911799	snmC-seq2 (Ecker)	public	mus_musculus	Overall Yield (Sequencing Efficiency)	0.33126637499999995
SRR6911802	snmC-seq2 (Ecker)	public	mus_musculus	Adapter Trimming	0.8917338207270191
SRR6911802	snmC-seq2 (Ecker)	public	mus_musculus	Alignment	0.9696042846377774
SRR6911802	snmC-seq2 (Ecker)	public	mus_musculus	Bisulfite Conversion Filter	0.8156248009743524
SRR6911802	snmC-seq2 (Ecker)	public	mus_musculus	MAPQ≥40 Filter	0.7812869113613958
SRR6911802	snmC-seq2 (Ecker)	public	mus_musculus	Remove Duplicates	0.7762309900918138
SRR6911802	snmC-seq2 (Ecker)	public	mus_musculus	Bases Adding Coverage	0.8694115807138936
SRR6911802	snmC-seq2 (Ecker)	public	mus_musculus	Overall Yield (Sequencing Efficiency)	0.37183231833333336
SRR6911803	snmC-seq2 (Ecker)	public	mus_musculus	Adapter Trimming	0.8953624785374302
SRR6911803	snmC-seq2 (Ecker)	public	mus_musculus	Alignment	0.9661665311384121
SRR6911803	snmC-seq2 (Ecker)	public	mus_musculus	Bisulfite Conversion Filter	0.8262063394399967
SRR6911803	snmC-seq2 (Ecker)	public	mus_musculus	MAPQ≥40 Filter	0.7830342835670218
SRR6911803	snmC-seq2 (Ecker)	public	mus_musculus	Remove Duplicates	0.8042436098525615
SRR6911803	snmC-seq2 (Ecker)	public	mus_musculus	Bases Adding Coverage	0.8647352287458258
SRR6911803	snmC-seq2 (Ecker)	public	mus_musculus	Overall Yield (Sequencing Efficiency)	0.38921623833333335
SRR6911805	snmC-seq2 (Ecker)	public	mus_musculus	Adapter Trimming	0.8987763539785656
SRR6911805	snmC-seq2 (Ecker)	public	mus_musculus	Alignment	0.955084234030382
SRR6911805	snmC-seq2 (Ecker)	public	mus_musculus	Bisulfite Conversion Filter	0.8207120777685816
SRR6911805	snmC-seq2 (Ecker)	public	mus_musculus	MAPQ≥40 Filter	0.7750669971020979
SRR6911805	snmC-seq2 (Ecker)	public	mus_musculus	Remove Duplicates	0.7528264669393093
SRR6911805	snmC-seq2 (Ecker)	public	mus_musculus	Bases Adding Coverage	0.8606023420647332
SRR6911805	snmC-seq2 (Ecker)	public	mus_musculus	Overall Yield (Sequencing Efficiency)	0.3537698244754119
SRR6911809	snmC-seq2 (Ecker)	public	mus_musculus	Adapter Trimming	0.904017186345191
SRR6911809	snmC-seq2 (Ecker)	public	mus_musculus	Alignment	0.959941803586431
SRR6911809	snmC-seq2 (Ecker)	public	mus_musculus	Bisulfite Conversion Filter	0.8525819772725033
SRR6911809	snmC-seq2 (Ecker)	public	mus_musculus	MAPQ≥40 Filter	0.7961804836518855
SRR6911809	snmC-seq2 (Ecker)	public	mus_musculus	Remove Duplicates	0.7581954061725242
SRR6911809	snmC-seq2 (Ecker)	public	mus_musculus	Bases Adding Coverage	0.8620458281373835
SRR6911809	snmC-seq2 (Ecker)	public	mus_musculus	Overall Yield (Sequencing Efficiency)	0.38501776666666665
SRR6911810	snmC-seq2 (Ecker)	public	mus_musculus	Adapter Trimming	0.8978964796349256
SRR6911810	snmC-seq2 (Ecker)	public	mus_musculus	Alignment	0.9613608195923864
SRR6911810	snmC-seq2 (Ecker)	public	mus_musculus	Bisulfite Conversion Filter	0.7841824660859952
SRR6911810	snmC-seq2 (Ecker)	public	mus_musculus	MAPQ≥40 Filter	0.8081428040487095
SRR6911810	snmC-seq2 (Ecker)	public	mus_musculus	Remove Duplicates	0.6985474183943543
SRR6911810	snmC-seq2 (Ecker)	public	mus_musculus	Bases Adding Coverage	0.8677120910137417
SRR6911810	snmC-seq2 (Ecker)	public	mus_musculus	Overall Yield (Sequencing Efficiency)	0.3315808694595771
SRR6911811	snmC-seq2 (Ecker)	public	mus_musculus	Adapter Trimming	0.9068591865273186
SRR6911811	snmC-seq2 (Ecker)	public	mus_musculus	Alignment	0.9558700452559773
SRR6911811	snmC-seq2 (Ecker)	public	mus_musculus	Bisulfite Conversion Filter	0.8105155906412582
SRR6911811	snmC-seq2 (Ecker)	public	mus_musculus	MAPQ≥40 Filter	0.7813272522260252
SRR6911811	snmC-seq2 (Ecker)	public	mus_musculus	Remove Duplicates	0.7980441922249062
SRR6911811	snmC-seq2 (Ecker)	public	mus_musculus	Bases Adding Coverage	0.8652999207432248
SRR6911811	snmC-seq2 (Ecker)	public	mus_musculus	Overall Yield (Sequencing Efficiency)	0.3790763233333334
SRR6911812	snmC-seq2 (Ecker)	public	mus_musculus	Adapter Trimming	0.900671850335538
SRR6911812	snmC-seq2 (Ecker)	public	mus_musculus	Alignment	0.8998036406912037
SRR6911812	snmC-seq2 (Ecker)	public	mus_musculus	Bisulfite Conversion Filter	0.7983232255237309
SRR6911812	snmC-seq2 (Ecker)	public	mus_musculus	MAPQ≥40 Filter	0.773845828993341
SRR6911812	snmC-seq2 (Ecker)	public	mus_musculus	Remove Duplicates	0.7336864729577507
SRR6911812	snmC-seq2 (Ecker)	public	mus_musculus	Bases Adding Coverage	0.8569601150626737
SRR6911812	snmC-seq2 (Ecker)	public	mus_musculus	Overall Yield (Sequencing Efficiency)	0.3147883616666667
SRR6911813	snmC-seq2 (Ecker)	public	mus_musculus	Adapter Trimming	0.9070423537809076
SRR6911813	snmC-seq2 (Ecker)	public	mus_musculus	Alignment	0.9604398622644235
SRR6911813	snmC-seq2 (Ecker)	public	mus_musculus	Bisulfite Conversion Filter	0.8249730866394215
SRR6911813	snmC-seq2 (Ecker)	public	mus_musculus	MAPQ≥40 Filter	0.7936256369000166
SRR6911813	snmC-seq2 (Ecker)	public	mus_musculus	Remove Duplicates	0.7526341064742842
SRR6911813	snmC-seq2 (Ecker)	public	mus_musculus	Bases Adding Coverage	0.8576156410086218
SRR6911813	snmC-seq2 (Ecker)	public	mus_musculus	Overall Yield (Sequencing Efficiency)	0.368154235
SRR6911814	snmC-seq2 (Ecker)	public	mus_musculus	Adapter Trimming	0.9019598069490173
SRR6911814	snmC-seq2 (Ecker)	public	mus_musculus	Alignment	0.9669618959520867
SRR6911814	snmC-seq2 (Ecker)	public	mus_musculus	Bisulfite Conversion Filter	0.829301180117483
SRR6911814	snmC-seq2 (Ecker)	public	mus_musculus	MAPQ≥40 Filter	0.7873701797028904
SRR6911814	snmC-seq2 (Ecker)	public	mus_musculus	Remove Duplicates	0.743343603037664
SRR6911814	snmC-seq2 (Ecker)	public	mus_musculus	Bases Adding Coverage	0.8595354756047803
SRR6911814	snmC-seq2 (Ecker)	public	mus_musculus	Overall Yield (Sequencing Efficiency)	0.3638657733333333
SRR6911821	snmC-seq2 (Ecker)	public	mus_musculus	Adapter Trimming	0.9006231936416185
SRR6911821	snmC-seq2 (Ecker)	public	mus_musculus	Alignment	0.8999291768457027
SRR6911821	snmC-seq2 (Ecker)	public	mus_musculus	Bisulfite Conversion Filter	0.8100946756489551
SRR6911821	snmC-seq2 (Ecker)	public	mus_musculus	MAPQ≥40 Filter	0.746669947711043
SRR6911821	snmC-seq2 (Ecker)	public	mus_musculus	Remove Duplicates	0.7376779028292473
SRR6911821	snmC-seq2 (Ecker)	public	mus_musculus	Bases Adding Coverage	0.8602074840498443
SRR6911821	snmC-seq2 (Ecker)	public	mus_musculus	Overall Yield (Sequencing Efficiency)	0.3110898921679368
SRR6911824	snmC-seq2 (Ecker)	public	mus_musculus	Adapter Trimming	0.8626635480285451
SRR6911824	snmC-seq2 (Ecker)	public	mus_musculus	Alignment	0.9473336720141848
SRR6911824	snmC-seq2 (Ecker)	public	mus_musculus	Bisulfite Conversion Filter	0.7890317183079556
SRR6911824	snmC-seq2 (Ecker)	public	mus_musculus	MAPQ≥40 Filter	0.7667009754356936
SRR6911824	snmC-seq2 (Ecker)	public	mus_musculus	Remove Duplicates	0.7692516732318664
SRR6911824	snmC-seq2 (Ecker)	public	mus_musculus	Bases Adding Coverage	0.869707129374584
SRR6911824	snmC-seq2 (Ecker)	public	mus_musculus	Overall Yield (Sequencing Efficiency)	0.33075497
SRR6911825	snmC-seq2 (Ecker)	public	mus_musculus	Adapter Trimming	0.8405963521310585
SRR6911825	snmC-seq2 (Ecker)	public	mus_musculus	Alignment	0.926813425997991
SRR6911825	snmC-seq2 (Ecker)	public	mus_musculus	Bisulfite Conversion Filter	0.7962058005591499
SRR6911825	snmC-seq2 (Ecker)	public	mus_musculus	MAPQ≥40 Filter	0.7756778696202884
SRR6911825	snmC-seq2 (Ecker)	public	mus_musculus	Remove Duplicates	0.8107961788416881
SRR6911825	snmC-seq2 (Ecker)	public	mus_musculus	Bases Adding Coverage	0.8318328336025197
SRR6911825	snmC-seq2 (Ecker)	public	mus_musculus	Overall Yield (Sequencing Efficiency)	0.32451465
SRR6911826	snmC-seq2 (Ecker)	public	mus_musculus	Adapter Trimming	0.8204101848047858
SRR6911826	snmC-seq2 (Ecker)	public	mus_musculus	Alignment	0.922451610507608
SRR6911826	snmC-seq2 (Ecker)	public	mus_musculus	Bisulfite Conversion Filter	0.8292783374549662
SRR6911826	snmC-seq2 (Ecker)	public	mus_musculus	MAPQ≥40 Filter	0.7850337389583608
SRR6911826	snmC-seq2 (Ecker)	public	mus_musculus	Remove Duplicates	0.796180842845647
SRR6911826	snmC-seq2 (Ecker)	public	mus_musculus	Bases Adding Coverage	0.8329297892587512
SRR6911826	snmC-seq2 (Ecker)	public	mus_musculus	Overall Yield (Sequencing Efficiency)	0.3267257758365798
SRR6911830	snmC-seq2 (Ecker)	public	mus_musculus	Adapter Trimming	0.7621997972921041
SRR6911830	snmC-seq2 (Ecker)	public	mus_musculus	Alignment	0.915543904383773
SRR6911830	snmC-seq2 (Ecker)	public	mus_musculus	Bisulfite Conversion Filter	0.7819058986142243
SRR6911830	snmC-seq2 (Ecker)	public	mus_musculus	MAPQ≥40 Filter	0.7792604136231327
SRR6911830	snmC-seq2 (Ecker)	public	mus_musculus	Remove Duplicates	0.841772259023329
SRR6911830	snmC-seq2 (Ecker)	public	mus_musculus	Bases Adding Coverage	0.8301470214680019
SRR6911830	snmC-seq2 (Ecker)	public	mus_musculus	Overall Yield (Sequencing Efficiency)	0.29712194666666664
SRR6911831	snmC-seq2 (Ecker)	public	mus_musculus	Adapter Trimming	0.8572712141799838
SRR6911831	snmC-seq2 (Ecker)	public	mus_musculus	Alignment	0.9492678005972882
SRR6911831	snmC-seq2 (Ecker)	public	mus_musculus	Bisulfite Conversion Filter	0.7767331499127438
SRR6911831	snmC-seq2 (Ecker)	public	mus_musculus	MAPQ≥40 Filter	0.7751415692013818
SRR6911831	snmC-seq2 (Ecker)	public	mus_musculus	Remove Duplicates	0.8518544476843632
SRR6911831	snmC-seq2 (Ecker)	public	mus_musculus	Bases Adding Coverage	0.8270717723139999
SRR6911831	snmC-seq2 (Ecker)	public	mus_musculus	Overall Yield (Sequencing Efficiency)	0.34519814500000007
SRR6911836	snmC-seq2 (Ecker)	public	mus_musculus	Adapter Trimming	0.8288516750349442
SRR6911836	snmC-seq2 (Ecker)	public	mus_musculus	Alignment	0.9209405791868432
SRR6911836	snmC-seq2 (Ecker)	public	mus_musculus	Bisulfite Conversion Filter	0.8236229660577237
SRR6911836	snmC-seq2 (Ecker)	public	mus_musculus	MAPQ≥40 Filter	0.7931094931341969
SRR6911836	snmC-seq2 (Ecker)	public	mus_musculus	Remove Duplicates	0.8374730792191045
SRR6911836	snmC-seq2 (Ecker)	public	mus_musculus	Bases Adding Coverage	0.8207243648417124
SRR6911836	snmC-seq2 (Ecker)	public	mus_musculus	Overall Yield (Sequencing Efficiency)	0.34271902
SRR6911838	snmC-seq2 (Ecker)	public	mus_musculus	Adapter Trimming	0.8318715144768772
SRR6911838	snmC-seq2 (Ecker)	public	mus_musculus	Alignment	0.92679297613826
SRR6911838	snmC-seq2 (Ecker)	public	mus_musculus	Bisulfite Conversion Filter	0.7933824161507358
SRR6911838	snmC-seq2 (Ecker)	public	mus_musculus	MAPQ≥40 Filter	0.7749456255718797
SRR6911838	snmC-seq2 (Ecker)	public	mus_musculus	Remove Duplicates	0.8331298268590299
SRR6911838	snmC-seq2 (Ecker)	public	mus_musculus	Bases Adding Coverage	0.8190671234634496
SRR6911838	snmC-seq2 (Ecker)	public	mus_musculus	Overall Yield (Sequencing Efficiency)	0.323463265
SRR6911839	snmC-seq2 (Ecker)	public	mus_musculus	Adapter Trimming	0.8306950084977504
SRR6911839	snmC-seq2 (Ecker)	public	mus_musculus	Alignment	0.9307210333005876
SRR6911839	snmC-seq2 (Ecker)	public	mus_musculus	Bisulfite Conversion Filter	0.7720427653973373
SRR6911839	snmC-seq2 (Ecker)	public	mus_musculus	MAPQ≥40 Filter	0.7534676345918961
SRR6911839	snmC-seq2 (Ecker)	public	mus_musculus	Remove Duplicates	0.8292949005787021
SRR6911839	snmC-seq2 (Ecker)	public	mus_musculus	Bases Adding Coverage	0.8175473552798049
SRR6911839	snmC-seq2 (Ecker)	public	mus_musculus	Overall Yield (Sequencing Efficiency)	0.30492217
SRR6911841	snmC-seq2 (Ecker)	public	mus_musculus	Adapter Trimming	0.7209350183329856
SRR6911841	snmC-seq2 (Ecker)	public	mus_musculus	Alignment	0.8983775077226909
SRR6911841	snmC-seq2 (Ecker)	public	mus_musculus	Bisulfite Conversion Filter	0.7743080411948251
SRR6911841	snmC-seq2 (Ecker)	public	mus_musculus	MAPQ≥40 Filter	0.7802323416097412
SRR6911841	snmC-seq2 (Ecker)	public	mus_musculus	Remove Duplicates	0.8658101232251115
SRR6911841	snmC-seq2 (Ecker)	public	mus_musculus	Bases Adding Coverage	0.8244808934169743
SRR6911841	snmC-seq2 (Ecker)	public	mus_musculus	Overall Yield (Sequencing Efficiency)	0.2793160966666667
SRR6911842	snmC-seq2 (Ecker)	public	mus_musculus	Adapter Trimming	0.8478039864197406
SRR6911842	snmC-seq2 (Ecker)	public	mus_musculus	Alignment	0.9291178042932023
SRR6911842	snmC-seq2 (Ecker)	public	mus_musculus	Bisulfite Conversion Filter	0.7932988208620414
SRR6911842	snmC-seq2 (Ecker)	public	mus_musculus	MAPQ≥40 Filter	0.7750957454345448
SRR6911842	snmC-seq2 (Ecker)	public	mus_musculus	Remove Duplicates	0.8363571653846814
SRR6911842	snmC-seq2 (Ecker)	public	mus_musculus	Bases Adding Coverage	0.8128605843075974
SRR6911842	snmC-seq2 (Ecker)	public	mus_musculus	Overall Yield (Sequencing Efficiency)	0.32928067666666666
SRR6911844	snmC-seq2 (Ecker)	public	mus_musculus	Adapter Trimming	0.8285411173450399
SRR6911844	snmC-seq2 (Ecker)	public	mus_musculus	Alignment	0.922929494978283
SRR6911844	snmC-seq2 (Ecker)	public	mus_musculus	Bisulfite Conversion Filter	0.8218299795374794
SRR6911844	snmC-seq2 (Ecker)	public	mus_musculus	MAPQ≥40 Filter	0.7768448950234667
SRR6911844	snmC-seq2 (Ecker)	public	mus_musculus	Remove Duplicates	0.7849394588809432
SRR6911844	snmC-seq2 (Ecker)	public	mus_musculus	Bases Adding Coverage	0.8235427626623815
SRR6911844	snmC-seq2 (Ecker)	public	mus_musculus	Overall Yield (Sequencing Efficiency)	0.31558852500000006
SRR6911845	snmC-seq2 (Ecker)	public	mus_musculus	Adapter Trimming	0.8124817750276101
SRR6911845	snmC-seq2 (Ecker)	public	mus_musculus	Alignment	0.926898274086712
SRR6911845	snmC-seq2 (Ecker)	public	mus_musculus	Bisulfite Conversion Filter	0.7943033847443047
SRR6911845	snmC-seq2 (Ecker)	public	mus_musculus	MAPQ≥40 Filter	0.7837534394276718
SRR6911845	snmC-seq2 (Ecker)	public	mus_musculus	Remove Duplicates	0.7962137904745773
SRR6911845	snmC-seq2 (Ecker)	public	mus_musculus	Bases Adding Coverage	0.8358003397907403
SRR6911845	snmC-seq2 (Ecker)	public	mus_musculus	Overall Yield (Sequencing Efficiency)	0.31199225500000005
SRR6911846	snmC-seq2 (Ecker)	public	mus_musculus	Adapter Trimming	0.8426754493643936
SRR6911846	snmC-seq2 (Ecker)	public	mus_musculus	Alignment	0.8690237432284165
SRR6911846	snmC-seq2 (Ecker)	public	mus_musculus	Bisulfite Conversion Filter	0.7782148158928249
SRR6911846	snmC-seq2 (Ecker)	public	mus_musculus	MAPQ≥40 Filter	0.7569747102446694
SRR6911846	snmC-seq2 (Ecker)	public	mus_musculus	Remove Duplicates	0.8091045718145152
SRR6911846	snmC-seq2 (Ecker)	public	mus_musculus	Bases Adding Coverage	0.8318365222210626
SRR6911846	snmC-seq2 (Ecker)	public	mus_musculus	Overall Yield (Sequencing Efficiency)	0.29034576
SRR6911847	snmC-seq2 (Ecker)	public	mus_musculus	Adapter Trimming	0.8506974185399849
SRR6911847	snmC-seq2 (Ecker)	public	mus_musculus	Alignment	0.9456211505229295
SRR6911847	snmC-seq2 (Ecker)	public	mus_musculus	Bisulfite Conversion Filter	0.7449791265421389
SRR6911847	snmC-seq2 (Ecker)	public	mus_musculus	MAPQ≥40 Filter	0.7486267778789857
SRR6911847	snmC-seq2 (Ecker)	public	mus_musculus	Remove Duplicates	0.8320216533133636
SRR6911847	snmC-seq2 (Ecker)	public	mus_musculus	Bases Adding Coverage	0.8335190235846048
SRR6911847	snmC-seq2 (Ecker)	public	mus_musculus	Overall Yield (Sequencing Efficiency)	0.31113717166666666
SRR6911848	snmC-seq2 (Ecker)	public	mus_musculus	Adapter Trimming	0.8613692789541626
SRR6911848	snmC-seq2 (Ecker)	public	mus_musculus	Alignment	0.9478359262180973
SRR6911848	snmC-seq2 (Ecker)	public	mus_musculus	Bisulfite Conversion Filter	0.8023142674602253
SRR6911848	snmC-seq2 (Ecker)	public	mus_musculus	MAPQ≥40 Filter	0.7795115669360385
SRR6911848	snmC-seq2 (Ecker)	public	mus_musculus	Remove Duplicates	0.7789438970681288
SRR6911848	snmC-seq2 (Ecker)	public	mus_musculus	Bases Adding Coverage	0.8255328340123732
SRR6911848	snmC-seq2 (Ecker)	public	mus_musculus	Overall Yield (Sequencing Efficiency)	0.32834480833333335
SRR6911859	snmC-seq2 (Ecker)	public	mus_musculus	Adapter Trimming	0.911520167826351
SRR6911859	snmC-seq2 (Ecker)	public	mus_musculus	Alignment	0.9819067457399074
SRR6911859	snmC-seq2 (Ecker)	public	mus_musculus	Bisulfite Conversion Filter	0.8334358444258457
SRR6911859	snmC-seq2 (Ecker)	public	mus_musculus	MAPQ≥40 Filter	0.7501447145738221
SRR6911859	snmC-seq2 (Ecker)	public	mus_musculus	Remove Duplicates	0.7983367607868701
SRR6911859	snmC-seq2 (Ecker)	public	mus_musculus	Bases Adding Coverage	0.8827585942134193
SRR6911859	snmC-seq2 (Ecker)	public	mus_musculus	Overall Yield (Sequencing Efficiency)	0.3943499916666666
SRR2876085	scM&T-seq (Reik)	public	mus_musculus	Adapter Trimming	0.5646178023069536
SRR2876085	scM&T-seq (Reik)	public	mus_musculus	Alignment	0.36284670650292905
SRR2876085	scM&T-seq (Reik)	public	mus_musculus	Bisulfite Conversion Filter	0.8087559454250215
SRR2876085	scM&T-seq (Reik)	public	mus_musculus	MAPQ≥40 Filter	0.7400516203805579
SRR2876085	scM&T-seq (Reik)	public	mus_musculus	Remove Duplicates	0.975512950072099
SRR2876085	scM&T-seq (Reik)	public	mus_musculus	Bases Adding Coverage	0.7315951306962564
SRR2876085	scM&T-seq (Reik)	public	mus_musculus	Overall Yield (Sequencing Efficiency)	0.08751068799999999
SRR2876086	scM&T-seq (Reik)	public	mus_musculus	Adapter Trimming	0.5723636012836764
SRR2876086	scM&T-seq (Reik)	public	mus_musculus	Alignment	0.37874214487751784
SRR2876086	scM&T-seq (Reik)	public	mus_musculus	Bisulfite Conversion Filter	0.8073881666468907
SRR2876086	scM&T-seq (Reik)	public	mus_musculus	MAPQ≥40 Filter	0.7340732966660923
SRR2876086	scM&T-seq (Reik)	public	mus_musculus	Remove Duplicates	0.9712983522924651
SRR2876086	scM&T-seq (Reik)	public	mus_musculus	Bases Adding Coverage	0.7384056043416037
SRR2876086	scM&T-seq (Reik)	public	mus_musculus	Overall Yield (Sequencing Efficiency)	0.092147824
SRR2876087	scM&T-seq (Reik)	public	mus_musculus	Adapter Trimming	0.6142891268769827
SRR2876087	scM&T-seq (Reik)	public	mus_musculus	Alignment	0.44928993518596083
SRR2876087	scM&T-seq (Reik)	public	mus_musculus	Bisulfite Conversion Filter	0.8205241418323698
SRR2876087	scM&T-seq (Reik)	public	mus_musculus	MAPQ≥40 Filter	0.7180588123777056
SRR2876087	scM&T-seq (Reik)	public	mus_musculus	Remove Duplicates	0.977172641179338
SRR2876087	scM&T-seq (Reik)	public	mus_musculus	Bases Adding Coverage	0.7130585243700576
SRR2876087	scM&T-seq (Reik)	public	mus_musculus	Overall Yield (Sequencing Efficiency)	0.113304556
SRR2876088	scM&T-seq (Reik)	public	mus_musculus	Adapter Trimming	0.5943100426316714
SRR2876088	scM&T-seq (Reik)	public	mus_musculus	Alignment	0.3564195803625003
SRR2876088	scM&T-seq (Reik)	public	mus_musculus	Bisulfite Conversion Filter	0.8098093973755612
SRR2876088	scM&T-seq (Reik)	public	mus_musculus	MAPQ≥40 Filter	0.6922850840238108
SRR2876088	scM&T-seq (Reik)	public	mus_musculus	Remove Duplicates	0.9737825602250544
SRR2876088	scM&T-seq (Reik)	public	mus_musculus	Bases Adding Coverage	0.7471129381760586
SRR2876088	scM&T-seq (Reik)	public	mus_musculus	Overall Yield (Sequencing Efficiency)	0.08639540799999999
SRR2876089	scM&T-seq (Reik)	public	mus_musculus	Adapter Trimming	0.5038888406798883
SRR2876089	scM&T-seq (Reik)	public	mus_musculus	Alignment	0.32774779012205973
SRR2876089	scM&T-seq (Reik)	public	mus_musculus	Bisulfite Conversion Filter	0.8041203098395338
SRR2876089	scM&T-seq (Reik)	public	mus_musculus	MAPQ≥40 Filter	0.7048473008419492
SRR2876089	scM&T-seq (Reik)	public	mus_musculus	Remove Duplicates	0.9784197920805594
SRR2876089	scM&T-seq (Reik)	public	mus_musculus	Bases Adding Coverage	0.7084032661012062
SRR2876089	scM&T-seq (Reik)	public	mus_musculus	Overall Yield (Sequencing Efficiency)	0.064877838
SRR2876090	scM&T-seq (Reik)	public	mus_musculus	Adapter Trimming	0.5691687828519261
SRR2876090	scM&T-seq (Reik)	public	mus_musculus	Alignment	0.3303369960978944
SRR2876090	scM&T-seq (Reik)	public	mus_musculus	Bisulfite Conversion Filter	0.7982540732137995
SRR2876090	scM&T-seq (Reik)	public	mus_musculus	MAPQ≥40 Filter	0.7128111038397119
SRR2876090	scM&T-seq (Reik)	public	mus_musculus	Remove Duplicates	0.974002115592769
SRR2876090	scM&T-seq (Reik)	public	mus_musculus	Bases Adding Coverage	0.7394082861951565
SRR2876090	scM&T-seq (Reik)	public	mus_musculus	Overall Yield (Sequencing Efficiency)	0.07704742
SRR2876091	scM&T-seq (Reik)	public	mus_musculus	Adapter Trimming	0.5573775333508014
SRR2876091	scM&T-seq (Reik)	public	mus_musculus	Alignment	0.3826028808839383
SRR2876091	scM&T-seq (Reik)	public	mus_musculus	Bisulfite Conversion Filter	0.8096643044628653
SRR2876091	scM&T-seq (Reik)	public	mus_musculus	MAPQ≥40 Filter	0.762289175216791
SRR2876091	scM&T-seq (Reik)	public	mus_musculus	Remove Duplicates	0.9814359452876552
SRR2876091	scM&T-seq (Reik)	public	mus_musculus	Bases Adding Coverage	0.734998176607056
SRR2876091	scM&T-seq (Reik)	public	mus_musculus	Overall Yield (Sequencing Efficiency)	0.094944686
SRR2876092	scM&T-seq (Reik)	public	mus_musculus	Adapter Trimming	0.3587033633145441
SRR2876092	scM&T-seq (Reik)	public	mus_musculus	Alignment	0.03228994535477323
SRR2876092	scM&T-seq (Reik)	public	mus_musculus	Bisulfite Conversion Filter	0.5329741941989786
SRR2876092	scM&T-seq (Reik)	public	mus_musculus	MAPQ≥40 Filter	0.485934315863137
SRR2876092	scM&T-seq (Reik)	public	mus_musculus	Remove Duplicates	0.8598267861428913
SRR2876092	scM&T-seq (Reik)	public	mus_musculus	Bases Adding Coverage	0.3683354308227819
SRR2876092	scM&T-seq (Reik)	public	mus_musculus	Overall Yield (Sequencing Efficiency)	9.500379999999998e-4
SRR2876093	scM&T-seq (Reik)	public	mus_musculus	Adapter Trimming	0.5499648399930284
SRR2876093	scM&T-seq (Reik)	public	mus_musculus	Alignment	0.32798023597706094
SRR2876093	scM&T-seq (Reik)	public	mus_musculus	Bisulfite Conversion Filter	0.8040268392974166
SRR2876093	scM&T-seq (Reik)	public	mus_musculus	MAPQ≥40 Filter	0.7519472561345385
SRR2876093	scM&T-seq (Reik)	public	mus_musculus	Remove Duplicates	0.976050741226366
SRR2876093	scM&T-seq (Reik)	public	mus_musculus	Bases Adding Coverage	0.76281734496957
SRR2876093	scM&T-seq (Reik)	public	mus_musculus	Overall Yield (Sequencing Efficiency)	0.081195784
SRR2876094	scM&T-seq (Reik)	public	mus_musculus	Adapter Trimming	0.554001479280688
SRR2876094	scM&T-seq (Reik)	public	mus_musculus	Alignment	0.31275376416858586
SRR2876094	scM&T-seq (Reik)	public	mus_musculus	Bisulfite Conversion Filter	0.7993980909635569
SRR2876094	scM&T-seq (Reik)	public	mus_musculus	MAPQ≥40 Filter	0.7581847439480774
SRR2876094	scM&T-seq (Reik)	public	mus_musculus	Remove Duplicates	0.9741223611834446
SRR2876094	scM&T-seq (Reik)	public	mus_musculus	Bases Adding Coverage	0.7488106017343958
SRR2876094	scM&T-seq (Reik)	public	mus_musculus	Overall Yield (Sequencing Efficiency)	0.076601472
SRR2876095	scM&T-seq (Reik)	public	mus_musculus	Adapter Trimming	0.5842601376456197
SRR2876095	scM&T-seq (Reik)	public	mus_musculus	Alignment	0.38098635805787945
SRR2876095	scM&T-seq (Reik)	public	mus_musculus	Bisulfite Conversion Filter	0.8281113610287146
SRR2876095	scM&T-seq (Reik)	public	mus_musculus	MAPQ≥40 Filter	0.7372717131724127
SRR2876095	scM&T-seq (Reik)	public	mus_musculus	Remove Duplicates	0.9746514162460826
SRR2876095	scM&T-seq (Reik)	public	mus_musculus	Bases Adding Coverage	0.7158503413193245
SRR2876095	scM&T-seq (Reik)	public	mus_musculus	Overall Yield (Sequencing Efficiency)	0.094820786
SRR2876096	scM&T-seq (Reik)	public	mus_musculus	Adapter Trimming	0.5634978674805217
SRR2876096	scM&T-seq (Reik)	public	mus_musculus	Alignment	0.3414519647789988
SRR2876096	scM&T-seq (Reik)	public	mus_musculus	Bisulfite Conversion Filter	0.8146568687510412
SRR2876096	scM&T-seq (Reik)	public	mus_musculus	MAPQ≥40 Filter	0.7194625390697236
SRR2876096	scM&T-seq (Reik)	public	mus_musculus	Remove Duplicates	0.9735570546665132
SRR2876096	scM&T-seq (Reik)	public	mus_musculus	Bases Adding Coverage	0.7270392238275997
SRR2876096	scM&T-seq (Reik)	public	mus_musculus	Overall Yield (Sequencing Efficiency)	0.079822266
SRR2876097	scM&T-seq (Reik)	public	mus_musculus	Adapter Trimming	0.714675057372387
SRR2876097	scM&T-seq (Reik)	public	mus_musculus	Alignment	0.6045649047674374
SRR2876097	scM&T-seq (Reik)	public	mus_musculus	Bisulfite Conversion Filter	0.7928016694096874
SRR2876097	scM&T-seq (Reik)	public	mus_musculus	MAPQ≥40 Filter	0.7445678786504507
SRR2876097	scM&T-seq (Reik)	public	mus_musculus	Remove Duplicates	0.9804228796756576
SRR2876097	scM&T-seq (Reik)	public	mus_musculus	Bases Adding Coverage	0.6923947282688
SRR2876097	scM&T-seq (Reik)	public	mus_musculus	Overall Yield (Sequencing Efficiency)	0.173136088
SRR2876098	scM&T-seq (Reik)	public	mus_musculus	Adapter Trimming	0.6906956142845825
SRR2876098	scM&T-seq (Reik)	public	mus_musculus	Alignment	0.6087972404972402
SRR2876098	scM&T-seq (Reik)	public	mus_musculus	Bisulfite Conversion Filter	0.8322448363445185
SRR2876098	scM&T-seq (Reik)	public	mus_musculus	MAPQ≥40 Filter	0.7934033737396978
SRR2876098	scM&T-seq (Reik)	public	mus_musculus	Remove Duplicates	0.9855920946436508
SRR2876098	scM&T-seq (Reik)	public	mus_musculus	Bases Adding Coverage	0.7060795539008463
SRR2876098	scM&T-seq (Reik)	public	mus_musculus	Overall Yield (Sequencing Efficiency)	0.19322146600000004
SRR2876099	scM&T-seq (Reik)	public	mus_musculus	Adapter Trimming	0.691539551209192
SRR2876099	scM&T-seq (Reik)	public	mus_musculus	Alignment	0.6033529438344205
SRR2876099	scM&T-seq (Reik)	public	mus_musculus	Bisulfite Conversion Filter	0.8292537865229159
SRR2876099	scM&T-seq (Reik)	public	mus_musculus	MAPQ≥40 Filter	0.7770233895470362
SRR2876099	scM&T-seq (Reik)	public	mus_musculus	Remove Duplicates	0.9839898074905596
SRR2876099	scM&T-seq (Reik)	public	mus_musculus	Bases Adding Coverage	0.7298486683832903
SRR2876099	scM&T-seq (Reik)	public	mus_musculus	Overall Yield (Sequencing Efficiency)	0.19307828599999996
SRR2876100	scM&T-seq (Reik)	public	mus_musculus	Adapter Trimming	0.6885585281389406
SRR2876100	scM&T-seq (Reik)	public	mus_musculus	Alignment	0.5713199327633924
SRR2876100	scM&T-seq (Reik)	public	mus_musculus	Bisulfite Conversion Filter	0.8147796273560616
SRR2876100	scM&T-seq (Reik)	public	mus_musculus	MAPQ≥40 Filter	0.7857898740189366
SRR2876100	scM&T-seq (Reik)	public	mus_musculus	Remove Duplicates	0.9819320413430045
SRR2876100	scM&T-seq (Reik)	public	mus_musculus	Bases Adding Coverage	0.6885039726946356
SRR2876100	scM&T-seq (Reik)	public	mus_musculus	Overall Yield (Sequencing Efficiency)	0.170276498
SRR2876101	scM&T-seq (Reik)	public	mus_musculus	Adapter Trimming	0.5203642001524431
SRR2876101	scM&T-seq (Reik)	public	mus_musculus	Alignment	0.3894959375387931
SRR2876101	scM&T-seq (Reik)	public	mus_musculus	Bisulfite Conversion Filter	0.8097027082262617
SRR2876101	scM&T-seq (Reik)	public	mus_musculus	MAPQ≥40 Filter	0.7830241722252035
SRR2876101	scM&T-seq (Reik)	public	mus_musculus	Remove Duplicates	0.9799558545072635
SRR2876101	scM&T-seq (Reik)	public	mus_musculus	Bases Adding Coverage	0.7277685166538232
SRR2876101	scM&T-seq (Reik)	public	mus_musculus	Overall Yield (Sequencing Efficiency)	0.091645444
SRR2876102	scM&T-seq (Reik)	public	mus_musculus	Adapter Trimming	0.6324785771871878
SRR2876102	scM&T-seq (Reik)	public	mus_musculus	Alignment	0.48192475285971553
SRR2876102	scM&T-seq (Reik)	public	mus_musculus	Bisulfite Conversion Filter	0.806736222749575
SRR2876102	scM&T-seq (Reik)	public	mus_musculus	MAPQ≥40 Filter	0.767710434052588
SRR2876102	scM&T-seq (Reik)	public	mus_musculus	Remove Duplicates	0.9740937084994582
SRR2876102	scM&T-seq (Reik)	public	mus_musculus	Bases Adding Coverage	0.7391924047230466
SRR2876102	scM&T-seq (Reik)	public	mus_musculus	Overall Yield (Sequencing Efficiency)	0.135929052
SRR2876103	scM&T-seq (Reik)	public	mus_musculus	Adapter Trimming	0.6417294755218692
SRR2876103	scM&T-seq (Reik)	public	mus_musculus	Alignment	0.5325570400550401
SRR2876103	scM&T-seq (Reik)	public	mus_musculus	Bisulfite Conversion Filter	0.8100480881841527
SRR2876103	scM&T-seq (Reik)	public	mus_musculus	MAPQ≥40 Filter	0.8014321843967301
SRR2876103	scM&T-seq (Reik)	public	mus_musculus	Remove Duplicates	0.9793605515727813
SRR2876103	scM&T-seq (Reik)	public	mus_musculus	Bases Adding Coverage	0.7024492169843886
SRR2876103	scM&T-seq (Reik)	public	mus_musculus	Overall Yield (Sequencing Efficiency)	0.15263468599999996
SRR2876104	scM&T-seq (Reik)	public	mus_musculus	Adapter Trimming	0.5371831228256171
SRR2876104	scM&T-seq (Reik)	public	mus_musculus	Alignment	0.3561527677817736
SRR2876104	scM&T-seq (Reik)	public	mus_musculus	Bisulfite Conversion Filter	0.8106819524742456
SRR2876104	scM&T-seq (Reik)	public	mus_musculus	MAPQ≥40 Filter	0.7872757945908482
SRR2876104	scM&T-seq (Reik)	public	mus_musculus	Remove Duplicates	0.9932107369692736
SRR2876104	scM&T-seq (Reik)	public	mus_musculus	Bases Adding Coverage	0.6254463119034851
SRR2876104	scM&T-seq (Reik)	public	mus_musculus	Overall Yield (Sequencing Efficiency)	0.07585208599999999
SRR2876105	scM&T-seq (Reik)	public	mus_musculus	Adapter Trimming	0.6245022508305962
SRR2876105	scM&T-seq (Reik)	public	mus_musculus	Alignment	0.46439260004952304
SRR2876105	scM&T-seq (Reik)	public	mus_musculus	Bisulfite Conversion Filter	0.811554670504713
SRR2876105	scM&T-seq (Reik)	public	mus_musculus	MAPQ≥40 Filter	0.7714342713316509
SRR2876105	scM&T-seq (Reik)	public	mus_musculus	Remove Duplicates	0.9644441362624914
SRR2876105	scM&T-seq (Reik)	public	mus_musculus	Bases Adding Coverage	0.7143182471456283
SRR2876105	scM&T-seq (Reik)	public	mus_musculus	Overall Yield (Sequencing Efficiency)	0.125084884
SRR2876106	scM&T-seq (Reik)	public	mus_musculus	Adapter Trimming	0.6209582133986755
SRR2876106	scM&T-seq (Reik)	public	mus_musculus	Alignment	0.47085180240990376
SRR2876106	scM&T-seq (Reik)	public	mus_musculus	Bisulfite Conversion Filter	0.8151711112620718
SRR2876106	scM&T-seq (Reik)	public	mus_musculus	MAPQ≥40 Filter	0.7736084269225861
SRR2876106	scM&T-seq (Reik)	public	mus_musculus	Remove Duplicates	0.9756939832546248
SRR2876106	scM&T-seq (Reik)	public	mus_musculus	Bases Adding Coverage	0.7358490157004569
SRR2876106	scM&T-seq (Reik)	public	mus_musculus	Overall Yield (Sequencing Efficiency)	0.132378948
SRR2876107	scM&T-seq (Reik)	public	mus_musculus	Adapter Trimming	0.6357408572875394
SRR2876107	scM&T-seq (Reik)	public	mus_musculus	Alignment	0.4795269873021817
SRR2876107	scM&T-seq (Reik)	public	mus_musculus	Bisulfite Conversion Filter	0.8409352504482314
SRR2876107	scM&T-seq (Reik)	public	mus_musculus	MAPQ≥40 Filter	0.7752438756525263
SRR2876107	scM&T-seq (Reik)	public	mus_musculus	Remove Duplicates	0.9714850092800779
SRR2876107	scM&T-seq (Reik)	public	mus_musculus	Bases Adding Coverage	0.7194445175299119
SRR2876107	scM&T-seq (Reik)	public	mus_musculus	Overall Yield (Sequencing Efficiency)	0.13890807400000002
SRR2876108	scM&T-seq (Reik)	public	mus_musculus	Adapter Trimming	0.6147194558967213
SRR2876108	scM&T-seq (Reik)	public	mus_musculus	Alignment	0.44957172470954165
SRR2876108	scM&T-seq (Reik)	public	mus_musculus	Bisulfite Conversion Filter	0.8389059860026443
SRR2876108	scM&T-seq (Reik)	public	mus_musculus	MAPQ≥40 Filter	0.7755824472851086
SRR2876108	scM&T-seq (Reik)	public	mus_musculus	Remove Duplicates	0.9733584405295425
SRR2876108	scM&T-seq (Reik)	public	mus_musculus	Bases Adding Coverage	0.7311107002396398
SRR2876108	scM&T-seq (Reik)	public	mus_musculus	Overall Yield (Sequencing Efficiency)	0.127959682
SRR2876109	scM&T-seq (Reik)	public	mus_musculus	Adapter Trimming	0.6599717330801294
SRR2876109	scM&T-seq (Reik)	public	mus_musculus	Alignment	0.5203744808844756
SRR2876109	scM&T-seq (Reik)	public	mus_musculus	Bisulfite Conversion Filter	0.8171160402409036
SRR2876109	scM&T-seq (Reik)	public	mus_musculus	MAPQ≥40 Filter	0.7535497602661884
SRR2876109	scM&T-seq (Reik)	public	mus_musculus	Remove Duplicates	0.9703705122383085
SRR2876109	scM&T-seq (Reik)	public	mus_musculus	Bases Adding Coverage	0.7048884600102617
SRR2876109	scM&T-seq (Reik)	public	mus_musculus	Overall Yield (Sequencing Efficiency)	0.14464219
SRR2876110	scM&T-seq (Reik)	public	mus_musculus	Adapter Trimming	0.6617156824884164
SRR2876110	scM&T-seq (Reik)	public	mus_musculus	Alignment	0.5603934133848965
SRR2876110	scM&T-seq (Reik)	public	mus_musculus	Bisulfite Conversion Filter	0.8272606594592201
SRR2876110	scM&T-seq (Reik)	public	mus_musculus	MAPQ≥40 Filter	0.7967854791178816
SRR2876110	scM&T-seq (Reik)	public	mus_musculus	Remove Duplicates	0.9741291192736132
SRR2876110	scM&T-seq (Reik)	public	mus_musculus	Bases Adding Coverage	0.7089309355020983
SRR2876110	scM&T-seq (Reik)	public	mus_musculus	Overall Yield (Sequencing Efficiency)	0.16879853999999997
SRR2876111	scM&T-seq (Reik)	public	mus_musculus	Adapter Trimming	0.6425692501022282
SRR2876111	scM&T-seq (Reik)	public	mus_musculus	Alignment	0.5331389324115622
SRR2876111	scM&T-seq (Reik)	public	mus_musculus	Bisulfite Conversion Filter	0.8318688386344552
SRR2876111	scM&T-seq (Reik)	public	mus_musculus	MAPQ≥40 Filter	0.7826894154299635
SRR2876111	scM&T-seq (Reik)	public	mus_musculus	Remove Duplicates	0.9774802961647656
SRR2876111	scM&T-seq (Reik)	public	mus_musculus	Bases Adding Coverage	0.7069976517441107
SRR2876111	scM&T-seq (Reik)	public	mus_musculus	Overall Yield (Sequencing Efficiency)	0.15414542400000003
SRR2876112	scM&T-seq (Reik)	public	mus_musculus	Adapter Trimming	0.7367459508513151
SRR2876112	scM&T-seq (Reik)	public	mus_musculus	Alignment	0.6516023650286521
SRR2876112	scM&T-seq (Reik)	public	mus_musculus	Bisulfite Conversion Filter	0.8342801973707732
SRR2876112	scM&T-seq (Reik)	public	mus_musculus	MAPQ≥40 Filter	0.7780838415989891
SRR2876112	scM&T-seq (Reik)	public	mus_musculus	Remove Duplicates	0.98234252617341
SRR2876112	scM&T-seq (Reik)	public	mus_musculus	Bases Adding Coverage	0.7107818010559511
SRR2876112	scM&T-seq (Reik)	public	mus_musculus	Overall Yield (Sequencing Efficiency)	0.217589526
SRR2876113	scM&T-seq (Reik)	public	mus_musculus	Adapter Trimming	0.578586562028985
SRR2876113	scM&T-seq (Reik)	public	mus_musculus	Alignment	0.46231504074683266
SRR2876113	scM&T-seq (Reik)	public	mus_musculus	Bisulfite Conversion Filter	0.8128032126298
SRR2876113	scM&T-seq (Reik)	public	mus_musculus	MAPQ≥40 Filter	0.7764815691832406
SRR2876113	scM&T-seq (Reik)	public	mus_musculus	Remove Duplicates	0.9800332098832301
SRR2876113	scM&T-seq (Reik)	public	mus_musculus	Bases Adding Coverage	0.7415153196784616
SRR2876113	scM&T-seq (Reik)	public	mus_musculus	Overall Yield (Sequencing Efficiency)	0.12268284799999998
SRR2876114	scM&T-seq (Reik)	public	mus_musculus	Adapter Trimming	0.4664760923013058
SRR2876114	scM&T-seq (Reik)	public	mus_musculus	Alignment	0.0650587382737665
SRR2876114	scM&T-seq (Reik)	public	mus_musculus	Bisulfite Conversion Filter	0.5564422522400397
SRR2876114	scM&T-seq (Reik)	public	mus_musculus	MAPQ≥40 Filter	0.19409321978395108
SRR2876114	scM&T-seq (Reik)	public	mus_musculus	Remove Duplicates	0.9349153911678776
SRR2876114	scM&T-seq (Reik)	public	mus_musculus	Bases Adding Coverage	0.5079093548835543
SRR2876114	scM&T-seq (Reik)	public	mus_musculus	Overall Yield (Sequencing Efficiency)	0.0015564099999999998
SRR2876115	scM&T-seq (Reik)	public	mus_musculus	Adapter Trimming	0.7202619211297362
SRR2876115	scM&T-seq (Reik)	public	mus_musculus	Alignment	0.6365213272428714
SRR2876115	scM&T-seq (Reik)	public	mus_musculus	Bisulfite Conversion Filter	0.8200289867379521
SRR2876115	scM&T-seq (Reik)	public	mus_musculus	MAPQ≥40 Filter	0.7911404798572924
SRR2876115	scM&T-seq (Reik)	public	mus_musculus	Remove Duplicates	0.9833236143283467
SRR2876115	scM&T-seq (Reik)	public	mus_musculus	Bases Adding Coverage	0.7208373555850451
SRR2876115	scM&T-seq (Reik)	public	mus_musculus	Overall Yield (Sequencing Efficiency)	0.210823966
SRR2876116	scM&T-seq (Reik)	public	mus_musculus	Adapter Trimming	0.47549331008316165
SRR2876116	scM&T-seq (Reik)	public	mus_musculus	Alignment	0.27351504478002864
SRR2876116	scM&T-seq (Reik)	public	mus_musculus	Bisulfite Conversion Filter	0.8083738907944906
SRR2876116	scM&T-seq (Reik)	public	mus_musculus	MAPQ≥40 Filter	0.7579924164809506
SRR2876116	scM&T-seq (Reik)	public	mus_musculus	Remove Duplicates	0.9905982955963024
SRR2876116	scM&T-seq (Reik)	public	mus_musculus	Bases Adding Coverage	0.6746898990590214
SRR2876116	scM&T-seq (Reik)	public	mus_musculus	Overall Yield (Sequencing Efficiency)	0.053260416
SRR2876117	scM&T-seq (Reik)	public	mus_musculus	Adapter Trimming	0.6231892849154766
SRR2876117	scM&T-seq (Reik)	public	mus_musculus	Alignment	0.48928765847018085
SRR2876117	scM&T-seq (Reik)	public	mus_musculus	Bisulfite Conversion Filter	0.8093597277591513
SRR2876117	scM&T-seq (Reik)	public	mus_musculus	MAPQ≥40 Filter	0.800779449594471
SRR2876117	scM&T-seq (Reik)	public	mus_musculus	Remove Duplicates	0.9796959850549004
SRR2876117	scM&T-seq (Reik)	public	mus_musculus	Bases Adding Coverage	0.7247558560999694
SRR2876117	scM&T-seq (Reik)	public	mus_musculus	Overall Yield (Sequencing Efficiency)	0.140320722
SRR2876118	scM&T-seq (Reik)	public	mus_musculus	Adapter Trimming	0.665702666839394
SRR2876118	scM&T-seq (Reik)	public	mus_musculus	Alignment	0.5590234207215253
SRR2876118	scM&T-seq (Reik)	public	mus_musculus	Bisulfite Conversion Filter	0.8083140761052148
SRR2876118	scM&T-seq (Reik)	public	mus_musculus	MAPQ≥40 Filter	0.8077920902389755
SRR2876118	scM&T-seq (Reik)	public	mus_musculus	Remove Duplicates	0.9743946888944606
SRR2876118	scM&T-seq (Reik)	public	mus_musculus	Bases Adding Coverage	0.7028065381752712
SRR2876118	scM&T-seq (Reik)	public	mus_musculus	Overall Yield (Sequencing Efficiency)	0.16640284199999997
SRR2876119	scM&T-seq (Reik)	public	mus_musculus	Adapter Trimming	0.6344814615556565
SRR2876119	scM&T-seq (Reik)	public	mus_musculus	Alignment	0.4842326917585586
SRR2876119	scM&T-seq (Reik)	public	mus_musculus	Bisulfite Conversion Filter	0.8412675393372483
SRR2876119	scM&T-seq (Reik)	public	mus_musculus	MAPQ≥40 Filter	0.767966782331944
SRR2876119	scM&T-seq (Reik)	public	mus_musculus	Remove Duplicates	0.9681665360487789
SRR2876119	scM&T-seq (Reik)	public	mus_musculus	Bases Adding Coverage	0.7030600984719058
SRR2876119	scM&T-seq (Reik)	public	mus_musculus	Overall Yield (Sequencing Efficiency)	0.135111442
SRR2876120	scM&T-seq (Reik)	public	mus_musculus	Adapter Trimming	0.6148031514405589
SRR2876120	scM&T-seq (Reik)	public	mus_musculus	Alignment	0.4848208004490333
SRR2876120	scM&T-seq (Reik)	public	mus_musculus	Bisulfite Conversion Filter	0.8389230458162227
SRR2876120	scM&T-seq (Reik)	public	mus_musculus	MAPQ≥40 Filter	0.7740507281908385
SRR2876120	scM&T-seq (Reik)	public	mus_musculus	Remove Duplicates	0.9728790896002633
SRR2876120	scM&T-seq (Reik)	public	mus_musculus	Bases Adding Coverage	0.7342182275468543
SRR2876120	scM&T-seq (Reik)	public	mus_musculus	Overall Yield (Sequencing Efficiency)	0.13825884
SRR2876121	scM&T-seq (Reik)	public	mus_musculus	Adapter Trimming	0.7040418601771008
SRR2876121	scM&T-seq (Reik)	public	mus_musculus	Alignment	0.5833495722778307
SRR2876121	scM&T-seq (Reik)	public	mus_musculus	Bisulfite Conversion Filter	0.8254458084427911
SRR2876121	scM&T-seq (Reik)	public	mus_musculus	MAPQ≥40 Filter	0.7470090852533087
SRR2876121	scM&T-seq (Reik)	public	mus_musculus	Remove Duplicates	0.9764553884789745
SRR2876121	scM&T-seq (Reik)	public	mus_musculus	Bases Adding Coverage	0.6878909797018055
SRR2876121	scM&T-seq (Reik)	public	mus_musculus	Overall Yield (Sequencing Efficiency)	0.17010372999999998
SRR2876122	scM&T-seq (Reik)	public	mus_musculus	Adapter Trimming	0.6787812180800571
SRR2876122	scM&T-seq (Reik)	public	mus_musculus	Alignment	0.6094712154383852
SRR2876122	scM&T-seq (Reik)	public	mus_musculus	Bisulfite Conversion Filter	0.830975104439447
SRR2876122	scM&T-seq (Reik)	public	mus_musculus	MAPQ≥40 Filter	0.7916822867388971
SRR2876122	scM&T-seq (Reik)	public	mus_musculus	Remove Duplicates	0.985817009140709
SRR2876122	scM&T-seq (Reik)	public	mus_musculus	Bases Adding Coverage	0.7048698354316628
SRR2876122	scM&T-seq (Reik)	public	mus_musculus	Overall Yield (Sequencing Efficiency)	0.189115528
SRR2876123	scM&T-seq (Reik)	public	mus_musculus	Adapter Trimming	0.4316918861138582
SRR2876123	scM&T-seq (Reik)	public	mus_musculus	Alignment	0.06924088443977924
SRR2876123	scM&T-seq (Reik)	public	mus_musculus	Bisulfite Conversion Filter	0.6137400868924973
SRR2876123	scM&T-seq (Reik)	public	mus_musculus	MAPQ≥40 Filter	0.20214064347730717
SRR2876123	scM&T-seq (Reik)	public	mus_musculus	Remove Duplicates	0.9312142659516576
SRR2876123	scM&T-seq (Reik)	public	mus_musculus	Bases Adding Coverage	0.4256630043843138
SRR2876123	scM&T-seq (Reik)	public	mus_musculus	Overall Yield (Sequencing Efficiency)	0.001469908
SRR2876124	scM&T-seq (Reik)	public	mus_musculus	Adapter Trimming	0.6165454157122727
SRR2876124	scM&T-seq (Reik)	public	mus_musculus	Alignment	0.492569702507894
SRR2876124	scM&T-seq (Reik)	public	mus_musculus	Bisulfite Conversion Filter	0.8183449807197822
SRR2876124	scM&T-seq (Reik)	public	mus_musculus	MAPQ≥40 Filter	0.7906439321130888
SRR2876124	scM&T-seq (Reik)	public	mus_musculus	Remove Duplicates	0.9840555948724844
SRR2876124	scM&T-seq (Reik)	public	mus_musculus	Bases Adding Coverage	0.7094452680662822
SRR2876124	scM&T-seq (Reik)	public	mus_musculus	Overall Yield (Sequencing Efficiency)	0.13717932600000002
SRR2876126	scM&T-seq (Reik)	public	mus_musculus	Adapter Trimming	0.5317590042521738
SRR2876126	scM&T-seq (Reik)	public	mus_musculus	Alignment	0.3415087484139346
SRR2876126	scM&T-seq (Reik)	public	mus_musculus	Bisulfite Conversion Filter	0.8038628030853157
SRR2876126	scM&T-seq (Reik)	public	mus_musculus	MAPQ≥40 Filter	0.766196488317637
SRR2876126	scM&T-seq (Reik)	public	mus_musculus	Remove Duplicates	0.9793214738237085
SRR2876126	scM&T-seq (Reik)	public	mus_musculus	Bases Adding Coverage	0.7172355372085676
SRR2876126	scM&T-seq (Reik)	public	mus_musculus	Overall Yield (Sequencing Efficiency)	0.07856441
SRR2876127	scM&T-seq (Reik)	public	mus_musculus	Adapter Trimming	0.5896412803147218
SRR2876127	scM&T-seq (Reik)	public	mus_musculus	Alignment	0.45858054893252165
SRR2876127	scM&T-seq (Reik)	public	mus_musculus	Bisulfite Conversion Filter	0.8184564604544333
SRR2876127	scM&T-seq (Reik)	public	mus_musculus	MAPQ≥40 Filter	0.7757334938666393
SRR2876127	scM&T-seq (Reik)	public	mus_musculus	Remove Duplicates	0.9758767418849406
SRR2876127	scM&T-seq (Reik)	public	mus_musculus	Bases Adding Coverage	0.7217701910723278
SRR2876127	scM&T-seq (Reik)	public	mus_musculus	Overall Yield (Sequencing Efficiency)	0.12092206200000001
SRR2876129	scM&T-seq (Reik)	public	mus_musculus	Adapter Trimming	0.6029353012548025
SRR2876129	scM&T-seq (Reik)	public	mus_musculus	Alignment	0.46746427255698025
SRR2876129	scM&T-seq (Reik)	public	mus_musculus	Bisulfite Conversion Filter	0.8010248631197355
SRR2876129	scM&T-seq (Reik)	public	mus_musculus	MAPQ≥40 Filter	0.7800606112179191
SRR2876129	scM&T-seq (Reik)	public	mus_musculus	Remove Duplicates	0.9807967730508491
SRR2876129	scM&T-seq (Reik)	public	mus_musculus	Bases Adding Coverage	0.7149870605243904
SRR2876129	scM&T-seq (Reik)	public	mus_musculus	Overall Yield (Sequencing Efficiency)	0.123501062
SRR2876130	scM&T-seq (Reik)	public	mus_musculus	Adapter Trimming	0.48425549775646864
SRR2876130	scM&T-seq (Reik)	public	mus_musculus	Alignment	0.270959447250276
SRR2876130	scM&T-seq (Reik)	public	mus_musculus	Bisulfite Conversion Filter	0.8041691439885934
SRR2876130	scM&T-seq (Reik)	public	mus_musculus	MAPQ≥40 Filter	0.7814710542558977
SRR2876130	scM&T-seq (Reik)	public	mus_musculus	Remove Duplicates	0.9822947850772468
SRR2876130	scM&T-seq (Reik)	public	mus_musculus	Bases Adding Coverage	0.7343920344941466
SRR2876130	scM&T-seq (Reik)	public	mus_musculus	Overall Yield (Sequencing Efficiency)	0.059485204
SRR2876131	scM&T-seq (Reik)	public	mus_musculus	Adapter Trimming	0.5756836957412796
SRR2876131	scM&T-seq (Reik)	public	mus_musculus	Alignment	0.40299819452288926
SRR2876131	scM&T-seq (Reik)	public	mus_musculus	Bisulfite Conversion Filter	0.8375462204679847
SRR2876131	scM&T-seq (Reik)	public	mus_musculus	MAPQ≥40 Filter	0.7709587349915827
SRR2876131	scM&T-seq (Reik)	public	mus_musculus	Remove Duplicates	0.9813211315333339
SRR2876131	scM&T-seq (Reik)	public	mus_musculus	Bases Adding Coverage	0.7223078613629275
SRR2876131	scM&T-seq (Reik)	public	mus_musculus	Overall Yield (Sequencing Efficiency)	0.10618433200000002
SRR2876132	scM&T-seq (Reik)	public	mus_musculus	Adapter Trimming	0.5628124049149613
SRR2876132	scM&T-seq (Reik)	public	mus_musculus	Alignment	0.4121868885158134
SRR2876132	scM&T-seq (Reik)	public	mus_musculus	Bisulfite Conversion Filter	0.8319358412011137
SRR2876132	scM&T-seq (Reik)	public	mus_musculus	MAPQ≥40 Filter	0.7767657910085423
SRR2876132	scM&T-seq (Reik)	public	mus_musculus	Remove Duplicates	0.987671779405676
SRR2876132	scM&T-seq (Reik)	public	mus_musculus	Bases Adding Coverage	0.7244734376107205
SRR2876132	scM&T-seq (Reik)	public	mus_musculus	Overall Yield (Sequencing Efficiency)	0.107268664
SRR2876134	scM&T-seq (Reik)	public	mus_musculus	Adapter Trimming	0.666568070041221
SRR2876134	scM&T-seq (Reik)	public	mus_musculus	Alignment	0.43794003811485854
SRR2876134	scM&T-seq (Reik)	public	mus_musculus	Bisulfite Conversion Filter	0.7172360994884139
SRR2876134	scM&T-seq (Reik)	public	mus_musculus	MAPQ≥40 Filter	0.7238228656662525
SRR2876134	scM&T-seq (Reik)	public	mus_musculus	Remove Duplicates	0.9779781589319302
SRR2876134	scM&T-seq (Reik)	public	mus_musculus	Bases Adding Coverage	0.7220297656481984
SRR2876134	scM&T-seq (Reik)	public	mus_musculus	Overall Yield (Sequencing Efficiency)	0.10701332400000002
SRR2876135	scM&T-seq (Reik)	public	mus_musculus	Adapter Trimming	0.6014928341490886
SRR2876135	scM&T-seq (Reik)	public	mus_musculus	Alignment	0.46895030495090634
SRR2876135	scM&T-seq (Reik)	public	mus_musculus	Bisulfite Conversion Filter	0.8032947168536541
SRR2876135	scM&T-seq (Reik)	public	mus_musculus	MAPQ≥40 Filter	0.7788919981389809
SRR2876135	scM&T-seq (Reik)	public	mus_musculus	Remove Duplicates	0.9815623211186151
SRR2876135	scM&T-seq (Reik)	public	mus_musculus	Bases Adding Coverage	0.7168355085725141
SRR2876135	scM&T-seq (Reik)	public	mus_musculus	Overall Yield (Sequencing Efficiency)	0.124178618
SRR2876136	scM&T-seq (Reik)	public	mus_musculus	Adapter Trimming	0.5632698179575965
SRR2876136	scM&T-seq (Reik)	public	mus_musculus	Alignment	0.41253633088768304
SRR2876136	scM&T-seq (Reik)	public	mus_musculus	Bisulfite Conversion Filter	0.8214721203403218
SRR2876136	scM&T-seq (Reik)	public	mus_musculus	MAPQ≥40 Filter	0.7685229241215092
SRR2876136	scM&T-seq (Reik)	public	mus_musculus	Remove Duplicates	0.9786627757168741
SRR2876136	scM&T-seq (Reik)	public	mus_musculus	Bases Adding Coverage	0.7052408760366653
SRR2876136	scM&T-seq (Reik)	public	mus_musculus	Overall Yield (Sequencing Efficiency)	0.101250898
SRR2876137	scM&T-seq (Reik)	public	mus_musculus	Adapter Trimming	0.5945053800174062
SRR2876137	scM&T-seq (Reik)	public	mus_musculus	Alignment	0.4806623314184869
SRR2876137	scM&T-seq (Reik)	public	mus_musculus	Bisulfite Conversion Filter	0.8153261424378117
SRR2876137	scM&T-seq (Reik)	public	mus_musculus	MAPQ≥40 Filter	0.7863300296187796
SRR2876137	scM&T-seq (Reik)	public	mus_musculus	Remove Duplicates	0.9797234758420722
SRR2876137	scM&T-seq (Reik)	public	mus_musculus	Bases Adding Coverage	0.7317551286580117
SRR2876137	scM&T-seq (Reik)	public	mus_musculus	Overall Yield (Sequencing Efficiency)	0.131341326
SRR2876138	scM&T-seq (Reik)	public	mus_musculus	Adapter Trimming	0.668629887037397
SRR2876138	scM&T-seq (Reik)	public	mus_musculus	Alignment	0.5291849719248491
SRR2876138	scM&T-seq (Reik)	public	mus_musculus	Bisulfite Conversion Filter	0.8114235545402952
SRR2876138	scM&T-seq (Reik)	public	mus_musculus	MAPQ≥40 Filter	0.7767488653475441
SRR2876138	scM&T-seq (Reik)	public	mus_musculus	Remove Duplicates	0.9714748971335432
SRR2876138	scM&T-seq (Reik)	public	mus_musculus	Bases Adding Coverage	0.7145389554836371
SRR2876138	scM&T-seq (Reik)	public	mus_musculus	Overall Yield (Sequencing Efficiency)	0.154802874
SRR2876139	scM&T-seq (Reik)	public	mus_musculus	Adapter Trimming	0.6071396797420664
SRR2876139	scM&T-seq (Reik)	public	mus_musculus	Alignment	0.5043432412951284
SRR2876139	scM&T-seq (Reik)	public	mus_musculus	Bisulfite Conversion Filter	0.813812197778995
SRR2876139	scM&T-seq (Reik)	public	mus_musculus	MAPQ≥40 Filter	0.7725011013872423
SRR2876139	scM&T-seq (Reik)	public	mus_musculus	Remove Duplicates	0.9677338893702775
SRR2876139	scM&T-seq (Reik)	public	mus_musculus	Bases Adding Coverage	0.7312764850422089
SRR2876139	scM&T-seq (Reik)	public	mus_musculus	Overall Yield (Sequencing Efficiency)	0.136230918
SRR2876140	scM&T-seq (Reik)	public	mus_musculus	Adapter Trimming	0.4812634517395843
SRR2876140	scM&T-seq (Reik)	public	mus_musculus	Alignment	0.27491968384832477
SRR2876140	scM&T-seq (Reik)	public	mus_musculus	Bisulfite Conversion Filter	0.8054359590725925
SRR2876140	scM&T-seq (Reik)	public	mus_musculus	MAPQ≥40 Filter	0.7688074111110325
SRR2876140	scM&T-seq (Reik)	public	mus_musculus	Remove Duplicates	0.9892281764395513
SRR2876140	scM&T-seq (Reik)	public	mus_musculus	Bases Adding Coverage	0.6712423084808398
SRR2876140	scM&T-seq (Reik)	public	mus_musculus	Overall Yield (Sequencing Efficiency)	0.054401778
SRR2876141	scM&T-seq (Reik)	public	mus_musculus	Adapter Trimming	0.750487980593388
SRR2876141	scM&T-seq (Reik)	public	mus_musculus	Alignment	0.6484374601379026
SRR2876141	scM&T-seq (Reik)	public	mus_musculus	Bisulfite Conversion Filter	0.8248346780931591
SRR2876141	scM&T-seq (Reik)	public	mus_musculus	MAPQ≥40 Filter	0.805437315052282
SRR2876141	scM&T-seq (Reik)	public	mus_musculus	Remove Duplicates	0.9625907559584419
SRR2876141	scM&T-seq (Reik)	public	mus_musculus	Bases Adding Coverage	0.7184812481530098
SRR2876141	scM&T-seq (Reik)	public	mus_musculus	Overall Yield (Sequencing Efficiency)	0.223597848
SRR2876142	scM&T-seq (Reik)	public	mus_musculus	Adapter Trimming	0.5616138527340205
SRR2876142	scM&T-seq (Reik)	public	mus_musculus	Alignment	0.3605421394331183
SRR2876142	scM&T-seq (Reik)	public	mus_musculus	Bisulfite Conversion Filter	0.8131895297568527
SRR2876142	scM&T-seq (Reik)	public	mus_musculus	MAPQ≥40 Filter	0.7842612191339177
SRR2876142	scM&T-seq (Reik)	public	mus_musculus	Remove Duplicates	0.9795019831539704
SRR2876142	scM&T-seq (Reik)	public	mus_musculus	Bases Adding Coverage	0.7378384656474336
SRR2876142	scM&T-seq (Reik)	public	mus_musculus	Overall Yield (Sequencing Efficiency)	0.09332821800000002
SRR2876143	scM&T-seq (Reik)	public	mus_musculus	Adapter Trimming	0.7043233221809817
SRR2876143	scM&T-seq (Reik)	public	mus_musculus	Alignment	0.5908068054760152
SRR2876143	scM&T-seq (Reik)	public	mus_musculus	Bisulfite Conversion Filter	0.842437811997881
SRR2876143	scM&T-seq (Reik)	public	mus_musculus	MAPQ≥40 Filter	0.7991905393054698
SRR2876143	scM&T-seq (Reik)	public	mus_musculus	Remove Duplicates	0.9764250647966022
SRR2876143	scM&T-seq (Reik)	public	mus_musculus	Bases Adding Coverage	0.7196194224982995
SRR2876143	scM&T-seq (Reik)	public	mus_musculus	Overall Yield (Sequencing Efficiency)	0.196855494
SRR2876144	scM&T-seq (Reik)	public	mus_musculus	Adapter Trimming	0.5771615689071605
SRR2876144	scM&T-seq (Reik)	public	mus_musculus	Alignment	0.42043362738005313
SRR2876144	scM&T-seq (Reik)	public	mus_musculus	Bisulfite Conversion Filter	0.8277085558377248
SRR2876144	scM&T-seq (Reik)	public	mus_musculus	MAPQ≥40 Filter	0.7753133862761369
SRR2876144	scM&T-seq (Reik)	public	mus_musculus	Remove Duplicates	0.9788468616910544
SRR2876144	scM&T-seq (Reik)	public	mus_musculus	Bases Adding Coverage	0.7288597362114635
SRR2876144	scM&T-seq (Reik)	public	mus_musculus	Overall Yield (Sequencing Efficiency)	0.11109852399999999
SRR2876145	scM&T-seq (Reik)	public	mus_musculus	Adapter Trimming	0.6656876060317067
SRR2876145	scM&T-seq (Reik)	public	mus_musculus	Alignment	0.533975193137469
SRR2876145	scM&T-seq (Reik)	public	mus_musculus	Bisulfite Conversion Filter	0.8218394503214066
SRR2876145	scM&T-seq (Reik)	public	mus_musculus	MAPQ≥40 Filter	0.7584894479063545
SRR2876145	scM&T-seq (Reik)	public	mus_musculus	Remove Duplicates	0.9673172700109636
SRR2876145	scM&T-seq (Reik)	public	mus_musculus	Bases Adding Coverage	0.6958259056588744
SRR2876145	scM&T-seq (Reik)	public	mus_musculus	Overall Yield (Sequencing Efficiency)	0.149141194
SRR2876146	scM&T-seq (Reik)	public	mus_musculus	Adapter Trimming	0.647914407154563
SRR2876146	scM&T-seq (Reik)	public	mus_musculus	Alignment	0.4313793255925002
SRR2876146	scM&T-seq (Reik)	public	mus_musculus	Bisulfite Conversion Filter	0.8154945844118189
SRR2876146	scM&T-seq (Reik)	public	mus_musculus	MAPQ≥40 Filter	0.736034426140668
SRR2876146	scM&T-seq (Reik)	public	mus_musculus	Remove Duplicates	0.9643243376507178
SRR2876146	scM&T-seq (Reik)	public	mus_musculus	Bases Adding Coverage	0.7172737024590621
SRR2876146	scM&T-seq (Reik)	public	mus_musculus	Overall Yield (Sequencing Efficiency)	0.11603906200000001
SRR2876147	scM&T-seq (Reik)	public	mus_musculus	Adapter Trimming	0.615820155452915
SRR2876147	scM&T-seq (Reik)	public	mus_musculus	Alignment	0.4707779526747993
SRR2876147	scM&T-seq (Reik)	public	mus_musculus	Bisulfite Conversion Filter	0.8193139542716021
SRR2876147	scM&T-seq (Reik)	public	mus_musculus	MAPQ≥40 Filter	0.7872697461962844
SRR2876147	scM&T-seq (Reik)	public	mus_musculus	Remove Duplicates	0.970928251720579
SRR2876147	scM&T-seq (Reik)	public	mus_musculus	Bases Adding Coverage	0.7201631106917488
SRR2876147	scM&T-seq (Reik)	public	mus_musculus	Overall Yield (Sequencing Efficiency)	0.130756094
SRR2876148	scM&T-seq (Reik)	public	mus_musculus	Adapter Trimming	0.6118919516655809
SRR2876148	scM&T-seq (Reik)	public	mus_musculus	Alignment	0.46055500359648205
SRR2876148	scM&T-seq (Reik)	public	mus_musculus	Bisulfite Conversion Filter	0.8185378441282581
SRR2876148	scM&T-seq (Reik)	public	mus_musculus	MAPQ≥40 Filter	0.7772841660222164
SRR2876148	scM&T-seq (Reik)	public	mus_musculus	Remove Duplicates	0.9737341929552199
SRR2876148	scM&T-seq (Reik)	public	mus_musculus	Bases Adding Coverage	0.7204381671615125
SRR2876148	scM&T-seq (Reik)	public	mus_musculus	Overall Yield (Sequencing Efficiency)	0.125780108
SRR2876149	scM&T-seq (Reik)	public	mus_musculus	Adapter Trimming	0.6613103856066231
SRR2876149	scM&T-seq (Reik)	public	mus_musculus	Alignment	0.5474631789850029
SRR2876149	scM&T-seq (Reik)	public	mus_musculus	Bisulfite Conversion Filter	0.8218578492616208
SRR2876149	scM&T-seq (Reik)	public	mus_musculus	MAPQ≥40 Filter	0.7911082782381241
SRR2876149	scM&T-seq (Reik)	public	mus_musculus	Remove Duplicates	0.9801710459538227
SRR2876149	scM&T-seq (Reik)	public	mus_musculus	Bases Adding Coverage	0.7248119361183561
SRR2876149	scM&T-seq (Reik)	public	mus_musculus	Overall Yield (Sequencing Efficiency)	0.167232276
SRR2876150	scM&T-seq (Reik)	public	mus_musculus	Adapter Trimming	0.6259100067810347
SRR2876150	scM&T-seq (Reik)	public	mus_musculus	Alignment	0.4572659917548265
SRR2876150	scM&T-seq (Reik)	public	mus_musculus	Bisulfite Conversion Filter	0.8132613500924644
SRR2876150	scM&T-seq (Reik)	public	mus_musculus	MAPQ≥40 Filter	0.7707608750083734
SRR2876150	scM&T-seq (Reik)	public	mus_musculus	Remove Duplicates	0.9661576587569971
SRR2876150	scM&T-seq (Reik)	public	mus_musculus	Bases Adding Coverage	0.7296158195611937
SRR2876150	scM&T-seq (Reik)	public	mus_musculus	Overall Yield (Sequencing Efficiency)	0.126465724
SRR2876151	scM&T-seq (Reik)	public	mus_musculus	Adapter Trimming	0.7406148453795066
SRR2876151	scM&T-seq (Reik)	public	mus_musculus	Alignment	0.6579060992901381
SRR2876151	scM&T-seq (Reik)	public	mus_musculus	Bisulfite Conversion Filter	0.8231715431219443
SRR2876151	scM&T-seq (Reik)	public	mus_musculus	MAPQ≥40 Filter	0.8058886625886416
SRR2876151	scM&T-seq (Reik)	public	mus_musculus	Remove Duplicates	0.9774051825164857
SRR2876151	scM&T-seq (Reik)	public	mus_musculus	Bases Adding Coverage	0.718503454237343
SRR2876151	scM&T-seq (Reik)	public	mus_musculus	Overall Yield (Sequencing Efficiency)	0.22699966599999996
SRR2876152	scM&T-seq (Reik)	public	mus_musculus	Adapter Trimming	0.5467306707662003
SRR2876152	scM&T-seq (Reik)	public	mus_musculus	Alignment	0.3447514326127915
SRR2876152	scM&T-seq (Reik)	public	mus_musculus	Bisulfite Conversion Filter	0.815395677121838
SRR2876152	scM&T-seq (Reik)	public	mus_musculus	MAPQ≥40 Filter	0.7572171422758646
SRR2876152	scM&T-seq (Reik)	public	mus_musculus	Remove Duplicates	0.9930281949605266
SRR2876152	scM&T-seq (Reik)	public	mus_musculus	Bases Adding Coverage	0.6445479681984563
SRR2876152	scM&T-seq (Reik)	public	mus_musculus	Overall Yield (Sequencing Efficiency)	0.074487806
SRR2876153	scM&T-seq (Reik)	public	mus_musculus	Adapter Trimming	0.63838420936125
SRR2876153	scM&T-seq (Reik)	public	mus_musculus	Alignment	0.47427288388436456
SRR2876153	scM&T-seq (Reik)	public	mus_musculus	Bisulfite Conversion Filter	0.8096448267771212
SRR2876153	scM&T-seq (Reik)	public	mus_musculus	MAPQ≥40 Filter	0.7665886970501341
SRR2876153	scM&T-seq (Reik)	public	mus_musculus	Remove Duplicates	0.9613323331075427
SRR2876153	scM&T-seq (Reik)	public	mus_musculus	Bases Adding Coverage	0.7236102718942926
SRR2876153	scM&T-seq (Reik)	public	mus_musculus	Overall Yield (Sequencing Efficiency)	0.13072109
SRR2876154	scM&T-seq (Reik)	public	mus_musculus	Adapter Trimming	0.5666473620699101
SRR2876154	scM&T-seq (Reik)	public	mus_musculus	Alignment	0.12191125314279179
SRR2876154	scM&T-seq (Reik)	public	mus_musculus	Bisulfite Conversion Filter	0.6894290430509598
SRR2876154	scM&T-seq (Reik)	public	mus_musculus	MAPQ≥40 Filter	0.128347834514902
SRR2876154	scM&T-seq (Reik)	public	mus_musculus	Remove Duplicates	0.9392598128101318
SRR2876154	scM&T-seq (Reik)	public	mus_musculus	Bases Adding Coverage	0.5621712059491737
SRR2876154	scM&T-seq (Reik)	public	mus_musculus	Overall Yield (Sequencing Efficiency)	0.00322767
SRR2876155	scM&T-seq (Reik)	public	mus_musculus	Adapter Trimming	0.6350399041368653
SRR2876155	scM&T-seq (Reik)	public	mus_musculus	Alignment	0.4837247895744751
SRR2876155	scM&T-seq (Reik)	public	mus_musculus	Bisulfite Conversion Filter	0.8435564778936273
SRR2876155	scM&T-seq (Reik)	public	mus_musculus	MAPQ≥40 Filter	0.7724844130020436
SRR2876155	scM&T-seq (Reik)	public	mus_musculus	Remove Duplicates	0.965884762963109
SRR2876155	scM&T-seq (Reik)	public	mus_musculus	Bases Adding Coverage	0.7103336375421823
SRR2876155	scM&T-seq (Reik)	public	mus_musculus	Overall Yield (Sequencing Efficiency)	0.13733807200000003
SRR2876156	scM&T-seq (Reik)	public	mus_musculus	Adapter Trimming	0.6507036586771676
SRR2876156	scM&T-seq (Reik)	public	mus_musculus	Alignment	0.5284141120383483
SRR2876156	scM&T-seq (Reik)	public	mus_musculus	Bisulfite Conversion Filter	0.8297336656156032
SRR2876156	scM&T-seq (Reik)	public	mus_musculus	MAPQ≥40 Filter	0.7778021212671943
SRR2876156	scM&T-seq (Reik)	public	mus_musculus	Remove Duplicates	0.9699009641025966
SRR2876156	scM&T-seq (Reik)	public	mus_musculus	Bases Adding Coverage	0.7207842532033509
SRR2876156	scM&T-seq (Reik)	public	mus_musculus	Overall Yield (Sequencing Efficiency)	0.15513085
SRR2876157	scM&T-seq (Reik)	public	mus_musculus	Adapter Trimming	0.7936543614206784
SRR2876157	scM&T-seq (Reik)	public	mus_musculus	Alignment	0.696023726261863
SRR2876157	scM&T-seq (Reik)	public	mus_musculus	Bisulfite Conversion Filter	0.8350399091230376
SRR2876157	scM&T-seq (Reik)	public	mus_musculus	MAPQ≥40 Filter	0.7940313330138066
SRR2876157	scM&T-seq (Reik)	public	mus_musculus	Remove Duplicates	0.974077204255616
SRR2876157	scM&T-seq (Reik)	public	mus_musculus	Bases Adding Coverage	0.6832988831800092
SRR2876157	scM&T-seq (Reik)	public	mus_musculus	Overall Yield (Sequencing Efficiency)	0.24378356
SRR2876158	scM&T-seq (Reik)	public	mus_musculus	Adapter Trimming	0.7766943689738123
SRR2876158	scM&T-seq (Reik)	public	mus_musculus	Alignment	0.3367168997832889
SRR2876158	scM&T-seq (Reik)	public	mus_musculus	Bisulfite Conversion Filter	0.7915488670883046
SRR2876158	scM&T-seq (Reik)	public	mus_musculus	MAPQ≥40 Filter	0.5518346819399252
SRR2876158	scM&T-seq (Reik)	public	mus_musculus	Remove Duplicates	0.9789215254504622
SRR2876158	scM&T-seq (Reik)	public	mus_musculus	Bases Adding Coverage	0.7697720741498811
SRR2876158	scM&T-seq (Reik)	public	mus_musculus	Overall Yield (Sequencing Efficiency)	0.086081896
SRR2876159	scM&T-seq (Reik)	public	mus_musculus	Adapter Trimming	0.5590454366738586
SRR2876159	scM&T-seq (Reik)	public	mus_musculus	Alignment	0.40480604465075704
SRR2876159	scM&T-seq (Reik)	public	mus_musculus	Bisulfite Conversion Filter	0.8168058101701805
SRR2876159	scM&T-seq (Reik)	public	mus_musculus	MAPQ≥40 Filter	0.7725870645517322
SRR2876159	scM&T-seq (Reik)	public	mus_musculus	Remove Duplicates	0.9720610592347759
SRR2876159	scM&T-seq (Reik)	public	mus_musculus	Bases Adding Coverage	0.715806139192952
SRR2876159	scM&T-seq (Reik)	public	mus_musculus	Overall Yield (Sequencing Efficiency)	0.09936863199999998
SRR2876160	scM&T-seq (Reik)	public	mus_musculus	Adapter Trimming	0.6139011482226909
SRR2876160	scM&T-seq (Reik)	public	mus_musculus	Alignment	0.43659541731753554
SRR2876160	scM&T-seq (Reik)	public	mus_musculus	Bisulfite Conversion Filter	0.8117313416570996
SRR2876160	scM&T-seq (Reik)	public	mus_musculus	MAPQ≥40 Filter	0.7560248582114039
SRR2876160	scM&T-seq (Reik)	public	mus_musculus	Remove Duplicates	0.9751038165268555
SRR2876160	scM&T-seq (Reik)	public	mus_musculus	Bases Adding Coverage	0.7250636517858325
SRR2876160	scM&T-seq (Reik)	public	mus_musculus	Overall Yield (Sequencing Efficiency)	0.116292846
SRR2876161	scM&T-seq (Reik)	public	mus_musculus	Adapter Trimming	0.5256375845645577
SRR2876161	scM&T-seq (Reik)	public	mus_musculus	Alignment	0.35743798297004126
SRR2876161	scM&T-seq (Reik)	public	mus_musculus	Bisulfite Conversion Filter	0.804649225066528
SRR2876161	scM&T-seq (Reik)	public	mus_musculus	MAPQ≥40 Filter	0.7706832223198101
SRR2876161	scM&T-seq (Reik)	public	mus_musculus	Remove Duplicates	0.9764850437363726
SRR2876161	scM&T-seq (Reik)	public	mus_musculus	Bases Adding Coverage	0.7281534380283816
SRR2876161	scM&T-seq (Reik)	public	mus_musculus	Overall Yield (Sequencing Efficiency)	0.082843438
SRR2876162	scM&T-seq (Reik)	public	mus_musculus	Adapter Trimming	0.6924308281496592
SRR2876162	scM&T-seq (Reik)	public	mus_musculus	Alignment	0.5837056722041889
SRR2876162	scM&T-seq (Reik)	public	mus_musculus	Bisulfite Conversion Filter	0.8169356115980443
SRR2876162	scM&T-seq (Reik)	public	mus_musculus	MAPQ≥40 Filter	0.7969668732318997
SRR2876162	scM&T-seq (Reik)	public	mus_musculus	Remove Duplicates	0.971695705126629
SRR2876162	scM&T-seq (Reik)	public	mus_musculus	Bases Adding Coverage	0.6927369076428986
SRR2876162	scM&T-seq (Reik)	public	mus_musculus	Overall Yield (Sequencing Efficiency)	0.177131996
SRR2876163	scM&T-seq (Reik)	public	mus_musculus	Adapter Trimming	0.6645163470094572
SRR2876163	scM&T-seq (Reik)	public	mus_musculus	Alignment	0.5099391873879325
SRR2876163	scM&T-seq (Reik)	public	mus_musculus	Bisulfite Conversion Filter	0.806188842269514
SRR2876163	scM&T-seq (Reik)	public	mus_musculus	MAPQ≥40 Filter	0.7685177554420405
SRR2876163	scM&T-seq (Reik)	public	mus_musculus	Remove Duplicates	0.9669843291612878
SRR2876163	scM&T-seq (Reik)	public	mus_musculus	Bases Adding Coverage	0.7319752260183255
SRR2876163	scM&T-seq (Reik)	public	mus_musculus	Overall Yield (Sequencing Efficiency)	0.14860402199999997
SRR2876164	scM&T-seq (Reik)	public	mus_musculus	Adapter Trimming	0.5008651439680012
SRR2876164	scM&T-seq (Reik)	public	mus_musculus	Alignment	0.23973609951917768
SRR2876164	scM&T-seq (Reik)	public	mus_musculus	Bisulfite Conversion Filter	0.7944238163043078
SRR2876164	scM&T-seq (Reik)	public	mus_musculus	MAPQ≥40 Filter	0.7143167954495235
SRR2876164	scM&T-seq (Reik)	public	mus_musculus	Remove Duplicates	0.991530755283313
SRR2876164	scM&T-seq (Reik)	public	mus_musculus	Bases Adding Coverage	0.5990829423403312
SRR2876164	scM&T-seq (Reik)	public	mus_musculus	Overall Yield (Sequencing Efficiency)	0.04047533999999999
SRR2876165	scM&T-seq (Reik)	public	mus_musculus	Adapter Trimming	0.6425160718497273
SRR2876165	scM&T-seq (Reik)	public	mus_musculus	Alignment	0.47724703775459365
SRR2876165	scM&T-seq (Reik)	public	mus_musculus	Bisulfite Conversion Filter	0.8170862292314831
SRR2876165	scM&T-seq (Reik)	public	mus_musculus	MAPQ≥40 Filter	0.7595935901379626
SRR2876165	scM&T-seq (Reik)	public	mus_musculus	Remove Duplicates	0.9688996996529308
SRR2876165	scM&T-seq (Reik)	public	mus_musculus	Bases Adding Coverage	0.7182418273470927
SRR2876165	scM&T-seq (Reik)	public	mus_musculus	Overall Yield (Sequencing Efficiency)	0.132442062
SRR2876166	scM&T-seq (Reik)	public	mus_musculus	Adapter Trimming	0.638925515609305
SRR2876166	scM&T-seq (Reik)	public	mus_musculus	Alignment	0.5089054828087768
SRR2876166	scM&T-seq (Reik)	public	mus_musculus	Bisulfite Conversion Filter	0.8241484251808361
SRR2876166	scM&T-seq (Reik)	public	mus_musculus	MAPQ≥40 Filter	0.784264608214875
SRR2876166	scM&T-seq (Reik)	public	mus_musculus	Remove Duplicates	0.966373149474414
SRR2876166	scM&T-seq (Reik)	public	mus_musculus	Bases Adding Coverage	0.7228667772839302
SRR2876166	scM&T-seq (Reik)	public	mus_musculus	Overall Yield (Sequencing Efficiency)	0.146810978
SRR2876167	scM&T-seq (Reik)	public	mus_musculus	Adapter Trimming	0.6487465827502319
SRR2876167	scM&T-seq (Reik)	public	mus_musculus	Alignment	0.4962706002013001
SRR2876167	scM&T-seq (Reik)	public	mus_musculus	Bisulfite Conversion Filter	0.8394674111311158
SRR2876167	scM&T-seq (Reik)	public	mus_musculus	MAPQ≥40 Filter	0.7791553010164621
SRR2876167	scM&T-seq (Reik)	public	mus_musculus	Remove Duplicates	0.9660617916457144
SRR2876167	scM&T-seq (Reik)	public	mus_musculus	Bases Adding Coverage	0.7195996188351618
SRR2876167	scM&T-seq (Reik)	public	mus_musculus	Overall Yield (Sequencing Efficiency)	0.14639199600000002
SRR2876168	scM&T-seq (Reik)	public	mus_musculus	Adapter Trimming	0.6667738906536325
SRR2876168	scM&T-seq (Reik)	public	mus_musculus	Alignment	0.5524301193601233
SRR2876168	scM&T-seq (Reik)	public	mus_musculus	Bisulfite Conversion Filter	0.832663334618176
SRR2876168	scM&T-seq (Reik)	public	mus_musculus	MAPQ≥40 Filter	0.784745932055183
[truncated: 3,244 more rows]
