# Supplementary material for: High-coverage allele-resolved single-cell DNA methylation profiling reveals cell lineage, X-inactivation state, and replication dynamics
Source: Nat Commun. 2025 Jul 8;16:6273. doi: 10.1038/s41467-025-61589-1 (PMC12234882; doi:10.1038/s41467-025-61589-1)
Supplement: Supplementary file 4 — Source Data [file 41467_2025_61589_MOESM4_ESM.zip › source_data/fig_4c.tsv]

id	plot_id	replication_timing_bin	fraction_reads	s_phase
EE5A12S3	A12b	Very Late	0.15385031534793048	FALSE
EE5A12S3	A12b	Late	0.3143162973063659	FALSE
EE5A12S3	A12b	Early	0.20882809832191665	FALSE
EE5A12S3	A12b	Very Early	0.3230052890237869	FALSE
EE5A1S3	A1b	Very Late	0.15531601555088417	FALSE
EE5A1S3	A1b	Late	0.31570411845537916	FALSE
EE5A1S3	A1b	Early	0.20794766349989824	FALSE
EE5A1S3	A1b	Very Early	0.3210322024938385	FALSE
EE5A3S3	A3b	Very Late	0.15486232372318162	FALSE
EE5A3S3	A3b	Late	0.3164677007536685	FALSE
EE5A3S3	A3b	Early	0.208025359460358	FALSE
EE5A3S3	A3b	Very Early	0.32064461606279193	FALSE
EE5A4S3	A4b	Very Late	0.15511375025491245	FALSE
EE5A4S3	A4b	Late	0.3166275110166256	FALSE
EE5A4S3	A4b	Early	0.2079191455299963	FALSE
EE5A4S3	A4b	Very Early	0.3203395931984657	FALSE
EE5A5S3	A5b	Very Late	0.12421544270188994	TRUE
EE5A5S3	A5b	Late	0.2809208862890503	TRUE
EE5A5S3	A5b	Early	0.2124996287213872	TRUE
EE5A5S3	A5b	Very Early	0.38236404228767257	TRUE
EE5A6S2	A6a	Very Late	0.11928209426304764	TRUE
EE5A6S2	A6a	Late	0.3039603121291782	TRUE
EE5A6S2	A6a	Early	0.22279784192221597	TRUE
EE5A6S2	A6a	Very Early	0.35395975168555827	TRUE
EE5A7S1	A7S1	Very Late	0.1587655289080136	FALSE
EE5A7S1	A7S1	Late	0.31511882150479237	FALSE
EE5A7S1	A7S1	Early	0.2019420914163632	FALSE
EE5A7S1	A7S1	Very Early	0.32417355817083093	FALSE
EE5A7S3	A7b	Very Late	0.15442700029130044	FALSE
EE5A7S3	A7b	Late	0.31654516534606936	FALSE
EE5A7S3	A7b	Early	0.2076781537484454	FALSE
EE5A7S3	A7b	Very Early	0.32134968061418473	FALSE
EE5A8S3	A8b	Very Late	0.15459995334370394	FALSE
EE5A8S3	A8b	Late	0.31591136727436847	FALSE
EE5A8S3	A8b	Early	0.20794649875498336	FALSE
EE5A8S3	A8b	Very Early	0.3215421806269442	FALSE
EE5B11S3	B11b	Very Late	0.1524549993690826	FALSE
EE5B11S3	B11b	Late	0.31396299951046425	FALSE
EE5B11S3	B11b	Early	0.20814903224302111	FALSE
EE5B11S3	B11b	Very Early	0.32543296887743195	FALSE
EE5B12S3	B12b	Very Late	0.15369003255735927	FALSE
EE5B12S3	B12b	Late	0.31451994178234255	FALSE
EE5B12S3	B12b	Early	0.2078234323466573	FALSE
EE5B12S3	B12b	Very Early	0.3239665933136409	FALSE
EE5B1S3	B1b	Very Late	0.15378925808748656	FALSE
EE5B1S3	B1b	Late	0.3150841592813214	FALSE
EE5B1S3	B1b	Early	0.2086511026153759	FALSE
EE5B1S3	B1b	Very Early	0.3224754800158163	FALSE
EE5B2S3	B2b	Very Late	0.15388883428415073	FALSE
EE5B2S3	B2b	Late	0.3161033895587637	FALSE
EE5B2S3	B2b	Early	0.2079526199497437	FALSE
EE5B2S3	B2b	Very Early	0.3220551562073417	FALSE
EE5B8S3	B8b	Very Late	0.1544444641955923	FALSE
EE5B8S3	B8b	Late	0.3159530706273254	FALSE
EE5B8S3	B8b	Early	0.20820914332736423	FALSE
EE5B8S3	B8b	Very Early	0.32139332184971803	FALSE
EE5C10S3	C10b	Very Late	0.13105149091658166	TRUE
EE5C10S3	C10b	Late	0.3125870247521855	TRUE
EE5C10S3	C10b	Early	0.21761254895703705	TRUE
EE5C10S3	C10b	Very Early	0.33874893537419576	TRUE
EE5C11S3	C11b	Very Late	0.15390044636012434	FALSE
EE5C11S3	C11b	Late	0.3142119498101724	FALSE
EE5C11S3	C11b	Early	0.208084869756956	FALSE
EE5C11S3	C11b	Very Early	0.3238027340727474	FALSE
EE5C12S3	C12b	Very Late	0.15260412964170922	FALSE
EE5C12S3	C12b	Late	0.3134952195023277	FALSE
EE5C12S3	C12b	Early	0.20848930089631715	FALSE
EE5C12S3	C12b	Very Early	0.3254113499596459	FALSE
EE5C1S3	C1b	Very Late	0.1536427607881923	FALSE
EE5C1S3	C1b	Late	0.3154350659009536	FALSE
EE5C1S3	C1b	Early	0.2079325606937159	FALSE
EE5C1S3	C1b	Very Early	0.3229896126171382	FALSE
EE5C2S3	C2b	Very Late	0.1556855689697393	FALSE
EE5C2S3	C2b	Late	0.316267075340305	FALSE
EE5C2S3	C2b	Early	0.20774851264020272	FALSE
EE5C2S3	C2b	Very Early	0.320298843049753	FALSE
EE5C4S3	C4b	Very Late	0.15330651413228277	FALSE
EE5C4S3	C4b	Late	0.3140377357812861	FALSE
EE5C4S3	C4b	Early	0.20801497779583183	FALSE
EE5C4S3	C4b	Very Early	0.32464077229059923	FALSE
EE5C5S3	C5b	Very Late	0.12608451072180002	TRUE
EE5C5S3	C5b	Late	0.28940641419192403	TRUE
EE5C5S3	C5b	Early	0.2126473422089419	TRUE
EE5C5S3	C5b	Very Early	0.371861732877334	TRUE
EE5C6S3	C6b	Very Late	0.15364432046400736	FALSE
EE5C6S3	C6b	Late	0.31510129281702437	FALSE
EE5C6S3	C6b	Early	0.2078554892690443	FALSE
EE5C6S3	C6b	Very Early	0.32339889744992395	FALSE
EE5C7S3	C7b	Very Late	0.15542605021194356	FALSE
EE5C7S3	C7b	Late	0.3164810416671474	FALSE
EE5C7S3	C7b	Early	0.2077900381473936	FALSE
EE5C7S3	C7b	Very Early	0.3203028699735155	FALSE
EE5C8S3	C8b	Very Late	0.1163308550670044	TRUE
EE5C8S3	C8b	Late	0.2812114734151269	TRUE
EE5C8S3	C8b	Early	0.21984980593254427	TRUE
EE5C8S3	C8b	Very Early	0.3826078655853245	TRUE
EE5D10S3	D10b	Very Late	0.15300342382753918	FALSE
EE5D10S3	D10b	Late	0.31320155836269975	FALSE
EE5D10S3	D10b	Early	0.2086264492122424	FALSE
EE5D10S3	D10b	Very Early	0.3251685685975187	FALSE
EE5D11S3	D11b	Very Late	0.1497065927842694	FALSE
EE5D11S3	D11b	Late	0.3105701412165109	FALSE
EE5D11S3	D11b	Early	0.20952346340983088	FALSE
EE5D11S3	D11b	Very Early	0.33019980258938886	FALSE
EE5D1S3	D1b	Very Late	0.15433827455569973	FALSE
EE5D1S3	D1b	Late	0.31649297354540545	FALSE
EE5D1S3	D1b	Early	0.20744457611616304	FALSE
EE5D1S3	D1b	Very Early	0.3217241757827318	FALSE
EE5D3S3	D3b	Very Late	0.15281842024441716	FALSE
EE5D3S3	D3b	Late	0.31394457648860696	FALSE
EE5D3S3	D3b	Early	0.20830367235881517	FALSE
EE5D3S3	D3b	Very Early	0.3249333309081608	FALSE
EE5D4S3	D4b	Very Late	0.15272885127472677	FALSE
EE5D4S3	D4b	Late	0.3136510173932052	FALSE
EE5D4S3	D4b	Early	0.2089352158549475	FALSE
EE5D4S3	D4b	Very Early	0.3246849154771204	FALSE
EE5D5S3	D5b	Very Late	0.1528006782498154	FALSE
EE5D5S3	D5b	Late	0.31505401094087043	FALSE
EE5D5S3	D5b	Early	0.20834440881917424	FALSE
EE5D5S3	D5b	Very Early	0.3238009019901399	FALSE
EE5D6S3	D6b	Very Late	0.11421795679971526	TRUE
EE5D6S3	D6b	Late	0.29230497818656204	TRUE
EE5D6S3	D6b	Early	0.22430204828199943	TRUE
EE5D6S3	D6b	Very Early	0.3691750167317232	TRUE
EE5D7S3	D7b	Very Late	0.15435388288341595	FALSE
EE5D7S3	D7b	Late	0.3147279295021731	FALSE
EE5D7S3	D7b	Early	0.2078219575444872	FALSE
EE5D7S3	D7b	Very Early	0.32309623006992366	FALSE
EE5D8S3	D8b	Very Late	0.15181791289527105	FALSE
EE5D8S3	D8b	Late	0.312497653204196	FALSE
EE5D8S3	D8b	Early	0.20841389490623533	FALSE
EE5D8S3	D8b	Very Early	0.3272705389942976	FALSE
EE5D9S3	D9b	Very Late	0.15212843341943888	FALSE
EE5D9S3	D9b	Late	0.31285119707113035	FALSE
EE5D9S3	D9b	Early	0.20831311513541617	FALSE
EE5D9S3	D9b	Very Early	0.3267072543740146	FALSE
EE5E10S3	E10b	Very Late	0.1523242430006929	FALSE
EE5E10S3	E10b	Late	0.314637168142152	FALSE
EE5E10S3	E10b	Early	0.2082106913748856	FALSE
EE5E10S3	E10b	Very Early	0.3248278974822694	FALSE
EE5E12S2	E12a	Very Late	0.1154890348095735	TRUE
EE5E12S2	E12a	Late	0.29819864823561865	TRUE
EE5E12S2	E12a	Early	0.22523767809121625	TRUE
EE5E12S2	E12a	Very Early	0.36107463886359153	TRUE
EE5E12S3	E12b	Very Late	0.15133340364719683	FALSE
EE5E12S3	E12b	Late	0.3104006209357066	FALSE
EE5E12S3	E12b	Early	0.207417429800056	FALSE
EE5E12S3	E12b	Very Early	0.33084854561704047	FALSE
EE5E1S3	E1b	Very Late	0.1529341062943236	FALSE
EE5E1S3	E1b	Late	0.3140652873436515	FALSE
EE5E1S3	E1b	Early	0.20870060337084032	FALSE
EE5E1S3	E1b	Very Early	0.32430000299118455	FALSE
EE5E4S3	E4b	Very Late	0.15377491671380988	FALSE
EE5E4S3	E4b	Late	0.3150100512852232	FALSE
EE5E4S3	E4b	Early	0.20813382041877032	FALSE
EE5E4S3	E4b	Very Early	0.32308121158219666	FALSE
EE5E5S3	E5b	Very Late	0.15416174051169035	FALSE
EE5E5S3	E5b	Late	0.3141082533565098	FALSE
EE5E5S3	E5b	Early	0.20797889911847103	FALSE
EE5E5S3	E5b	Very Early	0.3237511070133287	FALSE
EE5E9S3	E9b	Very Late	0.15279513780370987	FALSE
EE5E9S3	E9b	Late	0.31271583325565144	FALSE
EE5E9S3	E9b	Early	0.20794686043149507	FALSE
EE5E9S3	E9b	Very Early	0.32654216850914364	FALSE
EE5F10S3	F10b	Very Late	0.15314959705095918	FALSE
EE5F10S3	F10b	Late	0.31366794550531907	FALSE
EE5F10S3	F10b	Early	0.2082916653893984	FALSE
EE5F10S3	F10b	Very Early	0.3248907920543233	FALSE
EE5F11S3	F11b	Very Late	0.15142087576255317	FALSE
EE5F11S3	F11b	Late	0.3128324871868484	FALSE
EE5F11S3	F11b	Early	0.20853970690658344	FALSE
EE5F11S3	F11b	Very Early	0.3272069301440151	FALSE
EE5F1S3	F1b	Very Late	0.12189084569284914	TRUE
EE5F1S3	F1b	Late	0.30723441164315396	TRUE
EE5F1S3	F1b	Early	0.22187169278505547	TRUE
EE5F1S3	F1b	Very Early	0.3490030498789413	TRUE
EE5F2S3	F2b	Very Late	0.15140317929582223	FALSE
EE5F2S3	F2b	Late	0.3137842355603646	FALSE
EE5F2S3	F2b	Early	0.20835268541357427	FALSE
EE5F2S3	F2b	Very Early	0.32645989973023887	FALSE
EE5F4S3	F4b	Very Late	0.15116584865874597	FALSE
EE5F4S3	F4b	Late	0.31259938162666456	FALSE
EE5F4S3	F4b	Early	0.2095270111257493	FALSE
EE5F4S3	F4b	Very Early	0.32670775858884016	FALSE
EE5F5S3	F5b	Very Late	0.13357301076047448	TRUE
EE5F5S3	F5b	Late	0.30086480143153943	TRUE
EE5F5S3	F5b	Early	0.2134139213101296	TRUE
EE5F5S3	F5b	Very Early	0.3521482664978564	TRUE
EE5F6S3	F6b	Very Late	0.15490236224894371	FALSE
EE5F6S3	F6b	Late	0.3156710933370476	FALSE
EE5F6S3	F6b	Early	0.2075569405678616	FALSE
EE5F6S3	F6b	Very Early	0.32186960384614705	FALSE
EE5F8S3	F8b	Very Late	0.15248836490717724	FALSE
EE5F8S3	F8b	Late	0.31278588544942565	FALSE
EE5F8S3	F8b	Early	0.20853774986332893	FALSE
EE5F8S3	F8b	Very Early	0.3261879997800681	FALSE
EE5G10S2	G10a	Very Late	0.1500043623909527	TRUE
EE5G10S2	G10a	Late	0.3082754489051676	TRUE
EE5G10S2	G10a	Early	0.20495374713288975	TRUE
EE5G10S2	G10a	Very Early	0.33676644157099006	TRUE
EE5G10S3	G10b	Very Late	0.15491824447414684	FALSE
EE5G10S3	G10b	Late	0.31569616851616544	FALSE
EE5G10S3	G10b	Early	0.20772757219952032	FALSE
EE5G10S3	G10b	Very Early	0.3216580148101674	FALSE
EE5G11S3	G11b	Very Late	0.15317536177846724	FALSE
EE5G11S3	G11b	Late	0.31505742276754084	FALSE
EE5G11S3	G11b	Early	0.2084664941176965	FALSE
EE5G11S3	G11b	Very Early	0.32330072133629545	FALSE
EE5G12S3	G12b	Very Late	0.15547213140621027	FALSE
EE5G12S3	G12b	Late	0.3163383252926246	FALSE
EE5G12S3	G12b	Early	0.20803330299966605	FALSE
EE5G12S3	G12b	Very Early	0.32015624030149903	FALSE
EE5G2S3	G2b	Very Late	0.154019039368852	FALSE
EE5G2S3	G2b	Late	0.3157591291452461	FALSE
EE5G2S3	G2b	Early	0.20821671699767455	FALSE
EE5G2S3	G2b	Very Early	0.3220051144882272	FALSE
EE5G3S3	G3b	Very Late	0.15399475517190797	FALSE
EE5G3S3	G3b	Late	0.3154325610098134	FALSE
EE5G3S3	G3b	Early	0.20775352583310153	FALSE
EE5G3S3	G3b	Very Early	0.3228191579851772	FALSE
EE5G5S3	G5b	Very Late	0.15442458375931414	FALSE
EE5G5S3	G5b	Late	0.3151361234823519	FALSE
EE5G5S3	G5b	Early	0.2081181439220397	FALSE
EE5G5S3	G5b	Very Early	0.32232114883629437	FALSE
EE5G9S3	G9b	Very Late	0.15159828191111754	FALSE
EE5G9S3	G9b	Late	0.3126112393095282	FALSE
EE5G9S3	G9b	Early	0.20915117944500697	FALSE
EE5G9S3	G9b	Very Early	0.3266392993343472	FALSE
EE5H11S3	H11b	Very Late	0.154143969920054	FALSE
EE5H11S3	H11b	Late	0.3156657730349726	FALSE
EE5H11S3	H11b	Early	0.2080898703830087	FALSE
EE5H11S3	H11b	Very Early	0.3221003866619646	FALSE
EE5H12S3	H12b	Very Late	0.153646967937223	FALSE
EE5H12S3	H12b	Late	0.31411692597593555	FALSE
EE5H12S3	H12b	Early	0.20840378009893093	FALSE
EE5H12S3	H12b	Very Early	0.3238323259879106	FALSE
EE5H1S3	H1b	Very Late	0.15111592827787243	FALSE
EE5H1S3	H1b	Late	0.3146354429028315	FALSE
EE5H1S3	H1b	Early	0.2098785049726612	FALSE
EE5H1S3	H1b	Very Early	0.3243701238466348	FALSE
EE5H2S3	H2b	Very Late	0.151676911130586	FALSE
EE5H2S3	H2b	Late	0.3118556839808623	FALSE
EE5H2S3	H2b	Early	0.208167899862811	FALSE
EE5H2S3	H2b	Very Early	0.3282995050257406	FALSE
EE5H3S3	H3b	Very Late	0.1545757370802334	FALSE
EE5H3S3	H3b	Late	0.31546735232710466	FALSE
EE5H3S3	H3b	Early	0.20780609351364676	FALSE
EE5H3S3	H3b	Very Early	0.3221508170790151	FALSE
EE5H4S3	H4b	Very Late	0.14536558826595378	TRUE
EE5H4S3	H4b	Late	0.3040937094981862	TRUE
EE5H4S3	H4b	Early	0.20671116841633616	TRUE
EE5H4S3	H4b	Very Early	0.34382953381952386	TRUE
EE5H6S3	H6b	Very Late	0.1533606788851926	FALSE
EE5H6S3	H6b	Late	0.313348985448444	FALSE
EE5H6S3	H6b	Early	0.2089863273651894	FALSE
EE5H6S3	H6b	Very Early	0.32430400830117395	FALSE
EE5H8S3	H8b	Very Late	0.15252850354148223	FALSE
EE5H8S3	H8b	Late	0.3132773794118553	FALSE
EE5H8S3	H8b	Early	0.20796241182484743	FALSE
EE5H8S3	H8b	Very Early	0.32623170522181494	FALSE
EE7C4	EE7C4	Very Late	0.1293835919442466	TRUE
EE7C4	EE7C4	Late	0.31169924780506064	TRUE
EE7C4	EE7C4	Early	0.2205815050885083	TRUE
EE7C4	EE7C4	Very Early	0.3383356551621845	TRUE
EE7G8	EE7G8	Very Late	0.1197679595350134	TRUE
EE7G8	EE7G8	Late	0.29534471802688445	TRUE
EE7G8	EE7G8	Early	0.22006882471188685	TRUE
EE7G8	EE7G8	Very Early	0.3648184977262153	TRUE
EE7H1	EE7H1	Very Late	0.15503252664296208	FALSE
EE7H1	EE7H1	Late	0.31485214891667496	FALSE
EE7H1	EE7H1	Early	0.2075718975165111	FALSE
EE7H1	EE7H1	Very Early	0.322543426923852	FALSE
