# Supplementary material for: High-coverage allele-resolved single-cell DNA methylation profiling reveals cell lineage, X-inactivation state, and replication dynamics
Source: Nat Commun. 2025 Jul 8;16:6273. doi: 10.1038/s41467-025-61589-1 (PMC12234882; doi:10.1038/s41467-025-61589-1)
Supplement: Supplementary file 4 — Source Data [file 41467_2025_61589_MOESM4_ESM.zip › source_data/fig_5b.tsv]

feature_id	feature_type	gene_id	gene_symbol	nearest_gene	mean_beta_active_allele	mean_beta_inactive_allele
cgi_16559	CpG Island Promoter	15185	Hdac6	NA	0.07086614173228346	0.6093023255813953
cgi_16644	CpG Island Promoter	30878	Apln	NA	0.09929078014184398	0.6509863429438544
cgi_16652	Non-Promoter CpG Island	NA	NA	Elf4	0.007164790174002047	0.6388174807197944
cgi_16653	CpG Island Promoter	26926	Aifm1	NA	0	0.6511627906976745
cgi_16656	Non-Promoter CpG Island	NA	NA	Arhgap36	0.06354515050167224	0.5917874396135265
cgi_16659	CpG Island Promoter	72065	Rap2c	NA	0.003896103896103896	0.7100840336134454
cgi_16666	Non-Promoter CpG Island	NA	NA	Ccdc160	0.9593220338983051	0.8895348837209303
cgi_16671	CpG Island Promoter	78755	Pabir2	NA	0.03759398496240601	0.7666666666666667
cgi_16696	Non-Promoter CpG Island	NA	NA	Sox3	0.01639344262295082	0.7241379310344828
cgi_16697	CpG Island Promoter	102631518	Gm14662	NA	0.02834008097165992	0.7
cgi_16697	CpG Island Promoter	20675	Sox3	NA	0.02834008097165992	0.7
cgi_16700	CpG Island Promoter	14265	Fmr1	NA	0.011274934952298352	0.5067385444743935
cgi_16705	CpG Island Promoter	333639	Mamld1	NA	0.015873015873015872	0.4605263157894737
cgi_16706	CpG Island Promoter	333639	Mamld1	NA	0.05084745762711865	0.5128205128205128
cgi_16711	CpG Island Promoter	208748	Prrg3	NA	0.030612244897959183	0.6558139534883721
cgi_16712	CpG Island Promoter	14404	Gabre	NA	0	0.4473684210526316
cgi_16714	CpG Island Promoter	18194	Nsdhl	NA	0.02962962962962963	0.5258620689655172
cgi_16714	CpG Island Promoter	26370	Cetn2	NA	0.02962962962962963	0.5258620689655172
cgi_16715	CpG Island Promoter	22673	Zfp185	NA	0.06716417910447761	0.5958904109589042
cgi_16719	Non-Promoter CpG Island	NA	NA	Zfp92	0.8356164383561644	0.8928571428571429
cgi_16729	CpG Island Promoter	245469	Pdzd4	NA	0.0019801980198019802	0.4337078651685393
cgi_16732	CpG Island Promoter	100628601	Mir5132	NA	0.04225352112676056	0.4549763033175355
cgi_16732	CpG Island Promoter	16179	Irak1	NA	0.04225352112676056	0.4549763033175355
cgi_16732	CpG Island Promoter	751533	Mir718	NA	0.04225352112676056	0.4549763033175355
cgi_16734	Non-Promoter CpG Island	NA	NA	Flna	0.034482758620689655	0.6473988439306358
cgi_16735	CpG Island Promoter	13726	Emd	NA	0	0.680161943319838
cgi_16736	CpG Island Promoter	110954	Rpl10	NA	0.04059040590405904	0.604
cgi_16738	CpG Island Promoter	18846	Plxna3	NA	0.3956043956043956	0.8
cgi_16749	Non-Promoter CpG Island	NA	NA	4933407K13Rik	0.8549019607843137	0.21561969439728354
cgi_16750	Non-Promoter CpG Island	NA	NA	Pls3	0.9553571428571429	0.9371428571428572
cgi_16756	CpG Island Promoter	66724	Tab3	NA	0	0.6875
cgi_16765	CpG Island Promoter	236900	Pdk3	NA	0.01694915254237288	0.7567567567567568
cgi_16768	Non-Promoter CpG Island	NA	NA	AU015836	0.8726114649681529	0.855072463768116
cgi_16775	CpG Island Promoter	94275	Maged1	NA	0.005235602094240838	0.6118421052631579
cgi_16787	CpG Island Promoter	76130	Las1l	NA	0.40574506283662476	0.41578947368421054
cgi_16790	CpG Island Promoter	245526	Pgr15l	NA	0.7285714285714285	0.8953488372093024
cgi_16792	Non-Promoter CpG Island	NA	NA	Yipf6	0.0022624434389140274	0.7304582210242587
cgi_16796	CpG Island Promoter	18744	Pja1	NA	0.042682926829268296	0.6193548387096774
cgi_16797	CpG Island Promoter	620592	Nalf2	NA	0.0166270783847981	0.6905487804878049
cgi_16803	CpG Island Promoter	55988	Snx12	NA	0.041666666666666664	0.6404494382022472
cgi_16825	Non-Promoter CpG Island	NA	NA	4930519F16Rik	0.8828828828828829	0.7857142857142857
cgi_16828	CpG Island Promoter	213742	Xist	NA	0.9122807017543859	0.01818181818181818
cgi_16844	CpG Island Promoter	80903	Fgf16	NA	0.06334841628959276	0.5792079207920792
cgi_16850	CpG Island Promoter	407786	Taf9b	NA	0.875	0.8209876543209876
cgi_16853	CpG Island Promoter	50887	Hmgn5	NA	0.00949367088607595	0.5670498084291188
cgi_16855	Non-Promoter CpG Island	NA	NA	Rps6ka6	0.023255813953488372	0.44061302681992337
cgi_16857	Non-Promoter CpG Island	NA	NA	NA	0.06976744186046512	0.7023381294964028
cgi_16858	CpG Island Promoter	245595	Zfp711	NA	0.008830950378469302	0.6063199473337723
cgi_16860	CpG Island Promoter	245578	Pcdh11x	NA	0.059027777777777776	0.41134751773049644
cgi_16861	Non-Promoter CpG Island	NA	NA	Pcdh11x	0.021568627450980392	0.19454545454545455
cgi_16867	CpG Island Promoter	102920	Cenpi	NA	0.03810775295663601	0.6903225806451613
cgi_16870	Non-Promoter CpG Island	NA	NA	Btk	0.04807692307692308	0.7032967032967034
cgi_16871	CpG Island Promoter	19982	Rpl36a	NA	0.003205128205128205	0.5747126436781609
cgi_16872	CpG Island Promoter	11605	Gla	NA	0.005089058524173028	0.6908396946564885
cgi_16872	CpG Island Promoter	56258	Hnrnph2	NA	0.005089058524173028	0.6908396946564885
cgi_16873	Non-Promoter CpG Island	NA	NA	Hnrnph2	0.8705234159779615	0.6885813148788927
cgi_16900	CpG Island Promoter	279706	Nup62cl	NA	0.05663189269746647	0.6590038314176245
cgi_16900	CpG Island Promoter	331537	Dnaaf6	NA	0.05663189269746647	0.6590038314176245
cgi_16901	Non-Promoter CpG Island	NA	NA	Mir3475	0.05714285714285714	0.7714285714285715
cgi_16904	CpG Island Promoter	23947	Mid2	NA	0.040690505548705305	0.6187245590230664
cgi_16905	Non-Promoter CpG Island	NA	NA	Irs4	0.07894736842105263	0.6402439024390244
cgi_16906	CpG Island Promoter	16370	Irs4	NA	0.02185792349726776	0.6260162601626016
cgi_16918	CpG Island Promoter	18639	Pfkfb1	NA	0.02494802494802495	0.7017994858611826
cgi_16919	CpG Island Promoter	56191	Tro	NA	0.09022556390977443	0.7595628415300546
cgi_16920	Non-Promoter CpG Island	NA	NA	Maged2	0	0.6989247311827957
cgi_16923	CpG Island Promoter	69499	Tsr2	NA	0.05714285714285714	0.726027397260274
cgi_16924	Non-Promoter CpG Island	NA	NA	Wnk3	0.13592233009708737	0.8043478260869565
cgi_16926	CpG Island Promoter	320595	Phf8	NA	0.01674641148325359	0.6909090909090909
cgi_16944	CpG Island Promoter	211612	Ptchd1	NA	0.02142857142857143	0.4365482233502538
cgi_16945	CpG Island Promoter	211612	Ptchd1	NA	0.02831858407079646	0.5283018867924528
cgi_16949	CpG Island Promoter	245684	Cnksr2	NA	0.024390243902439025	0.45353159851301117
cgi_16950	Non-Promoter CpG Island	NA	NA	Rps6ka3	0.01907356948228883	0.5623003194888179
cgi_16953	Non-Promoter CpG Island	NA	NA	Bclaf3	0.5504587155963303	0.7319587628865979
cgi_16956	CpG Island Promoter	18597	Pdha1	NA	0.033942558746736295	0.647887323943662
cgi_16958	CpG Island Promoter	110094	Phka2	NA	0.008849557522123894	0.5727848101265823
cgi_16961	Non-Promoter CpG Island	NA	NA	Scml2	0.92	0.9102564102564102
cgi_16962	CpG Island Promoter	24004	Rai2	NA	0.030831099195710455	0.6276083467094703
cgi_16963	Non-Promoter CpG Island	NA	NA	Nhs	0.03187250996015936	0.698961937716263
cgi_16966	CpG Island Promoter	245688	Rbbp7	NA	0.0334075723830735	0.751219512195122
cgi_16968	CpG Island Promoter	67043	Syap1	NA	0.052346570397111915	0.4638009049773756
cgi_16970	CpG Island Promoter	108012	Ap1s2	NA	0.0038910505836575876	0.680161943319838
cgi_16971	CpG Island Promoter	22184	Zrsr2	NA	0.019830028328611898	0.5238095238095238
cgi_16973	CpG Island Promoter	18700	Piga	NA	0.0273109243697479	0.4922879177377892
cgi_16993	Non-Promoter CpG Island	NA	NA	Asmt	0.7790697674418605	0.8247232472324724
cgi_16994	Non-Promoter CpG Island	NA	NA	Asmt	0.936	0.9213759213759214
NA	Non-CpG Island Promoter	100039436	Mageb16-ps1	NA	0.6829268292682927	0.75
NA	Non-CpG Island Promoter	100041562	Gm14762	NA	0.946236559139785	0.8762886597938144
NA	Non-CpG Island Promoter	100502723	Tsga8	NA	0.8984375	0.8947368421052632
NA	Non-CpG Island Promoter	100503280	Gm38425	NA	0.4838709677419355	0.2549019607843137
NA	Non-CpG Island Promoter	103012	Firre	NA	0.0946969696969697	0.6153846153846154
NA	Non-CpG Island Promoter	11835	Ar	NA	0.08130081300813008	0.647887323943662
NA	Non-CpG Island Promoter	12662	Chm	NA	0.12578616352201258	0.48226950354609927
NA	Non-CpG Island Promoter	12789	Cnga2	NA	0.6434782608695652	0.6923076923076923
NA	Non-CpG Island Promoter	170745	Xpnpep2	NA	0.7894736842105263	0.7558139534883721
NA	Non-CpG Island Promoter	18481	Pak3	NA	0.03468208092485549	0.42142857142857143
NA	Non-CpG Island Promoter	209268	Igsf1	NA	0.03125	0.6392405063291139
NA	Non-CpG Island Promoter	215201	Trmt2b	NA	0.11475409836065574	0.4918032786885246
NA	Non-CpG Island Promoter	236784	Or11q2	NA	0.88	0.8734177215189873
NA	Non-CpG Island Promoter	237178	Ppef1	NA	0.9398496240601504	0.8661417322834646
NA	Non-CpG Island Promoter	237211	Fancb	NA	0.020202020202020204	0.44970414201183434
NA	Non-CpG Island Promoter	237213	Glra2	NA	0.06666666666666667	0.3353658536585366
NA	Non-CpG Island Promoter	279561	Wnk3	NA	0.7068965517241379	0.6333333333333333
NA	Non-CpG Island Promoter	333588	Gm15104	NA	0.8571428571428571	0.9183673469387755
NA	Non-CpG Island Promoter	382233	Gm5166	NA	0.8703703703703703	0.78
NA	Non-CpG Island Promoter	434903	Mageb4	NA	0.8831168831168831	0.7272727272727273
NA	Non-CpG Island Promoter	53310	Dlg3	NA	0.14685314685314685	0.536
NA	Non-CpG Island Promoter	54561	Nap1l3	NA	0.018518518518518517	0.1476510067114094
NA	Non-CpG Island Promoter	56078	Car5b	NA	0.4444444444444444	0.8714285714285714
NA	Non-CpG Island Promoter	56501	Elf4	NA	0.9680851063829787	0.8793103448275862
NA	Non-CpG Island Promoter	57385	P2ry4	NA	0.28125	0.6
NA	Non-CpG Island Promoter	634882	Itih6	NA	0.5934065934065934	0.6865671641791045
NA	Non-CpG Island Promoter	67564	Tmem35a	NA	0.3469387755102041	0.7161290322580646
NA	Non-CpG Island Promoter	67715	2010106E10Rik	NA	0.6909090909090909	0.746268656716418
NA	Non-CpG Island Promoter	68117	Apool	NA	0.49242424242424243	0.6451612903225806
NA	Non-CpG Island Promoter	69299	Asb9	NA	0.7375	0.6588235294117647
NA	Non-CpG Island Promoter	69361	Cypt3	NA	0.6694214876033058	0.7407407407407407
NA	Non-CpG Island Promoter	70380	Mospd1	NA	0.2916666666666667	0.6666666666666666
NA	Non-CpG Island Promoter	70887	Dmrtc1a	NA	0.8421052631578947	0.9397590361445783
NA	Non-CpG Island Promoter	71584	Gdpd2	NA	0.7515151515151515	0.684931506849315
NA	Non-CpG Island Promoter	723894	Mir224	NA	0.8656716417910447	0.8125
NA	Non-CpG Island Promoter	72997	Kantr	NA	0.0045871559633027525	0.45901639344262296
NA	Non-CpG Island Promoter	73061	Cldn34c1	NA	0.1965909090909091	0.3675889328063241
NA	Non-CpG Island Promoter	73738	Haus7	NA	0.18256130790190736	0.7309236947791165
NA	Non-CpG Island Promoter	73809	Satl1	NA	0.9384615384615385	0.8676470588235294
NA	Non-CpG Island Promoter	74279	Magea14	NA	0.9263565891472868	0.933649289099526
NA	Non-CpG Island Promoter	74448	Arl13a	NA	0.9901960784313726	0.9178082191780822
NA	Non-CpG Island Promoter	75097	Ube2dnl2	NA	0.7966101694915254	0.9264705882352942
NA	Non-CpG Island Promoter	751545	Mir505	NA	0.9666666666666667	0.7391304347826086
NA	Non-CpG Island Promoter	76763	Mospd2	NA	0.020202020202020204	0.44970414201183434
NA	Non-CpG Island Promoter	77622	Apex2	NA	0.40601503759398494	0.7865168539325843
NA	Non-CpG Island Promoter	83553	Tktl1	NA	0.9647058823529412	0.851063829787234
NA	Non-CpG Island Promoter	93837	Dach2	NA	0.05394190871369295	0.5833333333333334
