# Supplementary material for: High-coverage allele-resolved single-cell DNA methylation profiling reveals cell lineage, X-inactivation state, and replication dynamics
Source: Nat Commun. 2025 Jul 8;16:6273. doi: 10.1038/s41467-025-61589-1 (PMC12234882; doi:10.1038/s41467-025-61589-1)
Supplement: Supplementary file 4 — Source Data [file 41467_2025_61589_MOESM4_ESM.zip › source_data/fig_6d.tsv]

id	passage	cell_group	n_obs_mda_a	n_obs_mda_b
EE5A10S1	Early	MDA B inactive	339	399
EE5A11S1	Early	MDA A inactive	497	447
EE5A11S3	Late	MDA A inactive	191	268
EE5A12S1	Early	MDA A inactive	249	284
EE5A12S3	Late	MDA A inactive	173	202
EE5A1S3	Late	MDA A inactive	215	353
EE5A2S1	Early	MDA B inactive	350	219
EE5A2S3	Late	MDA A inactive	262	242
EE5A3S1	Early	MDA B inactive	348	222
EE5A3S3	Late	MDA A inactive	333	264
EE5A4S1	Early	MDA A inactive	341	415
EE5A4S3	Late	MDA A inactive	223	274
EE5A5S1	Early	MDA A inactive	263	427
EE5A6S1	Early	MDA B inactive	356	362
EE5A7S1	Early	MDA B inactive	243	223
EE5A7S3	Late	MDA A inactive	219	264
EE5A8S1	Early	MDA B inactive	353	261
EE5A8S3	Late	MDA A inactive	248	364
EE5A9S1	Early	MDA B inactive	433	338
EE5B11S3	Late	MDA A inactive	281	296
EE5B12S1	Early	MDA A inactive	280	476
EE5B12S3	Late	MDA B inactive	261	237
EE5B1S1	Early	MDA A inactive	392	486
EE5B1S3	Late	MDA A inactive	232	323
EE5B2S3	Late	MDA A inactive	238	310
EE5B3S1	Early	MDA A inactive	358	378
EE5B3S3	Late	MDA A inactive	382	299
EE5B4S1	Early	MDA A inactive	257	363
EE5B4S3	Late	MDA A inactive	281	394
EE5B5S1	Early	MDA B inactive	173	138
EE5B7S1	Early	MDA B inactive	136	203
EE5B7S3	Late	MDA B inactive	276	217
EE5B8S1	Early	MDA B inactive	299	318
EE5B8S3	Late	MDA A inactive	242	329
EE5B9S1	Early	MDA A inactive	223	253
EE5C11S1	Early	MDA B inactive	354	325
EE5C11S3	Late	MDA A inactive	226	296
EE5C12S1	Early	MDA A inactive	435	376
EE5C12S3	Late	MDA A inactive	205	319
EE5C1S1	Early	MDA A inactive	431	427
EE5C2S1	Early	MDA A inactive	210	282
EE5C2S3	Late	MDA A inactive	205	350
EE5C3S1	Early	MDA B inactive	394	234
EE5C4S1	Early	MDA A inactive	158	231
EE5C4S3	Late	MDA A inactive	244	278
EE5C5S1	Early	MDA B inactive	393	431
EE5C6S1	Early	MDA B inactive	287	300
EE5C6S3	Late	MDA A inactive	211	398
EE5C7S1	Early	MDA B inactive	425	349
EE5C7S3	Late	MDA A inactive	270	287
EE5C8S1	Early	MDA B inactive	420	220
EE5C9S1	Early	MDA A inactive	204	292
EE5D10S1	Early	MDA A inactive	199	223
EE5D10S3	Late	MDA A inactive	154	305
EE5D11S3	Late	MDA A inactive	195	231
EE5D1S1	Early	MDA B inactive	388	360
EE5D1S3	Late	MDA A inactive	231	347
EE5D2S1	Early	MDA B inactive	264	350
EE5D3S1	Early	MDA B inactive	177	108
EE5D3S3	Late	MDA A inactive	242	307
EE5D4S1	Early	MDA B inactive	446	351
EE5D4S3	Late	MDA A inactive	275	272
EE5D5S1	Early	MDA B inactive	343	247
EE5D5S3	Late	MDA A inactive	272	280
EE5D6S1	Early	MDA B inactive	347	376
EE5D7S1	Early	MDA A inactive	460	305
EE5D7S3	Late	MDA A inactive	271	354
EE5D8S1	Early	MDA B inactive	203	171
EE5D8S3	Late	MDA A inactive	237	310
EE5D9S1	Early	MDA B inactive	279	290
EE5D9S3	Late	MDA A inactive	194	246
EE5E10S1	Early	MDA B inactive	360	369
EE5E10S3	Late	MDA B inactive	315	262
EE5E11S1	Early	MDA B inactive	285	272
EE5E12S1	Early	MDA A inactive	324	351
EE5E12S3	Late	MDA A inactive	185	172
EE5E1S1	Early	MDA B inactive	288	350
EE5E1S3	Late	MDA A inactive	229	316
EE5E2S1	Early	MDA A inactive	337	366
EE5E2S3	Late	MDA A inactive	132	176
EE5E3S1	Early	MDA B inactive	388	273
EE5E4S1	Early	MDA A inactive	195	306
EE5E4S3	Late	MDA A inactive	224	290
EE5E5S3	Late	MDA A inactive	229	304
EE5E6S1	Early	MDA B inactive	331	287
EE5E7S1	Early	MDA A inactive	254	371
EE5E8S1	Early	MDA B inactive	319	387
EE5E9S1	Early	MDA B inactive	316	306
EE5E9S3	Late	MDA A inactive	133	162
EE5F10S1	Early	MDA B inactive	349	267
EE5F10S3	Late	MDA A inactive	188	259
EE5F11S1	Early	MDA A inactive	271	356
EE5F11S3	Late	MDA A inactive	213	254
EE5F1S1	Early	MDA B inactive	291	178
EE5F2S1	Early	MDA B inactive	209	218
EE5F2S3	Late	MDA A inactive	368	338
EE5F4S1	Early	MDA A inactive	256	372
EE5F5S1	Early	MDA B inactive	336	313
EE5F6S1	Early	MDA A inactive	294	345
EE5F6S3	Late	MDA A inactive	270	314
EE5F7S1	Early	MDA A inactive	187	299
EE5F8S1	Early	MDA A inactive	312	418
EE5F8S3	Late	MDA A inactive	267	313
EE5F9S3	Late	MDA A inactive	172	208
EE5G10S1	Early	MDA A inactive	277	286
EE5G10S3	Late	MDA A inactive	279	299
EE5G11S1	Early	MDA B inactive	367	360
EE5G11S3	Late	MDA A inactive	265	340
EE5G12S1	Early	MDA B inactive	321	363
EE5G12S3	Late	MDA A inactive	262	215
EE5G1S1	Early	MDA B inactive	465	384
EE5G2S3	Late	MDA A inactive	298	368
EE5G3S1	Early	MDA B inactive	381	344
EE5G3S3	Late	MDA A inactive	325	305
EE5G4S1	Early	MDA B inactive	376	395
EE5G4S3	Late	MDA A inactive	270	320
EE5G5S1	Early	MDA B inactive	351	242
EE5G5S3	Late	MDA A inactive	258	320
EE5G6S1	Early	MDA B inactive	157	145
EE5G6S3	Late	MDA A inactive	220	215
EE5G7S1	Early	MDA A inactive	401	353
EE5G7S3	Late	MDA A inactive	249	194
EE5G8S3	Late	MDA A inactive	189	270
EE5G9S1	Early	MDA B inactive	341	272
EE5G9S3	Late	MDA A inactive	261	338
EE5H10S1	Early	MDA A inactive	130	176
EE5H12S1	Early	MDA B inactive	200	209
EE5H1S1	Early	MDA A inactive	408	440
EE5H1S3	Late	MDA A inactive	217	256
EE5H2S3	Late	MDA A inactive	252	312
EE5H3S1	Early	MDA B inactive	251	205
EE5H3S3	Late	MDA A inactive	227	227
EE5H4S1	Early	MDA A inactive	265	298
EE5H5S1	Early	MDA B inactive	212	174
EE5H5S3	Late	MDA A inactive	238	259
EE5H6S3	Late	MDA A inactive	289	255
EE5H7S3	Late	MDA A inactive	324	191
EE5H8S3	Late	MDA A inactive	241	353
EE5H9S1	Early	MDA B inactive	276	262
EE7A1	Very Late
(TERT-Immortalized)	MDA B inactive	218	208
EE7A11	Very Late
(TERT-Immortalized)	MDA B inactive	235	166
EE7A2	Very Late
(TERT-Immortalized)	MDA B inactive	285	258
EE7A3	Very Late
(TERT-Immortalized)	MDA B inactive	244	203
EE7A4	Very Late
(TERT-Immortalized)	MDA B inactive	352	309
EE7A6	Very Late
(TERT-Immortalized)	MDA B inactive	455	297
EE7A7	Very Late
(TERT-Immortalized)	MDA B inactive	320	313
EE7A8	Very Late
(TERT-Immortalized)	MDA B inactive	263	284
EE7A9	Very Late
(TERT-Immortalized)	MDA B inactive	268	345
EE7B10	Very Late
(TERT-Immortalized)	MDA B inactive	292	214
EE7B11	Very Late
(TERT-Immortalized)	MDA B inactive	300	310
EE7B12	Very Late
(TERT-Immortalized)	MDA B inactive	316	188
EE7B2	Very Late
(TERT-Immortalized)	MDA B inactive	153	219
EE7B3	Very Late
(TERT-Immortalized)	MDA B inactive	411	347
EE7B4	Very Late
(TERT-Immortalized)	MDA B inactive	155	121
EE7B6	Very Late
(TERT-Immortalized)	MDA B inactive	194	240
EE7B7	Very Late
(TERT-Immortalized)	MDA B inactive	352	263
EE7B8	Very Late
(TERT-Immortalized)	MDA B inactive	343	363
EE7B9	Very Late
(TERT-Immortalized)	MDA B inactive	428	286
EE7C1	Very Late
(TERT-Immortalized)	MDA B inactive	251	232
EE7C10	Very Late
(TERT-Immortalized)	MDA B inactive	389	278
EE7C11	Very Late
(TERT-Immortalized)	MDA B inactive	309	357
EE7C2	Very Late
(TERT-Immortalized)	MDA B inactive	338	310
EE7C3	Very Late
(TERT-Immortalized)	MDA B inactive	318	224
EE7C6	Very Late
(TERT-Immortalized)	MDA B inactive	269	247
EE7C7	Very Late
(TERT-Immortalized)	MDA B inactive	402	305
EE7C8	Very Late
(TERT-Immortalized)	MDA B inactive	379	196
EE7C9	Very Late
(TERT-Immortalized)	MDA B inactive	296	218
EE7D10	Very Late
(TERT-Immortalized)	MDA B inactive	357	292
EE7D11	Very Late
(TERT-Immortalized)	MDA B inactive	426	276
EE7D12	Very Late
(TERT-Immortalized)	MDA B inactive	243	167
EE7D2	Very Late
(TERT-Immortalized)	MDA B inactive	327	273
EE7D4	Very Late
(TERT-Immortalized)	MDA B inactive	294	362
EE7D5	Very Late
(TERT-Immortalized)	MDA B inactive	222	186
EE7D6	Very Late
(TERT-Immortalized)	MDA B inactive	368	245
EE7D7	Very Late
(TERT-Immortalized)	MDA B inactive	361	272
EE7D8	Very Late
(TERT-Immortalized)	MDA B inactive	327	294
EE7D9	Very Late
(TERT-Immortalized)	MDA B inactive	334	300
EE7E10	Very Late
(TERT-Immortalized)	MDA B inactive	374	333
EE7E11	Very Late
(TERT-Immortalized)	MDA B inactive	391	352
EE7E12	Very Late
(TERT-Immortalized)	MDA B inactive	359	300
EE7E2	Very Late
(TERT-Immortalized)	MDA B inactive	468	316
EE7E3	Very Late
(TERT-Immortalized)	MDA B inactive	390	224
EE7E4	Very Late
(TERT-Immortalized)	MDA B inactive	309	261
EE7E6	Very Late
(TERT-Immortalized)	MDA B inactive	348	288
EE7E7	Very Late
(TERT-Immortalized)	MDA B inactive	293	316
EE7E8	Very Late
(TERT-Immortalized)	MDA B inactive	342	400
EE7E9	Very Late
(TERT-Immortalized)	MDA B inactive	398	255
EE7F1	Very Late
(TERT-Immortalized)	MDA B inactive	212	169
EE7F10	Very Late
(TERT-Immortalized)	MDA B inactive	283	316
EE7F11	Very Late
(TERT-Immortalized)	MDA B inactive	211	221
EE7F12	Very Late
(TERT-Immortalized)	MDA B inactive	234	225
EE7F2	Very Late
(TERT-Immortalized)	MDA B inactive	480	274
EE7F4	Very Late
(TERT-Immortalized)	MDA B inactive	223	202
EE7F5	Very Late
(TERT-Immortalized)	MDA B inactive	232	178
EE7F6	Very Late
(TERT-Immortalized)	MDA B inactive	326	361
EE7F7	Very Late
(TERT-Immortalized)	MDA B inactive	316	331
EE7F8	Very Late
(TERT-Immortalized)	MDA B inactive	152	144
EE7F9	Very Late
(TERT-Immortalized)	MDA B inactive	306	287
EE7G1	Very Late
(TERT-Immortalized)	MDA B inactive	213	231
EE7G10	Very Late
(TERT-Immortalized)	MDA B inactive	187	71
EE7G11	Very Late
(TERT-Immortalized)	MDA B inactive	389	357
EE7G12	Very Late
(TERT-Immortalized)	MDA B inactive	326	278
EE7G4	Very Late
(TERT-Immortalized)	MDA B inactive	386	360
EE7G5	Very Late
(TERT-Immortalized)	MDA B inactive	316	314
EE7G6	Very Late
(TERT-Immortalized)	MDA B inactive	348	327
EE7G7	Very Late
(TERT-Immortalized)	MDA B inactive	367	356
EE7G9	Very Late
(TERT-Immortalized)	MDA B inactive	379	324
EE7H1	Very Late
(TERT-Immortalized)	MDA B inactive	413	387
EE7H10	Very Late
(TERT-Immortalized)	MDA B inactive	368	308
EE7H2	Very Late
(TERT-Immortalized)	MDA B inactive	423	318
EE7H3	Very Late
(TERT-Immortalized)	MDA B inactive	222	252
EE7H4	Very Late
(TERT-Immortalized)	MDA B inactive	288	207
EE7H5	Very Late
(TERT-Immortalized)	MDA B inactive	284	312
EE7H6	Very Late
(TERT-Immortalized)	MDA B inactive	405	416
EE7H7	Very Late
(TERT-Immortalized)	MDA B inactive	293	234
EE7H9	Very Late
(TERT-Immortalized)	MDA B inactive	390	415
