# Supplementary material for: High-coverage allele-resolved single-cell DNA methylation profiling reveals cell lineage, X-inactivation state, and replication dynamics
Source: Nat Commun. 2025 Jul 8;16:6273. doi: 10.1038/s41467-025-61589-1 (PMC12234882; doi:10.1038/s41467-025-61589-1)
Supplement: Supplementary file 4 — Source Data [file 41467_2025_61589_MOESM4_ESM.zip › source_data/fig_5h.tsv]

chr	pos	allele	feature_type	cpg_island_id	nmf1	nmf2
chrX	11492882	BALB/c	Methylation	cgi_16573	0.750953074870533	0.7617290770406965
chrX	11492884	BALB/c	Methylation	cgi_16573	0.8639955554641193	0.8423154742024859
chrX	36330296	BALB/c	Methylation	cgi_16616	0.6456487003232244	0
chrX	36330342	BALB/c	Methylation	cgi_16616	0.5440907311158283	0
chrX	48035246	BALB/c	Methylation	cgi_16644	0.576619236101081	0
chrX	48035298	BALB/c	Methylation	cgi_16644	0.9435301537348822	4.1933036561623785e-4
chrX	49493970	BALB/c	Methylation	cgi_16656	0.3748058169930811	0
chrX	49493975	BALB/c	Methylation	cgi_16656	0.7655778779515605	0.006894130698631317
chrX	49493995	BALB/c	Methylation	cgi_16656	0.58442229111271915	0.054454935730774756
chrX	49494011	BALB/c	Methylation	cgi_16656	0.5743768218953506	0.03759039838810598
chrX	49494020	BALB/c	Methylation	cgi_16656	0.891967112931026	0
chrX	49494038	BALB/c	Methylation	cgi_16656	0.7023895315293758	0.026049237178604964
chrX	49494040	BALB/c	Methylation	cgi_16656	0.5693707780489138	0.09202738573992313
chrX	49494054	BALB/c	Methylation	cgi_16656	0.7152441799787206	0.11433373906735238
chrX	53056477	BALB/c	Methylation	cgi_16670	0.2687551284697231	0
chrX	53056484	BALB/c	Methylation	cgi_16670	0.5522584244498331	0.004232466933150833
chrX	53056490	BALB/c	Methylation	cgi_16670	0.044930103147521945	0.018454021149601606
chrX	53056517	BALB/c	Methylation	cgi_16670	0.18036421484139456	0.01790594714115021
chrX	53056519	BALB/c	Methylation	cgi_16670	0.33949951399884565	0.028728079408938578
chrX	53056522	BALB/c	Methylation	cgi_16670	0.2431503029460093	0
chrX	53056550	BALB/c	Methylation	cgi_16670	0.3746492893750169	0
chrX	68678915	C57BL/6	Methylation	cgi_16700	0	0.3267132556427321
chrX	68678929	C57BL/6	Methylation	cgi_16700	0	0.7238460453943143
chrX	68678942	C57BL/6	Methylation	cgi_16700	0	0.43248979740109816
chrX	68678946	C57BL/6	Methylation	cgi_16700	0.0018150808290794387	0.21425129859235448
chrX	68678948	C57BL/6	Methylation	cgi_16700	0	0.4676498806349202
chrX	68678957	C57BL/6	Methylation	cgi_16700	0	0.3153506621029656
chrX	68678982	C57BL/6	Methylation	cgi_16700	0	0.26091943269151185
chrX	68678985	C57BL/6	Methylation	cgi_16700	0	0.6736531410027163
chrX	68679005	C57BL/6	Methylation	cgi_16700	0	0.3486481605863938
chrX	71962841	BALB/c	Methylation	cgi_16711	0.8337386980000523	0
chrX	71962850	BALB/c	Methylation	cgi_16711	0.6179864774297461	0
chrX	71962854	BALB/c	Methylation	cgi_16711	0.7652986763259979	0
chrX	71962862	BALB/c	Methylation	cgi_16711	0.3422149247889366	0.1545573463809125
chrX	71962871	BALB/c	Methylation	cgi_16711	0.5134917856672627	0.006742813581300636
chrX	71962914	BALB/c	Methylation	cgi_16711	0.35881815982610304	0
chrX	71962927	BALB/c	Methylation	cgi_16711	0.43635961497823184	0.04594816329845376
chrX	71962939	BALB/c	Methylation	cgi_16711	0.7541639220704737	0.03562443576715554
chrX	71962944	BALB/c	Methylation	cgi_16711	0.9549611027135178	0.025191015120367057
chrX	71962957	BALB/c	Methylation	cgi_16711	0.4292402221179794	0.09053169917661597
chrX	71962965	BALB/c	Methylation	cgi_16711	0.615818530654798	0.012038530345620179
chrX	72986994	BALB/c	Methylation	cgi_16715	0.2981696116958463	0.3268571997780615
chrX	72986997	BALB/c	Methylation	cgi_16715	0.9577922452246402	0.2778563236534993
chrX	72987001	BALB/c	Methylation	cgi_16715	0.55485658490865	0.4050194249274513
chrX	72987013	BALB/c	Methylation	cgi_16715	0.7246564366391322	0.09928529852393998
chrX	72987026	BALB/c	Methylation	cgi_16715	0.21886181659652823	0.13054597942991128
chrX	73353418	BALB/c	Methylation	cgi_16718	0.8489510468285535	0.8619344095654932
chrX	73502756	BALB/c	Methylation	cgi_16720	0.9774381301286361	0.3512839181099963
chrX	73502816	BALB/c	Methylation	cgi_16720	0.34139886779118733	0.10597043713745778
chrX	73502827	BALB/c	Methylation	cgi_16720	0.5834126706786781	0.27422331514650883
chrX	74329557	C57BL/6	Methylation	cgi_16738	0.5019430340877478	0.6830390285820892
chrX	74329600	C57BL/6	Methylation	cgi_16738	0.48908154255908665	0.8424824706269209
chrX	74329602	C57BL/6	Methylation	cgi_16738	0.3656660433095825	0.7168867754997349
chrX	74329641	C57BL/6	Methylation	cgi_16738	0.6843305141226453	0.8982052012444982
chrX	93831432	BALB/c	Methylation	cgi_16765	0.5103332077501589	0.03888652880725708
chrX	93831440	BALB/c	Methylation	cgi_16765	0.7794999371504091	0.08151193617420567
chrX	95968318	BALB/c	Methylation	cgi_16788	0.5609608844839006	0.25261256125838677
chrX	97072007	BALB/c	Methylation	cgi_16790	0.7460786032807102	0.5994620968923303
chrX	97072027	BALB/c	Methylation	cgi_16790	0.8147122549129375	0.15117020977110357
chrX	111895740	BALB/c	Methylation	cgi_16857	0.7185670839704804	0
chrX	111895761	BALB/c	Methylation	cgi_16857	0.6314475575073085	0.17054671180879472
chrX	111895797	BALB/c	Methylation	cgi_16857	0.8340995822606324	0.08098523701677521
chrX	112600043	BALB/c	Methylation	cgi_16858	0.07715730813628313	0.10572125002287985
chrX	112601733	C57BL/6	Methylation	cgi_16858	0	0.43739438170571
chrX	112601756	C57BL/6	Methylation	cgi_16858	0	0.6819392528748006
chrX	112601762	C57BL/6	Methylation	cgi_16858	0	0.9471842497633786
chrX	112601773	C57BL/6	Methylation	cgi_16858	0	0.07874649537132128
chrX	112601781	C57BL/6	Methylation	cgi_16858	0	0.5686647442146578
chrX	112601811	C57BL/6	Methylation	cgi_16858	0	0.5664468835115378
chrX	119927501	C57BL/6	Methylation	cgi_16859	0.35123920293248423	0.48125847603280675
chrX	134307817	BALB/c	Methylation	cgi_16867	0.8451311932952084	0
chrX	134307873	BALB/c	Methylation	cgi_16867	0.7055667128256146	0
chrX	134625949	C57BL/6	Methylation	cgi_16873	0.9371096509283433	0.747306687445692
chrX	134625984	C57BL/6	Methylation	cgi_16873	0.6215622613437498	0.30048503035005625
chrX	134625989	C57BL/6	Methylation	cgi_16873	0.9283719054198214	0.5331041947884724
chrX	134626009	C57BL/6	Methylation	cgi_16873	0.7168765931306651	0.2293405783489491
chrX	134626032	C57BL/6	Methylation	cgi_16873	0.9388234142131439	0.8591979674137085
chrX	134626049	C57BL/6	Methylation	cgi_16873	0.9704595930274059	0.6448815554294653
chrX	134626052	C57BL/6	Methylation	cgi_16873	0.942304121544783	0.8624462206383352
chrX	134626056	C57BL/6	Methylation	cgi_16873	0.9440953815711446	0.6417420074163535
chrX	134626077	C57BL/6	Methylation	cgi_16873	0.9703860701648175	0.5661767693250901
chrX	140061130	BALB/c	Methylation	cgi_16900	0.4135737662762834	0
chrX	140061138	BALB/c	Methylation	cgi_16900	0.7471548089889012	0.15820022514945933
chrX	140061147	BALB/c	Methylation	cgi_16900	0.8490169073985793	0.11547137662667983
chrX	140061163	BALB/c	Methylation	cgi_16900	0.5490048191164878	0.09689493514514239
chrX	140061175	BALB/c	Methylation	cgi_16900	0.5811600283819152	0
chrX	140061188	BALB/c	Methylation	cgi_16900	0.5441849684210717	0.04182024896931527
chrX	140061205	BALB/c	Methylation	cgi_16900	0.40833251512639623	0
chrX	140061214	BALB/c	Methylation	cgi_16900	0.5817986566130763	0.10018250105548351
chrX	140061218	BALB/c	Methylation	cgi_16900	0.12254362076418712	0
chrX	140061239	BALB/c	Methylation	cgi_16900	0.7819344428912757	0.11880065739910954
chrX	140061247	BALB/c	Methylation	cgi_16900	0.724099561359574	0
chrX	140665467	C57BL/6	Methylation	cgi_16904	0	0.7314352510310661
chrX	140665484	C57BL/6	Methylation	cgi_16904	0	0.7533463940279029
chrX	140665510	C57BL/6	Methylation	cgi_16904	0	0.5200163820901124
chrX	140665521	C57BL/6	Methylation	cgi_16904	0	0.6414069763810285
chrX	150587685	C57BL/6	Methylation	cgi_16918	0	0.9916031858294023
chrX	150587727	C57BL/6	Methylation	cgi_16918	0.06744224135876953	0.6129199486019895
chrX	150587748	C57BL/6	Methylation	cgi_16918	0.004819502992209089	0.5520591954871261
chrX	150587844	C57BL/6	Methylation	cgi_16918	0	0.8137951550563358
chrX	150587849	C57BL/6	Methylation	cgi_16918	0	0.13492190776806046
chrX	150587851	C57BL/6	Methylation	cgi_16918	0	0.7973550520528939
chrX	150813051	C57BL/6	Methylation	cgi_16920	0	0.9106347919612503
chrX	150813051	BALB/c	Methylation	cgi_16920	0.6735816399729674	0
chrX	150813074	BALB/c	Methylation	cgi_16920	0.7507045481546314	0
chrX	150813091	BALB/c	Methylation	cgi_16920	0.40724132590895223	0
chrX	150813101	C57BL/6	Methylation	cgi_16920	0	0.6614754720754472
chrX	150813101	BALB/c	Methylation	cgi_16920	0.575226253048011	0
chrX	150813128	C57BL/6	Methylation	cgi_16920	0	0.7615469127895554
chrX	150813128	BALB/c	Methylation	cgi_16920	0.5717239837648324	0
chrX	150813144	C57BL/6	Methylation	cgi_16920	0	0.46014159201038357
chrX	150813144	BALB/c	Methylation	cgi_16920	0.43183617340728037	0
chrX	150813169	C57BL/6	Methylation	cgi_16920	0	0.6562352413179329
chrX	150813169	BALB/c	Methylation	cgi_16920	0.9453592265738741	0
chrX	150813175	C57BL/6	Methylation	cgi_16920	0	0.8331124836743379
chrX	150813175	BALB/c	Methylation	cgi_16920	0.9453592264061597	0
chrX	155624598	BALB/c	Methylation	cgi_16945	0.4828871705387055	0
chrX	155624649	BALB/c	Methylation	cgi_16945	0.5119394362609454	0.016222846728516156
chrX	155624651	BALB/c	Methylation	cgi_16945	0.24416636046003007	0.020489693033302545
chrX	155624653	BALB/c	Methylation	cgi_16945	0.21340199208506383	0
chrX	155624663	BALB/c	Methylation	cgi_16945	0.6947894416347503	0.04011265615085263
chrX	155624669	BALB/c	Methylation	cgi_16945	0.6064022434490717	0.005631000930328647
chrX	155625104	BALB/c	Methylation	cgi_16945	0.6911937100677733	0.007772821440781115
chrX	155625120	BALB/c	Methylation	cgi_16945	0.7061807990421102	0
chrX	155625170	BALB/c	Methylation	cgi_16945	1.2413235313447074e-12	1.3167418973898865e-12
chrX	159255316	C57BL/6	Methylation	cgi_16950	0	0.604003441443421
chrX	159255325	C57BL/6	Methylation	cgi_16950	0	0.4838425494587627
chrX	159255351	C57BL/6	Methylation	cgi_16950	0	0.6381658373353035
chrX	159255353	C57BL/6	Methylation	cgi_16950	0.020959847015040983	0.5924434467301741
chrX	159255388	C57BL/6	Methylation	cgi_16950	0	0.5994439432288583
chrX	159255403	C57BL/6	Methylation	cgi_16950	0	0.5029725557575263
chrX	159255423	C57BL/6	Methylation	cgi_16950	1.2499804980659311e-12	1.3170895560560426e-12
chrX	160137934	BALB/c	Methylation	cgi_16956	0.5046589504165807	0.004579720646275263
chrX	160137968	BALB/c	Methylation	cgi_16956	0.5801470877386109	0
chrX	160137992	BALB/c	Methylation	cgi_16956	0.4680611971430769	0.04098942716046427
chrX	160138007	BALB/c	Methylation	cgi_16956	0.7746837568018162	0
chrX	161297890	C57BL/6	Methylation	cgi_16961	0.4491161318859108	0.9873359854941032
chrX	161297940	C57BL/6	Methylation	cgi_16961	0.9132999772697841	0.9794752239055226
chrX	161297952	C57BL/6	Methylation	cgi_16961	0.6351773791044306	0.8864140315116857
chrX	161297969	C57BL/6	Methylation	cgi_16961	0.9339228067291003	0.5859697177366321
chrX	161297985	C57BL/6	Methylation	cgi_16961	0.9204267647320785	0.9807483163075557
chrX	161907903	BALB/c	Methylation	cgi_16963	0.5420075575086817	0.43548313221027685
chrX	161908010	C57BL/6	Methylation	cgi_16963	0.2123974964184954	0.4923588729747018
chrX	161908010	BALB/c	Methylation	cgi_16963	0.36734508885079775	0.06867780113218927
chrX	161908012	C57BL/6	Methylation	cgi_16963	0.18687521457451584	0.9797150633284504
chrX	161908012	BALB/c	Methylation	cgi_16963	0.7656036614241053	0.17095432143323444
chrX	161908026	C57BL/6	Methylation	cgi_16963	0.41074402495971607	0.9391266842403465
chrX	161908026	BALB/c	Methylation	cgi_16963	0.8268765869187285	0.6215784163508499
chrX	163957808	BALB/c	Methylation	cgi_16971	1.2224902705016245e-12	1.2918513628730094e-12
chrX	163957820	BALB/c	Methylation	cgi_16971	0	0.36680818730798515
chrX	163957859	BALB/c	Methylation	cgi_16971	0.3105086224788963	0
chrX	163957930	BALB/c	Methylation	cgi_16971	0.3469895874263395	0.013174284782899514
chrX	163957934	BALB/c	Methylation	cgi_16971	0.5204870862618485	0
chrX	163957938	BALB/c	Methylation	cgi_16971	0.5379155568693059	0
chrX	164419426	C57BL/6	Methylation	cgi_16973	5.626661989490559e-4	0.1573035259401495
chrX	164419456	C57BL/6	Methylation	cgi_16973	0	0.3922010246487427
chrX	164419465	C57BL/6	Methylation	cgi_16973	0	0.3842812919841806
chrX	164419565	C57BL/6	Methylation	cgi_16973	1.242486946474146e-12	1.2888283450568443e-12
chrX	164419593	C57BL/6	Methylation	cgi_16973	0.5569216983375055	0.14056852331509376
chrX	164419593	BALB/c	Methylation	cgi_16973	0.060539155049705855	0.5385277276016953
chrX	164419597	C57BL/6	Methylation	cgi_16973	0.43033836049787993	0.003880098782076697
chrX	164419597	BALB/c	Methylation	cgi_16973	0.024873231874304604	0.522599660310375
chrX	164419633	BALB/c	Methylation	cgi_16973	0	0.5874087722099521
chrX	164419654	C57BL/6	Methylation	cgi_16973	0.39386982374277685	0.07630726066854666
chrX	164419656	C57BL/6	Methylation	cgi_16973	0.3032637055934066	0.08695118049520725
chrX	164419673	C57BL/6	Methylation	cgi_16973	0.32575604600107155	0.04512759908281678
chrX	164419681	C57BL/6	Methylation	cgi_16973	0.3921429731754146	0.00581389698142112
chrX	164419733	C57BL/6	Methylation	cgi_16973	0.27118850999381	0
chrX	164419735	C57BL/6	Methylation	cgi_16973	0.35070048221830846	0
chrX	164419735	BALB/c	Methylation	cgi_16973	0	0.6833666390171198
chrX	164419738	C57BL/6	Methylation	cgi_16973	0.03989780939377244	0.016539214021689577
chrX	164419738	BALB/c	Methylation	cgi_16973	0	0.4306909070707057
chrX	164419742	BALB/c	Methylation	cgi_16973	0	0.4143497260855643
chrX	164419747	BALB/c	Methylation	cgi_16973	0	0.4745359991207806
chrX	164419749	BALB/c	Methylation	cgi_16973	0	0.4346952014561855
chrX	164419753	BALB/c	Methylation	cgi_16973	0	0.34253498838279545
chrX	164419779	BALB/c	Methylation	cgi_16973	0	0.502618518290739
chrX	164419784	BALB/c	Methylation	cgi_16973	0	0.8530763418654804
chrX	164419802	BALB/c	Methylation	cgi_16973	0	0.837026407712598
chrX	164420049	C57BL/6	Methylation	cgi_16973	1.2837930252011962e-12	1.3077746910040472e-12
chrX	164420070	C57BL/6	Methylation	cgi_16973	1.282667700692321e-12	1.31203540262419e-12
chrX	164420078	C57BL/6	Methylation	cgi_16973	1.2827316259360056e-12	1.309387939888473e-12
chrX	164420098	C57BL/6	Methylation	cgi_16973	0	0.7243328234404888
chrX	48034760	C57BL/6	Methylation	cgi_16644	0	0.8268355570948313
chrX	48034765	C57BL/6	Methylation	cgi_16644	0	0.4154624671106656
chrX	48034768	C57BL/6	Methylation	cgi_16644	0	0.3409672416124946
chrX	48034793	C57BL/6	Methylation	cgi_16644	4.246416624288744e-4	0.262668523194907
chrX	48034805	C57BL/6	Methylation	cgi_16644	0	0.49588754613833785
chrX	48034807	C57BL/6	Methylation	cgi_16644	0	0.816972096377473
chrX	48034822	C57BL/6	Methylation	cgi_16644	0	0.8715745722898419
chrX	53057666	C57BL/6	Methylation	cgi_16670	0.583259312662922	0
chrX	53057668	C57BL/6	Methylation	cgi_16670	0.18366705349755194	0.30969347523968827
chrX	53057670	C57BL/6	Methylation	cgi_16670	0.5018657797525979	0
chrX	68678471	C57BL/6	Methylation	cgi_16700	1.2445365731084996e-12	1.3809625974888377e-12
chrX	68678487	C57BL/6	Methylation	cgi_16700	0	0.6673443683900255
chrX	68678492	C57BL/6	Methylation	cgi_16700	0	0.7571056230397217
chrX	68678501	C57BL/6	Methylation	cgi_16700	1.2403355944835596e-12	1.331415665923568e-12
chrX	68678523	C57BL/6	Methylation	cgi_16700	1.2419675807012162e-12	1.3169064891656506e-12
chrX	68678525	C57BL/6	Methylation	cgi_16700	1.2453776676570965e-12	1.3187468406346015e-12
chrX	68678532	C57BL/6	Methylation	cgi_16700	0.011711954658481436	0.19936205516878722
chrX	68678561	C57BL/6	Methylation	cgi_16700	0	0.6891168939467524
chrX	68678566	C57BL/6	Methylation	cgi_16700	0	0.6609942103051561
chrX	68678593	C57BL/6	Methylation	cgi_16700	1.2409279388629443e-12	1.3063730505629355e-12
chrX	68678603	C57BL/6	Methylation	cgi_16700	1.2409279388629443e-12	1.3063730505629355e-12
chrX	68678608	C57BL/6	Methylation	cgi_16700	0	0.1768668287717657
chrX	68678620	C57BL/6	Methylation	cgi_16700	0	0.8058469693752127
chrX	68678633	C57BL/6	Methylation	cgi_16700	0	0.403468660605838
chrX	68678645	C57BL/6	Methylation	cgi_16700	0	0.6062461740386449
chrX	68678665	C57BL/6	Methylation	cgi_16700	1.2411298920253794e-12	1.3222143174661338e-12
chrX	68678674	C57BL/6	Methylation	cgi_16700	7.067315303897887e-6	0.48561225596776714
chrX	68678690	C57BL/6	Methylation	cgi_16700	0.08402589439174799	0.4854148932991463
chrX	71049796	C57BL/6	Methylation	cgi_16705	0.017413213723999194	0.3416984271273149
chrX	72917852	C57BL/6	Methylation	cgi_16714	0	0.47919796597011066
chrX	72917889	C57BL/6	Methylation	cgi_16714	0.0460272677215457	0.39926276165599545
chrX	72917917	C57BL/6	Methylation	cgi_16714	0	0.5398242210541564
chrX	72917923	C57BL/6	Methylation	cgi_16714	0	0.6373648623035328
chrX	72917983	C57BL/6	Methylation	cgi_16714	0	0.9304713705960126
chrX	73639194	BALB/c	Methylation	cgi_16722	0.15766803574721291	0.07181246301260213
chrX	74270203	BALB/c	Methylation	cgi_16736	0.3664196776560953	0.04535522440404738
chrX	74329557	BALB/c	Methylation	cgi_16738	0.9438884923949866	0.32559012455600833
chrX	74329600	BALB/c	Methylation	cgi_16738	0.8165143335043095	0.2996922022518003
chrX	74329602	BALB/c	Methylation	cgi_16738	0.5722578579708599	0
chrX	74329641	BALB/c	Methylation	cgi_16738	0.9730563173011866	0.28154539984596366
chrX	81071679	C57BL/6	Methylation	cgi_16755	0.05883158431105965	0.4294777532774941
chrX	81071691	C57BL/6	Methylation	cgi_16755	0	0.25056254969356057
chrX	94541683	C57BL/6	Methylation	cgi_16775	0	0.756191437040907
chrX	94541697	C57BL/6	Methylation	cgi_16775	0	0.9895142354333195
chrX	94541730	C57BL/6	Methylation	cgi_16775	0	0.7938795417853186
chrX	94541734	C57BL/6	Methylation	cgi_16775	0	0.7638829456715862
chrX	94541758	C57BL/6	Methylation	cgi_16775	0	0.37422809888172015
chrX	94541777	C57BL/6	Methylation	cgi_16775	0	0.3381860226252796
chrX	94541803	C57BL/6	Methylation	cgi_16775	0	0.2789610332580325
chrX	94541847	C57BL/6	Methylation	cgi_16775	1.1896327797751639e-12	1.375376391968489e-12
chrX	94541850	C57BL/6	Methylation	cgi_16775	1.1896327797751639e-12	1.375376391968489e-12
chrX	94541852	C57BL/6	Methylation	cgi_16775	1.1896327797751639e-12	1.375376391968489e-12
chrX	94636877	BALB/c	Methylation	cgi_16776	0.8368209587141058	0.5300057484410015
chrX	98938086	BALB/c	Methylation	cgi_16792	0.6132040049304717	0.0036195156126895955
chrX	98938093	BALB/c	Methylation	cgi_16792	0.3118964411171133	1.2517525134384807e-4
chrX	98938101	BALB/c	Methylation	cgi_16792	0.30130756381484547	0.0034943403619634066
chrX	98938123	BALB/c	Methylation	cgi_16792	1.226854167640033e-12	1.317261538756415e-12
chrX	98938129	BALB/c	Methylation	cgi_16792	0.19678974944510066	0.012086781520615777
chrX	98938135	BALB/c	Methylation	cgi_16792	0.40056949263687736	0.020906711321461054
chrX	98938146	BALB/c	Methylation	cgi_16792	0.9775603699860573	0
chrX	98938148	BALB/c	Methylation	cgi_16792	0.9775603699860573	0
chrX	98938152	BALB/c	Methylation	cgi_16792	0.9775603702153025	0
chrX	98938154	BALB/c	Methylation	cgi_16792	0.9856535651450026	0
chrX	98938156	BALB/c	Methylation	cgi_16792	0.9856535651450026	0
chrX	98938169	BALB/c	Methylation	cgi_16792	0.985653820228312	0
chrX	98938178	BALB/c	Methylation	cgi_16792	0.9108640991596949	0
chrX	98938190	BALB/c	Methylation	cgi_16792	0.44268554885966205	0
chrX	98938198	BALB/c	Methylation	cgi_16792	0.9108698786702513	0
chrX	101222866	BALB/c	Methylation	cgi_16803	0.501855786122005	0.0031460863423430794
chrX	101222928	BALB/c	Methylation	cgi_16803	0.35594898650705287	0.001549241319692507
chrX	101222981	BALB/c	Methylation	cgi_16803	0.6499194137950943	0
chrX	103165005	BALB/c	Methylation	cgi_16824	0.6336835844716321	1.984018941636163e-5
chrX	103165020	BALB/c	Methylation	cgi_16824	0.8140948822816023	0.037917945219520195
chrX	105765162	C57BL/6	Methylation	cgi_16844	1.2308103753910772e-12	1.3304199195438083e-12
chrX	105765181	C57BL/6	Methylation	cgi_16844	0.12480397794638154	0.5826228955172159
chrX	105765183	C57BL/6	Methylation	cgi_16844	0.1705761644154342	0.46000247466052807
chrX	105765213	C57BL/6	Methylation	cgi_16844	0	0.5077727439531718
chrX	105765216	C57BL/6	Methylation	cgi_16844	0	0.703261217644319
chrX	105765218	C57BL/6	Methylation	cgi_16844	0.11860953108498093	0.8009141056062254
chrX	105765226	C57BL/6	Methylation	cgi_16844	0.1961084502780466	0.8896595833158985
chrX	105765247	C57BL/6	Methylation	cgi_16844	0.07482802462723841	0.6586629286804868
chrX	105765255	C57BL/6	Methylation	cgi_16844	0.12678762852699055	0.5848094566918436
chrX	120289983	BALB/c	Methylation	cgi_16860	0.6224236011488504	0
chrX	120289996	BALB/c	Methylation	cgi_16860	0.6629909424444806	0.023025032745400402
chrX	120290054	BALB/c	Methylation	cgi_16860	1.249377823406606e-12	1.3217122972382408e-12
chrX	120290060	BALB/c	Methylation	cgi_16860	6.426055698919019e-13	1.3636513503310244e-12
chrX	120290065	BALB/c	Methylation	cgi_16860	1.249377823406606e-12	1.3217122972382408e-12
chrX	120290451	C57BL/6	Methylation	cgi_16860	0	0.302783542811402
chrX	120290474	C57BL/6	Methylation	cgi_16860	0	0.4071142914920194
chrX	120290479	C57BL/6	Methylation	cgi_16860	0	0.45013886802837405
chrX	120290483	C57BL/6	Methylation	cgi_16860	0	0.17164536778873998
chrX	120290526	C57BL/6	Methylation	cgi_16860	0.1945617202621981	0.6889513193800698
chrX	120290526	BALB/c	Methylation	cgi_16860	0.553186231863886	0.11866462990476169
chrX	120290533	C57BL/6	Methylation	cgi_16860	0.17824553946029473	0.417448557265729
chrX	120290533	BALB/c	Methylation	cgi_16860	0.6601288344384633	0.17703920371287896
chrX	120290543	C57BL/6	Methylation	cgi_16860	0	0.2886234549941213
chrX	120290543	BALB/c	Methylation	cgi_16860	0.3123911487588943	0.0020768893263420334
chrX	120290553	C57BL/6	Methylation	cgi_16860	0	0.6051514900170785
chrX	120290553	BALB/c	Methylation	cgi_16860	0.47104256828606267	0
chrX	120290565	BALB/c	Methylation	cgi_16860	0.35872945679563484	0.0634361127420658
chrX	120290581	BALB/c	Methylation	cgi_16860	0.47973903238385407	0.020754782726395773
chrX	120290585	BALB/c	Methylation	cgi_16860	0.6359215477537357	5.070798472911555e-4
chrX	120290609	BALB/c	Methylation	cgi_16860	0.6047584261918146	0
chrX	134307817	C57BL/6	Methylation	cgi_16867	0	0.9494907924218785
chrX	134307873	C57BL/6	Methylation	cgi_16867	0	0.9120781665747523
chrX	134585520	C57BL/6	Methylation	cgi_16871	0	0.8155711128768409
chrX	134585528	C57BL/6	Methylation	cgi_16871	0.01888656533947103	0.9334152464378234
chrX	134585539	C57BL/6	Methylation	cgi_16871	0	0.6335822273077559
chrX	134585541	C57BL/6	Methylation	cgi_16871	0	0.5076443010678211
chrX	134585550	C57BL/6	Methylation	cgi_16871	0	0.5962663032557335
chrX	134585573	C57BL/6	Methylation	cgi_16871	0	0.536538608366498
chrX	134585579	C57BL/6	Methylation	cgi_16871	0	0.1901932400393093
chrX	134585614	C57BL/6	Methylation	cgi_16871	0	0.5031088360054408
chrX	134585617	C57BL/6	Methylation	cgi_16871	0	0.8697589455745299
chrX	134585653	C57BL/6	Methylation	cgi_16871	0	0.3110654992232459
chrX	134601566	C57BL/6	Methylation	cgi_16872	1.236535240047347e-12	1.368694194614085e-12
chrX	134601589	C57BL/6	Methylation	cgi_16872	1.2468197930098632e-12	1.369408274247208e-12
chrX	134601602	C57BL/6	Methylation	cgi_16872	0	0.6705854858726915
chrX	134601616	C57BL/6	Methylation	cgi_16872	0	0.48170504593208907
chrX	134601627	C57BL/6	Methylation	cgi_16872	0	0.7396240965650382
chrX	134601631	C57BL/6	Methylation	cgi_16872	0	0.20624602783809265
chrX	134601636	C57BL/6	Methylation	cgi_16872	0	0.6376897301709047
chrX	134601688	C57BL/6	Methylation	cgi_16872	0	0.2475137434926573
chrX	134601690	C57BL/6	Methylation	cgi_16872	0	0.2270529406958804
chrX	134601690	BALB/c	Methylation	cgi_16872	0.7869120340680164	0
chrX	134601702	BALB/c	Methylation	cgi_16872	0.7603450698180495	0
chrX	134601719	BALB/c	Methylation	cgi_16872	0.81393417900926	0.037540356991257226
chrX	134601739	BALB/c	Methylation	cgi_16872	0.9411087156276001	0
chrX	134601747	BALB/c	Methylation	cgi_16872	0.7749836281815341	0
chrX	134626069	C57BL/6	Methylation	cgi_16873	0.9309860132153172	0.977199949041189
chrX	134626086	C57BL/6	Methylation	cgi_16873	0.9299929394038519	0.9904816160041685
chrX	134626088	C57BL/6	Methylation	cgi_16873	0.9299929394038519	0.9904816160041685
chrX	134626097	C57BL/6	Methylation	cgi_16873	0.9299929394038519	0.9904816160041685
chrX	134626103	C57BL/6	Methylation	cgi_16873	0.9299929394038519	0.9904816160041685
chrX	134626107	C57BL/6	Methylation	cgi_16873	0.9299929394038519	0.9904816160041685
chrX	134626110	C57BL/6	Methylation	cgi_16873	0.9068400420845213	0.4791967008618039
chrX	140062478	BALB/c	Methylation	cgi_16900	0.34324705864013166	0.026687180579459988
chrX	140062499	BALB/c	Methylation	cgi_16900	0.6415777910116257	0.12265249610113091
chrX	140062502	BALB/c	Methylation	cgi_16900	0.5149901479489325	0.0012075403679016913
chrX	140062504	BALB/c	Methylation	cgi_16900	0.40144269965764473	0.16911725911995154
chrX	140062514	BALB/c	Methylation	cgi_16900	0.13667630055430507	0.015912364205548507
chrX	140062517	BALB/c	Methylation	cgi_16900	0.8927630018222087	0.004100935607333757
chrX	140062530	BALB/c	Methylation	cgi_16900	0.8777977724493728	0.02535967870643465
chrX	140062539	BALB/c	Methylation	cgi_16900	0.878796465071453	0.020819324961481932
chrX	140062562	BALB/c	Methylation	cgi_16900	0.2935901408711933	0
chrX	140278455	BALB/c	Methylation	cgi_16901	0.46384525342866245	0.12852467832795791
chrX	140278467	BALB/c	Methylation	cgi_16901	0.83248240246538	0.027864185416205018
chrX	140278514	BALB/c	Methylation	cgi_16901	0.8236899464450517	0.014635860575511448
chrX	140278541	BALB/c	Methylation	cgi_16901	0.5193257362551094	0
chrX	140278551	BALB/c	Methylation	cgi_16901	0.6871008184044719	0.2599097229286481
chrX	140278563	BALB/c	Methylation	cgi_16901	0.7120518400975598	0.2882615530501975
chrX	140278586	BALB/c	Methylation	cgi_16901	0.016959296188863996	0.5236506757100396
chrX	141721243	BALB/c	Methylation	cgi_16905	0.41117817472940205	0
chrX	141721668	BALB/c	Methylation	cgi_16905	0.6678795486313034	0
chrX	141721671	BALB/c	Methylation	cgi_16905	0.6186277547051668	0
chrX	141721685	BALB/c	Methylation	cgi_16905	0.7035292061548157	0
chrX	141721691	BALB/c	Methylation	cgi_16905	0.40047948831505675	0
chrX	141721708	BALB/c	Methylation	cgi_16905	0.8617837930316209	0
chrX	141721745	BALB/c	Methylation	cgi_16905	0.6736052002328725	0.09385938983939066
chrX	141721782	BALB/c	Methylation	cgi_16905	0.4735921510458537	0
chrX	141721799	BALB/c	Methylation	cgi_16905	8.719425618878188e-13	1.3555090579047768e-12
chrX	141721801	BALB/c	Methylation	cgi_16905	7.792283421462873e-13	1.3559334784208172e-12
chrX	141721805	BALB/c	Methylation	cgi_16905	2.0971652782980094e-11	1.3263872999728848e-12
chrX	141721811	BALB/c	Methylation	cgi_16905	2.0971652782980094e-11	1.3263872999728848e-12
chrX	141721832	BALB/c	Methylation	cgi_16905	2.8351252939851682e-11	1.3096998620892593e-12
chrX	141721834	BALB/c	Methylation	cgi_16905	4.116376328662195e-19	1.3842344260978756e-12
chrX	150587727	BALB/c	Methylation	cgi_16918	0.464681512973308	0
chrX	150587844	BALB/c	Methylation	cgi_16918	0.9928242793476005	0.004099550725505722
chrX	150587849	BALB/c	Methylation	cgi_16918	0.4483687717304871	0
chrX	150588630	C57BL/6	Methylation	cgi_16918	0	0.6889803866963687
chrX	150588640	C57BL/6	Methylation	cgi_16918	0	0.5754876096071279
chrX	150588688	C57BL/6	Methylation	cgi_16918	0	0.8938747184479288
chrX	150588704	C57BL/6	Methylation	cgi_16918	0.020949522892920402	0.6174993105160481
chrX	150588734	C57BL/6	Methylation	cgi_16918	0.05572138813110135	0.2944274900660125
chrX	150657596	C57BL/6	Methylation	cgi_16919	0	0.6672577364664822
chrX	150657658	C57BL/6	Methylation	cgi_16919	0	0.9782596450173928
chrX	150657687	C57BL/6	Methylation	cgi_16919	0	0.8267200965590064
chrX	155623539	BALB/c	Methylation	cgi_16944	0.49219822823044757	0
chrX	155623551	BALB/c	Methylation	cgi_16944	0.9545710178168545	0
chrX	155623557	BALB/c	Methylation	cgi_16944	0.6411573084815879	0
chrX	155623559	BALB/c	Methylation	cgi_16944	0.5218342696974451	0.03317112912505907
chrX	155623567	BALB/c	Methylation	cgi_16944	0.9250365056560167	0
chrX	155623587	C57BL/6	Methylation	cgi_16944	0	0.8305434508090594
chrX	155623587	BALB/c	Methylation	cgi_16944	0.23182568069668436	0.03744899618365218
chrX	155623594	BALB/c	Methylation	cgi_16944	0.5558106291635712	0.03396980392289912
chrX	155623596	BALB/c	Methylation	cgi_16944	0.18044203632445646	0.01224536154651193
chrX	155623599	BALB/c	Methylation	cgi_16944	0.510121471149867	0.05741337747078462
chrX	155623610	C57BL/6	Methylation	cgi_16944	1.2433308113050598e-12	1.2897668703846075e-12
chrX	155623610	BALB/c	Methylation	cgi_16944	0.41148009272834185	0.09795139863191671
chrX	155623619	C57BL/6	Methylation	cgi_16944	0	0.5675663468272527
chrX	155623619	BALB/c	Methylation	cgi_16944	0.46212635431492405	0.11856159763159184
chrX	155623624	C57BL/6	Methylation	cgi_16944	0	0.4155088733997135
chrX	155623624	BALB/c	Methylation	cgi_16944	1.2262785115260545e-12	1.314034162052938e-12
chrX	155623640	C57BL/6	Methylation	cgi_16944	0.03616550991803226	0.23202411090883604
chrX	155623640	BALB/c	Methylation	cgi_16944	0.25981973569422473	0
chrX	155623643	BALB/c	Methylation	cgi_16944	0.7959954094226114	0
chrX	155623662	C57BL/6	Methylation	cgi_16944	0	0.41071538080854025
chrX	155623667	C57BL/6	Methylation	cgi_16944	0	0.3639429353556456
chrX	155623669	C57BL/6	Methylation	cgi_16944	0	0.6397230960758775
chrX	155623678	C57BL/6	Methylation	cgi_16944	0	0.6263195070655555
chrX	155623680	C57BL/6	Methylation	cgi_16944	0	0.5901539667938323
chrX	155623686	C57BL/6	Methylation	cgi_16944	0.012303062425317717	0.39362505931672176
chrX	155623695	C57BL/6	Methylation	cgi_16944	0	0.42903638094006125
chrX	155623699	C57BL/6	Methylation	cgi_16944	0	0.11471304264583294
chrX	155623711	C57BL/6	Methylation	cgi_16944	0	0.14402852028146004
chrX	155623718	C57BL/6	Methylation	cgi_16944	0	0.49191317609828705
chrX	155623720	C57BL/6	Methylation	cgi_16944	0	0.5413829718435731
chrX	159255290	C57BL/6	Methylation	cgi_16950	0	0.9103608600108202
chrX	162760502	C57BL/6	Methylation	cgi_16966	0	0.875699805597592
chrX	162760526	C57BL/6	Methylation	cgi_16966	0	0.875699805597592
chrX	162760528	C57BL/6	Methylation	cgi_16966	0	0.875699805597592
chrX	162760531	C57BL/6	Methylation	cgi_16966	1.213563057748151e-12	1.35327500577993e-12
chrX	162760552	C57BL/6	Methylation	cgi_16966	0	0.9803513485920323
chrX	162760561	C57BL/6	Methylation	cgi_16966	0	0.9803513485920323
chrX	162760577	C57BL/6	Methylation	cgi_16966	0	0.8020971517162517
chrX	162760581	C57BL/6	Methylation	cgi_16966	0	0.9803581169262563
chrX	162760590	C57BL/6	Methylation	cgi_16966	0	0.9803513485920323
chrX	162760595	C57BL/6	Methylation	cgi_16966	0	0.43493339790106983
chrX	162760617	C57BL/6	Methylation	cgi_16966	0	0.47350324733074717
chrX	162760624	C57BL/6	Methylation	cgi_16966	0	0.9579811802444599
chrX	164419607	BALB/c	Methylation	cgi_16973	0.05550440797765275	0.5879476454864462
chrX	164419623	BALB/c	Methylation	cgi_16973	0.011828682814500557	0.6399424104980658
chrX	164419637	BALB/c	Methylation	cgi_16973	0	0.44105069819322557
chrX	164419643	BALB/c	Methylation	cgi_16973	0	0.5210730607967742
chrX	164419654	BALB/c	Methylation	cgi_16973	0.011273968285491463	0.2855970722505403
chrX	164419656	BALB/c	Methylation	cgi_16973	0.06314818489089113	0.4289361811312489
chrX	164419673	BALB/c	Methylation	cgi_16973	0	0.48068720443194884
chrX	164419681	BALB/c	Methylation	cgi_16973	0	0.4736875064343364
chrX	164419694	BALB/c	Methylation	cgi_16973	0	0.9026707745416178
chrX	48453489	BALB/c	Methylation	cgi_16652	0.7560536323451866	0.00419517824250209
chrX	48453491	BALB/c	Methylation	cgi_16652	0.7916885440040919	0
chrX	48453504	BALB/c	Methylation	cgi_16652	0.8694791885442806	0.0044529665797116294
chrX	48453512	BALB/c	Methylation	cgi_16652	0.6297520037298474	0.008062394301147014
chrX	48453517	BALB/c	Methylation	cgi_16652	0.8694791885442806	0.0044529665797116294
chrX	48453531	BALB/c	Methylation	cgi_16652	0.697558729788668	0.0010274162639289017
chrX	48453534	BALB/c	Methylation	cgi_16652	0.3760652046634146	0
chrX	48453540	BALB/c	Methylation	cgi_16652	0.5355171572998274	0
chrX	48453543	BALB/c	Methylation	cgi_16652	0.8549320397195426	0.00946780975539321
chrX	48453559	BALB/c	Methylation	cgi_16652	0.4260559894055699	0.018406084905994446
chrX	48453567	BALB/c	Methylation	cgi_16652	0.7949494786144945	0.012634307574808584
chrX	48453571	BALB/c	Methylation	cgi_16652	0.6409459657762188	0
chrX	48453575	BALB/c	Methylation	cgi_16652	0.7937528672907944	0
chrX	48453579	BALB/c	Methylation	cgi_16652	0.412916012565149	0.00639200520450154
chrX	48453602	BALB/c	Methylation	cgi_16652	0.7305856967214133	0
chrX	48453609	BALB/c	Methylation	cgi_16652	0.5325461200478941	0
chrX	49493970	C57BL/6	Methylation	cgi_16656	0.05608367596365353	0.2649361235914537
chrX	49493975	C57BL/6	Methylation	cgi_16656	0	0.7116449339252933
chrX	49493995	C57BL/6	Methylation	cgi_16656	0	0.5696286589768457
chrX	49494011	C57BL/6	Methylation	cgi_16656	0	0.5693827295348335
chrX	49494020	C57BL/6	Methylation	cgi_16656	0	0.9213897506873273
chrX	49494038	C57BL/6	Methylation	cgi_16656	0.14443905399519527	0.7537253244435896
chrX	49494040	C57BL/6	Methylation	cgi_16656	0	0.6485244274065952
chrX	49494047	C57BL/6	Methylation	cgi_16656	0	0.7727105678816371
chrX	49494054	C57BL/6	Methylation	cgi_16656	0	0.6697574520031297
chrX	53056477	C57BL/6	Methylation	cgi_16670	0	0.40669040316349475
chrX	53056484	C57BL/6	Methylation	cgi_16670	0	0.8228263885603383
chrX	53056490	C57BL/6	Methylation	cgi_16670	0	0.3611828572934794
chrX	53056517	C57BL/6	Methylation	cgi_16670	0	0.5142038511806194
chrX	53056519	C57BL/6	Methylation	cgi_16670	0	0.26514654928328696
chrX	53056522	C57BL/6	Methylation	cgi_16670	0.06081866722678196	0.7512499508565373
chrX	53056550	C57BL/6	Methylation	cgi_16670	0	0.8331441446915853
chrX	53057569	BALB/c	Methylation	cgi_16670	0.5275439588318042	0
chrX	53057666	BALB/c	Methylation	cgi_16670	0.5434471015434343	0.34920687024635255
chrX	53057668	BALB/c	Methylation	cgi_16670	0.13549342173314388	0.37956772563427105
chrX	53057670	BALB/c	Methylation	cgi_16670	0.5173882024787555	0.1587600915740592
chrX	72987323	C57BL/6	Methylation	cgi_16715	1.244876447589796e-12	1.2738789011512708e-12
chrX	72987344	C57BL/6	Methylation	cgi_16715	0	0.7702033493993946
chrX	72987348	C57BL/6	Methylation	cgi_16715	0	0.6427996156185874
chrX	72987352	C57BL/6	Methylation	cgi_16715	0	0.9208896247805888
chrX	72987364	C57BL/6	Methylation	cgi_16715	0	0.6789193560049901
chrX	72987374	C57BL/6	Methylation	cgi_16715	0	0.7922718715378015
chrX	72987382	C57BL/6	Methylation	cgi_16715	0	0.8389279140323664
chrX	72987384	C57BL/6	Methylation	cgi_16715	0	0.7666580293785136
chrX	72987386	C57BL/6	Methylation	cgi_16715	0	0.5831763026822778
chrX	72987398	C57BL/6	Methylation	cgi_16715	0	0.6644777437660462
chrX	72987403	C57BL/6	Methylation	cgi_16715	0	0.2779807141141188
chrX	72987410	C57BL/6	Methylation	cgi_16715	0	0.18483962175685278
chrX	72987412	C57BL/6	Methylation	cgi_16715	0	0.7135791561971316
chrX	72987416	C57BL/6	Methylation	cgi_16715	0	0.38961190501469006
chrX	72987422	C57BL/6	Methylation	cgi_16715	0	0.7924626766440991
chrX	72987424	C57BL/6	Methylation	cgi_16715	0	0.432055465556518
chrX	72987429	C57BL/6	Methylation	cgi_16715	0	0.8571416939747435
chrX	72987453	C57BL/6	Methylation	cgi_16715	0	0.79222418644031245
chrX	75967281	C57BL/6	Methylation	cgi_16750	0.8012373103911403	0.9693464158507069
chrX	75967320	C57BL/6	Methylation	cgi_16750	0.9160654313702538	0.968561255740517
chrX	93988233	C57BL/6	Methylation	cgi_16768	0.817896036415499	0.7206904279285512
chrX	93988249	C57BL/6	Methylation	cgi_16768	0.9200636990274841	0.9097488082784047
chrX	93988300	C57BL/6	Methylation	cgi_16768	0.9234103654958843	0.9030666954984726
chrX	93988332	C57BL/6	Methylation	cgi_16768	0.9258700259273174	0.7550867142657507
chrX	93988344	C57BL/6	Methylation	cgi_16768	0.8304101820383946	0.7753798807503773
chrX	93988391	C57BL/6	Methylation	cgi_16768	0.7100520215887847	0.9568093112197269
chrX	111463928	C57BL/6	Methylation	cgi_16855	0	0.8309184995593655
chrX	111463959	C57BL/6	Methylation	cgi_16855	0	0.41242257089765555
chrX	111464023	C57BL/6	Methylation	cgi_16855	0.38105901033257755	0.827492547058416
chrX	112600153	C57BL/6	Methylation	cgi_16858	0	0.612206954695266
chrX	112600170	C57BL/6	Methylation	cgi_16858	0	0.4333915536860659
chrX	112600862	C57BL/6	Methylation	cgi_16858	0	0.5262865063173824
chrX	112600871	C57BL/6	Methylation	cgi_16858	0	0.3639497018197762
chrX	112600877	C57BL/6	Methylation	cgi_16858	0	0.40457195283657793
chrX	112600889	C57BL/6	Methylation	cgi_16858	0	0.19841664491439606
chrX	112600891	C57BL/6	Methylation	cgi_16858	0.10370077247593804	0.1359319008472289
chrX	112600897	C57BL/6	Methylation	cgi_16858	0	0.23817721463197686
chrX	112601056	C57BL/6	Methylation	cgi_16858	0	0.804528782058589
chrX	112601080	C57BL/6	Methylation	cgi_16858	1.2663964321565113e-12	1.2924844082827046e-12
chrX	112601083	C57BL/6	Methylation	cgi_16858	0	0.5439338197928556
chrX	112601086	C57BL/6	Methylation	cgi_16858	0	0.5520318004267029
chrX	112601190	C57BL/6	Methylation	cgi_16858	0	0.741082682346549
chrX	112601836	BALB/c	Methylation	cgi_16858	0.4726574521282372	0.05361054671390997
chrX	112601850	BALB/c	Methylation	cgi_16858	0.15523403606536257	0.03795569657786972
chrX	112601899	BALB/c	Methylation	cgi_16858	0.5549685930469102	0.03422829878236885
chrX	119927385	C57BL/6	Methylation	cgi_16859	0	0.30690597449457496
chrX	134307728	C57BL/6	Methylation	cgi_16867	0	0.6945554720499449
chrX	134307745	C57BL/6	Methylation	cgi_16867	0.020469254860433345	0.9040100470584114
chrX	134541128	C57BL/6	Methylation	cgi_16870	1.2408243782642066e-12	1.2777630710608112e-12
chrX	134541138	C57BL/6	Methylation	cgi_16870	0	0.9411390856549281
chrX	134541223	C57BL/6	Methylation	cgi_16870	0	0.3694345507678864
chrX	134602132	C57BL/6	Methylation	cgi_16872	0	0.6217941733788804
chrX	134602172	C57BL/6	Methylation	cgi_16872	0	0.8862229876594926
chrX	140062499	C57BL/6	Methylation	cgi_16900	0	0.691692826302567
chrX	140062504	C57BL/6	Methylation	cgi_16900	0	0.41854709905050125
chrX	140062517	C57BL/6	Methylation	cgi_16900	0	0.5587295926612861
chrX	140062519	C57BL/6	Methylation	cgi_16900	0	0.32138667354354844
chrX	140062539	C57BL/6	Methylation	cgi_16900	0	0.17710784716923192
chrX	140062562	C57BL/6	Methylation	cgi_16900	0	0.4481803263042066
chrX	140062574	C57BL/6	Methylation	cgi_16900	0	0.929512905916953
chrX	140062578	C57BL/6	Methylation	cgi_16900	0	0.5656214547362465
chrX	140665571	C57BL/6	Methylation	cgi_16904	0	0.43902720128754635
chrX	140665576	C57BL/6	Methylation	cgi_16904	0	0.8392915195896443
chrX	140665586	C57BL/6	Methylation	cgi_16904	0	0.7395177258009281
chrX	140665639	BALB/c	Methylation	cgi_16904	0.24641759804584734	0.018568073715075684
chrX	140665647	BALB/c	Methylation	cgi_16904	0.6723001007534126	0.006149572242175326
chrX	140665665	C57BL/6	Methylation	cgi_16904	0	0.2803723256113025
chrX	140665665	BALB/c	Methylation	cgi_16904	0.6821935159292974	0.030878152289895065
chrX	140665671	C57BL/6	Methylation	cgi_16904	0	0.5213991384857135
chrX	140665671	BALB/c	Methylation	cgi_16904	0.5056471080785317	0.021725122587731703
chrX	140665681	C57BL/6	Methylation	cgi_16904	0	0.46041134451525706
chrX	140665681	BALB/c	Methylation	cgi_16904	0.6895053438696824	0
chrX	140665687	C57BL/6	Methylation	cgi_16904	0	0.9992827385103852
chrX	140665687	BALB/c	Methylation	cgi_16904	0.9903235253966357	0
chrX	140665696	C57BL/6	Methylation	cgi_16904	0	0.9946408164997096
chrX	140665696	BALB/c	Methylation	cgi_16904	0.7906986282443653	0.005206682771121175
chrX	140665699	C57BL/6	Methylation	cgi_16904	0	0.47108263289567515
chrX	140665699	BALB/c	Methylation	cgi_16904	0.6361689512218254	0.024047428919987155
chrX	140665705	BALB/c	Methylation	cgi_16904	0.7717972467240743	5.138091103925532e-4
chrX	140665714	BALB/c	Methylation	cgi_16904	0.7718317342027536	0
chrX	140665717	BALB/c	Methylation	cgi_16904	0.8349331502211379	0
chrX	140665722	BALB/c	Methylation	cgi_16904	0.6299544693071362	0
chrX	140665728	BALB/c	Methylation	cgi_16904	0.3903392384255476	0.014427975962452304
chrX	140665731	BALB/c	Methylation	cgi_16904	0.1474555165614715	0.028822102786104958
chrX	140665752	BALB/c	Methylation	cgi_16904	0.780342188073701	0
chrX	155623539	C57BL/6	Methylation	cgi_16944	1.2475600904386983e-12	1.3123496008690045e-12
chrX	155623551	C57BL/6	Methylation	cgi_16944	1.2474873363309295e-12	1.291261304461531e-12
chrX	155623557	C57BL/6	Methylation	cgi_16944	0	0.34635672036291126
chrX	155623559	C57BL/6	Methylation	cgi_16944	0	0.34651250429416486
chrX	155623567	C57BL/6	Methylation	cgi_16944	0	0.715912366240443
chrX	155623594	C57BL/6	Methylation	cgi_16944	0.021979979806080883	0.8338808480635455
chrX	155623596	C57BL/6	Methylation	cgi_16944	0	0.5228313176182178
chrX	155623599	C57BL/6	Methylation	cgi_16944	0.010785127587128424	0.5198801314434528
chrX	155623643	C57BL/6	Methylation	cgi_16944	0	0.5400489587379677
chrX	155624992	C57BL/6	Methylation	cgi_16945	0	0.27175184971815164
chrX	155625017	C57BL/6	Methylation	cgi_16945	0	0.645612614944362
chrX	155625104	C57BL/6	Methylation	cgi_16945	0.1405807225589312	0.20204798978944027
chrX	160138413	C57BL/6	Methylation	cgi_16956	1.2188538828515517e-12	1.3352508917280282e-12
chrX	160138422	C57BL/6	Methylation	cgi_16956	0	0.7163289323586732
chrX	160138430	C57BL/6	Methylation	cgi_16956	0.21563241245546558	0.20042808751919583
chrX	160138436	C57BL/6	Methylation	cgi_16956	0.04652546240228845	0.6306787015085517
chrX	160138438	C57BL/6	Methylation	cgi_16956	0	0.5790609500847735
chrX	160138441	C57BL/6	Methylation	cgi_16956	0	0.831020779917721
chrX	160138454	C57BL/6	Methylation	cgi_16956	0	0.876107510261525
chrX	160138456	C57BL/6	Methylation	cgi_16956	0	0.7762841546874418
chrX	160138490	C57BL/6	Methylation	cgi_16956	0	0.10544137301078468
chrX	160138499	C57BL/6	Methylation	cgi_16956	0	0.8251746877515463
chrX	160138525	C57BL/6	Methylation	cgi_16956	0	0.8867262832256544
chrX	161297940	BALB/c	Methylation	cgi_16961	0.9326341011858554	0.9615065645437875
chrX	161297952	BALB/c	Methylation	cgi_16961	0.5985619156739906	0.8641656820959606
chrX	161297969	BALB/c	Methylation	cgi_16961	0.9339809596402838	0.9607278143976501
chrX	161297985	BALB/c	Methylation	cgi_16961	0.9339809596402838	0.9607278143976501
chrX	163957825	BALB/c	Methylation	cgi_16971	1.2463889544775045e-12	1.277107520044676e-12
chrX	163957857	BALB/c	Methylation	cgi_16971	0.5834089432386398	0
chrX	163957869	BALB/c	Methylation	cgi_16971	0.3754933197146164	0
chrX	163957945	BALB/c	Methylation	cgi_16971	0.4783371959000293	0
chrX	163957948	BALB/c	Methylation	cgi_16971	0.298868726666553	0.008927925037820323
chrX	163957957	BALB/c	Methylation	cgi_16971	0.5991487361341218	0.014308650128416752
chrX	163957972	BALB/c	Methylation	cgi_16971	0.645726435224853	0
chrX	163957993	BALB/c	Methylation	cgi_16971	0.8543816469132864	0
chrX	164419131	C57BL/6	Methylation	cgi_16973	0	0.5149562972170312
chrX	164419733	BALB/c	Methylation	cgi_16973	0.05087126636829797	0.12349809432643967
chrX	169985354	C57BL/6	Methylation	cgi_16984	0.6514988116947183	0.8230470596233875
chrX	48453452	BALB/c	Methylation	cgi_16652	0.2918007700509919	0.02862014226290388
chrX	49493827	C57BL/6	Methylation	cgi_16656	1.2572871673252416e-18	1.3446585116347285e-12
chrX	49493848	C57BL/6	Methylation	cgi_16656	0	0.5430832978042872
chrX	49493850	C57BL/6	Methylation	cgi_16656	1.270492600659194e-12	1.3443672008366652e-12
chrX	49493858	C57BL/6	Methylation	cgi_16656	0	0.5422849658646739
chrX	49493882	C57BL/6	Methylation	cgi_16656	0	0.7028213398206852
chrX	49493910	C57BL/6	Methylation	cgi_16656	0	0.3898480939992484
chrX	49493915	C57BL/6	Methylation	cgi_16656	0	0.6901551442112944
chrX	49493919	C57BL/6	Methylation	cgi_16656	0	0.8477394645610861
chrX	49493941	C57BL/6	Methylation	cgi_16656	0.04362574293375602	0.30917256838944795
chrX	51019512	BALB/c	Methylation	cgi_16659	0.917106443169974	0
chrX	51019518	BALB/c	Methylation	cgi_16659	0.917106443169974	0
chrX	68678561	BALB/c	Methylation	cgi_16700	0.7847221327452979	0
chrX	68678566	BALB/c	Methylation	cgi_16700	0.8225199011617054	0
chrX	68678593	BALB/c	Methylation	cgi_16700	0.7633908537217573	0
chrX	68678603	BALB/c	Methylation	cgi_16700	0.2309845831578722	0.0035836569969573424
chrX	68678608	BALB/c	Methylation	cgi_16700	1.2340759575452168e-12	1.315973162790775e-12
chrX	68678620	BALB/c	Methylation	cgi_16700	0.31949159933718824	0
chrX	68678631	BALB/c	Methylation	cgi_16700	1.2490954104602045e-12	1.3284482601388956e-12
chrX	68678633	BALB/c	Methylation	cgi_16700	1.2420191529571807e-12	1.3135681460060642e-12
chrX	68678645	BALB/c	Methylation	cgi_16700	1.2227390223378389e-12	1.3321318107957966e-12
chrX	68678661	BALB/c	Methylation	cgi_16700	0.5389000734283436	0
chrX	68678665	BALB/c	Methylation	cgi_16700	0.5389000734283436	0
chrX	68678668	BALB/c	Methylation	cgi_16700	1.2431128797276076e-12	1.332519104774578e-12
chrX	68678672	BALB/c	Methylation	cgi_16700	1.2431128797276076e-12	1.332519104774578e-12
chrX	68678674	BALB/c	Methylation	cgi_16700	0.44883559637032244	0.04891533375935367
chrX	68678678	BALB/c	Methylation	cgi_16700	0.44883559637032244	0.04891533375935367
chrX	68678690	BALB/c	Methylation	cgi_16700	3.5605983396173484e-11	1.3209060312026532e-12
chrX	68678951	C57BL/6	Methylation	cgi_16700	0	0.23766035708127575
chrX	68678960	C57BL/6	Methylation	cgi_16700	0	0.379365371406131
chrX	68678991	C57BL/6	Methylation	cgi_16700	0	0.5095854326532898
chrX	68679013	C57BL/6	Methylation	cgi_16700	0	0.37973715481794107
chrX	68679018	C57BL/6	Methylation	cgi_16700	0	0.7360285559243608
chrX	68679025	C57BL/6	Methylation	cgi_16700	0	0.37403255492390847
chrX	68679037	C57BL/6	Methylation	cgi_16700	0	0.749596977689331
chrX	68679040	C57BL/6	Methylation	cgi_16700	0	0.4264481346718096
chrX	68679047	C57BL/6	Methylation	cgi_16700	0	0.6079026561961347
chrX	68679052	C57BL/6	Methylation	cgi_16700	0	0.32108390214862575
chrX	68679054	C57BL/6	Methylation	cgi_16700	0	0.29480298468848115
chrX	68679056	C57BL/6	Methylation	cgi_16700	0	0.32311550945146755
chrX	68679064	C57BL/6	Methylation	cgi_16700	0	0.7969410944827213
chrX	73422260	BALB/c	Methylation	cgi_16719	0.9412605192741642	0.9733894222874893
chrX	73422278	BALB/c	Methylation	cgi_16719	0.9309980644917195	0.9798604978013674
chrX	73422283	BALB/c	Methylation	cgi_16719	0.9309980644917195	0.9798604978013674
chrX	73422312	BALB/c	Methylation	cgi_16719	0.9418075248578416	0.8255713540922917
chrX	73422314	BALB/c	Methylation	cgi_16719	0.9156671996890705	0.981118970237957
chrX	73422317	BALB/c	Methylation	cgi_16719	0.9156671996890705	0.981118970237957
chrX	73422331	BALB/c	Methylation	cgi_16719	0.9156433526763893	0.98126248450465
chrX	73422357	BALB/c	Methylation	cgi_16719	0.9199487505939964	0.9810631397801073
chrX	73422387	BALB/c	Methylation	cgi_16719	0.8739952211854799	0.8989755299809287
chrX	74023913	C57BL/6	Methylation	cgi_16732	0	0.40780911345243226
chrX	74023921	C57BL/6	Methylation	cgi_16732	0	0.18760015345833525
chrX	74023928	C57BL/6	Methylation	cgi_16732	0	0.2750800925391428
chrX	74023934	C57BL/6	Methylation	cgi_16732	0	0.3177629551180858
chrX	74023939	C57BL/6	Methylation	cgi_16732	0	0.5761167868833201
chrX	74023941	C57BL/6	Methylation	cgi_16732	0	0.3084237637686514
chrX	74023944	C57BL/6	Methylation	cgi_16732	0	0.4235520509640896
chrX	74023953	C57BL/6	Methylation	cgi_16732	0	0.2967951140368542
chrX	74023955	C57BL/6	Methylation	cgi_16732	0	0.4601995054270522
chrX	74023974	C57BL/6	Methylation	cgi_16732	0	0.9174199368316902
chrX	74024002	C57BL/6	Methylation	cgi_16732	0	0.1736942236540117
chrX	74254720	BALB/c	Methylation	cgi_16735	0.5279699151447299	0.00908066042087254
chrX	74254730	BALB/c	Methylation	cgi_16735	0.2672574867740853	0.01792304503033485
chrX	74254734	BALB/c	Methylation	cgi_16735	0.2626461170814533	0.023925815765559126
chrX	74254766	BALB/c	Methylation	cgi_16735	0.2637248014020933	0.0201916812356114
chrX	74254768	BALB/c	Methylation	cgi_16735	0.4441509064518834	0.01440307691447426
chrX	74254770	BALB/c	Methylation	cgi_16735	0.5691655007370467	0
chrX	74254779	BALB/c	Methylation	cgi_16735	0.8361364810794808	0.009117673992022467
chrX	74254785	BALB/c	Methylation	cgi_16735	0.7868699330106689	0.010485741761286292
chrX	74254796	BALB/c	Methylation	cgi_16735	0.6976650751323725	0.012599397817851783
chrX	74313850	BALB/c	Methylation	cgi_16737	0.6075167972080364	0.23962858608557663
chrX	93922035	BALB/c	Methylation	cgi_16766	0.9277555950917648	0.9600896576842811
chrX	93922061	BALB/c	Methylation	cgi_16766	0.9277555950917648	0.9600896576842811
chrX	109013376	C57BL/6	Methylation	cgi_16853	0	0.6334699644380501
chrX	109013387	C57BL/6	Methylation	cgi_16853	0	0.797448072738493
chrX	109013389	C57BL/6	Methylation	cgi_16853	0	0.6411758404025116
chrX	109013418	C57BL/6	Methylation	cgi_16853	0	0.47957925299800247
chrX	109013439	C57BL/6	Methylation	cgi_16853	0	0.6258867106254338
chrX	109013447	C57BL/6	Methylation	cgi_16853	0	0.6258867106254338
chrX	109013460	C57BL/6	Methylation	cgi_16853	0	0.4521490005671411
chrX	109013474	C57BL/6	Methylation	cgi_16853	1.2214978691856394e-12	1.3235424143103944e-12
chrX	134307985	BALB/c	Methylation	cgi_16867	0.5307711096758637	2.376969366131343e-4
chrX	134307987	BALB/c	Methylation	cgi_16867	0.878181743547748	0
chrX	134307990	BALB/c	Methylation	cgi_16867	0.6916374389686966	0
chrX	134308000	BALB/c	Methylation	cgi_16867	0.18714390482945936	0.0034550527783661113
chrX	134308006	BALB/c	Methylation	cgi_16867	0.35892890977038705	0.002487118245638472
chrX	134308021	BALB/c	Methylation	cgi_16867	0.8930615208925645	0
chrX	134308024	BALB/c	Methylation	cgi_16867	0.22840162709373332	0.009619670991547676
chrX	134308035	BALB/c	Methylation	cgi_16867	0.7692844466593916	0
chrX	134308037	BALB/c	Methylation	cgi_16867	0.9691417306529889	0
chrX	134585477	C57BL/6	Methylation	cgi_16871	0	0.4163057841343015
chrX	134585484	C57BL/6	Methylation	cgi_16871	0	0.7166018368996109
chrX	134585500	C57BL/6	Methylation	cgi_16871	0	0.7116994862038903
chrX	134625641	BALB/c	Methylation	cgi_16873	0.678740569225388	0.6021474822574006
chrX	134625927	C57BL/6	Methylation	cgi_16873	0.9171598363036532	0.7485004839587712
chrX	140061280	BALB/c	Methylation	cgi_16900	0.5776338600288529	0.11715419528543539
chrX	140061286	BALB/c	Methylation	cgi_16900	0.5217474109498533	0.21535908180518773
chrX	140061297	BALB/c	Methylation	cgi_16900	0.7397353941421076	0.001764680080925686
chrX	141721106	BALB/c	Methylation	cgi_16905	0.8784187339611685	0.11864666236395673
chrX	141721114	BALB/c	Methylation	cgi_16905	0.9200000867681413	0.3225138951254689
chrX	150588640	BALB/c	Methylation	cgi_16918	0.44493392277360616	0.00408685643670829
chrX	150588688	BALB/c	Methylation	cgi_16918	0.7114135594893833	0.09852425739835383
chrX	150588704	BALB/c	Methylation	cgi_16918	0.7793283840502738	0
chrX	155624518	BALB/c	Methylation	cgi_16945	0.15163107417295843	0.018934916218383675
chrX	155624547	BALB/c	Methylation	cgi_16945	0.1358827052152447	0.16436462296272944
chrX	159255237	BALB/c	Methylation	cgi_16950	1.1134681684062455e-12	1.3441624651830542e-12
chrX	159255239	BALB/c	Methylation	cgi_16950	1.1987756632910086e-12	1.3407354482121543e-12
chrX	159255245	BALB/c	Methylation	cgi_16950	1.2356840950175182e-12	1.3391887071852894e-12
chrX	159255247	BALB/c	Methylation	cgi_16950	1.2356840950175182e-12	1.3391887071852894e-12
chrX	159255269	BALB/c	Methylation	cgi_16950	0.7305452308858512	0
chrX	159255290	BALB/c	Methylation	cgi_16950	0.7807021910430176	0
chrX	159255316	BALB/c	Methylation	cgi_16950	0.4167416394997414	0
chrX	159255325	BALB/c	Methylation	cgi_16950	0.5460590620591915	0
chrX	160501991	C57BL/6	Methylation	cgi_16958	0	0.6282628620415355
chrX	160502004	C57BL/6	Methylation	cgi_16958	0	0.8737321567857654
chrX	160502045	C57BL/6	Methylation	cgi_16958	0.09577511173119167	0.6817321930540885
chrX	160502102	C57BL/6	Methylation	cgi_16958	0	0.5556772002352754
chrX	160502111	C57BL/6	Methylation	cgi_16958	0.23882859775595872	0.5635722140329721
chrX	160502122	C57BL/6	Methylation	cgi_16958	0.15998438486680938	0.6233298591547605
chrX	161908243	C57BL/6	Methylation	cgi_16963	0.02480375792989411	0.994307591109546
chrX	161908245	C57BL/6	Methylation	cgi_16963	0	0.8155165852785761
chrX	161908259	C57BL/6	Methylation	cgi_16963	0	0.8012965244893354
chrX	161908264	C57BL/6	Methylation	cgi_16963	0	0.7888393528622238
chrX	161908276	C57BL/6	Methylation	cgi_16963	0	0.9866764850002891
chrX	161908286	C57BL/6	Methylation	cgi_16963	0.1310690506714396	0.9758583930100145
chrX	161908299	C57BL/6	Methylation	cgi_16963	0	0.6150406521105443
chrX	161908302	C57BL/6	Methylation	cgi_16963	0	0.9802740860579107
chrX	161908325	C57BL/6	Methylation	cgi_16963	0	0.726463066763519
chrX	161908329	C57BL/6	Methylation	cgi_16963	0	0.632807291722979
chrX	164419406	C57BL/6	Methylation	cgi_16973	1.2407688838352728e-12	1.2963309515915986e-12
chrX	164419473	C57BL/6	Methylation	cgi_16973	0	0.47252147296185393
chrX	36330265	C57BL/6	Methylation	cgi_16616	1.2462440735283628e-12	1.2422022215583072e-12
chrX	36330272	C57BL/6	Methylation	cgi_16616	0	0.8148626097321617
chrX	36330296	C57BL/6	Methylation	cgi_16616	0	0.6324466444277892
chrX	36330310	C57BL/6	Methylation	cgi_16616	0	0.9118551060170009
chrX	36330342	C57BL/6	Methylation	cgi_16616	0	0.743238014132294
chrX	36330355	C57BL/6	Methylation	cgi_16616	0	0.47392002779475967
chrX	36330355	BALB/c	Methylation	cgi_16616	0.222082951921065	0
chrX	36330380	C57BL/6	Methylation	cgi_16616	0	0.37163213708330295
chrX	36330380	BALB/c	Methylation	cgi_16616	0.9877375513415069	0.10796206043717038
chrX	36330386	C57BL/6	Methylation	cgi_16616	0	0.828570024084227
chrX	48035166	C57BL/6	Methylation	cgi_16644	0	0.17990467932762305
chrX	48035246	C57BL/6	Methylation	cgi_16644	0	0.5047986611606758
chrX	68679070	C57BL/6	Methylation	cgi_16700	0	0.7244807006185232
chrX	68679078	C57BL/6	Methylation	cgi_16700	0	0.7043200974005012
chrX	68679082	C57BL/6	Methylation	cgi_16700	0	0.7043200974005012
chrX	71049796	BALB/c	Methylation	cgi_16705	0.3800201532513847	0.005950336202119691
chrX	71049861	BALB/c	Methylation	cgi_16705	0.5120688387848296	0
chrX	71051338	C57BL/6	Methylation	cgi_16706	0	0.9051646426654925
chrX	71051374	C57BL/6	Methylation	cgi_16706	0	0.3132912972237446
chrX	71962841	C57BL/6	Methylation	cgi_16711	0	0.5848390287153902
chrX	71962850	C57BL/6	Methylation	cgi_16711	0.006200416704735899	0.8499261617102825
chrX	71962854	C57BL/6	Methylation	cgi_16711	0	0.714928949378307
chrX	71962862	C57BL/6	Methylation	cgi_16711	0	0.5436924562371058
chrX	71962871	C57BL/6	Methylation	cgi_16711	0	0.45976902275767556
chrX	71962885	C57BL/6	Methylation	cgi_16711	0	0.3341946947750641
chrX	71962914	C57BL/6	Methylation	cgi_16711	0	0.864131082000437
chrX	71962927	C57BL/6	Methylation	cgi_16711	0	0.8399396424253067
chrX	71962944	C57BL/6	Methylation	cgi_16711	0.02561754044125788	0.7476577537088338
chrX	72917852	BALB/c	Methylation	cgi_16714	0.11424661255959412	0
chrX	72917889	BALB/c	Methylation	cgi_16714	0.2923447858146873	0.019106757121744238
chrX	72917917	BALB/c	Methylation	cgi_16714	0.18923362198529717	0.04268051283194042
chrX	72917923	BALB/c	Methylation	cgi_16714	0.5686457499445177	0.01449076938655693
chrX	72917983	BALB/c	Methylation	cgi_16714	0.7161829836246245	0
chrX	72918011	BALB/c	Methylation	cgi_16714	1.2316025964592772e-12	1.3340329338283985e-12
chrX	73353483	BALB/c	Methylation	cgi_16718	0.5763423723938487	0.960670446755449
chrX	74024083	C57BL/6	Methylation	cgi_16732	0	0.6703088118440534
chrX	74024096	C57BL/6	Methylation	cgi_16732	0.024560881999771612	0.4201824014770587
chrX	74255577	BALB/c	Methylation	cgi_16735	0.8634102345818371	0
chrX	74270712	C57BL/6	Methylation	cgi_16736	0	0.9832806990387566
chrX	74270727	C57BL/6	Methylation	cgi_16736	0	0.46857466686072063
chrX	74270737	C57BL/6	Methylation	cgi_16736	0	0.4307297756514162
chrX	74270757	C57BL/6	Methylation	cgi_16736	0.06951560347956601	0.4195994605970407
chrX	74270769	C57BL/6	Methylation	cgi_16736	0.025563916596455138	0.5545145551621392
chrX	74270772	C57BL/6	Methylation	cgi_16736	0.08131904766187067	0.3659141044746165
chrX	74270823	C57BL/6	Methylation	cgi_16736	0.06736668826648053	0.20909073200517378
chrX	74270836	C57BL/6	Methylation	cgi_16736	0	0.4806223058334531
chrX	75967281	BALB/c	Methylation	cgi_16750	0.9134831496640039	0.9599239207898247
chrX	75967320	BALB/c	Methylation	cgi_16750	0.7552172066396579	0.7451510266133012
chrX	81071679	BALB/c	Methylation	cgi_16755	0.3043237966328415	0.1074922600237245
chrX	93831496	C57BL/6	Methylation	cgi_16765	0.008450325770462749	0.6764827482976925
chrX	93921955	BALB/c	Methylation	cgi_16766	0.720537902593004	0.9717331874430101
chrX	93988233	BALB/c	Methylation	cgi_16768	0.9047507256192615	0.5934335049467508
chrX	93988249	BALB/c	Methylation	cgi_16768	0.8001790848821614	0.9802767993246716
chrX	93988300	BALB/c	Methylation	cgi_16768	0.6169959471943285	0.7609075124641055
chrX	93988332	BALB/c	Methylation	cgi_16768	0.7261956136878555	0.89597707428216955
chrX	93988344	BALB/c	Methylation	cgi_16768	0.7985936145512685	0.5609123624805524
chrX	109012847	BALB/c	Methylation	cgi_16853	0	0.6763488413302946
chrX	109012859	BALB/c	Methylation	cgi_16853	0	0.30522720652818963
chrX	109012904	BALB/c	Methylation	cgi_16853	0	0.14343422324271543
chrX	111895720	C57BL/6	Methylation	cgi_16857	0	0.09458245726615623
chrX	111895740	C57BL/6	Methylation	cgi_16857	0.23530373689477363	0.3203591089233747
chrX	111895761	C57BL/6	Methylation	cgi_16857	0.01996682502128146	0.7023005420571016
chrX	111895765	C57BL/6	Methylation	cgi_16857	0.11748575981585299	0.7921626588191759
chrX	111895797	C57BL/6	Methylation	cgi_16857	0	0.9707222642375496
chrX	112601080	BALB/c	Methylation	cgi_16858	0.6432366115550329	0
chrX	112601083	BALB/c	Methylation	cgi_16858	0.6432366115550329	0
chrX	112601086	BALB/c	Methylation	cgi_16858	0.6543955250099451	7.382260516451418e-4
chrX	112601148	BALB/c	Methylation	cgi_16858	0.45272191847311616	0
chrX	112601152	BALB/c	Methylation	cgi_16858	0.8808778930746709	0
chrX	112601163	BALB/c	Methylation	cgi_16858	0.7902915448136889	0
chrX	112601181	BALB/c	Methylation	cgi_16858	0.8688121314074263	0.018051822229248858
chrX	112601190	BALB/c	Methylation	cgi_16858	0.6813214566005357	0
chrX	112601193	BALB/c	Methylation	cgi_16858	0.743391413170307	0
chrX	112601220	BALB/c	Methylation	cgi_16858	0.6671232457971684	0
chrX	119927385	BALB/c	Methylation	cgi_16859	0.5087250944378603	0
chrX	120289913	BALB/c	Methylation	cgi_16860	1.2413869344989022e-12	1.3078676556288966e-12
chrX	120290565	C57BL/6	Methylation	cgi_16860	0	0.8689291962962707
chrX	120290581	C57BL/6	Methylation	cgi_16860	0	0.41092634452504695
chrX	120290585	C57BL/6	Methylation	cgi_16860	0	0.8304954767909046
chrX	134601759	BALB/c	Methylation	cgi_16872	0.6390173041721428	0
chrX	140665622	BALB/c	Methylation	cgi_16904	0.329518632272711	0.08948616459970407
chrX	150587685	BALB/c	Methylation	cgi_16918	0.9450287126209864	0
chrX	150813251	BALB/c	Methylation	cgi_16920	1.2317244930967247e-12	1.332378972804738e-12
chrX	150813286	BALB/c	Methylation	cgi_16920	0.95212979383124	0
chrX	150813358	BALB/c	Methylation	cgi_16920	0.9521297930750471	0
chrX	150813375	BALB/c	Methylation	cgi_16920	1.243677178950664e-12	1.3098663652066758e-12
chrX	150813389	BALB/c	Methylation	cgi_16920	0.41759883173290513	0
chrX	151520850	C57BL/6	Methylation	cgi_16926	0	0.8613747152184941
chrX	151520862	C57BL/6	Methylation	cgi_16926	0	0.9596922924356738
chrX	151520865	C57BL/6	Methylation	cgi_16926	0	0.7773093324125951
chrX	151520880	C57BL/6	Methylation	cgi_16926	0	0.6318643339097103
chrX	151520896	C57BL/6	Methylation	cgi_16926	0	0.4257130145034059
chrX	151520910	C57BL/6	Methylation	cgi_16926	0	0.3516312050458554
chrX	151520931	C57BL/6	Methylation	cgi_16926	0	0.41248786022042605
chrX	151520935	C57BL/6	Methylation	cgi_16926	0	0.9655336920506257
chrX	151520938	C57BL/6	Methylation	cgi_16926	0	0.5352434658117406
chrX	151520944	C57BL/6	Methylation	cgi_16926	0	0.6386884439510576
chrX	151520950	C57BL/6	Methylation	cgi_16926	0	0.47838471265972554
chrX	155624828	C57BL/6	Methylation	cgi_16945	3.0496263814423326e-19	2.2882536261948548e-11
chrX	155624840	C57BL/6	Methylation	cgi_16945	1.2264641199275101e-12	1.3325863593360907e-12
chrX	155624852	C57BL/6	Methylation	cgi_16945	0	0.20338216751853544
chrX	155624860	C57BL/6	Methylation	cgi_16945	0	0.43635383224742263
chrX	155624864	C57BL/6	Methylation	cgi_16945	0	0.20674263547907568
chrX	155624873	C57BL/6	Methylation	cgi_16945	0	0.9113863334033236
chrX	155624891	C57BL/6	Methylation	cgi_16945	0	0.7818437724269179
chrX	155624894	C57BL/6	Methylation	cgi_16945	0	0.7020203959936604
chrX	155624897	C57BL/6	Methylation	cgi_16945	0	0.8450964960143265
chrX	155624903	C57BL/6	Methylation	cgi_16945	0.07673432052438142	0.5838439053382797
chrX	155624909	C57BL/6	Methylation	cgi_16945	0	0.379773595528689
chrX	155624927	C57BL/6	Methylation	cgi_16945	0	0.5094576221101073
chrX	155624929	C57BL/6	Methylation	cgi_16945	0.09079512986091925	0.28248102966995853
chrX	155624939	C57BL/6	Methylation	cgi_16945	0.03854843314451163	0.5561728055310061
chrX	155624941	C57BL/6	Methylation	cgi_16945	0	0.45716256713011705
chrX	155624946	C57BL/6	Methylation	cgi_16945	0.07043132483046934	0.8885619719976909
chrX	155624953	C57BL/6	Methylation	cgi_16945	0	0.87109665291273
chrX	155624960	C57BL/6	Methylation	cgi_16945	0	0.7788486505977916
chrX	155624992	BALB/c	Methylation	cgi_16945	0.20601255581240058	0.006386951257375263
chrX	155625017	BALB/c	Methylation	cgi_16945	0.10340861727674104	0.025355155996641798
chrX	155625120	C57BL/6	Methylation	cgi_16945	0	0.6125049329422602
chrX	160501962	BALB/c	Methylation	cgi_16958	0.6948350980712059	0
chrX	160501968	BALB/c	Methylation	cgi_16958	0.967851932814589	0
chrX	160501991	BALB/c	Methylation	cgi_16958	0.7846408628388359	0.025426401371030805
chrX	160502004	BALB/c	Methylation	cgi_16958	0.9819163709087336	0
chrX	160502045	BALB/c	Methylation	cgi_16958	0.44603001427337846	0.0018581696692391552
chrX	161718241	BALB/c	Methylation	cgi_16962	0.5144342874879426	0.2872103114373616
chrX	161718243	BALB/c	Methylation	cgi_16962	0.8787087347626419	0.04879064942870679
chrX	161907903	C57BL/6	Methylation	cgi_16963	0.37310550699490147	0.5148173539162478
chrX	161908276	BALB/c	Methylation	cgi_16963	0.46607415124861307	0.010625468259321353
chrX	161908299	BALB/c	Methylation	cgi_16963	0	0.07451102614851449
chrX	161908325	BALB/c	Methylation	cgi_16963	0.748638050325889	0
chrX	161908329	BALB/c	Methylation	cgi_16963	0.510036959260135	0
chrX	161908341	C57BL/6	Methylation	cgi_16963	0	0.5598658796014955
chrX	161908341	BALB/c	Methylation	cgi_16963	0.5244143269454163	0.004538481998906088
chrX	161908360	C57BL/6	Methylation	cgi_16963	0	0.38939943347544964
chrX	161908360	BALB/c	Methylation	cgi_16963	0.6225820076351535	0
chrX	161908371	C57BL/6	Methylation	cgi_16963	0	0.36681039853801534
chrX	161908371	BALB/c	Methylation	cgi_16963	0.4455289704328499	0
chrX	161908392	C57BL/6	Methylation	cgi_16963	0	0.4021013712759473
chrX	161908392	BALB/c	Methylation	cgi_16963	1.195837648701523e-12	1.3320015732049669e-12
chrX	161908396	C57BL/6	Methylation	cgi_16963	0	0.7943510395121044
chrX	161908396	BALB/c	Methylation	cgi_16963	0.66475969267848	0
chrX	161908400	C57BL/6	Methylation	cgi_16963	0	0.6933643482147165
chrX	161908400	BALB/c	Methylation	cgi_16963	0.5897157283735611	0.0010418163560941822
chrX	161908409	C57BL/6	Methylation	cgi_16963	0	0.38890756847156854
chrX	161908409	BALB/c	Methylation	cgi_16963	0.21546923136288398	0.018986104018373983
chrX	161908411	C57BL/6	Methylation	cgi_16963	0	0.38890756847156854
chrX	161908414	C57BL/6	Methylation	cgi_16963	0	0.9380175864052027
chrX	163908891	BALB/c	Methylation	cgi_16970	0.19034467917673842	0.017733976608412833
chrX	163908897	BALB/c	Methylation	cgi_16970	0.6930326474480389	0
chrX	163908904	BALB/c	Methylation	cgi_16970	0.6633651698452124	0
chrX	163908918	BALB/c	Methylation	cgi_16970	0.6767767943588006	0
chrX	163908925	BALB/c	Methylation	cgi_16970	0.5487865168269837	0
chrX	163908930	BALB/c	Methylation	cgi_16970	0.5487858230279729	0
chrX	163908941	BALB/c	Methylation	cgi_16970	0.8289902453442926	0
chrX	163908957	BALB/c	Methylation	cgi_16970	0.683657763759612	0
chrX	163908965	BALB/c	Methylation	cgi_16970	0.7334633058288776	0
chrX	48033858	C57BL/6	Methylation	cgi_16644	0.5669671237959939	0.9793518450002736
chrX	48033862	C57BL/6	Methylation	cgi_16644	0.43868332362929136	0.5859608587468427
chrX	48033868	C57BL/6	Methylation	cgi_16644	0.350055543236021	0.7214668664292698
chrX	48033885	C57BL/6	Methylation	cgi_16644	0.3847488024570902	0.5794556186834025
chrX	48033913	C57BL/6	Methylation	cgi_16644	0.16285071301311213	0.6392761502694844
chrX	48034153	C57BL/6	Methylation	cgi_16644	0	0.8839889953598399
chrX	48034153	BALB/c	Methylation	cgi_16644	0.7906005462695606	0.1367514667117578
chrX	48034218	BALB/c	Methylation	cgi_16644	0.5133091400212093	0
chrX	48034224	BALB/c	Methylation	cgi_16644	1.2480915278011458e-12	1.3375413571580134e-12
chrX	51019512	C57BL/6	Methylation	cgi_16659	0.7908477774277048	0.9817833103528205
chrX	51019518	C57BL/6	Methylation	cgi_16659	0.7908477774277048	0.9817833103528205
chrX	51019563	C57BL/6	Methylation	cgi_16659	1.2704140200873984e-5	0.9883705812014362
chrX	52773172	BALB/c	Methylation	cgi_16666	0.7778942015429107	0.9682697071115277
chrX	52773195	BALB/c	Methylation	cgi_16666	0.9220099557172312	0.9692436569573254
chrX	72987026	C57BL/6	Methylation	cgi_16715	0.0803564833324072	0.5338572644844659
chrX	72987105	C57BL/6	Methylation	cgi_16715	0	0.1579701580383652
chrX	72987125	C57BL/6	Methylation	cgi_16715	0	0.3889660587029597
chrX	73639236	BALB/c	Methylation	cgi_16722	3.121834326178326e-11	1.3198810728561317e-12
chrX	74024002	BALB/c	Methylation	cgi_16732	0.32083930774791236	0.011955536031686568
chrX	74024083	BALB/c	Methylation	cgi_16732	0.650541839216752	0
chrX	74024096	BALB/c	Methylation	cgi_16732	0.5378954537776645	0.014445529457146136
chrX	74254730	C57BL/6	Methylation	cgi_16735	0	0.4534014950556409
chrX	74254734	C57BL/6	Methylation	cgi_16735	0	0.8740994838322003
chrX	74254766	C57BL/6	Methylation	cgi_16735	0	0.8438934283674571
chrX	74254768	C57BL/6	Methylation	cgi_16735	0	0.5605327337805469
chrX	74254770	C57BL/6	Methylation	cgi_16735	0	0.7463362983996118
chrX	74254779	C57BL/6	Methylation	cgi_16735	0	0.9629878569285075
chrX	74254785	C57BL/6	Methylation	cgi_16735	0	0.809983628320229
chrX	74254787	C57BL/6	Methylation	cgi_16735	0	0.809983628320229
chrX	74254796	C57BL/6	Methylation	cgi_16735	0	0.9629878569285075
chrX	74254807	C57BL/6	Methylation	cgi_16735	0	0.816959468713307
chrX	74254810	C57BL/6	Methylation	cgi_16735	0	0.6767973847439231
chrX	74254813	C57BL/6	Methylation	cgi_16735	0	0.6767973847439231
chrX	74254818	C57BL/6	Methylation	cgi_16735	0	0.709383944435593
chrX	74254820	C57BL/6	Methylation	cgi_16735	0	0.4964825276111491
chrX	74254830	C57BL/6	Methylation	cgi_16735	0	0.5628355609954748
chrX	74254847	C57BL/6	Methylation	cgi_16735	0.04984298078792723	0.32967503416906735
chrX	94541624	C57BL/6	Methylation	cgi_16775	0	0.426509528582441
chrX	94541628	C57BL/6	Methylation	cgi_16775	0	0.966726531415495
chrX	97072007	C57BL/6	Methylation	cgi_16790	0.7949877234670343	0.9675277283473298
chrX	97072009	C57BL/6	Methylation	cgi_16790	0.9099326532096949	0.9358750047544391
chrX	97072009	BALB/c	Methylation	cgi_16790	0.9134023806509295	0.749352773841644
chrX	97072027	C57BL/6	Methylation	cgi_16790	0.5863174848273045	0.848631142101059
chrX	99470416	BALB/c	Methylation	cgi_16796	0.5544478538632773	0.0020805212503356416
chrX	99470425	BALB/c	Methylation	cgi_16796	0.30600387168549587	0
chrX	99470427	BALB/c	Methylation	cgi_16796	0.09790216539961676	0.023560210017623383
chrX	99470460	BALB/c	Methylation	cgi_16796	0.5882651208579699	0
chrX	103165048	BALB/c	Methylation	cgi_16824	0.8252920958425766	0
chrX	103165053	BALB/c	Methylation	cgi_16824	0.9222096341582285	0
chrX	103165064	BALB/c	Methylation	cgi_16824	0.4753596449733844	0.10766432112731315
chrX	111895998	BALB/c	Methylation	cgi_16857	0.5276174592298364	0.990669244514266
chrX	111896040	BALB/c	Methylation	cgi_16857	0.3198130644555231	0.8962015495432137
chrX	112600616	BALB/c	Methylation	cgi_16858	0.6810650552847953	0.10298458591415681
chrX	112600620	BALB/c	Methylation	cgi_16858	0.13428975177033933	0.03250148271332272
chrX	112600622	BALB/c	Methylation	cgi_16858	0.2778694848183022	0.07660875297906417
chrX	112600630	BALB/c	Methylation	cgi_16858	0.1314131630715215	0.024145737264551156
chrX	112600668	BALB/c	Methylation	cgi_16858	0.15104218256633384	0
chrX	112600673	BALB/c	Methylation	cgi_16858	0.7263996257450371	0
chrX	112600699	BALB/c	Methylation	cgi_16858	0.37310955896046455	0
chrX	112600709	BALB/c	Methylation	cgi_16858	0.5964824644715049	0
chrX	112600719	BALB/c	Methylation	cgi_16858	0.6962985369367232	0
chrX	112600722	BALB/c	Methylation	cgi_16858	0.6319713648022873	0
chrX	112600724	BALB/c	Methylation	cgi_16858	0.45475235408266057	0.007322141150798744
chrX	112600729	BALB/c	Methylation	cgi_16858	0.7513113020698886	0.0670118871363794
chrX	112600735	BALB/c	Methylation	cgi_16858	0.764962881358575	0
chrX	112601268	BALB/c	Methylation	cgi_16858	0.500414671212942	0.057387581531874884
chrX	112601271	BALB/c	Methylation	cgi_16858	1.2192241210480052e-12	1.2972627513497926e-12
chrX	112601836	C57BL/6	Methylation	cgi_16858	0	0.6183074533400659
chrX	112601850	C57BL/6	Methylation	cgi_16858	0	0.10188644117226328
chrX	112601899	C57BL/6	Methylation	cgi_16858	0	0.6187571116924062
chrX	120290451	BALB/c	Methylation	cgi_16860	1.2392920539087796e-12	1.3170098080350085e-12
chrX	120290474	BALB/c	Methylation	cgi_16860	1.2392920539087796e-12	1.3170098080350085e-12
chrX	120290479	BALB/c	Methylation	cgi_16860	1.2325851404302226e-12	1.3163074900729375e-12
chrX	120290483	BALB/c	Methylation	cgi_16860	0.16862466165735926	0
chrX	134307985	C57BL/6	Methylation	cgi_16867	0	0.4794917516408928
chrX	134307987	C57BL/6	Methylation	cgi_16867	0	0.5539548627726592
chrX	134307990	C57BL/6	Methylation	cgi_16867	0	0.9780511852898978
chrX	134308000	C57BL/6	Methylation	cgi_16867	0	0.6932039921609027
chrX	134625781	C57BL/6	Methylation	cgi_16873	8.0368017396611245e-13	1.3202932552720153e-12
chrX	134625890	C57BL/6	Methylation	cgi_16873	0.9770109623558787	0.4157614579469858
chrX	140061108	BALB/c	Methylation	cgi_16900	1.2291756940674059e-12	1.3202722440692486e-12
chrX	150813017	BALB/c	Methylation	cgi_16920	1.2243266175154852e-12	1.3105009902006618e-12
chrX	150813023	BALB/c	Methylation	cgi_16920	0.9273203349388277	0
chrX	150813025	BALB/c	Methylation	cgi_16920	0.9273203349388277	0
chrX	150813037	BALB/c	Methylation	cgi_16920	1.2122670173046317e-12	1.3014511202715993e-12
chrX	150813186	BALB/c	Methylation	cgi_16920	0.5253799553513679	0
chrX	150813217	BALB/c	Methylation	cgi_16920	0.9139117811117655	0
chrX	150813233	BALB/c	Methylation	cgi_16920	3.6406468987572816e-12	1.3108323622043814e-12
chrX	155624518	C57BL/6	Methylation	cgi_16945	0	0.17931845045084985
chrX	155624547	C57BL/6	Methylation	cgi_16945	0	0.2292350024514587
chrX	155624573	C57BL/6	Methylation	cgi_16945	0	0.5555869167831539
chrX	155624598	C57BL/6	Methylation	cgi_16945	0	0.5707678795594786
chrX	160137857	BALB/c	Methylation	cgi_16956	0.3374842211453655	0.041434218677938374
chrX	163957930	C57BL/6	Methylation	cgi_16971	0	0.6933647302777671
chrX	163957934	C57BL/6	Methylation	cgi_16971	0	0.5252342327372883
chrX	163957938	C57BL/6	Methylation	cgi_16971	0	0.8940447291814311
chrX	163957945	C57BL/6	Methylation	cgi_16971	0	0.442859169685662
chrX	163957948	C57BL/6	Methylation	cgi_16971	0	0.541540378726318
chrX	163957957	C57BL/6	Methylation	cgi_16971	0	0.5434893645467119
chrX	163957972	C57BL/6	Methylation	cgi_16971	0	0.645809393343706
chrX	163957993	C57BL/6	Methylation	cgi_16971	0	0.7229058676375745
chrX	164419131	BALB/c	Methylation	cgi_16973	0.18133517241683722	0.026559687626216216
chrX	164419137	BALB/c	Methylation	cgi_16973	0.14223306743225364	0.1967500821535184
chrX	164419245	BALB/c	Methylation	cgi_16973	0	1.3200431044792542e-12
chrX	164419804	BALB/c	Methylation	cgi_16973	0	0.4615791931559732
chrX	164419813	BALB/c	Methylation	cgi_16973	0	0.8405379931138686
chrX	164419823	BALB/c	Methylation	cgi_16973	0	0.678218552260405
chrX	164419871	BALB/c	Methylation	cgi_16973	1.2468521844526692e-12	1.3203131530126658e-12
chrX	169985354	BALB/c	Methylation	cgi_16984	0.7152660390299229	0.932463917806301
chrX	36330241	C57BL/6	Methylation	cgi_16616	1.2401706979579673e-12	1.231490844085623e-12
chrX	48034734	C57BL/6	Methylation	cgi_16644	0	0.3196869825211762
chrX	48034737	C57BL/6	Methylation	cgi_16644	0.0048705993696173825	0.18797106402228006
chrX	48034739	C57BL/6	Methylation	cgi_16644	0.19410547528247343	0.1859707617235325
chrX	48034864	C57BL/6	Methylation	cgi_16644	0	0.6890504517674378
chrX	48034896	C57BL/6	Methylation	cgi_16644	0	0.6201760894972294
chrX	48034898	C57BL/6	Methylation	cgi_16644	0	0.22862399920252813
chrX	48035298	C57BL/6	Methylation	cgi_16644	0.01748306553755863	0.9959465694651385
chrX	68678631	C57BL/6	Methylation	cgi_16700	0	0.226526472888815
chrX	72987125	BALB/c	Methylation	cgi_16715	0.33135938375381574	0.08880437551227009
chrX	72987182	BALB/c	Methylation	cgi_16715	0.8744706163252983	0
chrX	72987207	BALB/c	Methylation	cgi_16715	0.7170490666614666	0.013417281145341086
chrX	74255577	C57BL/6	Methylation	cgi_16735	1.2651719071463916e-12	1.1002975793141274e-12
chrX	74270243	BALB/c	Methylation	cgi_16736	0.9424171479139664	0
chrX	81071691	BALB/c	Methylation	cgi_16755	0.47649742930604755	0.024770274346394585
chrX	93831496	BALB/c	Methylation	cgi_16765	0.6979954872550361	0.03168532079105047
chrX	94636877	C57BL/6	Methylation	cgi_16776	0.47147742036705026	0.7576192744152928
chrX	99470370	BALB/c	Methylation	cgi_16796	0.5594735197860526	0
chrX	99470372	BALB/c	Methylation	cgi_16796	0.974489412842635	0
chrX	101222786	BALB/c	Methylation	cgi_16803	0.5083344117360411	0
chrX	101222844	BALB/c	Methylation	cgi_16803	0.8720095134554517	0
chrX	120292790	C57BL/6	Methylation	cgi_16861	1.2399025803268015e-12	1.2476264988558844e-12
chrX	120292868	C57BL/6	Methylation	cgi_16861	0	0.22418457258474347
chrX	120292870	C57BL/6	Methylation	cgi_16861	0	0.08486696380643678
chrX	120292886	C57BL/6	Methylation	cgi_16861	0	0.5333477291485831
chrX	120292889	C57BL/6	Methylation	cgi_16861	0.0037176437136401145	0.054778230487353356
chrX	120292892	C57BL/6	Methylation	cgi_16861	0.06154131093645888	0.12281282401132512
chrX	120292895	C57BL/6	Methylation	cgi_16861	0	0.08936826505038337
chrX	120292903	C57BL/6	Methylation	cgi_16861	0	0.49867749487822605
chrX	120292912	C57BL/6	Methylation	cgi_16861	0	0.20265025563203798
chrX	120292919	C57BL/6	Methylation	cgi_16861	0	0.30208717356944514
chrX	120292924	C57BL/6	Methylation	cgi_16861	0	0.10748705784084887
chrX	120292942	C57BL/6	Methylation	cgi_16861	0.024793139004161427	0.41870580198596513
chrX	120292955	C57BL/6	Methylation	cgi_16861	0.004124073386148435	0.14054485146736131
chrX	120292962	C57BL/6	Methylation	cgi_16861	0	0.2043162765304712
chrX	120292981	C57BL/6	Methylation	cgi_16861	1.2522766194612579e-12	1.3212391790128943e-12
chrX	120292988	C57BL/6	Methylation	cgi_16861	0	0.11999481365484467
chrX	140665510	BALB/c	Methylation	cgi_16904	0.6818811077732061	0.03750330755091343
chrX	140665521	BALB/c	Methylation	cgi_16904	0.649208520194579	0.02821397809366533
chrX	140665571	BALB/c	Methylation	cgi_16904	0.4968614990145001	0
chrX	140665576	BALB/c	Methylation	cgi_16904	0.6539504708811539	0.016947052939475737
chrX	140665586	BALB/c	Methylation	cgi_16904	0.39576802054917704	8.052040829252835e-4
chrX	140665599	BALB/c	Methylation	cgi_16904	0.6481186595950477	0
chrX	141721106	C57BL/6	Methylation	cgi_16905	0.08943829983915517	0.9319896063433472
chrX	141721243	C57BL/6	Methylation	cgi_16905	6.676949604276557e-4	0.13794445502212166
chrX	150588734	BALB/c	Methylation	cgi_16918	0.3582269220155416	0
chrX	160138619	C57BL/6	Methylation	cgi_16956	0	0.660125362683439
chrX	160138624	C57BL/6	Methylation	cgi_16956	0	0.40567420526787024
chrX	160138673	C57BL/6	Methylation	cgi_16956	0	0.6642647005645799
chrX	160138690	C57BL/6	Methylation	cgi_16956	0	0.6068196554253504
chrX	160138712	C57BL/6	Methylation	cgi_16956	0	0.5983591974653881
chrX	161718241	C57BL/6	Methylation	cgi_16962	0.10856473832069431	0.4688923109510746
chrX	161718243	C57BL/6	Methylation	cgi_16962	0	0.6963712354882096
chrX	161718301	C57BL/6	Methylation	cgi_16962	0.09803033797193417	0.5337692170025367
chrX	161718311	C57BL/6	Methylation	cgi_16962	0.036876618652549195	0.9497795028713494
chrX	162760642	C57BL/6	Methylation	cgi_16966	1.2435899413063234e-12	1.3212630150178068e-12
chrX	162760655	C57BL/6	Methylation	cgi_16966	0	0.9515290140170444
chrX	162760660	C57BL/6	Methylation	cgi_16966	0	0.2725194371557157
chrX	162760673	C57BL/6	Methylation	cgi_16966	0	0.6276324972215027
chrX	162760678	C57BL/6	Methylation	cgi_16966	0	0.9448370240393031
chrX	163957825	C57BL/6	Methylation	cgi_16971	1.2684614715877892e-12	1.0968216286292526e-12
chrX	163957857	C57BL/6	Methylation	cgi_16971	1.2627696580884615e-12	1.0968487860742298e-12
chrX	163957859	C57BL/6	Methylation	cgi_16971	0	0.7614934517180949
chrX	163957869	C57BL/6	Methylation	cgi_16971	0	0.9010011483772923
chrX	164420049	BALB/c	Methylation	cgi_16973	1.2430845819521568e-12	1.3314859138499988e-12
chrX	164420070	BALB/c	Methylation	cgi_16973	1.2430845819521568e-12	1.3314859138499988e-12
chrX	164420078	BALB/c	Methylation	cgi_16973	0.28654042662250656	0.024526940028159472
chrX	164420098	BALB/c	Methylation	cgi_16973	0.6228334276509141	0.004410220499205695
chrX	11492819	BALB/c	Methylation	cgi_16573	0	0.9803796631227879
chrX	48453489	C57BL/6	Methylation	cgi_16652	8.239649373586487e-4	0.16844829344784445
chrX	48453491	C57BL/6	Methylation	cgi_16652	0	0.4740558193582893
chrX	48453504	C57BL/6	Methylation	cgi_16652	0	0.6900860959373776
chrX	48453512	C57BL/6	Methylation	cgi_16652	0	0.5466243993913301
chrX	48453517	C57BL/6	Methylation	cgi_16652	0	0.5536874568466654
chrX	48453519	C57BL/6	Methylation	cgi_16652	0	0.5496597858534369
chrX	48453531	C57BL/6	Methylation	cgi_16652	0.07141736417623272	0.43149292784987076
chrX	48453534	C57BL/6	Methylation	cgi_16652	0.09384695216739909	0.6642408582105287
chrX	48453540	C57BL/6	Methylation	cgi_16652	0.10321552950766509	0.49906668488907646
chrX	48453543	C57BL/6	Methylation	cgi_16652	0	0.681580934465547
chrX	48453556	C57BL/6	Methylation	cgi_16652	0	0.8026251712370938
chrX	48453559	C57BL/6	Methylation	cgi_16652	0	0.6658460132907912
chrX	48453567	C57BL/6	Methylation	cgi_16652	0	0.6548291707788622
chrX	48453571	C57BL/6	Methylation	cgi_16652	0	0.3294391618047788
chrX	48453575	C57BL/6	Methylation	cgi_16652	0	0.602823320245904
chrX	48453579	C57BL/6	Methylation	cgi_16652	0	0.25867003662227966
chrX	48453602	C57BL/6	Methylation	cgi_16652	0	0.7202100595612353
chrX	48453609	C57BL/6	Methylation	cgi_16652	0	0.46151197071236777
chrX	71049861	C57BL/6	Methylation	cgi_16705	0	0.5255475982020378
chrX	73502795	C57BL/6	Methylation	cgi_16720	0.24408267417646162	0.7422898738746078
chrX	73502816	C57BL/6	Methylation	cgi_16720	0.13349597441696645	0.5905859655398472
chrX	74023955	BALB/c	Methylation	cgi_16732	0.6519482044275384	0
chrX	74023974	BALB/c	Methylation	cgi_16732	0.580125353391904	0
chrX	93831432	C57BL/6	Methylation	cgi_16765	0	0.9942859270597455
chrX	93831440	C57BL/6	Methylation	cgi_16765	0	0.9881631688945018
chrX	93831512	C57BL/6	Methylation	cgi_16765	1.2603666917588027e-12	1.330963299530829e-12
chrX	93831518	C57BL/6	Methylation	cgi_16765	0	0.9964956040728562
chrX	93921955	C57BL/6	Methylation	cgi_16766	0.924555440335442	0.9688994561003181
chrX	93922035	C57BL/6	Methylation	cgi_16766	0.9101239418588244	0.9802549902345171
chrX	103164999	C57BL/6	Methylation	cgi_16824	0	0.8343848905573363
chrX	103165005	C57BL/6	Methylation	cgi_16824	0	0.9257742174167884
chrX	103165020	C57BL/6	Methylation	cgi_16824	0	0.8175863687133986
chrX	103165038	C57BL/6	Methylation	cgi_16824	0	0.9255162218866886
chrX	103165048	C57BL/6	Methylation	cgi_16824	0.0647860509860715	0.6694185199565039
chrX	103165053	C57BL/6	Methylation	cgi_16824	0	0.6367886218569524
chrX	103165064	C57BL/6	Methylation	cgi_16824	0.03438937934243154	0.5166525740818789
chrX	105765213	BALB/c	Methylation	cgi_16844	0.7285999864213851	0.008297823213573469
chrX	105765216	BALB/c	Methylation	cgi_16844	0.44491955321869237	0
chrX	105765218	BALB/c	Methylation	cgi_16844	0.8532811735650022	0.15390642628314008
chrX	105765226	BALB/c	Methylation	cgi_16844	0.5317808863493545	0.010868521161977928
chrX	105765247	BALB/c	Methylation	cgi_16844	0.3479179303871549	0.0898409920756049
chrX	105765255	BALB/c	Methylation	cgi_16844	0.5838876831084487	0.07137939323600925
chrX	105765284	BALB/c	Methylation	cgi_16844	0.1614583242752743	0.015977296981197594
chrX	105765292	BALB/c	Methylation	cgi_16844	0.6676229532006879	0
chrX	105765296	BALB/c	Methylation	cgi_16844	0.4348906618865381	0
chrX	112600699	C57BL/6	Methylation	cgi_16858	0	0.33256458296983715
chrX	112600709	C57BL/6	Methylation	cgi_16858	0	0.34850132140271817
chrX	112600714	C57BL/6	Methylation	cgi_16858	0	0.5375598090270438
chrX	112600719	C57BL/6	Methylation	cgi_16858	0	0.4438105584114993
chrX	112600722	C57BL/6	Methylation	cgi_16858	0	0.3556860204304012
chrX	112600724	C57BL/6	Methylation	cgi_16858	0	0.4954864834298701
chrX	112600729	C57BL/6	Methylation	cgi_16858	0	0.8732099263442654
chrX	112600735	C57BL/6	Methylation	cgi_16858	0	0.558409611136335
chrX	112600747	C57BL/6	Methylation	cgi_16858	0	0.47250903551680384
chrX	112600758	C57BL/6	Methylation	cgi_16858	0	0.4967051083202958
chrX	112600765	C57BL/6	Methylation	cgi_16858	0	0.5925121651956808
chrX	112600773	C57BL/6	Methylation	cgi_16858	0.027957348178498022	0.6210958868845624
chrX	112600781	C57BL/6	Methylation	cgi_16858	0	0.1679390746061809
chrX	112600785	C57BL/6	Methylation	cgi_16858	0	0.1679390746061809
chrX	112600789	C57BL/6	Methylation	cgi_16858	0	0.1461166114077339
chrX	112600810	C57BL/6	Methylation	cgi_16858	0	0.5947995787450602
chrX	112600817	C57BL/6	Methylation	cgi_16858	1.2312428432710704e-12	1.3069495546884114e-12
chrX	112600824	C57BL/6	Methylation	cgi_16858	0	0.20489560902339632
chrX	112600826	C57BL/6	Methylation	cgi_16858	0	0.5528309395913535
chrX	140061257	BALB/c	Methylation	cgi_16900	0.6528659650159928	0.15616435728125
chrX	140061263	BALB/c	Methylation	cgi_16900	0.6295461856747082	0
chrX	150587893	C57BL/6	Methylation	cgi_16918	0	0.7544242903647862
chrX	150587912	C57BL/6	Methylation	cgi_16918	0	0.9054734032080983
chrX	150657596	BALB/c	Methylation	cgi_16919	0.4028039579047763	0
chrX	150657658	BALB/c	Methylation	cgi_16919	0.48947562192495936	0.11064131050967665
chrX	151520834	BALB/c	Methylation	cgi_16926	0.9910900666055661	0
chrX	151520850	BALB/c	Methylation	cgi_16926	0.9900220204878334	0
chrX	151520853	BALB/c	Methylation	cgi_16926	0.23157288843357995	0
chrX	151520862	BALB/c	Methylation	cgi_16926	0.99511766744690755	0
chrX	151520865	BALB/c	Methylation	cgi_16926	0.5844301399796394	0
chrX	151520880	BALB/c	Methylation	cgi_16926	0.5482387661581718	0
chrX	151520896	BALB/c	Methylation	cgi_16926	0.9314096576997482	0
chrX	151520898	C57BL/6	Methylation	cgi_16926	0	0.7691485882925451
chrX	151520898	BALB/c	Methylation	cgi_16926	0.9357245559771259	0
chrX	151520910	BALB/c	Methylation	cgi_16926	0.8121172348782919	0
chrX	151520931	BALB/c	Methylation	cgi_16926	0.15213742393218618	0
chrX	151520935	BALB/c	Methylation	cgi_16926	0.7247925652740005	0
chrX	151520938	BALB/c	Methylation	cgi_16926	0.16537214852230486	0
chrX	151520944	BALB/c	Methylation	cgi_16926	0.4644250016112971	0
chrX	151520950	BALB/c	Methylation	cgi_16926	0.31968139807592943	0
chrX	151520963	C57BL/6	Methylation	cgi_16926	0	0.6578861647708906
chrX	151520975	C57BL/6	Methylation	cgi_16926	0	0.6543321627567845
chrX	155624561	C57BL/6	Methylation	cgi_16945	0	0.4978892148503331
chrX	155624649	C57BL/6	Methylation	cgi_16945	0	0.7610514170364822
chrX	155624651	C57BL/6	Methylation	cgi_16945	0	0.5057855449249382
chrX	155624653	C57BL/6	Methylation	cgi_16945	0	0.4907111286676642
chrX	155624663	C57BL/6	Methylation	cgi_16945	0	0.39590617142600304
chrX	155624669	C57BL/6	Methylation	cgi_16945	0.03088171449319307	0.9962089387099712
chrX	160137480	BALB/c	Methylation	cgi_16956	0.5790514087240877	0
chrX	160137501	BALB/c	Methylation	cgi_16956	0.6255576284368678	0
chrX	160137509	BALB/c	Methylation	cgi_16956	0.8986724977727191	0
chrX	160137568	BALB/c	Methylation	cgi_16956	0.3183783916528641	0
chrX	160137629	BALB/c	Methylation	cgi_16956	1.246139249035215e-12	1.2758602112968485e-12
chrX	161718146	BALB/c	Methylation	cgi_16962	0.638761082180994	0.12409718661988803
chrX	161718185	BALB/c	Methylation	cgi_16962	0.7886356176604703	0.06776410873085341
chrX	162760528	BALB/c	Methylation	cgi_16966	0.8309917168836014	0
chrX	162760531	BALB/c	Methylation	cgi_16966	0.659260634232765	0.020555345377030857
chrX	162760552	BALB/c	Methylation	cgi_16966	0.9809074642108079	0
chrX	162760561	BALB/c	Methylation	cgi_16966	0.9756866904682546	0
chrX	162760577	BALB/c	Methylation	cgi_16966	0.841207338581044	0
chrX	162760581	BALB/c	Methylation	cgi_16966	0.9652841653164277	0
chrX	162760590	BALB/c	Methylation	cgi_16966	0.9667641479514678	0
chrX	162760595	BALB/c	Methylation	cgi_16966	0.3267050404796809	0
chrX	162760617	BALB/c	Methylation	cgi_16966	0.4470159479919642	0
chrX	162760624	BALB/c	Methylation	cgi_16966	0.9510922910126332	0
chrX	162760642	BALB/c	Methylation	cgi_16966	0.48193352973148784	0
chrX	162760655	BALB/c	Methylation	cgi_16966	0.48377469924699473	0.07493966157578451
chrX	162760660	BALB/c	Methylation	cgi_16966	1.2712603444759794e-12	1.321789429007202e-12
chrX	162760673	BALB/c	Methylation	cgi_16966	0.9253688980240663	0
chrX	162760678	BALB/c	Methylation	cgi_16966	0.4869589540464638	0
chrX	163908864	C57BL/6	Methylation	cgi_16970	0.01687846263378001	0.5219290156890389
chrX	163908870	C57BL/6	Methylation	cgi_16970	0.02377448589464126	0.6668810515096458
chrX	163908872	C57BL/6	Methylation	cgi_16970	0.045113584528544505	0.4513476699363909
chrX	163908891	C57BL/6	Methylation	cgi_16970	0.04878381187154838	0.1319833143388752
chrX	163908897	C57BL/6	Methylation	cgi_16970	0.013338124469420872	0.30815271210290873
chrX	163908904	C57BL/6	Methylation	cgi_16970	0.008251642339862598	0.46025576510843735
chrX	163908918	C57BL/6	Methylation	cgi_16970	0	0.6263088960509745
chrX	163908925	C57BL/6	Methylation	cgi_16970	0	0.5535598838768576
chrX	163908930	C57BL/6	Methylation	cgi_16970	0	0.6101879581333496
chrX	163908941	C57BL/6	Methylation	cgi_16970	0	0.7166416520756697
chrX	163908957	C57BL/6	Methylation	cgi_16970	0	0.6386430377082543
chrX	163908965	C57BL/6	Methylation	cgi_16970	0	0.6677563825095506
chrX	163908974	C57BL/6	Methylation	cgi_16970	0	0.9412348926437297
chrX	163908983	C57BL/6	Methylation	cgi_16970	0.005468287151811204	0.528040738051662
chrX	163908998	C57BL/6	Methylation	cgi_16970	0	0.6227990758431858
chrX	163909005	C57BL/6	Methylation	cgi_16970	0	0.3086703530066326
chrX	163909013	C57BL/6	Methylation	cgi_16970	0	0.9630806249648912
chrX	164419426	BALB/c	Methylation	cgi_16973	0.7077391673899055	0
chrX	164419456	BALB/c	Methylation	cgi_16973	1.3084615380470733e-12	1.3309003997195807e-12
chrX	164419465	BALB/c	Methylation	cgi_16973	0.1675645649859432	0.006491668629799245
chrX	164419473	BALB/c	Methylation	cgi_16973	0.1675645649859432	0.006491668629799245
chrX	164419492	BALB/c	Methylation	cgi_16973	0.6114876147925892	0.04820865288539545
chrX	164419497	BALB/c	Methylation	cgi_16973	0.8281238995066553	0
chrX	164419508	BALB/c	Methylation	cgi_16973	1.2282691669662915e-12	1.3159332067108237e-12
chrX	164419525	BALB/c	Methylation	cgi_16973	0.8281813919342753	0
chrX	164419535	BALB/c	Methylation	cgi_16973	0.33442874333504274	0.34976110897779633
chrX	164419546	BALB/c	Methylation	cgi_16973	0.3190928147647546	0.3508240512162847
chrX	169985569	C57BL/6	Methylation	cgi_16984	5.210845729866201e-6	0.9965029000861758
chrX	53268975	C57BL/6	Methylation	cgi_16671	0	0.8480296390557689
chrX	53268999	C57BL/6	Methylation	cgi_16671	0	0.9431613244680727
chrX	72987013	C57BL/6	Methylation	cgi_16715	0	0.8688870888522858
chrX	72987364	BALB/c	Methylation	cgi_16715	0.5755197207352499	0
chrX	72987374	BALB/c	Methylation	cgi_16715	0.8628731438186528	0
chrX	72987382	BALB/c	Methylation	cgi_16715	0.6818703709206021	0
chrX	72987384	BALB/c	Methylation	cgi_16715	0.7732332889517973	0
chrX	72987386	BALB/c	Methylation	cgi_16715	0.7325108936936008	0
chrX	72987398	BALB/c	Methylation	cgi_16715	0.7915547806083562	0.02937795212935652
chrX	72987403	BALB/c	Methylation	cgi_16715	0.5955757684776828	0.004094489917533078
chrX	72987410	BALB/c	Methylation	cgi_16715	0.4768271963849928	0.051144055004672145
chrX	72987412	BALB/c	Methylation	cgi_16715	0.7032513352418219	0
chrX	72987416	BALB/c	Methylation	cgi_16715	0.2914944805395635	0
chrX	72987422	BALB/c	Methylation	cgi_16715	0.5810666457132136	0
chrX	72987424	BALB/c	Methylation	cgi_16715	0.7085510645695862	0
chrX	72987429	BALB/c	Methylation	cgi_16715	0.9969008942770536	0
chrX	72987453	BALB/c	Methylation	cgi_16715	0.9947769883009513	0
chrX	72987463	BALB/c	Methylation	cgi_16715	0.7603387881125905	0
chrX	72987465	BALB/c	Methylation	cgi_16715	0.8914427739497311	0
chrX	72987472	BALB/c	Methylation	cgi_16715	0.59327054351753	0.07173478890951845
chrX	72987480	BALB/c	Methylation	cgi_16715	0.2705499819424893	0.027333310941780344
chrX	72987492	BALB/c	Methylation	cgi_16715	0.746696412266805	0
chrX	72987504	BALB/c	Methylation	cgi_16715	0.8329676727566012	0
chrX	73422422	BALB/c	Methylation	cgi_16719	0.9055689186091097	0.9894660494515788
chrX	73422428	BALB/c	Methylation	cgi_16719	0.9055689186091097	0.9894660494515788
chrX	73422432	BALB/c	Methylation	cgi_16719	0.9135489777763429	0.9895636773093281
chrX	73422444	BALB/c	Methylation	cgi_16719	0.91374064829848	0.9864116074898017
chrX	73422447	BALB/c	Methylation	cgi_16719	0.91374064829848	0.9864116074898017
chrX	94541730	BALB/c	Methylation	cgi_16775	0.6644195444647663	0
chrX	94541734	BALB/c	Methylation	cgi_16775	0.5223455911255873	0
chrX	94541758	BALB/c	Methylation	cgi_16775	0.4030768544275548	0
chrX	94541777	BALB/c	Methylation	cgi_16775	0.17888567628495275	0.009117002019145773
chrX	94541803	BALB/c	Methylation	cgi_16775	0.6572419825471604	0
chrX	99470478	BALB/c	Methylation	cgi_16796	0.9125701492072096	0
chrX	99470481	BALB/c	Methylation	cgi_16796	0.4310355068800459	0
chrX	105765284	C57BL/6	Methylation	cgi_16844	0	0.6667934615258138
chrX	105765296	C57BL/6	Methylation	cgi_16844	0.06713115808683784	0.7357617380408635
chrX	111895720	BALB/c	Methylation	cgi_16857	0.23399986584198332	0.35674098093098605
chrX	112600747	BALB/c	Methylation	cgi_16858	0.7678335292834612	0
chrX	112600765	BALB/c	Methylation	cgi_16858	0.9854976776239981	0
chrX	112600810	BALB/c	Methylation	cgi_16858	0.725407989327477	0
chrX	112600817	BALB/c	Methylation	cgi_16858	0.2283659373845698	0
chrX	112600824	BALB/c	Methylation	cgi_16858	0.7442387375785682	0
chrX	112600839	BALB/c	Methylation	cgi_16858	0.37700167989770894	0
chrX	112600841	BALB/c	Methylation	cgi_16858	0.39617492707852925	0
chrX	112600848	BALB/c	Methylation	cgi_16858	0.6908147818914485	0
chrX	112600859	BALB/c	Methylation	cgi_16858	0.5697496513644011	0.020892404725367124
chrX	112600862	BALB/c	Methylation	cgi_16858	0.6187074520910798	0
chrX	112600871	BALB/c	Methylation	cgi_16858	0.3801016089413191	0
chrX	112600877	BALB/c	Methylation	cgi_16858	0.5220569736354028	0
chrX	112600889	BALB/c	Methylation	cgi_16858	0.7865881162921288	0
chrX	112600897	BALB/c	Methylation	cgi_16858	0.8474165460294734	0
chrX	134585477	BALB/c	Methylation	cgi_16871	0.4154937890777594	0
chrX	134585484	BALB/c	Methylation	cgi_16871	0.15272793365737233	0
chrX	134585500	BALB/c	Methylation	cgi_16871	0.9287758605788509	0
chrX	134585520	BALB/c	Methylation	cgi_16871	0.7274858056777443	0
chrX	134585528	BALB/c	Methylation	cgi_16871	0.5977299130674593	0
chrX	134585539	BALB/c	Methylation	cgi_16871	0.6931258267271151	0
chrX	134585541	BALB/c	Methylation	cgi_16871	0.5347312730987763	0
chrX	134585550	BALB/c	Methylation	cgi_16871	0.4647456471938142	0
chrX	134585573	BALB/c	Methylation	cgi_16871	0.09492546545097014	8.346780290562236e-5
chrX	134585579	BALB/c	Methylation	cgi_16871	1.258704432812586e-12	1.3080608933995538e-12
chrX	134585614	BALB/c	Methylation	cgi_16871	0.13351198494237287	0.02040548994254635
chrX	134585617	BALB/c	Methylation	cgi_16871	0.9537965562810191	0
chrX	134585626	BALB/c	Methylation	cgi_16871	0.7240358152793155	0
chrX	134602063	BALB/c	Methylation	cgi_16872	0.6381137487824609	0
chrX	134602132	BALB/c	Methylation	cgi_16872	0.6311401473280824	0.09318329500835705
chrX	134602172	BALB/c	Methylation	cgi_16872	0.9271025715255403	0
chrX	140665599	C57BL/6	Methylation	cgi_16904	0	0.7974640926867976
chrX	140665622	C57BL/6	Methylation	cgi_16904	0	0.6775944689255793
chrX	140665634	C57BL/6	Methylation	cgi_16904	0	0.5259710271151123
chrX	140665639	C57BL/6	Methylation	cgi_16904	0	0.5605935698972289
chrX	151095846	BALB/c	Methylation	cgi_16923	0.5179530358581139	0
chrX	151095876	BALB/c	Methylation	cgi_16923	0.4744267238688248	0.015603809217903592
chrX	151095928	BALB/c	Methylation	cgi_16923	1	0
chrX	151095942	BALB/c	Methylation	cgi_16923	0.6350869165404194	0
chrX	151095945	BALB/c	Methylation	cgi_16923	0.27626857766371427	0.20009611933224847
chrX	151520963	BALB/c	Methylation	cgi_16926	0.9001811873334784	0
chrX	159255351	BALB/c	Methylation	cgi_16950	0.4987900065523107	0
chrX	159255353	BALB/c	Methylation	cgi_16950	0.47219013143890926	0
chrX	159255388	BALB/c	Methylation	cgi_16950	0.7804813759586411	0
chrX	160137823	C57BL/6	Methylation	cgi_16956	0	0.9703674565931227
chrX	160137832	C57BL/6	Methylation	cgi_16956	0	0.9703674565931227
chrX	160137839	C57BL/6	Methylation	cgi_16956	0	0.5302850298740805
chrX	160137843	C57BL/6	Methylation	cgi_16956	0	0.5289319802212622
chrX	160137857	C57BL/6	Methylation	cgi_16956	0	0.9655868244204872
chrX	160137879	C57BL/6	Methylation	cgi_16956	0	0.770721995942643
chrX	160137886	C57BL/6	Methylation	cgi_16956	0	0.97180640417613
chrX	160137934	C57BL/6	Methylation	cgi_16956	0	0.8631977172162449
chrX	161907857	BALB/c	Methylation	cgi_16963	0.2537167918137711	0.30542238665157057
chrX	161907862	BALB/c	Methylation	cgi_16963	0.2770595645067112	0.07680159478998246
chrX	48033800	BALB/c	Methylation	cgi_16644	0.5561843103230879	0
chrX	53056593	BALB/c	Methylation	cgi_16670	0.1934356263919962	0
chrX	53056603	BALB/c	Methylation	cgi_16670	1.241593234980123e-12	1.3070285381057376e-12
chrX	53056628	BALB/c	Methylation	cgi_16670	0.40783798309974967	0
chrX	68678471	BALB/c	Methylation	cgi_16700	0.7095079853046774	0.01288633270696501
chrX	68678487	BALB/c	Methylation	cgi_16700	0.7369275988716988	0.001518978376141773
chrX	68678492	BALB/c	Methylation	cgi_16700	0.804499605307546	0
chrX	68678501	BALB/c	Methylation	cgi_16700	0.15600880556498514	0.011647284828855069
chrX	68678523	BALB/c	Methylation	cgi_16700	0.3484063862481054	0.01824315387636695
chrX	68678525	BALB/c	Methylation	cgi_16700	0.12620889439174168	0.004144285009402603
chrX	68678532	BALB/c	Methylation	cgi_16700	0.3034373601120397	0.0032769107196416376
chrX	68678540	BALB/c	Methylation	cgi_16700	0.8438614735602009	0.11693703494729028
chrX	71051252	C57BL/6	Methylation	cgi_16706	1.2248080120799237e-12	1.3210681884510448e-12
chrX	71051267	C57BL/6	Methylation	cgi_16706	0	0.7495955477035428
chrX	71051286	C57BL/6	Methylation	cgi_16706	0	0.5340933017425289
chrX	71051288	C57BL/6	Methylation	cgi_16706	0	0.3843533196357991
chrX	71051338	BALB/c	Methylation	cgi_16706	0.8823861232080057	0.0606922684537876
chrX	71051374	BALB/c	Methylation	cgi_16706	0.08944897030292642	0
chrX	72987323	BALB/c	Methylation	cgi_16715	0.7134345343718742	0.04021954590022124
chrX	72987344	BALB/c	Methylation	cgi_16715	0.4374446489841016	0.04166616764392268
chrX	72987348	BALB/c	Methylation	cgi_16715	0.4374446489841016	0.04166616764392268
chrX	72987352	BALB/c	Methylation	cgi_16715	0.5888898850028205	0.025168226238341914
chrX	73353418	C57BL/6	Methylation	cgi_16718	0.9183989581160735	0.9726719617442877
chrX	73422278	C57BL/6	Methylation	cgi_16719	1.2567750759525369e-12	1.3274713423464992e-12
chrX	73422283	C57BL/6	Methylation	cgi_16719	0.006012154792613224	0.5128096848972472
chrX	73422312	C57BL/6	Methylation	cgi_16719	0.7212250278862815	0.6091296527919574
chrX	73422331	C57BL/6	Methylation	cgi_16719	0.39786663272487716	0.7894055183473069
chrX	73422387	C57BL/6	Methylation	cgi_16719	0.6770126294196268	0.05920084806221387
chrX	73422422	C57BL/6	Methylation	cgi_16719	0.6775104578159139	0.7079695425615439
chrX	73422432	C57BL/6	Methylation	cgi_16719	0.28687953616352535	0.9599007882860424
chrX	73422444	C57BL/6	Methylation	cgi_16719	0.3755098257224588	0.10649566656342625
chrX	111895534	BALB/c	Methylation	cgi_16857	0.8017707881786852	0.012965092086914886
chrX	111895536	BALB/c	Methylation	cgi_16857	0.6670632038771601	0.013037410143268901
chrX	111895599	BALB/c	Methylation	cgi_16857	0.5794214104102474	0.12466226228693304
chrX	111895616	BALB/c	Methylation	cgi_16857	0.5455883438948596	0.15248855281965618
chrX	111895658	BALB/c	Methylation	cgi_16857	0.5287566170872031	0
chrX	134308006	C57BL/6	Methylation	cgi_16867	0	0.6132442249134908
chrX	134308047	C57BL/6	Methylation	cgi_16867	0.04111087158617307	0.7012547785146289
chrX	134308051	C57BL/6	Methylation	cgi_16867	0	0.714742330719308
chrX	134308054	C57BL/6	Methylation	cgi_16867	0	0.7037157632624573
chrX	134308056	C57BL/6	Methylation	cgi_16867	1.244633028293981e-12	1.2997898001365399e-12
chrX	134308058	C57BL/6	Methylation	cgi_16867	0	0.9800948275277732
chrX	134308060	C57BL/6	Methylation	cgi_16867	0	0.9800879787117637
chrX	134308070	C57BL/6	Methylation	cgi_16867	0	0.7752008816976022
chrX	134308080	C57BL/6	Methylation	cgi_16867	0	0.7044329837804946
chrX	134308087	C57BL/6	Methylation	cgi_16867	0	0.6401680880807493
chrX	134308124	C57BL/6	Methylation	cgi_16867	0	0.6586596098563456
chrX	134308139	C57BL/6	Methylation	cgi_16867	0	0.7150997336380189
chrX	134308144	C57BL/6	Methylation	cgi_16867	0	0.4345336248869883
chrX	134308150	C57BL/6	Methylation	cgi_16867	0	0.260832835227553
chrX	134308152	C57BL/6	Methylation	cgi_16867	0	0.260832835227553
chrX	134541128	BALB/c	Methylation	cgi_16870	0.6586500911876418	0
chrX	134541223	BALB/c	Methylation	cgi_16870	0.7155206514958141	0
chrX	134541261	BALB/c	Methylation	cgi_16870	0.4990562600468327	0
chrX	134601602	BALB/c	Methylation	cgi_16872	0.8849137729192965	0
chrX	134601616	BALB/c	Methylation	cgi_16872	0.8141533084887389	0
chrX	134601627	BALB/c	Methylation	cgi_16872	0.7481604797325319	0.002995112281724831
chrX	134601631	BALB/c	Methylation	cgi_16872	0.6279706325048263	0
chrX	134601636	BALB/c	Methylation	cgi_16872	0.6932943091061952	0
chrX	140061205	C57BL/6	Methylation	cgi_16900	0	0.5149134620399274
chrX	140061214	C57BL/6	Methylation	cgi_16900	0.025228341800201837	0.34064263506958564
chrX	140061218	C57BL/6	Methylation	cgi_16900	0	0.32436920257838764
chrX	140061239	C57BL/6	Methylation	cgi_16900	0	0.5336052367878164
chrX	140061247	C57BL/6	Methylation	cgi_16900	0	0.9840485738039072
chrX	140061257	C57BL/6	Methylation	cgi_16900	0	0.3360366318826892
chrX	140061263	C57BL/6	Methylation	cgi_16900	0.2352989613494938	0.9131647585049927
chrX	140061280	C57BL/6	Methylation	cgi_16900	0	0.9816328695442496
chrX	140061286	C57BL/6	Methylation	cgi_16900	0	0.6205855408544887
chrX	140061297	C57BL/6	Methylation	cgi_16900	0.07655526885406125	0.7009063277619726
chrX	140061304	C57BL/6	Methylation	cgi_16900	0	0.9709963831622297
chrX	140061309	C57BL/6	Methylation	cgi_16900	0	0.6956651437623725
chrX	140061315	C57BL/6	Methylation	cgi_16900	0	0.4522723467887381
chrX	151095846	C57BL/6	Methylation	cgi_16923	0	0.8630572484326877
chrX	151095876	C57BL/6	Methylation	cgi_16923	0	0.657786962388355
chrX	151095928	C57BL/6	Methylation	cgi_16923	0	0.9963499013395907
chrX	151095942	C57BL/6	Methylation	cgi_16923	0	0.9963499013395907
chrX	151095945	C57BL/6	Methylation	cgi_16923	0	0.9963499013395907
chrX	155624573	BALB/c	Methylation	cgi_16945	0.5267383750262905	0.076653803974555
chrX	159627318	BALB/c	Methylation	cgi_16954	0.17035378297037496	0.167868687844511
chrX	159627392	BALB/c	Methylation	cgi_16954	0.2483243731124687	0.1230216616039786
chrX	159627405	BALB/c	Methylation	cgi_16954	0.658843157791175	0
chrX	159627423	BALB/c	Methylation	cgi_16954	0.920889956962394	0.851351020132745
chrX	164419607	C57BL/6	Methylation	cgi_16973	0.4977782617116379	0.025948136125534985
chrX	164419623	C57BL/6	Methylation	cgi_16973	0.4218866140682679	0
chrX	164419633	C57BL/6	Methylation	cgi_16973	0.49093248123518235	0.03404812766373656
chrX	164419637	C57BL/6	Methylation	cgi_16973	0.6169555956035134	0
chrX	164419643	C57BL/6	Methylation	cgi_16973	0.4266425339640096	0
chrX	164419694	C57BL/6	Methylation	cgi_16973	0.649725631204539	0
chrX	11492882	C57BL/6	Methylation	cgi_16573	0.9445078800853614	0.6970403298287537
chrX	11492884	C57BL/6	Methylation	cgi_16573	0.9225371864463511	0.9691796655576965
chrX	48033800	C57BL/6	Methylation	cgi_16644	0.12479374931230615	0.9027164456285136
chrX	48033858	BALB/c	Methylation	cgi_16644	0.9459212319637963	0.3082713797914675
chrX	48033862	BALB/c	Methylation	cgi_16644	0	0.361597458382994
chrX	48033868	BALB/c	Methylation	cgi_16644	0.9611915994366761	0.3710956010447532
chrX	48033874	BALB/c	Methylation	cgi_16644	0.9615069562067945	0.43206170540674543
chrX	48033880	BALB/c	Methylation	cgi_16644	0.9819844112986769	0.35725694233632044
chrX	48033913	BALB/c	Methylation	cgi_16644	0.713467872083246	0
chrX	53268975	BALB/c	Methylation	cgi_16671	0.8998488865714546	0
chrX	53268999	BALB/c	Methylation	cgi_16671	0.9243264603930993	0
chrX	53269011	BALB/c	Methylation	cgi_16671	0.507817708247002	0
chrX	68678915	BALB/c	Methylation	cgi_16700	0.6559162131735257	0
chrX	68678929	BALB/c	Methylation	cgi_16700	0.9635926477327356	0
chrX	68678933	BALB/c	Methylation	cgi_16700	0.3341400467076529	0
chrX	68678942	BALB/c	Methylation	cgi_16700	0.4274210564221384	0
chrX	68678946	BALB/c	Methylation	cgi_16700	0.4292767027903472	0.036735297392612255
chrX	68678948	BALB/c	Methylation	cgi_16700	0.2309833405142855	0.07891978207094924
chrX	68678951	BALB/c	Methylation	cgi_16700	0.2996629593430209	0
chrX	68678957	BALB/c	Methylation	cgi_16700	0.45966505121059026	0
chrX	68678960	BALB/c	Methylation	cgi_16700	0.29756973182210433	0
chrX	68678982	BALB/c	Methylation	cgi_16700	0.5368757602750666	0
chrX	68678985	BALB/c	Methylation	cgi_16700	0.2946977294178747	0
chrX	68678991	BALB/c	Methylation	cgi_16700	0.5082561303772604	0
chrX	68679005	BALB/c	Methylation	cgi_16700	0.43436781363623633	0.021693272888912717
chrX	68679013	BALB/c	Methylation	cgi_16700	0.48034085919762537	0
chrX	68679018	BALB/c	Methylation	cgi_16700	0.6377889839474578	0
chrX	72987182	C57BL/6	Methylation	cgi_16715	0	0.8606274279008246
chrX	74270727	BALB/c	Methylation	cgi_16736	0.9677163823553292	0
chrX	74270737	BALB/c	Methylation	cgi_16736	1.2166644446658276e-12	1.3128775556571762e-12
chrX	74270757	BALB/c	Methylation	cgi_16736	0.4250077226526702	0
chrX	74270769	BALB/c	Methylation	cgi_16736	0.3395389050167899	0
chrX	74270772	BALB/c	Methylation	cgi_16736	0.19400699009926053	0
chrX	74270823	BALB/c	Methylation	cgi_16736	1.2559220205403639e-12	1.2885947637730564e-12
chrX	74270836	BALB/c	Methylation	cgi_16736	0.35394600701411194	0
chrX	74270846	BALB/c	Methylation	cgi_16736	0.6427110841665695	0
chrX	74270854	BALB/c	Methylation	cgi_16736	0.7801034354568006	0
chrX	74270871	BALB/c	Methylation	cgi_16736	0.40810378810612424	0
chrX	74270873	BALB/c	Methylation	cgi_16736	0.6558312250419163	0
chrX	74270886	BALB/c	Methylation	cgi_16736	0.959576454552603	0
chrX	74270892	BALB/c	Methylation	cgi_16736	0.5687401795475387	0
chrX	74270902	BALB/c	Methylation	cgi_16736	0.960340321951714	0
chrX	74270911	BALB/c	Methylation	cgi_16736	0.8082199398785861	0
chrX	75966805	C57BL/6	Methylation	cgi_16750	0.9235121514533879	0.9773044627795422
chrX	75966815	C57BL/6	Methylation	cgi_16750	0.9108448742371535	0.8495813784922256
chrX	75966820	C57BL/6	Methylation	cgi_16750	0.9235121514533879	0.9773044627795422
chrX	75966826	C57BL/6	Methylation	cgi_16750	0.9237202402386447	0.975490225095624
chrX	75966868	C57BL/6	Methylation	cgi_16750	0.7743777694770988	0.9828671304995691
chrX	75966877	C57BL/6	Methylation	cgi_16750	0.949991145857288	0.7261908673708681
chrX	75966929	C57BL/6	Methylation	cgi_16750	0.9288778688771396	0.9686240729782898
chrX	75966949	C57BL/6	Methylation	cgi_16750	0.7477586059461345	0.9857462598574053
chrX	94541671	BALB/c	Methylation	cgi_16775	0.1625395170198085	0.14637670928729782
chrX	94541683	BALB/c	Methylation	cgi_16775	0.4457032985549323	0
chrX	98938055	BALB/c	Methylation	cgi_16792	0.616005096467947	0.01500189506073965
chrX	98938057	BALB/c	Methylation	cgi_16792	0.616005096467947	0.01500189506073965
chrX	98938061	BALB/c	Methylation	cgi_16792	0.4593710375925773	0
chrX	98938068	BALB/c	Methylation	cgi_16792	0.6169518414956392	0.012206037430573552
chrX	98938078	BALB/c	Methylation	cgi_16792	0.6130414968732384	0.004046688689721853
chrX	109013313	BALB/c	Methylation	cgi_16853	0.9687624313733829	0.003556515507538034
chrX	109013334	BALB/c	Methylation	cgi_16853	0.7423144574774667	0.03612056537019616
chrX	109013345	BALB/c	Methylation	cgi_16853	0.6916688879343484	0
chrX	109013387	BALB/c	Methylation	cgi_16853	0.5522992398939295	0
chrX	109013389	BALB/c	Methylation	cgi_16853	0.8207659573145288	0
chrX	109013418	BALB/c	Methylation	cgi_16853	0.4337269656798188	0
chrX	109013439	BALB/c	Methylation	cgi_16853	0.471050324310271	0
chrX	109013447	BALB/c	Methylation	cgi_16853	0.4660004686187399	0
chrX	109013460	BALB/c	Methylation	cgi_16853	0.46693450042368506	0
chrX	109013474	BALB/c	Methylation	cgi_16853	0.4770602882277827	0
chrX	111463928	BALB/c	Methylation	cgi_16855	0.8835436763392296	0.1761894300357042
chrX	111463959	BALB/c	Methylation	cgi_16855	0.6426044083753805	0
chrX	111464023	BALB/c	Methylation	cgi_16855	0.41723218321806593	0.012102172213123149
chrX	111895493	C57BL/6	Methylation	cgi_16857	0.03465304400888067	0.6974389323941508
chrX	111895495	C57BL/6	Methylation	cgi_16857	0	0.7908816280359032
chrX	111895511	C57BL/6	Methylation	cgi_16857	0	0.8909660174218478
chrX	111895534	C57BL/6	Methylation	cgi_16857	0.09367050926186735	0.9693138938891794
chrX	111895536	C57BL/6	Methylation	cgi_16857	0.17284268126077368	0.5905294828555052
chrX	111895547	C57BL/6	Methylation	cgi_16857	0.1387989092181657	0.9468488986675415
chrX	111895551	C57BL/6	Methylation	cgi_16857	0	0.8606769293996405
chrX	111895558	C57BL/6	Methylation	cgi_16857	0	0.7607522445486965
chrX	111895599	C57BL/6	Methylation	cgi_16857	0	0.7252487833389323
chrX	111895616	C57BL/6	Methylation	cgi_16857	0.5341581061861088	0.519559616944711
chrX	111895889	C57BL/6	Methylation	cgi_16857	0.9666763449758243	0.27872086170496563
chrX	112600931	BALB/c	Methylation	cgi_16858	0.5123607348849076	0
chrX	112600938	BALB/c	Methylation	cgi_16858	0.7052744382515855	0
chrX	112600940	BALB/c	Methylation	cgi_16858	0.3696554792443821	0.10199899349065183
chrX	112601148	C57BL/6	Methylation	cgi_16858	0	0.9378161870176307
chrX	112601152	C57BL/6	Methylation	cgi_16858	0	0.8872017702900039
chrX	112601163	C57BL/6	Methylation	cgi_16858	0	0.4882999875185862
chrX	112601178	C57BL/6	Methylation	cgi_16858	0	0.8205723748526493
chrX	112601181	C57BL/6	Methylation	cgi_16858	0	0.5982665236751807
chrX	112601193	C57BL/6	Methylation	cgi_16858	0	0.7281051061812748
chrX	112601220	C57BL/6	Methylation	cgi_16858	0	0.7154384351125748
chrX	112601756	BALB/c	Methylation	cgi_16858	0.9965484028403787	0
chrX	112601762	BALB/c	Methylation	cgi_16858	0.7569014571408711	0.02756488166930054
chrX	112601773	BALB/c	Methylation	cgi_16858	0.9781434992667083	0
chrX	112601781	BALB/c	Methylation	cgi_16858	0.3351874700782946	0
chrX	112601811	BALB/c	Methylation	cgi_16858	0.4341123038353611	0.004361529072219883
chrX	120293031	C57BL/6	Methylation	cgi_16861	0.01140333960808641	0.05598548571544535
chrX	120293034	C57BL/6	Methylation	cgi_16861	0	0.3100390775376917
chrX	120293049	C57BL/6	Methylation	cgi_16861	0	0.08065789730587668
chrX	120293053	C57BL/6	Methylation	cgi_16861	0	0.08567101257000949
chrX	120293062	C57BL/6	Methylation	cgi_16861	0	0.11773519521113318
chrX	120293073	C57BL/6	Methylation	cgi_16861	1.2462417322046253e-12	1.3157121900424221e-12
chrX	134308047	BALB/c	Methylation	cgi_16867	0.6279642529900888	0
chrX	134308051	BALB/c	Methylation	cgi_16867	0.2650514993518916	0
chrX	134308054	BALB/c	Methylation	cgi_16867	0.6279642529900888	0
chrX	134308056	BALB/c	Methylation	cgi_16867	0.6279642529900888	0
chrX	134308058	BALB/c	Methylation	cgi_16867	0.2669098359014269	0
chrX	134308060	BALB/c	Methylation	cgi_16867	1.2524916886017668e-12	1.3161117886412465e-12
chrX	134308070	BALB/c	Methylation	cgi_16867	0.4491938884700505	0
chrX	134308080	BALB/c	Methylation	cgi_16867	0.4496500064029917	0
chrX	134308087	BALB/c	Methylation	cgi_16867	0.4496500065917075	0
chrX	140665467	BALB/c	Methylation	cgi_16904	0.6857441597803112	0
chrX	140665484	BALB/c	Methylation	cgi_16904	0.5513021903965832	0
chrX	150813037	C57BL/6	Methylation	cgi_16920	0	0.9809022433555648
chrX	150813074	C57BL/6	Methylation	cgi_16920	0	0.5497119901968405
chrX	150813186	C57BL/6	Methylation	cgi_16920	0	0.8988255548532276
chrX	150813217	C57BL/6	Methylation	cgi_16920	0.017438931421317815	0.5484242541390065
chrX	155623743	C57BL/6	Methylation	cgi_16944	0	0.5890560213565492
chrX	155623751	C57BL/6	Methylation	cgi_16944	0	0.9540044354979255
chrX	159255237	C57BL/6	Methylation	cgi_16950	0	0.4193592486318238
chrX	159255239	C57BL/6	Methylation	cgi_16950	0	0.5955337085395175
chrX	159255245	C57BL/6	Methylation	cgi_16950	0	0.7245803879578977
chrX	159255247	C57BL/6	Methylation	cgi_16950	0	0.6274039327595239
chrX	159255269	C57BL/6	Methylation	cgi_16950	0	0.9886117678463258
chrX	163908870	BALB/c	Methylation	cgi_16970	0.4502533934482333	0.03065124549702251
chrX	163908872	BALB/c	Methylation	cgi_16970	0.4502533934482333	0.03065124549702251
chrX	163908983	BALB/c	Methylation	cgi_16970	0.11389356338890531	0
chrX	163908998	BALB/c	Methylation	cgi_16970	0.8175651069642347	0
chrX	163909005	BALB/c	Methylation	cgi_16970	0.43757053513963967	0
chrX	163909013	BALB/c	Methylation	cgi_16970	0.7752706968302502	0
chrX	163909024	BALB/c	Methylation	cgi_16970	0.5899670573215542	0
chrX	163909026	BALB/c	Methylation	cgi_16970	0.5899670573215542	0
chrX	163909028	BALB/c	Methylation	cgi_16970	0.7345487515824363	0
chrX	163909035	BALB/c	Methylation	cgi_16970	0.9670019646710557	0
chrX	163909040	BALB/c	Methylation	cgi_16970	0.9674365748826804	0
chrX	163909048	BALB/c	Methylation	cgi_16970	0.8332381029078771	0
chrX	163909052	BALB/c	Methylation	cgi_16970	0.6121489255802783	0
chrX	163909055	BALB/c	Methylation	cgi_16970	0.968562100146906	0
chrX	163909075	BALB/c	Methylation	cgi_16970	0.8671473740752556	0
chrX	163909091	BALB/c	Methylation	cgi_16970	0.1792196600516868	0.023918207482158425
chrX	164419565	BALB/c	Methylation	cgi_16973	0.03395066278331598	0.17788956683046847
chrX	48034069	C57BL/6	Methylation	cgi_16644	0	0.48540127561323737
chrX	71051267	BALB/c	Methylation	cgi_16706	0.7853285163692804	0.058647083254738434
chrX	71051286	BALB/c	Methylation	cgi_16706	0.15938820147807983	0.03753187497922498
chrX	71051288	BALB/c	Methylation	cgi_16706	0.4072914842029038	0
chrX	94541620	C57BL/6	Methylation	cgi_16775	0	0.9502965018102122
chrX	94541671	C57BL/6	Methylation	cgi_16775	0	0.5914287381366246
chrX	112600043	C57BL/6	Methylation	cgi_16858	0.228928595763386	0.3395497986627356
chrX	120292868	BALB/c	Methylation	cgi_16861	0.46559818728116703	0
chrX	120292870	BALB/c	Methylation	cgi_16861	0.05913184164191825	0.026181618814841098
chrX	120292886	BALB/c	Methylation	cgi_16861	0.27630054850503777	0.09744379377832536
chrX	120292889	BALB/c	Methylation	cgi_16861	0.1775546786762236	0
chrX	120292892	BALB/c	Methylation	cgi_16861	0.3716165696357459	0.010932759924212816
chrX	120292895	BALB/c	Methylation	cgi_16861	0.19306378293118515	0.02317284067020693
chrX	120292903	BALB/c	Methylation	cgi_16861	0.2225209720020796	0.005627857433193004
chrX	120292919	BALB/c	Methylation	cgi_16861	0.40306240446777414	0
chrX	120292924	BALB/c	Methylation	cgi_16861	0.16679011622801299	0.030815582156606944
chrX	120292942	BALB/c	Methylation	cgi_16861	0.051956875998962024	0.1018788114343389
chrX	120292955	BALB/c	Methylation	cgi_16861	0.06129688637876181	0.1922781322226715
chrX	120292988	BALB/c	Methylation	cgi_16861	1.2372708678523912e-12	1.3016005977341742e-12
chrX	134308021	C57BL/6	Methylation	cgi_16867	0	0.6097887703278868
chrX	134308024	C57BL/6	Methylation	cgi_16867	0	0.37247162163262215
chrX	134585667	C57BL/6	Methylation	cgi_16871	0	0.841143136212659
chrX	134585672	C57BL/6	Methylation	cgi_16871	0	0.841143136212659
chrX	134585693	C57BL/6	Methylation	cgi_16871	1.2629019228051052e-12	1.0679517666761947e-12
chrX	140061372	C57BL/6	Methylation	cgi_16900	8.048233624805086e-20	1.1876271724208702e-11
chrX	140665647	C57BL/6	Methylation	cgi_16904	0	0.4447102007131462
chrX	140665705	C57BL/6	Methylation	cgi_16904	0	0.7797844383758648
chrX	140665710	C57BL/6	Methylation	cgi_16904	0	0.7797844383758648
chrX	140665714	C57BL/6	Methylation	cgi_16904	0	0.6497554648793253
chrX	140665717	C57BL/6	Methylation	cgi_16904	0	0.435288176447235
chrX	140665731	C57BL/6	Methylation	cgi_16904	0	0.5754832378933551
chrX	140665752	C57BL/6	Methylation	cgi_16904	1.226071294302572e-12	1.3082124351786191e-12
chrX	141724345	C57BL/6	Methylation	cgi_16906	0.18668073773344143	0
chrX	141724348	C57BL/6	Methylation	cgi_16906	0	0.7993508736444869
chrX	141724367	C57BL/6	Methylation	cgi_16906	1.2310007453993536e-12	1.3295668140366507e-12
chrX	141724385	C57BL/6	Methylation	cgi_16906	1.2310007453993536e-12	1.3295668140366507e-12
chrX	141724415	C57BL/6	Methylation	cgi_16906	0	0.510142292810821
chrX	141724418	C57BL/6	Methylation	cgi_16906	0	0.510142292810821
chrX	141724432	C57BL/6	Methylation	cgi_16906	0	0.8453483641412805
chrX	141724439	C57BL/6	Methylation	cgi_16906	0	0.3352105151294098
chrX	141724442	C57BL/6	Methylation	cgi_16906	0	0.8453483641412805
chrX	151520784	C57BL/6	Methylation	cgi_16926	0	0.32262115896318383
chrX	151520786	C57BL/6	Methylation	cgi_16926	0	0.36950679838270334
chrX	151520834	C57BL/6	Methylation	cgi_16926	0	0.6026367926840849
chrX	151520853	C57BL/6	Methylation	cgi_16926	0	0.4905061127589692
chrX	160137480	C57BL/6	Methylation	cgi_16956	0	0.6409012798904447
chrX	160137501	C57BL/6	Methylation	cgi_16956	0	0.9820554232803133
chrX	160137509	C57BL/6	Methylation	cgi_16956	0	0.825666151115639
chrX	160501950	BALB/c	Methylation	cgi_16958	0.7588407027570342	2.6663307548909816e-4
chrX	161718311	BALB/c	Methylation	cgi_16962	0.7510338909183799	0.11616871368660095
chrX	161907857	C57BL/6	Methylation	cgi_16963	0.4641979419445467	0.8458339200845536
chrX	161907862	C57BL/6	Methylation	cgi_16963	0.5949242985155039	0.7519362820629985
chrX	164420136	BALB/c	Methylation	cgi_16973	1.2268865475914983e-12	1.339931134745722e-12
chrX	53269011	C57BL/6	Methylation	cgi_16671	0	0.8885471756248209
chrX	53269076	C57BL/6	Methylation	cgi_16671	0	0.26790940364443816
chrX	53269090	C57BL/6	Methylation	cgi_16671	0	0.5867091352511477
chrX	53269104	C57BL/6	Methylation	cgi_16671	0	0.5648711366005452
chrX	53269110	C57BL/6	Methylation	cgi_16671	6.417164021227688e-20	1.3475886631687268e-12
chrX	101222866	C57BL/6	Methylation	cgi_16803	0	0.5012036667964617
chrX	101222928	C57BL/6	Methylation	cgi_16803	0	0.45828609923377417
chrX	101222981	C57BL/6	Methylation	cgi_16803	0.06949287011679445	0.4729406898409843
chrX	101274591	C57BL/6	Methylation	cgi_16805	0	0.8065488031664214
chrX	101274595	C57BL/6	Methylation	cgi_16805	0	0.8065488031664214
chrX	109013339	BALB/c	Methylation	cgi_16853	0.9689953737076222	5.058418516355062e-4
chrX	111895479	C57BL/6	Methylation	cgi_16857	0	0.26052116887729093
chrX	120289862	C57BL/6	Methylation	cgi_16860	0	0.2745462884112705
chrX	120289913	C57BL/6	Methylation	cgi_16860	0	0.1906295415006549
chrX	120289983	C57BL/6	Methylation	cgi_16860	0	0.29552741406999555
chrX	120289996	C57BL/6	Methylation	cgi_16860	0.0531251848595349	0.473551572107216
chrX	120290054	C57BL/6	Methylation	cgi_16860	0	0.28744775933001443
chrX	120290065	C57BL/6	Methylation	cgi_16860	1.1267019221078286e-12	1.3379516555857587e-12
chrX	134625565	C57BL/6	Methylation	cgi_16873	0.7292327662647282	0.8796061286452425
chrX	140062574	BALB/c	Methylation	cgi_16900	0.7427872334240645	0
chrX	140062578	BALB/c	Methylation	cgi_16900	0.8745212623983268	0
chrX	140062586	BALB/c	Methylation	cgi_16900	0.8899171785725378	0.026086571122420146
chrX	140062614	BALB/c	Methylation	cgi_16900	0.6028831000452485	0
chrX	150657424	C57BL/6	Methylation	cgi_16919	0.46510859036157487	0.9798079515030507
chrX	150657446	C57BL/6	Methylation	cgi_16919	1.252366409350085e-12	1.327913887979184e-12
chrX	150657466	C57BL/6	Methylation	cgi_16919	0.26281751689812344	0.4747646258064601
chrX	150657480	C57BL/6	Methylation	cgi_16919	0	0.38565671971025706
chrX	150657496	C57BL/6	Methylation	cgi_16919	0	0.9353942119515902
chrX	150657502	C57BL/6	Methylation	cgi_16919	0	0.7606947004647486
chrX	150657527	C57BL/6	Methylation	cgi_16919	0.025952962441268167	0.9985307493007805
chrX	159256285	BALB/c	Methylation	cgi_16950	1.1555839533151352e-12	1.3134084049977776e-12
chrX	159256291	BALB/c	Methylation	cgi_16950	1.1546626858254104e-12	1.3090877634014176e-12
chrX	159256309	BALB/c	Methylation	cgi_16950	7.709935443346063e-13	1.3416454500090657e-12
chrX	159256314	BALB/c	Methylation	cgi_16950	8.480154947976817e-13	1.3344466276579055e-12
chrX	159256332	BALB/c	Methylation	cgi_16950	8.480154947976817e-13	1.3344466276579055e-12
chrX	159256345	BALB/c	Methylation	cgi_16950	8.480154947976817e-13	1.3344466276579055e-12
chrX	159256367	BALB/c	Methylation	cgi_16950	8.480154947976817e-13	1.3344466276579055e-12
chrX	159256375	BALB/c	Methylation	cgi_16950	8.621278791382042e-13	1.3350488062144035e-12
chrX	159256407	BALB/c	Methylation	cgi_16950	8.717139295495748e-13	1.3336457912107923e-12
chrX	159256415	BALB/c	Methylation	cgi_16950	8.717139295495748e-13	1.3336457912107923e-12
chrX	160137568	C57BL/6	Methylation	cgi_16956	0	0.6782188304480958
chrX	160138024	BALB/c	Methylation	cgi_16956	0.396436662057651	0.09378383294453589
chrX	160502327	BALB/c	Methylation	cgi_16958	0.3170021764855394	0
chrX	160502346	BALB/c	Methylation	cgi_16958	0.31700208487764947	0
chrX	160502349	BALB/c	Methylation	cgi_16958	0.5607882336108233	0
chrX	160502358	BALB/c	Methylation	cgi_16958	0.2731748720927811	0
chrX	160502390	BALB/c	Methylation	cgi_16958	0.9772323239438974	0
chrX	160502407	BALB/c	Methylation	cgi_16958	0.7229792486539922	0
chrX	160502414	BALB/c	Methylation	cgi_16958	0.14455611638308213	0.00663458482403742
chrX	160502423	BALB/c	Methylation	cgi_16958	0.4884198256882171	0.02311706302430225
chrX	160502461	BALB/c	Methylation	cgi_16958	1.230136670683771e-12	1.3256063727368512e-12
chrX	161908264	BALB/c	Methylation	cgi_16963	0.7745098157804279	0
chrX	164419406	BALB/c	Methylation	cgi_16973	1.3391346516865375e-12	1.3268285144727648e-12
chrX	164420370	BALB/c	Methylation	cgi_16973	0.6771682525121023	0
chrX	48033966	BALB/c	Methylation	cgi_16644	0.740808841497282	0
chrX	52773141	C57BL/6	Methylation	cgi_16666	0.8381555188627856	0.8103716989014333
chrX	52773172	C57BL/6	Methylation	cgi_16666	0.9194149305130874	0.9769056348564478
chrX	68679025	BALB/c	Methylation	cgi_16700	0.3023811914355736	0.02831786811971938
chrX	68679037	BALB/c	Methylation	cgi_16700	0.9615755776025394	0
chrX	68679040	BALB/c	Methylation	cgi_16700	0.49171153009961177	0
chrX	68679047	BALB/c	Methylation	cgi_16700	0.6121507701629871	0
chrX	68679052	BALB/c	Methylation	cgi_16700	0.481642678893452	0
chrX	68679054	BALB/c	Methylation	cgi_16700	0.5765597383597254	0
chrX	68679056	BALB/c	Methylation	cgi_16700	0.531185513095087	0
chrX	68679064	BALB/c	Methylation	cgi_16700	0.9619940069036262	0
chrX	68679070	BALB/c	Methylation	cgi_16700	0.7455118920816896	0
chrX	68679078	BALB/c	Methylation	cgi_16700	0.8309400314485903	0
chrX	68679082	BALB/c	Methylation	cgi_16700	0.9460242832524708	0
chrX	68679094	BALB/c	Methylation	cgi_16700	0.943746039222196	0
chrX	68679099	BALB/c	Methylation	cgi_16700	0.5316009140295176	0
chrX	68679107	BALB/c	Methylation	cgi_16700	0.33212815781453847	0
chrX	71049543	C57BL/6	Methylation	cgi_16705	1.208541398164992e-12	1.3331200280365516e-12
chrX	72986994	C57BL/6	Methylation	cgi_16715	0.05191577678576224	0.5387396358680395
chrX	74023939	BALB/c	Methylation	cgi_16732	0.36717316303270175	0.054432449018198256
chrX	74023941	BALB/c	Methylation	cgi_16732	0.4892478276852583	0
chrX	74023944	BALB/c	Methylation	cgi_16732	0.1486328874097612	0.21981259574323458
chrX	74023953	BALB/c	Methylation	cgi_16732	0.08526795305827056	0.2561807610471495
chrX	94541628	BALB/c	Methylation	cgi_16775	5.2754064246942e-13	1.3578653942793739e-12
chrX	94541697	BALB/c	Methylation	cgi_16775	0.675747154537076	0
chrX	98938005	C57BL/6	Methylation	cgi_16792	0.0111040850034489	0.7390001015786741
chrX	98938020	C57BL/6	Methylation	cgi_16792	1.2797336951865192e-12	1.286856239468252e-12
chrX	98938028	C57BL/6	Methylation	cgi_16792	0.0111040850034489	0.7390001015786741
chrX	98938055	C57BL/6	Methylation	cgi_16792	0	0.8453076220791949
chrX	98938057	C57BL/6	Methylation	cgi_16792	0	0.3122833854169268
chrX	98938061	C57BL/6	Methylation	cgi_16792	0.002410333356384976	0.5318004840902872
chrX	98938068	C57BL/6	Methylation	cgi_16792	0	0.9376440702435207
chrX	98938078	C57BL/6	Methylation	cgi_16792	0	0.8399660350705833
chrX	98938086	C57BL/6	Methylation	cgi_16792	0	0.7468716753639038
chrX	98938093	C57BL/6	Methylation	cgi_16792	0	0.4655536792325076
chrX	98938101	C57BL/6	Methylation	cgi_16792	0	0.4076746734262067
chrX	98938104	C57BL/6	Methylation	cgi_16792	0	0.9303103904079382
chrX	98938123	C57BL/6	Methylation	cgi_16792	0	0.6389661980490277
chrX	98938126	C57BL/6	Methylation	cgi_16792	0	0.9221773523898478
chrX	98938129	C57BL/6	Methylation	cgi_16792	0	0.44748050528875766
chrX	101222844	C57BL/6	Methylation	cgi_16803	0	0.8429908536804803
chrX	112601232	C57BL/6	Methylation	cgi_16858	0	0.7648452824585931
chrX	112601244	C57BL/6	Methylation	cgi_16858	0	0.710905033692161
chrX	112601247	C57BL/6	Methylation	cgi_16858	0	0.6792083886092578
chrX	112601268	C57BL/6	Methylation	cgi_16858	0	0.6859435985180912
chrX	112601271	C57BL/6	Methylation	cgi_16858	1.2612636557632045e-12	1.2991202890101444e-12
chrX	120290609	C57BL/6	Methylation	cgi_16860	0	0.4692238627011196
chrX	134307728	BALB/c	Methylation	cgi_16867	0.7936135030573128	0
chrX	134307745	BALB/c	Methylation	cgi_16867	0.8049696495049387	0
chrX	134625896	C57BL/6	Methylation	cgi_16873	0.9258572063049866	0.8289503279707521
chrX	151520770	C57BL/6	Methylation	cgi_16926	0	0.7677358655902804
chrX	151520975	BALB/c	Methylation	cgi_16926	0.8866542229663636	0
chrX	159256176	BALB/c	Methylation	cgi_16950	6.165846700108409e-13	1.3691817598093184e-12
chrX	159256182	BALB/c	Methylation	cgi_16950	6.165846700108409e-13	1.3691817598093184e-12
chrX	159256184	BALB/c	Methylation	cgi_16950	6.165846700108409e-13	1.3691817598093184e-12
chrX	159256204	BALB/c	Methylation	cgi_16950	1.1729581835686564e-12	1.2915348847802577e-12
chrX	159256216	BALB/c	Methylation	cgi_16950	1.1729581835686564e-12	1.2915348847802577e-12
chrX	159256218	BALB/c	Methylation	cgi_16950	1.1729581835686564e-12	1.2915348847802577e-12
chrX	159256231	BALB/c	Methylation	cgi_16950	1.1729581835686564e-12	1.2915348847802577e-12
chrX	159256237	BALB/c	Methylation	cgi_16950	1.1729581835686564e-12	1.2915348847802577e-12
chrX	160502102	BALB/c	Methylation	cgi_16958	0.5963183468629908	0
chrX	160502111	BALB/c	Methylation	cgi_16958	0.6178098073781827	0.01080426971360647
chrX	160502130	BALB/c	Methylation	cgi_16958	0.5219139961059399	0
chrX	160502139	BALB/c	Methylation	cgi_16958	0.5917008033109455	0
chrX	160502145	BALB/c	Methylation	cgi_16958	0.47171188377768714	0
chrX	160502156	BALB/c	Methylation	cgi_16958	0.6523851799904278	0
chrX	160502158	BALB/c	Methylation	cgi_16958	1.490474011237238e-20	1.414035384462435e-12
chrX	160502167	BALB/c	Methylation	cgi_16958	1.490474011237238e-20	1.414035384462435e-12
chrX	74270203	C57BL/6	Methylation	cgi_16736	0.020336273199547603	0.14426157148413388
chrX	95968273	C57BL/6	Methylation	cgi_16788	0.07060239444127721	0.8617827819185425
chrX	95968318	C57BL/6	Methylation	cgi_16788	0.106133805504616	0.6681925827167062
chrX	95968349	C57BL/6	Methylation	cgi_16788	0.22773459470735932	0.6010065870189226
chrX	99822037	BALB/c	Methylation	cgi_16797	0.8691220577697665	0.3720546229002489
chrX	109012847	C57BL/6	Methylation	cgi_16853	0.7126317321719319	0
chrX	109012859	C57BL/6	Methylation	cgi_16853	0.3781706677241804	0.014613007422792436
chrX	109012904	C57BL/6	Methylation	cgi_16853	0.27136499080532533	0
chrX	112600604	C57BL/6	Methylation	cgi_16858	1.255568808051452e-12	1.1394824416483686e-12
chrX	112600608	C57BL/6	Methylation	cgi_16858	1.2554357791825345e-12	1.1415392441597518e-12
chrX	112600611	C57BL/6	Methylation	cgi_16858	1.2554357791825345e-12	1.1415392441597518e-12
chrX	112600616	C57BL/6	Methylation	cgi_16858	0	0.642109588363054
chrX	112600618	C57BL/6	Methylation	cgi_16858	0	0.29940068890024774
chrX	112600620	C57BL/6	Methylation	cgi_16858	1.2320383517861575e-12	1.2757437251292895e-12
chrX	112600622	C57BL/6	Methylation	cgi_16858	0	0.4994076238559958
chrX	112600626	C57BL/6	Methylation	cgi_16858	1.2348832456199481e-12	1.2697404379925706e-12
chrX	112600628	C57BL/6	Methylation	cgi_16858	0	0.2965123506091651
chrX	112600630	C57BL/6	Methylation	cgi_16858	0	0.49578190615200135
chrX	112600668	C57BL/6	Methylation	cgi_16858	1.2279956108681054e-12	1.2775051225764661e-12
chrX	112600673	C57BL/6	Methylation	cgi_16858	0	0.49898866569169975
chrX	120293031	BALB/c	Methylation	cgi_16861	0.19329788041305107	2.035489631629952e-4
chrX	120293034	BALB/c	Methylation	cgi_16861	0.10303046505712	0.11297234063910772
chrX	120293049	BALB/c	Methylation	cgi_16861	0.15094619019937475	0.004745865385330543
chrX	120293053	BALB/c	Methylation	cgi_16861	1.2464980508825299e-12	1.2901753782172245e-12
chrX	140062443	C57BL/6	Methylation	cgi_16900	0.1645892144921406	0.3180589222254209
chrX	140062469	C57BL/6	Methylation	cgi_16900	0	0.8241077152991454
chrX	140062478	C57BL/6	Methylation	cgi_16900	0	0.462890966026276
chrX	150813358	C57BL/6	Methylation	cgi_16920	0	0.6754508244636377
chrX	150813375	C57BL/6	Methylation	cgi_16920	0	0.6812112513587829
chrX	150813389	C57BL/6	Methylation	cgi_16920	1.2525058926876516e-12	1.2694738754795328e-12
chrX	155623771	C57BL/6	Methylation	cgi_16944	1.2604163324693217e-12	1.3103941793612163e-12
chrX	159627258	BALB/c	Methylation	cgi_16954	0.9300585196421398	0.8754280455999847
chrX	159627266	BALB/c	Methylation	cgi_16954	1.2422223099385666e-16	5.235249151493535e-10
chrX	159627290	BALB/c	Methylation	cgi_16954	0.9300585196421398	0.8754280455999847
chrX	159627295	BALB/c	Methylation	cgi_16954	0.600866207150364	0
chrX	48033874	C57BL/6	Methylation	cgi_16644	0.33468630825298884	0.7626996254169486
chrX	48033880	C57BL/6	Methylation	cgi_16644	0.2401714067802089	0.8610410147619728
chrX	48033966	C57BL/6	Methylation	cgi_16644	0.26519017904765546	0.6562124957315514
chrX	48034218	C57BL/6	Methylation	cgi_16644	1.2582421523952632e-12	1.023743284522505e-12
chrX	48034220	C57BL/6	Methylation	cgi_16644	3.464375222779138e-20	7.0614360720034554e-12
chrX	48034222	C57BL/6	Methylation	cgi_16644	1.2582421523952632e-12	1.023743284522505e-12
chrX	48034224	C57BL/6	Methylation	cgi_16644	1.2483210263342535e-12	1.1489651243059261e-12
chrX	53056593	C57BL/6	Methylation	cgi_16670	0	0.1591443134541979
chrX	53269076	BALB/c	Methylation	cgi_16671	0.3323754881947749	0.20520636413044352
chrX	68678897	C57BL/6	Methylation	cgi_16700	0	0.6150929170022964
chrX	68678933	C57BL/6	Methylation	cgi_16700	0	0.20957764817349364
chrX	72987284	C57BL/6	Methylation	cgi_16715	1.2759413494162925e-12	9.355498843124255e-13
chrX	72987288	C57BL/6	Methylation	cgi_16715	1.2489809070251293e-12	1.0874625220868815e-12
chrX	74254675	C57BL/6	Methylation	cgi_16735	1.2364562737239598e-12	1.297232549398105e-12
chrX	74254680	C57BL/6	Methylation	cgi_16735	0	0.5370659123716909
chrX	74254720	C57BL/6	Methylation	cgi_16735	0	0.668566062679938
chrX	74254810	BALB/c	Methylation	cgi_16735	0.9453843919108942	0.0013799722188981684
chrX	74254813	BALB/c	Methylation	cgi_16735	0.548193226313333	0
chrX	74254818	BALB/c	Methylation	cgi_16735	0.19245691348672206	0.01249444810338377
chrX	74254820	BALB/c	Methylation	cgi_16735	0.37796647796695215	0.013241073987903057
chrX	74254830	BALB/c	Methylation	cgi_16735	0.7236235978447821	0.034610052027704986
chrX	74254866	C57BL/6	Methylation	cgi_16735	0	0.9539522164824025
chrX	74254870	C57BL/6	Methylation	cgi_16735	0	0.966512915845978
chrX	111895658	C57BL/6	Methylation	cgi_16857	0	0.18996608653412267
chrX	111895661	C57BL/6	Methylation	cgi_16857	0	0.6036938514107508
chrX	111895684	C57BL/6	Methylation	cgi_16857	0	0.8059019360046149
chrX	111895689	C57BL/6	Methylation	cgi_16857	0	0.6083349317858772
chrX	134601702	C57BL/6	Methylation	cgi_16872	0	0.5970103957636769
chrX	134601719	C57BL/6	Methylation	cgi_16872	0	0.9488156501084635
chrX	134601739	C57BL/6	Methylation	cgi_16872	0	0.9471271236798227
chrX	134601747	C57BL/6	Methylation	cgi_16872	0	0.561545165527657
chrX	134601759	C57BL/6	Methylation	cgi_16872	0	0.434450491017788
chrX	134601802	C57BL/6	Methylation	cgi_16872	0	0.9959038881291911
chrX	140278455	C57BL/6	Methylation	cgi_16901	0	0.7322007757814086
chrX	140278467	C57BL/6	Methylation	cgi_16901	0	0.5742043135975546
chrX	140278514	C57BL/6	Methylation	cgi_16901	0	0.2519352567990306
chrX	140278541	C57BL/6	Methylation	cgi_16901	1.232378979673319e-12	1.2457459419089634e-12
chrX	140665456	BALB/c	Methylation	cgi_16904	0.5652770446918012	0
chrX	159627248	C57BL/6	Methylation	cgi_16954	3.464375222779138e-20	7.0614360720034554e-12
chrX	159627258	C57BL/6	Methylation	cgi_16954	3.464375222779138e-20	7.0614360720034554e-12
chrX	159627261	C57BL/6	Methylation	cgi_16954	3.464375222779138e-20	7.0614360720034554e-12
chrX	159627263	C57BL/6	Methylation	cgi_16954	3.464375222779138e-20	7.0614360720034554e-12
chrX	159627266	C57BL/6	Methylation	cgi_16954	3.464375222779138e-20	7.0614360720034554e-12
chrX	159627290	C57BL/6	Methylation	cgi_16954	3.464375222779138e-20	7.0614360720034554e-12
chrX	159627318	C57BL/6	Methylation	cgi_16954	0	0.6361807786687665
chrX	160138580	C57BL/6	Methylation	cgi_16956	0	0.5776557645861214
chrX	160138593	C57BL/6	Methylation	cgi_16956	0	0.5920280966729934
chrX	160138599	C57BL/6	Methylation	cgi_16956	0	0.5412005781580437
chrX	162760496	BALB/c	Methylation	cgi_16966	0.3130564548727896	0.08348029491513258
chrX	162760526	BALB/c	Methylation	cgi_16966	0.8309917168862395	0
chrX	164419747	C57BL/6	Methylation	cgi_16973	0.6163121197748631	0
chrX	164419749	C57BL/6	Methylation	cgi_16973	0.3494124914527709	0
chrX	164419753	C57BL/6	Methylation	cgi_16973	0.4013745504326581	0
chrX	164419779	C57BL/6	Methylation	cgi_16973	0.7741126119584866	0
chrX	164419784	C57BL/6	Methylation	cgi_16973	0.5523904807770718	0
chrX	164419802	C57BL/6	Methylation	cgi_16973	0.5907588325038391	0
chrX	48453452	C57BL/6	Methylation	cgi_16652	1.2560249055541377e-12	1.310404647477159e-12
chrX	49493882	BALB/c	Methylation	cgi_16656	0.20458953764821253	0.040473662472462826
chrX	49493910	BALB/c	Methylation	cgi_16656	0.5484016662226766	0.04337316485465231
chrX	49493915	BALB/c	Methylation	cgi_16656	0.4491283443394005	0.07112974387605556
chrX	49493919	BALB/c	Methylation	cgi_16656	0.23812590086922195	0.006581200737623496
chrX	49493941	BALB/c	Methylation	cgi_16656	0.30258109578833847	0.06253544116018732
chrX	52773076	C57BL/6	Methylation	cgi_16666	0.9901282798514665	0.6407228892185772
chrX	52773195	C57BL/6	Methylation	cgi_16666	0.9098710729827664	0.9772900697016544
chrX	68678693	BALB/c	Methylation	cgi_16700	2.4773350297730358e-17	1.321448676981859e-12
chrX	68678696	BALB/c	Methylation	cgi_16700	2.4773350297730358e-17	1.321448676981859e-12
chrX	72987216	BALB/c	Methylation	cgi_16715	0.9855787783310254	0.0019586505390110517
chrX	73639194	C57BL/6	Methylation	cgi_16722	0.0043517532305466745	0.46256167737305287
chrX	74313850	C57BL/6	Methylation	cgi_16737	0.32227623905025365	0.5292385453419062
chrX	93988391	BALB/c	Methylation	cgi_16768	0.6391111172140859	0.9726943518212917
chrX	93988403	BALB/c	Methylation	cgi_16768	0.9183610594708743	0.8432043560902954
chrX	93988414	BALB/c	Methylation	cgi_16768	0.9573261605440142	0.7743087446068929
chrX	112600839	C57BL/6	Methylation	cgi_16858	0	0.8204737710245348
chrX	112600841	C57BL/6	Methylation	cgi_16858	0	0.38559592740939164
chrX	112600848	C57BL/6	Methylation	cgi_16858	0	0.8830997096153458
chrX	112600859	C57BL/6	Methylation	cgi_16858	0	0.33259849203889225
chrX	134625989	BALB/c	Methylation	cgi_16873	0.9445481058177608	0.8525760984666498
chrX	134625996	BALB/c	Methylation	cgi_16873	0.45231468565903604	0.8655747518185563
chrX	134626032	BALB/c	Methylation	cgi_16873	1.221535001964929e-12	1.3098436924074632e-12
chrX	134626042	BALB/c	Methylation	cgi_16873	0.18644439231768334	0.9927589353132052
chrX	134626049	BALB/c	Methylation	cgi_16873	0.6830732057233279	0.9710868640293878
chrX	134626052	BALB/c	Methylation	cgi_16873	0.9745418571951989	0.7221116454879268
chrX	134626056	BALB/c	Methylation	cgi_16873	0.6497376063943192	0.727611225078133
chrX	134626069	BALB/c	Methylation	cgi_16873	0.8989376828980951	0.9903680824335763
chrX	134626077	BALB/c	Methylation	cgi_16873	0.9053609761580788	0.97678875331153
chrX	134626086	BALB/c	Methylation	cgi_16873	0.9007142957732425	0.9774280560021896
chrX	134626088	BALB/c	Methylation	cgi_16873	0.9007142957732425	0.9774280560021896
chrX	134626097	BALB/c	Methylation	cgi_16873	0.9940354002081745	0.6964608697724014
chrX	134626103	BALB/c	Methylation	cgi_16873	0.8978765689871727	0.9975882299458035
chrX	134626107	BALB/c	Methylation	cgi_16873	0.8978765689871727	0.9975882299458035
chrX	141721595	BALB/c	Methylation	cgi_16905	1.971841020884143e-11	1.3211480690399443e-12
chrX	141721598	BALB/c	Methylation	cgi_16905	1.971841020884143e-11	1.3211480690399443e-12
chrX	141721607	BALB/c	Methylation	cgi_16905	1.971841020884143e-11	1.3211480690399443e-12
chrX	141721610	BALB/c	Methylation	cgi_16905	1.971841020884143e-11	1.3211480690399443e-12
chrX	141721613	BALB/c	Methylation	cgi_16905	1.971841020884143e-11	1.3211480690399443e-12
chrX	141721626	BALB/c	Methylation	cgi_16905	1.971841020884143e-11	1.3211480690399443e-12
chrX	141721660	BALB/c	Methylation	cgi_16905	0.6386540454195749	0
chrX	155624561	BALB/c	Methylation	cgi_16945	0.10779502048871974	0.008116190223573447
chrX	157569284	BALB/c	Methylation	cgi_16947	0.914338066755238	0.9763244985778425
chrX	157569348	BALB/c	Methylation	cgi_16947	0.45018576281594747	0.7969727207614722
chrX	160137968	C57BL/6	Methylation	cgi_16956	0	0.7625523567817756
chrX	160137983	C57BL/6	Methylation	cgi_16956	3.7475762621537017e-4	0.768218101383486
chrX	160137992	C57BL/6	Methylation	cgi_16956	0	0.7715285636868232
chrX	160138007	C57BL/6	Methylation	cgi_16956	0.0018234755445002394	0.7408067483381521
chrX	36330231	C57BL/6	Methylation	cgi_16616	0	0.9565867032126241
chrX	36330248	C57BL/6	Methylation	cgi_16616	1.2363885501293273e-12	1.2337454508907692e-12
chrX	48034726	C57BL/6	Methylation	cgi_16644	0	0.6166878713408136
chrX	71051252	BALB/c	Methylation	cgi_16706	0.6870258117353369	0.06683216831771342
chrX	72987300	C57BL/6	Methylation	cgi_16715	1.2704320049534623e-12	1.0578285926999028e-12
chrX	72987307	C57BL/6	Methylation	cgi_16715	1.2613121633021195e-12	1.0832537560369125e-12
chrX	74024140	BALB/c	Methylation	cgi_16732	0.6824250361411508	0.01561776912523816
chrX	74024155	BALB/c	Methylation	cgi_16732	1.124135549856086e-18	4.30654884090667e-11
chrX	75966929	BALB/c	Methylation	cgi_16750	0.59753723366625	0.9792877866968993
chrX	75966949	BALB/c	Methylation	cgi_16750	0.6944417834914042	0.972416269739425
chrX	75967010	C57BL/6	Methylation	cgi_16750	0.9726891063905668	0.7361597948981714
chrX	75967010	BALB/c	Methylation	cgi_16750	0.9368793529019204	0.9579619479960839
chrX	98938135	C57BL/6	Methylation	cgi_16792	0	0.4877884431676675
chrX	98938138	C57BL/6	Methylation	cgi_16792	0	0.994583292596552
chrX	98938146	C57BL/6	Methylation	cgi_16792	0	0.9343111142652495
chrX	98938148	C57BL/6	Methylation	cgi_16792	0	0.9026926148263611
chrX	98938152	C57BL/6	Methylation	cgi_16792	0	0.9949684195908102
chrX	98938154	C57BL/6	Methylation	cgi_16792	0	0.9949684195908102
chrX	98938156	C57BL/6	Methylation	cgi_16792	0	0.9949684195908102
chrX	98938169	C57BL/6	Methylation	cgi_16792	0	0.8844065009548029
chrX	98938178	C57BL/6	Methylation	cgi_16792	0	0.7700665580890894
chrX	111894337	C57BL/6	Methylation	cgi_16857	0	0.561547661076624
chrX	111894421	C57BL/6	Methylation	cgi_16857	0.45022827698370615	0.3107399906753368
chrX	111894425	C57BL/6	Methylation	cgi_16857	0	0.9309786195034924
chrX	111894433	C57BL/6	Methylation	cgi_16857	0	0.9656282939537318
chrX	111894511	C57BL/6	Methylation	cgi_16857	0.06417575553031614	0.9466666707514373
chrX	111894520	C57BL/6	Methylation	cgi_16857	0	0.7660349056077234
chrX	111894532	C57BL/6	Methylation	cgi_16857	0	0.2524045788258623
chrX	111894545	C57BL/6	Methylation	cgi_16857	0	0.441813548885923
chrX	111894605	C57BL/6	Methylation	cgi_16857	0	0.9522165405782749
chrX	134585443	C57BL/6	Methylation	cgi_16871	1.2694885247042654e-12	0
chrX	134585450	C57BL/6	Methylation	cgi_16871	1.2636816919764503e-12	1.6401889585239545e-13
chrX	150813286	C57BL/6	Methylation	cgi_16920	0.030490257156976588	0.24945805423692044
chrX	155624860	BALB/c	Methylation	cgi_16945	0.4483071377103962	0.052803879075520414
chrX	155624864	BALB/c	Methylation	cgi_16945	0.4080494579074254	0.006625394632952299
chrX	155624891	BALB/c	Methylation	cgi_16945	0.8814212246517775	0.17884365284051232
chrX	155624897	BALB/c	Methylation	cgi_16945	0.2960347942339088	0
chrX	155624903	BALB/c	Methylation	cgi_16945	0.8449170689554646	0.13178159898817296
chrX	155624909	BALB/c	Methylation	cgi_16945	0.7498577001194712	0.0454633678154299
chrX	155624929	BALB/c	Methylation	cgi_16945	0.502992088732902	0.003688872448043616
chrX	155624939	BALB/c	Methylation	cgi_16945	0.6361821953823368	0
chrX	155624941	BALB/c	Methylation	cgi_16945	0.19870022058840292	0.014624821097914555
chrX	155624953	BALB/c	Methylation	cgi_16945	0.5852351925547175	0.03567832974288679
chrX	155624960	BALB/c	Methylation	cgi_16945	0.23317759267043223	0.017274548634997507
chrX	160502238	BALB/c	Methylation	cgi_16958	1.124135549856086e-18	4.30654884090667e-11
chrX	160502240	BALB/c	Methylation	cgi_16958	1.124135549856086e-18	4.30654884090667e-11
chrX	160502244	BALB/c	Methylation	cgi_16958	0.9370140146902947	0
chrX	160502272	BALB/c	Methylation	cgi_16958	0.6496426380227639	0
chrX	160502274	BALB/c	Methylation	cgi_16958	0.683368107803684	0
chrX	160502467	BALB/c	Methylation	cgi_16958	1.2301541504924103e-12	1.3237668421591022e-12
chrX	161718146	C57BL/6	Methylation	cgi_16962	0.06520298603942774	0.7460762544160826
chrX	161718185	C57BL/6	Methylation	cgi_16962	0	0.5388569810679235
chrX	161718193	C57BL/6	Methylation	cgi_16962	0	0.8476150566807907
chrX	161718234	C57BL/6	Methylation	cgi_16962	0	0.7228186032691108
chrX	94635877	C57BL/6	Methylation	cgi_16776	0	0.45930201185495523
chrX	94635944	C57BL/6	Methylation	cgi_16776	0	0.45930201185495523
chrX	94635958	C57BL/6	Methylation	cgi_16776	0	0.981097891717194
chrX	111894609	C57BL/6	Methylation	cgi_16857	0	0.5080009377589437
chrX	111894612	C57BL/6	Methylation	cgi_16857	0.9436545483934492	0.9523726046646508
chrX	111894628	C57BL/6	Methylation	cgi_16857	0	0.5080009377589437
chrX	111894642	C57BL/6	Methylation	cgi_16857	0	0.9444376995050302
chrX	134308157	C57BL/6	Methylation	cgi_16867	0	0.7650563614798634
chrX	134308164	C57BL/6	Methylation	cgi_16867	1.2423878530482388e-12	1.3182645778560976e-12
chrX	134601589	BALB/c	Methylation	cgi_16872	0.5021320356936898	0
chrX	151095802	C57BL/6	Methylation	cgi_16923	0	0.7108845121339482
chrX	151520784	BALB/c	Methylation	cgi_16926	0.17547418506059587	0.0038131865432607668
chrX	151520786	BALB/c	Methylation	cgi_16926	0.4849877917856392	0
chrX	151521003	BALB/c	Methylation	cgi_16926	1.266235535258062e-12	1.1994264254202308e-12
chrX	155623527	C57BL/6	Methylation	cgi_16944	0	0.9951411449808408
chrX	155623662	BALB/c	Methylation	cgi_16944	0.43366748930306825	0.015960272346352562
chrX	155623667	BALB/c	Methylation	cgi_16944	1.237904474286612e-12	1.3087448251822656e-12
chrX	155623669	BALB/c	Methylation	cgi_16944	0.4518057581937325	0
chrX	155623678	BALB/c	Methylation	cgi_16944	0.7138680916264187	0.002941850346066212
chrX	155623680	BALB/c	Methylation	cgi_16944	0.2935511558120648	0
chrX	155623686	BALB/c	Methylation	cgi_16944	0.3727051089353083	0
chrX	155623695	BALB/c	Methylation	cgi_16944	0.393014206949653	0.031551317039813204
chrX	155623699	BALB/c	Methylation	cgi_16944	0.12393101151311711	0.0323571412201648
chrX	155623711	BALB/c	Methylation	cgi_16944	1.2444220316688236e-12	1.298832525429658e-12
chrX	155623718	BALB/c	Methylation	cgi_16944	0.3730786376045531	0
chrX	155623720	BALB/c	Methylation	cgi_16944	0.8046426173982425	0
chrX	155623743	BALB/c	Methylation	cgi_16944	0.7889933758492204	0.12786720054843956
chrX	155623751	BALB/c	Methylation	cgi_16944	0.9310664027655439	0
chrX	155623760	BALB/c	Methylation	cgi_16944	0.5077414532148411	0
chrX	155623763	BALB/c	Methylation	cgi_16944	0.9411977190494774	0
chrX	155623771	BALB/c	Methylation	cgi_16944	0.9411977190494774	0
chrX	155623773	BALB/c	Methylation	cgi_16944	0.9437080077785843	0.9429421302204991
chrX	157569328	C57BL/6	Methylation	cgi_16947	0.9414852319688484	0.9731366219655737
chrX	157569348	C57BL/6	Methylation	cgi_16947	0.9414852319688484	0.9731366219655737
chrX	160502130	C57BL/6	Methylation	cgi_16958	0.011401653615272792	0.3430089377036997
chrX	162760683	C57BL/6	Methylation	cgi_16966	0	0.49092589077238474
chrX	163909062	BALB/c	Methylation	cgi_16970	0.8357792199337544	0
chrX	164419245	C57BL/6	Methylation	cgi_16973	0	0.6938478129611235
chrX	164419492	C57BL/6	Methylation	cgi_16973	0	0.7259150542700724
chrX	164419497	C57BL/6	Methylation	cgi_16973	0	0.7171102512830209
chrX	164419502	C57BL/6	Methylation	cgi_16973	0	0.9817127755337839
chrX	164419508	C57BL/6	Methylation	cgi_16973	0	0.3952452010454414
chrX	164419525	C57BL/6	Methylation	cgi_16973	0.05619947347263959	0.1271661453926584
chrX	164419535	C57BL/6	Methylation	cgi_16973	0.09084648831236564	0.3155047523494185
chrX	164419546	C57BL/6	Methylation	cgi_16973	0.1652947075577613	0.1424301105514564
chrX	169985522	C57BL/6	Methylation	cgi_16984	0.9712775892932022	0.7092861154350583
chrX	36330229	C57BL/6	Methylation	cgi_16616	0	0.9577111597604674
chrX	48034050	BALB/c	Methylation	cgi_16644	0.9039269111894505	0
chrX	48034069	BALB/c	Methylation	cgi_16644	0.4729592216379145	0
chrX	99217693	BALB/c	Methylation	cgi_16795	0.917467194094171	0.9571888702351881
chrX	99470416	C57BL/6	Methylation	cgi_16796	0	0.7027825602881909
chrX	99470425	C57BL/6	Methylation	cgi_16796	0	0.2645959253901083
chrX	99470427	C57BL/6	Methylation	cgi_16796	0	0.6209780425863709
chrX	99470460	C57BL/6	Methylation	cgi_16796	0	0.9282207100582072
chrX	112601247	BALB/c	Methylation	cgi_16858	0.42194604946319253	0
chrX	150657216	C57BL/6	Methylation	cgi_16919	0	0.8452854764894733
chrX	150657222	C57BL/6	Methylation	cgi_16919	0	0.8452854764894733
chrX	150657232	C57BL/6	Methylation	cgi_16919	0	0.8452854764894733
chrX	150657285	C57BL/6	Methylation	cgi_16919	1.2585619633504414e-12	1.1550783749369703e-12
chrX	150657291	C57BL/6	Methylation	cgi_16919	1.2585619633504414e-12	1.1550783749369703e-12
chrX	150657293	C57BL/6	Methylation	cgi_16919	1.2585619633504414e-12	1.1550783749369703e-12
chrX	150657310	C57BL/6	Methylation	cgi_16919	0.35895950806350796	0
chrX	71049922	C57BL/6	Methylation	cgi_16705	0	0.9748278458037736
chrX	112600773	BALB/c	Methylation	cgi_16858	0.7575998359849379	0
chrX	112600781	BALB/c	Methylation	cgi_16858	0.9387809430363305	0
chrX	112600785	BALB/c	Methylation	cgi_16858	0.5714546892061991	0
chrX	112600789	BALB/c	Methylation	cgi_16858	0.27683145069648635	0
chrX	134625984	BALB/c	Methylation	cgi_16873	0.4353962048381335	0.6352794643559715
chrX	140061304	BALB/c	Methylation	cgi_16900	0.7928358068794015	0.2912151984177588
chrX	140061309	BALB/c	Methylation	cgi_16900	0.7264546248653094	0.04035547800338915
chrX	140061315	BALB/c	Methylation	cgi_16900	0.4581187439314596	0.3581325819304436
chrX	140061326	BALB/c	Methylation	cgi_16900	0.69488756000326235	0.2063626916278614
chrX	140061333	BALB/c	Methylation	cgi_16900	0.9441632672992935	0
chrX	141724415	BALB/c	Methylation	cgi_16906	0.8557900757257101	0.10005928387786965
chrX	141724442	BALB/c	Methylation	cgi_16906	0.618366439309937	0
chrX	141724518	BALB/c	Methylation	cgi_16906	8.615263168523958e-13	1.3357354570471967e-12
chrX	159255403	BALB/c	Methylation	cgi_16950	1.2591474686567298e-12	1.2994528183741996e-12
chrX	159256418	BALB/c	Methylation	cgi_16950	6.7627220594592774e-21	1.4715689669895377e-12
chrX	159256420	BALB/c	Methylation	cgi_16950	6.7627220594592774e-21	1.4715689669895377e-12
chrX	160502327	C57BL/6	Methylation	cgi_16958	0	0.5375185538650069
chrX	160502346	C57BL/6	Methylation	cgi_16958	0	0.5266085873128923
chrX	160502349	C57BL/6	Methylation	cgi_16958	0	0.517625859795896
chrX	160502358	C57BL/6	Methylation	cgi_16958	0	0.2284237749664003
chrX	160502390	C57BL/6	Methylation	cgi_16958	0	0.6820721503530117
chrX	160502407	C57BL/6	Methylation	cgi_16958	0	0.3104124811096422
chrX	160502414	C57BL/6	Methylation	cgi_16958	0.003986674971793424	0.1491346706788293
chrX	160502423	C57BL/6	Methylation	cgi_16958	0	0.8172365909246073
chrX	164419804	C57BL/6	Methylation	cgi_16973	1.3245874994096433e-12	1.2770290463056857e-12
chrX	164419813	C57BL/6	Methylation	cgi_16973	0.16079679815752315	0.020241971420248812
chrX	164419823	C57BL/6	Methylation	cgi_16973	0.8986567466727544	0
chrX	164420136	C57BL/6	Methylation	cgi_16973	0.018393410861373652	0.7325016183952507
chrX	164420187	C57BL/6	Methylation	cgi_16973	0	0.4666132664411372
chrX	53056603	C57BL/6	Methylation	cgi_16670	0	0.2565498327197196
chrX	99470370	C57BL/6	Methylation	cgi_16796	0	0.6333809690840055
chrX	99470372	C57BL/6	Methylation	cgi_16796	0	0.7953673729812479
chrX	109012973	C57BL/6	Methylation	cgi_16853	0.2616364236387854	0.31594371836367385
chrX	112601711	C57BL/6	Methylation	cgi_16858	1.2196287720792548e-12	1.2915733577246753e-12
chrX	112601714	C57BL/6	Methylation	cgi_16858	0	0.6510264935680684
chrX	120293062	BALB/c	Methylation	cgi_16861	0.08519811356242483	0.03538742403343037
chrX	120293073	BALB/c	Methylation	cgi_16861	0.308386249758012	0
chrX	140061147	C57BL/6	Methylation	cgi_16900	0	0.26165619218414865
chrX	140061175	C57BL/6	Methylation	cgi_16900	0.04779522034439811	0.670872114408694
chrX	140665439	C57BL/6	Methylation	cgi_16904	0	0.6389251522242712
chrX	140665456	C57BL/6	Methylation	cgi_16904	6.172663773451532e-4	0.5881458817198866
chrX	36330265	BALB/c	Methylation	cgi_16616	1.2244803660815794e-12	1.3041256508066388e-12
chrX	36330272	BALB/c	Methylation	cgi_16616	0.8465887367351093	0
chrX	68679094	C57BL/6	Methylation	cgi_16700	0	0.9544582090717022
chrX	68679099	C57BL/6	Methylation	cgi_16700	0	0.9544582090717022
chrX	68679107	C57BL/6	Methylation	cgi_16700	1.3173393556676208e-12	1.3231219368869312e-12
chrX	74023934	BALB/c	Methylation	cgi_16732	1.2294138361193153e-12	1.2433380886262554e-12
chrX	111894337	BALB/c	Methylation	cgi_16857	0.5303914217028047	0.12035637892214655
chrX	112601037	C57BL/6	Methylation	cgi_16858	0	0.7224739994582932
chrX	134308184	C57BL/6	Methylation	cgi_16867	0.6603006706502209	0.20965118070137664
chrX	140062502	C57BL/6	Methylation	cgi_16900	0	0.6812464220702215
chrX	155624717	BALB/c	Methylation	cgi_16945	1.2332125741264185e-12	1.3042778474917783e-12
chrX	155624722	BALB/c	Methylation	cgi_16945	9.14314708838814e-13	1.3246398712162687e-12
chrX	159255427	BALB/c	Methylation	cgi_16950	0.9812720360894127	0
chrX	161718301	BALB/c	Methylation	cgi_16962	0.32346729213013614	0.07229568070896679
chrX	71049543	BALB/c	Methylation	cgi_16705	0.9161572924980852	0
chrX	71049574	BALB/c	Methylation	cgi_16705	0.9161572924980852	0
chrX	93988394	C57BL/6	Methylation	cgi_16768	0.5455141961372134	0.9786240692604298
chrX	93988403	C57BL/6	Methylation	cgi_16768	0.37202427109121394	0.4347696036627689
chrX	93988414	C57BL/6	Methylation	cgi_16768	0.9162939724377639	0.959872639616007
chrX	101222786	C57BL/6	Methylation	cgi_16803	0	0.7888213493372095
chrX	119927501	BALB/c	Methylation	cgi_16859	0.6688824671187212	0.21388356457659227
chrX	134585450	BALB/c	Methylation	cgi_16871	0.9094459935859556	0
chrX	150587893	BALB/c	Methylation	cgi_16918	1.258988992953298e-12	1.3058721676326414e-12
chrX	150587912	BALB/c	Methylation	cgi_16918	0.8732524768939317	0
chrX	74270846	C57BL/6	Methylation	cgi_16736	0	0.5985856011816416
chrX	74270854	C57BL/6	Methylation	cgi_16736	0	0.6817684512696899
chrX	94635825	BALB/c	Methylation	cgi_16776	0.5371624795672625	0
[truncated: 553 more rows]
