# Supplementary material for: High-coverage allele-resolved single-cell DNA methylation profiling reveals cell lineage, X-inactivation state, and replication dynamics
Source: Nat Commun. 2025 Jul 8;16:6273. doi: 10.1038/s41467-025-61589-1 (PMC12234882; doi:10.1038/s41467-025-61589-1)
Supplement: Supplementary file 4 — Source Data [file 41467_2025_61589_MOESM4_ESM.zip › source_data/fig_1e.tsv]

id	cpa_ret_fraction	cpc_ret_fraction	cpg_ret_fraction	cpt_ret_fraction	lab	protocol	species	procotol	cpa_conv_percent	mean_cpy_conv_percent
SRR6911716	0.0782454	0.00848658	0.766198	0.028666	public	snmC-seq2 (Ecker)	homo_sapiens	snmC-seq2 (Ecker)	92.17546	98.142371
SRR6911711	0.0900472	0.0101665	0.830162	0.0335167	public	snmC-seq2 (Ecker)	homo_sapiens	snmC-seq2 (Ecker)	90.99528	97.81584
SRR6911738	0.064565	0.00889889	0.777457	0.0231815	public	snmC-seq2 (Ecker)	homo_sapiens	snmC-seq2 (Ecker)	93.5435	98.39598050000001
SRR6911729	0.0867395	0.00987771	0.793112	0.0313734	public	snmC-seq2 (Ecker)	homo_sapiens	snmC-seq2 (Ecker)	91.32605000000001	97.9374445
SRR6911770	0.062995399999999993	0.00867022	0.77231	0.0223855	public	snmC-seq2 (Ecker)	homo_sapiens	snmC-seq2 (Ecker)	93.70045999999999	98.447214
SRR6911702	0.0134389	0.00717809	0.779869	0.00726503	public	snmC-seq2 (Ecker)	homo_sapiens	snmC-seq2 (Ecker)	98.65611	99.277844
SRR6911742	0.124863	0.0122614	0.818569	0.0445705	public	snmC-seq2 (Ecker)	homo_sapiens	snmC-seq2 (Ecker)	87.5137	97.158405
SRR6911754	0.0912461	0.00984853	0.80486	0.032452	public	snmC-seq2 (Ecker)	homo_sapiens	snmC-seq2 (Ecker)	90.87539	97.8849735
SRR6911715	0.0148406	0.00602338	0.796267	0.00728431	public	snmC-seq2 (Ecker)	homo_sapiens	snmC-seq2 (Ecker)	98.51594	99.3346155
SRR6911726	0.106229	0.0319267	0.772392	0.0498407	public	snmC-seq2 (Ecker)	homo_sapiens	snmC-seq2 (Ecker)	89.3771	95.91163
SRR6911769	0.0841262	0.00845099	0.813623	0.0295669	public	snmC-seq2 (Ecker)	homo_sapiens	snmC-seq2 (Ecker)	91.58738	98.09910550000001
SRR6911700	0.104489	0.0171356	0.797451	0.0408322	public	snmC-seq2 (Ecker)	homo_sapiens	snmC-seq2 (Ecker)	89.55109999999999	97.10161000000001
SRR6911733	0.0980305	0.00963498	0.815764	0.0347121	public	snmC-seq2 (Ecker)	homo_sapiens	snmC-seq2 (Ecker)	90.19695	97.782646
SRR6911759	0.0769497	0.0153624	0.809037	0.0308535	public	snmC-seq2 (Ecker)	homo_sapiens	snmC-seq2 (Ecker)	92.30503	97.689205
SRR6911776	0.0220955	0.0144034	0.758331	0.0142515	public	snmC-seq2 (Ecker)	homo_sapiens	snmC-seq2 (Ecker)	97.79044999999999	98.567255
SRR6911707	0.0524367	0.00760411	0.766297	0.0186807	public	snmC-seq2 (Ecker)	homo_sapiens	snmC-seq2 (Ecker)	94.75633	98.6857595
SRR6911714	0.0376181	0.00737152	0.786995	0.0142681	public	snmC-seq2 (Ecker)	homo_sapiens	snmC-seq2 (Ecker)	96.23819	98.918019
SRR6911703	0.091535	0.00994824	0.819791	0.0323423	public	snmC-seq2 (Ecker)	homo_sapiens	snmC-seq2 (Ecker)	90.84649999999999	97.885473
SRR6911730	0.0781348	0.00879968	0.767228	0.0278955	public	snmC-seq2 (Ecker)	homo_sapiens	snmC-seq2 (Ecker)	92.18652	98.16524100000001
SRR6911728	0.0121214	0.00651814	0.767113	0.00670215	public	snmC-seq2 (Ecker)	homo_sapiens	snmC-seq2 (Ecker)	98.78786000000001	99.33898549999999
SRR6911775	0.0384574	0.0126676	0.788094	0.0184754	public	snmC-seq2 (Ecker)	homo_sapiens	snmC-seq2 (Ecker)	96.15426000000001	98.44285
SRR6911705	0.080527	0.0136477	0.790416	0.0316623	public	snmC-seq2 (Ecker)	homo_sapiens	snmC-seq2 (Ecker)	91.9473	97.7345
SRR6911758	0.104193	0.0125747	0.796537	0.0363816	public	snmC-seq2 (Ecker)	homo_sapiens	snmC-seq2 (Ecker)	89.58070000000001	97.55218500000001
SRR6911723	0.0762448	0.00870308	0.771023	0.0282442	public	snmC-seq2 (Ecker)	homo_sapiens	snmC-seq2 (Ecker)	92.37552	98.152636
SRR6911763	0.143539	0.012747	0.81666	0.0525654	public	snmC-seq2 (Ecker)	homo_sapiens	snmC-seq2 (Ecker)	85.6461	96.73438
SRR6911747	0.060431	0.00822754	0.76774	0.0219136	public	snmC-seq2 (Ecker)	homo_sapiens	snmC-seq2 (Ecker)	93.9569	98.492943
SRR6911704	0.0963546	0.00972562	0.818337	0.0340903	public	snmC-seq2 (Ecker)	homo_sapiens	snmC-seq2 (Ecker)	90.36454	97.80920400000001
SRR6911767	0.0658118	0.00848429	0.774035	0.0236766	public	snmC-seq2 (Ecker)	homo_sapiens	snmC-seq2 (Ecker)	93.41882	98.3919555
SRR6911768	0.0240616	0.0059777	0.752005	0.00953467	public	snmC-seq2 (Ecker)	homo_sapiens	snmC-seq2 (Ecker)	97.59384	99.2243815
SRR6911755	0.0736705	0.0149057	0.788651	0.0307022	public	snmC-seq2 (Ecker)	homo_sapiens	snmC-seq2 (Ecker)	92.63295000000001	97.719605
SRR6911744	0.0191721	0.0115062	0.787178	0.0126266	public	snmC-seq2 (Ecker)	homo_sapiens	snmC-seq2 (Ecker)	98.08279	98.79335999999999
SRR6911713	0.0789759	0.0144128	0.758028	0.0313386	public	snmC-seq2 (Ecker)	homo_sapiens	snmC-seq2 (Ecker)	92.10241	97.71243000000001
SRR6911734	0.0681191	0.0141115	0.78894	0.0281234	public	snmC-seq2 (Ecker)	homo_sapiens	snmC-seq2 (Ecker)	93.18809	97.888255
SRR6911701	0.0777627	0.0106152	0.79322	0.0273738	public	snmC-seq2 (Ecker)	homo_sapiens	snmC-seq2 (Ecker)	92.22373	98.10055
SRR6911741	0.0895799	0.0162335	0.769346	0.0358607	public	snmC-seq2 (Ecker)	homo_sapiens	snmC-seq2 (Ecker)	91.04200999999999	97.39529
SRR6911756	0.0158282	0.00673878	0.778739	0.00694054	public	snmC-seq2 (Ecker)	homo_sapiens	snmC-seq2 (Ecker)	98.41718	99.316034
SRR6911725	0.129857	0.0118528	0.815869	0.0468279	public	snmC-seq2 (Ecker)	homo_sapiens	snmC-seq2 (Ecker)	87.0143	97.065965
SRR6911737	0.012803	0.00720423	0.774568	0.0066542	public	snmC-seq2 (Ecker)	homo_sapiens	snmC-seq2 (Ecker)	98.7197	99.3070785
SRR6911706	0.0713531	0.00946007	0.808557	0.0255201	public	snmC-seq2 (Ecker)	homo_sapiens	snmC-seq2 (Ecker)	92.86469	98.2509915
SRR6911771	0.0894942	0.0342802	0.755353	0.0470745	public	snmC-seq2 (Ecker)	homo_sapiens	snmC-seq2 (Ecker)	91.05058	95.932265
SRR6911718	0.0962922	0.00986184	0.808951	0.0340407	public	snmC-seq2 (Ecker)	homo_sapiens	snmC-seq2 (Ecker)	90.37078000000001	97.804873
SRR6911773	0.095596	0.0105112	0.804718	0.0333092	public	snmC-seq2 (Ecker)	homo_sapiens	snmC-seq2 (Ecker)	90.4404	97.80898
SRR6911766	0.07273	0.0140115	0.781625	0.029434	public	snmC-seq2 (Ecker)	homo_sapiens	snmC-seq2 (Ecker)	92.727	97.827725
SRR6911748	0.070119	0.00994479	0.794631	0.0259657	public	snmC-seq2 (Ecker)	homo_sapiens	snmC-seq2 (Ecker)	92.9881	98.2044755
SRR6911731	0.111494	0.0108893	0.826291	0.0396151	public	snmC-seq2 (Ecker)	homo_sapiens	snmC-seq2 (Ecker)	88.8506	97.47478000000001
SRR6911745	0.0588287	0.00775145	0.773661	0.0201149	public	snmC-seq2 (Ecker)	homo_sapiens	snmC-seq2 (Ecker)	94.11713	98.6066825
SRR6911735	0.0807006	0.00877099	0.798393	0.0285168	public	snmC-seq2 (Ecker)	homo_sapiens	snmC-seq2 (Ecker)	91.92994	98.1356105
SRR6911721	0.074581	0.00961467	0.770438	0.0274258	public	snmC-seq2 (Ecker)	homo_sapiens	snmC-seq2 (Ecker)	92.5419	98.1479765
SRR6911774	0.123117	0.0173303	0.803373	0.0476393	public	snmC-seq2 (Ecker)	homo_sapiens	snmC-seq2 (Ecker)	87.6883	96.75152
SRR6911736	0.106478	0.0194184	0.800789	0.0455642	public	snmC-seq2 (Ecker)	homo_sapiens	snmC-seq2 (Ecker)	89.35220000000001	96.75087
SRR6911761	0.0536551	0.00874223	0.764075	0.0193579	public	snmC-seq2 (Ecker)	homo_sapiens	snmC-seq2 (Ecker)	94.63449	98.5949935
SRR6911720	0.10237	0.00950337	0.808973	0.037303	public	snmC-seq2 (Ecker)	homo_sapiens	snmC-seq2 (Ecker)	89.763	97.65968149999999
SRR6911750	0.0654975	0.00802458	0.762007	0.0240068	public	snmC-seq2 (Ecker)	homo_sapiens	snmC-seq2 (Ecker)	93.45025	98.398431
SRR6911710	0.110342	0.0241872	0.803245	0.0492485	public	snmC-seq2 (Ecker)	homo_sapiens	snmC-seq2 (Ecker)	88.9658	96.328215
SRR6911765	0.0841631	0.012344	0.818918	0.0310733	public	snmC-seq2 (Ecker)	homo_sapiens	snmC-seq2 (Ecker)	91.58368999999999	97.829135
SRR6911740	0.141471	0.0127776	0.816855	0.0523177	public	snmC-seq2 (Ecker)	homo_sapiens	snmC-seq2 (Ecker)	85.8529	96.745235
SRR6911753	0.0657418	0.00900518	0.777314	0.021897	public	snmC-seq2 (Ecker)	homo_sapiens	snmC-seq2 (Ecker)	93.42582	98.454891
SRR6911719	0.0858942	0.0099576	0.815671	0.030053	public	snmC-seq2 (Ecker)	homo_sapiens	snmC-seq2 (Ecker)	91.41058	97.99947
SRR6911732	0.060815	0.00825018	0.759562	0.0218831	public	snmC-seq2 (Ecker)	homo_sapiens	snmC-seq2 (Ecker)	93.91850000000001	98.493336
SRR6911724	0.0586916	0.00848969	0.760789	0.0212176	public	snmC-seq2 (Ecker)	homo_sapiens	snmC-seq2 (Ecker)	94.13084	98.5146355
SRR6911722	0.0394369	0.0115959	0.789715	0.0189677	public	snmC-seq2 (Ecker)	homo_sapiens	snmC-seq2 (Ecker)	96.05631	98.47182
SRR6911772	0.0764609	0.0116357	0.773351	0.0282832	public	snmC-seq2 (Ecker)	homo_sapiens	snmC-seq2 (Ecker)	92.35391	98.004055
SRR6911760	0.0940523	0.0114048	0.780119	0.03646	public	snmC-seq2 (Ecker)	homo_sapiens	snmC-seq2 (Ecker)	90.59477	97.60676000000001
SRR6911739	0.0314622	0.0133854	0.786237	0.0169538	public	snmC-seq2 (Ecker)	homo_sapiens	snmC-seq2 (Ecker)	96.85378	98.48304
SRR6911757	0.049116	0.0069842	0.804503	0.0188189	public	snmC-seq2 (Ecker)	homo_sapiens	snmC-seq2 (Ecker)	95.0884	98.709845
SRR6911712	0.0600667	0.00867739	0.765855	0.0224645	public	snmC-seq2 (Ecker)	homo_sapiens	snmC-seq2 (Ecker)	93.99333	98.4429055
SRR6911752	0.0669112	0.00824025	0.821188	0.0225796	public	snmC-seq2 (Ecker)	homo_sapiens	snmC-seq2 (Ecker)	93.30887999999999	98.4590075
SRR6911764	0.0228613	0.0069869	0.769964	0.00948702	public	snmC-seq2 (Ecker)	homo_sapiens	snmC-seq2 (Ecker)	97.71387	99.176304
SRR6911727	0.084929	0.0181922	0.764261	0.0362964	public	snmC-seq2 (Ecker)	homo_sapiens	snmC-seq2 (Ecker)	91.5071	97.27557
SRR6911708	0.0846832	0.00926446	0.797125	0.0309084	public	snmC-seq2 (Ecker)	homo_sapiens	snmC-seq2 (Ecker)	91.53168000000001	97.99135700000001
SRR6911751	0.094608	0.0189042	0.768338	0.0413948	public	snmC-seq2 (Ecker)	homo_sapiens	snmC-seq2 (Ecker)	90.5392	96.98505
SRR6911749	0.0194047	0.0140013	0.723081	0.0133787	public	snmC-seq2 (Ecker)	homo_sapiens	snmC-seq2 (Ecker)	98.05953	98.631
SRR6911743	0.100211	0.00994103	0.799113	0.0349833	public	snmC-seq2 (Ecker)	homo_sapiens	snmC-seq2 (Ecker)	89.9789	97.7537835
SRR6911709	0.0756684	0.0139517	0.786518	0.0315634	public	snmC-seq2 (Ecker)	homo_sapiens	snmC-seq2 (Ecker)	92.43316	97.724245
SRR6911746	0.0621679	0.016551	0.78421	0.0266841	public	snmC-seq2 (Ecker)	homo_sapiens	snmC-seq2 (Ecker)	93.78321000000001	97.838245
SRR6911762	0.0573117	0.0150798	0.787908	0.0260688	public	snmC-seq2 (Ecker)	homo_sapiens	snmC-seq2 (Ecker)	94.26883000000001	97.94256999999999
SRR5825257	0.0130319	0.00791428	0.553987	0.00702132	public	scTrio-seq (Fu)	homo_sapiens	scTrio-seq (Fu)	98.69681	99.25322
SRR5825029	0.0116111	0.00688631	0.517263	0.00773733	public	scTrio-seq (Fu)	homo_sapiens	scTrio-seq (Fu)	98.83889	99.26881800000001
SRR5825076	0.0124029	0.00738281	0.504459	0.00713328	public	scTrio-seq (Fu)	homo_sapiens	scTrio-seq (Fu)	98.75971	99.27419549999999
SRR7461441	0.0114911	0.00698754	0.508179	0.00574658	public	scTrio-seq (Fu)	homo_sapiens	scTrio-seq (Fu)	98.85089	99.363294
SRR7461505	0.00899774	0.00594791	0.510486	0.00520862	public	scTrio-seq (Fu)	homo_sapiens	scTrio-seq (Fu)	99.100226	99.4421735
SRR5825212	0.00829717	0.00523726	0.519137	0.00466426	public	scTrio-seq (Fu)	homo_sapiens	scTrio-seq (Fu)	99.170283	99.50492399999999
SRR7461467	0.0111117	0.00745702	0.534135	0.00654891	public	scTrio-seq (Fu)	homo_sapiens	scTrio-seq (Fu)	98.88883	99.2997035
SRR5825319	0.0275761	0.0151613	0.452173	0.0108229	public	scTrio-seq (Fu)	homo_sapiens	scTrio-seq (Fu)	97.24239	98.70079000000001
SRR5825246	0.0110541	0.00697361	0.499405	0.00639923	public	scTrio-seq (Fu)	homo_sapiens	scTrio-seq (Fu)	98.89459000000001	99.33135800000001
SRR7214626	0.0119158	0.0065566	0.494871	0.00522267	public	scTrio-seq (Fu)	homo_sapiens	scTrio-seq (Fu)	98.80842	99.41103650000001
SRR5825153	0.0112455	0.00674334	0.521167	0.0057171	public	scTrio-seq (Fu)	homo_sapiens	scTrio-seq (Fu)	98.87545	99.37697800000001
SRR5825053	0.0103233	0.00637752	0.508269	0.00538155	public	scTrio-seq (Fu)	homo_sapiens	scTrio-seq (Fu)	98.96767	99.4120465
SRR7214761	0.0347262	0.0198659	0.50119	0.0201255	public	scTrio-seq (Fu)	homo_sapiens	scTrio-seq (Fu)	96.52738	98.00043000000001
SRR5825050	0.0324042	0.0144581	0.47168	0.0170352	public	scTrio-seq (Fu)	homo_sapiens	scTrio-seq (Fu)	96.75958	98.425335
SRR5825092	0.0102276	0.00623288	0.477555	0.00521226	public	scTrio-seq (Fu)	homo_sapiens	scTrio-seq (Fu)	98.97724	99.427743
SRR5825126	0.0118843	0.00709762	0.529503	0.00649831	public	scTrio-seq (Fu)	homo_sapiens	scTrio-seq (Fu)	98.81157	99.3202035
SRR7461477	0.0148248	0.00912128	0.489884	0.00919945	public	scTrio-seq (Fu)	homo_sapiens	scTrio-seq (Fu)	98.51752	99.08396350000001
SRR5825091	0.0105099	0.00635746	0.489531	0.00528858	public	scTrio-seq (Fu)	homo_sapiens	scTrio-seq (Fu)	98.94901	99.417698
SRR7214799	0.0138176	0.00788757	0.369538	0.00537459	public	scTrio-seq (Fu)	homo_sapiens	scTrio-seq (Fu)	98.61824	99.336892
SRR5825112	0.0114223	0.00651143	0.500245	0.00583715	public	scTrio-seq (Fu)	homo_sapiens	scTrio-seq (Fu)	98.85777	99.382571
SRR5825135	0.00888985	0.00582915	0.596491	0.00514824	public	scTrio-seq (Fu)	homo_sapiens	scTrio-seq (Fu)	99.11101500000001	99.45113049999999
SRR5825117	0.0105561	0.00634843	0.512135	0.00535291	public	scTrio-seq (Fu)	homo_sapiens	scTrio-seq (Fu)	98.94439	99.414933
SRR7214891	0.00972042	0.00630148	0.547994	0.00480401	public	scTrio-seq (Fu)	homo_sapiens	scTrio-seq (Fu)	99.027958	99.4447255
SRR5824954	0.0257064	0.0127091	0.30085	0.00964423	public	scTrio-seq (Fu)	homo_sapiens	scTrio-seq (Fu)	97.42936	98.8823335
SRR5824936	0.0125067	0.00713598	0.516131	0.00618734	public	scTrio-seq (Fu)	homo_sapiens	scTrio-seq (Fu)	98.74933	99.333834
SRR7461420	0.0107063	0.00674177	0.521598	0.0054572	public	scTrio-seq (Fu)	homo_sapiens	scTrio-seq (Fu)	98.92937	99.3900515
SRR7461471	0.0126557	0.00846802	0.474749	0.00873468	public	scTrio-seq (Fu)	homo_sapiens	scTrio-seq (Fu)	98.73442999999999	99.139865
SRR7461452	0.0104268	0.00595417	0.504276	0.00486917	public	scTrio-seq (Fu)	homo_sapiens	scTrio-seq (Fu)	98.95732000000001	99.458833
SRR7461481	0.0113999	0.00743054	0.470041	0.00649083	public	scTrio-seq (Fu)	homo_sapiens	scTrio-seq (Fu)	98.86001	99.3039315
SRR7461522	0.00957204	0.00583219	0.493442	0.00498435	public	scTrio-seq (Fu)	homo_sapiens	scTrio-seq (Fu)	99.042796	99.459173
SRR5825304	0.0193163	0.0114036	0.475134	0.00822539	public	scTrio-seq (Fu)	homo_sapiens	scTrio-seq (Fu)	98.06837	99.0185505
SRR7461442	0.0113955	0.00673783	0.498487	0.00557531	public	scTrio-seq (Fu)	homo_sapiens	scTrio-seq (Fu)	98.86045	99.384343
SRR5825131	0.0104048	0.00643671	0.566837	0.00566255	public	scTrio-seq (Fu)	homo_sapiens	scTrio-seq (Fu)	98.95952	99.395037
SRR5825230	0.0113105	0.00757423	0.525986	0.00666525	public	scTrio-seq (Fu)	homo_sapiens	scTrio-seq (Fu)	98.86895	99.288026
SRR5825134	0.00928242	0.00579591	0.571064	0.00517659	public	scTrio-seq (Fu)	homo_sapiens	scTrio-seq (Fu)	99.071758	99.451375
SRR7461504	0.013672	0.00881598	0.456401	0.0076767	public	scTrio-seq (Fu)	homo_sapiens	scTrio-seq (Fu)	98.6328	99.175366
SRR5825066	0.0110353	0.00677075	0.510707	0.00636735	public	scTrio-seq (Fu)	homo_sapiens	scTrio-seq (Fu)	98.89647000000001	99.343095
SRR5825098	0.0139009	0.00854298	0.507553	0.00754025	public	scTrio-seq (Fu)	homo_sapiens	scTrio-seq (Fu)	98.60991	99.1958385
SRR5825235	0.0120197	0.00736392	0.558476	0.00669878	public	scTrio-seq (Fu)	homo_sapiens	scTrio-seq (Fu)	98.79803	99.296865
SRR5825315	0.0296612	0.0139973	0.372576	0.00948046	public	scTrio-seq (Fu)	homo_sapiens	scTrio-seq (Fu)	97.03388	98.826112
SRR5825062	0.022843	0.0131749	0.508222	0.0105071	public	scTrio-seq (Fu)	homo_sapiens	scTrio-seq (Fu)	97.7157	98.8159
SRR5824946	0.0157465	0.00872649	0.482244	0.0069432	public	scTrio-seq (Fu)	homo_sapiens	scTrio-seq (Fu)	98.42535	99.2165155
SRR7215240	0.01075	0.0067942	0.428032	0.00502906	public	scTrio-seq (Fu)	homo_sapiens	scTrio-seq (Fu)	98.925	99.408837
SRR5825010	0.0112042	0.00722056	0.562957	0.00631012	public	scTrio-seq (Fu)	homo_sapiens	scTrio-seq (Fu)	98.87958	99.32346600000001
SRR7215145	0.0109425	0.00704555	0.539787	0.00535759	public	scTrio-seq (Fu)	homo_sapiens	scTrio-seq (Fu)	98.90575	99.379843
SRR7461469	0.0191126	0.0111496	0.484206	0.0110235	public	scTrio-seq (Fu)	homo_sapiens	scTrio-seq (Fu)	98.08874	98.891345
SRR5825236	0.0109381	0.00695356	0.507845	0.00629647	public	scTrio-seq (Fu)	homo_sapiens	scTrio-seq (Fu)	98.90619000000001	99.3374985
SRR5825213	0.0112462	0.00761988	0.678857	0.00797725	public	scTrio-seq (Fu)	homo_sapiens	scTrio-seq (Fu)	98.87538	99.2201435
SRR7461508	0.0600074	0.0324574	0.500546	0.0364388	public	scTrio-seq (Fu)	homo_sapiens	scTrio-seq (Fu)	93.99925999999999	96.55519
SRR7215146	0.010785	0.0068049	0.550269	0.0047867	public	scTrio-seq (Fu)	homo_sapiens	scTrio-seq (Fu)	98.9215	99.42042
SRR5824976	0.0118901	0.007154	0.485578	0.00611697	public	scTrio-seq (Fu)	homo_sapiens	scTrio-seq (Fu)	98.81099	99.3364515
SRR7214640	0.0169233	0.00811885	0.365908	0.00702367	public	scTrio-seq (Fu)	homo_sapiens	scTrio-seq (Fu)	98.30767	99.242874
SRR5825031	0.015298	0.0090346	0.507747	0.0081795	public	scTrio-seq (Fu)	homo_sapiens	scTrio-seq (Fu)	98.47019999999999	99.139295
SRR7461450	0.0114033	0.00629073	0.485545	0.00484763	public	scTrio-seq (Fu)	homo_sapiens	scTrio-seq (Fu)	98.85967	99.443082
SRR7214627	0.0128841	0.00771638	0.494031	0.00641131	public	scTrio-seq (Fu)	homo_sapiens	scTrio-seq (Fu)	98.71159	99.2936155
SRR5824998	0.0111663	0.00599747	0.480273	0.00506787	public	scTrio-seq (Fu)	homo_sapiens	scTrio-seq (Fu)	98.88337	99.446733
SRR5825148	0.0115949	0.00733707	0.567701	0.00642924	public	scTrio-seq (Fu)	homo_sapiens	scTrio-seq (Fu)	98.84051000000001	99.3116845
SRR7214759	0.0131946	0.00808604	0.439084	0.00666809	public	scTrio-seq (Fu)	homo_sapiens	scTrio-seq (Fu)	98.68054	99.2622935
SRR5825303	0.0163401	0.00957326	0.468321	0.0072612	public	scTrio-seq (Fu)	homo_sapiens	scTrio-seq (Fu)	98.36599	99.158277
SRR5824971	0.0115126	0.00692588	0.533531	0.00606642	public	scTrio-seq (Fu)	homo_sapiens	scTrio-seq (Fu)	98.84874	99.350385
SRR5825107	0.0108387	0.0064279	0.495345	0.00549685	public	scTrio-seq (Fu)	homo_sapiens	scTrio-seq (Fu)	98.91613	99.4037625
SRR5825317	0.0264019	0.0138045	0.441349	0.0103343	public	scTrio-seq (Fu)	homo_sapiens	scTrio-seq (Fu)	97.35981	98.79306
SRR5825039	0.011848	0.00658676	0.483855	0.00537088	public	scTrio-seq (Fu)	homo_sapiens	scTrio-seq (Fu)	98.8152	99.402118
SRR7461498	0.00983002	0.00634398	0.501756	0.00555219	public	scTrio-seq (Fu)	homo_sapiens	scTrio-seq (Fu)	99.016998	99.4051915
SRR7215184	0.0110299	0.0071544	0.423872	0.00527636	public	scTrio-seq (Fu)	homo_sapiens	scTrio-seq (Fu)	98.89701	99.378462
SRR5825063	0.0152131	0.00895078	0.496402	0.00804555	public	scTrio-seq (Fu)	homo_sapiens	scTrio-seq (Fu)	98.47869	99.1501835
SRR5825222	0.0134454	0.00841581	0.394816	0.00717169	public	scTrio-seq (Fu)	homo_sapiens	scTrio-seq (Fu)	98.65545999999999	99.220625
SRR5825141	0.0152597	0.00844652	0.492869	0.00848815	public	scTrio-seq (Fu)	homo_sapiens	scTrio-seq (Fu)	98.47403	99.1532665
SRR5825221	0.0106462	0.00619376	0.501835	0.00548372	public	scTrio-seq (Fu)	homo_sapiens	scTrio-seq (Fu)	98.93538	99.416126
SRR5825254	0.0382621	0.0228545	0.542009	0.0288318	public	scTrio-seq (Fu)	homo_sapiens	scTrio-seq (Fu)	96.17379	97.415685
SRR5825186	0.0123525	0.00737426	0.53011	0.00644659	public	scTrio-seq (Fu)	homo_sapiens	scTrio-seq (Fu)	98.76475	99.30895749999999
SRR5825121	0.021672	0.0133735	0.532626	0.0148272	public	scTrio-seq (Fu)	homo_sapiens	scTrio-seq (Fu)	97.83279999999999	98.589965
SRR5825132	0.0099674	0.00615404	0.561275	0.00554908	public	scTrio-seq (Fu)	homo_sapiens	scTrio-seq (Fu)	99.00326	99.414844
SRR7461480	0.0106643	0.0066117	0.484725	0.00592111	public	scTrio-seq (Fu)	homo_sapiens	scTrio-seq (Fu)	98.93357	99.3733595
SRR7214747	0.0107615	0.00663279	0.484661	0.00495162	public	scTrio-seq (Fu)	homo_sapiens	scTrio-seq (Fu)	98.92385	99.4207795
SRR5825104	0.010603	0.00632851	0.50917	0.00546161	public	scTrio-seq (Fu)	homo_sapiens	scTrio-seq (Fu)	98.9397	99.410494
SRR5825237	0.0116926	0.00687308	0.481521	0.00659446	public	scTrio-seq (Fu)	homo_sapiens	scTrio-seq (Fu)	98.83073999999999	99.326623
SRR7215147	0.0105101	0.00676184	0.55907	0.00502542	public	scTrio-seq (Fu)	homo_sapiens	scTrio-seq (Fu)	98.94899000000001	99.41063700000001
SRR5825214	0.0112214	0.00696583	0.56022400000000006	0.00700288	public	scTrio-seq (Fu)	homo_sapiens	scTrio-seq (Fu)	98.87786	99.3015645
SRR5825308	0.0185577	0.00967556	0.417677	0.00783913	public	scTrio-seq (Fu)	homo_sapiens	scTrio-seq (Fu)	98.14423	99.12426549999999
SRR7461513	0.0102163	0.00677489	0.544995	0.00617721	public	scTrio-seq (Fu)	homo_sapiens	scTrio-seq (Fu)	98.97837	99.352395
SRR5825030	0.0159199	0.00943835	0.52298	0.00845335	public	scTrio-seq (Fu)	homo_sapiens	scTrio-seq (Fu)	98.40801	99.105415
SRR5824980	0.0131816	0.00847293	0.516319	0.00735378	public	scTrio-seq (Fu)	homo_sapiens	scTrio-seq (Fu)	98.68184	99.2086645
SRR7461523	0.00948072	0.00619673	0.483421	0.00530375	public	scTrio-seq (Fu)	homo_sapiens	scTrio-seq (Fu)	99.051928	99.424976
SRR5825228	0.0360795	0.0193443	0.421783	0.0137943	public	scTrio-seq (Fu)	homo_sapiens	scTrio-seq (Fu)	96.39205	98.34307
SRR5825067	0.0131798	0.00759282	0.489628	0.00754875	public	scTrio-seq (Fu)	homo_sapiens	scTrio-seq (Fu)	98.68202000000001	99.24292150000001
SRR7461399	0.0109335	0.00629233	0.447607	0.00498968	public	scTrio-seq (Fu)	homo_sapiens	scTrio-seq (Fu)	98.90665	99.4358995
SRR5825088	0.00982701	0.00602588	0.501979	0.00508406	public	scTrio-seq (Fu)	homo_sapiens	scTrio-seq (Fu)	99.01729900000001	99.444503
SRR5825079	0.0095304	0.00621483	0.521966	0.00597667	public	scTrio-seq (Fu)	homo_sapiens	scTrio-seq (Fu)	99.04696	99.39042500000001
SRR5825022	0.0161408	0.00924632	0.513655	0.00936788	public	scTrio-seq (Fu)	homo_sapiens	scTrio-seq (Fu)	98.38592	99.06929
SRR7214800	0.0145148	0.00801517	0.392584	0.00677238	public	scTrio-seq (Fu)	homo_sapiens	scTrio-seq (Fu)	98.54852	99.2606225
SRR5825061	0.0168684	0.00947836	0.492903	0.00864516	public	scTrio-seq (Fu)	homo_sapiens	scTrio-seq (Fu)	98.31316	99.093824
SRR7461413	0.0159584	0.0102428	0.562328	0.00960687	public	scTrio-seq (Fu)	homo_sapiens	scTrio-seq (Fu)	98.40415999999999	99.00751650000001
SRR5825210	0.00901173	0.00552398	0.511903	0.00472717	public	scTrio-seq (Fu)	homo_sapiens	scTrio-seq (Fu)	99.098827	99.4874425
SRR7461519	0.00862291	0.00546976	0.490062	0.00463328	public	scTrio-seq (Fu)	homo_sapiens	scTrio-seq (Fu)	99.137709	99.494848
SRR5825075	0.0108592	0.00684346	0.506462	0.00677697	public	scTrio-seq (Fu)	homo_sapiens	scTrio-seq (Fu)	98.91408	99.3189785
SRR7214751	0.0122998	0.0064718	0.39965	0.00464655	public	scTrio-seq (Fu)	homo_sapiens	scTrio-seq (Fu)	98.77002	99.4440825
SRR5825015	0.0127011	0.00751573	0.506921	0.00722377	public	scTrio-seq (Fu)	homo_sapiens	scTrio-seq (Fu)	98.72989	99.263025
SRR5825065	0.0164663	0.00970907	0.501071	0.00922136	public	scTrio-seq (Fu)	homo_sapiens	scTrio-seq (Fu)	98.35337	99.0534785
SRR5825038	0.0105032	0.00616284	0.517102	0.0051497	public	scTrio-seq (Fu)	homo_sapiens	scTrio-seq (Fu)	98.94968	99.434373
SRR5825028	0.0171777	0.010713	0.503077	0.012045	public	scTrio-seq (Fu)	homo_sapiens	scTrio-seq (Fu)	98.28223	98.8621
SRR5825127	0.0101773	0.00669924	0.536116	0.00616102	public	scTrio-seq (Fu)	homo_sapiens	scTrio-seq (Fu)	98.98227	99.356987
SRR5825215	0.00825111	0.00518717	0.544035	0.00453254	public	scTrio-seq (Fu)	homo_sapiens	scTrio-seq (Fu)	99.174889	99.5140145
SRR5825090	0.00957682	0.00591832	0.495278	0.00513218	public	scTrio-seq (Fu)	homo_sapiens	scTrio-seq (Fu)	99.042318	99.447475
SRR7461503	0.0157755	0.00904839	0.486462	0.00922581	public	scTrio-seq (Fu)	homo_sapiens	scTrio-seq (Fu)	98.42245	99.08629
SRR5825219	0.0126855	0.00729773	0.539978	0.00637764	public	scTrio-seq (Fu)	homo_sapiens	scTrio-seq (Fu)	98.73145	99.3162315
SRR5825217	0.00772947	0.00498045	0.627999	0.00450375	public	scTrio-seq (Fu)	homo_sapiens	scTrio-seq (Fu)	99.227053	99.52579
SRR5825119	0.0101582	0.00602596	0.493929	0.0051689	public	scTrio-seq (Fu)	homo_sapiens	scTrio-seq (Fu)	98.98418	99.440257
SRR7214725	0.010466	0.00648184	0.469263	0.00500065	public	scTrio-seq (Fu)	homo_sapiens	scTrio-seq (Fu)	98.9534	99.4258755
SRR7214746	0.0115548	0.00738934	0.488299	0.00551897	public	scTrio-seq (Fu)	homo_sapiens	scTrio-seq (Fu)	98.84452	99.3545845
SRR5825027	0.0117332	0.00708138	0.49745	0.00693054	public	scTrio-seq (Fu)	homo_sapiens	scTrio-seq (Fu)	98.82668	99.299404
SRR5825124	0.0147191	0.00866388	0.52235	0.00730527	public	scTrio-seq (Fu)	homo_sapiens	scTrio-seq (Fu)	98.52809	99.20154249999999
SRR5825310	0.0237384	0.010914	0.38175	0.00811413	public	scTrio-seq (Fu)	homo_sapiens	scTrio-seq (Fu)	97.62616	99.04859350000001
SRR7461509	0.0149969	0.00897858	0.468948	0.00903841	public	scTrio-seq (Fu)	homo_sapiens	scTrio-seq (Fu)	98.50031	99.0991505
SRR5825023	0.0118161	0.00704716	0.512537	0.00680348	public	scTrio-seq (Fu)	homo_sapiens	scTrio-seq (Fu)	98.81839	99.307468
SRR7214639	0.016811	0.00908686	0.381661	0.00656295	public	scTrio-seq (Fu)	homo_sapiens	scTrio-seq (Fu)	98.3189	99.2175095
SRR7461417	0.0328877	0.0200584	0.522499	0.0187543	public	scTrio-seq (Fu)	homo_sapiens	scTrio-seq (Fu)	96.71123	98.059365
SRR5825120	0.0221306	0.013199	0.500799	0.0130308	public	scTrio-seq (Fu)	homo_sapiens	scTrio-seq (Fu)	97.78694	98.68851
SRR7215085	0.00945089	0.0063102	0.445561	0.00473035	public	scTrio-seq (Fu)	homo_sapiens	scTrio-seq (Fu)	99.054911	99.4479725
SRR7214752	0.0129421	0.00712161	0.380108	0.00538778	public	scTrio-seq (Fu)	homo_sapiens	scTrio-seq (Fu)	98.70579000000001	99.3745305
SRR7461468	0.0109721	0.0070371	0.469725	0.00618538	public	scTrio-seq (Fu)	homo_sapiens	scTrio-seq (Fu)	98.90279	99.338876
SRR7461512	0.0101804	0.0063063	0.571228	0.00548011	public	scTrio-seq (Fu)	homo_sapiens	scTrio-seq (Fu)	98.98196	99.4106795
SRR5824987	0.0105784	0.00677325	0.544869	0.00618478	public	scTrio-seq (Fu)	homo_sapiens	scTrio-seq (Fu)	98.94216	99.3520985
SRR5825211	0.00890239	0.00542168	0.486431	0.004629	public	scTrio-seq (Fu)	homo_sapiens	scTrio-seq (Fu)	99.10976099999999	99.497466
SRR5825087	0.0105119	0.00615085	0.475918	0.00511243	public	scTrio-seq (Fu)	homo_sapiens	scTrio-seq (Fu)	98.94881	99.436836
SRR5825096	0.0123156	0.00737846	0.494215	0.00698786	public	scTrio-seq (Fu)	homo_sapiens	scTrio-seq (Fu)	98.76844	99.281684
SRR5825195	0.00697561	0.00537243	0.562629	0.00488748	public	scTrio-seq (Fu)	homo_sapiens	scTrio-seq (Fu)	99.30243899999999	99.4870045
SRR7215186	0.0107485	0.00679194	0.438822	0.00503802	public	scTrio-seq (Fu)	homo_sapiens	scTrio-seq (Fu)	98.92515	99.408502
SRR5825240	0.0108812	0.00628146	0.477878	0.00555693	public	scTrio-seq (Fu)	homo_sapiens	scTrio-seq (Fu)	98.91188	99.4080805
SRR5825318	0.0357743	0.0207655	0.450848	0.0149416	public	scTrio-seq (Fu)	homo_sapiens	scTrio-seq (Fu)	96.42257	98.214645
SRR7461517	0.0090636	0.00592327	0.483099	0.00520073	public	scTrio-seq (Fu)	homo_sapiens	scTrio-seq (Fu)	99.09364000000001	99.44380000000001
SRR7461474	0.00948	0.00601686	0.486956	0.00505201	public	scTrio-seq (Fu)	homo_sapiens	scTrio-seq (Fu)	99.05199999999999	99.4465565
SRR7214889	0.00961578	0.00628536	0.535408	0.00470835	public	scTrio-seq (Fu)	homo_sapiens	scTrio-seq (Fu)	99.038422	99.4503145
SRR5825161	0.0176236	0.0101396	0.571696	0.00895544	public	scTrio-seq (Fu)	homo_sapiens	scTrio-seq (Fu)	98.23764	99.045248
SRR7461431	0.0126953	0.00730841	0.48199	0.00609171	public	scTrio-seq (Fu)	homo_sapiens	scTrio-seq (Fu)	98.73047	99.329994
SRR5825125	0.0111668	0.0072229	0.536775	0.00674453	public	scTrio-seq (Fu)	homo_sapiens	scTrio-seq (Fu)	98.88332	99.3016285
SRR5825136	0.00851701	0.00578545	0.696172	0.00519348	public	scTrio-seq (Fu)	homo_sapiens	scTrio-seq (Fu)	99.148299	99.4510535
SRR5825101	0.0113164	0.0068493	0.465763	0.00555536	public	scTrio-seq (Fu)	homo_sapiens	scTrio-seq (Fu)	98.86836	99.379767
SRR5825116	0.0320308	0.0180893	0.510508	0.0206931	public	scTrio-seq (Fu)	homo_sapiens	scTrio-seq (Fu)	96.79692	98.06088
SRR5825224	0.01088	0.00603895	0.469214	0.00507777	public	scTrio-seq (Fu)	homo_sapiens	scTrio-seq (Fu)	98.912	99.444164
SRR5825123	0.0148043	0.00927091	0.533748	0.00857245	public	scTrio-seq (Fu)	homo_sapiens	scTrio-seq (Fu)	98.51957	99.107832
SRR5825314	0.0338269	0.015308	0.348545	0.0100853	public	scTrio-seq (Fu)	homo_sapiens	scTrio-seq (Fu)	96.61731	98.730335
SRR5825139	0.0135053	0.00837227	0.490988	0.00689073	public	scTrio-seq (Fu)	homo_sapiens	scTrio-seq (Fu)	98.64947	99.23685
SRR7461499	0.00946921	0.0061328	0.505528	0.00551178	public	scTrio-seq (Fu)	homo_sapiens	scTrio-seq (Fu)	99.053079	99.417771
SRR5825249	0.0140254	0.00911782	0.562894	0.00767225	public	scTrio-seq (Fu)	homo_sapiens	scTrio-seq (Fu)	98.59746	99.1604965
SRR5825144	0.0162171	0.0095688	0.467752	0.0094443	public	scTrio-seq (Fu)	homo_sapiens	scTrio-seq (Fu)	98.37829	99.049345
SRR7461515	0.0101387	0.00698432	0.497259	0.00599376	public	scTrio-seq (Fu)	homo_sapiens	scTrio-seq (Fu)	98.98613	99.35109600000001
SRR5825055	0.0102692	0.00592003	0.512218	0.0052114	public	scTrio-seq (Fu)	homo_sapiens	scTrio-seq (Fu)	98.97308	99.4434285
SRR7461507	0.00851655	0.00581568	0.495938	0.00523811	public	scTrio-seq (Fu)	homo_sapiens	scTrio-seq (Fu)	99.148345	99.4473105
SRR5824930	0.011799	0.00673853	0.518298	0.00586096	public	scTrio-seq (Fu)	homo_sapiens	scTrio-seq (Fu)	98.8201	99.3700255
SRR5825018	0.0127515	0.00712541	0.517504	0.0066862	public	scTrio-seq (Fu)	homo_sapiens	scTrio-seq (Fu)	98.72485	99.30941949999999
SRR5825093	0.0097464	0.00601652	0.480036	0.00516139	public	scTrio-seq (Fu)	homo_sapiens	scTrio-seq (Fu)	99.02535999999999	99.4411045
SRR5824938	0.0130878	0.00744402	0.488931	0.00635938	public	scTrio-seq (Fu)	homo_sapiens	scTrio-seq (Fu)	98.69122	99.30983
SRR5825306	0.0161783	0.0087093	0.416052	0.00648368	public	scTrio-seq (Fu)	homo_sapiens	scTrio-seq (Fu)	98.38217	99.240351
SRR5824983	0.0189652	0.00955185	0.396489	0.00686457	public	scTrio-seq (Fu)	homo_sapiens	scTrio-seq (Fu)	98.10348	99.17917899999999
SRR7461511	0.0108243	0.00671781	0.492168	0.00598582	public	scTrio-seq (Fu)	homo_sapiens	scTrio-seq (Fu)	98.91757	99.3648185
SRR5825220	0.0131643	0.00746847	0.416937	0.00567026	public	scTrio-seq (Fu)	homo_sapiens	scTrio-seq (Fu)	98.68357	99.3430635
SRR5825056	0.0137119	0.00795961	0.454402	0.00624938	public	scTrio-seq (Fu)	homo_sapiens	scTrio-seq (Fu)	98.62881	99.2895505
SRR5825234	0.0118366	0.00822037	0.54515	0.00722819	public	scTrio-seq (Fu)	homo_sapiens	scTrio-seq (Fu)	98.81634	99.227572
SRR5825159	0.0151065	0.00887433	0.51049	0.00791247	public	scTrio-seq (Fu)	homo_sapiens	scTrio-seq (Fu)	98.48935	99.16066000000001
SRR7215214	0.0130741	0.00765059	0.448813	0.00528045	public	scTrio-seq (Fu)	homo_sapiens	scTrio-seq (Fu)	98.69259	99.353448
SRR7461445	0.0116232	0.00680626	0.548627	0.00521816	public	scTrio-seq (Fu)	homo_sapiens	scTrio-seq (Fu)	98.83767999999999	99.398779
SRR5825115	0.00816251	0.00509048	0.605188	0.00484882	public	scTrio-seq (Fu)	homo_sapiens	scTrio-seq (Fu)	99.183749	99.503035
SRR5824955	0.0234845	0.0122085	0.306569	0.00900075	public	scTrio-seq (Fu)	homo_sapiens	scTrio-seq (Fu)	97.65155	98.9395375
SRR5825085	0.0124733	0.00691211	0.474608	0.00557679	public	scTrio-seq (Fu)	homo_sapiens	scTrio-seq (Fu)	98.75267	99.375555
SRR7214665	0.0177205	0.00839524	0.338578	0.00752378	public	scTrio-seq (Fu)	homo_sapiens	scTrio-seq (Fu)	98.22794999999999	99.20404900000001
SRR7461485	0.0139817	0.00934972	0.501679	0.00838164	public	scTrio-seq (Fu)	homo_sapiens	scTrio-seq (Fu)	98.60183	99.113432
SRR5824944	0.0107164	0.00682261	0.527227	0.00599188	public	scTrio-seq (Fu)	homo_sapiens	scTrio-seq (Fu)	98.92836	99.3592755
SRR7461502	0.0728428	0.0432645	0.516692	0.0517809	public	scTrio-seq (Fu)	homo_sapiens	scTrio-seq (Fu)	92.71572	95.24772999999999
SRR7461482	0.0129114	0.00735878	0.449452	0.00639707	public	scTrio-seq (Fu)	homo_sapiens	scTrio-seq (Fu)	98.70886	99.3122075
SRR5825100	0.0171312	0.00998136	0.498779	0.0111304	public	scTrio-seq (Fu)	homo_sapiens	scTrio-seq (Fu)	98.28688	98.944412
SRR5825111	0.0135526	0.00785962	0.53946	0.00764489	public	scTrio-seq (Fu)	homo_sapiens	scTrio-seq (Fu)	98.64474	99.2247745
SRR7461516	0.00925046	0.00581988	0.509538	0.00500503	public	scTrio-seq (Fu)	homo_sapiens	scTrio-seq (Fu)	99.074954	99.4587545
SRR5825316	0.0287514	0.0164474	0.4473	0.012210499999999999	public	scTrio-seq (Fu)	homo_sapiens	scTrio-seq (Fu)	97.12486	98.567105
SRR5824972	0.0255357	0.0133354	0.296271	0.0105346	public	scTrio-seq (Fu)	homo_sapiens	scTrio-seq (Fu)	97.44642999999999	98.8065
SRR5825260	0.0166578	0.0106886	0.502249	0.0106218	public	scTrio-seq (Fu)	homo_sapiens	scTrio-seq (Fu)	98.33422	98.93448000000001
SRR5825321	0.0104728	0.00640906	0.504754	0.00598541	public	scTrio-seq (Fu)	homo_sapiens	scTrio-seq (Fu)	98.95272	99.3802765
SRR5825133	0.0104291	0.00641738	0.551303	0.00578579	public	scTrio-seq (Fu)	homo_sapiens	scTrio-seq (Fu)	98.95709000000001	99.3898415
SRR5825312	0.0230367	0.0112323	0.385011	0.00857167	public	scTrio-seq (Fu)	homo_sapiens	scTrio-seq (Fu)	97.69633	99.00980150000001
SRR5825145	0.0114838	0.00744288	0.495101	0.00659845	public	scTrio-seq (Fu)	homo_sapiens	scTrio-seq (Fu)	98.85162	99.2979335
SRR7461380	0.0137239	0.00738375	0.483989	0.0054801	public	scTrio-seq (Fu)	homo_sapiens	scTrio-seq (Fu)	98.62761	99.3568075
SRR7215120	0.0110206	0.00683284	0.437466	0.00483657	public	scTrio-seq (Fu)	homo_sapiens	scTrio-seq (Fu)	98.89793999999999	99.4165295
SRR5825114	0.0129011	0.00765557	0.510649	0.00745088	public	scTrio-seq (Fu)	homo_sapiens	scTrio-seq (Fu)	98.70989	99.2446775
SRR5824989	0.012654	0.00725949	0.503136	0.0063446	public	scTrio-seq (Fu)	homo_sapiens	scTrio-seq (Fu)	98.7346	99.3197955
SRR7461475	0.0106339	0.00680783	0.426291	0.00598156	public	scTrio-seq (Fu)	homo_sapiens	scTrio-seq (Fu)	98.93661	99.3605305
SRR5824988	0.00980241	0.00629935	0.536118	0.0058036	public	scTrio-seq (Fu)	homo_sapiens	scTrio-seq (Fu)	99.019759	99.3948525
SRR5824948	0.0120083	0.0069368	0.522375	0.00598267	public	scTrio-seq (Fu)	homo_sapiens	scTrio-seq (Fu)	98.79917	99.3540265
SRR7214745	0.0105235	0.00655372	0.495008	0.00484603	public	scTrio-seq (Fu)	homo_sapiens	scTrio-seq (Fu)	98.94765	99.4300125
SRR7461495	0.00894255	0.00571469	0.499002	0.00503229	public	scTrio-seq (Fu)	homo_sapiens	scTrio-seq (Fu)	99.105745	99.46265100000001
SRR7461476	0.0127968	0.00909582	0.511073	0.00937345	public	scTrio-seq (Fu)	homo_sapiens	scTrio-seq (Fu)	98.72032	99.0765365
SRR5824942	0.0115452	0.00729616	0.520639	0.0063623	public	scTrio-seq (Fu)	homo_sapiens	scTrio-seq (Fu)	98.84548	99.317077
SRR7461514	0.0102189	0.00663024	0.445338	0.00547306	public	scTrio-seq (Fu)	homo_sapiens	scTrio-seq (Fu)	98.97811	99.394835
SRR5825154	0.0112027	0.00692307	0.511823	0.00588013	public	scTrio-seq (Fu)	homo_sapiens	scTrio-seq (Fu)	98.87973	99.35984
SRR5825086	0.0108497	0.00633584	0.528121	0.00523204	public	scTrio-seq (Fu)	homo_sapiens	scTrio-seq (Fu)	98.91503	99.421606
SRR7461506	0.0110917	0.00686358	0.512948	0.00605665	public	scTrio-seq (Fu)	homo_sapiens	scTrio-seq (Fu)	98.89083	99.3539885
SRR7214685	0.0112531	0.00668071	0.50614	0.00520053	public	scTrio-seq (Fu)	homo_sapiens	scTrio-seq (Fu)	98.87469	99.405938
SRR7214890	0.00923028	0.00616793	0.5379	0.00470282	public	scTrio-seq (Fu)	homo_sapiens	scTrio-seq (Fu)	99.076972	99.4564625
SRR7214724	0.0102222	0.00631377	0.46222800000000003	0.00483875	public	scTrio-seq (Fu)	homo_sapiens	scTrio-seq (Fu)	98.97778000000001	99.442374
SRR5824947	0.0117577	0.00715315	0.532534	0.00602438	public	scTrio-seq (Fu)	homo_sapiens	scTrio-seq (Fu)	98.82423	99.3411235
SRR7461447	0.0115797	0.00680264	0.546765	0.00534271	public	scTrio-seq (Fu)	homo_sapiens	scTrio-seq (Fu)	98.84203000000001	99.39273250000001
SRR7215062	0.0100097	0.00634425	0.46421	0.00497196	public	scTrio-seq (Fu)	homo_sapiens	scTrio-seq (Fu)	98.99903	99.4341895
SRR7461470	0.00987724	0.00659997	0.484354	0.00571447	public	scTrio-seq (Fu)	homo_sapiens	scTrio-seq (Fu)	99.012276	99.38427800000001
SRR5825138	0.013176	0.00739609	0.464594	0.00609048	public	scTrio-seq (Fu)	homo_sapiens	scTrio-seq (Fu)	98.6824	99.3256715
SRR5825118	0.0106652	0.00611541	0.495779	0.00523485	public	scTrio-seq (Fu)	homo_sapiens	scTrio-seq (Fu)	98.93348	99.43248700000001
SRR7461510	0.0119926	0.00686964	0.48785	0.00628699	public	scTrio-seq (Fu)	homo_sapiens	scTrio-seq (Fu)	98.80074	99.3421685
SRR7461456	0.035774	0.0199872	0.460396	0.0196307	public	scTrio-seq (Fu)	homo_sapiens	scTrio-seq (Fu)	96.4226	98.019105
SRR7215241	0.0111803	0.00673683	0.451197	0.00484007	public	scTrio-seq (Fu)	homo_sapiens	scTrio-seq (Fu)	98.88197	99.421155
SRR5825084	0.0115062	0.00657639	0.48452	0.0053208	public	scTrio-seq (Fu)	homo_sapiens	scTrio-seq (Fu)	98.84938	99.4051405
SRR7461472	0.0107932	0.00659247	0.465496	0.00585159	public	scTrio-seq (Fu)	homo_sapiens	scTrio-seq (Fu)	98.92068	99.377797
SRR5825129	0.0129348	0.00755248	0.495432	0.00717845	public	scTrio-seq (Fu)	homo_sapiens	scTrio-seq (Fu)	98.70652	99.2634535
SRR5824965	0.0108058	0.00656894	0.535804	0.00591421	public	scTrio-seq (Fu)	homo_sapiens	scTrio-seq (Fu)	98.91942	99.3758425
SRR7215253	0.0109381	0.00686234	0.477298	0.00503828	public	scTrio-seq (Fu)	homo_sapiens	scTrio-seq (Fu)	98.90619000000001	99.404969
SRR5825021	0.0114349	0.0070195	0.517413	0.00640402	public	scTrio-seq (Fu)	homo_sapiens	scTrio-seq (Fu)	98.85651	99.328824
SRR5825044	0.0155982	0.00853401	0.475386	0.00797264	public	scTrio-seq (Fu)	homo_sapiens	scTrio-seq (Fu)	98.44018	99.1746675
SRR5825057	0.00886797	0.00588393	0.603731	0.00528804	public	scTrio-seq (Fu)	homo_sapiens	scTrio-seq (Fu)	99.113203	99.4414015
SRR7461520	0.00884842	0.00606738	0.464198	0.00536304	public	scTrio-seq (Fu)	homo_sapiens	scTrio-seq (Fu)	99.11515800000001	99.42847900000001
SRR7461494	0.0122493	0.00749346	0.501725	0.00691818	public	scTrio-seq (Fu)	homo_sapiens	scTrio-seq (Fu)	98.77507	99.27941799999999
SRR5825122	0.0152679	0.00915604	0.5097	0.00806603	public	scTrio-seq (Fu)	homo_sapiens	scTrio-seq (Fu)	98.47321	99.1388965
SRR7214614	0.0183591	0.00922661	0.360623	0.00764055	public	scTrio-seq (Fu)	homo_sapiens	scTrio-seq (Fu)	98.16409	99.15664199999999
SRR5825048	0.0106117	0.00592129	0.49869	0.00498781	public	scTrio-seq (Fu)	homo_sapiens	scTrio-seq (Fu)	98.93883	99.45454500000001
SRR7461381	0.0245907	0.0115961	0.348211	0.00621432	public	scTrio-seq (Fu)	homo_sapiens	scTrio-seq (Fu)	97.54093	99.109479
SRR5825046	0.0105901	0.00626078	0.490632	0.00533462	public	scTrio-seq (Fu)	homo_sapiens	scTrio-seq (Fu)	98.94099	99.42023
SRR5825059	0.00907878	0.00586516	0.532981	0.00507128	public	scTrio-seq (Fu)	homo_sapiens	scTrio-seq (Fu)	99.092122	99.453178
SRR5824931	0.0334123	0.0158319	0.302225	0.0107388	public	scTrio-seq (Fu)	homo_sapiens	scTrio-seq (Fu)	96.65877	98.671465
SRR7461446	0.0114789	0.00712708	0.580118	0.00570902	public	scTrio-seq (Fu)	homo_sapiens	scTrio-seq (Fu)	98.85211000000001	99.35819500000001
SRR5825032	0.0177154	0.00992461	0.526116	0.00970023	public	scTrio-seq (Fu)	homo_sapiens	scTrio-seq (Fu)	98.22846	99.01875799999999
SRR5825102	0.0114104	0.00656193	0.512984	0.005601	public	scTrio-seq (Fu)	homo_sapiens	scTrio-seq (Fu)	98.85896	99.39185350000001
SRR5825258	0.0120475	0.00644882	0.455301	0.00561596	public	scTrio-seq (Fu)	homo_sapiens	scTrio-seq (Fu)	98.79525	99.396761
SRR7215215	0.0119877	0.0074249	0.488997	0.00559703	public	scTrio-seq (Fu)	homo_sapiens	scTrio-seq (Fu)	98.80122999999999	99.34890349999999
SRR5825068	0.0131719	0.00741094	0.45209	0.00717289	public	scTrio-seq (Fu)	homo_sapiens	scTrio-seq (Fu)	98.68281	99.2708085
SRR7214723	0.0104024	0.00633718	0.462074	0.00481296	public	scTrio-seq (Fu)	homo_sapiens	scTrio-seq (Fu)	98.95976	99.442493
SRR5824928	0.0116987	0.00671109	0.510525	0.00578123	public	scTrio-seq (Fu)	homo_sapiens	scTrio-seq (Fu)	98.83013000000001	99.375384
SRR5824935	0.013216200000000001	0.00773523	0.513841	0.00679006	public	scTrio-seq (Fu)	homo_sapiens	scTrio-seq (Fu)	98.67838	99.2737355
SRR5825019	0.0111238	0.00698902	0.515892	0.00647826	public	scTrio-seq (Fu)	homo_sapiens	scTrio-seq (Fu)	98.88762	99.32663600000001
SRR7461486	0.00993455	0.00640643	0.488428	0.00557062	public	scTrio-seq (Fu)	homo_sapiens	scTrio-seq (Fu)	99.006545	99.4011475
SRR7461412	0.00918682	0.0061662	0.574315	0.00455782	public	scTrio-seq (Fu)	homo_sapiens	scTrio-seq (Fu)	99.081318	99.463799
SRR5825113	0.0120485	0.00714018	0.512451	0.0067065	public	scTrio-seq (Fu)	homo_sapiens	scTrio-seq (Fu)	98.79514999999999	99.30766600000001
SRR5825311	0.0325339	0.0141855	0.38204	0.0108625	public	scTrio-seq (Fu)	homo_sapiens	scTrio-seq (Fu)	96.74661	98.7476
SRR7215251	0.0107844	0.00693259	0.464713	0.00491357	public	scTrio-seq (Fu)	homo_sapiens	scTrio-seq (Fu)	98.92156	99.407692
SRR5825225	0.010468	0.00588468	0.492345	0.00502564	public	scTrio-seq (Fu)	homo_sapiens	scTrio-seq (Fu)	98.9532	99.454484
SRR7214798	0.012038	0.00668892	0.39849	0.00473764	public	scTrio-seq (Fu)	homo_sapiens	scTrio-seq (Fu)	98.7962	99.42867199999999
SRR7215216	0.0104394	0.00676338	0.508875	0.00503715	public	scTrio-seq (Fu)	homo_sapiens	scTrio-seq (Fu)	98.95606000000001	99.4099735
EE5D8S1	0.0063333800000000004	0.00673847	0.6461	0.00604346	lab_data	scDEEP-mC (Laird)	homo_sapiens	scDEEP-mC (Laird)	99.36666199999999	99.36090349999999
EE5D8S3	0.00617183	0.00649155	0.555098	0.00549148	lab_data	scDEEP-mC (Laird)	homo_sapiens	scDEEP-mC (Laird)	99.382817	99.40084850000001
EE5C10S2	0.00642627	0.00671664	0.596367	0.00578524	lab_data	scDEEP-mC (Laird)	homo_sapiens	scDEEP-mC (Laird)	99.35737300000001	99.374906
EE7D12	0.0136012	0.0131997	0.514862	0.0116975	lab_data	scDEEP-mC (Laird)	homo_sapiens	scDEEP-mC (Laird)	98.63988	98.75514
EE5G3S1	0.00793807	0.00820962	0.592669	0.00729106	lab_data	scDEEP-mC (Laird)	homo_sapiens	scDEEP-mC (Laird)	99.206193	99.22496600000001
EE7A11	0.00888894	0.00890712	0.521273	0.00791456	lab_data	scDEEP-mC (Laird)	homo_sapiens	scDEEP-mC (Laird)	99.111106	99.15891599999999
EE7D7	0.0128614	0.0122667	0.509571	0.0109698	lab_data	scDEEP-mC (Laird)	homo_sapiens	scDEEP-mC (Laird)	98.71386	98.83817499999999
EE7F7	0.0158342	0.0150793	0.5428	0.0133739	lab_data	scDEEP-mC (Laird)	homo_sapiens	scDEEP-mC (Laird)	98.41658	98.57734
EE5D5S3	0.00859928	0.00858233	0.554136	0.00752251	lab_data	scDEEP-mC (Laird)	homo_sapiens	scDEEP-mC (Laird)	99.140072	99.19475800000001
EE5E10S3	0.0072531	0.00758651	0.57813	0.00647408	lab_data	scDEEP-mC (Laird)	homo_sapiens	scDEEP-mC (Laird)	99.27468999999999	99.2969705
EE5E5S3	0.00594731	0.00642728	0.54372	0.00521812	lab_data	scDEEP-mC (Laird)	homo_sapiens	scDEEP-mC (Laird)	99.40526899999999	99.41773
EE5D10S3	0.00601712	0.00658918	0.550672	0.00555858	lab_data	scDEEP-mC (Laird)	homo_sapiens	scDEEP-mC (Laird)	99.39828800000001	99.392612
EE5B11S3	0.00733715	0.00745694	0.560082	0.00654296	lab_data	scDEEP-mC (Laird)	homo_sapiens	scDEEP-mC (Laird)	99.266285	99.300005
EE5F2S1	0.00826617	0.00822652	0.618716	0.00746319	lab_data	scDEEP-mC (Laird)	homo_sapiens	scDEEP-mC (Laird)	99.173383	99.2155145
EE7H2	0.0149697	0.0142918	0.524106	0.0127285	lab_data	scDEEP-mC (Laird)	homo_sapiens	scDEEP-mC (Laird)	98.50303	98.648985
EE7A2	0.011548	0.0112338	0.534372	0.0100784	lab_data	scDEEP-mC (Laird)	homo_sapiens	scDEEP-mC (Laird)	98.8452	98.93439000000001
EE5G4S2	0.00862269	0.00866536	0.563528	0.00748351	lab_data	scDEEP-mC (Laird)	homo_sapiens	scDEEP-mC (Laird)	99.137731	99.1925565
EE5G1S1	0.0117809	0.0114001	0.617405	0.0103448	lab_data	scDEEP-mC (Laird)	homo_sapiens	scDEEP-mC (Laird)	98.82191	98.91275499999999
EE5E2S1	0.00973414	0.00945122	0.564693	0.00874203	lab_data	scDEEP-mC (Laird)	homo_sapiens	scDEEP-mC (Laird)	99.02658600000001	99.0903375
EE5G10S1	0.00832516	0.00854858	0.592317	0.00765294	lab_data	scDEEP-mC (Laird)	homo_sapiens	scDEEP-mC (Laird)	99.167484	99.18992399999999
EE5F11S1	0.00563285	0.00623079	0.598021	0.00553226	lab_data	scDEEP-mC (Laird)	homo_sapiens	scDEEP-mC (Laird)	99.43671499999999	99.4118475
EE5H1S1	0.0147741	0.01361	0.607779	0.0126816	lab_data	scDEEP-mC (Laird)	homo_sapiens	scDEEP-mC (Laird)	98.52259	98.68542000000001
EE7F11	0.00994902	0.0100364	0.498929	0.00886608	lab_data	scDEEP-mC (Laird)	homo_sapiens	scDEEP-mC (Laird)	99.005098	99.05487600000001
EE5G11S1	0.0136238	0.013079	0.612062	0.0121442	lab_data	scDEEP-mC (Laird)	homo_sapiens	scDEEP-mC (Laird)	98.63762	98.73884
EE7A7	0.0113507	0.0112014	0.525376	0.00999533	lab_data	scDEEP-mC (Laird)	homo_sapiens	scDEEP-mC (Laird)	98.86493	98.9401635
EE5D7S3	0.00741776	0.0077608	0.563998	0.00663242	lab_data	scDEEP-mC (Laird)	homo_sapiens	scDEEP-mC (Laird)	99.258224	99.280339
EE5B2S3	0.00802479	0.00824775	0.545373	0.00717951	lab_data	scDEEP-mC (Laird)	homo_sapiens	scDEEP-mC (Laird)	99.197521	99.22863699999999
EE7G1	0.00927629	0.00929859	0.50486	0.00834408	lab_data	scDEEP-mC (Laird)	homo_sapiens	scDEEP-mC (Laird)	99.072371	99.11786649999999
EE5G9S1	0.0105851	0.0104384	0.604114	0.009617	lab_data	scDEEP-mC (Laird)	homo_sapiens	scDEEP-mC (Laird)	98.94149	98.99723
EE5F2S3	0.00705278	0.00736337	0.571299	0.00619819	lab_data	scDEEP-mC (Laird)	homo_sapiens	scDEEP-mC (Laird)	99.29472200000001	99.321922
EE5D2S1	0.00786672	0.00772453	0.611016	0.00713093	lab_data	scDEEP-mC (Laird)	homo_sapiens	scDEEP-mC (Laird)	99.213328	99.257227
EE5C12S3	0.00778743	0.00776809	0.583523	0.006891	lab_data	scDEEP-mC (Laird)	homo_sapiens	scDEEP-mC (Laird)	99.221257	99.2670455
EE5D4S3	0.00784125	0.00804078	0.55374	0.00694355	lab_data	scDEEP-mC (Laird)	homo_sapiens	scDEEP-mC (Laird)	99.215875	99.2507835
EE7F6	0.0139132	0.0133028	0.534529	0.0117544	lab_data	scDEEP-mC (Laird)	homo_sapiens	scDEEP-mC (Laird)	98.60868	98.74714
EE5E12S1	0.00699536	0.00740756	0.620804	0.00659713	lab_data	scDEEP-mC (Laird)	homo_sapiens	scDEEP-mC (Laird)	99.300464	99.2997655
EE7E2	0.0104743	0.0105058	0.51309	0.00924651	lab_data	scDEEP-mC (Laird)	homo_sapiens	scDEEP-mC (Laird)	98.95257	99.0123845
EE7G9	0.0127837	0.0125298	0.533769	0.0110643	lab_data	scDEEP-mC (Laird)	homo_sapiens	scDEEP-mC (Laird)	98.72163	98.820295
EE5A4S1	0.00954397	0.00935536	0.615299	0.00854996	lab_data	scDEEP-mC (Laird)	homo_sapiens	scDEEP-mC (Laird)	99.045603	99.104734
EE7F10	0.00955308	0.00951797	0.513016	0.00844374	lab_data	scDEEP-mC (Laird)	homo_sapiens	scDEEP-mC (Laird)	99.044692	99.10191449999999
EE5H12S1	0.0126359	0.0116461	0.617686	0.011022	lab_data	scDEEP-mC (Laird)	homo_sapiens	scDEEP-mC (Laird)	98.73640999999999	98.866595
EE5A5S1	0.011796	0.0112124	0.610614	0.0104917	lab_data	scDEEP-mC (Laird)	homo_sapiens	scDEEP-mC (Laird)	98.82039999999999	98.914795
EE5A12S1	0.00885462	0.00865784	0.607433	0.00793269	lab_data	scDEEP-mC (Laird)	homo_sapiens	scDEEP-mC (Laird)	99.114538	99.1704735
EE5F10S3	0.00760797	0.00781147	0.542997	0.00673412	lab_data	scDEEP-mC (Laird)	homo_sapiens	scDEEP-mC (Laird)	99.239203	99.2727205
EE7A4	0.0120544	0.0118648	0.522347	0.0105428	lab_data	scDEEP-mC (Laird)	homo_sapiens	scDEEP-mC (Laird)	98.79456	98.87962
EE5E3S1	0.00803501	0.00840909	0.607303	0.00750179	lab_data	scDEEP-mC (Laird)	homo_sapiens	scDEEP-mC (Laird)	99.196499	99.204456
EE7B12	0.0117665	0.0114096	0.498279	0.0102144	lab_data	scDEEP-mC (Laird)	homo_sapiens	scDEEP-mC (Laird)	98.82335	98.91879999999999
EE7F9	0.0153479	0.0149758	0.537826	0.0132233	lab_data	scDEEP-mC (Laird)	homo_sapiens	scDEEP-mC (Laird)	98.46521	98.590045
EE5C5S2	0.0102633	0.00989988	0.592735	0.00901019	lab_data	scDEEP-mC (Laird)	homo_sapiens	scDEEP-mC (Laird)	98.97367	99.0544965
EE5C4S3	0.00956901	0.00912491	0.595884	0.00830099	lab_data	scDEEP-mC (Laird)	homo_sapiens	scDEEP-mC (Laird)	99.043099	99.128705
EE7F1	0.00700321	0.00761509	0.50031	0.00658625	lab_data	scDEEP-mC (Laird)	homo_sapiens	scDEEP-mC (Laird)	99.299679	99.28993299999999
EE7A1	0.0117903	0.0113128	0.543001	0.0101712	lab_data	scDEEP-mC (Laird)	homo_sapiens	scDEEP-mC (Laird)	98.82097	98.9258
EE5D10S1	0.00861228	0.00820315	0.622997	0.00781467	lab_data	scDEEP-mC (Laird)	homo_sapiens	scDEEP-mC (Laird)	99.138772	99.19910899999999
EE5G12S1	0.00891439	0.00879315	0.606759	0.00786689	lab_data	scDEEP-mC (Laird)	homo_sapiens	scDEEP-mC (Laird)	99.108561	99.16699799999999
EE5G3S3	0.00870775	0.00861524	0.555613	0.00765698	lab_data	scDEEP-mC (Laird)	homo_sapiens	scDEEP-mC (Laird)	99.129225	99.18638899999999
EE5G12S3	0.00974675	0.0094947	0.549122	0.00850828	lab_data	scDEEP-mC (Laird)	homo_sapiens	scDEEP-mC (Laird)	99.025325	99.099851
EE5C2S1	0.006308	0.00660382	0.6137	0.00589566	lab_data	scDEEP-mC (Laird)	homo_sapiens	scDEEP-mC (Laird)	99.3692	99.375026
EE5D4S1	0.0164826	0.0157985	0.624141	0.0147519	lab_data	scDEEP-mC (Laird)	homo_sapiens	scDEEP-mC (Laird)	98.35173999999999	98.47247999999999
EE5F7S1	0.00784836	0.00806028	0.608819	0.00741465	lab_data	scDEEP-mC (Laird)	homo_sapiens	scDEEP-mC (Laird)	99.215164	99.2262535
EE5E1S1	0.0096075	0.00962555	0.622123	0.00866726	lab_data	scDEEP-mC (Laird)	homo_sapiens	scDEEP-mC (Laird)	99.03925	99.08535950000001
EE5F8S1	0.00679248	0.00721116	0.611509	0.00630755	lab_data	scDEEP-mC (Laird)	homo_sapiens	scDEEP-mC (Laird)	99.320752	99.32406449999999
EE5G7S1	0.0144516	0.0134193	0.626401	0.0129481	lab_data	scDEEP-mC (Laird)	homo_sapiens	scDEEP-mC (Laird)	98.55484	98.68163
EE5B9S1	0.0192343	0.0170777	0.643528	0.0170408	lab_data	scDEEP-mC (Laird)	homo_sapiens	scDEEP-mC (Laird)	98.07656999999999	98.294075
EE5E9S1	0.00972225	0.0098457	0.610558	0.00888433	lab_data	scDEEP-mC (Laird)	homo_sapiens	scDEEP-mC (Laird)	99.02777499999999	99.06349850000001
EE7G4	0.0119248	0.0117841	0.520798	0.0103841	lab_data	scDEEP-mC (Laird)	homo_sapiens	scDEEP-mC (Laird)	98.80752000000001	98.89159
EE5A8S3	0.0104889	0.0101349	0.557768	0.00920922	lab_data	scDEEP-mC (Laird)	homo_sapiens	scDEEP-mC (Laird)	98.95111	99.032794
EE5B8S2	0.00601117	0.00635371	0.569601	0.00547419	lab_data	scDEEP-mC (Laird)	homo_sapiens	scDEEP-mC (Laird)	99.398883	99.40860500000001
EE5D3S3	0.00661929	0.00681784	0.537915	0.00580754	lab_data	scDEEP-mC (Laird)	homo_sapiens	scDEEP-mC (Laird)	99.338071	99.368731
EE7D9	0.00921551	0.00942196	0.499852	0.00824774	lab_data	scDEEP-mC (Laird)	homo_sapiens	scDEEP-mC (Laird)	99.078449	99.116515
EE5E10S1	0.00885468	0.00904769	0.611091	0.00806123	lab_data	scDEEP-mC (Laird)	homo_sapiens	scDEEP-mC (Laird)	99.114532	99.144554
EE7G5	0.00779648	0.00809188	0.52835	0.00700332	lab_data	scDEEP-mC (Laird)	homo_sapiens	scDEEP-mC (Laird)	99.220352	99.24524
EE5C8S1	0.00719916	0.00757652	0.612464	0.00670622	lab_data	scDEEP-mC (Laird)	homo_sapiens	scDEEP-mC (Laird)	99.280084	99.28586299999999
EE5D3S1	0.0102813	0.00984587	0.623466	0.00938573	lab_data	scDEEP-mC (Laird)	homo_sapiens	scDEEP-mC (Laird)	98.97187	99.03842
EE5E4S1	0.00607786	0.00651425	0.631866	0.00564924	lab_data	scDEEP-mC (Laird)	homo_sapiens	scDEEP-mC (Laird)	99.392214	99.3918255
EE7D2	0.0104959	0.0105475	0.506119	0.00928398	lab_data	scDEEP-mC (Laird)	homo_sapiens	scDEEP-mC (Laird)	98.95041	99.008426
EE5C2S3	0.00725047	0.00734539	0.540565	0.00648731	lab_data	scDEEP-mC (Laird)	homo_sapiens	scDEEP-mC (Laird)	99.274953	99.308365
EE5F8S3	0.00718649	0.00741119	0.563313	0.00622982	lab_data	scDEEP-mC (Laird)	homo_sapiens	scDEEP-mC (Laird)	99.281351	99.3179495
EE5E4S3	0.00785301	0.00815584	0.592646	0.00690708	lab_data	scDEEP-mC (Laird)	homo_sapiens	scDEEP-mC (Laird)	99.214699	99.246854
EE5A7S3	0.00842867	0.00845516	0.592239	0.00750111	lab_data	scDEEP-mC (Laird)	homo_sapiens	scDEEP-mC (Laird)	99.157133	99.2021865
EE5B7S1	0.0075285	0.00793862	0.662759	0.00714334	lab_data	scDEEP-mC (Laird)	homo_sapiens	scDEEP-mC (Laird)	99.24714999999999	99.245902
EE5G4S1	0.009994	0.00998583	0.621507	0.00896235	lab_data	scDEEP-mC (Laird)	homo_sapiens	scDEEP-mC (Laird)	99.0006	99.052591
EE7C6	0.00849406	0.00861614	0.534312	0.00762564	lab_data	scDEEP-mC (Laird)	homo_sapiens	scDEEP-mC (Laird)	99.150594	99.187911
EE5H5S1	0.00837599	0.00845639	0.654108	0.00756154	lab_data	scDEEP-mC (Laird)	homo_sapiens	scDEEP-mC (Laird)	99.162401	99.19910349999999
EE7G12	0.00988915	0.00977472	0.527166	0.00872015	lab_data	scDEEP-mC (Laird)	homo_sapiens	scDEEP-mC (Laird)	99.011085	99.0752565
EE7F4	0.0124693	0.0119086	0.524265	0.0106697	lab_data	scDEEP-mC (Laird)	homo_sapiens	scDEEP-mC (Laird)	98.75307	98.87108500000001
EE7G10	0.00812174	0.00819352	0.482114	0.00724682	lab_data	scDEEP-mC (Laird)	homo_sapiens	scDEEP-mC (Laird)	99.187826	99.227983
EE5B12S1	0.00728687	0.00706831	0.614257	0.00652955	lab_data	scDEEP-mC (Laird)	homo_sapiens	scDEEP-mC (Laird)	99.271313	99.32010700000001
EE7D5	0.0107059	0.0106838	0.523619	0.00934461	lab_data	scDEEP-mC (Laird)	homo_sapiens	scDEEP-mC (Laird)	98.92940999999999	98.99857949999999
EE7D8	0.0121118	0.011777899999999999	0.514761	0.0104755	lab_data	scDEEP-mC (Laird)	homo_sapiens	scDEEP-mC (Laird)	98.78882	98.88732999999999
EE7C11	0.00913526	0.00934134	0.498746	0.00820252	lab_data	scDEEP-mC (Laird)	homo_sapiens	scDEEP-mC (Laird)	99.086474	99.122807
EE5A9S1	0.0103317	0.0100675	0.584602	0.00927578	lab_data	scDEEP-mC (Laird)	homo_sapiens	scDEEP-mC (Laird)	98.96682999999999	99.032836
EE5B3S3	0.00736193	0.00745307	0.555714	0.00654516	lab_data	scDEEP-mC (Laird)	homo_sapiens	scDEEP-mC (Laird)	99.263807	99.3000885
EE5B4S1	0.0131439	0.0120062	0.609835	0.0117906	lab_data	scDEEP-mC (Laird)	homo_sapiens	scDEEP-mC (Laird)	98.68561	98.81016
EE5B8S3	0.00786646	0.00803969	0.591268	0.00694318	lab_data	scDEEP-mC (Laird)	homo_sapiens	scDEEP-mC (Laird)	99.213354	99.2508565
EE5A3S1	0.00727137	0.0074433	0.581805	0.00669698	lab_data	scDEEP-mC (Laird)	homo_sapiens	scDEEP-mC (Laird)	99.272863	99.292986
EE5A3S2	0.00679765	0.0070482	0.580442	0.00615364	lab_data	scDEEP-mC (Laird)	homo_sapiens	scDEEP-mC (Laird)	99.320235	99.339908
EE7A9	0.0111466	0.0112097	0.528899	0.00992071	lab_data	scDEEP-mC (Laird)	homo_sapiens	scDEEP-mC (Laird)	98.88534	98.9434795
EE5A11S3	0.0168853	0.0140044	0.56477	0.0140531	lab_data	scDEEP-mC (Laird)	homo_sapiens	scDEEP-mC (Laird)	98.31147	98.59712499999999
EE7E6	0.00973774	0.00968159	0.517818	0.00851569	lab_data	scDEEP-mC (Laird)	homo_sapiens	scDEEP-mC (Laird)	99.026226	99.090136
EE7H6	0.01421	0.0135367	0.514892	0.0121346	lab_data	scDEEP-mC (Laird)	homo_sapiens	scDEEP-mC (Laird)	98.579	98.716435
EE5C1S1	0.00783539	0.0080114	0.623628	0.00721867	lab_data	scDEEP-mC (Laird)	homo_sapiens	scDEEP-mC (Laird)	99.216461	99.2384965
EE5H1S3	0.0103094	0.00979962	0.553189	0.00939201	lab_data	scDEEP-mC (Laird)	homo_sapiens	scDEEP-mC (Laird)	98.96906	99.0404185
EE5A3S3	0.00847039	0.00822097	0.603354	0.00728452	lab_data	scDEEP-mC (Laird)	homo_sapiens	scDEEP-mC (Laird)	99.15296099999999	99.2247255
EE5B4S3	0.00851542	0.00862375	0.56918	0.00751832	lab_data	scDEEP-mC (Laird)	homo_sapiens	scDEEP-mC (Laird)	99.14845799999999	99.1928965
EE7H10	0.0159342	0.015367	0.512999	0.0140275	lab_data	scDEEP-mC (Laird)	homo_sapiens	scDEEP-mC (Laird)	98.40658	98.530275
EE5D11S3	0.00586817	0.00630248	0.543181	0.00525296	lab_data	scDEEP-mC (Laird)	homo_sapiens	scDEEP-mC (Laird)	99.413183	99.422228
EE5H5S3	0.0490549	0.0389406	0.617249	0.042069	lab_data	scDEEP-mC (Laird)	homo_sapiens	scDEEP-mC (Laird)	95.09451	95.94951999999999
EE5D6S1	0.00778531	0.00783853	0.585634	0.00700964	lab_data	scDEEP-mC (Laird)	homo_sapiens	scDEEP-mC (Laird)	99.221469	99.2575915
EE7C8	0.00890135	0.00925196	0.525091	0.00816023	lab_data	scDEEP-mC (Laird)	homo_sapiens	scDEEP-mC (Laird)	99.109865	99.1293905
EE5F9S2	0.00760704	0.00782447	0.597731	0.0068427	lab_data	scDEEP-mC (Laird)	homo_sapiens	scDEEP-mC (Laird)	99.239296	99.26664149999999
EE5C11S1	0.00887828	0.00854888	0.618328	0.00803442	lab_data	scDEEP-mC (Laird)	homo_sapiens	scDEEP-mC (Laird)	99.112172	99.170835
EE7B7	0.0121496	0.0118577	0.538269	0.0104962	lab_data	scDEEP-mC (Laird)	homo_sapiens	scDEEP-mC (Laird)	98.78504	98.882305
EE5D9S3	0.00656911	0.00682658	0.566076	0.00579213	lab_data	scDEEP-mC (Laird)	homo_sapiens	scDEEP-mC (Laird)	99.34308899999999	99.36906450000001
EE5F1S1	0.00713354	0.00738606	0.608242	0.00661456	lab_data	scDEEP-mC (Laird)	homo_sapiens	scDEEP-mC (Laird)	99.286646	99.299969
EE5G11S3	0.0103427	0.0100953	0.586354	0.00881582	lab_data	scDEEP-mC (Laird)	homo_sapiens	scDEEP-mC (Laird)	98.96573	99.054444
EE5F9S3	0.00634094	0.00676081	0.59174	0.0057433	lab_data	scDEEP-mC (Laird)	homo_sapiens	scDEEP-mC (Laird)	99.36590600000001	99.3747945
EE5C6S2	0.00740734	0.0074703	0.604799	0.00648666	lab_data	scDEEP-mC (Laird)	homo_sapiens	scDEEP-mC (Laird)	99.259266	99.30215199999999
EE5H7S3	0.0108133	0.0103685	0.560101	0.00937792	lab_data	scDEEP-mC (Laird)	homo_sapiens	scDEEP-mC (Laird)	98.91866999999999	99.012679
EE5D7S1	0.0138282	0.0132547	0.612789	0.0122773	lab_data	scDEEP-mC (Laird)	homo_sapiens	scDEEP-mC (Laird)	98.61718	98.7234
EE5D9S1	0.0548532	0.0410283	0.620829	0.0481875	lab_data	scDEEP-mC (Laird)	homo_sapiens	scDEEP-mC (Laird)	94.51468	95.53921
EE7D10	0.0118245	0.0116506	0.525939	0.010421	lab_data	scDEEP-mC (Laird)	homo_sapiens	scDEEP-mC (Laird)	98.81755	98.89641999999999
EE5F6S1	0.0100475	0.00940266	0.593334	0.00884401	lab_data	scDEEP-mC (Laird)	homo_sapiens	scDEEP-mC (Laird)	98.99525	99.08766650000001
EE7G11	0.0118827	0.0117717	0.512201	0.010413	lab_data	scDEEP-mC (Laird)	homo_sapiens	scDEEP-mC (Laird)	98.81173	98.890765
EE5C3S1	0.00696209	0.00742579	0.615813	0.00665128	lab_data	scDEEP-mC (Laird)	homo_sapiens	scDEEP-mC (Laird)	99.30379099999999	99.2961465
EE7F8	0.00826396	0.00832621	0.538872	0.00731392	lab_data	scDEEP-mC (Laird)	homo_sapiens	scDEEP-mC (Laird)	99.173604	99.2179935
EE7F5	0.0200373	0.0158427	0.516631	0.0142592	lab_data	scDEEP-mC (Laird)	homo_sapiens	scDEEP-mC (Laird)	97.99627	98.494905
EE7F2	0.0107648	0.0108077	0.499371	0.00957895	lab_data	scDEEP-mC (Laird)	homo_sapiens	scDEEP-mC (Laird)	98.92352	98.9806675
EE7H7	0.0126086	0.0124326	0.52127	0.0111095	lab_data	scDEEP-mC (Laird)	homo_sapiens	scDEEP-mC (Laird)	98.73914	98.822895
EE5F6S3	0.00945821	0.00931859	0.56956	0.00829184	lab_data	scDEEP-mC (Laird)	homo_sapiens	scDEEP-mC (Laird)	99.054179	99.1194785
EE5B7S3	0.00829489	0.0085054	0.578398	0.00737268	lab_data	scDEEP-mC (Laird)	homo_sapiens	scDEEP-mC (Laird)	99.170511	99.206096
EE5D1S3	0.00745461	0.00760298	0.529274	0.00648982	lab_data	scDEEP-mC (Laird)	homo_sapiens	scDEEP-mC (Laird)	99.254539	99.29536
EE5B1S3	0.0091664	0.00918927	0.549297	0.008132	lab_data	scDEEP-mC (Laird)	homo_sapiens	scDEEP-mC (Laird)	99.08336	99.1339365
EE5F5S1	0.0106235	0.0104329	0.574625	0.00954819	lab_data	scDEEP-mC (Laird)	homo_sapiens	scDEEP-mC (Laird)	98.93765	99.0009455
EE7G6	0.012949	0.0127608	0.532567	0.0112955	lab_data	scDEEP-mC (Laird)	homo_sapiens	scDEEP-mC (Laird)	98.7051	98.797185
EE7A8	0.0117922	0.0116751	0.534285	0.0103588	lab_data	scDEEP-mC (Laird)	homo_sapiens	scDEEP-mC (Laird)	98.82078	98.898305
EE7H3	0.0113588	0.011045	0.509867	0.00983509	lab_data	scDEEP-mC (Laird)	homo_sapiens	scDEEP-mC (Laird)	98.86412	98.9559955
EE5B1S2	0.0088425	0.00865486	0.571758	0.00774604	lab_data	scDEEP-mC (Laird)	homo_sapiens	scDEEP-mC (Laird)	99.11575	99.17995499999999
EE5A8S1	0.0181339	0.0162938	0.638363	0.0161403	lab_data	scDEEP-mC (Laird)	homo_sapiens	scDEEP-mC (Laird)	98.18661	98.37829500000001
EE5E9S3	0.00609904	0.00672907	0.572972	0.00536527	lab_data	scDEEP-mC (Laird)	homo_sapiens	scDEEP-mC (Laird)	99.390096	99.395283
EE5C12S1	0.00793112	0.0079762	0.603907	0.00725596	lab_data	scDEEP-mC (Laird)	homo_sapiens	scDEEP-mC (Laird)	99.206888	99.238392
EE7B2	0.00715802	0.00765619	0.517642	0.00672639	lab_data	scDEEP-mC (Laird)	homo_sapiens	scDEEP-mC (Laird)	99.284198	99.280871
EE5H3S1	0.0171796	0.0151452	0.595741	0.0149243	lab_data	scDEEP-mC (Laird)	homo_sapiens	scDEEP-mC (Laird)	98.28204000000001	98.496525
EE5A11S1	0.00847563	0.0084278	0.608013	0.00772708	lab_data	scDEEP-mC (Laird)	homo_sapiens	scDEEP-mC (Laird)	99.152437	99.192256
EE7B11	0.0100077	0.00988844	0.516584	0.00871326	lab_data	scDEEP-mC (Laird)	homo_sapiens	scDEEP-mC (Laird)	98.99923000000001	99.069915
EE7B10	0.0123604	0.011940600000000001	0.515383	0.010778	lab_data	scDEEP-mC (Laird)	homo_sapiens	scDEEP-mC (Laird)	98.76396	98.86407
EE5A10S1	0.0120732	0.0113626	0.627726	0.0106922	lab_data	scDEEP-mC (Laird)	homo_sapiens	scDEEP-mC (Laird)	98.79268	98.89726
EE5C9S1	0.00819538	0.00829411	0.619652	0.00765087	lab_data	scDEEP-mC (Laird)	homo_sapiens	scDEEP-mC (Laird)	99.180462	99.202751
EE7H9	0.0132074	0.0128577	0.518997	0.0114947	lab_data	scDEEP-mC (Laird)	homo_sapiens	scDEEP-mC (Laird)	98.67926	98.78238
EE7B9	0.00977218	0.00991174	0.518762	0.00882212	lab_data	scDEEP-mC (Laird)	homo_sapiens	scDEEP-mC (Laird)	99.02278199999999	99.063307
EE5C4S1	0.0095223	0.00945531	0.637925	0.00886981	lab_data	scDEEP-mC (Laird)	homo_sapiens	scDEEP-mC (Laird)	99.04777	99.083744
EE5E2S3	0.00759468	0.00765832	0.565673	0.00672013	lab_data	scDEEP-mC (Laird)	homo_sapiens	scDEEP-mC (Laird)	99.240532	99.28107750000001
EE5A2S3	0.00930648	0.00905055	0.588549	0.00813019	lab_data	scDEEP-mC (Laird)	homo_sapiens	scDEEP-mC (Laird)	99.069352	99.140963
EE5A2S1	0.0069541	0.00711258	0.607641	0.00653892	lab_data	scDEEP-mC (Laird)	homo_sapiens	scDEEP-mC (Laird)	99.30459	99.317425
EE5H2S3	0.00924704	0.00888926	0.552225	0.00802222	lab_data	scDEEP-mC (Laird)	homo_sapiens	scDEEP-mC (Laird)	99.07529600000001	99.154426
EE5B8S1	0.0103019	0.00964577	0.581331	0.00935347	lab_data	scDEEP-mC (Laird)	homo_sapiens	scDEEP-mC (Laird)	98.96981	99.050038
EE7E11	0.00984428	0.00993023	0.509991	0.0087632	lab_data	scDEEP-mC (Laird)	homo_sapiens	scDEEP-mC (Laird)	99.01557199999999	99.0653285
EE7H1	0.0132631	0.012149	0.527636	0.0114956	lab_data	scDEEP-mC (Laird)	homo_sapiens	scDEEP-mC (Laird)	98.67369000000001	98.81777000000001
EE5A12S3	0.0100017	0.0098862	0.538027	0.00898588	lab_data	scDEEP-mC (Laird)	homo_sapiens	scDEEP-mC (Laird)	98.99983	99.056396
EE5B3S1	0.0105957	0.0102988	0.629609	0.00957145	lab_data	scDEEP-mC (Laird)	homo_sapiens	scDEEP-mC (Laird)	98.94043	99.00648749999999
EE7B3	0.0153031	0.0148484	0.54036	0.0131805	lab_data	scDEEP-mC (Laird)	homo_sapiens	scDEEP-mC (Laird)	98.46969	98.598555
EE7C3	0.0100169	0.010174	0.506427	0.00898583	lab_data	scDEEP-mC (Laird)	homo_sapiens	scDEEP-mC (Laird)	98.99831	99.0420085
EE7H5	0.0156285	0.0148295	0.492749	0.0136848	lab_data	scDEEP-mC (Laird)	homo_sapiens	scDEEP-mC (Laird)	98.43715	98.57428499999999
EE5F11S3	0.00766684	0.00766919	0.560094	0.00672438	lab_data	scDEEP-mC (Laird)	homo_sapiens	scDEEP-mC (Laird)	99.233316	99.2803215
EE5H3S3	0.0105124	0.0102231	0.548884	0.00902738	lab_data	scDEEP-mC (Laird)	homo_sapiens	scDEEP-mC (Laird)	98.94876000000001	99.037476
EE5E12S3	0.00639321	0.00661934	0.548668	0.00557508	lab_data	scDEEP-mC (Laird)	homo_sapiens	scDEEP-mC (Laird)	99.36067899999999	99.390279
EE5E8S1	0.00933982	0.00908575	0.624737	0.00834137	lab_data	scDEEP-mC (Laird)	homo_sapiens	scDEEP-mC (Laird)	99.066018	99.128644
EE7D11	0.0112928	0.0112192	0.503597	0.00996276	lab_data	scDEEP-mC (Laird)	homo_sapiens	scDEEP-mC (Laird)	98.87072	98.940902
EE7E10	0.00978392	0.00981813	0.509811	0.0087383099999999991	lab_data	scDEEP-mC (Laird)	homo_sapiens	scDEEP-mC (Laird)	99.021608	99.072178
EE5G6S3	0.00788348	0.00791008	0.53411	0.00686891	lab_data	scDEEP-mC (Laird)	homo_sapiens	scDEEP-mC (Laird)	99.211652	99.26105050000001
EE5D7S2	0.00635161	0.00682132	0.589557	0.00594436	lab_data	scDEEP-mC (Laird)	homo_sapiens	scDEEP-mC (Laird)	99.364839	99.361716
EE5H6S3	0.0105636	0.0100116	0.542545	0.00909573	lab_data	scDEEP-mC (Laird)	homo_sapiens	scDEEP-mC (Laird)	98.94364	99.0446335
EE7C7	0.0125014	0.0122483	0.515496	0.010718	lab_data	scDEEP-mC (Laird)	homo_sapiens	scDEEP-mC (Laird)	98.74986	98.851685
EE5C6S3	0.00831458	0.00837649	0.591264	0.00739308	lab_data	scDEEP-mC (Laird)	homo_sapiens	scDEEP-mC (Laird)	99.168542	99.2115215
EE5F4S1	0.0091129	0.00921668	0.586014	0.00839698	lab_data	scDEEP-mC (Laird)	homo_sapiens	scDEEP-mC (Laird)	99.08871	99.119317
EE7D6	0.0101441	0.0102697	0.522834	0.00911946	lab_data	scDEEP-mC (Laird)	homo_sapiens	scDEEP-mC (Laird)	98.98559	99.030542
EE5H4S1	0.00865813	0.00871176	0.617658	0.00785775	lab_data	scDEEP-mC (Laird)	homo_sapiens	scDEEP-mC (Laird)	99.134187	99.1715245
EE5G8S2	0.00582176	0.00632282	0.592662	0.00545239	lab_data	scDEEP-mC (Laird)	homo_sapiens	scDEEP-mC (Laird)	99.417824	99.41123950000001
EE5D1S1	0.00713285	0.00744004	0.586543	0.00654556	lab_data	scDEEP-mC (Laird)	homo_sapiens	scDEEP-mC (Laird)	99.286715	99.30072
EE7A3	0.0099605	0.0100459	0.501267	0.00875132	lab_data	scDEEP-mC (Laird)	homo_sapiens	scDEEP-mC (Laird)	99.00395	99.060139
EE5G6S1	0.00767129	0.00795827	0.626216	0.00714946	lab_data	scDEEP-mC (Laird)	homo_sapiens	scDEEP-mC (Laird)	99.232871	99.2446135
EE7B6	0.00879844	0.00900008	0.532761	0.00780033	lab_data	scDEEP-mC (Laird)	homo_sapiens	scDEEP-mC (Laird)	99.12015600000001	99.15997949999999
EE5F5S2	0.010389	0.0102889	0.535633	0.00911455	lab_data	scDEEP-mC (Laird)	homo_sapiens	scDEEP-mC (Laird)	98.9611	99.0298275
EE5G4S3	0.0108097	0.0103183	0.582828	0.00923093	lab_data	scDEEP-mC (Laird)	homo_sapiens	scDEEP-mC (Laird)	98.91902999999999	99.0225385
EE7E8	0.0120596	0.0117886	0.504487	0.0106081	lab_data	scDEEP-mC (Laird)	homo_sapiens	scDEEP-mC (Laird)	98.79404000000001	98.88016499999999
EE7H4	0.0127018	0.0123929	0.535989	0.0109983	lab_data	scDEEP-mC (Laird)	homo_sapiens	scDEEP-mC (Laird)	98.72982	98.83044
EE5B5S1	0.00758763	0.00773685	0.655068	0.00712007	lab_data	scDEEP-mC (Laird)	homo_sapiens	scDEEP-mC (Laird)	99.241237	99.257154
EE5H10S1	0.00912523	0.00905818	0.650055	0.00813012	lab_data	scDEEP-mC (Laird)	homo_sapiens	scDEEP-mC (Laird)	99.087477	99.140585
EE5G7S3	0.00666594	0.00680116	0.547411	0.00589628	lab_data	scDEEP-mC (Laird)	homo_sapiens	scDEEP-mC (Laird)	99.333406	99.365128
EE5C6S1	0.0135056	0.0125804	0.614126	0.0123605	lab_data	scDEEP-mC (Laird)	homo_sapiens	scDEEP-mC (Laird)	98.64944	98.752955
EE5C7S2	0.00566654	0.00607855	0.584688	0.00532768	lab_data	scDEEP-mC (Laird)	homo_sapiens	scDEEP-mC (Laird)	99.433346	99.4296885
EE5F10S1	0.00650724	0.00684792	0.611369	0.00598228	lab_data	scDEEP-mC (Laird)	homo_sapiens	scDEEP-mC (Laird)	99.349276	99.35849
EE7E3	0.0117438	0.0114147	0.524995	0.0100364	lab_data	scDEEP-mC (Laird)	homo_sapiens	scDEEP-mC (Laird)	98.82562	98.927445
EE5A1S3	0.0120436	0.011204	0.57983	0.010334	lab_data	scDEEP-mC (Laird)	homo_sapiens	scDEEP-mC (Laird)	98.79563999999999	98.92309999999999
EE5F2S2	0.00752654	0.00764644	0.57571	0.00672298	lab_data	scDEEP-mC (Laird)	homo_sapiens	scDEEP-mC (Laird)	99.24734600000001	99.281529
EE7D4	0.00776787	0.00843856	0.515324	0.00740038	lab_data	scDEEP-mC (Laird)	homo_sapiens	scDEEP-mC (Laird)	99.223213	99.20805299999999
EE5E6S1	0.00684074	0.00716632	0.612111	0.00632855	lab_data	scDEEP-mC (Laird)	homo_sapiens	scDEEP-mC (Laird)	99.315926	99.32525650000001
EE7G7	0.0104989	0.0105064	0.521335	0.00932987	lab_data	scDEEP-mC (Laird)	homo_sapiens	scDEEP-mC (Laird)	98.95011	99.0081865
EE5C11S3	0.00790342	0.00805158	0.562864	0.00689705	lab_data	scDEEP-mC (Laird)	homo_sapiens	scDEEP-mC (Laird)	99.209658	99.25256850000001
EE5G8S3	0.0109666	0.0108542	0.559073	0.00954808	lab_data	scDEEP-mC (Laird)	homo_sapiens	scDEEP-mC (Laird)	98.90334	98.979886
EE7B8	0.010028	0.0101733	0.508222	0.008962	lab_data	scDEEP-mC (Laird)	homo_sapiens	scDEEP-mC (Laird)	98.99719999999999	99.043235
EE5C7S1	0.0107355	0.0108588	0.595062	0.00983549	lab_data	scDEEP-mC (Laird)	homo_sapiens	scDEEP-mC (Laird)	98.92645	98.9652855
EE5E1S3	0.00769437	0.00779209	0.556927	0.00681651	lab_data	scDEEP-mC (Laird)	homo_sapiens	scDEEP-mC (Laird)	99.230563	99.26957
EE7C2	0.0124614	0.0120898	0.537884	0.0106687	lab_data	scDEEP-mC (Laird)	homo_sapiens	scDEEP-mC (Laird)	98.75386	98.862075
EE5G12S2	0.00765048	0.00784284	0.604053	0.00680313	lab_data	scDEEP-mC (Laird)	homo_sapiens	scDEEP-mC (Laird)	99.23495199999999	99.2677015
EE5G9S3	0.00825604	0.0084608	0.584174	0.00730233	lab_data	scDEEP-mC (Laird)	homo_sapiens	scDEEP-mC (Laird)	99.174396	99.2118435
EE5C11S2	0.00662811	0.00713401	0.572108	0.00620378	lab_data	scDEEP-mC (Laird)	homo_sapiens	scDEEP-mC (Laird)	99.33718900000001	99.3331105
EE7C10	0.009937	0.00998587	0.520582	0.00883282	lab_data	scDEEP-mC (Laird)	homo_sapiens	scDEEP-mC (Laird)	99.0063	99.0590655
EE5D2S2	0.00683023	0.0069803	0.574231	0.00607021	lab_data	scDEEP-mC (Laird)	homo_sapiens	scDEEP-mC (Laird)	99.316977	99.3474745
EE5B12S3	0.00720815	0.00729646	0.562537	0.00638375	lab_data	scDEEP-mC (Laird)	homo_sapiens	scDEEP-mC (Laird)	99.279185	99.3159895
EE7C9	0.0114656	0.0111043	0.539126	0.00993119	lab_data	scDEEP-mC (Laird)	homo_sapiens	scDEEP-mC (Laird)	98.85344	98.94822549999999
EE5C7S3	0.00719122	0.00761953	0.55106	0.00649783	lab_data	scDEEP-mC (Laird)	homo_sapiens	scDEEP-mC (Laird)	99.280878	99.294132
EE5G5S1	0.00942552	0.00924516	0.609894	0.00853059	lab_data	scDEEP-mC (Laird)	homo_sapiens	scDEEP-mC (Laird)	99.05744800000001	99.11121250000001
EE5H9S1	0.0074088	0.00796999	0.619012	0.00682791	lab_data	scDEEP-mC (Laird)	homo_sapiens	scDEEP-mC (Laird)	99.25912	99.260105
EE5B1S1	0.0116106	0.0114006	0.612132	0.0104997	lab_data	scDEEP-mC (Laird)	homo_sapiens	scDEEP-mC (Laird)	98.83894	98.904985
EE5H8S3	0.00782291	0.00795001	0.548089	0.00691103	lab_data	scDEEP-mC (Laird)	homo_sapiens	scDEEP-mC (Laird)	99.217709	99.256948
EE5A7S1	0.00731381	0.00750353	0.595512	0.00679493	lab_data	scDEEP-mC (Laird)	homo_sapiens	scDEEP-mC (Laird)	99.268619	99.285077
EE7A6	0.0134432	0.0130942	0.527674	0.0115361	lab_data	scDEEP-mC (Laird)	homo_sapiens	scDEEP-mC (Laird)	98.65568	98.768485
EE7E7	0.00808101	0.00828289	0.508341	0.00727365	lab_data	scDEEP-mC (Laird)	homo_sapiens	scDEEP-mC (Laird)	99.191899	99.222173
EE5A4S3	0.00796458	0.00804409	0.545338	0.00705357	lab_data	scDEEP-mC (Laird)	homo_sapiens	scDEEP-mC (Laird)	99.203542	99.24511700000001
EE5E7S1	0.00786114	0.00800244	0.615432	0.0071008	lab_data	scDEEP-mC (Laird)	homo_sapiens	scDEEP-mC (Laird)	99.213886	99.244838
EE7E9	0.0128157	0.0123785	0.500799	0.0110095	lab_data	scDEEP-mC (Laird)	homo_sapiens	scDEEP-mC (Laird)	98.71843	98.8306
EE5A6S1	0.0113243	0.0106971	0.596453	0.0100331	lab_data	scDEEP-mC (Laird)	homo_sapiens	scDEEP-mC (Laird)	98.86757	98.96349
EE5D5S1	0.0109745	0.0114642	0.622817	0.0109749	lab_data	scDEEP-mC (Laird)	homo_sapiens	scDEEP-mC (Laird)	98.90255	98.878045
EE5E11S1	0.00684508	0.00714196	0.627043	0.00623571	lab_data	scDEEP-mC (Laird)	homo_sapiens	scDEEP-mC (Laird)	99.315492	99.33111650000001
EE5G2S3	0.0119647	0.0113433	0.554388	0.0103015	lab_data	scDEEP-mC (Laird)	homo_sapiens	scDEEP-mC (Laird)	98.80353	98.91776
EE7B4	0.00779537	0.00792766	0.506579	0.00690989	lab_data	scDEEP-mC (Laird)	homo_sapiens	scDEEP-mC (Laird)	99.22046300000001	99.2581225
EE7C1	0.0114992	0.0115254	0.52128	0.0103447	lab_data	scDEEP-mC (Laird)	homo_sapiens	scDEEP-mC (Laird)	98.85007999999999	98.906495
EE7E12	0.00949815	0.00956011	0.502692	0.00837107	lab_data	scDEEP-mC (Laird)	homo_sapiens	scDEEP-mC (Laird)	99.050185	99.103441
EE5G10S3	0.00908601	0.00889598	0.549043	0.00789978	lab_data	scDEEP-mC (Laird)	homo_sapiens	scDEEP-mC (Laird)	99.091399	99.160212
EE5E7S2	0.0156756	0.0118854	0.575982	0.0111781	lab_data	scDEEP-mC (Laird)	homo_sapiens	scDEEP-mC (Laird)	98.43244	98.84682500000001
EE7E4	0.012231	0.0119738	0.53263	0.0107093	lab_data	scDEEP-mC (Laird)	homo_sapiens	scDEEP-mC (Laird)	98.7769	98.865845
EE5G5S3	0.00910934	0.0089961	0.560344	0.00789688	lab_data	scDEEP-mC (Laird)	homo_sapiens	scDEEP-mC (Laird)	99.089066	99.155351
EE7F12	0.00987552	0.00997478	0.532086	0.00859233	lab_data	scDEEP-mC (Laird)	homo_sapiens	scDEEP-mC (Laird)	99.01244799999999	99.0716445
EE5C5S1	0.0106692	0.0106217	0.628153	0.00962017	lab_data	scDEEP-mC (Laird)	homo_sapiens	scDEEP-mC (Laird)	98.93307999999999	98.9879065
