# Supplementary material for: High-coverage allele-resolved single-cell DNA methylation profiling reveals cell lineage, X-inactivation state, and replication dynamics
Source: Nat Commun. 2025 Jul 8;16:6273. doi: 10.1038/s41467-025-61589-1 (PMC12234882; doi:10.1038/s41467-025-61589-1)
Supplement: Supplementary file 4 — Source Data [file 41467_2025_61589_MOESM4_ESM.zip › source_data/fig_3b.tsv]

id	cell_type	measurement	n_measured
EE16A10	Mouse Primary Intestine	Both Strands	25904
EE16A10	Mouse Primary Intestine	Both Alleles	33869
EE16A10	Mouse Primary Intestine	All 4 Strands	142
EE16A10	Mouse Primary Intestine	Individual CpG	773876
EE16A11	Mouse Primary Intestine	Both Strands	23071
EE16A11	Mouse Primary Intestine	Both Alleles	30944
EE16A11	Mouse Primary Intestine	All 4 Strands	95
EE16A11	Mouse Primary Intestine	Individual CpG	734774
EE16A12	Mouse Primary Intestine	Both Strands	28245
EE16A12	Mouse Primary Intestine	Both Alleles	34152
EE16A12	Mouse Primary Intestine	All 4 Strands	139
EE16A12	Mouse Primary Intestine	Individual CpG	790088
EE16A3	Mouse Primary Intestine	Both Strands	18820
EE16A3	Mouse Primary Intestine	Both Alleles	24488
EE16A3	Mouse Primary Intestine	All 4 Strands	66
EE16A3	Mouse Primary Intestine	Individual CpG	653177
EE16A4	Mouse Primary Intestine	Both Strands	25310
EE16A4	Mouse Primary Intestine	Both Alleles	34093
EE16A4	Mouse Primary Intestine	All 4 Strands	134
EE16A4	Mouse Primary Intestine	Individual CpG	777938
EE16A5	Mouse Primary Intestine	Both Strands	23260
EE16A5	Mouse Primary Intestine	Both Alleles	31374
EE16A5	Mouse Primary Intestine	All 4 Strands	100
EE16A5	Mouse Primary Intestine	Individual CpG	744677
EE16A6	Mouse Primary Intestine	Both Strands	21783
EE16A6	Mouse Primary Intestine	Both Alleles	29455
EE16A6	Mouse Primary Intestine	All 4 Strands	75
EE16A6	Mouse Primary Intestine	Individual CpG	715677
EE16A7	Mouse Primary Intestine	Both Strands	22660
EE16A7	Mouse Primary Intestine	Both Alleles	30432
EE16A7	Mouse Primary Intestine	All 4 Strands	112
EE16A7	Mouse Primary Intestine	Individual CpG	732412
EE16A8	Mouse Primary Intestine	Both Strands	19235
EE16A8	Mouse Primary Intestine	Both Alleles	25119
EE16A8	Mouse Primary Intestine	All 4 Strands	82
EE16A8	Mouse Primary Intestine	Individual CpG	663081
EE16A9	Mouse Primary Intestine	Both Strands	20511
EE16A9	Mouse Primary Intestine	Both Alleles	26896
EE16A9	Mouse Primary Intestine	All 4 Strands	66
EE16A9	Mouse Primary Intestine	Individual CpG	688867
EE16B1	Mouse Primary Intestine	Both Strands	22885
EE16B1	Mouse Primary Intestine	Both Alleles	29884
EE16B1	Mouse Primary Intestine	All 4 Strands	96
EE16B1	Mouse Primary Intestine	Individual CpG	725887
EE16B10	Mouse Primary Intestine	Both Strands	24510
EE16B10	Mouse Primary Intestine	Both Alleles	32975
EE16B10	Mouse Primary Intestine	All 4 Strands	101
EE16B10	Mouse Primary Intestine	Individual CpG	764643
EE16B11	Mouse Primary Intestine	Both Strands	23573
EE16B11	Mouse Primary Intestine	Both Alleles	31716
EE16B11	Mouse Primary Intestine	All 4 Strands	100
EE16B11	Mouse Primary Intestine	Individual CpG	749764
EE16B12	Mouse Primary Intestine	Both Strands	23732
EE16B12	Mouse Primary Intestine	Both Alleles	31301
EE16B12	Mouse Primary Intestine	All 4 Strands	104
EE16B12	Mouse Primary Intestine	Individual CpG	736638
EE16B4	Mouse Primary Intestine	Both Strands	20750
EE16B4	Mouse Primary Intestine	Both Alleles	27161
EE16B4	Mouse Primary Intestine	All 4 Strands	63
EE16B4	Mouse Primary Intestine	Individual CpG	684505
EE16B5	Mouse Primary Intestine	Both Strands	25129
EE16B5	Mouse Primary Intestine	Both Alleles	35156
EE16B5	Mouse Primary Intestine	All 4 Strands	122
EE16B5	Mouse Primary Intestine	Individual CpG	788083
EE16B6	Mouse Primary Intestine	Both Strands	26106
EE16B6	Mouse Primary Intestine	Both Alleles	33746
EE16B6	Mouse Primary Intestine	All 4 Strands	134
EE16B6	Mouse Primary Intestine	Individual CpG	771528
EE16B7	Mouse Primary Intestine	Both Strands	27029
EE16B7	Mouse Primary Intestine	Both Alleles	34626
EE16B7	Mouse Primary Intestine	All 4 Strands	129
EE16B7	Mouse Primary Intestine	Individual CpG	790177
EE16B8	Mouse Primary Intestine	Both Strands	23074
EE16B8	Mouse Primary Intestine	Both Alleles	28863
EE16B8	Mouse Primary Intestine	All 4 Strands	99
EE16B8	Mouse Primary Intestine	Individual CpG	717173
EE16B9	Mouse Primary Intestine	Both Strands	21103
EE16B9	Mouse Primary Intestine	Both Alleles	27728
EE16B9	Mouse Primary Intestine	All 4 Strands	80
EE16B9	Mouse Primary Intestine	Individual CpG	695738
EE16C1	Mouse Primary Intestine	Both Strands	17863
EE16C1	Mouse Primary Intestine	Both Alleles	23417
EE16C1	Mouse Primary Intestine	All 4 Strands	62
EE16C1	Mouse Primary Intestine	Individual CpG	633145
EE16C11	Mouse Primary Intestine	Both Strands	24806
EE16C11	Mouse Primary Intestine	Both Alleles	32823
EE16C11	Mouse Primary Intestine	All 4 Strands	79
EE16C11	Mouse Primary Intestine	Individual CpG	757889
EE16C3	Mouse Primary Intestine	Both Strands	30647
EE16C3	Mouse Primary Intestine	Both Alleles	40541
EE16C3	Mouse Primary Intestine	All 4 Strands	173
EE16C3	Mouse Primary Intestine	Individual CpG	848822
EE16C4	Mouse Primary Intestine	Both Strands	27735
EE16C4	Mouse Primary Intestine	Both Alleles	35072
EE16C4	Mouse Primary Intestine	All 4 Strands	166
EE16C4	Mouse Primary Intestine	Individual CpG	789340
EE16C6	Mouse Primary Intestine	Both Strands	18266
EE16C6	Mouse Primary Intestine	Both Alleles	25129
EE16C6	Mouse Primary Intestine	All 4 Strands	64
EE16C6	Mouse Primary Intestine	Individual CpG	659976
EE16C7	Mouse Primary Intestine	Both Strands	26152
EE16C7	Mouse Primary Intestine	Both Alleles	34534
EE16C7	Mouse Primary Intestine	All 4 Strands	115
EE16C7	Mouse Primary Intestine	Individual CpG	782338
EE16C8	Mouse Primary Intestine	Both Strands	20451
EE16C8	Mouse Primary Intestine	Both Alleles	26853
EE16C8	Mouse Primary Intestine	All 4 Strands	76
EE16C8	Mouse Primary Intestine	Individual CpG	683756
EE16C9	Mouse Primary Intestine	Both Strands	26893
EE16C9	Mouse Primary Intestine	Both Alleles	35700
EE16C9	Mouse Primary Intestine	All 4 Strands	146
EE16C9	Mouse Primary Intestine	Individual CpG	792469
EE16D1	Mouse Primary Intestine	Both Strands	28601
EE16D1	Mouse Primary Intestine	Both Alleles	38798
EE16D1	Mouse Primary Intestine	All 4 Strands	131
EE16D1	Mouse Primary Intestine	Individual CpG	828224
EE16D10	Mouse Primary Intestine	Both Strands	21965
EE16D10	Mouse Primary Intestine	Both Alleles	28965
EE16D10	Mouse Primary Intestine	All 4 Strands	77
EE16D10	Mouse Primary Intestine	Individual CpG	712742
EE16D11	Mouse Primary Intestine	Both Strands	20384
EE16D11	Mouse Primary Intestine	Both Alleles	24910
EE16D11	Mouse Primary Intestine	All 4 Strands	80
EE16D11	Mouse Primary Intestine	Individual CpG	658105
EE16D2	Mouse Primary Intestine	Both Strands	24154
EE16D2	Mouse Primary Intestine	Both Alleles	30377
EE16D2	Mouse Primary Intestine	All 4 Strands	95
EE16D2	Mouse Primary Intestine	Individual CpG	736803
EE16D3	Mouse Primary Intestine	Both Strands	23756
EE16D3	Mouse Primary Intestine	Both Alleles	31388
EE16D3	Mouse Primary Intestine	All 4 Strands	115
EE16D3	Mouse Primary Intestine	Individual CpG	743591
EE16D4	Mouse Primary Intestine	Both Strands	17693
EE16D4	Mouse Primary Intestine	Both Alleles	22885
EE16D4	Mouse Primary Intestine	All 4 Strands	77
EE16D4	Mouse Primary Intestine	Individual CpG	626594
EE16D5	Mouse Primary Intestine	Both Strands	27322
EE16D5	Mouse Primary Intestine	Both Alleles	36725
EE16D5	Mouse Primary Intestine	All 4 Strands	149
EE16D5	Mouse Primary Intestine	Individual CpG	804054
EE16D6	Mouse Primary Intestine	Both Strands	25948
EE16D6	Mouse Primary Intestine	Both Alleles	33986
EE16D6	Mouse Primary Intestine	All 4 Strands	130
EE16D6	Mouse Primary Intestine	Individual CpG	774171
EE16D7	Mouse Primary Intestine	Both Strands	27461
EE16D7	Mouse Primary Intestine	Both Alleles	34950
EE16D7	Mouse Primary Intestine	All 4 Strands	112
EE16D7	Mouse Primary Intestine	Individual CpG	787232
EE16D8	Mouse Primary Intestine	Both Strands	26706
EE16D8	Mouse Primary Intestine	Both Alleles	35817
EE16D8	Mouse Primary Intestine	All 4 Strands	118
EE16D8	Mouse Primary Intestine	Individual CpG	796726
EE16D9	Mouse Primary Intestine	Both Strands	13316
EE16D9	Mouse Primary Intestine	Both Alleles	18009
EE16D9	Mouse Primary Intestine	All 4 Strands	34
EE16D9	Mouse Primary Intestine	Individual CpG	555454
EE16E1	Mouse Primary Intestine	Both Strands	21510
EE16E1	Mouse Primary Intestine	Both Alleles	27816
EE16E1	Mouse Primary Intestine	All 4 Strands	65
EE16E1	Mouse Primary Intestine	Individual CpG	698711
EE16E10	Mouse Primary Intestine	Both Strands	24999
EE16E10	Mouse Primary Intestine	Both Alleles	33558
EE16E10	Mouse Primary Intestine	All 4 Strands	110
EE16E10	Mouse Primary Intestine	Individual CpG	767760
EE16E12	Mouse Primary Intestine	Both Strands	19928
EE16E12	Mouse Primary Intestine	Both Alleles	25705
EE16E12	Mouse Primary Intestine	All 4 Strands	83
EE16E12	Mouse Primary Intestine	Individual CpG	671924
EE16E3	Mouse Primary Intestine	Both Strands	18566
EE16E3	Mouse Primary Intestine	Both Alleles	24524
EE16E3	Mouse Primary Intestine	All 4 Strands	71
EE16E3	Mouse Primary Intestine	Individual CpG	648411
EE16E4	Mouse Primary Intestine	Both Strands	20070
EE16E4	Mouse Primary Intestine	Both Alleles	27072
EE16E4	Mouse Primary Intestine	All 4 Strands	88
EE16E4	Mouse Primary Intestine	Individual CpG	685789
EE16E5	Mouse Primary Intestine	Both Strands	18922
EE16E5	Mouse Primary Intestine	Both Alleles	25299
EE16E5	Mouse Primary Intestine	All 4 Strands	74
EE16E5	Mouse Primary Intestine	Individual CpG	668329
EE16E7	Mouse Primary Intestine	Both Strands	20063
EE16E7	Mouse Primary Intestine	Both Alleles	26961
EE16E7	Mouse Primary Intestine	All 4 Strands	55
EE16E7	Mouse Primary Intestine	Individual CpG	690024
EE16E8	Mouse Primary Intestine	Both Strands	19932
EE16E8	Mouse Primary Intestine	Both Alleles	27455
EE16E8	Mouse Primary Intestine	All 4 Strands	52
EE16E8	Mouse Primary Intestine	Individual CpG	690201
EE16E9	Mouse Primary Intestine	Both Strands	21442
EE16E9	Mouse Primary Intestine	Both Alleles	29021
EE16E9	Mouse Primary Intestine	All 4 Strands	76
EE16E9	Mouse Primary Intestine	Individual CpG	716692
EE16F10	Mouse Primary Intestine	Both Strands	18765
EE16F10	Mouse Primary Intestine	Both Alleles	22978
EE16F10	Mouse Primary Intestine	All 4 Strands	61
EE16F10	Mouse Primary Intestine	Individual CpG	632015
EE16F11	Mouse Primary Intestine	Both Strands	20174
EE16F11	Mouse Primary Intestine	Both Alleles	26606
EE16F11	Mouse Primary Intestine	All 4 Strands	86
EE16F11	Mouse Primary Intestine	Individual CpG	680189
EE16F12	Mouse Primary Intestine	Both Strands	16876
EE16F12	Mouse Primary Intestine	Both Alleles	21097
EE16F12	Mouse Primary Intestine	All 4 Strands	51
EE16F12	Mouse Primary Intestine	Individual CpG	599306
EE16F3	Mouse Primary Intestine	Both Strands	18113
EE16F3	Mouse Primary Intestine	Both Alleles	24848
EE16F3	Mouse Primary Intestine	All 4 Strands	68
EE16F3	Mouse Primary Intestine	Individual CpG	656321
EE16F7	Mouse Primary Intestine	Both Strands	15183
EE16F7	Mouse Primary Intestine	Both Alleles	20079
EE16F7	Mouse Primary Intestine	All 4 Strands	29
EE16F7	Mouse Primary Intestine	Individual CpG	593990
EE16F8	Mouse Primary Intestine	Both Strands	17880
EE16F8	Mouse Primary Intestine	Both Alleles	24209
EE16F8	Mouse Primary Intestine	All 4 Strands	63
EE16F8	Mouse Primary Intestine	Individual CpG	650319
EE16F9	Mouse Primary Intestine	Both Strands	19191
EE16F9	Mouse Primary Intestine	Both Alleles	24620
EE16F9	Mouse Primary Intestine	All 4 Strands	100
EE16F9	Mouse Primary Intestine	Individual CpG	648839
EE16G10	Mouse Primary Intestine	Both Strands	22000
EE16G10	Mouse Primary Intestine	Both Alleles	29232
EE16G10	Mouse Primary Intestine	All 4 Strands	96
EE16G10	Mouse Primary Intestine	Individual CpG	711717
EE16G11	Mouse Primary Intestine	Both Strands	17416
EE16G11	Mouse Primary Intestine	Both Alleles	22748
EE16G11	Mouse Primary Intestine	All 4 Strands	69
EE16G11	Mouse Primary Intestine	Individual CpG	631837
EE16G2	Mouse Primary Intestine	Both Strands	22563
EE16G2	Mouse Primary Intestine	Both Alleles	29192
EE16G2	Mouse Primary Intestine	All 4 Strands	79
EE16G2	Mouse Primary Intestine	Individual CpG	718997
EE16G4	Mouse Primary Intestine	Both Strands	19957
EE16G4	Mouse Primary Intestine	Both Alleles	26668
EE16G4	Mouse Primary Intestine	All 4 Strands	70
EE16G4	Mouse Primary Intestine	Individual CpG	682881
EE16G5	Mouse Primary Intestine	Both Strands	19071
EE16G5	Mouse Primary Intestine	Both Alleles	25438
EE16G5	Mouse Primary Intestine	All 4 Strands	61
EE16G5	Mouse Primary Intestine	Individual CpG	662903
EE16G6	Mouse Primary Intestine	Both Strands	20818
EE16G6	Mouse Primary Intestine	Both Alleles	28533
EE16G6	Mouse Primary Intestine	All 4 Strands	98
EE16G6	Mouse Primary Intestine	Individual CpG	707879
EE16G7	Mouse Primary Intestine	Both Strands	20047
EE16G7	Mouse Primary Intestine	Both Alleles	26787
EE16G7	Mouse Primary Intestine	All 4 Strands	71
EE16G7	Mouse Primary Intestine	Individual CpG	684422
EE16G8	Mouse Primary Intestine	Both Strands	16856
EE16G8	Mouse Primary Intestine	Both Alleles	22500
EE16G8	Mouse Primary Intestine	All 4 Strands	61
EE16G8	Mouse Primary Intestine	Individual CpG	624051
EE16G9	Mouse Primary Intestine	Both Strands	24962
EE16G9	Mouse Primary Intestine	Both Alleles	33190
EE16G9	Mouse Primary Intestine	All 4 Strands	97
EE16G9	Mouse Primary Intestine	Individual CpG	761273
EE16H1	Mouse Primary Intestine	Both Strands	21240
EE16H1	Mouse Primary Intestine	Both Alleles	27615
EE16H1	Mouse Primary Intestine	All 4 Strands	93
EE16H1	Mouse Primary Intestine	Individual CpG	694565
EE16H11	Mouse Primary Intestine	Both Strands	18981
EE16H11	Mouse Primary Intestine	Both Alleles	25146
EE16H11	Mouse Primary Intestine	All 4 Strands	52
EE16H11	Mouse Primary Intestine	Individual CpG	664976
EE16H3	Mouse Primary Intestine	Both Strands	16168
EE16H3	Mouse Primary Intestine	Both Alleles	19537
EE16H3	Mouse Primary Intestine	All 4 Strands	51
EE16H3	Mouse Primary Intestine	Individual CpG	576732
EE16H4	Mouse Primary Intestine	Both Strands	16251
EE16H4	Mouse Primary Intestine	Both Alleles	18866
EE16H4	Mouse Primary Intestine	All 4 Strands	45
EE16H4	Mouse Primary Intestine	Individual CpG	571482
EE16H5	Mouse Primary Intestine	Both Strands	15286
EE16H5	Mouse Primary Intestine	Both Alleles	18873
EE16H5	Mouse Primary Intestine	All 4 Strands	63
EE16H5	Mouse Primary Intestine	Individual CpG	573912
EE16H6	Mouse Primary Intestine	Both Strands	27798
EE16H6	Mouse Primary Intestine	Both Alleles	37464
EE16H6	Mouse Primary Intestine	All 4 Strands	143
EE16H6	Mouse Primary Intestine	Individual CpG	811483
EE16H7	Mouse Primary Intestine	Both Strands	20510
EE16H7	Mouse Primary Intestine	Both Alleles	27589
EE16H7	Mouse Primary Intestine	All 4 Strands	73
EE16H7	Mouse Primary Intestine	Individual CpG	693946
EE16H8	Mouse Primary Intestine	Both Strands	17669
EE16H8	Mouse Primary Intestine	Both Alleles	23187
EE16H8	Mouse Primary Intestine	All 4 Strands	64
EE16H8	Mouse Primary Intestine	Individual CpG	635552
EE16H9	Mouse Primary Intestine	Both Strands	19576
EE16H9	Mouse Primary Intestine	Both Alleles	25677
EE16H9	Mouse Primary Intestine	All 4 Strands	57
EE16H9	Mouse Primary Intestine	Individual CpG	674340
EE17A1	Mouse Primary Intestine	Both Strands	17397
EE17A1	Mouse Primary Intestine	Both Alleles	23524
EE17A1	Mouse Primary Intestine	All 4 Strands	51
EE17A1	Mouse Primary Intestine	Individual CpG	640609
EE17A10	Mouse Primary Intestine	Both Strands	27822
EE17A10	Mouse Primary Intestine	Both Alleles	37349
EE17A10	Mouse Primary Intestine	All 4 Strands	130
EE17A10	Mouse Primary Intestine	Individual CpG	808791
EE17A12	Mouse Primary Intestine	Both Strands	23179
EE17A12	Mouse Primary Intestine	Both Alleles	30141
EE17A12	Mouse Primary Intestine	All 4 Strands	112
EE17A12	Mouse Primary Intestine	Individual CpG	730007
EE17A3	Mouse Primary Intestine	Both Strands	23134
EE17A3	Mouse Primary Intestine	Both Alleles	31226
EE17A3	Mouse Primary Intestine	All 4 Strands	82
EE17A3	Mouse Primary Intestine	Individual CpG	745941
EE17A4	Mouse Primary Intestine	Both Strands	18571
EE17A4	Mouse Primary Intestine	Both Alleles	24786
EE17A4	Mouse Primary Intestine	All 4 Strands	66
EE17A4	Mouse Primary Intestine	Individual CpG	662806
EE17A5	Mouse Primary Intestine	Both Strands	26019
EE17A5	Mouse Primary Intestine	Both Alleles	34774
EE17A5	Mouse Primary Intestine	All 4 Strands	93
EE17A5	Mouse Primary Intestine	Individual CpG	789033
EE17A6	Mouse Primary Intestine	Both Strands	24633
EE17A6	Mouse Primary Intestine	Both Alleles	32119
EE17A6	Mouse Primary Intestine	All 4 Strands	122
EE17A6	Mouse Primary Intestine	Individual CpG	756327
EE17A7	Mouse Primary Intestine	Both Strands	16712
EE17A7	Mouse Primary Intestine	Both Alleles	20155
EE17A7	Mouse Primary Intestine	All 4 Strands	51
EE17A7	Mouse Primary Intestine	Individual CpG	586793
EE17A8	Mouse Primary Intestine	Both Strands	23590
EE17A8	Mouse Primary Intestine	Both Alleles	31333
EE17A8	Mouse Primary Intestine	All 4 Strands	93
EE17A8	Mouse Primary Intestine	Individual CpG	748984
EE17A9	Mouse Primary Intestine	Both Strands	23255
EE17A9	Mouse Primary Intestine	Both Alleles	30563
EE17A9	Mouse Primary Intestine	All 4 Strands	93
EE17A9	Mouse Primary Intestine	Individual CpG	735708
EE17B1	Mouse Primary Intestine	Both Strands	8267
EE17B1	Mouse Primary Intestine	Both Alleles	9424
EE17B1	Mouse Primary Intestine	All 4 Strands	18
EE17B1	Mouse Primary Intestine	Individual CpG	399614
EE17B10	Mouse Primary Intestine	Both Strands	19540
EE17B10	Mouse Primary Intestine	Both Alleles	26050
EE17B10	Mouse Primary Intestine	All 4 Strands	73
EE17B10	Mouse Primary Intestine	Individual CpG	676764
EE17B12	Mouse Primary Intestine	Both Strands	21343
EE17B12	Mouse Primary Intestine	Both Alleles	28247
EE17B12	Mouse Primary Intestine	All 4 Strands	62
EE17B12	Mouse Primary Intestine	Individual CpG	701478
EE17B2	Mouse Primary Intestine	Both Strands	20958
EE17B2	Mouse Primary Intestine	Both Alleles	28721
EE17B2	Mouse Primary Intestine	All 4 Strands	68
EE17B2	Mouse Primary Intestine	Individual CpG	707159
EE17B4	Mouse Primary Intestine	Both Strands	22858
EE17B4	Mouse Primary Intestine	Both Alleles	29263
EE17B4	Mouse Primary Intestine	All 4 Strands	101
EE17B4	Mouse Primary Intestine	Individual CpG	723558
EE17B5	Mouse Primary Intestine	Both Strands	25632
EE17B5	Mouse Primary Intestine	Both Alleles	33514
EE17B5	Mouse Primary Intestine	All 4 Strands	142
EE17B5	Mouse Primary Intestine	Individual CpG	773194
EE17B6	Mouse Primary Intestine	Both Strands	28740
EE17B6	Mouse Primary Intestine	Both Alleles	37754
EE17B6	Mouse Primary Intestine	All 4 Strands	139
EE17B6	Mouse Primary Intestine	Individual CpG	818521
EE17B8	Mouse Primary Intestine	Both Strands	25397
EE17B8	Mouse Primary Intestine	Both Alleles	33828
EE17B8	Mouse Primary Intestine	All 4 Strands	127
EE17B8	Mouse Primary Intestine	Individual CpG	773004
EE17C1	Mouse Primary Intestine	Both Strands	20271
EE17C1	Mouse Primary Intestine	Both Alleles	27824
EE17C1	Mouse Primary Intestine	All 4 Strands	69
EE17C1	Mouse Primary Intestine	Individual CpG	700293
EE17C10	Mouse Primary Intestine	Both Strands	21941
EE17C10	Mouse Primary Intestine	Both Alleles	30067
EE17C10	Mouse Primary Intestine	All 4 Strands	102
EE17C10	Mouse Primary Intestine	Individual CpG	724195
EE17C12	Mouse Primary Intestine	Both Strands	27302
EE17C12	Mouse Primary Intestine	Both Alleles	36179
EE17C12	Mouse Primary Intestine	All 4 Strands	140
EE17C12	Mouse Primary Intestine	Individual CpG	799353
EE17C2	Mouse Primary Intestine	Both Strands	19466
EE17C2	Mouse Primary Intestine	Both Alleles	25492
EE17C2	Mouse Primary Intestine	All 4 Strands	98
EE17C2	Mouse Primary Intestine	Individual CpG	670702
EE17C3	Mouse Primary Intestine	Both Strands	27009
EE17C3	Mouse Primary Intestine	Both Alleles	35517
EE17C3	Mouse Primary Intestine	All 4 Strands	142
EE17C3	Mouse Primary Intestine	Individual CpG	799596
EE17C5	Mouse Primary Intestine	Both Strands	22732
EE17C5	Mouse Primary Intestine	Both Alleles	30166
EE17C5	Mouse Primary Intestine	All 4 Strands	109
EE17C5	Mouse Primary Intestine	Individual CpG	736457
EE17C6	Mouse Primary Intestine	Both Strands	19259
EE17C6	Mouse Primary Intestine	Both Alleles	25865
EE17C6	Mouse Primary Intestine	All 4 Strands	61
EE17C6	Mouse Primary Intestine	Individual CpG	674711
EE17C7	Mouse Primary Intestine	Both Strands	15685
EE17C7	Mouse Primary Intestine	Both Alleles	21061
EE17C7	Mouse Primary Intestine	All 4 Strands	34
EE17C7	Mouse Primary Intestine	Individual CpG	604799
EE17C8	Mouse Primary Intestine	Both Strands	21268
EE17C8	Mouse Primary Intestine	Both Alleles	29164
EE17C8	Mouse Primary Intestine	All 4 Strands	63
EE17C8	Mouse Primary Intestine	Individual CpG	715039
EE17C9	Mouse Primary Intestine	Both Strands	18825
EE17C9	Mouse Primary Intestine	Both Alleles	25160
EE17C9	Mouse Primary Intestine	All 4 Strands	80
EE17C9	Mouse Primary Intestine	Individual CpG	660741
EE17D1	Mouse Primary Intestine	Both Strands	18063
EE17D1	Mouse Primary Intestine	Both Alleles	24260
EE17D1	Mouse Primary Intestine	All 4 Strands	81
EE17D1	Mouse Primary Intestine	Individual CpG	652656
EE17D3	Mouse Primary Intestine	Both Strands	25958
EE17D3	Mouse Primary Intestine	Both Alleles	34282
EE17D3	Mouse Primary Intestine	All 4 Strands	117
EE17D3	Mouse Primary Intestine	Individual CpG	783711
EE17D4	Mouse Primary Intestine	Both Strands	19117
EE17D4	Mouse Primary Intestine	Both Alleles	24085
EE17D4	Mouse Primary Intestine	All 4 Strands	71
EE17D4	Mouse Primary Intestine	Individual CpG	645488
EE17D5	Mouse Primary Intestine	Both Strands	30051
EE17D5	Mouse Primary Intestine	Both Alleles	39686
EE17D5	Mouse Primary Intestine	All 4 Strands	135
EE17D5	Mouse Primary Intestine	Individual CpG	843814
EE17D6	Mouse Primary Intestine	Both Strands	23919
EE17D6	Mouse Primary Intestine	Both Alleles	32312
EE17D6	Mouse Primary Intestine	All 4 Strands	94
EE17D6	Mouse Primary Intestine	Individual CpG	753080
EE17D7	Mouse Primary Intestine	Both Strands	26595
EE17D7	Mouse Primary Intestine	Both Alleles	35583
EE17D7	Mouse Primary Intestine	All 4 Strands	144
EE17D7	Mouse Primary Intestine	Individual CpG	792956
EE17D8	Mouse Primary Intestine	Both Strands	21286
EE17D8	Mouse Primary Intestine	Both Alleles	27223
EE17D8	Mouse Primary Intestine	All 4 Strands	97
EE17D8	Mouse Primary Intestine	Individual CpG	689590
EE17D9	Mouse Primary Intestine	Both Strands	19120
EE17D9	Mouse Primary Intestine	Both Alleles	25803
EE17D9	Mouse Primary Intestine	All 4 Strands	60
EE17D9	Mouse Primary Intestine	Individual CpG	675629
EE17E1	Mouse Primary Intestine	Both Strands	18182
EE17E1	Mouse Primary Intestine	Both Alleles	23918
EE17E1	Mouse Primary Intestine	All 4 Strands	72
EE17E1	Mouse Primary Intestine	Individual CpG	648742
EE17E10	Mouse Primary Intestine	Both Strands	19434
EE17E10	Mouse Primary Intestine	Both Alleles	26317
EE17E10	Mouse Primary Intestine	All 4 Strands	68
EE17E10	Mouse Primary Intestine	Individual CpG	677669
EE17E12	Mouse Primary Intestine	Both Strands	27105
EE17E12	Mouse Primary Intestine	Both Alleles	35389
EE17E12	Mouse Primary Intestine	All 4 Strands	146
EE17E12	Mouse Primary Intestine	Individual CpG	797164
EE17E2	Mouse Primary Intestine	Both Strands	16419
EE17E2	Mouse Primary Intestine	Both Alleles	22555
EE17E2	Mouse Primary Intestine	All 4 Strands	53
EE17E2	Mouse Primary Intestine	Individual CpG	628263
EE17E3	Mouse Primary Intestine	Both Strands	13092
EE17E3	Mouse Primary Intestine	Both Alleles	19244
EE17E3	Mouse Primary Intestine	All 4 Strands	44
EE17E3	Mouse Primary Intestine	Individual CpG	571665
EE17E4	Mouse Primary Intestine	Both Strands	13554
EE17E4	Mouse Primary Intestine	Both Alleles	18608
EE17E4	Mouse Primary Intestine	All 4 Strands	30
EE17E4	Mouse Primary Intestine	Individual CpG	567265
EE17E5	Mouse Primary Intestine	Both Strands	22373
EE17E5	Mouse Primary Intestine	Both Alleles	29695
EE17E5	Mouse Primary Intestine	All 4 Strands	72
EE17E5	Mouse Primary Intestine	Individual CpG	728915
EE17E6	Mouse Primary Intestine	Both Strands	19989
EE17E6	Mouse Primary Intestine	Both Alleles	26926
EE17E6	Mouse Primary Intestine	All 4 Strands	86
EE17E6	Mouse Primary Intestine	Individual CpG	683585
EE17E7	Mouse Primary Intestine	Both Strands	17125
EE17E7	Mouse Primary Intestine	Both Alleles	22107
EE17E7	Mouse Primary Intestine	All 4 Strands	76
EE17E7	Mouse Primary Intestine	Individual CpG	624297
EE17E8	Mouse Primary Intestine	Both Strands	16157
EE17E8	Mouse Primary Intestine	Both Alleles	21807
EE17E8	Mouse Primary Intestine	All 4 Strands	39
EE17E8	Mouse Primary Intestine	Individual CpG	614546
EE17E9	Mouse Primary Intestine	Both Strands	21348
EE17E9	Mouse Primary Intestine	Both Alleles	28571
EE17E9	Mouse Primary Intestine	All 4 Strands	96
EE17E9	Mouse Primary Intestine	Individual CpG	707260
EE17F1	Mouse Primary Intestine	Both Strands	23584
EE17F1	Mouse Primary Intestine	Both Alleles	30521
EE17F1	Mouse Primary Intestine	All 4 Strands	117
EE17F1	Mouse Primary Intestine	Individual CpG	737934
EE17F10	Mouse Primary Intestine	Both Strands	21782
EE17F10	Mouse Primary Intestine	Both Alleles	29000
EE17F10	Mouse Primary Intestine	All 4 Strands	81
EE17F10	Mouse Primary Intestine	Individual CpG	720304
EE17F12	Mouse Primary Intestine	Both Strands	24614
EE17F12	Mouse Primary Intestine	Both Alleles	32251
EE17F12	Mouse Primary Intestine	All 4 Strands	87
EE17F12	Mouse Primary Intestine	Individual CpG	759393
EE17F2	Mouse Primary Intestine	Both Strands	22083
EE17F2	Mouse Primary Intestine	Both Alleles	30021
EE17F2	Mouse Primary Intestine	All 4 Strands	103
EE17F2	Mouse Primary Intestine	Individual CpG	731014
EE17F3	Mouse Primary Intestine	Both Strands	19733
EE17F3	Mouse Primary Intestine	Both Alleles	26104
EE17F3	Mouse Primary Intestine	All 4 Strands	64
EE17F3	Mouse Primary Intestine	Individual CpG	683253
EE17F5	Mouse Primary Intestine	Both Strands	24022
EE17F5	Mouse Primary Intestine	Both Alleles	31522
EE17F5	Mouse Primary Intestine	All 4 Strands	104
EE17F5	Mouse Primary Intestine	Individual CpG	747026
EE17F6	Mouse Primary Intestine	Both Strands	16771
EE17F6	Mouse Primary Intestine	Both Alleles	22972
EE17F6	Mouse Primary Intestine	All 4 Strands	67
EE17F6	Mouse Primary Intestine	Individual CpG	627687
EE17F7	Mouse Primary Intestine	Both Strands	21465
EE17F7	Mouse Primary Intestine	Both Alleles	28649
EE17F7	Mouse Primary Intestine	All 4 Strands	84
EE17F7	Mouse Primary Intestine	Individual CpG	710938
EE17F8	Mouse Primary Intestine	Both Strands	19770
EE17F8	Mouse Primary Intestine	Both Alleles	26070
EE17F8	Mouse Primary Intestine	All 4 Strands	84
EE17F8	Mouse Primary Intestine	Individual CpG	671922
EE17F9	Mouse Primary Intestine	Both Strands	23937
EE17F9	Mouse Primary Intestine	Both Alleles	31791
EE17F9	Mouse Primary Intestine	All 4 Strands	84
EE17F9	Mouse Primary Intestine	Individual CpG	750880
EE17G1	Mouse Primary Intestine	Both Strands	18340
EE17G1	Mouse Primary Intestine	Both Alleles	24721
EE17G1	Mouse Primary Intestine	All 4 Strands	57
EE17G1	Mouse Primary Intestine	Individual CpG	656277
EE17G10	Mouse Primary Intestine	Both Strands	22545
EE17G10	Mouse Primary Intestine	Both Alleles	30179
EE17G10	Mouse Primary Intestine	All 4 Strands	73
EE17G10	Mouse Primary Intestine	Individual CpG	726292
EE17G12	Mouse Primary Intestine	Both Strands	22180
EE17G12	Mouse Primary Intestine	Both Alleles	30202
EE17G12	Mouse Primary Intestine	All 4 Strands	91
EE17G12	Mouse Primary Intestine	Individual CpG	732987
EE17G3	Mouse Primary Intestine	Both Strands	18459
EE17G3	Mouse Primary Intestine	Both Alleles	25180
EE17G3	Mouse Primary Intestine	All 4 Strands	78
EE17G3	Mouse Primary Intestine	Individual CpG	660917
EE17G4	Mouse Primary Intestine	Both Strands	15008
EE17G4	Mouse Primary Intestine	Both Alleles	19832
EE17G4	Mouse Primary Intestine	All 4 Strands	51
EE17G4	Mouse Primary Intestine	Individual CpG	592912
EE17G5	Mouse Primary Intestine	Both Strands	19499
EE17G5	Mouse Primary Intestine	Both Alleles	26075
EE17G5	Mouse Primary Intestine	All 4 Strands	68
EE17G5	Mouse Primary Intestine	Individual CpG	675753
EE17G8	Mouse Primary Intestine	Both Strands	20584
EE17G8	Mouse Primary Intestine	Both Alleles	27349
EE17G8	Mouse Primary Intestine	All 4 Strands	85
EE17G8	Mouse Primary Intestine	Individual CpG	695686
EE17G9	Mouse Primary Intestine	Both Strands	19073
EE17G9	Mouse Primary Intestine	Both Alleles	23770
EE17G9	Mouse Primary Intestine	All 4 Strands	56
EE17G9	Mouse Primary Intestine	Individual CpG	644690
EE17H1	Mouse Primary Intestine	Both Strands	10290
EE17H1	Mouse Primary Intestine	Both Alleles	13157
EE17H1	Mouse Primary Intestine	All 4 Strands	13
EE17H1	Mouse Primary Intestine	Individual CpG	478079
EE17H12	Mouse Primary Intestine	Both Strands	16062
EE17H12	Mouse Primary Intestine	Both Alleles	21845
EE17H12	Mouse Primary Intestine	All 4 Strands	50
EE17H12	Mouse Primary Intestine	Individual CpG	613266
EE17H3	Mouse Primary Intestine	Both Strands	16584
EE17H3	Mouse Primary Intestine	Both Alleles	22176
EE17H3	Mouse Primary Intestine	All 4 Strands	48
EE17H3	Mouse Primary Intestine	Individual CpG	626135
EE17H6	Mouse Primary Intestine	Both Strands	20037
EE17H6	Mouse Primary Intestine	Both Alleles	26478
EE17H6	Mouse Primary Intestine	All 4 Strands	102
EE17H6	Mouse Primary Intestine	Individual CpG	683480
EE17H7	Mouse Primary Intestine	Both Strands	11598
EE17H7	Mouse Primary Intestine	Both Alleles	16085
EE17H7	Mouse Primary Intestine	All 4 Strands	14
EE17H7	Mouse Primary Intestine	Individual CpG	519227
EE17H8	Mouse Primary Intestine	Both Strands	16889
EE17H8	Mouse Primary Intestine	Both Alleles	21373
EE17H8	Mouse Primary Intestine	All 4 Strands	34
EE17H8	Mouse Primary Intestine	Individual CpG	612252
EE17H9	Mouse Primary Intestine	Both Strands	16977
EE17H9	Mouse Primary Intestine	Both Alleles	22653
EE17H9	Mouse Primary Intestine	All 4 Strands	55
EE17H9	Mouse Primary Intestine	Individual CpG	630145
EE5A10S1	Human Fibroblast Culture	Both Strands	13277
EE5A10S1	Human Fibroblast Culture	Both Alleles	23077
EE5A10S1	Human Fibroblast Culture	All 4 Strands	59
EE5A10S1	Human Fibroblast Culture	Individual CpG	598100
EE5A11S1	Human Fibroblast Culture	Both Strands	11945
EE5A11S1	Human Fibroblast Culture	Both Alleles	21224
EE5A11S1	Human Fibroblast Culture	All 4 Strands	64
EE5A11S1	Human Fibroblast Culture	Individual CpG	573567
EE5A11S3	Human Fibroblast Culture	Both Strands	4972
EE5A11S3	Human Fibroblast Culture	Both Alleles	8707
EE5A11S3	Human Fibroblast Culture	All 4 Strands	7
EE5A11S3	Human Fibroblast Culture	Individual CpG	360291
EE5A12S1	Human Fibroblast Culture	Both Strands	8848
EE5A12S1	Human Fibroblast Culture	Both Alleles	15202
EE5A12S1	Human Fibroblast Culture	All 4 Strands	35
EE5A12S1	Human Fibroblast Culture	Individual CpG	490994
EE5A12S3	Human Fibroblast Culture	Both Strands	5575
EE5A12S3	Human Fibroblast Culture	Both Alleles	10226
EE5A12S3	Human Fibroblast Culture	All 4 Strands	13
EE5A12S3	Human Fibroblast Culture	Individual CpG	386173
EE5A1S3	Human Fibroblast Culture	Both Strands	8374
EE5A1S3	Human Fibroblast Culture	Both Alleles	14860
EE5A1S3	Human Fibroblast Culture	All 4 Strands	28
EE5A1S3	Human Fibroblast Culture	Individual CpG	475755
EE5A2S1	Human Fibroblast Culture	Both Strands	7317
EE5A2S1	Human Fibroblast Culture	Both Alleles	13091
EE5A2S1	Human Fibroblast Culture	All 4 Strands	24
EE5A2S1	Human Fibroblast Culture	Individual CpG	450315
EE5A2S3	Human Fibroblast Culture	Both Strands	5881
EE5A2S3	Human Fibroblast Culture	Both Alleles	10632
EE5A2S3	Human Fibroblast Culture	All 4 Strands	20
EE5A2S3	Human Fibroblast Culture	Individual CpG	401569
EE5A3S1	Human Fibroblast Culture	Both Strands	9282
EE5A3S1	Human Fibroblast Culture	Both Alleles	16577
EE5A3S1	Human Fibroblast Culture	All 4 Strands	29
EE5A3S1	Human Fibroblast Culture	Individual CpG	504595
EE5A3S2	Human Fibroblast Culture	Both Strands	9461
EE5A3S2	Human Fibroblast Culture	Both Alleles	17891
EE5A3S2	Human Fibroblast Culture	All 4 Strands	23
EE5A3S2	Human Fibroblast Culture	Individual CpG	518650
EE5A3S3	Human Fibroblast Culture	Both Strands	8231
EE5A3S3	Human Fibroblast Culture	Both Alleles	14336
EE5A3S3	Human Fibroblast Culture	All 4 Strands	32
EE5A3S3	Human Fibroblast Culture	Individual CpG	465951
EE5A4S1	Human Fibroblast Culture	Both Strands	12723
EE5A4S1	Human Fibroblast Culture	Both Alleles	22249
EE5A4S1	Human Fibroblast Culture	All 4 Strands	39
EE5A4S1	Human Fibroblast Culture	Individual CpG	591953
EE5A4S3	Human Fibroblast Culture	Both Strands	8029
EE5A4S3	Human Fibroblast Culture	Both Alleles	14135
EE5A4S3	Human Fibroblast Culture	All 4 Strands	25
EE5A4S3	Human Fibroblast Culture	Individual CpG	462528
EE5A5S1	Human Fibroblast Culture	Both Strands	13317
EE5A5S1	Human Fibroblast Culture	Both Alleles	23340
EE5A5S1	Human Fibroblast Culture	All 4 Strands	61
EE5A5S1	Human Fibroblast Culture	Individual CpG	596047
EE5A6S1	Human Fibroblast Culture	Both Strands	11824
EE5A6S1	Human Fibroblast Culture	Both Alleles	20710
EE5A6S1	Human Fibroblast Culture	All 4 Strands	48
EE5A6S1	Human Fibroblast Culture	Individual CpG	564746
EE5A7S1	Human Fibroblast Culture	Both Strands	6002
EE5A7S1	Human Fibroblast Culture	Both Alleles	9285
EE5A7S1	Human Fibroblast Culture	All 4 Strands	38
EE5A7S1	Human Fibroblast Culture	Individual CpG	382085
EE5A7S3	Human Fibroblast Culture	Both Strands	6321
EE5A7S3	Human Fibroblast Culture	Both Alleles	11287
EE5A7S3	Human Fibroblast Culture	All 4 Strands	21
EE5A7S3	Human Fibroblast Culture	Individual CpG	409601
EE5A8S1	Human Fibroblast Culture	Both Strands	12693
EE5A8S1	Human Fibroblast Culture	Both Alleles	21401
EE5A8S1	Human Fibroblast Culture	All 4 Strands	58
EE5A8S1	Human Fibroblast Culture	Individual CpG	577753
EE5A8S3	Human Fibroblast Culture	Both Strands	6253
EE5A8S3	Human Fibroblast Culture	Both Alleles	11383
EE5A8S3	Human Fibroblast Culture	All 4 Strands	24
EE5A8S3	Human Fibroblast Culture	Individual CpG	408671
EE5A9S1	Human Fibroblast Culture	Both Strands	13388
EE5A9S1	Human Fibroblast Culture	Both Alleles	23158
EE5A9S1	Human Fibroblast Culture	All 4 Strands	58
EE5A9S1	Human Fibroblast Culture	Individual CpG	600686
EE5B11S3	Human Fibroblast Culture	Both Strands	7186
EE5B11S3	Human Fibroblast Culture	Both Alleles	13053
EE5B11S3	Human Fibroblast Culture	All 4 Strands	10
EE5B11S3	Human Fibroblast Culture	Individual CpG	435355
EE5B12S1	Human Fibroblast Culture	Both Strands	10960
EE5B12S1	Human Fibroblast Culture	Both Alleles	19576
EE5B12S1	Human Fibroblast Culture	All 4 Strands	31
EE5B12S1	Human Fibroblast Culture	Individual CpG	551233
EE5B12S3	Human Fibroblast Culture	Both Strands	6021
EE5B12S3	Human Fibroblast Culture	Both Alleles	11407
EE5B12S3	Human Fibroblast Culture	All 4 Strands	6
EE5B12S3	Human Fibroblast Culture	Individual CpG	409173
EE5B1S1	Human Fibroblast Culture	Both Strands	12356
EE5B1S1	Human Fibroblast Culture	Both Alleles	21421
EE5B1S1	Human Fibroblast Culture	All 4 Strands	53
EE5B1S1	Human Fibroblast Culture	Individual CpG	574457
EE5B1S2	Human Fibroblast Culture	Both Strands	11200
EE5B1S2	Human Fibroblast Culture	Both Alleles	20469
EE5B1S2	Human Fibroblast Culture	All 4 Strands	64
EE5B1S2	Human Fibroblast Culture	Individual CpG	555433
EE5B1S3	Human Fibroblast Culture	Both Strands	7064
EE5B1S3	Human Fibroblast Culture	Both Alleles	13139
EE5B1S3	Human Fibroblast Culture	All 4 Strands	18
EE5B1S3	Human Fibroblast Culture	Individual CpG	443305
EE5B2S3	Human Fibroblast Culture	Both Strands	8708
EE5B2S3	Human Fibroblast Culture	Both Alleles	15476
EE5B2S3	Human Fibroblast Culture	All 4 Strands	20
EE5B2S3	Human Fibroblast Culture	Individual CpG	485647
EE5B3S1	Human Fibroblast Culture	Both Strands	12563
EE5B3S1	Human Fibroblast Culture	Both Alleles	22248
EE5B3S1	Human Fibroblast Culture	All 4 Strands	67
EE5B3S1	Human Fibroblast Culture	Individual CpG	590121
EE5B3S3	Human Fibroblast Culture	Both Strands	7468
EE5B3S3	Human Fibroblast Culture	Both Alleles	13416
EE5B3S3	Human Fibroblast Culture	All 4 Strands	21
EE5B3S3	Human Fibroblast Culture	Individual CpG	453184
EE5B4S1	Human Fibroblast Culture	Both Strands	11094
EE5B4S1	Human Fibroblast Culture	Both Alleles	19259
EE5B4S1	Human Fibroblast Culture	All 4 Strands	65
EE5B4S1	Human Fibroblast Culture	Individual CpG	546347
EE5B4S3	Human Fibroblast Culture	Both Strands	8057
EE5B4S3	Human Fibroblast Culture	Both Alleles	13954
EE5B4S3	Human Fibroblast Culture	All 4 Strands	29
EE5B4S3	Human Fibroblast Culture	Individual CpG	463402
EE5B5S1	Human Fibroblast Culture	Both Strands	5347
EE5B5S1	Human Fibroblast Culture	Both Alleles	9554
EE5B5S1	Human Fibroblast Culture	All 4 Strands	17
EE5B5S1	Human Fibroblast Culture	Individual CpG	379681
EE5B7S1	Human Fibroblast Culture	Both Strands	6896
EE5B7S1	Human Fibroblast Culture	Both Alleles	12796
EE5B7S1	Human Fibroblast Culture	All 4 Strands	12
EE5B7S1	Human Fibroblast Culture	Individual CpG	439105
EE5B7S3	Human Fibroblast Culture	Both Strands	7427
EE5B7S3	Human Fibroblast Culture	Both Alleles	12847
EE5B7S3	Human Fibroblast Culture	All 4 Strands	25
EE5B7S3	Human Fibroblast Culture	Individual CpG	441065
EE5B8S1	Human Fibroblast Culture	Both Strands	8455
EE5B8S1	Human Fibroblast Culture	Both Alleles	15727
EE5B8S1	Human Fibroblast Culture	All 4 Strands	17
EE5B8S1	Human Fibroblast Culture	Individual CpG	484736
EE5B8S2	Human Fibroblast Culture	Both Strands	8647
EE5B8S2	Human Fibroblast Culture	Both Alleles	15874
EE5B8S2	Human Fibroblast Culture	All 4 Strands	34
EE5B8S2	Human Fibroblast Culture	Individual CpG	491886
EE5B8S3	Human Fibroblast Culture	Both Strands	7713
EE5B8S3	Human Fibroblast Culture	Both Alleles	13855
EE5B8S3	Human Fibroblast Culture	All 4 Strands	18
EE5B8S3	Human Fibroblast Culture	Individual CpG	459135
EE5B9S1	Human Fibroblast Culture	Both Strands	10473
EE5B9S1	Human Fibroblast Culture	Both Alleles	16968
EE5B9S1	Human Fibroblast Culture	All 4 Strands	45
EE5B9S1	Human Fibroblast Culture	Individual CpG	509661
EE5C10S2	Human Fibroblast Culture	Both Strands	6867
EE5C10S2	Human Fibroblast Culture	Both Alleles	12254
EE5C10S2	Human Fibroblast Culture	All 4 Strands	20
EE5C10S2	Human Fibroblast Culture	Individual CpG	437020
EE5C11S1	Human Fibroblast Culture	Both Strands	12054
EE5C11S1	Human Fibroblast Culture	Both Alleles	20531
EE5C11S1	Human Fibroblast Culture	All 4 Strands	42
EE5C11S1	Human Fibroblast Culture	Individual CpG	562716
EE5C11S2	Human Fibroblast Culture	Both Strands	8024
EE5C11S2	Human Fibroblast Culture	Both Alleles	14251
EE5C11S2	Human Fibroblast Culture	All 4 Strands	14
EE5C11S2	Human Fibroblast Culture	Individual CpG	468504
EE5C11S3	Human Fibroblast Culture	Both Strands	5774
EE5C11S3	Human Fibroblast Culture	Both Alleles	10973
EE5C11S3	Human Fibroblast Culture	All 4 Strands	16
EE5C11S3	Human Fibroblast Culture	Individual CpG	399755
EE5C12S1	Human Fibroblast Culture	Both Strands	10859
EE5C12S1	Human Fibroblast Culture	Both Alleles	20275
EE5C12S1	Human Fibroblast Culture	All 4 Strands	42
EE5C12S1	Human Fibroblast Culture	Individual CpG	553481
EE5C12S3	Human Fibroblast Culture	Both Strands	5156
EE5C12S3	Human Fibroblast Culture	Both Alleles	9810
EE5C12S3	Human Fibroblast Culture	All 4 Strands	18
EE5C12S3	Human Fibroblast Culture	Individual CpG	370375
EE5C1S1	Human Fibroblast Culture	Both Strands	10089
EE5C1S1	Human Fibroblast Culture	Both Alleles	18441
EE5C1S1	Human Fibroblast Culture	All 4 Strands	32
EE5C1S1	Human Fibroblast Culture	Individual CpG	530177
EE5C2S1	Human Fibroblast Culture	Both Strands	6686
EE5C2S1	Human Fibroblast Culture	Both Alleles	12152
EE5C2S1	Human Fibroblast Culture	All 4 Strands	27
EE5C2S1	Human Fibroblast Culture	Individual CpG	434985
EE5C2S3	Human Fibroblast Culture	Both Strands	6990
EE5C2S3	Human Fibroblast Culture	Both Alleles	13091
EE5C2S3	Human Fibroblast Culture	All 4 Strands	24
EE5C2S3	Human Fibroblast Culture	Individual CpG	438086
EE5C3S1	Human Fibroblast Culture	Both Strands	11035
EE5C3S1	Human Fibroblast Culture	Both Alleles	19931
EE5C3S1	Human Fibroblast Culture	All 4 Strands	42
EE5C3S1	Human Fibroblast Culture	Individual CpG	553380
EE5C4S1	Human Fibroblast Culture	Both Strands	5234
EE5C4S1	Human Fibroblast Culture	Both Alleles	9309
EE5C4S1	Human Fibroblast Culture	All 4 Strands	9
EE5C4S1	Human Fibroblast Culture	Individual CpG	369567
EE5C4S3	Human Fibroblast Culture	Both Strands	6951
EE5C4S3	Human Fibroblast Culture	Both Alleles	12492
EE5C4S3	Human Fibroblast Culture	All 4 Strands	24
EE5C4S3	Human Fibroblast Culture	Individual CpG	433907
EE5C5S1	Human Fibroblast Culture	Both Strands	13563
EE5C5S1	Human Fibroblast Culture	Both Alleles	23720
EE5C5S1	Human Fibroblast Culture	All 4 Strands	56
EE5C5S1	Human Fibroblast Culture	Individual CpG	601151
EE5C5S2	Human Fibroblast Culture	Both Strands	9626
EE5C5S2	Human Fibroblast Culture	Both Alleles	17444
EE5C5S2	Human Fibroblast Culture	All 4 Strands	33
EE5C5S2	Human Fibroblast Culture	Individual CpG	512092
EE5C6S1	Human Fibroblast Culture	Both Strands	10657
EE5C6S1	Human Fibroblast Culture	Both Alleles	18680
EE5C6S1	Human Fibroblast Culture	All 4 Strands	50
EE5C6S1	Human Fibroblast Culture	Individual CpG	537054
EE5C6S2	Human Fibroblast Culture	Both Strands	11154
EE5C6S2	Human Fibroblast Culture	Both Alleles	20117
EE5C6S2	Human Fibroblast Culture	All 4 Strands	39
EE5C6S2	Human Fibroblast Culture	Individual CpG	556199
EE5C6S3	Human Fibroblast Culture	Both Strands	6721
EE5C6S3	Human Fibroblast Culture	Both Alleles	12572
EE5C6S3	Human Fibroblast Culture	All 4 Strands	16
EE5C6S3	Human Fibroblast Culture	Individual CpG	428385
EE5C7S1	Human Fibroblast Culture	Both Strands	12397
EE5C7S1	Human Fibroblast Culture	Both Alleles	22002
EE5C7S1	Human Fibroblast Culture	All 4 Strands	47
EE5C7S1	Human Fibroblast Culture	Individual CpG	577450
EE5C7S2	Human Fibroblast Culture	Both Strands	7210
EE5C7S2	Human Fibroblast Culture	Both Alleles	13950
EE5C7S2	Human Fibroblast Culture	All 4 Strands	19
EE5C7S2	Human Fibroblast Culture	Individual CpG	452887
EE5C7S3	Human Fibroblast Culture	Both Strands	5549
EE5C7S3	Human Fibroblast Culture	Both Alleles	10117
EE5C7S3	Human Fibroblast Culture	All 4 Strands	13
EE5C7S3	Human Fibroblast Culture	Individual CpG	391687
EE5C8S1	Human Fibroblast Culture	Both Strands	8958
EE5C8S1	Human Fibroblast Culture	Both Alleles	15884
EE5C8S1	Human Fibroblast Culture	All 4 Strands	33
EE5C8S1	Human Fibroblast Culture	Individual CpG	494449
EE5C9S1	Human Fibroblast Culture	Both Strands	10280
EE5C9S1	Human Fibroblast Culture	Both Alleles	18848
EE5C9S1	Human Fibroblast Culture	All 4 Strands	27
EE5C9S1	Human Fibroblast Culture	Individual CpG	532991
EE5D10S1	Human Fibroblast Culture	Both Strands	8416
EE5D10S1	Human Fibroblast Culture	Both Alleles	14943
EE5D10S1	Human Fibroblast Culture	All 4 Strands	34
EE5D10S1	Human Fibroblast Culture	Individual CpG	483353
EE5D10S3	Human Fibroblast Culture	Both Strands	4912
EE5D10S3	Human Fibroblast Culture	Both Alleles	9069
EE5D10S3	Human Fibroblast Culture	All 4 Strands	15
EE5D10S3	Human Fibroblast Culture	Individual CpG	368202
EE5D11S3	Human Fibroblast Culture	Both Strands	5295
EE5D11S3	Human Fibroblast Culture	Both Alleles	9906
EE5D11S3	Human Fibroblast Culture	All 4 Strands	17
EE5D11S3	Human Fibroblast Culture	Individual CpG	373371
EE5D1S1	Human Fibroblast Culture	Both Strands	11489
EE5D1S1	Human Fibroblast Culture	Both Alleles	20887
EE5D1S1	Human Fibroblast Culture	All 4 Strands	48
EE5D1S1	Human Fibroblast Culture	Individual CpG	562856
EE5D1S3	Human Fibroblast Culture	Both Strands	5843
EE5D1S3	Human Fibroblast Culture	Both Alleles	11070
EE5D1S3	Human Fibroblast Culture	All 4 Strands	11
EE5D1S3	Human Fibroblast Culture	Individual CpG	407593
EE5D2S1	Human Fibroblast Culture	Both Strands	6598
EE5D2S1	Human Fibroblast Culture	Both Alleles	11361
EE5D2S1	Human Fibroblast Culture	All 4 Strands	25
EE5D2S1	Human Fibroblast Culture	Individual CpG	421723
EE5D2S2	Human Fibroblast Culture	Both Strands	9006
EE5D2S2	Human Fibroblast Culture	Both Alleles	15731
EE5D2S2	Human Fibroblast Culture	All 4 Strands	34
EE5D2S2	Human Fibroblast Culture	Individual CpG	490274
EE5D3S1	Human Fibroblast Culture	Both Strands	6724
EE5D3S1	Human Fibroblast Culture	Both Alleles	12082
EE5D3S1	Human Fibroblast Culture	All 4 Strands	13
EE5D3S1	Human Fibroblast Culture	Individual CpG	431440
EE5D3S3	Human Fibroblast Culture	Both Strands	6841
EE5D3S3	Human Fibroblast Culture	Both Alleles	12676
EE5D3S3	Human Fibroblast Culture	All 4 Strands	24
EE5D3S3	Human Fibroblast Culture	Individual CpG	435449
EE5D4S1	Human Fibroblast Culture	Both Strands	12032
EE5D4S1	Human Fibroblast Culture	Both Alleles	20406
EE5D4S1	Human Fibroblast Culture	All 4 Strands	40
EE5D4S1	Human Fibroblast Culture	Individual CpG	560307
EE5D4S3	Human Fibroblast Culture	Both Strands	6630
EE5D4S3	Human Fibroblast Culture	Both Alleles	12115
EE5D4S3	Human Fibroblast Culture	All 4 Strands	12
EE5D4S3	Human Fibroblast Culture	Individual CpG	422879
EE5D5S1	Human Fibroblast Culture	Both Strands	9363
EE5D5S1	Human Fibroblast Culture	Both Alleles	17069
EE5D5S1	Human Fibroblast Culture	All 4 Strands	38
EE5D5S1	Human Fibroblast Culture	Individual CpG	507335
EE5D5S3	Human Fibroblast Culture	Both Strands	7040
EE5D5S3	Human Fibroblast Culture	Both Alleles	12981
EE5D5S3	Human Fibroblast Culture	All 4 Strands	28
EE5D5S3	Human Fibroblast Culture	Individual CpG	434308
EE5D6S1	Human Fibroblast Culture	Both Strands	11078
EE5D6S1	Human Fibroblast Culture	Both Alleles	19396
EE5D6S1	Human Fibroblast Culture	All 4 Strands	38
EE5D6S1	Human Fibroblast Culture	Individual CpG	543455
EE5D7S1	Human Fibroblast Culture	Both Strands	12441
EE5D7S1	Human Fibroblast Culture	Both Alleles	20866
EE5D7S1	Human Fibroblast Culture	All 4 Strands	65
EE5D7S1	Human Fibroblast Culture	Individual CpG	569880
EE5D7S2	Human Fibroblast Culture	Both Strands	10767
EE5D7S2	Human Fibroblast Culture	Both Alleles	18584
EE5D7S2	Human Fibroblast Culture	All 4 Strands	21
EE5D7S2	Human Fibroblast Culture	Individual CpG	537065
EE5D7S3	Human Fibroblast Culture	Both Strands	5203
EE5D7S3	Human Fibroblast Culture	Both Alleles	9722
EE5D7S3	Human Fibroblast Culture	All 4 Strands	10
EE5D7S3	Human Fibroblast Culture	Individual CpG	376763
EE5D8S1	Human Fibroblast Culture	Both Strands	4838
EE5D8S1	Human Fibroblast Culture	Both Alleles	8476
EE5D8S1	Human Fibroblast Culture	All 4 Strands	13
EE5D8S1	Human Fibroblast Culture	Individual CpG	355568
EE5D8S3	Human Fibroblast Culture	Both Strands	6774
EE5D8S3	Human Fibroblast Culture	Both Alleles	11940
EE5D8S3	Human Fibroblast Culture	All 4 Strands	24
EE5D8S3	Human Fibroblast Culture	Individual CpG	423772
EE5D9S1	Human Fibroblast Culture	Both Strands	6492
EE5D9S1	Human Fibroblast Culture	Both Alleles	9333
EE5D9S1	Human Fibroblast Culture	All 4 Strands	23
EE5D9S1	Human Fibroblast Culture	Individual CpG	372679
EE5D9S3	Human Fibroblast Culture	Both Strands	4479
EE5D9S3	Human Fibroblast Culture	Both Alleles	8128
EE5D9S3	Human Fibroblast Culture	All 4 Strands	7
EE5D9S3	Human Fibroblast Culture	Individual CpG	343582
EE5E10S1	Human Fibroblast Culture	Both Strands	13607
EE5E10S1	Human Fibroblast Culture	Both Alleles	24072
EE5E10S1	Human Fibroblast Culture	All 4 Strands	102
EE5E10S1	Human Fibroblast Culture	Individual CpG	603192
EE5E10S3	Human Fibroblast Culture	Both Strands	5881
EE5E10S3	Human Fibroblast Culture	Both Alleles	11553
EE5E10S3	Human Fibroblast Culture	All 4 Strands	14
EE5E10S3	Human Fibroblast Culture	Individual CpG	406741
EE5E11S1	Human Fibroblast Culture	Both Strands	8276
EE5E11S1	Human Fibroblast Culture	Both Alleles	14965
EE5E11S1	Human Fibroblast Culture	All 4 Strands	39
EE5E11S1	Human Fibroblast Culture	Individual CpG	482988
EE5E12S1	Human Fibroblast Culture	Both Strands	9246
EE5E12S1	Human Fibroblast Culture	Both Alleles	16238
EE5E12S1	Human Fibroblast Culture	All 4 Strands	51
EE5E12S1	Human Fibroblast Culture	Individual CpG	498935
EE5E12S3	Human Fibroblast Culture	Both Strands	4352
EE5E12S3	Human Fibroblast Culture	Both Alleles	7953
EE5E12S3	Human Fibroblast Culture	All 4 Strands	7
EE5E12S3	Human Fibroblast Culture	Individual CpG	340389
EE5E1S1	Human Fibroblast Culture	Both Strands	10385
EE5E1S1	Human Fibroblast Culture	Both Alleles	18675
EE5E1S1	Human Fibroblast Culture	All 4 Strands	36
EE5E1S1	Human Fibroblast Culture	Individual CpG	532954
EE5E1S3	Human Fibroblast Culture	Both Strands	6882
EE5E1S3	Human Fibroblast Culture	Both Alleles	13151
EE5E1S3	Human Fibroblast Culture	All 4 Strands	10
EE5E1S3	Human Fibroblast Culture	Individual CpG	438702
EE5E2S1	Human Fibroblast Culture	Both Strands	9444
EE5E2S1	Human Fibroblast Culture	Both Alleles	16903
EE5E2S1	Human Fibroblast Culture	All 4 Strands	27
EE5E2S1	Human Fibroblast Culture	Individual CpG	515326
EE5E2S3	Human Fibroblast Culture	Both Strands	5110
EE5E2S3	Human Fibroblast Culture	Both Alleles	9302
EE5E2S3	Human Fibroblast Culture	All 4 Strands	9
EE5E2S3	Human Fibroblast Culture	Individual CpG	370204
EE5E3S1	Human Fibroblast Culture	Both Strands	9904
EE5E3S1	Human Fibroblast Culture	Both Alleles	17066
EE5E3S1	Human Fibroblast Culture	All 4 Strands	42
EE5E3S1	Human Fibroblast Culture	Individual CpG	519891
EE5E4S1	Human Fibroblast Culture	Both Strands	5523
EE5E4S1	Human Fibroblast Culture	Both Alleles	9931
EE5E4S1	Human Fibroblast Culture	All 4 Strands	5
EE5E4S1	Human Fibroblast Culture	Individual CpG	397665
EE5E4S3	Human Fibroblast Culture	Both Strands	6498
EE5E4S3	Human Fibroblast Culture	Both Alleles	11698
EE5E4S3	Human Fibroblast Culture	All 4 Strands	24
EE5E4S3	Human Fibroblast Culture	Individual CpG	414323
EE5E5S3	Human Fibroblast Culture	Both Strands	5043
EE5E5S3	Human Fibroblast Culture	Both Alleles	9515
EE5E5S3	Human Fibroblast Culture	All 4 Strands	25
EE5E5S3	Human Fibroblast Culture	Individual CpG	371659
EE5E6S1	Human Fibroblast Culture	Both Strands	11500
EE5E6S1	Human Fibroblast Culture	Both Alleles	20693
EE5E6S1	Human Fibroblast Culture	All 4 Strands	51
EE5E6S1	Human Fibroblast Culture	Individual CpG	564194
EE5E7S1	Human Fibroblast Culture	Both Strands	10323
EE5E7S1	Human Fibroblast Culture	Both Alleles	18196
EE5E7S1	Human Fibroblast Culture	All 4 Strands	35
EE5E7S1	Human Fibroblast Culture	Individual CpG	524451
EE5E7S2	Human Fibroblast Culture	Both Strands	8312
EE5E7S2	Human Fibroblast Culture	Both Alleles	14983
EE5E7S2	Human Fibroblast Culture	All 4 Strands	25
EE5E7S2	Human Fibroblast Culture	Individual CpG	479209
EE5E8S1	Human Fibroblast Culture	Both Strands	10259
EE5E8S1	Human Fibroblast Culture	Both Alleles	17212
EE5E8S1	Human Fibroblast Culture	All 4 Strands	16
EE5E8S1	Human Fibroblast Culture	Individual CpG	521382
EE5E9S1	Human Fibroblast Culture	Both Strands	9282
EE5E9S1	Human Fibroblast Culture	Both Alleles	16358
EE5E9S1	Human Fibroblast Culture	All 4 Strands	25
EE5E9S1	Human Fibroblast Culture	Individual CpG	498112
EE5E9S3	Human Fibroblast Culture	Both Strands	3115
EE5E9S3	Human Fibroblast Culture	Both Alleles	5917
EE5E9S3	Human Fibroblast Culture	All 4 Strands	10
EE5E9S3	Human Fibroblast Culture	Individual CpG	289746
EE5F10S1	Human Fibroblast Culture	Both Strands	10011
EE5F10S1	Human Fibroblast Culture	Both Alleles	17865
EE5F10S1	Human Fibroblast Culture	All 4 Strands	20
EE5F10S1	Human Fibroblast Culture	Individual CpG	520635
EE5F10S3	Human Fibroblast Culture	Both Strands	5756
EE5F10S3	Human Fibroblast Culture	Both Alleles	10426
EE5F10S3	Human Fibroblast Culture	All 4 Strands	7
EE5F10S3	Human Fibroblast Culture	Individual CpG	389660
EE5F11S1	Human Fibroblast Culture	Both Strands	6950
EE5F11S1	Human Fibroblast Culture	Both Alleles	12288
EE5F11S1	Human Fibroblast Culture	All 4 Strands	16
EE5F11S1	Human Fibroblast Culture	Individual CpG	437062
EE5F11S3	Human Fibroblast Culture	Both Strands	6284
EE5F11S3	Human Fibroblast Culture	Both Alleles	11827
EE5F11S3	Human Fibroblast Culture	All 4 Strands	10
EE5F11S3	Human Fibroblast Culture	Individual CpG	417519
EE5F1S1	Human Fibroblast Culture	Both Strands	9472
EE5F1S1	Human Fibroblast Culture	Both Alleles	17709
EE5F1S1	Human Fibroblast Culture	All 4 Strands	52
EE5F1S1	Human Fibroblast Culture	Individual CpG	522904
EE5F2S1	Human Fibroblast Culture	Both Strands	6086
EE5F2S1	Human Fibroblast Culture	Both Alleles	11140
EE5F2S1	Human Fibroblast Culture	All 4 Strands	19
EE5F2S1	Human Fibroblast Culture	Individual CpG	413398
EE5F2S2	Human Fibroblast Culture	Both Strands	9539
EE5F2S2	Human Fibroblast Culture	Both Alleles	17527
EE5F2S2	Human Fibroblast Culture	All 4 Strands	28
EE5F2S2	Human Fibroblast Culture	Individual CpG	514264
EE5F2S3	Human Fibroblast Culture	Both Strands	6093
EE5F2S3	Human Fibroblast Culture	Both Alleles	10955
EE5F2S3	Human Fibroblast Culture	All 4 Strands	16
EE5F2S3	Human Fibroblast Culture	Individual CpG	412665
EE5F4S1	Human Fibroblast Culture	Both Strands	9199
EE5F4S1	Human Fibroblast Culture	Both Alleles	16988
EE5F4S1	Human Fibroblast Culture	All 4 Strands	27
EE5F4S1	Human Fibroblast Culture	Individual CpG	505044
EE5F5S1	Human Fibroblast Culture	Both Strands	9997
EE5F5S1	Human Fibroblast Culture	Both Alleles	18508
EE5F5S1	Human Fibroblast Culture	All 4 Strands	38
EE5F5S1	Human Fibroblast Culture	Individual CpG	528900
EE5F5S2	Human Fibroblast Culture	Both Strands	8099
EE5F5S2	Human Fibroblast Culture	Both Alleles	14506
EE5F5S2	Human Fibroblast Culture	All 4 Strands	23
EE5F5S2	Human Fibroblast Culture	Individual CpG	468135
EE5F6S1	Human Fibroblast Culture	Both Strands	8789
EE5F6S1	Human Fibroblast Culture	Both Alleles	15277
EE5F6S1	Human Fibroblast Culture	All 4 Strands	26
EE5F6S1	Human Fibroblast Culture	Individual CpG	480260
EE5F6S3	Human Fibroblast Culture	Both Strands	6179
EE5F6S3	Human Fibroblast Culture	Both Alleles	11281
EE5F6S3	Human Fibroblast Culture	All 4 Strands	16
EE5F6S3	Human Fibroblast Culture	Individual CpG	410030
EE5F7S1	Human Fibroblast Culture	Both Strands	7034
EE5F7S1	Human Fibroblast Culture	Both Alleles	12495
EE5F7S1	Human Fibroblast Culture	All 4 Strands	23
EE5F7S1	Human Fibroblast Culture	Individual CpG	439084
EE5F8S1	Human Fibroblast Culture	Both Strands	10274
EE5F8S1	Human Fibroblast Culture	Both Alleles	19220
EE5F8S1	Human Fibroblast Culture	All 4 Strands	38
EE5F8S1	Human Fibroblast Culture	Individual CpG	537240
EE5F8S3	Human Fibroblast Culture	Both Strands	5879
EE5F8S3	Human Fibroblast Culture	Both Alleles	10290
EE5F8S3	Human Fibroblast Culture	All 4 Strands	7
EE5F8S3	Human Fibroblast Culture	Individual CpG	390882
EE5F9S2	Human Fibroblast Culture	Both Strands	9159
EE5F9S2	Human Fibroblast Culture	Both Alleles	15930
EE5F9S2	Human Fibroblast Culture	All 4 Strands	31
EE5F9S2	Human Fibroblast Culture	Individual CpG	495858
EE5F9S3	Human Fibroblast Culture	Both Strands	4009
EE5F9S3	Human Fibroblast Culture	Both Alleles	7718
EE5F9S3	Human Fibroblast Culture	All 4 Strands	5
EE5F9S3	Human Fibroblast Culture	Individual CpG	334620
EE5G10S1	Human Fibroblast Culture	Both Strands	12138
EE5G10S1	Human Fibroblast Culture	Both Alleles	22260
EE5G10S1	Human Fibroblast Culture	All 4 Strands	59
EE5G10S1	Human Fibroblast Culture	Individual CpG	584562
EE5G10S3	Human Fibroblast Culture	Both Strands	6274
EE5G10S3	Human Fibroblast Culture	Both Alleles	11770
EE5G10S3	Human Fibroblast Culture	All 4 Strands	14
EE5G10S3	Human Fibroblast Culture	Individual CpG	413519
EE5G11S1	Human Fibroblast Culture	Both Strands	11654
EE5G11S1	Human Fibroblast Culture	Both Alleles	19884
EE5G11S1	Human Fibroblast Culture	All 4 Strands	30
EE5G11S1	Human Fibroblast Culture	Individual CpG	559587
EE5G11S3	Human Fibroblast Culture	Both Strands	7390
EE5G11S3	Human Fibroblast Culture	Both Alleles	13383
EE5G11S3	Human Fibroblast Culture	All 4 Strands	30
EE5G11S3	Human Fibroblast Culture	Individual CpG	445351
EE5G12S1	Human Fibroblast Culture	Both Strands	9894
EE5G12S1	Human Fibroblast Culture	Both Alleles	17523
EE5G12S1	Human Fibroblast Culture	All 4 Strands	32
EE5G12S1	Human Fibroblast Culture	Individual CpG	522862
EE5G12S2	Human Fibroblast Culture	Both Strands	8641
EE5G12S2	Human Fibroblast Culture	Both Alleles	15517
EE5G12S2	Human Fibroblast Culture	All 4 Strands	24
EE5G12S2	Human Fibroblast Culture	Individual CpG	487270
EE5G12S3	Human Fibroblast Culture	Both Strands	6023
EE5G12S3	Human Fibroblast Culture	Both Alleles	10108
EE5G12S3	Human Fibroblast Culture	All 4 Strands	14
EE5G12S3	Human Fibroblast Culture	Individual CpG	392600
EE5G1S1	Human Fibroblast Culture	Both Strands	12777
EE5G1S1	Human Fibroblast Culture	Both Alleles	21768
EE5G1S1	Human Fibroblast Culture	All 4 Strands	28
EE5G1S1	Human Fibroblast Culture	Individual CpG	583949
EE5G2S3	Human Fibroblast Culture	Both Strands	8331
EE5G2S3	Human Fibroblast Culture	Both Alleles	14847
EE5G2S3	Human Fibroblast Culture	All 4 Strands	19
EE5G2S3	Human Fibroblast Culture	Individual CpG	469484
EE5G3S1	Human Fibroblast Culture	Both Strands	11203
EE5G3S1	Human Fibroblast Culture	Both Alleles	20218
EE5G3S1	Human Fibroblast Culture	All 4 Strands	29
EE5G3S1	Human Fibroblast Culture	Individual CpG	555344
EE5G3S3	Human Fibroblast Culture	Both Strands	7040
EE5G3S3	Human Fibroblast Culture	Both Alleles	12979
EE5G3S3	Human Fibroblast Culture	All 4 Strands	24
EE5G3S3	Human Fibroblast Culture	Individual CpG	436317
EE5G4S1	Human Fibroblast Culture	Both Strands	10726
EE5G4S1	Human Fibroblast Culture	Both Alleles	18431
EE5G4S1	Human Fibroblast Culture	All 4 Strands	26
EE5G4S1	Human Fibroblast Culture	Individual CpG	538845
EE5G4S2	Human Fibroblast Culture	Both Strands	9025
EE5G4S2	Human Fibroblast Culture	Both Alleles	15971
EE5G4S2	Human Fibroblast Culture	All 4 Strands	31
EE5G4S2	Human Fibroblast Culture	Individual CpG	491391
EE5G4S3	Human Fibroblast Culture	Both Strands	7156
EE5G4S3	Human Fibroblast Culture	Both Alleles	13297
EE5G4S3	Human Fibroblast Culture	All 4 Strands	24
EE5G4S3	Human Fibroblast Culture	Individual CpG	445063
EE5G5S1	Human Fibroblast Culture	Both Strands	9690
EE5G5S1	Human Fibroblast Culture	Both Alleles	16924
EE5G5S1	Human Fibroblast Culture	All 4 Strands	34
EE5G5S1	Human Fibroblast Culture	Individual CpG	511985
EE5G5S3	Human Fibroblast Culture	Both Strands	7817
EE5G5S3	Human Fibroblast Culture	Both Alleles	13722
EE5G5S3	Human Fibroblast Culture	All 4 Strands	13
EE5G5S3	Human Fibroblast Culture	Individual CpG	454800
EE5G6S1	Human Fibroblast Culture	Both Strands	4638
EE5G6S1	Human Fibroblast Culture	Both Alleles	8257
EE5G6S1	Human Fibroblast Culture	All 4 Strands	6
EE5G6S1	Human Fibroblast Culture	Individual CpG	350992
EE5G6S3	Human Fibroblast Culture	Both Strands	3488
EE5G6S3	Human Fibroblast Culture	Both Alleles	6263
EE5G6S3	Human Fibroblast Culture	All 4 Strands	5
EE5G6S3	Human Fibroblast Culture	Individual CpG	304350
EE5G7S1	Human Fibroblast Culture	Both Strands	10670
EE5G7S1	Human Fibroblast Culture	Both Alleles	18296
EE5G7S1	Human Fibroblast Culture	All 4 Strands	58
EE5G7S1	Human Fibroblast Culture	Individual CpG	531438
EE5G7S3	Human Fibroblast Culture	Both Strands	4291
EE5G7S3	Human Fibroblast Culture	Both Alleles	8074
EE5G7S3	Human Fibroblast Culture	All 4 Strands	8
EE5G7S3	Human Fibroblast Culture	Individual CpG	337705
EE5G8S2	Human Fibroblast Culture	Both Strands	6137
EE5G8S2	Human Fibroblast Culture	Both Alleles	10743
EE5G8S2	Human Fibroblast Culture	All 4 Strands	15
EE5G8S2	Human Fibroblast Culture	Individual CpG	408485
EE5G8S3	Human Fibroblast Culture	Both Strands	6957
EE5G8S3	Human Fibroblast Culture	Both Alleles	12633
EE5G8S3	Human Fibroblast Culture	All 4 Strands	23
EE5G8S3	Human Fibroblast Culture	Individual CpG	433387
EE5G9S1	Human Fibroblast Culture	Both Strands	11526
EE5G9S1	Human Fibroblast Culture	Both Alleles	19872
EE5G9S1	Human Fibroblast Culture	All 4 Strands	73
EE5G9S1	Human Fibroblast Culture	Individual CpG	554320
EE5G9S3	Human Fibroblast Culture	Both Strands	7028
EE5G9S3	Human Fibroblast Culture	Both Alleles	12713
EE5G9S3	Human Fibroblast Culture	All 4 Strands	11
EE5G9S3	Human Fibroblast Culture	Individual CpG	432110
EE5H10S1	Human Fibroblast Culture	Both Strands	3742
EE5H10S1	Human Fibroblast Culture	Both Alleles	7545
EE5H10S1	Human Fibroblast Culture	All 4 Strands	13
EE5H10S1	Human Fibroblast Culture	Individual CpG	329478
EE5H12S1	Human Fibroblast Culture	Both Strands	3381
EE5H12S1	Human Fibroblast Culture	Both Alleles	6349
EE5H12S1	Human Fibroblast Culture	All 4 Strands	7
EE5H12S1	Human Fibroblast Culture	Individual CpG	303232
EE5H1S1	Human Fibroblast Culture	Both Strands	13747
EE5H1S1	Human Fibroblast Culture	Both Alleles	23826
EE5H1S1	Human Fibroblast Culture	All 4 Strands	64
EE5H1S1	Human Fibroblast Culture	Individual CpG	609312
EE5H1S3	Human Fibroblast Culture	Both Strands	6811
EE5H1S3	Human Fibroblast Culture	Both Alleles	11884
EE5H1S3	Human Fibroblast Culture	All 4 Strands	14
EE5H1S3	Human Fibroblast Culture	Individual CpG	421769
EE5H2S3	Human Fibroblast Culture	Both Strands	7721
EE5H2S3	Human Fibroblast Culture	Both Alleles	13846
EE5H2S3	Human Fibroblast Culture	All 4 Strands	16
EE5H2S3	Human Fibroblast Culture	Individual CpG	448245
EE5H3S1	Human Fibroblast Culture	Both Strands	6447
EE5H3S1	Human Fibroblast Culture	Both Alleles	11745
EE5H3S1	Human Fibroblast Culture	All 4 Strands	27
EE5H3S1	Human Fibroblast Culture	Individual CpG	419405
EE5H3S3	Human Fibroblast Culture	Both Strands	4544
EE5H3S3	Human Fibroblast Culture	Both Alleles	8515
EE5H3S3	Human Fibroblast Culture	All 4 Strands	8
EE5H3S3	Human Fibroblast Culture	Individual CpG	351373
EE5H4S1	Human Fibroblast Culture	Both Strands	8058
EE5H4S1	Human Fibroblast Culture	Both Alleles	14928
EE5H4S1	Human Fibroblast Culture	All 4 Strands	27
EE5H4S1	Human Fibroblast Culture	Individual CpG	474847
EE5H5S1	Human Fibroblast Culture	Both Strands	2990
EE5H5S1	Human Fibroblast Culture	Both Alleles	5503
EE5H5S1	Human Fibroblast Culture	All 4 Strands	3
EE5H5S1	Human Fibroblast Culture	Individual CpG	289739
EE5H5S3	Human Fibroblast Culture	Both Strands	4188
EE5H5S3	Human Fibroblast Culture	Both Alleles	6019
EE5H5S3	Human Fibroblast Culture	All 4 Strands	9
EE5H5S3	Human Fibroblast Culture	Individual CpG	288720
EE5H6S3	Human Fibroblast Culture	Both Strands	6187
EE5H6S3	Human Fibroblast Culture	Both Alleles	11287
EE5H6S3	Human Fibroblast Culture	All 4 Strands	23
EE5H6S3	Human Fibroblast Culture	Individual CpG	410479
EE5H7S3	Human Fibroblast Culture	Both Strands	6703
EE5H7S3	Human Fibroblast Culture	Both Alleles	11911
EE5H7S3	Human Fibroblast Culture	All 4 Strands	15
EE5H7S3	Human Fibroblast Culture	Individual CpG	417304
EE5H8S3	Human Fibroblast Culture	Both Strands	6598
EE5H8S3	Human Fibroblast Culture	Both Alleles	11943
EE5H8S3	Human Fibroblast Culture	All 4 Strands	17
EE5H8S3	Human Fibroblast Culture	Individual CpG	416931
EE5H9S1	Human Fibroblast Culture	Both Strands	3934
EE5H9S1	Human Fibroblast Culture	Both Alleles	8235
EE5H9S1	Human Fibroblast Culture	All 4 Strands	19
EE5H9S1	Human Fibroblast Culture	Individual CpG	342853
EE7A1	Human Fibroblast Culture	Both Strands	9713
EE7A1	Human Fibroblast Culture	Both Alleles	17277
EE7A1	Human Fibroblast Culture	All 4 Strands	43
EE7A1	Human Fibroblast Culture	Individual CpG	511287
EE7A11	Human Fibroblast Culture	Both Strands	4735
EE7A11	Human Fibroblast Culture	Both Alleles	8348
EE7A11	Human Fibroblast Culture	All 4 Strands	16
EE7A11	Human Fibroblast Culture	Individual CpG	349802
EE7A2	Human Fibroblast Culture	Both Strands	6800
EE7A2	Human Fibroblast Culture	Both Alleles	12851
EE7A2	Human Fibroblast Culture	All 4 Strands	18
EE7A2	Human Fibroblast Culture	Individual CpG	436123
EE7A3	Human Fibroblast Culture	Both Strands	4891
EE7A3	Human Fibroblast Culture	Both Alleles	8845
EE7A3	Human Fibroblast Culture	All 4 Strands	6
EE7A3	Human Fibroblast Culture	Individual CpG	365858
EE7A4	Human Fibroblast Culture	Both Strands	10891
EE7A4	Human Fibroblast Culture	Both Alleles	19851
EE7A4	Human Fibroblast Culture	All 4 Strands	40
EE7A4	Human Fibroblast Culture	Individual CpG	555975
EE7A6	Human Fibroblast Culture	Both Strands	12256
EE7A6	Human Fibroblast Culture	Both Alleles	22387
EE7A6	Human Fibroblast Culture	All 4 Strands	42
EE7A6	Human Fibroblast Culture	Individual CpG	584904
EE7A7	Human Fibroblast Culture	Both Strands	12710
EE7A7	Human Fibroblast Culture	Both Alleles	23507
EE7A7	Human Fibroblast Culture	All 4 Strands	103
EE7A7	Human Fibroblast Culture	Individual CpG	603218
EE7A8	Human Fibroblast Culture	Both Strands	10514
EE7A8	Human Fibroblast Culture	Both Alleles	19300
EE7A8	Human Fibroblast Culture	All 4 Strands	30
EE7A8	Human Fibroblast Culture	Individual CpG	538327
EE7A9	Human Fibroblast Culture	Both Strands	10276
EE7A9	Human Fibroblast Culture	Both Alleles	19344
EE7A9	Human Fibroblast Culture	All 4 Strands	35
EE7A9	Human Fibroblast Culture	Individual CpG	543210
EE7B10	Human Fibroblast Culture	Both Strands	11755
EE7B10	Human Fibroblast Culture	Both Alleles	21366
EE7B10	Human Fibroblast Culture	All 4 Strands	42
EE7B10	Human Fibroblast Culture	Individual CpG	574439
EE7B11	Human Fibroblast Culture	Both Strands	12059
EE7B11	Human Fibroblast Culture	Both Alleles	22018
EE7B11	Human Fibroblast Culture	All 4 Strands	52
EE7B11	Human Fibroblast Culture	Individual CpG	586749
EE7B12	Human Fibroblast Culture	Both Strands	6316
EE7B12	Human Fibroblast Culture	Both Alleles	11577
EE7B12	Human Fibroblast Culture	All 4 Strands	10
EE7B12	Human Fibroblast Culture	Individual CpG	413406
EE7B2	Human Fibroblast Culture	Both Strands	7606
EE7B2	Human Fibroblast Culture	Both Alleles	13851
EE7B2	Human Fibroblast Culture	All 4 Strands	27
EE7B2	Human Fibroblast Culture	Individual CpG	454691
EE7B3	Human Fibroblast Culture	Both Strands	14320
EE7B3	Human Fibroblast Culture	Both Alleles	26108
EE7B3	Human Fibroblast Culture	All 4 Strands	79
EE7B3	Human Fibroblast Culture	Individual CpG	635186
EE7B4	Human Fibroblast Culture	Both Strands	3488
EE7B4	Human Fibroblast Culture	Both Alleles	6357
EE7B4	Human Fibroblast Culture	All 4 Strands	5
EE7B4	Human Fibroblast Culture	Individual CpG	299160
EE7B6	Human Fibroblast Culture	Both Strands	7326
EE7B6	Human Fibroblast Culture	Both Alleles	13562
EE7B6	Human Fibroblast Culture	All 4 Strands	21
EE7B6	Human Fibroblast Culture	Individual CpG	451223
EE7B7	Human Fibroblast Culture	Both Strands	13298
EE7B7	Human Fibroblast Culture	Both Alleles	23942
EE7B7	Human Fibroblast Culture	All 4 Strands	71
EE7B7	Human Fibroblast Culture	Individual CpG	607328
EE7B8	Human Fibroblast Culture	Both Strands	11406
EE7B8	Human Fibroblast Culture	Both Alleles	21181
EE7B8	Human Fibroblast Culture	All 4 Strands	38
EE7B8	Human Fibroblast Culture	Individual CpG	569180
EE7B9	Human Fibroblast Culture	Both Strands	11669
EE7B9	Human Fibroblast Culture	Both Alleles	21233
EE7B9	Human Fibroblast Culture	All 4 Strands	52
EE7B9	Human Fibroblast Culture	Individual CpG	568324
EE7C1	Human Fibroblast Culture	Both Strands	10646
EE7C1	Human Fibroblast Culture	Both Alleles	19932
EE7C1	Human Fibroblast Culture	All 4 Strands	46
EE7C1	Human Fibroblast Culture	Individual CpG	543825
EE7C10	Human Fibroblast Culture	Both Strands	9723
EE7C10	Human Fibroblast Culture	Both Alleles	17970
EE7C10	Human Fibroblast Culture	All 4 Strands	37
EE7C10	Human Fibroblast Culture	Individual CpG	523647
EE7C11	Human Fibroblast Culture	Both Strands	13217
EE7C11	Human Fibroblast Culture	Both Alleles	23919
EE7C11	Human Fibroblast Culture	All 4 Strands	51
EE7C11	Human Fibroblast Culture	Individual CpG	601437
EE7C2	Human Fibroblast Culture	Both Strands	12240
EE7C2	Human Fibroblast Culture	Both Alleles	22459
EE7C2	Human Fibroblast Culture	All 4 Strands	31
EE7C2	Human Fibroblast Culture	Individual CpG	587787
EE7C3	Human Fibroblast Culture	Both Strands	12961
EE7C3	Human Fibroblast Culture	Both Alleles	23201
EE7C3	Human Fibroblast Culture	All 4 Strands	67
EE7C3	Human Fibroblast Culture	Individual CpG	596644
EE7C6	Human Fibroblast Culture	Both Strands	11341
EE7C6	Human Fibroblast Culture	Both Alleles	20967
EE7C6	Human Fibroblast Culture	All 4 Strands	44
EE7C6	Human Fibroblast Culture	Individual CpG	561645
EE7C7	Human Fibroblast Culture	Both Strands	11434
EE7C7	Human Fibroblast Culture	Both Alleles	20061
EE7C7	Human Fibroblast Culture	All 4 Strands	41
EE7C7	Human Fibroblast Culture	Individual CpG	557259
EE7C8	Human Fibroblast Culture	Both Strands	9282
EE7C8	Human Fibroblast Culture	Both Alleles	17470
EE7C8	Human Fibroblast Culture	All 4 Strands	29
EE7C8	Human Fibroblast Culture	Individual CpG	515752
EE7C9	Human Fibroblast Culture	Both Strands	11597
EE7C9	Human Fibroblast Culture	Both Alleles	20576
EE7C9	Human Fibroblast Culture	All 4 Strands	56
EE7C9	Human Fibroblast Culture	Individual CpG	562001
EE7D10	Human Fibroblast Culture	Both Strands	11648
EE7D10	Human Fibroblast Culture	Both Alleles	20367
EE7D10	Human Fibroblast Culture	All 4 Strands	54
EE7D10	Human Fibroblast Culture	Individual CpG	562888
EE7D11	Human Fibroblast Culture	Both Strands	12133
EE7D11	Human Fibroblast Culture	Both Alleles	21475
EE7D11	Human Fibroblast Culture	All 4 Strands	51
EE7D11	Human Fibroblast Culture	Individual CpG	578451
EE7D12	Human Fibroblast Culture	Both Strands	6244
EE7D12	Human Fibroblast Culture	Both Alleles	11213
EE7D12	Human Fibroblast Culture	All 4 Strands	15
EE7D12	Human Fibroblast Culture	Individual CpG	404358
EE7D2	Human Fibroblast Culture	Both Strands	13233
EE7D2	Human Fibroblast Culture	Both Alleles	24085
EE7D2	Human Fibroblast Culture	All 4 Strands	62
EE7D2	Human Fibroblast Culture	Individual CpG	604347
EE7D4	Human Fibroblast Culture	Both Strands	21632
EE7D4	Human Fibroblast Culture	Both Alleles	40263
EE7D4	Human Fibroblast Culture	All 4 Strands	217
EE7D4	Human Fibroblast Culture	Individual CpG	790108
EE7D5	Human Fibroblast Culture	Both Strands	5420
EE7D5	Human Fibroblast Culture	Both Alleles	10644
EE7D5	Human Fibroblast Culture	All 4 Strands	9
EE7D5	Human Fibroblast Culture	Individual CpG	394375
EE7D6	Human Fibroblast Culture	Both Strands	9395
EE7D6	Human Fibroblast Culture	Both Alleles	17248
EE7D6	Human Fibroblast Culture	All 4 Strands	34
EE7D6	Human Fibroblast Culture	Individual CpG	513378
EE7D7	Human Fibroblast Culture	Both Strands	9078
EE7D7	Human Fibroblast Culture	Both Alleles	15876
EE7D7	Human Fibroblast Culture	All 4 Strands	21
EE7D7	Human Fibroblast Culture	Individual CpG	496196
EE7D8	Human Fibroblast Culture	Both Strands	12430
EE7D8	Human Fibroblast Culture	Both Alleles	21658
EE7D8	Human Fibroblast Culture	All 4 Strands	58
EE7D8	Human Fibroblast Culture	Individual CpG	580241
EE7D9	Human Fibroblast Culture	Both Strands	10542
EE7D9	Human Fibroblast Culture	Both Alleles	19194
EE7D9	Human Fibroblast Culture	All 4 Strands	46
EE7D9	Human Fibroblast Culture	Individual CpG	543684
EE7E10	Human Fibroblast Culture	Both Strands	14004
EE7E10	Human Fibroblast Culture	Both Alleles	25195
EE7E10	Human Fibroblast Culture	All 4 Strands	60
EE7E10	Human Fibroblast Culture	Individual CpG	617985
EE7E11	Human Fibroblast Culture	Both Strands	13056
EE7E11	Human Fibroblast Culture	Both Alleles	24054
EE7E11	Human Fibroblast Culture	All 4 Strands	56
EE7E11	Human Fibroblast Culture	Individual CpG	604026
EE7E12	Human Fibroblast Culture	Both Strands	9639
EE7E12	Human Fibroblast Culture	Both Alleles	18509
EE7E12	Human Fibroblast Culture	All 4 Strands	50
EE7E12	Human Fibroblast Culture	Individual CpG	530993
EE7E2	Human Fibroblast Culture	Both Strands	12983
EE7E2	Human Fibroblast Culture	Both Alleles	23608
EE7E2	Human Fibroblast Culture	All 4 Strands	59
EE7E2	Human Fibroblast Culture	Individual CpG	601670
EE7E3	Human Fibroblast Culture	Both Strands	13704
EE7E3	Human Fibroblast Culture	Both Alleles	25890
EE7E3	Human Fibroblast Culture	All 4 Strands	68
EE7E3	Human Fibroblast Culture	Individual CpG	626049
EE7E4	Human Fibroblast Culture	Both Strands	10535
EE7E4	Human Fibroblast Culture	Both Alleles	18303
EE7E4	Human Fibroblast Culture	All 4 Strands	30
EE7E4	Human Fibroblast Culture	Individual CpG	528873
EE7E6	Human Fibroblast Culture	Both Strands	10843
EE7E6	Human Fibroblast Culture	Both Alleles	20289
EE7E6	Human Fibroblast Culture	All 4 Strands	62
EE7E6	Human Fibroblast Culture	Individual CpG	552616
EE7E7	Human Fibroblast Culture	Both Strands	10356
EE7E7	Human Fibroblast Culture	Both Alleles	17933
EE7E7	Human Fibroblast Culture	All 4 Strands	34
EE7E7	Human Fibroblast Culture	Individual CpG	527485
EE7E8	Human Fibroblast Culture	Both Strands	11092
EE7E8	Human Fibroblast Culture	Both Alleles	20139
EE7E8	Human Fibroblast Culture	All 4 Strands	43
EE7E8	Human Fibroblast Culture	Individual CpG	552472
EE7E9	Human Fibroblast Culture	Both Strands	10496
EE7E9	Human Fibroblast Culture	Both Alleles	18986
EE7E9	Human Fibroblast Culture	All 4 Strands	50
EE7E9	Human Fibroblast Culture	Individual CpG	539896
EE7F1	Human Fibroblast Culture	Both Strands	4779
EE7F1	Human Fibroblast Culture	Both Alleles	9292
EE7F1	Human Fibroblast Culture	All 4 Strands	15
EE7F1	Human Fibroblast Culture	Individual CpG	359786
EE7F10	Human Fibroblast Culture	Both Strands	11286
EE7F10	Human Fibroblast Culture	Both Alleles	21057
EE7F10	Human Fibroblast Culture	All 4 Strands	37
EE7F10	Human Fibroblast Culture	Individual CpG	568566
EE7F11	Human Fibroblast Culture	Both Strands	6812
EE7F11	Human Fibroblast Culture	Both Alleles	11892
EE7F11	Human Fibroblast Culture	All 4 Strands	23
EE7F11	Human Fibroblast Culture	Individual CpG	430202
EE7F12	Human Fibroblast Culture	Both Strands	8528
EE7F12	Human Fibroblast Culture	Both Alleles	15779
EE7F12	Human Fibroblast Culture	All 4 Strands	36
EE7F12	Human Fibroblast Culture	Individual CpG	490065
EE7F2	Human Fibroblast Culture	Both Strands	12567
EE7F2	Human Fibroblast Culture	Both Alleles	23124
EE7F2	Human Fibroblast Culture	All 4 Strands	67
EE7F2	Human Fibroblast Culture	Individual CpG	597125
EE7F4	Human Fibroblast Culture	Both Strands	6192
EE7F4	Human Fibroblast Culture	Both Alleles	11526
EE7F4	Human Fibroblast Culture	All 4 Strands	14
EE7F4	Human Fibroblast Culture	Individual CpG	410371
EE7F5	Human Fibroblast Culture	Both Strands	5984
EE7F5	Human Fibroblast Culture	Both Alleles	10315
EE7F5	Human Fibroblast Culture	All 4 Strands	7
EE7F5	Human Fibroblast Culture	Individual CpG	399835
EE7F6	Human Fibroblast Culture	Both Strands	13478
EE7F6	Human Fibroblast Culture	Both Alleles	23347
EE7F6	Human Fibroblast Culture	All 4 Strands	73
EE7F6	Human Fibroblast Culture	Individual CpG	603303
EE7F7	Human Fibroblast Culture	Both Strands	12434
EE7F7	Human Fibroblast Culture	Both Alleles	22357
EE7F7	Human Fibroblast Culture	All 4 Strands	45
EE7F7	Human Fibroblast Culture	Individual CpG	583265
EE7F8	Human Fibroblast Culture	Both Strands	3323
EE7F8	Human Fibroblast Culture	Both Alleles	6130
EE7F8	Human Fibroblast Culture	All 4 Strands	15
EE7F8	Human Fibroblast Culture	Individual CpG	298492
EE7F9	Human Fibroblast Culture	Both Strands	12269
EE7F9	Human Fibroblast Culture	Both Alleles	21217
EE7F9	Human Fibroblast Culture	All 4 Strands	52
EE7F9	Human Fibroblast Culture	Individual CpG	569198
EE7G1	Human Fibroblast Culture	Both Strands	5755
EE7G1	Human Fibroblast Culture	Both Alleles	10600
EE7G1	Human Fibroblast Culture	All 4 Strands	15
EE7G1	Human Fibroblast Culture	Individual CpG	399014
EE7G10	Human Fibroblast Culture	Both Strands	4321
EE7G10	Human Fibroblast Culture	Both Alleles	7765
EE7G10	Human Fibroblast Culture	All 4 Strands	7
EE7G10	Human Fibroblast Culture	Individual CpG	340994
EE7G11	Human Fibroblast Culture	Both Strands	13429
EE7G11	Human Fibroblast Culture	Both Alleles	24237
EE7G11	Human Fibroblast Culture	All 4 Strands	72
EE7G11	Human Fibroblast Culture	Individual CpG	610746
EE7G12	Human Fibroblast Culture	Both Strands	8610
EE7G12	Human Fibroblast Culture	Both Alleles	15888
EE7G12	Human Fibroblast Culture	All 4 Strands	21
EE7G12	Human Fibroblast Culture	Individual CpG	485225
EE7G4	Human Fibroblast Culture	Both Strands	12596
EE7G4	Human Fibroblast Culture	Both Alleles	22368
EE7G4	Human Fibroblast Culture	All 4 Strands	62
EE7G4	Human Fibroblast Culture	Individual CpG	589210
EE7G5	Human Fibroblast Culture	Both Strands	8787
EE7G5	Human Fibroblast Culture	Both Alleles	16591
EE7G5	Human Fibroblast Culture	All 4 Strands	15
EE7G5	Human Fibroblast Culture	Individual CpG	501905
EE7G6	Human Fibroblast Culture	Both Strands	13056
EE7G6	Human Fibroblast Culture	Both Alleles	23047
EE7G6	Human Fibroblast Culture	All 4 Strands	38
EE7G6	Human Fibroblast Culture	Individual CpG	593803
EE7G7	Human Fibroblast Culture	Both Strands	10905
EE7G7	Human Fibroblast Culture	Both Alleles	20205
EE7G7	Human Fibroblast Culture	All 4 Strands	46
EE7G7	Human Fibroblast Culture	Individual CpG	560495
EE7G9	Human Fibroblast Culture	Both Strands	14108
EE7G9	Human Fibroblast Culture	Both Alleles	25381
EE7G9	Human Fibroblast Culture	All 4 Strands	68
EE7G9	Human Fibroblast Culture	Individual CpG	626647
EE7H1	Human Fibroblast Culture	Both Strands	20218
EE7H1	Human Fibroblast Culture	Both Alleles	35486
EE7H1	Human Fibroblast Culture	All 4 Strands	137
EE7H1	Human Fibroblast Culture	Individual CpG	745188
EE7H10	Human Fibroblast Culture	Both Strands	9442
EE7H10	Human Fibroblast Culture	Both Alleles	17097
EE7H10	Human Fibroblast Culture	All 4 Strands	20
EE7H10	Human Fibroblast Culture	Individual CpG	510964
EE7H2	Human Fibroblast Culture	Both Strands	14367
EE7H2	Human Fibroblast Culture	Both Alleles	24943
EE7H2	Human Fibroblast Culture	All 4 Strands	70
EE7H2	Human Fibroblast Culture	Individual CpG	618374
EE7H3	Human Fibroblast Culture	Both Strands	6760
EE7H3	Human Fibroblast Culture	Both Alleles	12013
EE7H3	Human Fibroblast Culture	All 4 Strands	13
EE7H3	Human Fibroblast Culture	Individual CpG	425527
EE7H4	Human Fibroblast Culture	Both Strands	9971
EE7H4	Human Fibroblast Culture	Both Alleles	17824
EE7H4	Human Fibroblast Culture	All 4 Strands	29
EE7H4	Human Fibroblast Culture	Individual CpG	521039
EE7H5	Human Fibroblast Culture	Both Strands	12503
EE7H5	Human Fibroblast Culture	Both Alleles	23026
EE7H5	Human Fibroblast Culture	All 4 Strands	50
EE7H5	Human Fibroblast Culture	Individual CpG	587918
EE7H6	Human Fibroblast Culture	Both Strands	17109
EE7H6	Human Fibroblast Culture	Both Alleles	29491
EE7H6	Human Fibroblast Culture	All 4 Strands	104
EE7H6	Human Fibroblast Culture	Individual CpG	674351
EE7H7	Human Fibroblast Culture	Both Strands	11392
EE7H7	Human Fibroblast Culture	Both Alleles	20595
EE7H7	Human Fibroblast Culture	All 4 Strands	56
EE7H7	Human Fibroblast Culture	Individual CpG	560140
EE7H9	Human Fibroblast Culture	Both Strands	12380
EE7H9	Human Fibroblast Culture	Both Alleles	22263
EE7H9	Human Fibroblast Culture	All 4 Strands	69
EE7H9	Human Fibroblast Culture	Individual CpG	585826
