# Supplementary material for: High-coverage allele-resolved single-cell DNA methylation profiling reveals cell lineage, X-inactivation state, and replication dynamics
Source: Nat Commun. 2025 Jul 8;16:6273. doi: 10.1038/s41467-025-61589-1 (PMC12234882; doi:10.1038/s41467-025-61589-1)
Supplement: Supplementary file 4 — Source Data [file 41467_2025_61589_MOESM4_ESM.zip › source_data/fig_2c.tsv]

prom_id	symbol	gi_epi_mean_beta	immune_mean_beta	p.adj	n_obs	highlight
100009600	Zglp1	0.02855186690652876	0.03771533899226494	0.2918095224717852	4109	FALSE
100009614	Gm10024	0.825425845410628	0.8162183908045977	0.9045893730857029	293	FALSE
100017	Ldlrap1	0.08317337465376805	0.132182029025923	0.002612469645998596	4319	FALSE
100019	Mdn1	0.12064508216957827	0.15429565648730262	0.23992676099211402	3164	FALSE
100033459	Ifi208	0.8166167184265011	0.8588866666666667	0.5457775125933334	243	FALSE
100034251	Wfdc17	0.6636318407960199	0.7393638888888889	0.25310471223481257	306	FALSE
100034361	Mfap1b	0.17147174838190912	0.20600075229066173	0.4628879122220639	1492	FALSE
100034684	Cstdc5	0.6186620472120472	0.5797369220151829	0.6770395045987039	276	FALSE
100034726	Gm15772	0.13042191195526365	0.1770416556861404	0.05481820310032928	5130	FALSE
100034748	Prr35	0.5788853055278055	0.7583205593205593	4.930416631951181e-6	962	FALSE
100036518	Vmn1r223	0.7649160349854227	0.9093434343434343	0.0028518041519997915	283	FALSE
100036521	Umad1	0.02297340769346609	0.052746703447804605	0.009628978666489374	4333	FALSE
100036537	Gm11149	0.6815633110158291	0.8318785408452045	1.2121703489660339e-4	2027	FALSE
100036768	Gm11696	0.018702807563416114	0.018466305745489867	0.9905065158653287	1286	FALSE
100037258	Dnajc3	0.019098508072073906	0.03120255116774717	0.18606189737156337	5639	FALSE
100037260	9430060I03Rik	0.08955608076563959	0.8596405628421757	1.549464947770704e-33	665	FALSE
100037262	Gm12359	0.06749087864463156	0.10107289813767267	0.07401377466566358	3503	FALSE
100037278	Niban3	0.46058878733728503	0.33720557253406463	0.01349562019305424	1506	FALSE
100037282	Rsph3b	0.05020297747041933	0.10088236113329882	0.4696462125567177	1142	FALSE
100037396	D030047H15Rik	0.01914259245598738	0.03816533312473441	0.01779613306972661	5937	FALSE
100038347	Fam174b	0.18462879734215318	0.18044870448849964	0.9140857564754931	3150	FALSE
100038353	Gm10532	0.7880750284757638	0.8532948056845115	0.04375581774314744	946	FALSE
100038356	Gm15612	0.0029063624139124278	0.012544015820656352	0.013193068953998426	8344	FALSE
100038358	Gm10857	0.85119448281038	0.9324407627172333	7.877952600343058e-5	1171	FALSE
100038371	Zfp389	0.09140044037742544	0.13475058146801844	0.1735929056161828	1184	FALSE
100038374	Gm10714	0.6913301485202429	0.8592510672198173	1.7719918581216815e-4	583	FALSE
100038392	Gm10785	0.011241068316559072	0.0205064963959727	0.013319343935712893	7217	FALSE
100038394	Gm10512	0.6916666666666667	0.75	0.7398097477664117	46	FALSE
100038417	Spink13	0.7165862055933484	0.9090375457875458	3.298127253285953e-4	444	FALSE
100038454	Platr8	0.8377155591221165	0.6836594077899225	0.0019854914275205067	950	FALSE
100038464	Gm15441	0.4597151250939983	0.646496348769076	0.0038568931587549577	698	FALSE
100038468	Gm10684	0.749496027131783	0.7139346205962059	0.527500288591003	721	FALSE
100038479	Gm10787	0.7748316736055681	0.8785367473717802	3.317621102089253e-5	1313	FALSE
100038489	Apela	0.13582414132414133	0.30272655122655123	1.1231857546889005e-5	1018	FALSE
100038493	Gm13582	0.6006330065359478	0.9206532999164578	4.532546630712204e-9	404	FALSE
100038494	Gm10782	0.5245421790581535	0.7941184978537136	4.767991477928509e-12	1431	FALSE
100038516	Gm10640	0.9052806935032839	0.7065149888691555	4.709993720184114e-4	918	FALSE
100038522	Dnmt3aos	0.8036659611992946	0.6580172198172198	0.008143976396622569	518	FALSE
100038526	Gm16008	0.8289480960838104	0.9059927820095163	0.008258636189448255	1219	FALSE
100038545	Gm10745	0.8022111629689754	0.8757398983291841	0.07134473581561529	455	FALSE
100038554	Gm15348	0.5142953325235016	0.8400453079906205	2.6498959783955485e-12	894	FALSE
100038556	Gm10445	0.7116716512995201	0.895312284131639	3.0386165908904937e-7	738	FALSE
100038560	Gm10687	0.03307395118526812	0.05804524262763363	0.00296185707528226	5930	FALSE
100038566	Gm10658	0.003964347393680948	0.006471357283567528	0.41797183703732205	7444	FALSE
100038570	Prcd	0.4250168993610127	0.4913996173360844	0.10178145570120027	2941	FALSE
100038574	Gm10415	0.6327625268125268	0.8752589017589018	2.593553939033367e-8	735	FALSE
100038575	Gm10635	0.6581821562398176	0.6816560440310441	0.6828649299077426	676	FALSE
100038591	F420014N23Rik	0.15156553416531487	0.11942193634105851	0.25359775380160726	1793	FALSE
100038595	Gm16287	0.5272692150170092	0.869646558996559	1.480976817376123e-17	878	FALSE
100038599	Gm10710	0.20350984960168422	0.2826653851971606	0.0035463936811840928	3634	FALSE
100038600	Gm11529	0.187348133217681	0.13182193840650022	0.1868415726635942	2590	FALSE
100038602	Gm10865	0.6848485835263973	0.8616651597321364	3.9509837277259204e-10	1134	FALSE
100038608	Gm10389	0.8634055488371278	0.5126005206468355	1.1376094812213936e-7	1210	FALSE
100038614	Gm10791	0.14285653317887215	0.7376620452844286	9.248308745671366e-17	1951	FALSE
100038617	Gm10466	0.6182389937106918	0.7909506172839507	0.022754889253961335	225	FALSE
100038627	F630042J09Rik	0.1634126984126984	0.5001490446796002	3.58521845758975e-5	413	FALSE
100038628	Gm10768	0.8661612023454128	0.9185432114928083	0.06446630113567912	783	FALSE
100038653	Gm10538	0.6965025587863924	0.804230874149043	0.0052386156934402	1280	FALSE
100038654	Gm10371	0.5291438313938314	0.7336117384929884	1.8192804232801856e-5	962	FALSE
100038657	Myocos	0.8119661403664828	0.8319125198610913	0.6515406606623347	729	FALSE
100038689	Gm10421	0.05788270675705973	0.10454297113756306	0.00412416822579875	3203	FALSE
100038690	Gm10732	0.22627648221343874	0.8353540144751083	2.5665290865112153e-30	621	FALSE
100038693	Tmem51os1	0.09909269979607224	0.22131801455675545	1.847819685757826e-5	3159	FALSE
100038699	Gm10754	0.7786672502334268	0.8804029304029304	0.07780667932233268	318	FALSE
100038706	Gm10637	0.275402769663911	0.5225576874879506	3.6301402832740314e-9	1154	FALSE
100038712	Gm10516	0.06624887447247807	0.12526593709774111	0.01713542218103395	2924	FALSE
100038713	Gm10432	0.24373176088868398	0.7213336367933142	8.755850939218732e-14	769	FALSE
100038714	Gm15401	0.4792498386968975	0.9308351757101757	5.043156880143671e-22	1134	FALSE
100038725	Cep85l	0.08041924947527945	0.06426461449119447	0.40301507577075146	2174	FALSE
100038728	Gm10373	0.023193968986559427	0.027087660514395047	0.7087106950612838	2505	FALSE
100038732	Gm11681	0.8471839572583367	0.8003837728455039	0.15139610630381437	1719	FALSE
100038746	Gm1976	0.19412676998248407	0.14144022940814385	0.14126333851775902	1148	FALSE
100038847	Gm10406	0.024688327840321298	0.058925768526482875	0.13902694861560838	1562	FALSE
100038854	Cstdc6	0.6376262626262627	0.5863095238095238	0.6770191552315261	151	FALSE
100038859	Or10h1b	0.36363636363636365	0.42857142857142855	0.7912986367944915	37	FALSE
100038860	Or10h1	0.37784259259259256	0.2787878787878788	0.3521722220084902	137	FALSE
100038862	Btnl1	0.597408057760141	0.6937981962481963	0.11480709051161352	485	FALSE
100038912	Ceacam-ps1	0.6933576074451074	0.8371875926361221	9.087793851059161e-4	708	FALSE
100038941	Vmn2r121	0.4834325396825397	0.6421059523809524	0.1018665561077405	249	FALSE
100038949	Gm1979	0.6438109523809524	0.7518603174603175	0.11363776579169871	256	FALSE
100038982	Gm1995	0.6434583333333334	0.6703777777777777	0.8522573164345858	101	FALSE
100039027	Gm2011	0.018274318164846086	0.07790706571037173	8.127952764747647e-4	2870	FALSE
100039062	Gm2027	0.14246948575808252	0.14958408833856449	0.8580269241369272	2273	FALSE
100039087	Gm2042	0.5490147783251231	0.5782142857142857	0.8189507093927284	197	FALSE
100039138	Gm2061	0.2613453658143998	0.2598930024815071	0.9809992872731231	3348	FALSE
100039186	Gm2087	0.7976484866101958	0.9219764998423612	6.142028946676137e-6	960	FALSE
100039319	H2ab1	0.7754351821789321	0.7356305281385281	0.47042394375783175	474	FALSE
100039348	Gm2176	0.7747069679849341	0.8399091680350301	0.12805958202476245	448	FALSE
100039495	Gm15706	0.005423977842770376	0.010468285583119631	0.017116677286270778	14278	FALSE
100039596	Tcf24	0.04661695006763276	0.04964818639118288	0.7809681997903022	4422	FALSE
100039641	E330012B07Rik	0.7648233408052852	0.8782645978501593	0.008761604972243216	732	FALSE
100039672	Msmp	0.7269378565617336	0.877748520922089	3.1597241866334594e-7	1565	FALSE
100039691	Lncenc1	0.8433326898276803	0.8093777167199845	0.28069356249233923	1154	FALSE
100039706	Gm2381	0.8260506119395008	0.9131434285714286	0.019109586657418	577	FALSE
100039707	Mthfsl	0.3541460481387945	0.43307158900610915	0.22224173185508658	849	FALSE
100039727	1700049E15Rik	0.6914758510439223	0.8968514555161614	5.952595075375937e-11	1125	FALSE
100039781	Hrct1	0.2746516718221538	0.5253926606726607	1.9247731976086527e-7	1156	FALSE
100039795	Ildr2	0.09344441370612777	0.11760374946745275	0.3119016991760791	4724	FALSE
100039796	Tgtp2	0.6794750481000481	0.4624378306878307	0.014170077680547523	371	FALSE
100039801	Cldn24	0.7612609711454743	0.8986054859604524	7.328082013626018e-11	1658	FALSE
100039805	D5Ertd605e	0.533964588377724	0.342200328407225	0.017277643393655586	409	FALSE
100039864	Snhg12	0.2726051867650385	0.28220508048699283	0.8983533417686775	2016	FALSE
100039911	Gm2491	0.869243307838546	0.9457000496950811	6.584855738785995e-4	1032	FALSE
100039953	Gfy	0.4231454743999387	0.5073386649661159	0.05206183518468919	1078	FALSE
100039957	Gm2518	0.01957792713952112	0.058250105038089015	0.003032113889445198	3351	FALSE
100039968	Tmem35b	0.902190718580936	0.938788835444391	0.15795254182949447	734	FALSE
100040214	Gm10228	0.8518002322880371	0.9074074074074074	0.43416405808722824	216	FALSE
100040248	Gm11563	0.6695787885618655	0.7940313270958432	0.019626917757247234	645	FALSE
100040268	Or13c7c	0.6236077006721881	0.8884352837284726	5.669956872585565e-16	1683	FALSE
100040294	Gm2694	0.4816202472281586	0.6135005449229134	0.002586262695821473	852	FALSE
100040298	Gm15501	0.779267094017094	0.8882819819819819	0.017330394337136363	417	FALSE
100040322	3830408C21Rik	0.005255113677517643	0.00910286798912529	0.33468013980157074	12305	FALSE
100040328	Gm2716	0.6757051900584795	0.7059377844377844	0.4709071014677591	738	FALSE
100040339	Gm2721	0.7278557698474365	0.8133334901870616	0.003956527279535127	1098	FALSE
100040421	Gm2762	0.4301840895729785	0.7716738169876101	1.067962900941742e-8	569	FALSE
100040462	Mndal	0.7892916666666666	0.875	0.26101662533315395	115	FALSE
100040525	Tmem181c-ps	0.6555115985388125	0.6658075564159831	0.8146849748888417	2043	FALSE
100040557	Gm12408	0.7655306179797192	0.8554544202330225	5.547382906854866e-4	1588	FALSE
100040563	Dynlt1c	0.13099804396298015	0.20695478597267564	0.04683629423254432	1554	FALSE
100040567	Gm12409	0.18242490997175165	0.42090076826781214	3.075424749660262e-6	2251	FALSE
100040608	Fancf	0.04089785115882846	0.05415384653352607	0.27857016889240316	3749	FALSE
100040617	Wincr1	0.5441259259259259	0.6739583333333333	0.07211101694151807	246	FALSE
100040722	Btbd35f13	0.7272727272727273	1	0.02868320753093791	44	FALSE
100040736	Foxd2os	0.007615442448071202	0.015714858935669616	0.01752404959985545	11383	FALSE
100040766	Mroh2a	0.7824552721088436	0.7545551851851852	0.34095526606041715	774	FALSE
100040769	Gm15506	0.0034169053671789717	0.012150741913362592	0.009422914838090669	7506	FALSE
100040792	Gm11627	0.5229373821414838	0.5647957475477309	0.433294753191106	1566	FALSE
100040843	Cyp4a32	0.71679584377610694	0.9084422222222223	3.7492576146902213e-4	350	FALSE
100040851	Gm9767	0.10869144249268883	0.1552576564861794	0.08296023865540482	3789	FALSE
100040882	1700017G19Rik	0.3389579205792727	0.4404059311763116	0.08817520798108222	1319	FALSE
100040937	Cldn34b1	0.8447886473429952	0.8809523809523809	0.5573794595641909	286	FALSE
100040972	Tceal7	0.7114757617589988	0.8773511470379664	3.2189030127809157e-7	1336	FALSE
100041085	Mfsd4b3-ps	0.2668736108224666	0.3015812902835378	0.2762203888697399	2757	FALSE
100041099	Gm3137	0.6104093371208505	0.9033022518417255	9.616952236955958e-18	1061	FALSE
100041108	Gm3143	0.8645581735361665	0.8861495067817985	0.4613423509177007	889	FALSE
100041231	Gm3219	0.9034575396825397	0.949928854067743	0.05809679306760487	569	FALSE
100041273	Ndufb4c	0.8834074159967017	0.9658630842841369	0.009128150534775059	440	FALSE
100041286	Snhg15	0.1752703172854012	0.1466175057566458	0.36145943353894583	2983	FALSE
100041294	Supt4b	0.9062461348175633	0.9324451659451659	0.46551966203514306	352	FALSE
100041296	Pramel47	0.376984126984127	0.45454545454545453	0.7050651535903777	67	FALSE
100041339	Gm3279	0.7417726356257014	0.8635832801457801	7.361620168683293e-4	792	FALSE
100041351	Gm3285	0.7607863515272606	0.8417026007326007	0.05232173768056452	825	FALSE
100041352	Tcp10c	0.833875598981731	0.9022114087301587	0.0655912764199543	648	FALSE
100041379	Zfp980	0.7749506172839506	0.7999999999999999	0.8597811123680678	113	FALSE
100041412	Gm11938	0.614693835978836	0.7187229437229438	0.08589457087048558	388	FALSE
100041433	Zfp981	0.8019421971595656	0.850232166907167	0.08685857934340054	967	FALSE
100041449	Cyp3a59	0.6323578431372548	0.8245614035087719	0.03034657371171336	122	FALSE
100041479	Gm3363	0.8132017456902072	0.8803404111955583	0.06214029069067221	936	FALSE
100041480	Myef2l	0.26129484881523457	0.3491235707350258	0.4692130963207907	1302	FALSE
100041530	Gm10409	0.011123385845566297	0.05307490339214908	0.11955344573404078	830	FALSE
100041554	Gm3404	0.6428285063752277	0.6906093333333333	0.4802756289568792	359	FALSE
100041581	Zkscan16	0.1318708780330516	0.14415074804462705	0.6822508227701297	2643	FALSE
100041585	Amd2	0.04668669994472206	0.04657833462447968	1	2857	FALSE
100041605	Gm3428	0.8707474489795919	0.9513958333333333	0.04156271922140609	265	FALSE
100041658	Mup7	0.7006984126984127	0.7535714285714286	0.5768458652550532	89	FALSE
100041677	Zfp984	0.420307335208651	0.3831789344914345	0.4548051360516726	941	FALSE
100041694	Ppp1r36dn	0.5521251046752899	0.7628992982113834	3.086446596479471e-7	1479	FALSE
100041724	Gm15217	0.531173909838089	0.816904797979798	4.4033455317132653e-8	776	FALSE
100041759	Defa41	NA	NA	1	21	FALSE
100041805	Gm3519	0.8659126027151696	0.9468509732548273	3.377179038832323e-4	946	FALSE
100041811	Defa27	0.8060765765765766	0.89375	0.25717274185294753	160	FALSE
100041895	Defa37	NA	NA	1	14	FALSE
100041953	Sap18b	0.03646856593713454	0.043753604448200395	0.5167079870900048	3989	FALSE
100041979	Gm3604	0.21324606652073197	0.32331778883509654	0.07578121562312017	1129	FALSE
100042049	Gm15421	0.8771108674463938	0.98711	4.088031316507755e-7	497	FALSE
100042065	Gm3646	0.8574587150889235	0.9513071015006499	1.4322870013513129e-4	815	FALSE
100042132	Gm12371	0.06546651130280906	0.03233490693990937	0.022209772986279436	4750	FALSE
100042143	Gm3693	0.5186004865383155	0.6829202900857313	5.134845255471425e-4	728	FALSE
100042150	Nrg2	0.09168807279563923	0.09215712053968453	0.9832852304973798	3235	FALSE
100042165	Thoc2l	0.048262894321325266	0.04979671312447205	0.9383382280213304	2923	FALSE
100042173	Rps15a-ps6	0.9363782482336235	0.9258521152050564	0.738323878085892	703	FALSE
100042194	Gm13446	0.7397102618816764	0.9199688267658855	3.813896945236441e-11	1221	FALSE
100042291	Gm3772	0.2790309569147597	0.5817559649930393	1.4087105469094174e-10	1042	FALSE
100042295	Gsta13	0.3220123456790123	0.8854166666666666	3.690120795803575e-6	121	FALSE
100042332	Reno1	0.0481710192477884	0.11103004714574435	0.0011052693087568383	4178	FALSE
100042450	Smim17	0.2889937789717305	0.29666168650989344	0.8698067850251417	1563	FALSE
100042480	Nhsl2	0.3086658347109705	0.3556130375508335	0.35491913951401927	2436	FALSE
100042514	Sprr2a3	0.4166597222222222	0.9583333333333334	8.840505376025088e-8	79	FALSE
100042584	Gm16523	0.8241296756383713	0.9450281305114638	1.8704887400952194e-4	420	FALSE
100042605	Rbakdn	0.32689070296692285	0.5778109185554763	2.551795173907917e-7	1713	FALSE
100042636	Vmn2r34	0.5921052631578947	0.6333333333333333	0.8464971538539666	71	FALSE
100042639	Gm3942	0.8202198159804369	0.8600501756697408	0.3178526958323505	765	FALSE
100042757	Gm4013	0.006352161512135022	0.019515726009049397	0.013848819008549024	5358	FALSE
100042784	Prdm11	0.07022616976660148	0.07543160657345564	0.7548653785912991	4836	FALSE
100042807	Eif3j2	0.07187815981156144	0.10095875607560598	0.21387963540375005	5359	FALSE
100042810	Vmn2r45	0.49166666666666664	0.7037037037037037	0.2693688929756899	70	FALSE
100042814	Apol7d	0.02748378299311472	0.13718428781601277	1.3249110701760387e-8	2653	FALSE
100042921	Vmn2r51	0.6011952380952381	0.6470588235294118	0.7585560510462704	123	FALSE
100042926	Gm13546	0.5423020285703879	0.8352409812409812	1.2274737256071644e-6	588	FALSE
100042948	Gm15760	0.07477053106884257	0.10301641780550042	0.08293155276243218	4573	FALSE
100043065	6030469F06Rik	0.5592818542568543	0.7509642416225749	0.0010438225805288407	466	FALSE
100043092	Gm4224	0.7542925170068027	0.8019607843137255	0.62816193236514	183	FALSE
100043132	Gm4251	0.6792374507116815	0.8189436427769761	0.0022970224288330157	843	FALSE
100043133	9130023H24Rik	0.03323136103476704	0.03094693741636544	0.8037439169241845	5876	FALSE
100043169	Gm4278	0.8873184964752762	0.7054269724323295	1.8552847396859673e-4	791	FALSE
100043180	Gm28269	0.7158767759562842	0.878121875	0.008631288039077754	275	FALSE
100043188	Spopfm2	0.9188172043010753	0.8970686274509804	0.7774708187337559	118	FALSE
100043189	Gm4285	0.005378693024984124	0.01084443992759182	0.10689695683177505	10944	FALSE
100043194	Sult2a2	0.8583364197530864	0.7648095238095238	0.21489311201251388	174	FALSE
100043213	5330434G04Rik	0.5117174836601307	0.585747311827957	0.2906582219659492	477	FALSE
100043216	Gm4297	0.6365210629017447	0.7859153650793651	0.010210679446457082	383	FALSE
100043254	Nps	0.8027490989027031	0.8919262864243771	6.439745260496897e-4	1431	FALSE
100043272	Inafm2	0.07106837275001954	0.06353491046955971	0.5983235674306147	5573	FALSE
100043300	Esp16	0.6634966931216931	0.7777777777777778	0.2296096134554422	238	FALSE
100043305	Gm4349	0.5113716854618803	0.5183611603500753	0.9393825641246842	1193	FALSE
100043309	4732414G09Rik	0.04392849927473632	0.06074952903214305	0.11974511150172668	7223	FALSE
100043315	LOC100043315	0.7646344632768362	0.8451631696428571	0.1453777879100631	400	FALSE
100043332	Ankrd66	0.8552650047215264	0.9019407055407055	0.11223234048160581	926	FALSE
100043416	Gm4425	0.1386656554937575	0.2275955173175797	0.05313719896476213	1820	FALSE
100043434	Gm4432	0.751950466853408	0.8746449456975772	0.016242722412673088	333	FALSE
100043456	Hsd3b8	0.7767662601626016	0.7730392156862745	0.9730710767998834	165	FALSE
100043474	Or10h5	0.853848717948718	0.8872549019607843	0.6643612849802837	135	FALSE
100043489	1300002E11Rik	0.026893791455596124	0.04720064957741909	0.09266375491109756	2760	FALSE
100043507	Gng5-ps	0.8584172653859354	0.9582844784972813	3.848178779808099e-5	761	FALSE
100043580	Gm4532	0.029189705468127214	0.044404397117313366	0.04715868509376477	5429	FALSE
100043582	AU016765	0.8804140461439927	0.9125714128757115	0.2298530327381958	1170	FALSE
100043597	Srcap	0.036928403273459615	0.1480993288535366	1.6247454817165994e-5	2509	FALSE
100043609	Gm14207	0.02350365496226048	0.03015471852554951	0.27112636413792207	6742	FALSE
100043627	Gm4559	0.6867844827586207	0.8090138888888889	0.20316260111237552	116	FALSE
100043644	Gm4566	0.8713583513343381	0.9329144435286076	0.018804500524064034	713	FALSE
100043682	Gm10584	0.21267725392869338	0.13843412029029192	8.228109115602767e-4	2099	FALSE
100043706	Gm4598	0.45125824285081007	0.6729846405620278	4.041435843188665e-6	1367	FALSE
100043757	Zfp831	0.7602869262471535	0.9717764470097804	1.8377059766916483e-13	751	FALSE
100043766	Gm14057	0.8407829506997508	0.8868016297428062	0.3446096368552459	765	FALSE
100043793	Gm4651	0.5191630671324043	0.5306273566614781	0.8338702858251784	1979	FALSE
100043813	Rps27rt	0.04009390523224405	0.09338238575475251	0.00577575840724016	3139	FALSE
100043842	Scgb2b11	0.5151515151515151	0.8333333333333334	0.29010970147073534	31	FALSE
100043860	Scgb1b24	0.6697894736842105	0.7830555555555555	0.10613559767665506	257	FALSE
100043861	Klrb1	0.8723092105263158	0.8747807017543859	0.9728155199452451	290	FALSE
100043885	Gm4710	0.7064270833333334	0.782608695652174	0.40074527760913836	137	FALSE
100043899	R3hdml	0.4837256516248642	0.7783188153227556	3.04811273726038e-11	1312	FALSE
100043902	Six3os1	0.03670108171330915	0.11165245279399488	4.636658795623915e-7	3829	FALSE
100043904	Gm4719	0.7844734848484849	0.8728525641025641	0.2062902464844466	196	FALSE
100043911	Ppp4r1l-ps	0.033880949142108985	0.05898404485676718	0.02981010245960639	6672	FALSE
100043946	Gm14635	0.8183584543166861	0.8838969004719005	0.023583502093490024	733	FALSE
100044193	Gm20939	0.09838134133503942	0.09531448214483929	0.9271118569167012	1025	FALSE
100044509	Tgfbr3l	0.7848576132430882	0.9527413341631279	5.393130469607116e-13	1707	FALSE
100045066	Gm17767	0.17124760105828218	0.2927888735349372	0.019578724920745163	1326	FALSE
100045469	Gm14204	0.02585155635158796	0.07209205257233904	5.3867860107207264e-8	8886	FALSE
100045792	Ect2l	0.27338943215499095	0.3806076122290408	0.011641957826772636	1057	FALSE
100047123	Gm15743	0.11938056672346097	0.12351160058929032	0.8558629282587551	3321	FALSE
100047133	Gm16894	0.17712190051740814	0.26019677302211963	0.03476343900770942	2176	FALSE
100048534	Cfap43	0.022389496436788753	0.040238105457204416	0.09641287379267305	3519	FALSE
100048658	Ddx43	0.16425896443086388	0.20973229393879944	0.11004293577459959	4166	FALSE
100048701	AI847159	0.8240250473764587	0.586872931354119	1.5941904788627367e-5	946	FALSE
100048895	9330020H09Rik	0.02356369752041265	0.1341670794320596	5.831483059370821e-5	2909	FALSE
100049161	Gm13032	0.7231013717786291	0.8420774141048281	4.270810114018606e-5	1746	FALSE
100049547	Mir804	0.17204531851841975	0.23871408841339578	0.04543110730067318	3522	FALSE
100049549	Mir181d	0.7939161186606392	0.7750039596604112	0.6734547402036161	928	FALSE
100049710	Mir290a	0.35131718949554663	0.34020264336113576	0.8074809890786597	2151	FALSE
100049711	Mir292	0.33832075620089264	0.3762825405985261	0.26977948472193125	2947	FALSE
100049712	Mir294	0.48299763844095933	0.6042393983290734	0.010738468223583392	1461	FALSE
100049713	Mir295	0.5076280590205521	0.6226958961768366	0.033786754237178356	1247	FALSE
100049714	Mir293	0.40972346496399736	0.559445058045448	3.01083170547758e-4	2096	FALSE
100049715	Mir291a	0.33805288039818066	0.36894753130619007	0.3938350267582621	2611	FALSE
100061	Lrrc19	0.011904761904761904	0.9049382716049382	1.435015120265282e-26	209	FALSE
100087	Kti12	0.09753790692523592	0.13441054023041601	0.20769784861360865	1738	FALSE
100088	Rcc1	0.07590046349255025	0.16295030808637057	4.6801433393452423e-4	3016	FALSE
100090	Zbtb48	0.1716806434343326	0.2370050489072547	0.012109914269133397	4787	FALSE
100093700	Gm10400	0.9335748792270532	0.8363095238095238	0.24739262133366183	146	FALSE
100101457	A830035O19Rik	0.6343810348998394	0.6736302769393487	0.43636578751627414	1947	FALSE
100101919	Dnah7c	0.23438662957755807	0.30790906587965805	0.13012045704370515	2424	FALSE
100102	Pcsk9	0.09561422881384417	0.2574157594767114	1.0507643653807754e-5	2571	FALSE
100113364	Snora15	0.6813136363636364	0.8015268817204301	0.08555552804593458	246	FALSE
100113398	Adat3	0.09819508824428318	0.10123388901980658	0.9273750939122012	2268	FALSE
100121	Tdrd7	0.4037713473602421	0.815855624781964	2.0547782914613788e-16	1087	FALSE
100124431	Mir18b	0.5410757550130154	0.5599559896040779	0.7746596149589055	1004	FALSE
100124432	Mir193b	0.17874462987074097	0.13764382323033972	0.08020467879064605	4331	FALSE
100124438	Mir343	0.8970155374349785	0.9102732495707138	0.6102341775912509	1904	FALSE
100124439	Mir344-2	0.540139911014911	0.6942763605442177	0.012154713961608601	384	FALSE
100124440	Mir465b-2	0.8888888888888888	0.7	0.32012751685577007	36	FALSE
100124449	Mir509	0.6002108486943164	0.768425925925926	0.002447191668511427	419	FALSE
100124451	Mir574	0.015146748996586653	0.030875351102223312	0.0671866427029807	4645	FALSE
100124452	Mir598	0.7821729754336828	0.8569519881996729	0.0025109169115770354	1875	FALSE
100124453	Mir654	0.7613370785510786	0.8731432010971485	3.394679583813258e-4	992	FALSE
100124456	Mir872	0.8800033333333334	0.98125	0.1095292148270537	105	FALSE
100124457	Mir873a	0.7860654483430799	0.8840403225806451	0.037083797673829945	435	FALSE
100124459	Mir877	0.8791691730927885	0.9529600130063494	2.8714978991551663e-8	2266	FALSE
100124461	Mir882	0.8422567077437331	0.8925443862123429	0.06570891201595529	1062	FALSE
100124466	Mir493	0.6920090336613094	0.8959214535004285	1.1032678691023437e-11	1461	FALSE
100124467	Mir568	0.8257110425461732	0.9122334688613462	0.022306636502210268	895	FALSE
100124468	Mir653	0.8166604166666667	0.890625	0.3605913716975376	134	FALSE
100124469	Mir875	0.8561568627450981	0.6831071428571429	0.01324594131956093	263	FALSE
100124470	Mir92b	0.07662003532546105	0.07183223129522348	0.8043619610296054	4807	FALSE
100124471	Mir291b	0.3365289834808343	0.41061737465469894	0.030436597462949595	3402	FALSE
100124481	Mir190b	0.5976333162451584	0.802300061050061	5.001605990924547e-5	754	FALSE
100124489	Mir582	0.9393673198824984	0.9597279304516146	0.4335408558242084	883	FALSE
100124491	Mir874	0.8430055128050484	0.9323678372463672	3.083999460679433e-5	1544	FALSE
100124492	Mir879	0.7600177304964539	0.9094202898550725	0.03931428121315652	179	FALSE
100124494	Mir421	0.9364981416888196	0.941381435528757	0.8723466379060804	755	FALSE
100124496	Mir743b	0.4309659483624673	0.4373790476190476	0.9442350510558657	563	FALSE
100124643	Mir467a-8	0.8849911111111111	0.9187830687830688	0.39677225458700616	423	FALSE
100124649	Mir683-2	0.7468941295036533	0.803690625	0.2675555426060854	467	FALSE
100125339	A230020J21Rik	0.0989472292951482	0.37671401397997656	1.1056811858870783e-9	1550	FALSE
100125586	Vmn2r2	0.7842559523809524	0.8230944700460829	0.46759295735386863	425	FALSE
100125929	0610009E02Rik	0.0033429376491935013	0.015237901262752292	0.010894279890862377	5798	FALSE
100125931	Phtf1os	0.06930520959603984	0.07436814162453925	0.8129400592334668	3390	FALSE
100126224	Gm11747	0.8348558411889294	0.8638088220602926	0.4426694194667229	965	FALSE
100126227	Gm13031	0.3485069866014601	0.43932979259439753	0.07164203069604128	1665	FALSE
100126242	Frs3os	0.7676161819448445	0.8630626025280158	0.0011617773181460459	2359	FALSE
100126244	Gm13262	0.3567942832420105	0.4236368610022456	0.4053068491054146	638	FALSE
100126269	BC048602	0.7805774122174122	0.8580334595959596	0.055906297401397596	729	FALSE
100126692	B020018J22Rik	0.7309826128642632	0.8647481200561135	1.0783306446244542e-6	1712	FALSE
100126773	Esp34	0.419890873015873	0.5207542735042735	0.13948685569999858	393	FALSE
100126776	Esp24	0.7908056628056628	0.8174107142857143	0.7759873075468358	231	FALSE
100126777	Esp4	0.5741184210526316	0.6416666666666667	0.5638995507606414	137	FALSE
100126778	Esp8	0.7413121617271617	0.7982519201228878	0.3620475327665938	541	FALSE
100126795	Gm10575	0.021137940800697825	0.12876283688614504	2.047999286847942e-6	2531	FALSE
100126824	Sco2	0.17393054334237315	0.23281066672841955	0.015616263118705434	5508	FALSE
100129	Gpr153	0.07044741332489121	0.1130702765277148	2.4560707399774837e-4	5860	FALSE
100134861	Gm44502	0.06024818340157009	0.06316468359005954	0.8536909491264214	4635	FALSE
100141474	4933428G20Rik	0.06372355912630268	0.9391245030426465	6.3015481945370455e-15	7371	FALSE
100151693	Gm10364	0.4995771203646204	0.6867229334479334	2.304948321206756e-4	922	FALSE
100163	Pafah2	0.22900348084455943	0.2341849224952905	0.938835831080337	1533	FALSE
100169	Phactr4	0.13441510358237174	0.15029212761185115	0.5338532177687946	3137	FALSE
100169864	Gm44504	0.4130339514518179	0.4865703671993165	0.24859602407496526	2238	FALSE
100169878	Gm10941	0.0803597270525829	0.0935260937072053	0.41621026850473447	6036	FALSE
100174921	4930505N22Rik	0.10429371076385786	0.1143224999489482	0.6753915373228372	2944	FALSE
100177	Zmym6	0.05227359194418807	0.051357982738233464	0.9601605512688964	2840	FALSE
100182	Akna	0.41798817608728084	0.021209847575393792	7.618159552445192e-33	1480	FALSE
100190765	Mir449b	0.39354845436681374	0.43658651972210794	0.48753602205235635	912	FALSE
100191037	Krtap10-4	0.7293749680874092	0.8449793559844933	1.8615807473651112e-5	1476	FALSE
100198	H6pd	0.14434030771554168	0.07441271561794405	1.3095305450854498e-4	4204	FALSE
100201	Tmem64	0.05539885858958194	0.08194558794714214	0.060743121357752936	5552	FALSE
100206	Adprs	0.3513629630014542	0.3106312272966586	0.37618677832560093	5224	FALSE
100210	Gpn2	0.22068407142299565	0.1929234225826466	0.5141503669154878	3083	FALSE
100213	Rusc2	0.07545181092238185	0.14616229425388857	3.9638079912792945e-5	6081	FALSE
100216530	Snord118	0.3178489437836231	0.47637514758033445	0.06363205087901182	1298	FALSE
100216531	Snord1b	0.2233329327784066	0.7031149993651125	2.1227175926429224e-18	1437	FALSE
100216532	Snord2	0.003300969356700369	0.009335457237326919	0.05867470921667876	6948	FALSE
100216534	Snord96a	0.015316394085250234	0.11346695532760114	4.8349412528342784e-4	2520	FALSE
100216535	Scarna9	0.939089393939394	0.9017543859649123	0.532825320019986	237	FALSE
100216536	Snord1c	0.005908148809853743	0.014030804940989364	0.06975787804510665	4625	FALSE
100216537	Snord104	0.07618840076160649	0.08030564895794566	0.8470057864780032	2947	FALSE
100216538	Snord1a	0.22616172719257788	0.8632275518880488	9.67100984242914e-25	1390	FALSE
100216539	Snord4a	0.0192958483039995	0.04131594516594517	0.0747834002860606	1358	FALSE
100216540	Snord95	0.19385432705123107	0.6202234729428278	3.841109049754165e-12	1499	FALSE
100217416	Snora2b	0.8621982671957672	0.9384770687645688	0.02613243533956223	514	FALSE
100217417	Snora34	0.8803118109558788	0.9220709134719197	0.03087028906677634	1510	FALSE
100217418	Snora44	0.003226204414766962	0.008370620483377883	0.30648384223230773	3006	FALSE
100217419	Snora52	0.03651213324420278	0.051900262012519134	0.2450435239494496	4031	FALSE
100217420	Snora81	0.018386220697541453	0.49695547520661154	2.4296767177211307e-8	446	FALSE
100217421	Snord11	0.7362028875379939	0.8413100414078675	0.12389546404350145	291	FALSE
100217422	Snord13	0.010273528815756536	0.05974272964663453	1.3564103402492116e-4	4090	FALSE
100217423	Snord19	0.3738854592838738	0.38079697662279777	0.9191614115554168	1089	FALSE
100217424	Snord38a	0.0139325280539133	0.054513408831305135	7.276679217799387e-5	5544	FALSE
100217425	Snord45c	0.004648817364734207	0.026479504280060087	0.043903408714132265	4279	FALSE
100217426	Snord49b	0.017673054546432036	0.02177625867057121	0.5275767990494428	4522	FALSE
100217428	Snord57	0.6937887545346944	0.872495235327672	6.019641929345208e-8	1526	FALSE
100217430	Snord66	0.890450797433057	0.970615272541079	3.3798773444303076e-6	1067	FALSE
100217435	Snord90	0.9102896825396826	0.9527777777777777	0.26101662533315395	324	FALSE
100217438	Scarna2	0.2691495916903871	0.3024884465580286	0.47178391559018873	1695	FALSE
100217441	Snord23	0.9224943679837322	0.9553610971855199	0.015326182014794004	1988	FALSE
100217442	Snora30	0.900177304964539	0.9514436090225564	0.14118939367252242	388	FALSE
100217443	Snord12	0.05458480719296775	0.43567235904192425	2.305838082977394e-9	946	FALSE
100217444	Snord65	0.014139583001624191	0.04113038899670401	0.020460154341180155	1984	FALSE
100217445	Snord8	0.8669928181108509	0.899691976584022	0.40847530143213506	478	FALSE
100217446	Snord47	0.04100943396226415	0.23633250517598342	0.0038863897366587063	307	FALSE
100217449	Snora36b	0.810750776959359	0.9601703092703092	1.4920673771827413e-8	694	FALSE
100217450	Snora47	0.7062127517676038	0.8637972582972583	4.1000472419712794e-7	1031	FALSE
100217451	Snora7a	0.04350416036528856	0.04664026352779958	0.8575309450517925	4891	FALSE
100217452	Snord110	0.014962084874408269	0.0246457501318728	0.0933016599555578	5968	FALSE
100217453	Snord16a	0.22862041371998998	0.5536708291708292	1.26415594355732e-4	831	FALSE
100217455	Snord49a	0.00806209227708769	0.014938565503975416	0.11645951113187389	4710	FALSE
100217456	Snord53	0.813443148188911	0.8950155122655122	0.03329497857846534	540	FALSE
100217460	Snord85	0.6912287103443819	0.9488782051282051	1.994751127789037e-13	655	FALSE
100217461	Snord89	0.8900960161314639	0.9219979338842975	0.33361912386986825	678	FALSE
100217463	Snord98	0.8316036706349206	0.9081666666666667	0.22639323043268836	261	FALSE
100217464	Snora41	0.21021986457986458	0.4468050346118528	1.0493662538432155e-5	853	FALSE
100217466	Scarna17	0.00494040918569651	0.005305188707543434	0.9061718565785424	4680	FALSE
100217467	Snora5c	0.8258477419384129	0.9052568508611272	0.003069000202520716	1174	FALSE
100217468	Snord45b	0.11425180676619731	0.6070899519722249	1.7171902586192184e-8	1312	FALSE
100226	Stx12	0.03399516890619001	0.04117971149370407	0.3818564634239005	4521	FALSE
100233208	Gm10778	0.21098301102195602	0.2535838303572857	0.4487825731332245	1013	FALSE
100270707	Gm14379	0.34858500488893984	0.3717265222249411	0.6746110734080883	5656	FALSE
100271704	Scpppq1	0.6893058023847498	0.937727380952381	1.8867576172596803e-5	353	FALSE
100271841	Uckl1os	0.8263676716246716	0.8310259975318799	0.9395415273285341	802	FALSE
100271928	Gm15881	0.8289718196365924	0.88636459517494	0.09224646235846527	897	FALSE
100273	Osbpl9	0.023519023980673834	0.036101636344050246	0.27128937206505255	1934	FALSE
100286843	Gm16325	0.7773779978191743	0.863646488490933	0.010250498649068495	881	FALSE
100294583	Alkal2	0.049382341775827066	0.12669346957478572	8.769950259592191e-5	4094	FALSE
100302499	Snora3	0.0035967809242481324	0.011947696124971818	0.022031110118911186	6077	FALSE
100302529	Snord72	0.039077513520000384	0.07021903322917195	0.04577483000614045	2256	FALSE
100302565	Snord68	0.005389207697869213	0.01019794313109871	0.22050555758254817	5583	FALSE
100302567	AF357399	0.013397194055422217	0.0274587544720043	0.08117730463408519	5503	FALSE
100302600	Snord43	0.024129001438398436	0.02490657071621584	0.9460605581132184	3513	FALSE
100302601	Snord83b	0.6532366654609302	0.8903488099863099	2.1484740168236918e-7	861	FALSE
100302648	Gm11944	0.8766693869910782	0.9082883404895512	0.20458218142451676	1231	FALSE
100303644	C130080G10Rik	0.033297395462791216	0.06153628406552682	0.022951304626235534	5386	FALSE
100303646	Gm26922	0.8513073380867499	0.9576296296296296	0.0016025189015754283	467	FALSE
100303731	Gm10874	0.7513911015281478	0.8760576240888741	0.003419327412463488	606	FALSE
100303738	D030025P21Rik	0.1379452388454433	0.25197324638081947	5.503190704399423e-7	4229	FALSE
100303740	Snora75	0.7450309042809042	0.9494444444444444	3.423469373392355e-8	518	FALSE
100303751	Snora31	0.6660678122192273	0.6334166288737717	0.7157203765921287	424	FALSE
100306943	Scarna13	0.00795008817741172	0.010689297078405475	0.48331265393632455	6894	FALSE
100306952	Snora78	0.017074341691020078	0.0234039752892665	0.7079513715225373	5291	FALSE
100306954	Snora17	0.051798170932732604	0.05688464435762801	0.676412304810488	3919	FALSE
100306955	Snora43	0.3723306399722282	0.3723198949963656	1	1180	FALSE
100306957	Snora24	0.003343561749321359	0.007250394049716789	0.33654578277390085	5343	FALSE
100310813	Snora16a	0.07380374575597996	0.07216214166783384	0.951164497823929	3097	FALSE
100310872	Dynlt1a	0.0856315195265936	0.15081048879435976	0.1668935034702713	874	FALSE
100312473	Vmn1r86	0.847514515455305	0.9439087619047619	0.011399274703434917	410	FALSE
100312948	Pate8	0.5514705882352942	0.5906578947368422	0.7106995355887727	183	FALSE
100312986	Pate7	0.36253005464480875	0.841304347826087	3.0093838492869856e-8	235	FALSE
100312987	Pate1	0.7079756462585034	0.8036661224489796	0.13263619409386487	386	FALSE
100313519	Snord17	0.2930685206869633	0.28015873015873016	0.8701022656928181	409	FALSE
100313531	Nkx2-2os	0.0493981369062424	0.047868104773631875	0.9094797533096596	4510	FALSE
100313943	Snora26	0.08265951494378619	0.0894667402593129	0.7868343937957295	3701	FALSE
100316667	Mir669f	0.8650833579299488	0.938354203409759	0.03196446190838537	571	FALSE
100316669	Mir1188	0.7669506088325831	0.7730845647497766	0.9082435600025369	1191	FALSE
100316670	Mir466k	0.6980142492753149	0.7849174062049062	0.03717926396305257	701	FALSE
100316671	Mir466j	0.7563665748487537	0.8225276724373771	0.01703819439633112	1501	FALSE
100316673	Mir1193	0.748525896842314	0.8836231816794317	4.80034333222531e-6	873	FALSE
100316674	Mir467g	0.626537037037037	0.751	0.29410871391821125	93	FALSE
100316675	Mir467h	0.8555000155903695	0.9346175289357107	0.0013405630018203673	848	FALSE
100316676	Mir1195	0.4832578781512605	0.8686084656084656	8.306047365435114e-12	570	FALSE
100316677	Mir1199	0.08390750878804243	0.07344421868088388	0.45827966458696917	7977	FALSE
100316679	Mir1897	0.3981658403248187	0.39967033723829776	0.9858978144062989	1150	FALSE
100316680	Mir1903	0.00323314808841125	0.010033164681033256	0.011506538089732994	5270	FALSE
100316681	Mir1900	0.01248779845311077	0.015950855388013035	0.5065636518862935	6825	FALSE
100316683	Mir1904	0.09655362816919001	0.012185916521634504	1.184499055922523e-16	7100	FALSE
100316685	Mir1907	0.016110691968126676	0.034233228307444984	0.0020537192224739484	6232	FALSE
100316687	Mir1928	0.8017540657161103	0.7882415959721106	0.7511196614718005	1113	FALSE
100316688	Mir1929	0.825653136339404	0.9174877344877345	0.0036339591683600438	747	FALSE
100316689	Mir1931	0.081271253174967	0.016846827248375565	2.5388295626071198e-06	3887	FALSE
100316690	Mir1932	0.10845856667087143	0.12318904096616608	0.42039688355083843	4583	FALSE
100316693	Mir1938	0.006082584539315718	0.01722878138143219	0.015740772332409933	6018	FALSE
100316694	Mir1941	0.7965137523073669	0.7658562020087756	0.45425890662865953	1098	FALSE
100316695	Mir1943	0.8178381883476001	0.9012229479921787	0.0010954497832171407	1084	FALSE
100316697	Mir1946a	0.8889797996447997	0.9522077922077922	0.012528542535575265	578	FALSE
100316699	Mir1948	0.7902356618055147	0.9499518999519	2.6009583342165594e-7	830	FALSE
100316700	Mir1949	0.15638693600834752	0.21900718611098033	0.07938930161185434	2074	FALSE
100316701	Mir669m-1	0.878075882734046	0.9526785714285715	0.035244824502136465	414	FALSE
100316704	Mir1953	0.7860502160813467	0.6905637151379087	0.044607002172589845	1074	FALSE
100316706	Mir1956	0.30603002446936917	0.3096231983123816	0.9479805643518336	1892	FALSE
100316709	Mir1960	0.4089010101010101	0.9639784946236559	5.436042303416104e-22	313	FALSE
100316710	Mir1963	0.7936924262191385	0.8759930790589882	0.004359705836510306	817	FALSE
100316711	Mir1964	0.9043780525030525	0.9438606386999244	0.19002943163328637	488	FALSE
100316714	Mir1946b	0.8655631476548143	0.8574990074441687	0.8174790849821435	829	FALSE
100316715	Mir1971	0.5746789855072464	0.7965454545454546	4.2333739626888824e-5	311	FALSE
100316716	Mir1983	0.15426852604630503	0.3230552982796374	5.94051324975868e-5	2319	FALSE
100316717	Mir1839	0.861304541702429	0.8915298250955394	0.36974626402367555	876	FALSE
100316725	Mir2136	0.666654466966967	0.7547513942513943	0.04424169378083282	531	FALSE
100316727	Mir2139	0.17704951585603113	0.45610150109608316	7.199348142818313e-10	1292	FALSE
100316735	Mir432	0.9316090171952507	0.9305019205023229	0.9544751964063007	2300	FALSE
100316736	Mir599	0.9413398692810457	0.8111397849462365	0.012930877183387068	256	FALSE
100316737	Mir664	0.82805528647127	0.956369898989899	1.4123669931912882e-6	730	FALSE
100316751	Mir1197	0.8581332833491889	0.9233235995514634	0.0034182435911898987	1325	FALSE
100316752	Mir1896	0.8475970895089316	0.9634920634920635	1.3955501584017114e-4	655	FALSE
100316753	Mir1933	0.7933073412698413	0.964367816091954	2.406232642420061e-6	419	FALSE
100316769	Mir466l	0.8798701485757041	0.9462657142857143	0.027034139914616107	561	FALSE
100316772	Mir1899	0.8224485331632653	0.8591710758377425	0.546600558087629	403	FALSE
100316773	Mir1893	0.03757257118494943	0.034700556199993786	0.7661946425658089	6734	FALSE
100316776	Mir1954	0.8345389109471539	0.8984773850752422	0.004995750356321704	997	FALSE
100316777	Mir1969	0.678048087566442	0.8390434835366654	1.8860397712074648e-4	738	FALSE
100316778	Mir1982	0.2000208119212469	0.6137430588448943	3.404279822536826e-14	2065	FALSE
100316779	Mir2137	0.7594390159913186	0.8500623931623932	0.003851329017587184	801	FALSE
100316804	Mir466f-4	0.6279844463836817	0.7486133262184153	5.67280069398029e-4	1208	FALSE
100316805	Mir1190	0.7873912585064288	0.6078223717781768	0.005162150381424833	1360	FALSE
100316807	Mir1198	0.7667279047205517	0.9226916748126426	6.333096249374125e-7	819	FALSE
100316808	Mir1905	0.4081986779190105	0.6548253850030529	2.624579951116812e-4	3955	FALSE
100316810	Mir1894	0.0034621157340592843	0.011766359432540386	0.07033740446148647	5245	FALSE
100316811	Mir1930	0.9238222886659506	0.9157119681665137	0.7760502902532878	845	FALSE
100316812	Mir1936	0.2967944526571672	0.8634394755828967	3.0914240952256905e-34	1451	FALSE
100316814	Mir1306	0.864258334179566	0.9468570915485527	7.750158925712827e-6	1125	FALSE
100316816	Mir1952	0.5702995833333333	0.6945248768472907	0.057666153725611374	351	FALSE
100316818	Mir1962	0.8434548139734721	0.8588081101744259	0.6053602720045163	1112	FALSE
100316819	Mir1967	0.01888677163057314	0.022559953127303977	0.5947176728214327	5246	FALSE
100316821	Mir1981	0.7797848653908871	0.9370505873436908	3.588175035102872e-9	1261	FALSE
100316827	Mir767	0.7480571428571429	0.8031512605042017	0.514924265966409	260	FALSE
100316833	Mir1945	0.06246667063585248	0.07178311424530442	0.5302688270594527	3796	FALSE
100316834	Mir669m-2	0.8831664824263039	0.9591269841269842	0.03839860880739266	373	FALSE
100316839	Mir1191	0.894414734950584	0.9538994708994709	0.08226419386445058	340	FALSE
100316840	Mir1934	0.09432745449281564	0.18868471217989488	3.485184433394043e-4	3653	FALSE
100316841	Mir1961	0.8140125075246281	0.8128756621667806	0.9819978220832557	1131	FALSE
100316903	Gm20605	0.009140855536792433	0.018694983825651018	0.06858441737026301	3861	FALSE
100316932	Snora28	0.44188616663157104	0.8821301684426684	5.943609239045978e-15	754	FALSE
100317	AU040320	0.026566950650607435	0.05081104147789605	0.0017930192382846326	5651	FALSE
100322896	Dthd1	0.5271409066451439	0.6791845238095238	0.01806724229024254	433	FALSE
100328588	Il4i1b	0.0592188841360428	0.09421463903170525	0.06118093546199172	5862	FALSE
100336	Ppp1r8	0.05002129706014687	0.06753213013056415	0.24294415693867968	2535	FALSE
100340	Smpdl3b	0.20693969917174973	0.1572781263838154	0.07590855137632561	1704	FALSE
100379610	Gm11651	0.8599079617688153	0.912616021313525	0.02174845968246529	1235	FALSE
100380944	Ino80dos	0.0026912662850436405	0.006379400690974756	0.1047938150829848	8540	FALSE
100382	AW011738	0.08553708530516176	0.146255490295478	0.03359186668027235	3534	FALSE
100383	Bsdc1	0.02765831834872889	0.06998929251422495	0.006333236418914896	2130	FALSE
100384868	Gm37013	0.40108077897915156	0.5112152549330746	0.03200327268713491	981	FALSE
100384890	D230030E09Rik	0.08144162744758694	0.21200058813616757	4.817559125863643e-6	2466	FALSE
100415784	Gm17830	0.6984287439613527	0.7290558558558559	0.6606875634257542	342	FALSE
100415787	Tomm6os	0.19723618030878107	0.2471445795161331	0.11604278877591717	2098	FALSE
100415901	Gm13648	0.21781058045817125	0.8420221297072902	9.28523474082023e-36	1121	FALSE
100415912	Gm11665	0.7441638862260894	0.8335011701280464	0.03307258881409221	1050	FALSE
100415915	A530072M11Rik	0.0034017623456756778	0.013470747413115757	0.1114603938246237	6376	FALSE
100415916	Gm15997	0.3831819573001379	0.6678620929416771	8.695099136899249e-13	1700	FALSE
100416706	Zfp729b	0.1576240000463881	0.18688174788174788	0.514183026786439	803	FALSE
100416830	Zfp572	0.06775588702578941	0.314749820481167	4.4112770381541024e-5	1738	FALSE
100417125	Gm18409	0.2505265253752096	0.33499218347575344	0.14510744856991142	835	FALSE
100417434	AA543401	0.5880614035087719	0.6387011494252873	0.5508650153028526	227	FALSE
100417514	Adh6b	0.8414141502082932	0.6983450801662462	3.2417811023453195e-4	1289	FALSE
100417675	Nlrp5-ps	0.07935514358993352	0.11406407126508855	0.17268845129970295	5952	FALSE
100417973	Pou5f1-rs6	0.6030508255792738	0.7113870954442383	0.022951304626235534	649	FALSE
100418302	4930555K19Rik	0.864924041896173	0.892522147990898	0.42063104287407743	642	FALSE
100434	Slc44a1	0.003055448293594179	0.04899478909159018	3.2549094577710304e-5	7309	FALSE
100463512	Mtrnr2l7	0.5969583333333334	0.7486125	0.11521462173695791	179	FALSE
100465	Mob3c	0.11908320370219318	0.08228048984931605	0.03828782075986673	3596	FALSE
100470	Lao1	0.6164328358208955	0.7806694444444444	0.02099487136468962	255	FALSE
100473	BB031773	0.4307260228901533	0.6378613308734277	5.236793780096657e-5	837	FALSE
100494	Zfand2a	0.30060477809200586	0.3418650271669751	0.34613428569296456	2942	FALSE
100499512	Mir3475	0.7968676072317377	0.8638778594771241	0.10454723330784121	690	FALSE
100499514	Mir2861	0.0166669411081817	0.04913065434402258	5.486034988945328e-5	6375	FALSE
100499517	Mir3072	0.7230734883061645	0.8280859374904161	2.9412805010902706e-4	1228	FALSE
100499521	Mir3471-1	0.7067960417768367	0.9086996702464464	3.5690213783511877e-10	991	FALSE
100499523	Mir3471-2	0.8401748015873016	0.8529945468509985	0.8379205540713857	311	FALSE
100499528	Mir3473a	0.8480287878787879	0.9495443856554968	0.0019018636661424025	394	FALSE
100499529	Mir3474	0.8859360674155655	0.9529573326492128	4.6501744593735065e-4	1506	FALSE
100502590	Tex50	0.7248098969613072	0.7046987726078635	0.6637736724272599	873	FALSE
100502601	Gm19276	0.8620426904952915	0.6637449788773319	1.9469797201514033e-4	993	FALSE
100502602	Gm19277	0.58416610346723985	0.8375866273457182	1.0691923979332806e-9	933	FALSE
100502619	AW046200	0.08308309266618209	0.0722848666130406	0.6407406437698429	2443	FALSE
100502624	Gm13483	0.03363755612450454	0.04190503129945569	0.4606865301805416	3893	FALSE
100502630	Gm15545	0.02186142403451	0.04035336580043512	0.14002895578997973	5379	FALSE
100502636	Gm19299	0.6788984107113349	0.8078139176795427	2.9213718116477376e-4	1164	FALSE
100502653	C130060C02Rik	0.058237379174375686	0.06774931080337294	0.5159802170907356	7789	FALSE
100502695	Gm17399	0.0537265625575316	0.07650930519806523	0.20115070581012837	4679	FALSE
100502698	Rubcn	0.006096816800636626	0.025642940285307305	2.960956029649216e-4	6732	FALSE
100502700	AV039307	0.011300561308320654	0.020490625434906786	0.06025483943848511	6711	FALSE
100502723	Tsga8	0.8973646512537642	0.8987032421601387	0.9759015102067556	814	FALSE
100502734	Gm16023	0.024866692651031887	0.034259865147515514	0.3113298435126593	5878	FALSE
100502736	Gm19345	0.4737384125747578	0.5981102233250066	0.012228799230250099	1754	FALSE
100502742	1700007L15Rik	0.0035682307893547894	0.00643903768458146	0.36537839269338157	7463	FALSE
100502764	Gm16617	0.8282847830856438	0.7749075971855991	0.11664333122611444	2714	FALSE
100502766	Kifc1	0.04059743666110965	0.05559690614965728	0.31950978442218364	3241	FALSE
100502803	Gm11562	0.5725386256309051	0.6862985724592867	0.03585552463210226	739	FALSE
100502819	BC065403	0.5399112285710647	0.6443695968317397	0.03321380312403572	795	FALSE
100502825	Rpl37rt	0.87288832029091	0.9455604633545825	3.808697770700326e-7	2534	FALSE
100502829	Gm9899	0.06488083074093418	0.11967124183918315	1.1439651691189816e-5	4950	FALSE
100502834	Gm15972	0.0038533411072954435	0.008553212886756895	0.17664369050108877	5213	FALSE
100502846	Gm19410	0.07682316982787897	0.11718756835982683	0.021062612406048807	2994	FALSE
100502861	Ccdc13	0.1494186808719949	0.2001218749664716	0.11215681012579234	2892	FALSE
100502865	2300003K06Rik	0.775867618301239	0.8899476446492576	0.005512830422387007	576	FALSE
100502868	Gm20597	0.7250289798525031	0.9004476887862584	3.800904996429696e-7	1108	FALSE
100502876	Kcnmb3	0.8179852425978534	0.7966336586382805	0.61125264211375685	1102	FALSE
100502888	Gm19434	0.6994130245163334	0.6927443956836814	0.9099521941737461	967	FALSE
100502920	Gm16998	0.003196895203793049	0.006974649414738282	0.09539586193002762	9818	FALSE
100502921	Gm10142	0.8411194029850746	0.8428958333333333	0.9852763660451295	255	FALSE
100502932	Gm13544	0.9160096356307614	0.9120896593245399	0.9005826252983983	1178	FALSE
100502933	Gm19461	0.6587543637531943	0.7744701155435617	3.5485633544238846e-4	1636	FALSE
100502936	Ube2q2l	0.8035153497064966	0.8685474194699986	0.0307459199827908	1243	FALSE
100502940	Pou2af3	0.043813979940893234	0.18017839989243717	6.10943403361037e-8	4840	FALSE
100502942	Gm4814	0.2176512934529239	0.6515387281624818	1.18376834135507e-10	1191	FALSE
100502945	Gm19466	0.5491585829493087	0.819829394473839	5.494734581331176e-7	444	FALSE
100502946	Gm16796	0.164931339829912	0.3247950310388627	1.6618324446685025e-4	2448	FALSE
100502950	Gm3336	0.39199365841069406	0.4037254682985952	0.8456642281473783	2545	FALSE
100502953	Gm10100	0.7328369461352917	0.7730638536127172	0.21283749566146457	1242	FALSE
100502967	Speer4c	0.8253555555555555	0.7758416666666667	0.545676052595806	186	FALSE
100502982	BC037704	0.004027699828954458	0.007462929116184938	0.29204473282137844	6950	FALSE
100502985	Gm10814	0.8560807073774046	0.7734629526608825	0.07804492462184616	1788	FALSE
100503003	Gm17484	0.04039059434540499	0.03211153367247848	0.4411005854233368	6760	FALSE
100503007	Gm19500	0.5558798026446733	0.775868777682013	1.677744660635482e-4	792	FALSE
100503021	Gm19510	0.8853605294537112	0.5082852482438197	6.6249012374094174e-9	817	FALSE
100503036	Ccdc179	0.9095967261904762	0.8093137254901961	0.043212126946029106	352	FALSE
100503043	Armcx4	0.27322457484373575	0.3183748664859668	0.41797183703732205	2573	FALSE
100503044	A730020M07Rik	0.858869772284246	0.9569868253968254	3.5243695404676295e-4	570	FALSE
100503068	Smim43	0.008616467707376799	0.2870400553461478	1.90443833647963e-6	1104	FALSE
100503072	Gm16291	0.8410221925581566	0.9280831413331413	8.953903925104223e-5	1171	FALSE
100503074	2610016A17Rik	0.02498935450385209	0.03545235383590776	0.07405909036399014	6350	FALSE
100503085	Klhl3	0.3704843143845986	0.2510871840609209	0.0014551534784804853	2375	FALSE
100503104	Gm19557	0.8057468810612188	0.7494821105338765	0.17304367912423588	2087	FALSE
100503106	Gm13944	0.7587881034729661	0.914430829997853	1.0579023925847454e-7	1004	FALSE
100503120	A930006K02Rik	0.13462026368075916	0.10256177152164504	0.25319988213493877	2294	FALSE
100503147	Gm13293	0.7718790761274	0.23962215037215037	2.1938598181068716e-18	1128	FALSE
100503157	Gm15471	0.3811738455988456	0.07635415605636194	3.3081392961048067e-15	1089	FALSE
100503166	1700048M11Rik	0.8653490457175813	0.8043269103886751	0.15903168445136118	1134	FALSE
100503175	Gm19582	0.040587171044917526	0.04598518883077707	0.7449108007209644	965	FALSE
100503178	2810013P06Rik	0.005798020197904088	0.00775029839155689	0.43741706968153804	12977	FALSE
100503185	Btbd8	0.1438550164526057	0.14930488938281394	0.8578006636231759	3075	FALSE
100503190	Gm19585	0.8102835425463718	0.6460664088577401	0.0250486777779996	1056	FALSE
100503240	Trpc5os	0.7621342567155067	0.8297893073593073	0.1290699694648553	435	FALSE
100503248	Gm15179	0.33568470950736684	0.21195787430886495	2.3790473007545866e-6	3954	FALSE
100503272	Gm11423	0.009316163286599522	0.03119581765312477	0.002001997415100757	5760	FALSE
100503280	Gm38425	0.21656992772123276	0.29244232782158003	0.1084130023598835	1115	FALSE
100503307	Gm15408	0.3032778672506275	0.19327316614987358	0.008215592696042922	1971	FALSE
100503337	Gm9895	0.1387192360709466	0.4672179214254749	3.604757482274135e-11	1484	FALSE
100503355	Zfp648	0.5128958664021164	0.6259583333333333	0.03866309827100602	519	FALSE
100503361	Tmem95	0.7680252251183574	0.923294595959108	8.801571771138251e-11	1412	FALSE
100503378	Gm15638	0.15807257934059404	0.8846491112591113	7.629817605781063e-36	866	FALSE
100503380	Snhg4	0.1649134963644061	0.23134554493238965	0.06747328037493065	2066	FALSE
100503392	4833438C02Rik	0.20750889210764412	0.2362192089059169	0.3785806622534503	3046	FALSE
100503427	Gm10390	0.7887388487581967	0.681866323415147	0.03257604344743565	1372	FALSE
100503434	Gm19689	0.8499822926561289	0.4716697103938502	1.9621522559404293e-14	1929	FALSE
100503460	Gm19705	0.5982603986446418	0.9182351089897126	4.460230020773191e-21	1694	FALSE
100503469	Gm19710	0.05562083132110236	0.12711130553619202	0.002430945547577243	3191	FALSE
100503471	Gm15867	0.09314628565137821	0.09198275364364263	0.9579421614049867	3225	FALSE
100503474	Platr22	0.4819205368860013	0.6377178274365581	0.001261853688126398	1648	FALSE
100503495	A930016O22Rik	0.22456042573217724	0.24630363177069417	0.6418257721859317	2537	FALSE
100503498	Gm16675	0.002771100900963774	0.0061019254555518794	0.23119235986895473	7648	FALSE
100503518	Gm11827	0.6562579365079365	0.8292752380952381	4.305393335166084e-4	468	FALSE
100503538	Gm15941	0.1569150090415913	0.44973699134199135	1.2289526191591213e-8	633	FALSE
100503545	Nuggc	0.6886885839010839	0.28245774184663075	1.1038945591547844e-9	783	FALSE
100503565	Gm9926	0.06195392238270599	0.9170613322216333	1.7137551782135197e-52	1464	FALSE
100503572	Bbip1	0.0030256601858407793	0.005841910063104398	0.212912831442442	8598	FALSE
100503582	Gm19784	0.7716422361791214	0.8379358194186766	0.06714390280047319	726	FALSE
100503583	Fsbp	0.7541884984261801	0.8776318586326176	0.014154528956090805	1135	FALSE
100503592	A330076C08Rik	0.8642254333325057	0.9138293524657162	0.0760275842671963	823	FALSE
100503613	5031434C07Rik	0.7986610275689223	0.9021520146520147	0.021884675748063295	396	FALSE
100503619	E330011O21Rik	0.10748760812644674	0.23056118055665245	3.478342538474966e-4	1806	FALSE
100503622	Gm16630	0.082902787627049293	0.08222639803085982	0.9723097852221072	4713	FALSE
100503636	1700123M08Rik	0.028807124363691348	0.02221285223497852	0.4287973276063881	8497	FALSE
100503652	Gm16845	0.0354228057143443	0.06154424535186678	0.01984151522138891	3124	FALSE
100503659	Cbarp	0.10892248308828667	0.1113110745175354	0.9460906459904893	3366	FALSE
100503670	Rpl5	0.30636793418974156	0.3215259386964306	0.8091616495152189	2337	FALSE
100503676	Gm38426	0.24799850231769627	0.2570213753569402	0.8014876875347144	6042	FALSE
100503704	Gm16861	0.43416837965325583	0.5319135542739328	0.08521672025875118	1751	FALSE
100503727	1700011B04Rik	0.6256160260438486	0.949109126984127	3.285478524514666e-14	580	FALSE
100503783	Gm17733	0.024459323057242587	0.04648968404848092	0.00859223576863428	6626	FALSE
100503794	Gm9920	0.13233313483646664	0.4657557845897418	1.332499034922109e-9	1117	FALSE
100503816	Gm16548	0.5549073924731183	0.5355423687423687	0.8308570269646255	528	FALSE
100503830	Gm11762	0.007813023359149794	0.01911800834484816	7.213321815577072e-4	9704	FALSE
100503842	2410022M11Rik	0.0098601748983732	0.010357121201237177	0.9245598583610962	3734	FALSE
100503849	Sp3os	0.003535726025209576	0.010945264191320872	0.0535056994071484	9061	FALSE
100503869	Mkln1os	0.0091959070440743	0.011321644172637393	0.6160188583558132	7121	FALSE
100503872	Hotair	0.10636326542655657	0.18095737578919396	0.0470361280809825	796	FALSE
100503895	Tpsab1	0.6370085816960817	0.7661821490575397	0.0010647135684077077	911	FALSE
100503915	Smpd5	0.18843774253545612	0.32645526177769313	0.0012082199079943526	1997	FALSE
100503924	Fcor	0.2977914102858231	0.2873518830299833	0.8064398569391856	2051	FALSE
100503961	Gm19990	0.4407220934337993	0.7786032607098784	2.645934198215488e-12	990	FALSE
100503962	Gm16701	0.06504216218846624	0.08305995548103223	0.31361065931397913	6214	FALSE
100503965	Gm12167	0.824954556143445	0.7934113026819923	0.5949365597568592	493	FALSE
100503969	1810008I18Rik	0.4840834987713513	0.8636282367058229	1.4883029278192317e-15	993	FALSE
100503991	Acp4	0.6800839228479854	0.8360075493134317	2.7884267603842094e-6	934	FALSE
100504007	Gm15787	0.004187310451390261	0.06221798498190126	8.589300298178214e-10	3633	FALSE
100504014	Gm15056	0.778557949964082	0.8210565476190477	0.48586103080575554	448	FALSE
100504026	Altre	0.5092207122813992	0.26834661728324083	1.2605082234108797e-6	1290	FALSE
100504039	Gm53064	0.8185965887287316	0.887664761904762	0.044790408337756694	606	FALSE
100504049	Gm15559	0.004022985791270748	0.005999599552006126	0.3395579295176356	9825	FALSE
100504056	Gm20036	0.028289530186486937	0.06493828914279204	1.931363241766064e-4	5512	FALSE
100504101	Gm20063	0.033756973770549946	0.0661968969337911	0.0020284234059065437	4526	FALSE
100504104	Gm16062	0.07938736288879779	0.07449176060342584	0.8221456085307073	4891	FALSE
100504112	Ccer2	0.20674039088772425	0.30635469281153543	0.0020902707057078493	1872	FALSE
100504116	Brd3os	0.1908129496700717	0.19545552363393084	0.9061718565785424	1627	FALSE
100504121	Med9os	0.12277497638991883	0.18227718723920255	0.031152512746652577	4805	FALSE
100504145	Platr30	0.29759457548890494	0.354215623292029	0.20458218142451676	879	FALSE
100504162	Prss51	0.7130824476650564	0.8639577067669173	1.4482298261292263e-4	504	FALSE
100504164	Cmtm1	0.8660740709502162	0.9213868843624191	0.05089975481352687	979	FALSE
100504166	4933421O10Rik	0.005781608868683865	0.019120393306276906	0.010311430642566953	8499	FALSE
100504169	Gm20098	0.33985460818942964	0.45319452769452767	0.31371008854784904	916	FALSE
100504178	Dhrs13os	0.09018039504580518	0.10530498562216366	0.3449136847104911	4210	FALSE
100504183	Krtap16-1	0.7944707950937951	0.9062265646505198	8.57528158561431e-5	994	FALSE
100504184	Gm16336	0.8489562257917521	0.9288719098883572	0.0024490829396877495	753	FALSE
100504191	Gm16576	0.004830339106119802	0.0051233393212358055	0.9087587462117375	8743	FALSE
100504207	Arhgap33os	0.6654156300584289	0.753499285724079	0.02714291950351871	1620	FALSE
100504221	Efcab8	0.2432743287770575	0.19206714831751134	0.10616501739470922	2505	FALSE
100504231	Gm15708	0.8989103083039766	0.7837272862618496	1.7956395618877666e-4	1521	FALSE
100504232	Mptx2	0.2583333333333333	0.8346060606060606	4.032172703318022e-6	104	FALSE
100504234	Ccdc170	0.4814806730267044	0.8511054289718555	1.110027953751804e-19	1579	FALSE
100504249	Gm15350	0.8484347918747919	0.9437252230825105	1.332337447380858e-6	1237	FALSE
100504255	Gm12159	0.8178501177834511	0.8350189590712318	0.7923202744798983	485	FALSE
100504262	A730020E08Rik	0.004696113201408452	0.032447708427535346	4.588593808362355e-5	4306	FALSE
100504265	Gm20139	0.7260383541557649	0.9316117975388809	3.5877927862761788e-9	682	FALSE
100504267	Trp53cor1	0.686354115882029	0.5022346393986574	0.0033439122494641487	1266	FALSE
100504309	Smim27	0.003962280725099256	0.021575719980890223	0.015351538035492576	5882	FALSE
100504312	Gm17597	0.10147241177779996	0.23057192213090047	3.292068982021978e-4	1481	FALSE
100504333	Gm16712	0.21346975438066992	0.23675461752218155	0.6373147037893919	2272	FALSE
100504347	Gm20187	0.5285778837481963	0.7249157293423423	3.10368136559581e-4	708	FALSE
100504350	Gm14169	0.015872784136979973	0.024487018056995515	0.031236524411178176	10570	FALSE
100504360	D730003I15Rik	0.19993247572399256	0.24338083107561173	0.170233615604384	3677	FALSE
100504399	C130021I20Rik	0.018655528255597804	0.05392518988005409	2.91076360651301e-8	11126	FALSE
100504400	Cypt14-ps	0.6066609195402298	0.8567845679012346	1.0041857355644407e-4	262	FALSE
100504404	H2-Ea	0.7120193174124289	0.7535978979232268	0.34848428122902486	1206	FALSE
100504412	Kcnmb4os2	0.1699527380633163	0.17414965976712346	0.9113290947420736	3004	FALSE
100504421	2900076A07Rik	0.07792657492584276	0.07649634053397483	0.9473487260808111	2240	FALSE
100504425	Tincr	0.2823146911814737	0.8754734164267288	1.0461205512695496e-33	1711	FALSE
100504464	E230016K23Rik	0.9427832275132275	0.911075036075036	0.42061305080882555	553	FALSE
100504467	Gm16596	0.17046475155793236	0.30857264458036515	0.0010493563414005426	1354	FALSE
100504474	Smlr1	0.38395870286756806	0.8392386028350735	7.386958569397438e-25	1186	FALSE
100504491	Dcdc2b	0.5632789823747691	0.8022399135586635	2.5194815456227636e-7	976	FALSE
100504501	Gm20257	0.3245446122285277	0.18728608196351562	0.0010437822653094784	2589	FALSE
100504525	Gm20268	0.6534612834168755	0.7933630401234568	8.428070572782404e-4	583	FALSE
100504549	AI463170	0.17567960501130436	0.4752492961554107	5.906668877657628e-9	1432	FALSE
100504561	9230112J17Rik	0.22261173463082326	0.6113609413462354	7.359372326853952e-14	1095	FALSE
100504568	Gm17634	0.23556851903476225	0.16750430373374112	0.037742782405535344	2673	FALSE
100504591	Gm15987	0.5507246376811594	0.5384615384615384	0.9373238529774581	77	FALSE
100504594	A630012P03Rik	0.8661172969187675	0.9056882832080201	0.21077800512111433	487	FALSE
100504608	Eef1akmt3	0.0046487149956261015	0.014490807016314895	0.005656212017607398	5163	FALSE
100504616	Gm15910	0.6124491986764987	0.8999943066151666	3.3149664073269767e-9	1358	FALSE
100504628	Gm20319	0.69348125	0.9349358974358974	9.290956476324008e-6	276	FALSE
100504637	Gm20324	0.07261002829050754	0.0795939090491396	0.7691239254528326	3283	FALSE
100504661	Gm20337	0.00678809610976853	0.009998239187177151	0.37698937932667875	7158	FALSE
100504687	2810029C07Rik	0.004071105049393467	0.011130111216693238	0.026534372373890728	9113	FALSE
100504689	Plscr5	0.3321486097452894	0.7771061040408866	2.9677363017073157e-10	756	FALSE
100504692	Gm20356	0.6283416666666667	0.6992321428571429	0.5705286677252935	109	FALSE
100504701	Gm20362	0.8498327401525677	0.8971290653737783	0.06288552495928873	931	FALSE
100504703	A730063M14Rik	0.009829409664198478	0.08207709482524009	4.1745910636880815e-4	2569	FALSE
100504714	Gm16793	0.4728741645285292	0.6690032327274847	1.9403429839396277e-6	4099	FALSE
100504715	Tmppe	0.2119112665328725	0.22841985587835925	0.6606875634257542	3004	FALSE
100504728	Gm13985	0.8820736331569665	0.8837644927536232	0.9830001154241281	343	FALSE
100504733	A730018C14Rik	0.7086583732852115	0.8508962435712436	1.3600782696434598e-6	1125	FALSE
100504740	Gm20383	0.7015990043290043	0.879531339527681	3.8475575283838946e-7	889	FALSE
100505025	4930429H19Rik	0.8034478885148854	0.8867766814285009	0.0020588254110008985	1533	FALSE
100505386	Iqschfp	0.6151480485229711	0.7645974482162717	0.0010792851903206608	898	FALSE
100515	Zfp518b	0.20325664614606753	0.2130639662214303	0.7425827234030067	4011	FALSE
100526461	Mir1249	0.9044384374396417	0.9060964570627127	0.942042805855492	1485	FALSE
100526463	Mir3058	0.6293764460470079	0.8692145050230334	3.5566097363117324e-8	1286	FALSE
100526464	Mir3106	0.7916182753998139	0.8654951145679717	0.013351064336301099	954	FALSE
100526465	Mir3057	0.8781623241797492	0.9508209306413891	3.613321470303487e-6	2049	FALSE
100526467	Mir3061	0.8598247189318617	0.9499187087422382	4.845390588704311e-4	873	FALSE
100526468	Mir3063	0.7652306895150436	0.9094398967159384	7.817058659754826e-7	1273	FALSE
100526470	Mir3066	0.8225637688642913	0.9494881187188879	3.72220254588686e-6	862	FALSE
100526471	Mir3069	0.061699274747561025	0.05544586103862947	0.7533675238172884	5725	FALSE
100526472	Mir3070a	0.5968516948126407	0.9035317217912806	3.069463541724283e-16	1221	FALSE
100526473	Mir3071	0.6615314697604884	0.859783070834464	7.832454155735548e-10	1456	FALSE
100526475	Mir3076	0.7783449246003445	0.9534311655010794	1.1084985611211064e-12	1765	FALSE
100526476	Mir3077	0.02867885964603709	0.038410908629646724	0.30362250468644514	4972	FALSE
100526477	Mir3080	0.3914276152428857	0.6440303342317176	1.578921774136246e-10	1533	FALSE
100526478	Mir3081	0.01855513042046387	0.0358420461590812	0.02775092741271939	5230	FALSE
100526479	Mir3082	0.06497894035231983	0.17371636246395272	2.0930908902444282e-5	3735	FALSE
100526480	Mir3086	0.6152851625372371	0.7167324850447022	0.014358450192410272	1317	FALSE
100526481	Mir466m	0.8680066553136406	0.942860615079365	0.026298102940541437	556	FALSE
100526498	Mir3088	0.6602865257637985	0.7954753156565657	0.00940267438566003	813	FALSE
100526499	Mir3089	0.593269172110784	0.8850816597708755	1.8200412061825194e-12	1050	FALSE
100526500	Mir3090	0.5478403540399431	0.9134147447380206	7.077147766012562e-18	958	FALSE
100526501	Mir3094	0.8701837525501318	0.9341729181929181	0.03002911449169944	673	FALSE
100526502	Mir3095	0.6675177844677844	0.7815900770105315	4.952078806287994e-4	1040	FALSE
100526504	Mir3100	0.3579344575488952	0.3523391945647142	0.9289512667467853	2865	FALSE
100526505	Mir3101	0.9213883516483516	0.9554922360248447	0.2522155320713794	413	FALSE
100526507	Mir344g	0.6128109756097561	0.5885922619047619	0.8398110587519677	167	FALSE
100526508	Mir3102	0.8304994460167332	0.8681810807464542	0.15019973251821064	2139	FALSE
100526509	Mir3104	0.7589176903941829	0.8068726224778309	0.1994494751489245	1027	FALSE
100526510	Mir3107	0.6748608734250415	0.8118951624558705	4.147491775159953e-6	1639	FALSE
100526512	Mir3110	0.8272654245008723	0.8401391145641146	0.7410046763725623	879	FALSE
100526514	Mir3112	0.8923767111195683	0.9175895585895586	0.3684438801182458	864	FALSE
100526515	Mir1247	0.018987100754319614	0.05768935539257774	1.443392360822635e-11	15945	FALSE
100526517	Mir1251	0.7619183592484613	0.8402301259346714	0.05043039786221748	509	FALSE
100526518	Mir3065	0.41679709221322137	0.47180829749971936	0.32644366020065735	2201	FALSE
100526519	Mir3070b	0.6302143377181788	0.8459794363044363	2.859226596290442e-7	894	FALSE
100526520	Mir3078	0.045066819627110836	0.11624067850618756	1.8307020616994914e-4	4243	FALSE
100526524	Mir466n	0.9222042255438482	0.9205676691729323	0.9691659046079413	460	FALSE
100526525	Mir3092	0.695112239229025	0.8330476611351612	0.00107550433127954	621	FALSE
100526526	Mir3098	0.852141546989166	0.919984126984127	0.06639467136945681	495	FALSE
100526532	Mir3067	0.5635933966347606	0.5731768211636633	0.8782711916923633	1193	FALSE
100526533	Mir3075	0.6951395860389611	0.6014734640698055	0.02276489178261474	930	FALSE
100526534	Mir3083	0.021710130866297542	0.058019285810780946	9.873710913569076e-4	4243	FALSE
100526540	Mir3093	0.02760408756910824	0.07393587938199318	2.6573753943974693e-5	5453	FALSE
100526541	Mir344e	0.7368421052631579	0.2857142857142857	0.11398122668267505	26	FALSE
100526542	Mir3113	0.804350430597771	0.9052444318966058	0.009239292431032912	444	FALSE
100526543	Mir344d-3	0.37819658119658117	0.3541666666666667	0.8951667554783183	76	FALSE
100526544	Mir344d-1	0.6066408482142858	0.5930555555555556	0.9377444294137669	194	FALSE
100526546	Mir3068	0.8615845647521877	0.9397852782138496	4.3788730348055934e-4	834	FALSE
100526547	Mir3073a	0.5356643745605791	0.8877395389050072	4.24359809067045e-28	1739	FALSE
100526548	Mir3079	0.871400431335366	0.8963547949329851	0.3060570404582297	1502	FALSE
100526549	Mir3085	0.526352166999667	0.7478732003478166	2.802367396946069e-9	1072	FALSE
100526550	Mir669d-2	0.8566151455026455	0.9318491071428572	0.07286940066383528	437	FALSE
100526555	Mir3087	0.8868784972497938	0.9518152087018624	3.27095505444337e-5	2532	FALSE
100526557	Mir3097	0.6882018200742159	0.7940855105678635	0.05282018674578467	1183	FALSE
100526559	Mir3103	0.4250396981759211	0.8722872913979726	7.634171325200411e-23	1026	FALSE
100526560	Mir3109	0.22573111682959177	0.6846734335816469	3.140214864578524e-15	1317	FALSE
100526562	Mir3105	0.6193837759462759	0.8322794042465471	6.982937898696336e-6	562	FALSE
100529075	Snord100	0.02396762098840827	0.03089013870046463	0.41027995143390916	3748	FALSE
100529076	Snord42a	0.210409870819145	0.26706784005468215	0.436976149973675	674	FALSE
100529077	Snord42b	0.11510425992719651	0.13190849971449903	0.5848658711915535	2719	FALSE
100529079	5830418P13Rik	0.6038683594567131	0.37803668109785044	6.728246950243134e-5	1903	FALSE
100532	Rell1	0.038567945150220544	0.05094934141222471	0.3560328409182686	3658	FALSE
100532730	C230037L18Rik	0.4181604198287438	0.35343242511066403	0.16697499958719184	3637	FALSE
100534287	Dchs2	0.045731036679465216	0.06980786535125769	0.014908338030049118	4721	FALSE
100534633	Gm15008	0.6861072111351181	0.7472287838609697	0.24156302367295135	634	FALSE
100535	Oas1d	0.4403338256188256	0.40415760959470637	0.5991241959453558	658	FALSE
100559	Ugt2b38	0.8710579203109815	0.782735119047619	0.09762783950829644	332	FALSE
100568458	Gm38431	0.05963295060095288	0.09542128285798512	0.05646722947134471	3824	FALSE
100579137	Dmrt1i	0.00280115842221961	0.02450815240009549	2.3295341225770965e-4	4480	FALSE
100579147	Gm10619	0.6110790624363549	0.9120469735085176	2.743580778180907e-20	1138	FALSE
100579151	Gm16833	0.8255420227920228	0.8290884038800705	0.9536801626911917	380	FALSE
100608	Noc4l	0.057995358033739654	0.0800827641655282	0.0239988857404304	7408	FALSE
100609	Nsun5	0.16626889547976015	0.18642020704539372	0.5466533041532848	2764	FALSE
100616095	Snhg18	0.0018217903705108037	0.03838112855854441	9.944056041640849e-8	7057	FALSE
100628567	Mir28c	0.38558333333333333	0.8949380952380952	1.992433348236717e-17	465	FALSE
100628570	Mir3965	0.44677060420018166	0.659926252958511	6.43810464142201e-5	977	FALSE
100628571	Mir378b	0.7324289623312011	0.7790227591036415	0.28273142798676715	450	FALSE
100628572	Mir101c	0.8011345982142857	0.8353030303030303	0.5032841564477163	408	FALSE
100628575	Mir3970	0.9226329931972789	0.9317080200501253	0.8711925745498085	273	FALSE
100628577	Mir5098	0.8101532771915584	0.8708223104056437	0.18448757400100338	585	FALSE
100628578	Mir5099	0.5297493306693307	0.5543455129705129	0.7390491460360026	722	FALSE
100628580	Mir5103	0.033357105520492744	0.17710773555640083	4.364568543283071e-4	2152	FALSE
100628582	Mir3473c	0.8840859732490839	0.9017906787544211	0.5986956324691802	937	FALSE
100628583	Mir5108	0.8748840899597479	0.9232334869431643	0.10962665231885738	687	FALSE
100628589	Mir5118	0.5098953050917336	0.8827206959706959	6.928637106359449e-11	398	FALSE
100628590	Mir5120	0.7595435334313383	0.8280331416391674	0.0168176164708552	1201	FALSE
100628592	Mir3473d	0.9320460574284104	0.9372659458596959	0.8398110587519677	703	FALSE
100628593	Mir5125	0.7440386257437598	0.9163370350302598	1.0970512372339456e-10	1414	FALSE
100628596	Mir5127	0.8182660569105691	0.9136431623931623	0.04082644469821011	410	FALSE
100628599	Mir5130	0.048988358993351855	0.04050914979849646	0.4195356718067391	6203	FALSE
100628600	Mir5131	0.022512109234767833	0.06770108404438838	9.083054080732901e-6	6597	FALSE
100628602	Mir5133	0.0361620722035632	0.03309145842718231	0.784853206741896	4689	FALSE
100628605	Mir5136	0.10666123893144334	0.1068871553243615	1	3105	FALSE
100628606	Mir3960	0.019613504914550106	0.055003275204324145	4.4247283564384315e-4	5788	FALSE
100628607	Mir3964	0.8379205276705277	0.8875090136054422	0.2927293562182333	398	FALSE
100628610	Mir5101	0.8793656333173	0.948432022084196	0.026311017321478326	479	FALSE
100628612	Mir5113	0.8228518862963778	0.6900815514451878	0.029046125448575405	729	FALSE
100628613	Mir5119	0.8750174547283702	0.9546176046176046	0.00610980373766753	489	FALSE
100628614	Mir5123	0.3456716220411533	0.4623844280240832	0.0908841003886691	713	FALSE
100628615	Mir3962	0.8016595085470085	0.8651291346646185	0.2042249597885687	442	FALSE
100628616	Mir3966	0.5752119963369964	0.8036209523809524	7.204409344094012e-5	325	FALSE
100628619	Mir5114	0.6517043819145517	0.8587445089974387	2.8763902634196867e-6	1146	FALSE
100628620	Mir5122	0.2313882231186392	0.2526394027848064	0.6064325777467999	2256	FALSE
100628621	Mir3961	0.7957727272727273	0.89375	0.24954212276846985	159	FALSE
100628623	Mir3968	0.49370054505322813	0.9512540995520249	6.115805877379825e-26	2338	FALSE
100628624	Mir3971	0.7603448738941675	0.806618179902313	0.24413138839849693	1281	FALSE
100628625	Mir5100	0.011674425934255404	0.020288425422176577	0.07808892792428639	5269	FALSE
100628627	Mir5110	0.8295065466877111	0.7277226041824533	0.0045852471296182135	1087	FALSE
100628629	Mir5121	0.1241245288831077	0.3198045358873278	6.595247649978179e-4	1814	FALSE
100637	N4bp2l1	0.7312928044867112	0.6919806664170571	0.4955140660714121	1481	FALSE
100642166	Gm15446	0.16666661003395697	0.4874156943585515	1.1868691112916559e-4	638	FALSE
100647	Upk3b	0.7729320033847431	0.9018262715062715	4.8524303123392335e-6	815	FALSE
100653389	Mir155hg	0.1074681823482608	0.12752353247813286	0.44404341055952234	3834	FALSE
100662	NA	0.4475246913580247	0.9347826086956522	1.2074932032048647e-7	117	FALSE
100683	Trrap	0.22327927113599114	0.2636457247794672	0.38256083490047155	3700	FALSE
100689	Spon2	0.439870074852823	0.7000223417975177	8.422343438885373e-10	1384	FALSE
100705	Acacb	0.5106170857103512	0.6820289015609482	2.6956702645414065e-5	1778	FALSE
100715	Tent2	0.13486613010348011	0.1233680506715353	0.6547330662650072	2850	FALSE
100727	Ugt2b34	0.1359025641025641	0.7022612612612612	2.9437337320456247e-9	154	FALSE
100732	Mapre3	0.10837061188611156	0.2135682547859918	3.62658794431331e-6	3917	FALSE
100737	Dcun1d4	0.684042465031051	0.8591419369071089	4.799978811973339e-7	1754	FALSE
100740	AI839979	0.755295820057268	0.2491924167009461	4.804671698748613e-24	1389	FALSE
100756	Usp30	0.8175104520574639	0.9225109084879634	8.693851978352411e-6	1492	FALSE
100764	Rita1	0.00423608702300657	0.031112875228576822	0.0016254494740271287	6103	FALSE
100846987	Gm21054	0.9036182384968934	0.8979117975645753	0.8539029462499649	994	FALSE
100855	Tbc1d14	0.8578660838670417	0.8653418358602182	0.8320586897228299	996	FALSE
100859931	Gm20604	0.17542722401055735	0.32413675689389976	5.216766316244607e-4	1066	FALSE
100859962	Gm21057	0.39820730593607306	0.4449413605442177	0.4641002803042483	552	FALSE
100861570	DQ267100	0.7148643373511021	0.9031194554238032	7.768899185323768e-5	441	FALSE
100861571	DQ267101	0.7148643373511021	0.9031194554238032	7.768899185323768e-5	441	FALSE
100861572	DQ267102	0.6896559670781893	0.8908523242630385	0.0010428375017756289	320	FALSE
100861615	Gm3411	0.007417067787264457	0.06109967487909055	9.275510974703267e-5	2918	FALSE
100861794	Gm21221	0.4537508529482836	0.6762076935951461	2.8197246113879715e-8	1189	FALSE
100861851	Gm21269	0.7859332700207808	0.8899020844103325	9.816513850824157e-4	1163	FALSE
100862066	Cfap99	0.013074867386762466	0.020662959025570003	0.05167765682815084	11569	FALSE
100862203	Gm6712	0.2615065288387427	0.38376345766641073	0.10654584849415477	967	FALSE
100862268	Gm16958	0.47051411741085836	0.6445948000098014	1.8026059648717225e-4	1214	FALSE
100873092	Gm15679	0.6220673469387755	0.8020833333333334	0.004626789379837332	285	FALSE
100873094	Rubie	0.6842843642696101	0.7934685485810485	0.001384458240314336	848	FALSE
100885823	Mir3544	0.57571277138495	0.901750303587881	1.3007338887772728e-22	1419	FALSE
100885824	Mir299b	0.8770894647800788	0.9208059372952562	0.021345622325639996	1491	FALSE
100885825	Mir5615-1	0.05449537625334936	0.09269570354897122	0.004819897363555202	4796	FALSE
100885826	Mir5615-2	0.14624069421202668	0.9223621938422977	1.413973900792881e-57	1379	FALSE
100885827	Mir1231	0.8782746733496714	0.9126211561778435	0.23930231104338257	1424	FALSE
100885828	Mir5616	0.8534348142598143	0.8816214387464387	0.41598055550562524	741	FALSE
100885829	Mir5617	0.6966835969160138	0.744662572803014	0.3551845453554064	951	FALSE
100885830	Mir5618	0.9132050110539484	0.560949112395541	1.6903647552478038e-6	983	FALSE
100885831	Mir5619	0.0031060325447166094	0.011591042070167677	0.016814277389827027	6598	FALSE
100885832	Mir5620	0.06270255884158799	0.0851843524773979	0.20653430004380494	7867	FALSE
100885833	Mir5621	0.837891533974265	0.9346010520299259	1.8042347950795252e-9	2006	FALSE
100885834	Mir5622	0.9255656084656084	0.9186051587301587	0.8799685278658729	325	FALSE
100885836	Mir3073b	0.4740054538444681	0.8445093459857452	1.0178900480651352e-22	1493	FALSE
100885837	Mir5624	0.9326184605282547	0.9204497577843553	0.6535320266149582	955	FALSE
100885838	Mir5625	0.1239419731748208	0.15689618335410158	0.29186434398398087	1840	FALSE
100885839	Mir5626	0.8393421171776941	0.9125666861666861	0.022931990903524505	826	FALSE
100885840	Mir344h-1	0.5033291666666666	0.6117424242424242	0.18711127751190967	267	FALSE
100885842	Mir5627	0.0032773910064900695	0.009888651148154622	0.025106751757998952	7234	FALSE
100885843	Mir344i	0.6651271929824562	0.7476238095238095	0.4167532319912298	164	FALSE
100885844	Mir5709	0.8385518940829285	0.9201806898229975	0.007869055586767175	781	FALSE
100885845	Mir5710	0.7767924297924298	0.9054193876047324	3.2684345283289336e-6	892	FALSE
100900	Hscb	0.07794593950086695	0.10342854357613236	0.22452111905459718	3553	FALSE
100910	Chpf2	0.10538065771651248	0.10087406716074368	0.8674836037557435	2611	FALSE
100929	Tyw1	0.007142591236400493	0.025276297878996268	0.05462161655867339	3575	FALSE
100952	Emilin1	0.8356659811314416	0.7218649911816578	0.0017710703127966903	940	FALSE
100972	Rab28	0.059394940584206427	0.06973708067369028	0.5495343484583977	2716	FALSE
100978	Nfxl1	0.03092486016291034	0.03692678074642731	0.5632473694622416	2836	FALSE
100986	Akap9	0.035583816083033654	0.1521922050306001	6.830834862270755e-5	2388	FALSE
100993	NA	0.4312240131953641	0.47590363243595596	0.4542665456790506	1456	FALSE
101023	Zfp513	0.2570015946091008	0.25419616250793625	0.956432608326267	2879	FALSE
101055749	Gm14773	0.7409711538461539	0.7962962962962963	0.6108969892884724	182	FALSE
101055843	Gm12551	0.6009956791224649	0.8260579777365492	1.135036370378966e-5	774	FALSE
101055907	Gm15246	0.21811196321193965	0.2548916027753927	0.560956191187938	5841	FALSE
101055983	Gm14569	0.8288003057395821	0.846360202762079	0.726840225701086	769	FALSE
101056073	Zfp990	0.8468614718614719	0.8575587301587302	0.9090949066628526	148	FALSE
101056084	Cirop	0.7261874407148099	0.8373475335698519	4.7195055058807655e-4	1242	FALSE
101056138	Gm20619	0.7809522166080273	0.9304755125689432	1.0056587605948317e-7	1290	FALSE
101056149	Gm15908	0.0179968335979782	0.03660397485286982	5.444465092427105e-4	10904	FALSE
101056236	Gm29805	0.8066223065090712	0.834744262926203	0.3401622195602224	1266	FALSE
101056408	Gm15816	0.11718494753436953	0.11071016334175318	0.7579204242267313	4353	FALSE
101100	Ttll3	0.8571991424928455	0.929771443916393	6.03866507827549e-4	1211	FALSE
101113	Snx21	0.04564342725930751	0.07286717909943709	0.07683059356273642	4321	FALSE
101118	Tmem168	0.1291834906549693	0.24652994310174994	0.013153426964258044	3128	FALSE
101122	Rpusd3	0.21405474164095722	0.2821094286098121	0.05292562004019863	2524	FALSE
101142	Itfg2	0.1316410863872277	0.1772986501018645	0.21395480501681355	2087	FALSE
101148	Bmt2	0.04992785532509827	0.0631858589185228	0.3809330810790837	3710	FALSE
101197	Zfp956	0.31346484175372985	0.24679919169893652	0.07795762240980615	2473	FALSE
101202	Hepacam2	0.09497713736042852	0.13710421242668777	0.10476276782567821	2220	FALSE
101202683	Dreh	0.671768365814976	0.9104215949820789	1.7475565392447897e-9	607	FALSE
101202684	Uchl1os	0.10989881463676975	0.1514132928138778	0.11737437823656242	4791	FALSE
101206	Tada3	0.014043798312020414	0.005478508925877347	0.026708853848731395	5137	FALSE
101214	Tra2a	0.08811218894264967	0.0909573333742377	0.9148430639329175	2635	FALSE
101240	Wdr91	0.08790981855553694	0.06168893985858107	0.214798369724415	2795	FALSE
101243624	Gm29811	0.8489223203736902	0.9338223914973915	3.064111758991625e-5	1024	FALSE
101314	Brk1	0.16800989860277515	0.18442538659373475	0.6568417282916115	3722	FALSE
101351	Eogt	0.2683114461407477	0.43255137277718103	0.005642223614093797	1153	FALSE
101358	Fbxl14	0.004023637268150167	0.01935945628639493	9.01483340634846e-5	10130	FALSE
101401	Adamts9	0.051024033174866125	0.0727168148241217	0.04728090217318087	4971	FALSE
101434	Ceacam15	0.6515501809136137	0.7925661877394636	0.0031597954633554005	592	FALSE
101437	Dhx32	0.347561414367586	0.6422037189500392	2.280428467728891e-9	1641	FALSE
101471	Phrf1	0.06547468120933318	0.07949764219378415	0.25508248047746246	4846	FALSE
101476	Plekha1	0.11862282206280898	0.1167041123661609	0.9460906459904893	3536	FALSE
101488	Slco2b1	0.9038197451791745	0.7652507397816608	7.481971940305133e-5	1487	FALSE
101488212	Evi2	0.8622657336687842	0.4088997372643696	7.884288209193722e-13	916	FALSE
101489	Ric8a	0.02632712465721959	0.035493080252967185	0.2214891067528194	5279	FALSE
101490	Inpp5f	0.21660981896559953	0.1896776155705729	0.4161206689184661	2150	FALSE
101497	Plekhg2	0.009762401145168072	0.034094716951526584	0.01118514430388367	3269	FALSE
101502	Hsd3b7	0.8139301925371838	0.8996860612479292	2.647905665277502e-4	1767	FALSE
101513	Mob2	0.045909508983236424	0.06502409921821412	0.01906472332327486	4080	FALSE
101540	Prkd2	0.16354741928365268	0.021529304529035315	3.7399341424261055e-18	2811	FALSE
101543	Wtip	0.0491415745083397	0.07746272551676155	0.005867992860873038	5319	FALSE
101544	Zfp575	0.2214880975582942	0.3688584864513062	4.240920361855569e-4	2927	FALSE
101592	Efl1	0.04395881839156386	0.0420192584799106	0.8814537274868325	2971	FALSE
101604	E430018J23Rik	0.1274375821636244	0.12599570354567685	0.9739140995635089	1629	FALSE
101612	Grwd1	0.1748352766467047	0.22522829894492497	0.20585485920987218	1920	FALSE
101613	Nlrp6	0.1765679493619087	0.8897228633244273	5.785165062539353e-47	1211	FALSE
101631	Pwwp2b	0.12568186920343552	0.1568216050499409	0.2838215615732435	7564	FALSE
101669761	Gm15694	0.9362644299295476	0.97506038647343	0.017789553652185583	699	FALSE
101685	Spty2d1	0.13573901024866356	0.10845098284211982	0.3223465613160106	3423	FALSE
101694	Mir9-3hg	0.02316222278256152	0.03209499482974544	0.18854526348736478	6535	FALSE
101739	Psip1	0.038780000646780666	0.055985897921821424	0.08890159127808853	4372	FALSE
101744	Acp7	0.6493791994815487	0.6493723969935882	1	1371	FALSE
101772	Ano1	0.4078897532341874	0.7767722160736866	2.903256864294081e-22	1457	FALSE
101786	A730082K24Rik	0.633811763518967	0.7122725074404762	0.11872727811366379	506	FALSE
101809	Spred3	0.0046908777411357955	0.011926176640195702	0.05057799429930609	4060	FALSE
101831	Faap24	0.133450660743633	0.22808259346706825	0.002114477880132605	2764	FALSE
101835	AW146154	0.1510286374211805	0.1518024905387406	0.9860104884778438	1707	FALSE
101861	Ints4	0.05102653111863638	0.10983151814371177	0.006501994896979961	1253	FALSE
101867	Rrp8	0.14747704080643967	0.1146114186038903	0.28796661193478473	1274	FALSE
101869	Unc45a	0.6411768727618775	0.9060365854407031	4.817485820219639e-12	1219	FALSE
101883	Igflr1	0.03606025928160965	0.05569625819501782	0.19215913453656525	3886	FALSE
101943	Sf3b3	0.018119412044985028	0.02355387380100697	0.426812725373239	3640	FALSE
101966	D8Ertd738e	0.06712589783865248	0.11306247411496757	0.052947588252123944	2017	FALSE
101985	Usb1	0.004487041727359146	0.007805022342120483	0.21977368189817564	8399	FALSE
101994	Champ1	0.22197889227526263	0.25541749886210446	0.5270794288239528	2083	FALSE
102022	Ces2a	0.508412100456621	0.7604166666666666	3.793353621251182e-5	357	FALSE
102032	Smim19	0.0059220270891617985	0.006158342261053493	0.944052575436135	7001	FALSE
102058	Exoc8	0.02429890732227334	0.024937487089444453	0.924252324282982	9707	FALSE
102093	Phkb	0.020005124618940186	0.032446274157572216	0.041876417737667315	4241	FALSE
102103	Mtus1	0.002455856683374616	0.07331276523082086	2.691383077951631e-7	4450	FALSE
102115	Dohh	0.10710237863585431	0.1644904946418186	0.0276091853554481	3310	FALSE
102122	Psme3ip1	0.004557469566501327	0.018896130050969483	0.043294303401047486	5068	FALSE
102132	E230013L22Rik	0.015076599509320521	0.15104107236968475	3.845462033985674e-7	3102	FALSE
102141	Snx25	0.01562936891204584	0.013841978829739615	0.737778295921869	7733	FALSE
102162	Taf5l	0.019334707902223434	0.024619754827071415	0.45986782089829553	5029	FALSE
102182	Prmt9	0.12071582028713054	0.15196297994726177	0.20154597876873276	2427	FALSE
102193	Zdhhc7	0.09254367195202508	0.11341304842087575	0.33558394356147575	4655	FALSE
102209	Snapc2	0.10587371992611815	0.14809856333464674	0.10201025909127415	2682	FALSE
102216272	Ak6	0.011110885991505332	0.015210443133409865	0.561007845630705	3509	FALSE
102238433	Gm28042	0.1735267238606963	0.13142206137819876	0.1448335445505029	2390	FALSE
102247	Gpat4	0.031161966368426785	0.03679436685993811	0.5844690645653822	5097	FALSE
102294	Cyp4v3	0.10716552873577116	0.10490592433478371	0.9366894686977579	2429	FALSE
102308570	Lbhd1	0.8111216536650963	0.9194209062049062	0.0014948885453152554	606	FALSE
102323	Dcun1d2	0.017652195061001644	0.02978824873329569	0.06865020751235902	3938	FALSE
102334	Ankrd10	0.02719638290651334	0.030537821145144108	0.6523871142829343	5873	FALSE
102339	Cog4	0.04644040585392429	0.04373518384704155	0.8601087174914642	3022	FALSE
102371	Myzap	0.19233990746276766	0.24422162932087607	0.2766628720955916	2078	FALSE
102423	Hinfp	0.1485508246051979	0.1932346476721326	0.15409950844906414	4284	FALSE
102436	Lars2	0.0667796438873926	0.0954680511722686	0.1696536070307878	2128	FALSE
102442	Dennd4a	0.049366365715390936	0.04173580588484794	0.6368737963264064	2649	FALSE
102443350	Xndc1	0.046633381098458805	0.10240756397199025	0.016968245341096547	3920	FALSE
102443351	Xntrpc	0.02363961584038387	0.05057671183430815	0.04502179367981555	4212	FALSE
102448	Xylb	0.30871662076105877	0.35976647636241627	0.23770933175803458	2233	FALSE
102462	Imp3	0.040186788918924694	0.053113625907532595	0.3293493798747106	2335	FALSE
102465114	Mir3084-2	0.88922	0.9528985507246377	0.17371071860611081	206	FALSE
102465150	Mir6244	0.8731160572966129	0.9062625325654737	0.21833606578024012	843	FALSE
102465169	Mir195b	0.7580645161290323	0.7967254901960784	0.7391882388310317	113	FALSE
102465170	Mir133c	0.9138935442576747	0.9538658474142345	0.07597089307251281	765	FALSE
102465171	Mir6336	0.7664802259887006	0.779752688172043	0.8777492631441137	277	FALSE
102465172	Mir6338	0.8795949073955847	0.9224021061100025	0.03524535905662321	1512	FALSE
102465173	Mir6340	0.8691316881147166	0.9366989731887062	6.690405747297458e-6	1985	FALSE
102465174	Mir6342	0.8117533416875522	0.9155493827160494	0.060950926610786445	286	FALSE
102465175	Mir6343	0.6907051495016612	0.8129888198757764	0.025593597804218455	286	FALSE
102465176	Mir6346	0.6289937008692664	0.7479725915110531	0.0014525118047775069	1075	FALSE
102465177	Mir6347	0.3249362068635576	0.39182885656970867	0.11692554499963838	1244	FALSE
102465178	Mir6348	0.710373897707231	0.7316381515310086	0.7004656396814195	677	FALSE
102465179	Mir6351	0.8007477468017239	0.8706318814376507	0.005603956704700859	1280	FALSE
102465180	Mir6352	0.7365915360170875	0.650865959629596	0.058089234700749844	809	FALSE
102465184	Mir6358	0.796802936675197	0.8094867636572182	0.7861479126001385	785	FALSE
102465185	Mir6360	0.9076550611501432	0.9149443482443482	0.8206680085377012	586	FALSE
102465186	Mir6361	0.6366828002842928	0.5974742063492063	0.682892912215522	408	FALSE
102465189	Mir6366	0.8035081421540061	0.930166490916491	2.819271959447368e-6	982	FALSE
102465190	Mir6367	0.5748434384385251	0.6379004306532605	0.3055329541798752	1358	FALSE
102465193	Mir6371	0.9175710665552771	0.7409533333333334	5.608973334675612e-4	497	FALSE
102465194	Mir6374	0.7412509363899988	0.9315961706643525	5.6601943882333374e-09	890	FALSE
102465196	Mir6376	0.8208417016281239	0.9322373891785657	1.826211231843117e-6	959	FALSE
102465197	Mir6377	0.8589279056801784	0.8687822411305169	0.8373299262943854	597	FALSE
102465198	Mir7j	0.9098901098901099	1	0.19069848154479724	79	FALSE
102465199	Mir6379	0.814521505376344	0.8928571428571429	0.40753617584952095	105	FALSE
102465200	Mir6381	0.9184272300469484	0.9744814814814815	0.07525981176559542	297	FALSE
102465204	Mir6387	0.8334260175136887	0.7044855422355423	3.2409240742072064e-4	856	FALSE
102465205	Mir6388	0.8664824713747791	0.8341607503607503	0.5899574422868481	396	FALSE
102465207	Mir6390	0.6182947925685426	0.8928689179375454	1.3641544909407079e-6	611	FALSE
102465208	Mir6391	0.8863060980183454	0.9452124731691149	6.47594831951974e-4	2066	FALSE
102465210	Mir6394	0.6484253151260504	0.9162958525345622	8.108041631137806e-12	576	FALSE
102465211	Mir6395	0.8448544002294003	0.7084669861884147	0.0035584941377024316	686	FALSE
102465212	Mir21c	0.840940251572327	0.9034166666666666	0.31257949738784374	188	FALSE
102465213	Mir6397	0.8824156766266141	0.9459709275766968	0.014849405153830458	615	FALSE
102465215	Mir6401	0.6981921806707584	0.8125324727881547	3.6648035380076486e-4	960	FALSE
102465216	Mir6403	0.50133403059853765	0.9480229706622958	1.040079794976912e-33	2180	FALSE
102465217	Mir6404	0.7418568722943722	0.7578415704665704	0.7743840819768519	527	FALSE
102465219	Mir6406	0.8465726551226551	0.8614818627450981	0.8232376044324741	441	FALSE
102465220	Mir6407	0.9148135252170272	0.8869204780857257	0.18112208175337222	1465	FALSE
102465221	Mir6410	0.6811837244626718	0.812323692590934	0.013032941364431347	732	FALSE
102465222	Mir6411	0.7102927272727273	0.803952380952381	0.14484500468588205	362	FALSE
102465223	Mir6412	0.8632340902761956	0.9097736625514403	0.3007645950567452	512	FALSE
102465224	Mir378d	0.6721395146520146	0.7601805555555555	0.23003652001463712	309	FALSE
102465225	Mir6414	0.726503	0.621474358974359	0.23503735778384455	298	FALSE
102465226	Mir6416	0.6539029659618205	0.7375368452116934	0.03593654366392012	1005	FALSE
102465227	Mir6418	0.30697158336514646	0.4569780749682515	2.8809670680274063e-4	3179	FALSE
102465228	Mir6420	0.8176747017092255	0.9393381391335937	8.307140772231832e-6	772	FALSE
102465230	Mir6481	0.9305159806080858	0.9503590047944886	0.3684845731108898	709	FALSE
102465258	Mir6516	0.20450146951998727	0.20628957917390667	0.9706716610686343	3645	FALSE
102465309	Mir7k	0.7806417432470064	0.8075589345839346	0.5880596011564285	563	FALSE
102465310	Mir6539	0.9040568523072676	0.9168119979767707	0.6474498515496016	1347	FALSE
102465311	Mir6541	0.5322879365079365	0.29088425925925926	0.001050623174528882	367	FALSE
102465540	Mir6897	0.8631950714198967	0.9000478156632955	0.11452626953421387	1136	FALSE
102465541	Mir6898	0.805564105861932	0.9402453747233159	1.0625976167434881e-7	795	FALSE
102465542	Mir6900	0.9064347303818179	0.9349335219496914	0.14130859319049932	1136	FALSE
102465543	Mir6901	0.8308402174950904	0.8856198411860177	0.02673002932969499	1359	FALSE
102465544	Mir6902	0.8291149679568797	0.7790165584415585	0.3145138678580685	771	FALSE
102465545	Mir6905	0.8411228608873481	0.9238422884463302	1.8245099319296392e-4	1519	FALSE
102465546	Mir6906	0.4356073710408244	0.6030630860390849	3.597780541589715e-5	2198	FALSE
102465547	Mir6907	0.8623214416292864	0.9585017565280723	3.9145034003412035e-6	1242	FALSE
102465549	Mir6910	0.5539043236920471	0.9072496747343417	7.992461393374446e-20	2878	FALSE
102465550	Mir6912	0.7577023466588282	0.8572005385487528	0.006417773128469468	690	FALSE
102465551	Mir6914	0.8374324387235823	0.9515517279072132	1.0296632945738295e-8	1663	FALSE
102465552	Mir6916	0.9225289527907949	0.9492834540006573	0.10204965698547	1597	FALSE
102465553	Mir6917	0.3225486239950526	0.6942415837529474	5.896952602043449e-18	1011	FALSE
102465555	Mir6921	0.8074330010068623	0.9097407552050276	4.1375167007917464e-7	2037	FALSE
102465556	Mir6922	0.8783714736602938	0.9324534972182577	6.815667288190806e-4	1831	FALSE
102465557	Mir6925	0.8771968684375401	0.9383506767068548	1.701388485458266e-4	1942	FALSE
102465558	Mir6926	0.8833214225283055	0.9435259880959169	6.614568254537108e-5	1975	FALSE
102465559	Mir6927	0.873825422549822	0.9468698352256372	6.480712060872154e-7	2123	FALSE
102465560	Mir6929	0.8163996788319705	0.8586140873015873	0.23293210056297053	811	FALSE
102465561	Mir6930	0.7557952009281723	0.9321831155021171	2.6597031745004306e-15	1777	FALSE
102465563	Mir6934	0.8351570638844008	0.93499011711035	1.4449950859759204e-5	1142	FALSE
102465564	Mir6935	0.0034444306626234466	0.008638751392651625	0.04723437064976464	9605	FALSE
102465565	Mir6936	0.07132268782564061	0.08276648157273904	0.6258301705631253	3653	FALSE
102465569	Mir6944	0.5211841226297854	0.6439336958304446	0.0014218341683640428	1880	FALSE
102465570	Mir6945	0.8621776532250212	0.8927200738088505	0.21125277065857756	2457	FALSE
102465572	Mir6949	0.7742093163247009	0.8537565394922538	0.022546199731339794	906	FALSE
102465573	Mir6950	0.6522296179019393	0.809632222516046	7.656543542269714e-4	1001	FALSE
102465575	Mir6953	0.05879382876457815	0.04977723492590107	0.45729017254242427	4662	FALSE
102465576	Mir6954	0.8786279345716765	0.9331820893786944	0.0025088825627466683	1549	FALSE
102465577	Mir6956	0.8203149720440459	0.9359996205567451	7.528846138962411e-10	2433	FALSE
102465578	Mir6958	0.9091064376587513	0.9525235691635204	0.0035552307770211743	2021	FALSE
102465581	Mir6964	0.8527966589861751	0.8243712522045855	0.6922316361061547	403	FALSE
102465582	Mir6965	0.9076845704840838	0.8756096796559842	0.3651666288070211	1808	FALSE
102465583	Mir3547	0.5936965921034421	0.8773555923716831	1.671744992897421e-24	2399	FALSE
102465584	Mir6968	0.7929099192342121	0.9018484237087888	2.9230734314603023e-5	1678	FALSE
102465587	Mir6972	0.7904703364203364	0.7156912636912637	0.09082743148107726	1076	FALSE
102465589	Mir6975	0.06579102212797724	0.08637506220967066	0.25938308025713924	3453	FALSE
102465590	Mir6977	0.938962504093005	0.9567061935539204	0.10560241270970584	2297	FALSE
102465591	Mir6978	0.7028800043753811	0.8064483745421246	0.0035776107471630013	897	FALSE
102465592	Mir6979	0.9032873223457739	0.9432745810664823	0.024825069357952447	1482	FALSE
102465593	Mir6982	0.8166309692294155	0.9429287481048635	1.578921774136246e-10	1766	FALSE
102465595	Mir6985	0.8036829132348207	0.8540811403544946	0.07400510517088806	1487	FALSE
102465596	Mir6987	0.915057615531351	0.9559154792340276	0.04310977857875113	1158	FALSE
102465597	Mir6988	0.8707422074507071	0.9348506666340237	6.355624710719571e-5	2013	FALSE
102465598	Mir6989	0.9215789289142059	0.905210628317184	0.5609848608265575	1552	FALSE
102465599	Mir6992	0.2631175509350835	0.3476895823192258	0.023542551767538077	3266	FALSE
102465600	Mir6993	0.374081007712933	0.7815484143747153	1.8497634276763313e-13	1147	FALSE
102465602	Mir6996	0.8960228122006045	0.944022448209574	8.649132894058281e-4	2028	FALSE
102465603	Mir6997	0.8936172559466677	0.9201547619047619	0.3021536937233256	883	FALSE
102465604	Mir6999	0.83776728768654	0.79807744997129	0.34562907995951453	2196	FALSE
102465605	Mir7001	0.8378664646304911	0.8973128254944045	0.013869629485558395	1390	FALSE
102465607	Mir7003	0.902271483023846	0.9475832922824302	0.02484973946244683	1054	FALSE
102465608	Mir7006	0.8814208630832517	0.927583010873347	0.014194766713090457	1584	FALSE
102465609	Mir7007	0.7013025893859227	0.26536836734693875	7.13439645445105e-10	486	FALSE
102465610	Mir7008	0.7632805818288274	0.944702058207493	4.311812948333805e-7	984	FALSE
102465611	Mir7011	0.20163487359504853	0.3737386182827589	0.0034104178385009486	1422	FALSE
102465612	Mir7012	0.8896720324662086	0.957901166046181	2.739693067838999e-6	1771	FALSE
102465613	Mir7013	0.8063893488455989	0.8724315837711671	0.03544887139123504	724	FALSE
102465614	Mir7015	0.872973880597015	0.7318505747126437	0.02400309881076537	281	FALSE
102465616	Mir7018	0.8464769080852672	0.8046180270967422	0.25481046039030403	1202	FALSE
102465617	Mir7020	0.6044103798614273	0.7480397678492261	7.335345103109271e-6	2215	FALSE
102465619	Mir7022	0.898509941036675	0.9337604515709984	0.21925593388970893	1155	FALSE
102465621	Mir7027	0.8269981905130055	0.9292429241765	7.636881472053373e-11	1953	FALSE
102465622	Mir7028	0.5862387062956346	0.9371592122994797	1.2866016987948726e-30	2558	FALSE
102465623	Mir7030	0.7700630406420539	0.9336909874513484	2.969344969239565e-11	1404	FALSE
102465624	Mir7031	0.7775159125501592	0.5669766806722689	2.4245014354837792e-4	760	FALSE
102465626	Mir7035	0.9151479583920913	0.9787388094229004	2.2893000391659533e-5	1027	FALSE
102465627	Mir7036	0.8826536532944715	0.9174032356772734	0.054611691547122566	1961	FALSE
102465628	Mir7037	0.8994640819144741	0.9441318768690644	0.0025924346390785325	2421	FALSE
102465629	Mir7039	0.89396052627831335	0.9256836599184087	0.30535545877942427	1227	FALSE
102465630	Mir7040	0.6888200424471759	0.8831543772203061	7.101175570770986e-11	2213	FALSE
102465636	Mir7051	0.9445900008488244	0.9528769841269841	0.7746596149589055	674	FALSE
102465638	Mir7055	0.6409945622681671	0.7478430772767711	7.95702325238187e-4	2592	FALSE
102465639	Mir7056	0.7429575685425686	0.8512297763797764	4.082495731146534e-4	869	FALSE
102465640	Mir7057	0.8587579546256404	0.8517761500784377	0.8797126696986045	902	FALSE
102465641	Mir7059	0.7328343609757116	0.8365823809833097	0.008525756992542344	1237	FALSE
102465643	Mir7062	0.8268019137799266	0.9199455309665432	4.1204742337560555e-6	1474	FALSE
102465644	Mir7064	0.9044655640437993	0.9425010593122048	0.05743818991906229	1014	FALSE
102465645	Mir7065	0.8830666648832788	0.9647906543827403	9.410037166004362e-7	1278	FALSE
102465646	Mir7066	0.5609371943783915	0.6653816402116403	0.079904882001022845	622	FALSE
102465647	Mir7068	0.8594575336923669	0.9374103451922079	3.9361044835256836e-5	1479	FALSE
102465648	Mir7070	0.5235610755822387	0.7716560078576885	6.909941277760049e-12	1108	FALSE
102465649	Mir7071	0.039640819108609136	0.054353566086155145	0.17275277356142613	5272	FALSE
102465650	Mir7073	0.7276320921985816	0.9501190476190476	8.346677378632782e-6	287	FALSE
102465651	Mir7074	0.7481217481480965	0.8834895262184128	1.4451901836818728e-4	1441	FALSE
102465652	Mir7075	0.014249788389262235	0.026361516659578803	0.023405796096771424	4745	FALSE
102465654	Mir7079	0.36720111594758925	0.4957202990496094	0.05321610786928108	1372	FALSE
102465655	Mir7080	0.6352936358797625	0.7353536536532185	4.8084573488620856e-4	1949	FALSE
102465656	Mir7082	0.8390405427905427	0.9467331662489558	1.7683720926789525e-6	861	FALSE
102465657	Mir7083	0.869656415432112	0.8602526256658083	0.7640506834574952	1809	FALSE
102465658	Mir7085	0.6869011756503062	0.9072058396663482	4.858859785830705e-15	1732	FALSE
102465660	Mir7089	0.7543617111341817	0.9003012812103721	3.913964909452184e-8	977	FALSE
102465661	Mir7090	0.7656220730580281	0.9353397012709512	6.059500997038557e-11	976	FALSE
102465662	Mir7092	0.7743960137085137	0.8208856911976912	0.37578635845663855	539	FALSE
102465670	Mir7115	0.8611700399884434	0.35024736996825157	2.1138976722042646e-11	1428	FALSE
102465671	Mir7116	0.8603884335036863	0.9351880859990204	6.41117320279133e-5	1358	FALSE
102465672	Mir7118	0.8908814613873729	0.8968295029039822	0.8308178670499516	1156	FALSE
102465673	Mir7119	0.8767430339501768	0.9030734427609428	0.6022443673959211	610	FALSE
102465697	Mir7210	0.9040143000192296	0.9179667512226336	0.6292731279262066	913	FALSE
102465699	Mir7213	0.8485558113401009	0.9029642543640093	0.007784559327030119	1418	FALSE
102465700	Mir7214	0.19067728089538877	0.8109643840115165	1.88803045543117e-52	3099	FALSE
102465702	Mir7219	0.9236420481875027	0.943820202020202	0.49898789538541494	831	FALSE
102465703	Mir7220	0.7573561737547583	0.6209470184624596	3.661989452344814e-4	1419	FALSE
102465704	Mir7222	0.7251562076812077	0.8738502771351455	2.0153251938791214e-7	1065	FALSE
102465705	Mir7223	0.8472262703225594	0.7452280615218115	0.013608454235274882	896	FALSE
102465706	Mir7224	0.7712040816326531	0.7947368421052632	0.8240641077444443	200	FALSE
102465707	Mir7227	0.8817526910479292	0.921422416713721	0.1948221184286672	700	FALSE
102465708	Mir7228	0.4790500072349397	0.4688165231591348	0.8387632277513173	2036	FALSE
102465709	Mir7229	0.34565748759928494	0.4910905982884505	0.014304695794684848	1662	FALSE
102465710	Mir7231	0.8115274524039013	0.9377053678202003	4.6738010241521607e-7	1240	FALSE
102465711	Mir7232	0.6167491078710513	0.713418418818024	0.11010300195690115	892	FALSE
102465712	Mir7234	0.7949724907443969	0.8726916979833036	0.0012732227936827478	1787	FALSE
102465713	Mir7236	0.07668856028012745	0.09264853263899854	0.3145802234123628	4559	FALSE
102465714	Mir7238	0.020382597646332885	0.024756440528716037	0.4616774889730252	6101	FALSE
102465716	Mir7242	0.5732529020582592	0.6984872004872005	0.003104744253284449	863	FALSE
102465755	Mir7646	0.811645062453886	0.9292509258418349	2.6891409770714905e-4	631	FALSE
102465756	Mir7647	0.07261081128755235	0.06549780226548682	0.6282865497374143	5307	FALSE
102465757	Mir7649	0.5507246376811594	0.5384615384615384	0.9373238529774581	77	FALSE
102465758	Mir7650	0.6074836956521739	0.9356060606060606	1.697706443820292e-6	187	FALSE
102465759	Mir7651	0.8800897682939416	0.9266744376341901	0.014435994887350695	1649	FALSE
102465761	Mir7653	0.004444935903891907	0.007645825240284154	0.44245220469314456	6643	FALSE
102465762	Mir7654	0.006853974911999629	0.016525455696455478	0.19204484016336187	7175	FALSE
102465764	Mir7657	0.8947055379594395	0.9461516621238844	0.01510934349074009	795	FALSE
102465766	Mir7661	0.7252177823531482	0.941901420890937	5.151746535243762e-12	758	FALSE
102465767	Mir7662	0.45584611634487165	0.6313218057953395	2.840950603112505e-4	1673	FALSE
102465768	Mir7663	0.21657451561459845	0.27845373573045606	0.10658280435282019	2638	FALSE
102465770	Mir7668	0.055042636516387515	0.062032236590092625	0.7791912412971299	1451	FALSE
102465771	Mir7669	0.8671052631578947	0.9275919540229886	0.2375931561099886	262	FALSE
102465772	Mir7671	0.08520493226392194	0.11606129418144322	0.18652036550972242	2485	FALSE
102465773	Mir7672	0.039130465596048186	0.040021657437869555	0.9463618316001915	4997	FALSE
102465774	Mir3569	0.00405557434249912	0.008533644129325432	0.08163626059484959	10232	FALSE
102465775	Mir7675	0.9213843296183721	0.9493650793650794	0.44369974656695194	327	FALSE
102465777	Mir129b	0.062039093435153674	0.07856442338894003	0.10886592274809376	5342	FALSE
102465778	Mir1191b	0.21207287240292097	0.49790150332303684	5.5671105251748296e-8	2456	FALSE
102465779	Mir7677	0.8353742297802312	0.9385299831687014	3.6872784536808628e-9	2007	FALSE
102465780	Mir7678	0.6779865033436557	0.8330277284160068	4.213472952773962e-10	2341	FALSE
102465781	Mir7680	0.3738226558726901	0.9123646834156257	1.0515963631496493e-36	1377	FALSE
102465784	Mir7683	0.8032798149815755	0.8627627628852629	0.08579336596760033	907	FALSE
102465789	Mir290b	0.3205819497764899	0.423627725705071	0.006065737490373081	2901	FALSE
102465790	Mir1258	0.8357642619872722	0.8326138510554919	0.9305519545109185	1648	FALSE
102465791	Mir7688	0.08298558142131778	0.24379730662745017	1.086738679261893e-4	1480	FALSE
102465792	Mir7689	0.824365485291412	0.7532914598951185	0.024421554771674542	1024	FALSE
102465883	Mir8090	0.6646957544305098	0.5860081862815946	0.3231788217418348	1960	FALSE
102465884	Mir8091	0.9361848311757391	0.9633869549765087	0.11997804506071774	1170	FALSE
102465885	Mir8093	0.9162437482256982	0.9661208091791723	1.7222763214203932e-5	2057	FALSE
102465886	Mir8094	0.6933192721520339	0.7811254890496948	0.021541175972245436	1607	FALSE
102465887	Mir8095	0.8876823679618993	0.8762353661732145	0.6965798513903988	1238	FALSE
102465888	Mir8097	0.7919359334878084	0.6278778708673457	1.529074448398544e-4	1117	FALSE
102465889	Mir8098	0.04625719654405299	0.056531044006225446	0.44262828663504034	4113	FALSE
102465891	Mir497b	0.8860118481225758	0.7992756425271771	0.0059512420443746245	1659	FALSE
102465892	Mir8101	0.040763695251626285	0.0403305376998479	0.9815990233740994	3788	FALSE
102465893	Mir8103	0.24950000725769955	0.7535146928468357	1.189893994226464e-18	673	FALSE
102465894	Mir8105	0.15340856589785118	0.1468120196769275	0.8300105270602093	3001	FALSE
102465895	Mir3535	0.8282723214285714	0.8842592592592593	0.304676459275541	254	FALSE
102465896	Mir8106	0.49091666936766937	0.9304288119288119	4.895252280045304e-26	882	FALSE
102465897	Mir1668	0.46898630914683165	0.6286445014850413	1.2119927927202501e-5	1795	FALSE
102465899	Mir8110	0.3843192184349305	0.5990061833568335	7.29078767971924e-5	997	FALSE
102465900	Mir8112	0.007903906778795286	0.10451541557771585	1.0055202485777436e-5	4156	FALSE
102465904	Mir8118	0.9250775	0.9215769230769231	0.9484614958142532	298	FALSE
102465905	Mir8120	0.10147703061202461	0.08555794109022669	0.634830006867861	4240	FALSE
102465961	Mir6341	0.443030612244898	0.6418141025641025	0.02232240681789202	204	FALSE
102465962	Mir6362	0.9498795518207283	0.951559934318555	0.9650649581239976	352	FALSE
102465963	Mir6382	0.6839910714285714	0.8208449633699634	0.01583973137276371	311	FALSE
102465964	Mir6419	0.6496771428571428	0.9080731182795699	2.095492884657518e-6	328	FALSE
102465968	Mir6537	0.7312044218636302	0.9574536782519395	5.896222003520862e-24	2737	FALSE
102465979	Mir6915	0.8535255502100865	0.8676078490729419	0.6146459214785515	1633	FALSE
102465980	Mir6937	0.7940213228860097	0.818151108659787	0.45250270766494866	1142	FALSE
102465981	Mir6959	0.903550983428089	0.9121710797882673	0.7405757178809604	1039	FALSE
102465982	Mir7002	0.8603023299350222	0.9103498734598735	0.17095208515807592	708	FALSE
102465983	Mir7023	0.8658612898750367	0.9226957273374199	0.013442422283992294	1983	FALSE
102465984	Mir7067	0.32901749724166635	0.45039133313580026	0.01297012928930348	3320	FALSE
102465989	Mir7664	0.8146385304143159	0.8712091403196397	0.02932029475260047	1628	FALSE
102465990	Mir6715	0.41913088476513327	0.7999129698371814	1.5776146097287488e-24	2070	FALSE
102465996	Mir8100	0.822708583018544	0.9302659371492705	4.480383962287249e-4	849	FALSE
102465997	Mir8119	0.8664571941132633	0.2429670641192313	6.222469578270701e-14	1352	FALSE
102466147	Mir6237	0.7323760233918128	0.7206666666666667	0.9030762201000776	234	FALSE
102466152	Mir6357	0.8284470525912834	0.9246212121212122	0.1058597902690324	429	FALSE
102466153	Mir6365	0.7773296035093654	0.8771877459458105	0.0011428026506573742	808	FALSE
102466155	Mir6378	0.6887806797608885	0.8503084550911876	7.144582884246547e-6	1164	FALSE
102466157	Mir6402	0.13236062402795298	0.23638295655306452	7.130144107526804e-5	2840	FALSE
102466159	Mir6415	0.8437141416784274	0.9494376159554732	2.705217380282991e-5	605	FALSE
102466206	Mir6903	0.8026449769806913	0.9172399370691038	4.786694367981392e-4	718	FALSE
102466207	Mir6911	0.8801054435744099	0.9232814982288666	0.07685665467782735	1366	FALSE
102466208	Mir6924	0.61930807159534	0.886680867868515	3.5807254051112936e-12	1213	FALSE
102466209	Mir6947	0.901119231804197	0.9586773884182092	5.632495333190279e-4	1602	FALSE
102466210	Mir6955	0.8095164047096122	0.6966529386440539	0.002544632518440792	1208	FALSE
102466211	Mir6967-1	0.7396767147667148	0.9506912442396314	2.5799591259477076e-12	673	FALSE
102466212	Mir6983	0.46399671866875813	0.8629621238136863	1.9331467790946442e-17	919	FALSE
102466213	Mir6990	0.8279202240211523	0.9107977867053946	5.364212718526364e-4	1231	FALSE
102466214	Mir6998	0.9098923360888141	0.8913440107817986	0.47120166345517167	1366	FALSE
102466219	Mir7061	0.8801518101761252	0.9496801346801347	0.016330215527082578	496	FALSE
102466220	Mir7069	0.8904746825259888	0.9522251233808926	2.9213718116477376e-4	1528	FALSE
102466221	Mir7084	0.9022960784464074	0.919917945690673	0.5322199744545121	882	FALSE
102466228	Mir7218	0.8239014055314815	0.8930439614593263	6.734932151858695e-4	1619	FALSE
102466229	Mir7225	0.7644624243808087	0.883399597448942	4.6207678216193776e-7	1756	FALSE
102466236	Mir7658	0.9236081585095826	0.9427730669916741	0.16673139322830074	2274	FALSE
102466237	Mir7666	0.00584672515972555	0.017288493505144106	4.881126001562537e-4	7029	FALSE
102466238	Mir7673	0.8410997101113172	0.9058450216450217	0.07437203172287611	498	FALSE
102466241	Mir7243	0.5706439075015162	0.6746616780045351	0.04880836247518697	657	FALSE
102466254	Mir3473f	0.85411017881048	0.8598301587301588	0.9148430639329175	626	FALSE
102466255	Mir1291	0.8803118109558788	0.9220709134719197	0.03087028906677634	1510	FALSE
102466256	Mir8102	0.026437480884491698	0.010525591365350128	0.0020671230541348946	6721	FALSE
102466257	Mir8114	0.11128493538021168	0.10747432158252218	0.8825080632327278	3157	FALSE
102466272	Mir7045	0.0046950669002565155	0.029860076701141318	7.711149689854855e-5	5902	FALSE
102466619	Mir6238	0.7573479182930003	0.8049795386904762	0.38062942510274644	443	FALSE
102466620	Mir6240	0.8210165675179921	0.8067248073901766	0.713209054272361	1728	FALSE
102466627	Mir6335	0.8114087301587302	0.9411764705882353	0.02530323688634941	195	FALSE
102466630	Mir6345	0.8915535128066377	0.9392174213174214	0.051595033044109034	853	FALSE
102466635	Mir6368	0.8591291441997922	0.9349706923631924	0.0012977868065799	1265	FALSE
102466636	Mir6373	0.6228174603174603	0.7230769230769231	0.4353844200638915	119	FALSE
102466639	Mir6385	0.7958862040620934	0.9209470359295712	7.612090963516398e-9	2145	FALSE
102466640	Mir130c	0.7166346089466089	0.9280631235431236	1.7810261603491278e-4	493	FALSE
102466642	Mir6392	0.057320540798740084	0.079305528482911	0.13253013999274826	4925	FALSE
102466643	Mir6396	0.5673096088849306	0.7972163487992487	7.351906958595432e-13	1729	FALSE
102466644	Mir6400	0.28667201339484255	0.9382576232584802	2.1542914594008793e-30	999	FALSE
102466645	Mir6405	0.6837803466434064	0.8133360544217687	0.004598456545028901	628	FALSE
102466646	Mir6409	0.8617163458959659	0.9354904773969991	1.9469797201514033e-4	1488	FALSE
102466647	Mir6413	0.7572243867243867	0.7116181818181818	0.5493813739869489	333	FALSE
102466648	Mir6417	0.828297707552036	0.9434965570331102	3.844253466399834e-7	1085	FALSE
102466649	Mir451b	0.8238350317633842	0.9467292799472731	1.4725500896812622e-8	1127	FALSE
102466676	Mir6538	0.035778978700783025	0.048921390969293946	0.10416263880886507	5520	FALSE
102466677	Mir3473e	0.9513031884725597	0.9406332568293775	0.6307219169761317	877	FALSE
102466760	Mir6899	0.8840758789789618	0.9031801932050577	0.5303982409831353	1147	FALSE
102466761	Mir6904	0.8977034728136634	0.929190726552859	0.2062602924452877	951	FALSE
102466762	Mir6908	0.9148114366853803	0.9454786797286797	0.10239601510024252	1012	FALSE
102466763	Mir6913	0.45140545345895794	0.6190801408412094	3.318504987667448e-5	2509	FALSE
102466764	Mir6918	0.8187725190012433	0.9503513283401939	4.67703762721876e-9	991	FALSE
102466765	Mir6919	0.2880136357426631	0.7719050040776323	5.813798340868924e-20	3138	FALSE
102466766	Mir6923	0.737127351472899	0.9038563846947443	1.006456237160107e-12	2352	FALSE
102466768	Mir6933	0.9418110182465583	0.9571323556861575	0.3359689750139	1912	FALSE
102466769	Mir6938	0.8827841780539148	0.928828900568031	0.0527071845478637	796	FALSE
102466770	Mir6943	0.3786100215270177	0.9115785460027346	2.892360127358148e-37	2005	FALSE
102466771	Mir6948	0.8293874548063533	0.9019808690175148	1.0387296364597294e-4	2239	FALSE
102466772	Mir6952	0.8762621972839361	0.9781112974315656	1.9181721754244022e-14	2288	FALSE
102466773	Mir6957	0.42478235189409613	0.9130253909369446	7.147371637239203e-32	1769	FALSE
102466774	Mir6962	0.7858039849098777	0.9233463179259326	1.973590538494185e-8	1336	FALSE
102466775	Mir6963	0.9392624181396853	0.9386006860098965	0.982221254691396	1284	FALSE
102466776	Mir6966	0.819266614093622	0.9145075985427696	1.093503277084198e-8	1741	FALSE
102466777	Mir6971	0.876412453071866	0.9112702789577183	0.09970691967258936	1607	FALSE
102466779	Mir6981	0.7988238306008728	0.9420712256183986	1.3278741369834492e-10	2173	FALSE
102466780	Mir6986	0.3756901232080393	0.42467150125205433	0.4295992187866848	2957	FALSE
102466782	Mir6995	0.9154114425864613	0.9555358893584325	0.004426627713109411	1782	FALSE
102466783	Mir7000	0.6042233887387078	0.6549774415691301	0.25312040325905816	1400	FALSE
102466784	Mir7004	0.9242953977574855	0.838017537378991	3.6506432454291426e-4	1899	FALSE
102466785	Mir7005	0.8834994251941957	0.9369915095723378	0.0010125691348537868	2224	FALSE
102466786	Mir7009	0.11947594867230522	0.11042101217222478	0.6999616641756181	4036	FALSE
102466787	Mir7014	0.8990757098919573	0.9448060475114853	0.002598668758687946	2955	FALSE
102466790	Mir7029	0.8186311650885786	0.8831313038585251	0.04211821350717542	1604	FALSE
102466791	Mir7034	0.7558871686227662	0.9340077301470391	1.2305266183625932e-12	3107	FALSE
102466792	Mir7038	0.9021335934987417	0.9544156047562323	1.9945507355741032e-4	1673	FALSE
102466793	Mir7043	0.8202903631553632	0.8805179253929254	0.08745395704267606	776	FALSE
102466794	Mir7048	0.07654885792041556	0.17876122932629915	0.012011850024601128	3781	FALSE
102466795	Mir7049	0.8700178348092588	0.7780533129076792	0.02354807216282225	1527	FALSE
102466796	Mir7053	0.8828067714146006	0.9380086809101743	7.666271964658368e-6	2951	FALSE
102466797	Mir7058	0.8533424975599675	0.5244710994075144	1.165500072234514e-9	2550	FALSE
102466798	Mir7063	0.9195744225571649	0.9678582251082251	0.02875040706759509	776	FALSE
102466799	Mir6769b	0.6360254187719131	0.754149027958033	1.662052090578773e-4	1341	FALSE
102466800	Mir7072	0.7412640430030674	0.8985161696328363	9.141588269291144e-8	1078	FALSE
102466802	Mir7081	0.9219252636829667	0.9567226999650149	0.02997140526514528	1353	FALSE
102466803	Mir7086	0.7526115405790651	0.6240933147262094	0.002038515415545033	1129	FALSE
102466804	Mir7091	0.5457193915673367	0.4989051598575036	0.48255330149941067	687	FALSE
102466805	Mir7093	0.26302016953246915	0.30913894214450904	0.3759653346241789	3393	FALSE
102466808	Mir7117	0.8796374626939291	0.9208903808297908	0.10671395609738395	1076	FALSE
102466817	Mir7211	0.8393992780739252	0.9221647112799495	1.2036923174516805e-5	2250	FALSE
102466818	Mir7216	0.7210269840708171	0.917601681264472	2.111896555523354e-12	1317	FALSE
102466819	Mir7221	0.6674415343915344	0.8125885416666667	0.0016772464151841554	497	FALSE
102466821	Mir7230	0.7411815407343151	0.8649548148631848	4.880587682707677e-5	1546	FALSE
102466823	Mir7240	0.014864881808558763	0.09075127254249364	5.374069741442445e-6	7538	FALSE
102466824	Mir7241	0.8751438503626003	0.8477288806431663	0.4493867112621844	718	FALSE
102466836	Mir7578	0.8788197527885028	0.9032897533752797	0.40737739944127627	1044	FALSE
102466838	Mir7648	0.09876724375594793	0.08797745352337347	0.5573794595641909	3118	FALSE
102466839	Mir219b	0.863541263736945	0.8992379272841209	0.22310623768003573	2095	FALSE
102466840	Mir7655	0.0030654255938285203	0.008162964093326891	0.0795606882501492	7020	FALSE
102466841	Mir7660	0.28811749524909436	0.1534776637046293	3.4322861760806638e-6	1951	FALSE
102466842	Mir7665	0.862687269377448	0.8721116792929293	0.7913007333536075	827	FALSE
102466844	Mir7674	0.9157383693836849	0.9116278686434469	0.8689851778070029	1834	FALSE
102466846	Mir7679	0.900892701863354	0.9379675925925925	0.5956498134815014	262	FALSE
102466847	Mir7682	0.943013181645848	0.9270444011544011	0.5681459367507691	768	FALSE
102466848	Mir219c	0.035874985672693795	0.05919610298088261	0.133615245194647	7456	FALSE
102466849	Mir7687	0.0042985784567880995	0.009947458461546889	0.11893265025363751	9266	FALSE
102466881	Mir8092	0.2275840971740988	0.29169519619432444	0.18939113701164864	3746	FALSE
102466882	Mir8096	0.7720073087000718	0.25349140359728595	1.3736975414382988e-18	1172	FALSE
102466883	Mir142b	0.7566277924234203	0.04947486899065846	4.518335211562317e-31	1609	FALSE
102466885	Mir8107	0.8673399997580816	0.9098574597396628	0.017687853742098435	2221	FALSE
102466886	Mir8111	0.14348856250770659	0.16376904064843822	0.652975660804465	2084	FALSE
102466887	Mir8116	0.12296530958079983	0.15187918168044043	0.28716296730330243	1786	FALSE
102466907	Mir6399	0.6540892158791891	0.8589778268326655	1.049682277126449e-6	852	FALSE
102466913	Mir6980	0.7398596168982275	0.9040863121383667	9.966309429534532e-12	1682	FALSE
102466914	Mir7088	0.8689927223006064	0.9165709644363482	0.041894201792370085	1418	FALSE
102466915	Mir7237	0.8076288317666728	0.9076444374351207	3.814892404928203e-8	1773	FALSE
102466987	Mir6896	0.5954904628358778	0.907251591251024	1.0031393399796646e-18	1673	FALSE
102466988	Mir6931	0.8776306570076289	0.9579330184287064	3.1681985302847836e-7	1962	FALSE
102466989	Mir6940	0.8904304823216291	0.9512075442461494	3.631890798283261e-5	2299	FALSE
102466991	Mir7010	0.6290046789321789	0.9005924603174603	9.331445695846201e-8	540	FALSE
102466992	Mir7041	0.7420834338363101	0.9078912918423488	2.375083689112877e-12	1525	FALSE
102466996	Mir7233	0.7533374809014515	0.8984088607919858	3.268123704027194e-6	1078	FALSE
102466999	Mir7036b	0.056768063838075616	0.07839535822707124	0.14587991646203416	5499	FALSE
102467000	Mir292b	0.45789205569626446	0.5967275546404035	0.0020671230541348946	1701	FALSE
102467006	Mir8108	0.6091573347054265	0.965027014721866	6.987147003528096e-18	1493	FALSE
102502	Pls1	0.0631302083307377	0.18110106631353065	1.8243372347845514e-7	2531	FALSE
102545	Cmtm7	0.1442330656840618	0.1199957454760347	0.24292940898592838	3737	FALSE
102566	Ano10	0.030548536382975326	0.027946718525675367	0.7620243376257505	2995	FALSE
102570	Slc22a13	0.8904716480402224	0.9068613981917089	0.5450144378518414	1281	FALSE
102577427	Esp5	0.8525745798319327	0.9433333333333334	0.10097587825059082	211	FALSE
102577428	Gm44501	0.74341455453149	0.8322958333333333	0.09167383502038871	435	FALSE
102607	Snx19	0.09366781445540621	0.12214275789117875	0.2091583337531967	3268	FALSE
102614	Rpp25	0.09366675729251162	0.11643593331219691	0.26138959438896386	4157	FALSE
102631518	Gm14662	0.2612538081750271	0.2859343217986348	0.5980150863262675	11416	FALSE
102631612	E130101E03Rik	0.42370530087656955	0.8055393450635386	2.582493077156618e-13	595	FALSE
102631697	Gm14664	0.7759034370199692	0.8861306022408963	0.0038966632911585984	408	FALSE
102631757	Gm15318	0.3117051073505619	0.911237765409194	1.0808444220352771e-30	619	FALSE
102631981	Gm30173	0.8419728348393603	0.8255981491626653	0.7063351497357555	705	FALSE
102631993	Gm15756	0.8036355326495287	0.8743712606783195	0.021506683174147636	1106	FALSE
102632	Acad11	0.062148719705688915	0.0713307936224606	0.5850916343180056	5516	FALSE
102632039	Gm30214	0.7062513516177309	0.7123201413485505	0.9315713174340018	721	FALSE
102632156	2610318M16Rik	0.4262927081905023	0.8167418086963542	4.499603206703735e-15	860	FALSE
102632192	Gm30332	0.7802341853909192	0.7850543661704652	0.9303919040814197	774	FALSE
102632231	Gm2245	0.875014428416842	0.9560179045220774	4.808514589683826e-6	1270	FALSE
102632246	Gm12354	0.48827074596410536	0.9467	6.175458456953387e-18	546	FALSE
102632251	Gm16143	0.42795207169565713	0.8191715778989386	5.060566358341046e-18	1473	FALSE
102632284	Gm30400	0.22167822718345467	0.33631126768588804	0.0027084752390088033	2011	FALSE
102632302	Hoxb3os	0.19368328827776868	0.26072083927266926	0.14853350959927517	1596	FALSE
102632423	Gm30498	0.6981970760233918	0.8868793103448276	7.099160712549457e-4	247	FALSE
102632430	Gm30505	0.7939475585422084	0.8711302681529302	3.661989452344814e-4	1772	FALSE
102632463	Prox1os	0.006061690647436719	0.022551980703845762	0.003681290244973856	5741	FALSE
102632477	Gm30539	0.4666747634803086	0.5673139853255845	0.03110753579117799	2357	FALSE
102632488	Gm29508	0.3152960283498813	0.42243374539262024	0.006475891508338364	2756	FALSE
102632515	Gm30570	0.5766097633427179	0.7239979195134367	0.0012217118401010568	902	FALSE
102632690	Gm10646	0.7962898345935111	0.8090888937859526	0.7970876443574213	846	FALSE
102632730	Gm30726	0.7678820210426828	0.8439516389830991	0.09750201331127774	959	FALSE
102632813	Gm15486	0.7354459935897436	0.9332118612596554	1.522236008327285e-11	816	FALSE
102632837	Rnf212b	0.857842154013552	0.8773992030646209	0.41333086185089196	1588	FALSE
102632897	Gm30853	0.6900055555555555	0.7851288998357964	0.1851139506083871	289	FALSE
102632938	Gm15939	0.32037624213986454	0.25756591897998166	0.15101884412918753	1664	FALSE
102632940	Gm11482	0.8008939682539683	0.8883765432098766	0.037057819949093795	377	FALSE
102632990	A730098A19Rik	0.4209398144412166	0.5203381700456629	0.02113826055276935	1519	FALSE
102633000	2310043M15Rik	0.8939991142117015	0.8176070332919018	0.01605597009572766	1442	FALSE
102633035	Gm28979	0.7262179242817235	0.7676909990462467	0.3364471018132732	1091	FALSE
102633151	M5C1000I18Rik	0.06199439961458314	0.08489995364664765	0.0921742447630094	6300	FALSE
102633214	Gm12925	0.03452167221599683	0.05246622815180769	0.03578182953956468	10807	FALSE
102633245	Gm15723	0.07681228269100786	0.1168043663853043	7.853756465008061e-4	8583	FALSE
102633266	Gm9748	0.050379115097125254	0.13879092849378727	2.6286168987669858e-9	12282	FALSE
102633311	Gm31108	0.08574145237563183	0.7763403451131445	6.083992249713401e-18	1264	FALSE
102633315	Gm16159	0.684999743066892	0.9358502592587151	7.584295580253483e-14	1161	FALSE
102633436	Gm11217	0.5679164141414141	0.7022840909090909	0.1958359355863334	254	FALSE
102633437	Chrna1os	0.13730881373001866	0.2341087923691824	0.004932510664761195	940	FALSE
102633478	Gm16090	0.06981499187547241	0.9164671582955897	1.413973900792881e-57	1124	FALSE
102633526	Gm31333	0.8373818840693841	0.9096657479946954	0.00552012855839886	994	FALSE
102633540	Myhas	0.7014082003310194	0.8426986271898037	7.663399180331675e-4	976	FALSE
102633600	Gm26633	0.07507173454051505	0.08034578635398393	0.7667020189194077	4242	FALSE
102633634	Gm26876	0.34575844291157315	0.2578649207492941	0.03025014375076458	2483	FALSE
102633673	Etaa1os	0.026886940209755315	0.03131763239965766	0.5431758995565243	4645	FALSE
102633753	4930534H03Rik	0.6502219336219336	0.8363403481822836	8.566837438413023e-5	562	FALSE
102633758	Gm31508	0.8416830943362194	0.849733759065009	0.815815719972075	868	FALSE
102633805	Gm26688	0.0949868326118326	0.07089576719576719	0.6143289310811302	276	FALSE
102633880	A730081D07Rik	0.06771204514305634	0.07717869052833924	0.5783103822753787	4456	FALSE
102633941	Gm31641	0.8202797117697118	0.9587240640413718	1.683158365346193e-7	997	FALSE
102633950	Gm26579	0.8369159451659451	0.8847826086956522	0.3928483928401044	228	FALSE
102633975	Gm12911	0.7225949675324675	0.845830303030303	0.03383585594672382	296	FALSE
102634075	Gm31747	0.5827868852459016	0.8391268115942029	6.033361910466984e-4	248	FALSE
102634101	Gm31763	0.03722735827094773	0.03097001695759575	0.6737302134866708	2177	FALSE
102634169	Gm11917	0.8294255179344465	0.9500661375661376	4.963842243748992e-5	518	FALSE
102634174	Gm16104	0.6367631703435144	0.5896821551900053	0.32332760843578195	2427	FALSE
102634268	Kbtbd8os	0.02272724538583921	0.033979117323570604	0.10915484499853866	7265	FALSE
102634280	Gm48908	0.8854734339569161	0.943265306122449	0.03358496618250439	547	FALSE
102634330	Gm31938	0.34920572440127867	0.8517793667525285	4.5327062586043004e-24	1220	FALSE
102634333	1110002E22Rik	0.6086074310799682	0.7698677922662133	5.060914969591789e-7	1612	FALSE
102634389	Gm17546	0.5145831461465098	0.9554022194391064	2.5765894134436335e-19	1909	FALSE
102634401	Gm14424	0.429142993451696	0.3668845164095164	0.2713608536740944	1045	FALSE
102634405	Gm13133	0.8080341172306346	0.29870312501372226	1.4456477683982634e-15	2084	FALSE
102634473	Gm29669	0.5565912698412698	0.8532644927536231	4.290923112501989e-5	277	FALSE
102634576	Gm32123	0.1818102360391468	0.5268487462563823	2.0832887757636362e-10	1624	FALSE
102634634	Gm20491	0.8695253494432599	0.8355268817204301	0.47217143544121915	457	FALSE
102634635	Gm32172	0.7275838412621126	0.7986874236874237	0.28278833430765643	644	FALSE
102634646	Gm12915	0.004641894262582198	0.007292548615354915	0.5302688270594527	5879	FALSE
102634668	Gm32200	0.7246580083338369	0.8105776599217775	0.027458078246118907	977	FALSE
102634678	Haglr	0.06792120255703915	0.09658590593027763	0.026381270008104748	8037	FALSE
102634753	Gm12440	0.6485038919413919	0.7611052631578947	0.17108474954311764	295	FALSE
102634844	Gm16582	0.30946016602946985	0.46061238929420745	0.0032147903442407556	776	FALSE
102634887	Gm13112	0.22396102455303657	0.4794513276592151	7.228862257272964e-8	1388	FALSE
102634913	Gm16070	0.2938384315335013	0.47987309731163896	1.2261878535330058e-4	1302	FALSE
102635012	Gm32455	0.8111267752715121	0.7526455026455027	0.5379446279315621	346	FALSE
102635013	Gm15825	0.031339713239288074	0.06212125612786359	0.023991683855084024	2019	FALSE
102635020	Gm32461	0.8059090909090909	0.6604876543209877	0.07624301836143688	220	FALSE
102635083	Gm26685	0.6573241142275233	0.8205608668082618	0.0017181712036227418	849	FALSE
102635087	Gm32511	0.6142842286225413	0.3827176211645252	6.090157509390298e-7	1056	FALSE
102635143	Gm28626	0.42460432196874776	0.5582197521537762	0.006361258644002813	2460	FALSE
102635191	Gm16573	0.8776101051726052	0.9636129679144385	2.790416550873922e-5	795	FALSE
102635290	Ttc39aos1	0.023779857010886817	0.0480423781229119	0.002764455028369124	5040	FALSE
102635321	Gm32693	0.6709336038780844	0.8463666705666706	4.074693955006751e-6	802	FALSE
102635415	Halr1	0.44517150951023654	0.6812405828549791	4.789144599993093e-10	1188	FALSE
102635552	Gm32856	0.06943338701899074	0.1162928581145275	0.06730509421014107	1374	FALSE
102635575	Gm11264	0.7689934934595101	0.8723816290611746	0.0031330176261257147	1151	FALSE
102635594	Gm32885	0.8506141548540397	0.8982917320227665	0.07830511474907251	1047	FALSE
102635639	Gm32926	0.2529798975671375	0.2978240980472478	0.3355741012584209	2014	FALSE
102635744	Gm28729	0.47198619189211244	0.6868257725564543	2.559890246411823e-7	1445	FALSE
102635783	Gm11266	0.00866239801465455	0.061039665378647474	3.632868049413603e-9	4885	FALSE
102635787	Gm33035	0.717864437458485	0.869079788961039	3.865328082135645e-4	668	FALSE
102635880	Gm33104	0.7632604266756214	0.8849247624093599	1.5267999801572268e-4	998	FALSE
102635912	C030005K06Rik	0.25528575873154424	0.44706456078812334	2.4787690707397557e-4	1434	FALSE
102635937	Gm12348	0.7130211380053544	0.8560628722865565	4.147321566417397e-8	1410	FALSE
102636051	Tmem274	0.8390247057136305	0.9283754606821801	8.126422711757763e-5	1337	FALSE
102636079	Gm33251	0.824447134655468	0.9091696438482153	0.016962707086645264	626	FALSE
102636083	Mannr	0.6363201925578975	0.6837014857570413	0.4508525138083116	448	FALSE
102636142	4930526H09Rik	0.8677135603285603	0.612596823216466	9.89250475604722e-6	760	FALSE
102636151	Gm33301	0.8923402331609362	0.9363399996704684	0.08155366341551577	813	FALSE
102636202	Gm33337	0.865198829212517	0.9068541005751413	0.1501552868030759	883	FALSE
102636203	4930519L02Rik	0.6501906970806971	0.5763337067587068	0.1263608775859327	930	FALSE
102636218	Gm15290	0.8801940051848265	0.9228698664211369	0.01738546762699064	1508	FALSE
102636514	Hand2os1	0.0164479348607	0.02890512186419687	0.004983202414498915	10141	FALSE
102636600	Gm33619	0.817682358954978	0.862953363997114	0.1149356240715142	678	FALSE
102636620	Gm15326	0.9056899582105972	0.3375572736501099	7.368263333221423e-12	969	FALSE
102636673	Gm13029	0.7391402075544481	0.7075007702838735	0.5317127336142914	1653	FALSE
102637039	Gm33948	0.6559547619047619	0.8097701149425287	0.023405796096771424	257	FALSE
102637107	Ptf1aos	0.04036327039078245	0.09608968357046545	0.006316602844608079	2098	FALSE
102637176	Gm20052	0.19208450838186733	0.23466199674599172	0.19412685262829743	2520	FALSE
102637191	Gm34068	0.6838514652014652	0.8149322104418879	2.0420205132311285e-5	863	FALSE
102637299	Gm20714	0.7062462237583206	0.8494928695436508	0.006225529774569569	427	FALSE
102637349	Gm34184	0.6969862713267125	0.6671196286878105	0.5498909616491269	854	FALSE
102637366	Krbox5	0.22570829775673135	0.33724811465256027	0.008783519261377376	1349	FALSE
102637492	A730035I17Rik	0.011294295215898474	0.018245133049207368	0.0942969018459606	8481	FALSE
102637511	Strit1	0.6943154761904762	0.7492414285714286	0.3793677512635564	304	FALSE
102637542	Gm13872	0.684939411027569	0.6900722222222222	0.9509657108767233	522	FALSE
102637572	Gm38499	0.04485477704807339	0.03008725119689001	0.08347343544918955	5598	FALSE
102637682	Gm26682	0.826741839401086	0.8931577537046287	0.03295142988219733	916	FALSE
102637684	Gm20609	0.5979163979698462	0.8535339971139971	5.686699479619254e-7	639	FALSE
102637705	Ly6l	0.7059864795918367	0.8578358058608059	0.003387554325525975	420	FALSE
102637797	A330015K06Rik	0.47280171261487053	0.7207837301587302	4.330826177857052e-5	350	FALSE
102637941	Gm12602	0.04652600553792953	0.5042370157305142	2.303493055903781e-15	1392	FALSE
102638038	Gm15631	0.0701698766570459	0.10516446231413039	0.019962348629679105	2928	FALSE
102638083	Ccdc188	0.7652326355695587	0.8747034599387541	0.0027289545729268614	796	FALSE
102638208	Gm15569	0.01578291241101502	0.022024355668123323	0.27651087420711973	6612	FALSE
102638507	Gm26684	0.6504015056022409	0.682312078353745	0.6448799757858678	893	FALSE
102638514	Tex51	0.7615694527238429	0.8515045989687741	0.012858473135584813	1021	FALSE
102638611	Gm35135	0.87770416536455	0.627156113796273	6.195135326394851e-7	1047	FALSE
102638890	Gm15270	0.24869834840234858	0.3250552808980469	0.021562269793247952	4811	FALSE
102638913	Gm6619	0.8051744186046511	0.8044871794871795	1	154	FALSE
102639053	Gm16222	0.9437742454728371	0.9318432879818594	0.7423946100114897	531	FALSE
102639102	Gm35496	0.7292376436781609	0.709935851122058	0.7878591566780041	382	FALSE
102639115	Gm15343	0.7336992406006692	0.8659014617327118	6.036420094502484e-4	817	FALSE
102639178	Gm35549	0.697109406728892	0.9125529806998557	6.684310240041618e-10	832	FALSE
102639225	Gm35584	0.5422279866321759	0.6811076809206119	0.007513109831090325	1088	FALSE
102639268	Gm13830	0.017016713440093256	0.032317811954347	0.21805818150854542	6870	FALSE
102639399	Gm35725	0.6746912071846283	0.734076393976394	0.3066153900148047	655	FALSE
102639404	Gm26839	0.005794073435554298	0.005338253646887119	0.9063868453328293	4364	FALSE
102639566	Ptgs2os2	0.7276137342710909	0.1392979128094469	2.0696265324482655e-24	1314	FALSE
102639747	Gm35986	0.001199661224051468	0.0037433180206045535	0.21337075780124165	5420	FALSE
102639797	Gm15767	0.6032657986111111	0.7178061224489796	0.05370960983845693	473	FALSE
102639802	Btnl12	0.7238127301587302	0.9203463203463204	7.253445210563217e-6	495	FALSE
102639848	Gm12532	0.6010539899055193	0.7758749487617135	1.9677259305713268e-6	1196	FALSE
102639882	1700016K05Rik	0.8627249490705373	0.9246684418755847	0.019548223763610564	776	FALSE
102639918	Gm36117	0.041808710753389086	0.09290404158007379	0.007551545418390401	4741	FALSE
102639992	Gm36173	0.7012766666666667	0.8635296884185774	0.0010277456714960392	339	FALSE
102639995	Gm36176	0.7823648444278726	0.8494684314954052	0.04789385640499591	802	FALSE
102640031	Gm36201	0.5078916655408882	0.8097283867197965	1.2373337790900035e-14	1596	FALSE
102640043	Gm36210	0.7441383861527954	0.8780118202360075	5.336958093166502e-6	1331	FALSE
102640074	Gm36229	0.8315538380650083	0.9317460317460318	0.0014512425852258213	637	FALSE
102640093	Gm36246	0.07506888892492486	0.05909330013739439	0.36573821460554834	3956	FALSE
102640117	Gm15201	0.5762716799678664	0.6758804240562305	0.16704696430003446	744	FALSE
102640148	Gm36283	0.8779000196877093	0.8663049165838104	0.7508247693364565	1226	FALSE
102640356	Gm17059	0.8113284566264003	0.7569581273436957	0.15226155721892548	1726	FALSE
102640368	Cd55os	0.19698343299316695	0.9412137768646902	2.917297814484135e-41	1029	FALSE
102640415	Gm36480	0.8099637681159421	0.8856060606060606	0.21389806159669011	272	FALSE
102640545	Gm36582	0.7901146770163398	0.9056264573632483	4.8585508444906145e-4	907	FALSE
102640597	Gm29571	0.4407957902088366	0.8870041476273897	1.0849076138516198e-21	1677	FALSE
102640655	Gm36669	0.8318285409035409	0.8276530303030303	0.9536756960876308	435	FALSE
102640673	Gm5165	0.2523907153338325	0.19170764662406972	0.2152218660796026	1212	FALSE
102640742	Gm36738	0.1427506050644123	0.20759144237405106	0.14194312028674522	1098	FALSE
102640772	2810414N06Rik	0.0099031968009634	0.009170457569849988	0.8773842003560999	6821	FALSE
102640779	2900052L18Rik	0.018553407472531685	0.031069185674036156	0.10322529934857425	3124	FALSE
102640804	Gm21818	0.6771258503401361	0.9075757575757576	2.040060794481369e-4	258	FALSE
102640811	Gm11520	0.003440817274469615	0.007826568015795602	0.2060756360039362	5693	FALSE
102640923	Gm10649	0.003963257164643127	0.029641352362144827	0.001663076517957567	4578	FALSE
102640972	Gm36908	0.4964030531465314	0.5185147167647167	0.7108685599843236	777	FALSE
102641247	Gm12339	0.6665039107664108	0.6692128745878746	0.9677408144435962	894	FALSE
102641800	Gm38576	0.7762085852656533	0.8724198333529216	1.0940853541586017e-4	1204	FALSE
102641859	Rsf1os2	0.015769876912402052	0.03446557951460504	0.020255160368920846	4056	FALSE
102642160	Gm22496	0.5708273504273504	0.6233774859943978	0.23278505585482473	582	FALSE
102642202	Gm15511	0.7959906273853551	0.8822190819256533	0.0038603848854244453	1416	FALSE
102643076	Percc1	0.45132830420827263	0.8293761398036209	1.4034411480470307e-20	1320	FALSE
102644	Oaf	0.1597453400029942	0.14270010973979666	0.4709071014677591	2996	FALSE
102657	Cd276	0.11833722468980892	0.16864488060378402	0.06259300852792175	2376	FALSE
102680	Slc6a20a	0.04043825353061674	0.07487343917400072	0.00402290761701898	2528	FALSE
102688	AU023762	0.8159945728291317	0.9289253968253968	0.009119913594125964	518	FALSE
102693	Phldb1	0.252820093195589	0.29205750693284915	0.3225344314962537	2704	FALSE
102722	AV064505	0.8952411784097128	0.9725308641975309	0.0011528570826580683	549	FALSE
102747	Lrrc49	0.058915656896125705	0.11124559879977837	0.0111174823778355	1584	FALSE
102774	Bbs4	0.1369182326254308	0.17096866024978727	0.3023060860054498	1974	FALSE
102791	Tcta	0.0040509046972014755	0.006237053539777289	0.4758115702498834	7340	FALSE
102866	Pls3	0.31469610275469234	0.3492302294867261	0.4684877268233379	1433	FALSE
102871	Radx	0.3970350533413583	0.4607254532677382	0.3040194156366175	1496	FALSE
102902673	Gm21992	0.05668597366189808	0.07057683745908969	0.384292345446442	3678	FALSE
102920	Cenpi	0.2870555247530854	0.3230797396556049	0.6214146349750851	2132	FALSE
102941	B630019K06Rik	0.38351436875443107	0.4165823625415997	0.6630415190094928	1791	FALSE
102991	Ezhip	0.8465150401891393	0.8733240328390792	0.17046396239715014	1300	FALSE
103012	Firre	0.2389165878196133	0.3017833179197339	0.16020134502198255	1617	FALSE
103080	Septin10	0.011362139038266906	0.09094123226737354	1.529889943483077e-6	8331	FALSE
103098	Slc6a15	0.07943768727385216	0.10849719237583394	0.11949346100563953	2593	FALSE
103135	Pan2	0.023788244902619483	0.031223440573061065	0.53468277330853	2119	FALSE
103136	Pwp1	0.12208823105558018	0.1408904884215439	0.6966216027866186	2291	FALSE
103140	Gstt3	0.3489331975801976	0.530008931008931	0.0038739136698393026	815	FALSE
103149	Upb1	0.7658111515603041	0.850650520909313	0.025087380795328056	892	FALSE
103161	Apof	0.8274344265853194	0.9247844082811403	5.159597719581155e-5	927	FALSE
103164605	Paupar	0.054876620867943655	0.10617690792434119	0.0011710101754051046	2978	FALSE
103172	Chchd10	0.2239662292834854	0.1745386528639026	0.06017012962573793	3279	FALSE
103175	D630029K05Rik	0.7125869348041755	0.9342619058357496	1.9237976323148552e-14	1719	FALSE
103199	Fig4	0.003935601740136878	0.009991384205228914	0.3302692633019142	2806	FALSE
103213	Traf3ip2	0.14342759224902082	0.31324941878045326	0.006407139945518722	698	FALSE
103214	Ifngas1	0.8661042024894298	0.795088757076257	0.1363226075829217	727	FALSE
103220	Ttc41	0.0027522818067564334	0.006159796893544555	0.25098672779730036	6453	FALSE
103236	Csnk1g2	0.02301143828748505	0.03571714217246689	0.10516024322772409	8704	FALSE
103266	Tmem263	0.05227632059167876	0.032817918552954184	0.06121822680903191	4221	FALSE
103268	Cep57l1	0.003334775586556114	0.006763966867619048	0.22123599238880665	6319	FALSE
103406	Zfr2	0.11611400260064443	0.1629075659473347	0.06570532201358338	3424	FALSE
103466	Nt5dc3	0.4733232498982499	0.9257168458781362	3.4311639309102983e-18	590	FALSE
103468	Nup107	0.14018538956219004	0.18534912200891632	0.08167773199496073	4487	FALSE
103505	BB019430	0.9107065955117679	0.9541360544217687	0.09103202441810694	471	FALSE
103511	Calhm5	0.4234129137012352	0.5554376828237122	0.004788442503773876	1103	FALSE
103534	Mgat4b	0.00706296218042876	0.01944619596725575	0.12624370840725135	4654	FALSE
103554	Psme4	0.0449698136764446	0.0898754236451039	0.001511427012010632	2974	FALSE
103573	Xpo1	0.02979600957897512	0.04260026111158248	0.1529289563289864	4994	FALSE
103583	Fbxw11	0.027982109635315514	0.049069860522431924	0.028645893811790335	5850	FALSE
103611158	Gm38666	0.7929515044630523	0.8393367897614772	0.02745497480005114	3014	FALSE
103611159	Gm38667	0.7024869666022812	0.7833703928874913	0.004863965638539704	3241	FALSE
103655	Sec14l4	0.7732062511562512	0.932598329236553	2.0186276442742716e-10	1080	FALSE
103677	Smg6	0.05627047640469032	0.07140921118383406	0.36974626402367555	4675	FALSE
103694	Tmed4	0.11779145731046255	0.1401118011294903	0.41598055550562524	2487	FALSE
103710	Slc35e4	0.15367748776185652	0.14574078565522416	0.8458764223933537	1316	FALSE
103712	6330403K07Rik	0.25872686123952227	0.2740551786364413	0.7648443251491067	1861	FALSE
103724	Tbc1d10a	0.07526050748502802	0.08254954711542481	0.6725484868051013	3269	FALSE
103729	AI450353	0.5541007462686567	0.7038194444444444	0.10937745593713735	286	FALSE
103733	Tubg1	0.006862630134149796	0.018955006123761515	0.00597873356887588	5655	FALSE
103737	Pex12	0.004620070002715414	0.04651464325950881	2.0948207303240875e-5	3697	FALSE
103742	Mien1	0.14456105526219049	0.2304059921152808	0.051665412164356106	2236	FALSE
103743	Tmem98	0.15982343097056012	0.29284801967764973	0.0018618749233005084	2131	FALSE
103765	Tmem17	0.2524901795735129	0.2940842609771181	0.5240672855434766	524	FALSE
103768	Tubg2	0.1176659334989903	0.15452924565913184	0.1675246268396978	2335	FALSE
103775	Slc25a41	0.6813462586160135	0.8833455610029597	2.1463927869532365e-11	1270	FALSE
103806	Maml1	0.07012100112484401	0.05953650784946362	0.3681721963535876	4274	FALSE
103836	Zfp692	0.08172167390072144	0.11173321573961109	0.4335408558242084	2070	FALSE
103841	Cuedc1	0.10179734154214552	0.09978370273358392	0.9265274424315821	4414	FALSE
103844	Inca1	0.006300791525883976	0.03929348407179989	1.0088308627566417e-6	7611	FALSE
103850	Nt5m	0.06536909191200307	0.06298625808038004	0.8956669326411857	2587	FALSE
103964	Try5	0.7362847222222222	0.8968253968253969	0.019575105318855156	173	FALSE
103967	Dnm3	0.3228268692441696	0.33137491071083686	0.8921978813205942	2339	FALSE
103988	Gck	0.6697412828519386	0.6857736324786324	0.7878591566780041	508	FALSE
104002	Ctsq	0.5722496855345912	0.7667754329004329	8.021160796121826e-5	440	FALSE
104009	Qsox1	0.07401951497881869	0.09247781423533659	0.2192231219878453	4612	FALSE
104010	Cdh22	0.03999354980431375	0.06961125951538791	0.034442834579816145	5023	FALSE
104015	Synj1	0.04725619239744677	0.03796574266081243	0.3889986975298759	4277	FALSE
104027	Synpo	0.35374864168768966	0.7742591703498696	2.5757522427171268e-16	1358	FALSE
104069	Sncb	0.2555957957105423	0.3151184862977661	0.10964036767166256	2917	FALSE
104079	Nxph3	0.09120673527121327	0.11595000687872606	0.13635332415628698	6182	FALSE
104080	Nxph4	0.0260756209218823	0.060679098817058894	0.02084432908722747	5326	FALSE
104082	Wdr7	0.05925629838731915	0.06718362620225046	0.6740653924390604	2122	FALSE
104086	Cyp27a1	0.08375356446889252	0.15659235460107906	0.06865020751235902	2076	FALSE
104099	Itga9	0.09090614031023804	0.14916623685906696	0.014280754372318342	4252	FALSE
104111	Adcy3	0.20418909276349215	0.2035487305237915	0.9901621835120585	2567	FALSE
104112	Acly	0.13516953630147172	0.23200993425212182	0.0011627485279679492	3532	FALSE
104130	Ndufb11	0.2615316242609415	0.32708344759965174	0.19847539184349905	3632	FALSE
104156	Etv5	0.0341520610375676	0.10156273445658848	4.503543185525413e-7	5139	FALSE
104174	Gldc	0.2020481059537286	0.25991675710768314	0.029042436282809326	1767	FALSE
104175	Sbk1	0.284610850102319	0.6892303186317357	7.913031055670158e-20	1956	FALSE
104215	Rhoq	0.06349096540147914	0.04462846635755075	0.09513335744762626	4642	FALSE
104245	Slc6a5	0.037126262239500274	0.09412804050601584	5.1249269764952195e-5	3834	FALSE
104248	Cabin1	0.03231174846980951	0.034852435807016295	0.8138947372127348	4102	FALSE
104252	Cdc42ep2	0.2120917440191762	0.2233380728578071	0.7705981580753016	2967	FALSE
104263	Kdm3a	0.0043095328974609	0.005724869784769673	0.7250300819627884	3501	FALSE
104271	Tex15	0.2035519103484391	0.30655202607930915	0.024397884324280358	3840	FALSE
104303	Arl1	0.22906460982782265	0.15335795130310567	0.02113553822950832	2146	FALSE
104307	Rnu12	0.0127083158225205	0.02233215132060238	0.06630703938247214	6951	FALSE
104318	Csnk1d	0.06514968820597054	0.26140421294813704	4.504486810229631e-9	3580	FALSE
104346	Gas8	0.2133616083124894	0.2962690369245414	0.048375296432267824	2565	FALSE
104360	Isl2	0.571618360303215	0.34348102654920837	1.3139406845519423e-8	1148	FALSE
104362	Meig1	0.30158915717021434	0.24232687211416895	0.377860362953298	968	FALSE
104366	Snora64	0.01818364916024127	0.02154953781428606	0.8683117624907886	5382	FALSE
104367	Snora65	0.011676531648557146	0.03194591639248411	0.031961946600162376	4854	FALSE
104368	Snora70	0.33390668495439507	0.5021299920760018	0.03639078671660005	1913	FALSE
104369	Snora69	0.37920081451154314	0.3653177551808357	0.8295300148115939	1148	FALSE
104370	Snora68	0.1330907965136285	0.18712296852938698	0.08532519621955031	4814	FALSE
104382	Barhl2	0.014402500757380839	0.028341980806337316	3.60048803142522e-4	11000	FALSE
104383	Rcor2	0.1818540725900205	0.18225717384890128	0.995884039441345	2458	FALSE
104394	E2f4	0.1512678335261167	0.042715569944217366	1.090243841144711e-8	2796	FALSE
104401	Pcnx3	0.006937581703509911	0.008114207465382849	0.7643029527634585	5242	FALSE
104418	Dgkz	0.10639383266345041	0.10585071598758214	0.9818471407792332	5431	FALSE
104433	Snora62	0.4732331791396475	0.6506244273526669	0.0014223718380483622	1656	FALSE
104443	Npffr2	0.10004351995945107	0.1749814134496705	0.0073152495199026845	2015	FALSE
104444	Rexo2	0.06663403357445319	0.1106324220221801	0.03574556804030962	3859	FALSE
104445	Cdc42ep1	0.11205321114930636	0.12725513443191538	0.38192794123205465	4186	FALSE
104458	Rars1	0.16010128106594226	0.18165082596170617	0.5036198802498226	2626	FALSE
104522	AU040972	0.6196462496392496	0.9022875816993464	3.4422362821035963e-6	391	FALSE
104570	Ppp4r3b	0.00467619011781974	0.018011061267478423	0.04084647124395084	6076	FALSE
104582	Rprml	0.061537049425138095	0.09646461573708451	0.05375687553702717	4194	FALSE
104601	Mycbpap	0.5224606570693575	0.5334768864480017	0.8433996282421765	1657	FALSE
104625	Cnot6	0.02150283582543443	0.0554469373885684	0.004524825987319327	5465	FALSE
104662	Tsr1	0.0027506492622886023	0.00890540336308532	0.0088360755541049309	9307	FALSE
104681	Slc16a6	0.05926782934800224	0.07375582221541523	0.3971221522936299	6031	FALSE
104718	Ttc7b	0.07190817540762641	0.06780448241573168	0.7579724005482181	4913	FALSE
104721	Ddx1	0.11879360715192806	0.14578176039275928	0.4182060464702606	2730	FALSE
104732	Tedc1	0.005163446504557871	0.024497117277505368	2.530342295729076e-5	6030	FALSE
104771	Jkamp	0.0133660351573519	0.06105606419269932	1.4287928666718531e-5	7657	FALSE
104776	Aldh6a1	0.00915362281046169	0.030727828140851406	0.005327767416366127	3419	FALSE
104795665	Mir3154	0.66630837049081	0.45825524713695776	1.1768197146098711e-5	2327	FALSE
104795666	Mir3618	0.7885440857617328	0.9006136144999781	0.004497961683582211	570	FALSE
104795667	Mir935	0.17202682379834533	0.22145860955374239	0.03578219716791407	4176	FALSE
104795949	Mir9769	0.013148635644109044	0.011208372124033104	0.7328888062104859	3113	FALSE
104796139	Mir6967-2	0.7386072849709213	0.9257856240981241	2.3609037182035846e-9	706	FALSE
104797221	Mir3552	0.798853448275862	0.9543064516129032	0.013086812474768979	117	FALSE
104797311	Mir9768	0.8158637626223106	0.8851217377983482	0.06600408465388428	1703	FALSE
104798	Sfta3-ps	0.02705762554080256	0.0784705830550067	0.005603639418777	1724	FALSE
104799	Vipas39	0.0014496047008547008	0.0039059868549432115	0.276086585457694	3551	FALSE
104806	Fancm	0.02403842657196682	0.06943995536382588	1.7303098758009668e-4	4629	FALSE
104816	Aspg	0.5321851567499716	0.5156937386937387	0.7476232951898405	1011	FALSE
104831	Ptpn23	0.09130003407772917	0.0863271801299639	0.8000693221691014	3213	FALSE
104836	Cbll1	0.06313829965211908	0.08182995424163378	0.2404989474031379	5505	FALSE
104859	Tecpr2	0.061364792678179826	0.061153843124865416	0.995856678563584	5465	FALSE
104871	Spata7	0.013356471992910287	0.1446055247559306	1.2300751060464693e-6	2242	FALSE
104884	Tdp1	0.003266930739472119	0.010235727815904917	0.0460769654030697	5807	FALSE
104886	Rab15	0.42251832934117783	0.49035726261748164	0.2214891067528194	1348	FALSE
104910	Slc25a47	0.021718736231522043	0.0798199587069337	5.979422038553549e-9	6658	FALSE
104923	Adi1	0.10526232786568929	0.17161454327071538	0.015644805942478437	2650	FALSE
104932	AU015791	0.7239070540085246	0.6417609971183501	0.055704131160798434	1189	FALSE
104940697	Dalir	0.668559009009009	0.7865196078431372	0.1536342280144073	209	FALSE
104943	Fam110c	0.1637990128027138	0.24890653067162363	0.004984566094333804	2145	FALSE
105000	Dnal1	0.11540045099474432	0.15592381979246417	0.18187421297499265	1614	FALSE
105005	Lratd1	0.05435994244682121	0.08574383374229567	0.01748865855892729	3502	FALSE
105014	Rdh14	0.22955942425858503	0.19692891332292206	0.5443188360640384	2113	FALSE
105083	Pelo	0.13606228370348386	0.16275826936436458	0.5102166467490122	1653	FALSE
105120	AI197445	0.3685565622163225	0.5369094582185491	0.0027634877445871318	875	FALSE
105148	Iars1	0.1547656309775246	0.18849751496850484	0.44338189462325595	2108	FALSE
105171	Arrdc3	0.006686890840365653	0.03041862705951815	0.005647254753406627	3190	FALSE
105180375	Tmem265	0.924639028960719	0.9587462150958732	0.013340768980294347	1951	FALSE
105193	Nhlrc1	0.19270022630939165	0.20698443388988735	0.7088301151823848	3354	FALSE
105203	Tasor2	0.13635314057699008	0.10719556438502266	0.20846929158435246	3508	FALSE
105239	Rnf44	0.06075714104248559	0.07305103851403849	0.3777172182106021	6678	FALSE
105242621	Gm6117	0.7297936607142858	0.8406182291666666	0.05457001038842583	381	FALSE
105242657	Hoxaas2	0.47332373094542685	0.23286412904644424	4.182960675531775e-5	3772	FALSE
105242658	Hotairm1	0.06822870967687172	0.03424106174916715	0.004025474183179448	4844	FALSE
105242817	Gm15543	0.7146327588066204	0.8712073436367554	1.9334393709298873e-7	1383	FALSE
105242927	Gm38999	0.7954693886519529	0.9054338492711398	1.2855752297517763e-5	1232	FALSE
105243089	Gm39115	0.49159699453551914	0.5384615384615384	0.6402555894349189	237	FALSE
105243090	Gm7579	0.7591683982683982	0.8245022774327122	0.32093226620930865	323	FALSE
105243184	1700061N14Rik	0.7817906532678272	0.9198189118629908	2.5518354149039076e-5	773	FALSE
105243940	Pard3bos2	0.7485204081632653	0.7456521739130435	0.9768833756986149	279	FALSE
105243944	Fam237a	0.22788163602002381	0.2976761504423397	0.10066153254022815	1377	FALSE
105244641	Gm12724	0.78767258382643	0.9722222222222222	0.023607725371538383	149	FALSE
105244662	Cyp4x1os	0.12584862916072592	0.14293947041466462	0.4832968914270273	1847	FALSE
105244994	Gm3867	0.5176069182389937	0.6209285714285714	0.26944896579372885	245	FALSE
105245	Txndc5	0.3623967255865386	0.6082116219408749	1.2931275987432976e-7	1485	FALSE
105245193	4930563J15Rik	0.7767364390977837	0.9397001840400797	6.392714651675436e-12	1132	FALSE
105245359	4930470G03Rik	0.11723348143084986	0.37143407572819337	3.23244422794893e-8	832	FALSE
105245437	Gm40893	0.5235001082251082	0.5357752604166667	0.8540160904593876	461	FALSE
105245866	4930594M22Rik	0.0030252220393065465	0.036417383790573035	6.0284877628333485e-6	3217	FALSE
105245869	Gm4675	0.008498574780858787	0.019205740269459193	0.0023811983846057498	12410	FALSE
105245898	Gm41279	0.8186472784748209	0.8931617271617271	0.023102371584786917	623	FALSE
105245909	Gm41289	0.3918963963963964	0.7009901960784314	0.01520660871158348	133	FALSE
105245924	Gm16136	0.004236561245225893	0.09772766832041725	3.9823494338880105e-13	8563	FALSE
105246	Brd9	0.050009544595904044	0.03503541667832251	0.1784339290635302	5433	FALSE
105246020	Gm26760	0.913765873015873	0.9375016835016835	0.5045849516805332	573	FALSE
105246056	Gm9828	0.005873118444174275	0.015479515390368351	0.013968096780437131	5981	FALSE
105246059	Gm41410	0.0211220212162148	0.015037368820998168	0.3612296181168207	3922	FALSE
105246071	4930509G22Rik	0.2117100057372711	0.2729590744491576	0.11064068824379901	1286	FALSE
105246089	C730014E05Rik	0.7849409951412006	0.602045754419192	0.0016293081536928663	964	FALSE
105246278	B230354K17Rik	0.006428128054099972	0.010531274910217407	0.28850314641401004	7014	FALSE
105246501	A330094K24Rik	0.19514882848930923	0.6296265332077847	1.9891148121871352e-18	1640	FALSE
105246506	Rbfaos	0.6229175561029009	0.8199152380952381	6.868565684209077e-5	533	FALSE
105246665	Gm28535	0.11730962761307591	0.13390400749084092	0.42516128101556694	2507	FALSE
105247116	Gm42274	0.4968416424050105	0.5204642611510671	0.6611927427417044	2884	FALSE
105247126	Gm16731	0.005678171976976925	0.11820271952271615	2.3559187923182684e-5	4674	FALSE
105247240	Pnma8c	0.3420102721169213	0.4026331790681636	0.20578343393681314	1430	FALSE
105278	Cdk20	0.3383580897085296	0.2855751956453324	0.304676459275541	1820	FALSE
105298	Epdr1	0.2316004034772417	0.3709669110507359	0.014227227499776878	998	FALSE
105348	Golm1	0.1253310926549041	0.18275415883683827	0.04099580002899257	2988	FALSE
105349	Akr1c18	0.3314423602602848	0.8187160052910053	1.206863578430849e-14	465	FALSE
105351	AW209491	0.11519327287725563	0.14589057324027274	0.3093553186109551	1336	FALSE
105352	Dusp22	0.07350206745087882	0.07585997195025478	0.9018411636603935	4333	FALSE
105355	Slc17a3	0.6893942287675894	0.9247420063596534	3.943438933456106e-12	842	FALSE
105364	AW495222	0.3354796441375389	0.40660055536568696	0.2652483047976558	823	FALSE
105372	Utp15	0.013922889633317054	0.01842965502630274	0.40567903356628915	5494	FALSE
105377	Slf1	0.08267645846791875	0.09232381412466166	0.6867328892794626	3170	FALSE
105387	Akr1c14	0.502014652014652	0.6701388888888888	0.15676938518230607	164	FALSE
105404	BB123696	0.8010477508926911	0.8800237866002572	0.0026238207553207875	1405	FALSE
105418	E330034G19Rik	0.6919137513227513	0.7600826118326118	0.17345821307909207	676	FALSE
105428	Fam149b	0.05394483809588405	0.08114649263578232	0.06286819580548769	3120	FALSE
105439	Slain1	0.03242220412211311	0.05922238261527506	0.06250615053894817	3915	FALSE
105440	Kctd9	0.0038161780048508636	0.031655859774905	1.3651475593448738e-4	4805	FALSE
105445	Dock9	0.004349198356839681	0.03814574277301391	1.8381419191753082e-6	6810	FALSE
105446	Gmpr2	0.08995709481862965	0.1276939544964928	0.13547000447686716	2859	FALSE
105450	Mmrn2	0.549844719922487	0.4567887202390021	0.015746672616176797	1766	FALSE
105463053	Bloodlinc	0.5885428627298321	0.7972727604621778	8.840505376025088e-8	1574	FALSE
105463124	Gm45924	0.7182939578064578	0.9196066464014381	1.2756079860311125e-10	968	FALSE
105500046	Gm30731	0.014294148660271882	0.02461226556399009	0.03300098892306776	6430	FALSE
105501	Abhd4	0.022833277437456074	0.03365856027087703	0.1970980820746728	3872	FALSE
105504	Exoc5	0.020064654349878964	0.03775199526552226	0.06487255863045868	2338	FALSE
105511	Fam170b	0.5159771307644709	0.6669535183696838	0.0011847101601571894	1073	FALSE
105513	Chmp7	0.005062488792205354	0.03950770012643007	4.2929893524152456e-5	4651	FALSE
105518	A630023A22Rik	0.6367252272092927	0.832287069990195	1.2437569548953323e-9	1185	FALSE
105522	Ankrd28	0.00782502371372522	0.0175092646154795	0.21337018717452572	6635	FALSE
105590	Zfp957	0.7118708998434057	0.8961118842391764	2.579783333102147e-9	1523	FALSE
105638	Dph3	0.04143226981996817	0.04153297028850709	0.999133904159875	2881	FALSE
105651	Ppp1r3e	0.12326517018234505	0.14183549140719548	0.5228883410403219	1910	FALSE
105653	Phyhip	0.15140446566724597	0.22631927454554582	0.003975697212451917	1816	FALSE
105663	Thtpa	0.7538977483436194	0.707852291022647	0.20737318937223742	2039	FALSE
105670	Rcbtb2	0.6177240203373016	0.3668615873015873	0.0013522117256445122	408	FALSE
105675	Ppif	0.02901338485983627	0.10556224018163556	2.964912369184522e-8	4323	FALSE
105689	Mycbp2	0.061977076723554986	0.0369630652913312	0.021778171050751756	4069	FALSE
105722	Ano6	0.15347282149157482	0.14228412632117912	0.6863421435089611	5299	FALSE
105727	Slc38a1	0.1815003550273813	0.12420800522389448	0.00868907649575493	3578	FALSE
105734	Tigd5	0.007211919097845196	0.03534792871608796	8.179136390712198e-7	9404	FALSE
105734733	Gm13030	0.7185960432731383	0.7926466618966619	0.02203871145430456	1088	FALSE
105734734	Gm11715	0.586948345203184	0.8057785714285715	1.8262414162051275e-5	706	FALSE
105785	Kdelr3	0.1291697820547568	0.15937184422775888	0.23119235986895473	3282	FALSE
105787	Prkaa1	0.006011077399037441	0.06252363616893589	2.1200376385483793e-6	6124	FALSE
105827	Amigo2	0.017963223081431067	0.0072816996258052305	0.0037627005821824987	8647	FALSE
105827746	Gm11729	0.23750744106484437	0.19097344455426563	0.22250149875335198	1314	FALSE
105833	Ccdc65	0.2661831559192362	0.35071044441905774	0.13006417895988875	1266	FALSE
105835	Sgsm3	0.31348744422175767	0.30045507014879697	0.7926649481663715	2952	FALSE
105837	Mtbp	0.01806194460091827	0.0217343380654262	0.7065755198123584	3122	FALSE
105841	Dennd3	0.02645442613697142	0.07228715293500354	3.4322861760806638e-6	3175	FALSE
105853	Mal2	0.2449853037400713	0.3072194052780348	0.1551678558582884	1560	FALSE
105855	Nckap1l	0.8494671837421838	0.14163445681302825	5.33067061749672e-40	641	FALSE
105866	Krt72	0.7947406711509882	0.8677336654030061	0.01394256354784169	1685	FALSE
105886298	Cmc4	0.22387013431333014	0.28837640445122764	0.24574299684634776	2489	FALSE
105887	Ugt3a1	0.8871464926100238	0.9360353010862125	0.011556408130063443	1605	FALSE
105892	9030619P08Rik	0.9075253623188406	0.8131578947368421	0.12949507491623682	379	FALSE
105943584	Gm45927	0.7568128395188565	0.798901118605549	0.28391814327773224	1303	FALSE
105948585	Gm45928	0.08712536605306881	0.09432185254026212	0.7508887354376086	2348	FALSE
105968	AU021063	0.41822027904813375	0.6764177944208692	1.5482466369943495e-10	1065	FALSE
105975	AU022754	0.19839519402179068	0.17608309484713058	0.5514690450488325	1678	FALSE
105976	AU022793	0.6753552047952048	0.8998799603174603	1.1523511974204393e-5	613	FALSE
105980075	Gm20716	0.06765541563638024	0.1125823164229685	0.03212483642735578	13652	FALSE
105980076	Mef2bl	0.0212837962084656	0.041760113842306205	0.010586303364470343	3586	FALSE
105988	Espl1	0.09076498734991577	0.0834276005361623	0.7245044190443516	2367	FALSE
106007488	Hotairm2	0.43715989632670077	0.3109858259901634	0.021288901608468365	1273	FALSE
106014	Tafa5	0.06672292698005386	0.12718361186383564	0.006264655345666076	6351	FALSE
106014251	Gm28043	0.061035892979331346	0.09656999610426285	0.033181427289262544	3443	FALSE
106021	Topors	0.10742183797639125	0.1518026843444912	0.21128008208439147	1674	FALSE
106025	Sharpin	0.042065520038822336	0.06204377512671373	0.09832949560887332	4979	FALSE
106039	Gga1	0.0350144271617207	0.10092726459828769	0.002010044593223902	3831	FALSE
106042	Prickle1	0.045135918670589865	0.06244469161532511	0.26862712111351295	6167	FALSE
106059	A430088P11Rik	0.7395587466931217	0.41674271284271286	2.0678539095878187e-9	678	FALSE
106064	Rimoc1	0.03746539524978784	0.032321732740387694	0.7046934023282985	3618	FALSE
106068	Slc45a4	0.10777530791747746	0.10788774880401857	1	4099	FALSE
106073	Mfsd5	0.0956238786754058	0.10307582403891043	0.716571400467082	3795	FALSE
106143	Cggbp1	0.003973491661470742	0.011567209409091868	0.2354326214213204	7751	FALSE
106200	Txndc11	0.020515212441090624	0.01982065558506093	0.9325060733651911	4240	FALSE
106205	Zc3h7a	0.044687740554456755	0.04464729899488601	1	4261	FALSE
106248	Qtrt2	0.8175931818181819	0.9705404040404041	3.345130944592795e-5	337	FALSE
106264	Ncbp2as2	0.03467236433672578	0.0566142434878155	0.041285740241856675	5581	FALSE
106298	Rrn3	0.09614057659394971	0.12616541575389145	0.19860671982324254	3482	FALSE
106326	Osbpl11	0.11340080599207805	0.10253475567885367	0.6815699620564212	2264	FALSE
106347	Ildr1	0.030762331041788164	0.13914280727646552	9.894188854722207e-7	2151	FALSE
106369	Ypel1	0.274073864855683	0.2812470707070707	0.925934619527661	717	FALSE
106389	Eaf2	0.012229684521814757	0.034209491589848755	0.0036231855075066596	5213	FALSE
106393	Srl	0.08730219395385257	0.14436149201558504	0.045458518540445456	2939	FALSE
106407	Slc51a	0.4068987864879431	0.9411574504970338	1.0779593985311592e-37	891	FALSE
106489	Sft2d1	0.035087523703090956	0.043616671743449326	0.5546193159155363	2999	FALSE
106504	Stk38	0.16165036342666153	0.14641623915089866	0.6010789550883835	3564	FALSE
106522	Pkdcc	0.038265961923481945	0.05582837855215842	0.09811136166530184	7893	FALSE
106529	Tecr	0.011525309288869292	0.008832636973042124	0.43566199580807624	8545	FALSE
106557	Ldhal6b	0.8659650861908055	0.9346114034993491	0.03609353473272212	1133	FALSE
106557447	Gm49890	0.022409189495656547	0.07692987547948153	3.879890295612503e-5	4796	FALSE
106564	Ppcs	0.07817115281379622	0.08407281612807273	0.7328486441828118	4076	FALSE
106565	Dlk2	0.10559447461791394	0.093406173522849	0.627041651536884	1843	FALSE
106572	Rab31	0.10594255183525667	0.12636473824205374	0.4182395682479005	2991	FALSE
106581	Fam234a	0.19148475349241284	0.24879108170642464	0.13642931413041953	2494	FALSE
106583	Scaf8	0.00708269062087969	0.016076786259443268	0.017771420014330203	6449	FALSE
106585	Ankrd12	0.01913228665518764	0.024285939698355734	0.3722811380102186	5722	FALSE
106618	Wdr90	0.03445810199530846	0.0464710849340324	0.2960976097027807	3676	FALSE
106633	Ift140	0.0027650481969897357	0.0049444191899752086	0.26152056231790277	7085	FALSE
106648	Cyp4f15	0.565661544011544	0.568968253968254	0.9768088187468051	422	FALSE
106672	Smim29	0.06631338003412142	0.11746533265357831	0.005310246131745751	4395	FALSE
106707	Rpusd1	0.11629194716055213	0.12446893167869076	0.7535366459264569	3838	FALSE
106722	Mpig6b	0.7684575364042179	0.5547766541385623	0.002793604099236072	1122	FALSE
106757	Catsperd	0.015606384309874585	0.03652396027957382	0.10160001601626131	5722	FALSE
106759	Ticam1	0.028659132200288453	0.11725820224461529	3.9929355407271593e-4	1378	FALSE
106763	Ttbk1	0.13525294924565917	0.14310626298339083	0.7908740770091637	2649	FALSE
106794	Dhx57	0.15356648443306983	0.1045539173420514	0.19543924591065337	1523	FALSE
106821	Oard1	0.003324874325399988	0.005678048075979362	0.2790240188503693	8730	FALSE
106861	Abhd3	0.05605721018068003	0.09141736494115815	0.04907789994100126	3071	FALSE
106869	Tnfaip8	0.20327876964571676	0.20866598435024125	0.9055855347515052	3094	FALSE
106877	Afap1l1	0.16495152175408145	0.1683216908160744	0.9377444294137669	2351	FALSE
106878	Smim3	0.14729654548931656	0.3764067842413996	1.7321081128283837e-6	931	FALSE
106894	Hmgxb3	0.02582286018374522	0.08974918394886142	9.790400249239903e-7	4345	FALSE
106931	Kctd1	0.18152620243070947	0.2127843463121559	0.5292644861438731	1377	FALSE
106947	Slc39a3	0.13034184530894974	0.1868826289207154	0.0995174827143063	2008	FALSE
106952	Arap3	0.16034130222783127	0.2547041788279296	0.02245577894011018	1942	FALSE
106957	Slc39a6	0.06201894397923502	0.05775979952565772	0.7947426231742403	4553	FALSE
107003	A330093E20Rik	0.8205223901098901	0.96875	1.7513274730695584e-5	320	FALSE
107022	Gramd2b	0.13235685116247775	0.7357830397093328	4.125385363527972e-21	985	FALSE
107029	Me2	0.004445106007363275	0.01868733725537051	0.0015439929892351195	5503	FALSE
107035	Fbxo38	0.021505804931417793	0.03746736790342285	0.10276716937072344	3758	FALSE
107045	Lars1	0.021451139489063083	0.07897372356576664	0.026752121817802194	1515	FALSE
107047	Psmg2	0.018413455965286332	0.01874120644755275	0.9574125949833924	7659	FALSE
107065	Lrrtm2	0.49158068295462515	0.8073280046025144	5.212522661213309e-5	1053	FALSE
107071	Wdr74	0.1055278131019763	0.15236581011749992	0.2628318678089145	1707	FALSE
107094	Rrp12	0.15720401966804112	0.2552537593166128	0.0067515089428611345	2962	FALSE
107141	Cyp2c50	0.4697222222222222	0.7992424242424242	5.793633072866851e-4	144	FALSE
107146	Glyat	0.5483194444444445	0.7556655993431856	0.00195081201518728	302	FALSE
107173	Gpr137	0.20539686087981174	0.2701145727033501	0.16807744356470994	2481	FALSE
107182	Btaf1	0.01619273701117317	0.04765005061030843	5.513244245007737e-4	3408	FALSE
107197	Uqcc3	0.15114327748436204	0.15234679012615351	0.9807491954461413	1154	FALSE
107221	Ffar4	0.1562240522681547	0.08066034369702721	2.6217897613439956e-4	2555	FALSE
107227	Macrod1	0.08792313123801267	0.1096151697182679	0.23691102637154024	4242	FALSE
107239	Carns1	0.1319578037424423	0.875837487974988	1.6164676460217607e-31	1014	FALSE
107242	AI837181	0.023134791378392482	0.03518118835442436	0.1269596101427562	7619	FALSE
107250	Kazald1	0.03830344849209687	0.026899239244921512	0.1460191003287016	4618	FALSE
107260	Otub1	0.07531637897448343	0.08827847842420601	0.5269782074650233	3195	FALSE
107271	Yars1	0.007266329027929738	0.006277719250821848	0.7334335584726875	6485	FALSE
107272	Psat1	0.6405371965597654	0.9175190357744537	9.204260172295593e-13	1057	FALSE
107321	Lpxn	0.0029261555877944934	0.006122828282168514	0.2068625110571268	9695	FALSE
107328	Trpt1	0.20801792237879793	0.4318154170551605	6.352708352809379e-7	2988	FALSE
107351	Kank1	0.05645343253497566	0.079879116746249465	0.08551897937723135	4440	FALSE
107358	Tm9sf3	0.010699320046205957	0.037314392959683695	0.004267432030837971	6284	FALSE
107368	Pdzd8	0.055472122590442846	0.07252433740946647	0.20695258150811316	7692	FALSE
107371	Exoc6	0.18306189969270184	0.8496002416700946	2.864977888973112e-21	856	FALSE
107373	Fam111a	0.9189199899339866	0.9155666451603952	0.9306580428070585	727	FALSE
107375	Slc25a45	0.7738511855779335	0.44627462705843457	5.4586260692684294e-8	1311	FALSE
107392	Brms1	0.0435555437411803	0.20117000738154417	2.372848000307097e-7	3874	FALSE
107435	Hat1	0.2640504339895781	0.2649695540098017	0.9905065158653287	1721	FALSE
107448	Unc5a	0.03560057760211542	0.05034720211859084	0.04027705911835814	8222	FALSE
107449	Unc5b	0.04599716381867841	0.0862713941217683	0.004875617521250085	5993	FALSE
107476	Acaca	0.04469909707877732	0.0567254701234818	0.3052935521409625	5998	FALSE
107477	Guca1b	0.6080322494335729	0.7506910929979111	3.655583981618118e-5	1232	FALSE
107503	Atf5	0.005310959921735559	0.014630469642402508	0.1041908537988077	3883	FALSE
107513	Ssr1	0.11556514957597883	0.13561673315374656	0.45789542803124395	3265	FALSE
107522	Ece2	0.13471942531786027	0.18859961278899084	0.0781438584270805	2745	FALSE
107527	Il1rl2	0.765178001984474	0.689239492954863	0.16752280972817118	1119	FALSE
107528	Magee1	0.21444179806049402	0.19483646439421182	0.7378687832653267	1568	FALSE
107566	Arl2bp	0.0811159118431715	0.10665096520935106	0.22835458498765548	2425	FALSE
107568	Wwp1	0.06165320997005353	0.06475014377554612	0.8282770423898075	4831	FALSE
107581	Col16a1	0.13867238904426457	0.263951305469332	1.1725009678241763e-4	3145	FALSE
107585	Dio3	0.02096272233406671	0.04964776779320971	2.0036334728278418e-6	15531	FALSE
107586	Ovol2	0.01848061014505121	0.09502449453422061	1.8605034244404363e-8	3908	FALSE
107587	Osr2	0.05629085816361191	0.030425793434213658	0.04804416920875804	4090	FALSE
107607	Nod1	0.08497691126211109	0.09372584776163985	0.656163983219676	2583	FALSE
107650	Pi4kb	0.18182932004556898	0.18906239070462474	0.8641169348563297	2095	FALSE
107684	Coro2a	0.15483380688988826	0.19880781383414958	0.16154398445509738	2583	FALSE
107686	Snrpd2	0.018292161722046514	0.019361117751487654	0.8827386998193815	5392	FALSE
107701	Sf3b4	0.17564991056014725	0.18165015340109705	0.8690103437383647	3342	FALSE
107702	Rnh1	0.10742279971470453	0.12049537443628637	0.6770492715430584	1943	FALSE
107732	Mrpl10	0.06791553715959073	0.10666686645066796	0.08198327083679656	2918	FALSE
107733	Mrpl41	0.008780332679322333	0.006513976465173175	0.507924428731278	5507	FALSE
107734	Mrpl30	0.07301705773992379	0.0929376292888342	0.40261491025472934	3057	FALSE
107746	Rapgef1	0.15531700460125522	0.190472994965133	0.11155616028932556	5167	FALSE
107747	Aldh1l1	0.6821330213930672	0.8482847785516195	1.9940464087267814e-9	1659	FALSE
107751	Drgx	0.06130792541001518	0.10986402736133738	0.0012434256506315582	5470	FALSE
107753	Lgals2	0.44372869526755715	0.6633676488770851	2.3574030400380725e-6	1171	FALSE
107765	Ankrd1	0.6646360974136046	0.8532824015061744	6.622929658549479e-7	1475	FALSE
107767	Scamp1	0.163578215590183	0.3075668831769777	9.1794278783743e-4	1854	FALSE
107769	Tm6sf1	0.24676075842377912	0.38340625552850316	3.6236399729747664e-5	3130	FALSE
107770	Tm6sf2	0.22985519567446133	0.3035110866508763	0.07624301836143688	2371	FALSE
107771	Bmyc	0.14445186893005926	0.21508568594284544	0.04427937739630449	2401	FALSE
107823	Nsd2	0.01881097979975179	0.025410665629416594	0.15422306441739375	12923	FALSE
107829	Thoc5	0.17645776376606748	0.2144255049129628	0.24005952814339931	2736	FALSE
107831	Adgrb1	0.08538273269482893	0.14040489465732106	0.002441041797105983	2421	FALSE
107869	Cth	0.16590111345960776	0.17078498129624983	0.8888272021472929	2495	FALSE
107889	Gcm2	0.5991348039565476	0.7206076237254808	0.003997214006281748	1029	FALSE
107895	Mgat5	0.06431394860934261	0.09730638693928949	0.1316639642229261	2857	FALSE
107934	Celsr3	0.03742966713869887	0.08461498024915744	3.341090648160804e-5	6470	FALSE
107951	Cdk9	0.028111227648484432	0.062035969847350485	0.0020964608818240414	5331	FALSE
107970	H1f6	0.8156574289571092	0.8626145706023005	0.1880035953848629	1197	FALSE
107971	Frs3	0.004229021662359791	0.012559866888094523	0.06507688543237371	7003	FALSE
107975	Pacs1	0.06974194813088565	0.036901723942523765	4.2806971892680036e-4	5884	FALSE
107993	Bfsp2	0.4399331371444385	0.8300746173469388	4.888149434427338e-14	658	FALSE
107995	Cdc20	0.1053534528085214	0.15481642697768352	0.03474395285394328	4301	FALSE
107999	Gtpbp6	0.029424870320264012	0.0308429691928615	0.8905552983445955	2910	FALSE
108000	Cenpf	0.011969114932045903	0.01715557032021867	0.4409135012520005	3585	FALSE
108013	Celf4	0.019048169601839648	0.051180286170535674	2.3213642527071456e-4	6543	FALSE
108014	Srsf9	0.017839845739550456	0.042784046169687215	0.012603165834814389	5560	FALSE
108015	Chrnb4	0.32773678437428294	0.4100943685414776	0.06927958569728535	1324	FALSE
108017	Fxyd4	0.776584413360709	0.7997469941356496	0.6257608880273038	1116	FALSE
108030	Lin7a	0.24700362511069224	0.242972555974201	0.9190417744342978	1969	FALSE
108037	Shmt2	0.20897476097251425	0.20271497430601979	0.9050055048412432	1500	FALSE
108052	Slc14a1	0.8132221950499402	0.4821917487672795	1.8982178379631242e-11	2090	FALSE
108058	Camk2d	0.1491098940481535	0.1457284713781019	0.9460906459904893	1439	FALSE
108067	Eif2b3	0.15347096212074052	0.17074290894079838	0.540583036623624	3133	FALSE
108068	Grm2	0.11328900879940623	0.17660904399683713	0.02857904024629783	3359	FALSE
108069	Grm3	0.0493946512168014	0.08073842347500548	0.007069388456794421	3300	FALSE
108071	Grm5	0.19800038966009115	0.23479883396173717	0.45070305330316235	848	FALSE
108072	Grm6	0.03892352367457013	0.015289465294580383	0.01017540243040639	1990	FALSE
108075	Ltbp4	0.14083867138945386	0.23001264999451104	0.009215490719097729	2246	FALSE
108078	Olr1	0.5459516786916787	0.7326847166243718	0.009852039151691255	638	FALSE
108079	Prkaa2	0.037780624794009905	0.07705891411678827	2.055904103585036e-4	4484	FALSE
108083	Pip4k2b	0.040882729249279895	0.050496596139583357	0.4850732797628866	5382	FALSE
108089	Rnf144a	0.07475412389338722	0.08250520506074321	0.5750519009856003	3709	FALSE
108097	Prkab2	0.05927500765085277	0.08136962006695277	0.20823592709386066	3296	FALSE
108098	Med21	0.13271224831284742	0.15516762950505872	0.4692130963207907	2820	FALSE
108099	Prkag2	0.05732203952771482	0.046148642950124524	0.30560962543223447	6233	FALSE
108100	Baiap2	0.03283206879519039	0.038519248221171434	0.5806274675600746	4761	FALSE
108101	Fermt3	0.6908221598186539	0.3495308903911845	2.8976391932478572e-11	1308	FALSE
108105	B3gnt5	0.11307802270193575	0.1117616307064583	0.9782317212255054	965	FALSE
108112	Eif4ebp3	0.21319582206048468	0.8869537970576432	7.453887913687245e-25	991	FALSE
108115	Slco4a1	0.08422945975414398	0.11604249301720536	0.11611600372275795	3313	FALSE
108116	Slco3a1	0.07419609666111815	0.07058407739503947	0.8019262441670109	5383	FALSE
108121	U2af1	0.09767265786662792	0.11680358348365877	0.20224009141480423	3520	FALSE
108123	Napg	0.3526730005137773	0.29605466766656996	0.2264841189603774	2626	FALSE
108124	Napa	0.06329137470087527	0.061879749898405265	0.9332218664616165	2274	FALSE
108138	Xrcc4	0.012612124305895813	0.015939096712145728	0.6015302201789221	4365	FALSE
108143	Taf9	0.007765267566261286	0.01215940996987568	0.3161444588707743	6317	FALSE
108147	Atic	0.04486160445434628	0.08689800536134075	0.025193068295518966	2800	FALSE
108148	Galnt2	0.02513030557048759	0.08821335744556842	7.069692386760714e-6	5187	FALSE
108151	Sema3d	0.13592716489441292	0.12325710653811656	0.5696964375339381	2736	FALSE
108153	Adamts7	0.16055960464400698	0.1992157241995391	0.22815773983630866	3628	FALSE
108154	Adamts6	0.007220799262465929	0.007230392156862745	1	1602	FALSE
108155	Ogt	0.20949274185590194	0.29675111038896756	0.07997087478374529	1902	FALSE
108167416	1700020L13Rik	0.07184054440171059	0.09450560058334434	0.4069562525371737	2177	FALSE
108167511	9130015G15Rik	0.9008535536991142	0.8405594537545535	0.047883063323742606	1086	FALSE
108167546	Gm30606	0.8517846587073058	0.8767129469237738	0.2980939300093453	1187	FALSE
108167888	2610024D14Rik	0.8010738636363637	0.5833333333333334	0.036021636408814714	272	FALSE
108167906	Ccdc42os	0.7213579565121645	0.7967550864845341	0.018166784798091612	1465	FALSE
108168154	Gm9732	0.7105251410823219	0.7677248731427303	0.08775929292054901	1336	FALSE
108168208	Gm45521	0.9155669971136956	0.9294705285966675	0.48110613356115717	1476	FALSE
108168278	Gm46545	0.5924713926206463	0.9108312529764143	3.143332332349629e-8	678	FALSE
108168350	Gm27217	0.06585357683201115	0.13379289532388838	4.3351777833520295e-4	2714	FALSE
108168395	Gm45871	0.02133089133089133	0.06680151445776446	0.007649839351223256	1058	FALSE
108168734	2900093K20Rik	0.0031584489155478267	0.006259408324853402	0.2188579291804321	8042	FALSE
108168742	Gm13427	0.004202310830179392	0.01622736436615035	0.01004280314304583	5035	FALSE
108168785	G630016G05Rik	0.0049929172228610165	0.019311513356485278	0.01488864500223245	4599	FALSE
108168987	Gm13205	0.8708371066998275	0.9176534363643999	0.0056941410725448	2048	FALSE
108176	Npm3-ps1	0.792460657143254	0.8450875842896354	0.1342903077294241	1020	FALSE
108645	Mat2b	0.8747813469353717	0.8773671768093579	0.9583673409008718	929	FALSE
108652	Slc35b3	0.11624089411942547	0.38393376884553354	1.4615063301725557e-8	1248	FALSE
108653	Rimklb	0.6468103990057561	0.7846661596119929	0.001745464727728673	751	FALSE
108655	Foxp1	0.83788954095718	0.9458692528568463	7.523739606130343e-10	2041	FALSE
108657	Rnpepl1	0.07085569443139816	0.07366123378674151	0.8581833319459503	4844	FALSE
108660	Rnf187	0.03928800475721285	0.041190103452421085	0.8827386998193815	2899	FALSE
108671	Dnajc9	0.13004685672561914	0.15144948544750364	0.37694878283662564	3280	FALSE
108672	Zdhhc15	0.3676345978979522	0.3233264626527957	0.47178391559018873	1326	FALSE
108673	Ccdc86	0.09475393300682639	0.14267473567074349	0.0800047565186397	2561	FALSE
108679	Cops8	0.5022269332978228	0.621770170952355	0.008097905017212617	1226	FALSE
108682	Gpt2	0.12935225286612817	0.11114757530482802	0.4006185346966207	2698	FALSE
108686	Ccdc88a	0.02716099350724926	0.02496844239587221	0.7912986367944915	5432	FALSE
108689	Stn1	0.3324550502836741	0.3224925119791395	0.853083979699457	1405	FALSE
108699	Chn1	0.00637975729050097	0.013255438836354298	0.08191366723146999	7298	FALSE
108705	Pttg1ip	0.0935389571305997	0.11553058353119608	0.17525247337383046	3879	FALSE
108707	Slx9	0.03232354379274268	0.08307114945771422	7.339148252935451e-4	5398	FALSE
108723	Card11	0.27751752616230463	0.26355758928798145	0.7679166855954522	1117	FALSE
108737	Oxsr1	0.008196600494872433	0.014323464200426506	0.3345336877012508	6416	FALSE
108755	Lyrm2	0.1435652754931878	0.15117121088552535	0.8171781983828047	3536	FALSE
108760	Galnt16	0.2216413769475366	0.2512198549510639	0.3537150131656208	2105	FALSE
108797	Mex3b	0.0031524388357144356	0.00625373032601188	0.2641599574411843	10110	FALSE
108802	Calr4	0.846424795063093	0.9081785714285714	0.11452626953421387	442	FALSE
108803	Spem2	0.892627127343143	0.7699451499678772	5.99764437946823e-4	839	FALSE
108809	4933407E24Rik	0.6423394585738336	0.7844001946153262	5.410757423007172e-5	753	FALSE
108811	Ccdc122	0.030011770221301873	0.03976846319707024	0.3080445637560133	5706	FALSE
108812	Flacc1	0.8516466596193158	0.7915059076725743	0.21311060379859018	683	FALSE
108829	Jmjd1c	0.0502471205882011	0.31899833214297657	5.951723375419701e-7	1974	FALSE
108832	Tmem74b	0.2192501080293172	0.2394892776346034	0.5639588758198716	2496	FALSE
108837	Ibtk	0.045760572477990605	0.05843328887284859	0.44297759461968794	3571	FALSE
108841	Rdh13	0.08635428829088912	0.10945393516706545	0.29056971796379943	2083	FALSE
108853	Mtrf1l	0.0043013225563663	0.010642057827345579	0.19804599099026027	3630	FALSE
108857	Ankhd1	0.007424808071692328	0.01874488972610962	0.047722595262308605	3710	FALSE
108871	4930447M23Rik	0.36933157287157287	0.6993537321264593	1.7886164720900044e-6	428	FALSE
108888	Atad3a	0.02933577241254389	0.05364130856807497	0.04237584515500048	4225	FALSE
108897	Aif1l	0.14617386591588424	0.2195647321495137	0.0024805093595356956	2757	FALSE
108899	Zfta	0.0492739209104451	0.048063508004735425	0.8959369345438808	10141	FALSE
108900	Fam72a	0.0031778688230028086	0.005920082602525522	0.20209311771503546	7812	FALSE
108902	B4gat1	0.050085216405177845	0.08537948880983798	0.015994777161449567	4381	FALSE
108903	Tbcd	0.22451720366626107	0.26084664921616235	0.32383860726103264	3385	FALSE
108907	Nusap1	0.06912706993413802	0.07301219052786112	0.8387632277513173	2869	FALSE
108909	Aida	0.03656946961474605	0.05422509122328161	0.08460765266303802	4013	FALSE
108911	Rcc2	0.1326823572300733	0.12987718955720573	0.9412679939461829	2712	FALSE
108912	Cdca2	0.0041551032541100935	0.012451571499333498	0.07657045339151686	4871	FALSE
108927	Lhfpl6	0.08705812227035498	0.12754678031789443	0.05521570504277349	3289	FALSE
108943	Trmt10a	0.020719640429815642	0.04434294941832968	0.11645951113187389	2318	FALSE
108946	Zzz3	0.4283694718181953	0.47571751072160723	0.46463964001640784	1954	FALSE
108954	Ppp1r15b	0.030741600711506355	0.12206297183308248	1.512870212486725e-6	3321	FALSE
108958	Miga2	0.11834833960006362	0.12204406692190492	0.8959369345438808	2909	FALSE
108960	Irak2	0.3000446153480486	0.35049364917985315	0.3468270211011943	2680	FALSE
108961	E2f8	0.045336705075746234	0.04638449349998596	0.9276547510249289	5400	FALSE
108989	Tpr	0.07636732091087182	0.07684715535371522	0.9901632890851881	2441	FALSE
108995	Tbc1d10c	0.007250857845884607	0.008256356220399995	0.8032718149861231	4951	FALSE
109006	Ciapin1	0.017454155005963517	0.02009198737874597	0.7363857246495894	4713	FALSE
109019	Nabp1	0.011762569287892016	0.027731222184595162	0.03918877557877876	3629	FALSE
109032	Sp110	0.5634017806752412	0.5981329805089609	0.1815400712070046	1648	FALSE
109042	Cavin3	0.2813130651391112	0.3522448192254128	0.053193189837363535	2354	FALSE
109050	Inka2	0.27746097226605865	0.24565414282572426	0.3942496345571804	2648	FALSE
109052	Krt75	0.476277952443023	0.7719635331275192	2.965269461641754e-11	1537	FALSE
109054	Pfdn4	0.041354686634212455	0.08191337665999998	5.257104448818163e-4	4145	FALSE
109077	Ints5	0.03499441664019008	0.07349362740865553	0.028921255282011386	3372	FALSE
109079	Sephs1	0.05817143369018818	0.09554274468418791	0.07590801427462456	3669	FALSE
109082	Fbxw17	0.17025340060578215	0.19687460355796782	0.38837573762518696	2005	FALSE
109093	Rars2	0.04158435114091066	0.09836519198798083	1.8219945239986545e-4	3640	FALSE
[truncated: 22,252 more rows]
