# Supplementary material for: High-coverage allele-resolved single-cell DNA methylation profiling reveals cell lineage, X-inactivation state, and replication dynamics
Source: Nat Commun. 2025 Jul 8;16:6273. doi: 10.1038/s41467-025-61589-1 (PMC12234882; doi:10.1038/s41467-025-61589-1)
Supplement: Supplementary file 4 — Source Data [file 41467_2025_61589_MOESM4_ESM.zip › source_data/fig_3d_middle.tsv]

allele	chr	pos	dmr	mean_beta
BALB/c (Maternal)	chr2	174283902	dmr1	0.1111111111111111
C57BL/6 (Paternal)	chr2	174283902	dmr1	0.96
BALB/c (Maternal)	chr2	174283909	dmr1	0.21428571428571427
C57BL/6 (Paternal)	chr2	174283909	dmr1	0.9629629629629629
BALB/c (Maternal)	chr2	174283929	dmr1	0.02702702702702703
C57BL/6 (Paternal)	chr2	174283929	dmr1	1
BALB/c (Maternal)	chr2	174283933	dmr1	0.15
C57BL/6 (Paternal)	chr2	174283933	dmr1	0.9090909090909091
BALB/c (Maternal)	chr2	174283967	dmr1	0.08571428571428572
C57BL/6 (Paternal)	chr2	174283967	dmr1	0.96875
BALB/c (Maternal)	chr2	174284035	dmr1	0
C57BL/6 (Paternal)	chr2	174284035	dmr1	1
BALB/c (Maternal)	chr2	174284065	dmr1	0
C57BL/6 (Paternal)	chr2	174285192	dmr1	1
C57BL/6 (Paternal)	chr2	174285195	dmr1	1
C57BL/6 (Paternal)	chr2	174285198	dmr1	1
BALB/c (Maternal)	chr2	174285206	dmr1	0
C57BL/6 (Paternal)	chr2	174285206	dmr1	1
BALB/c (Maternal)	chr2	174285211	dmr1	0
C57BL/6 (Paternal)	chr2	174285211	dmr1	1
BALB/c (Maternal)	chr2	174285215	dmr1	0.25
C57BL/6 (Paternal)	chr2	174285215	dmr1	0.6666666666666666
BALB/c (Maternal)	chr2	174285243	dmr1	0.06666666666666667
C57BL/6 (Paternal)	chr2	174285243	dmr1	1
BALB/c (Maternal)	chr2	174285249	dmr1	0.07142857142857142
C57BL/6 (Paternal)	chr2	174285249	dmr1	1
BALB/c (Maternal)	chr2	174285268	dmr1	0
C57BL/6 (Paternal)	chr2	174285268	dmr1	1
BALB/c (Maternal)	chr2	174285292	dmr1	0
C57BL/6 (Paternal)	chr2	174285292	dmr1	1
BALB/c (Maternal)	chr2	174285300	dmr1	0.043478260869565216
C57BL/6 (Paternal)	chr2	174285300	dmr1	1
C57BL/6 (Paternal)	chr2	174285319	dmr1	1
BALB/c (Maternal)	chr2	174285343	dmr1	0
C57BL/6 (Paternal)	chr2	174285343	dmr1	1
BALB/c (Maternal)	chr2	174285346	dmr1	0
C57BL/6 (Paternal)	chr2	174285346	dmr1	1
BALB/c (Maternal)	chr2	174285370	dmr1	0
C57BL/6 (Paternal)	chr2	174285370	dmr1	1
BALB/c (Maternal)	chr2	174285373	dmr1	0
C57BL/6 (Paternal)	chr2	174285373	dmr1	1
BALB/c (Maternal)	chr2	174285376	dmr1	0
C57BL/6 (Paternal)	chr2	174285376	dmr1	1
BALB/c (Maternal)	chr2	174285378	dmr1	0
C57BL/6 (Paternal)	chr2	174285378	dmr1	1
BALB/c (Maternal)	chr2	174285389	dmr1	0
C57BL/6 (Paternal)	chr2	174285389	dmr1	1
BALB/c (Maternal)	chr2	174285424	dmr1	0
C57BL/6 (Paternal)	chr2	174285424	dmr1	1
BALB/c (Maternal)	chr2	174285427	dmr1	0
C57BL/6 (Paternal)	chr2	174285427	dmr1	1
BALB/c (Maternal)	chr2	174285561	dmr1	0.06666666666666667
C57BL/6 (Paternal)	chr2	174285561	dmr1	1
BALB/c (Maternal)	chr2	174285580	dmr1	0.1875
C57BL/6 (Paternal)	chr2	174285580	dmr1	1
BALB/c (Maternal)	chr2	174285592	dmr1	0.13636363636363635
C57BL/6 (Paternal)	chr2	174285592	dmr1	1
BALB/c (Maternal)	chr2	174285639	dmr1	0
C57BL/6 (Paternal)	chr2	174285639	dmr1	1
BALB/c (Maternal)	chr2	174285666	dmr1	0
C57BL/6 (Paternal)	chr2	174285666	dmr1	1
BALB/c (Maternal)	chr2	174285683	dmr1	0
C57BL/6 (Paternal)	chr2	174285683	dmr1	1
BALB/c (Maternal)	chr2	174285688	dmr1	0
C57BL/6 (Paternal)	chr2	174285688	dmr1	0.6
BALB/c (Maternal)	chr2	174285711	dmr1	0
C57BL/6 (Paternal)	chr2	174285711	dmr1	0.6666666666666666
BALB/c (Maternal)	chr2	174285723	dmr1	0
C57BL/6 (Paternal)	chr2	174285723	dmr1	1
BALB/c (Maternal)	chr2	174285728	dmr1	0.5555555555555556
C57BL/6 (Paternal)	chr2	174285728	dmr1	1
BALB/c (Maternal)	chr2	174285742	dmr1	0
C57BL/6 (Paternal)	chr2	174285742	dmr1	1
BALB/c (Maternal)	chr2	174286151	dmr1	0
C57BL/6 (Paternal)	chr2	174286151	dmr1	0.8
BALB/c (Maternal)	chr2	174286167	dmr1	0
C57BL/6 (Paternal)	chr2	174286167	dmr1	1
BALB/c (Maternal)	chr2	174286179	dmr1	0
C57BL/6 (Paternal)	chr2	174286179	dmr1	1
BALB/c (Maternal)	chr2	174286181	dmr1	0
C57BL/6 (Paternal)	chr2	174286181	dmr1	1
BALB/c (Maternal)	chr2	174286183	dmr1	0.08333333333333333
C57BL/6 (Paternal)	chr2	174286183	dmr1	1
BALB/c (Maternal)	chr2	174286194	dmr1	0
C57BL/6 (Paternal)	chr2	174286194	dmr1	0.9090909090909091
BALB/c (Maternal)	chr2	174286198	dmr1	0.26666666666666666
C57BL/6 (Paternal)	chr2	174286198	dmr1	1
BALB/c (Maternal)	chr2	174286218	dmr1	0.037037037037037035
C57BL/6 (Paternal)	chr2	174286218	dmr1	1
BALB/c (Maternal)	chr2	174286220	dmr1	0.10344827586206896
C57BL/6 (Paternal)	chr2	174286220	dmr1	0.95
BALB/c (Maternal)	chr2	174286288	dmr1	0
C57BL/6 (Paternal)	chr2	174286288	dmr1	1
BALB/c (Maternal)	chr2	174286336	dmr1	0.07142857142857142
C57BL/6 (Paternal)	chr2	174286336	dmr1	0.9
BALB/c (Maternal)	chr2	174286344	dmr1	0.14814814814814814
C57BL/6 (Paternal)	chr2	174286344	dmr1	0.8947368421052632
BALB/c (Maternal)	chr2	174286346	dmr1	0
C57BL/6 (Paternal)	chr2	174286346	dmr1	1
BALB/c (Maternal)	chr2	174286366	dmr1	0.07692307692307693
C57BL/6 (Paternal)	chr2	174286366	dmr1	0.8888888888888888
BALB/c (Maternal)	chr2	174286375	dmr1	0
C57BL/6 (Paternal)	chr2	174286375	dmr1	0.9230769230769231
BALB/c (Maternal)	chr2	174286385	dmr1	0
C57BL/6 (Paternal)	chr2	174286385	dmr1	1
BALB/c (Maternal)	chr2	174286395	dmr1	0.1
C57BL/6 (Paternal)	chr2	174286395	dmr1	1
BALB/c (Maternal)	chr2	174286465	dmr1	0
C57BL/6 (Paternal)	chr2	174286465	dmr1	1
BALB/c (Maternal)	chr2	174286488	dmr1	0.03571428571428571
C57BL/6 (Paternal)	chr2	174286488	dmr1	1
BALB/c (Maternal)	chr2	174286495	dmr1	0
C57BL/6 (Paternal)	chr2	174286495	dmr1	0.8666666666666667
BALB/c (Maternal)	chr2	174286537	dmr1	0
C57BL/6 (Paternal)	chr2	174286537	dmr1	1
BALB/c (Maternal)	chr2	174286565	dmr1	0.125
C57BL/6 (Paternal)	chr2	174286565	dmr1	1
BALB/c (Maternal)	chr2	174286574	dmr1	0
C57BL/6 (Paternal)	chr2	174286574	dmr1	1
BALB/c (Maternal)	chr2	174286605	dmr1	0
C57BL/6 (Paternal)	chr2	174286605	dmr1	1
C57BL/6 (Paternal)	chr2	174295440	dmr2	0
BALB/c (Maternal)	chr2	174295448	dmr2	1
C57BL/6 (Paternal)	chr2	174295448	dmr2	0.16666666666666666
BALB/c (Maternal)	chr2	174295450	dmr2	1
C57BL/6 (Paternal)	chr2	174295450	dmr2	0.3333333333333333
BALB/c (Maternal)	chr2	174295453	dmr2	1
C57BL/6 (Paternal)	chr2	174295453	dmr2	0
BALB/c (Maternal)	chr2	174295482	dmr2	1
C57BL/6 (Paternal)	chr2	174295482	dmr2	0
BALB/c (Maternal)	chr2	174295489	dmr2	0.9230769230769231
C57BL/6 (Paternal)	chr2	174295489	dmr2	0
BALB/c (Maternal)	chr2	174295494	dmr2	1
C57BL/6 (Paternal)	chr2	174295494	dmr2	0
BALB/c (Maternal)	chr2	174295512	dmr2	1
C57BL/6 (Paternal)	chr2	174295512	dmr2	0
BALB/c (Maternal)	chr2	174295532	dmr2	0.96
C57BL/6 (Paternal)	chr2	174295532	dmr2	0.03125
BALB/c (Maternal)	chr2	174295560	dmr2	0.9714285714285714
C57BL/6 (Paternal)	chr2	174295560	dmr2	0.09523809523809523
C57BL/6 (Paternal)	chr2	174295569	dmr2	0.041666666666666664
BALB/c (Maternal)	chr2	174295611	dmr2	1
C57BL/6 (Paternal)	chr2	174295611	dmr2	0.08108108108108109
BALB/c (Maternal)	chr2	174295627	dmr2	1
C57BL/6 (Paternal)	chr2	174295627	dmr2	0.03333333333333333
BALB/c (Maternal)	chr2	174295632	dmr2	1
C57BL/6 (Paternal)	chr2	174295632	dmr2	0.037037037037037035
BALB/c (Maternal)	chr2	174326379	dmr3	0.6956521739130435
C57BL/6 (Paternal)	chr2	174326379	dmr3	0.058823529411764705
BALB/c (Maternal)	chr2	174326399	dmr3	0.7241379310344828
C57BL/6 (Paternal)	chr2	174326399	dmr3	0.038461538461538464
C57BL/6 (Paternal)	chr2	174326417	dmr3	0.0625
BALB/c (Maternal)	chr2	174326423	dmr3	0.4857142857142857
C57BL/6 (Paternal)	chr2	174326423	dmr3	0.0625
BALB/c (Maternal)	chr2	174326491	dmr3	0.9285714285714286
C57BL/6 (Paternal)	chr2	174326491	dmr3	0.3333333333333333
