# Supplementary material for: High-coverage allele-resolved single-cell DNA methylation profiling reveals cell lineage, X-inactivation state, and replication dynamics
Source: Nat Commun. 2025 Jul 8;16:6273. doi: 10.1038/s41467-025-61589-1 (PMC12234882; doi:10.1038/s41467-025-61589-1)
Supplement: Supplementary file 4 — Source Data [file 41467_2025_61589_MOESM4_ESM.zip › source_data/fig_5g.tsv]

id	nmf1	nmf2	inact_allele
EE16A10	0.012338241342726639	0.0015593927483660405	BALB/c
EE16A11	3.423976513499131e-5	0.011309547136779754	C57BL/6
EE16A12	0.011591014221389391	0.0019159358360582041	BALB/c
EE16A3	9.72424446530603e-6	0.012658202292155071	C57BL/6
EE16A4	0.013194709227098578	6.548778663178145e-4	BALB/c
EE16A5	6.761028645014233e-7	0.011890232373126182	C57BL/6
EE16A6	0.014657601445265008	1.8192763684367596e-4	BALB/c
EE16A7	5.351939482591277e-8	0.011786503581460115	C57BL/6
EE16A8	0.015713632351465154	5.319942702935383e-5	BALB/c
EE16A9	0.015368225508733305	4.01140749845281e-5	BALB/c
EE16B1	4.057513223713987e-5	0.01179057740521318	C57BL/6
EE16B10	0.012963880308823459	0.001310832047221088	BALB/c
EE16B11	2.110559929350113e-4	0.0114582106535647	C57BL/6
EE16B12	9.56687421567636e-4	0.011419909517043745	C57BL/6
EE16B4	0.015218469683488042	3.1892658283145495e-5	BALB/c
EE16B5	0.011389118837944466	0.002061013295042437	BALB/c
EE16B6	1.9418710314127032e-7	0.01105742877252875	C57BL/6
EE16B7	0.01312996543969011	3.3600816279213703e-4	BALB/c
EE16B8	0.014453293080259352	7.167012953282301e-5	BALB/c
EE16B9	0.015186853862804914	1.6067387126662356e-4	BALB/c
EE16C1	0.0021368098217172883	0.011727354905164094	C57BL/6
EE16C11	0.0028762990258414107	0.009682330838299875	C57BL/6
EE16C3	0.0030136641682606768	0.00836414906355046	C57BL/6
EE16C4	0.0028225904841515845	0.009534037046762688	C57BL/6
EE16C6	5.577586372930606e-7	0.012921617452828832	C57BL/6
EE16C7	0.0026118291475117385	0.009692093804286192	C57BL/6
EE16C8	0.011033399114584766	0.0037789644794680643	BALB/c
EE16C9	0.012694595260541966	4.964469084855648e-4	BALB/c
EE16D1	0.0026580662065146315	0.008833236161928458	C57BL/6
EE16D10	0.010123158100754516	0.003629030522398785	BALB/c
EE16D11	0.014440413367617132	0.002806527045966394	BALB/c
EE16D2	0.010336250826768117	0.0039059878842561007	BALB/c
EE16D3	8.604969268927815e-4	0.011466293035539343	C57BL/6
EE16D4	0.016052486272391357	1.0462965992566617e-5	BALB/c
EE16D5	0.002997660516387606	0.009282235126852363	C57BL/6
EE16D6	0.009795182246632323	0.0037482203171335664	BALB/c
EE16D7	0.009852390035140454	0.0033413627654833964	BALB/c
EE16D8	0.009080228061794362	0.004064924352868037	BALB/c
EE16E1	6.035498933481715e-4	0.01206953233335603	C57BL/6
EE16E10	0.0014894915955530289	0.010394327510925495	C57BL/6
EE16E12	1.4741291179296532e-5	0.012646951819643535	C57BL/6
EE16E3	0.01588546567098859	6.530265287547507e-5	BALB/c
EE16E4	0.0014492075102106403	0.011471317657097404	C57BL/6
EE16E5	0.01552616653693965	2.4090082309607646e-4	BALB/c
EE16E7	0.0013237356414003562	0.011843119417811186	C57BL/6
EE16E8	5.793828575311537e-7	0.013282049653784172	C57BL/6
EE16E9	1.8686050022480587e-5	0.012235046544268276	C57BL/6
EE16F10	4.378214611689461e-5	0.01322214559213576	C57BL/6
EE16F11	0.0032524233763180613	0.009815367213210077	C57BL/6
EE16F12	0.014918731422556395	0.0017807508730048442	BALB/c
EE16F3	2.2458819564308663e-6	0.013121440959810275	C57BL/6
EE16F7	0.018007650914151158	5.042334836421958e-5	BALB/c
EE16F8	0.015383751608869324	4.03788850407074e-4	BALB/c
EE16F9	6.828187602905607e-4	0.012640770738503691	C57BL/6
EE16G10	2.945502214938298e-6	0.012230414821637546	C57BL/6
EE16G11	1.9619249760358683e-7	0.013327961923313007	C57BL/6
EE16G2	0.010767627373510523	0.0036925989592770797	BALB/c
EE16G4	0.011300459751582451	0.003460848601167535	BALB/c
EE16G5	6.5818069063205195e-6	0.012670384793665293	C57BL/6
EE16G6	0.013254771077466972	0.0011848208540006042	BALB/c
EE16G7	0.015060048528395023	1.996439608529329e-4	BALB/c
EE16G8	7.735275240735546e-7	0.012853237682473002	C57BL/6
EE16G9	0.0023666929702846158	0.009740999143579896	C57BL/6
EE16H11	0.015009769608767556	8.366779123476384e-4	BALB/c
EE16H3	1.3502040869689651e-7	0.014526875182171623	C57BL/6
EE16H4	9.005805400484778e-8	0.014050328539239942	C57BL/6
EE16H5	7.959489854737074e-8	0.013668677207820133	C57BL/6
EE16H6	0.010902555205275593	0.002423383648965275	BALB/c
EE16H7	0.015071654094953951	1.457312560773346e-5	BALB/c
EE16H8	0	0.013392663488455173	C57BL/6
EE16H9	3.3507991891515402e-6	0.012827490057610812	C57BL/6
EE17A1	2.412413048041526e-8	0.013161205494701294	C57BL/6
EE17A10	0.0030216370720695285	0.008706086541018192	C57BL/6
EE17A12	0.013318264408403124	7.989512687801492e-4	BALB/c
EE17A3	3.260533755762179e-5	0.011409283071203518	C57BL/6
EE17A4	9.524265891405097e-6	0.012509967332678876	C57BL/6
EE17A5	0.012331119493243786	9.561144788951656e-4	BALB/c
EE17A6	0.0023775637050325133	0.009282974018616236	C57BL/6
EE17A8	3.578118660162206e-4	0.010993329085636864	C57BL/6
EE17A9	3.79081333796782e-7	0.01177065828097216	C57BL/6
EE17B1	0.02281330316105952	7.280895933479552e-6	BALB/c
EE17B10	0.014644905315672273	8.443313345376631e-4	BALB/c
EE17B12	1.6197753691185658e-4	0.012077550478822639	C57BL/6
EE17B2	0.010372045326151953	0.004036707207203946	BALB/c
EE17B4	0.01326970242853415	7.306959250839017e-4	BALB/c
EE17B5	0.01001869171722464	0.002989166506411368	BALB/c
EE17B6	0.0017722582531821218	0.009248124535092704	C57BL/6
EE17B8	0.0012867712347110279	0.010503748226453865	C57BL/6
EE17C10	0.013827911802294895	0.001148410059494468	BALB/c
EE17C12	4.771348350783555e-5	0.010818004612980813	C57BL/6
EE17C2	0.014643591775014128	4.3225309784617567e-4	BALB/c
EE17C3	0.011118396184272078	0.002046226868518975	BALB/c
EE17C5	0.014690019847159695	1.3865772776403015e-4	BALB/c
EE17C6	0	0.012409058537369802	C57BL/6
EE17C7	0.017377823420295882	5.128003335001613e-5	BALB/c
EE17C8	1.349300706996212e-7	0.012056499087847186	C57BL/6
EE17C9	0.01592193133027836	3.1514429968696074e-5	BALB/c
EE17D1	1.2413564611883632e-4	0.01315457586020751	C57BL/6
EE17D3	0.0027493213202242532	0.00962754376863224	C57BL/6
EE17D4	3.7591193595537035e-5	0.013053715485511982	C57BL/6
EE17D5	0.0013595330908992068	0.009094984514782868	C57BL/6
EE17D6	0.001728016748849226	0.010205192376318221	C57BL/6
EE17D7	0.009104904826706492	0.0038219277304810885	BALB/c
EE17D8	0.013075839203924463	0.002003174892984818	BALB/c
EE17D9	0.014444607224407317	0.001403411047508437	BALB/c
EE17E1	3.6266067220725613e-6	0.013223377659196484	C57BL/6
EE17E10	0.014916305634601997	5.455747153107297e-4	BALB/c
EE17E12	0.008282231827344735	0.004506922254089442	BALB/c
EE17E2	1.0117836562582381e-6	0.013668869514495998	C57BL/6
EE17E3	2.1557547406992764e-6	0.01428710849885536	C57BL/6
EE17E4	0.01809199734086811	1.728402431622928e-5	BALB/c
EE17E5	0.011905780798605325	0.0016920585307252428	BALB/c
EE17E6	1.2348673553841204e-5	0.012663421324262167	C57BL/6
EE17E7	2.5742544359880572e-6	0.013242750980619646	C57BL/6
EE17E8	9.307287485792845e-7	0.01404596234700935	C57BL/6
EE17E9	0.003152922603776762	0.010019038174554202	C57BL/6
EE17F1	0.009311690616951689	0.004474520806484932	BALB/c
EE17F10	0.014299774803525974	1.6346782393081237e-4	BALB/c
EE17F12	0.0026711768156913616	0.009702736213479878	C57BL/6
EE17F2	0.002209704721462392	0.010485605858283429	C57BL/6
EE17F3	0.010820556153098295	0.003994298570586346	BALB/c
EE17F6	5.468518196497611e-7	0.01358400207704236	C57BL/6
EE17F7	0.0025480806935561104	0.010769541299192735	C57BL/6
EE17F8	4.017078106849681e-7	0.013165026422384556	C57BL/6
EE17F9	0.009915453153370819	0.0037379081373848455	BALB/c
EE17G1	0.01568188474534848	1.4935493629478427e-5	BALB/c
EE17G10	1.5995105758514146e-4	0.011955157318395237	C57BL/6
EE17G12	0.013767076828672613	2.8931499962841148e-5	BALB/c
EE17G3	0.015553617635786568	1.5865976199759346e-5	BALB/c
EE17G4	3.7343475879526074e-7	0.013481918931956436	C57BL/6
EE17G5	0.015107809999826284	5.751667937008225e-4	BALB/c
EE17G8	0.014941301316789663	1.3235108403518894e-4	BALB/c
EE17G9	0.0161852002435323	3.904742867676559e-5	BALB/c
EE17H1	5.904134826721279e-7	0.016536323968613337	C57BL/6
EE17H12	0.017081647659326373	5.4291576081340176e-6	BALB/c
EE17H3	0.015365878061849489	5.516172603046604e-5	BALB/c
EE17H6	0.015645326453404287	1.137170677373625e-4	BALB/c
EE17H7	0.019695590773655916	1.1299447724158659e-5	BALB/c
EE17H8	0	0.013853650335286542	C57BL/6
EE17H9	9.288510110761033e-6	0.013710890902585465	C57BL/6
