# Supplementary material for: High-coverage allele-resolved single-cell DNA methylation profiling reveals cell lineage, X-inactivation state, and replication dynamics
Source: Nat Commun. 2025 Jul 8;16:6273. doi: 10.1038/s41467-025-61589-1 (PMC12234882; doi:10.1038/s41467-025-61589-1)
Supplement: Supplementary file 4 — Source Data [file 41467_2025_61589_MOESM4_ESM.zip › source_data/fig_2a.tsv]

atlas_cell_type	cell_id	mean_beta	cell_type_call	location
t	EE17E1	0.22458802816901408	Lymphocyte	Cecum
t	EE17E2	0.6817363184079602	GI Epith.	Cecum
t	EE17E3	0.4532412451361868	Lymphocyte	Cecum
t	EE17E4	0.7621107266435986	GI Epith.	Cecum
t	EE17E5	0.3240110294117647	Lymphocyte	Cecum
t	EE17E6	0.20169202898550723	Lymphocyte	Cecum
t	EE17E7	0.26653696498054474	Lymphocyte	Cecum
t	EE17E8	0.30362537764350456	Lymphocyte	Cecum
t	EE17E9	0.2330275229357798	Lymphocyte	Cecum
t	EE17E10	0.7929638989169675	GI Epith.	Cecum
t	EE17E11	0.5059832535885168	Mixed Doublet	Cecum
t	EE17E12	0.21342204301075268	Lymphocyte	Cecum
t	EE17F12	0.2277	Lymphocyte	Cecum
t	EE17F11	0.536264483627204	Mixed Doublet	Cecum
t	EE17F10	0.7917508305647841	GI Epith.	Cecum
t	EE17F9	0.3413402597402597	Lymphocyte	Cecum
t	EE17F8	0.17152916666666668	Lymphocyte	Cecum
t	EE17F7	0.22962962962962963	Lymphocyte	Cecum
t	EE17F6	0.2340823970037453	Lymphocyte	Cecum
t	EE17F5	0.2833323529411765	Lymphocyte	Cecum
t	EE17F4	0.7566433121019108	GI Epith.	Cecum
t	EE17F3	0.4413793103448276	Lymphocyte	Cecum
t	EE17F2	0.3764935897435897	Lymphocyte	Cecum
t	EE17F1	0.4237132352941176	Lymphocyte	Cecum
t	EE16E1	0.8203254901960784	GI Epith.	Cecum
t	EE16E2	0.785742043551089	GI Epith.	Cecum
t	EE16E3	0.8097028112449799	GI Epith.	Cecum
t	EE16E4	0.20665436241610735	Lymphocyte	Cecum
t	EE16E5	0.836409594095941	GI Epith.	Cecum
t	EE16E6	0.7878363636363638	GI Epith.	Cecum
t	EE16E7	0.3205521472392638	Lymphocyte	Cecum
t	EE16E8	0.7520134228187919	GI Epith.	Cecum
t	EE16E9	0.7768319088319089	GI Epith.	Cecum
t	EE16E10	0.7951140065146579	GI Epith.	Cecum
t	EE16E12	0.7990844155844156	GI Epith.	Cecum
t	EE16F12	0.7869003690036901	GI Epith.	Cecum
t	EE16F11	0.3091423611111111	Lymphocyte	Cecum
t	EE16F10	0.780306049822064	GI Epith.	Cecum
t	EE16F9	0.7911484375000001	GI Epith.	Cecum
t	EE16F8	0.7914055299539171	GI Epith.	Cecum
t	EE16F7	0.7592212765957447	GI Epith.	Cecum
t	EE16F3	0.7873770491803279	GI Epith.	Cecum
t	EE16F2	0.7973399999999999	GI Epith.	Cecum
t	EE17G1	0.7773127753303964	GI Epith.	Colon
t	EE17G3	0.7459681274900398	GI Epith.	Colon
t	EE17G4	0.7108720930232558	GI Epith.	Colon
t	EE17G5	0.7837121212121212	GI Epith.	Colon
t	EE17G8	0.7630640243902439	GI Epith.	Colon
t	EE17G9	0.7863957597173146	GI Epith.	Colon
t	EE17G10	0.8166071428571429	GI Epith.	Colon
t	EE17G11	0.752150793650794	GI Epith.	Colon
t	EE17G12	0.7420036900369004	GI Epith.	Colon
t	EE17H12	0.789735294117647	GI Epith.	Colon
t	EE17H11	0.7765441860465114	GI Epith.	Colon
t	EE17H9	0.7289869565217392	GI Epith.	Colon
t	EE17H8	0.7721203007518798	GI Epith.	Colon
t	EE17H7	0.773224043715847	GI Epith.	Colon
t	EE17H6	0.7975357142857142	GI Epith.	Colon
t	EE17H3	0.7963851132686084	GI Epith.	Colon
t	EE17H2	0.7430679442508711	GI Epith.	Colon
t	EE17H1	0.7614213197969543	GI Epith.	Colon
t	EE16G1	0.8028098290598289	GI Epith.	Colon
t	EE16G2	0.2924251968503937	Lymphocyte	Colon
t	EE16G4	0.33302255639097744	Lymphocyte	Colon
t	EE16G5	0.8298984375	GI Epith.	Colon
t	EE16G6	0.7646679536679536	GI Epith.	Colon
t	EE16G7	0.7633901639344263	GI Epith.	Colon
t	EE16G8	0.7659409937888199	GI Epith.	Colon
t	EE16G9	0.38824928366762174	Lymphocyte	Colon
t	EE16G10	0.7914727891156463	GI Epith.	Colon
t	EE16G11	0.8098821292775665	GI Epith.	Colon
t	EE16H11	0.8006461538461539	GI Epith.	Colon
t	EE16H9	0.7651075697211156	GI Epith.	Colon
t	EE16H8	0.7944432234432234	GI Epith.	Colon
t	EE16H7	0.7648867924528302	GI Epith.	Colon
t	EE16H6	0.7644567567567566	GI Epith.	Colon
t	EE16H5	0.7796311111111112	GI Epith.	Colon
t	EE16H4	0.8305301724137931	GI Epith.	Colon
t	EE16H3	0.8011276595744682	GI Epith.	Colon
t	EE16H1	0.7473113553113553	GI Epith.	Colon
t	EE17C1	0.8195035460992909	GI Epith.	Distal SI
t	EE17C2	0.8247422360248448	GI Epith.	Distal SI
t	EE17C3	0.819	GI Epith.	Distal SI
t	EE17C4	0.7951610576923078	GI Epith.	Distal SI
t	EE17C5	0.8030659340659341	GI Epith.	Distal SI
t	EE17C6	0.8409777070063694	GI Epith.	Distal SI
t	EE17C7	0.8030660377358491	GI Epith.	Distal SI
t	EE17C8	0.7036022727272727	GI Epith.	Distal SI
t	EE17C9	0.8179557195571956	GI Epith.	Distal SI
t	EE17C10	0.8109158249158248	GI Epith.	Distal SI
t	EE17C11	0.502955710955711	Mixed Doublet	Distal SI
t	EE17C12	0.773322695035461	Other	Distal SI
t	EE17D12	0.7793542857142854	GI Epith.	Distal SI
t	EE17D11	0.803125	GI Epith.	Distal SI
t	EE17D9	0.8261181102362205	GI Epith.	Distal SI
t	EE17D8	0.7402744479495268	GI Epith.	Distal SI
t	EE17D7	0.3958178694158076	Lymphocyte	Distal SI
t	EE17D6	0.8166593406593406	GI Epith.	Distal SI
t	EE17D5	0.7700847457627119	GI Epith.	Distal SI
t	EE17D4	0.7745774058577406	GI Epith.	Distal SI
t	EE17D3	0.3168021680216802	Lymphocyte	Distal SI
t	EE17D1	0.8097558139534884	GI Epith.	Distal SI
t	EE16C1	0.4166684782608696	Lymphocyte	Distal SI
t	EE16C2	0.5169616161616162	Mixed Doublet	Distal SI
t	EE16C3	0.1806887417218543	Lymphocyte	Distal SI
t	EE16C4	0.3641220930232558	Lymphocyte	Distal SI
t	EE16C6	0.8000035714285715	GI Epith.	Distal SI
t	EE16C7	0.21172383720930232	Lymphocyte	Distal SI
t	EE16C8	0.24974617737003055	Lymphocyte	Distal SI
t	EE16C9	0.77628231292517	GI Epith.	Distal SI
t	EE16C11	0.27730484330484334	Lymphocyte	Distal SI
t	EE16D11	0.3262682119205298	Lymphocyte	Distal SI
t	EE16D10	0.2178988326848249	Lymphocyte	Distal SI
t	EE16D9	0.7587272727272727	Other	Distal SI
t	EE16D8	0.3621769911504425	Lymphocyte	Distal SI
t	EE16D7	0.5110272373540856	Lymphocyte	Distal SI
t	EE16D6	0.17530252100840335	Lymphocyte	Distal SI
t	EE16D5	0.34925825825825824	Lymphocyte	Distal SI
t	EE16D4	0.7126183745583039	GI Epith.	Distal SI
t	EE16D3	0.7513374613003095	GI Epith.	Distal SI
t	EE16D2	0.24752475247524752	Lymphocyte	Distal SI
t	EE16D1	0.3434141689373297	Lymphocyte	Distal SI
t	EE17A1	0.2733598484848485	Lymphocyte	Proximal SI
t	EE17A3	0.8175465838509317	GI Epith.	Proximal SI
t	EE17A4	0.7471733333333332	GI Epith.	Proximal SI
t	EE17A5	0.8503959044368601	GI Epith.	Proximal SI
t	EE17A6	0.3462169491525424	Lymphocyte	Proximal SI
t	EE17A7	0.817611320754717	GI Epith.	Proximal SI
t	EE17A8	0.7550471380471381	GI Epith.	Proximal SI
t	EE17A9	0.7723333333333333	GI Epith.	Proximal SI
t	EE17A10	0.1789617486338798	Lymphocyte	Proximal SI
t	EE17A11	0.2642894736842105	Lymphocyte	Proximal SI
t	EE17A12	0.7697620817843867	GI Epith.	Proximal SI
t	EE17B12	0.727492700729927	GI Epith.	Proximal SI
t	EE17B11	0.7964801980198019	GI Epith.	Proximal SI
t	EE17B10	0.7579157509157508	GI Epith.	Proximal SI
t	EE17B8	0.8265249169435216	GI Epith.	Proximal SI
t	EE17B6	0.3301356932153392	Lymphocyte	Proximal SI
t	EE17B5	0.20749157303370788	Lymphocyte	Proximal SI
t	EE17B4	0.7667732793522267	GI Epith.	Proximal SI
t	EE17B2	0.3886363636363636	Lymphocyte	Proximal SI
t	EE17B1	0.8643005464480874	GI Epith.	Proximal SI
t	EE16A2	0.7915260545905706	GI Epith.	Proximal SI
t	EE16A3	0.8030669456066946	GI Epith.	Proximal SI
t	EE16A4	0.8054635761589404	GI Epith.	Proximal SI
t	EE16A5	0.7980701754385965	GI Epith.	Proximal SI
t	EE16A6	0.7904564315352697	GI Epith.	Proximal SI
t	EE16A7	0.7351065292096219	GI Epith.	Proximal SI
t	EE16A8	0.7314870848708487	GI Epith.	Proximal SI
t	EE16A9	0.7808069498069498	GI Epith.	Proximal SI
t	EE16A10	0.7384836363636363	GI Epith.	Proximal SI
t	EE16A11	0.7669811320754717	GI Epith.	Proximal SI
t	EE16A12	0.7176197183098592	GI Epith.	Proximal SI
t	EE16B12	0.7287483221476511	GI Epith.	Proximal SI
t	EE16B11	0.7623291536050156	GI Epith.	Proximal SI
t	EE16B10	0.7720848056537103	GI Epith.	Proximal SI
t	EE16B9	0.8325098684210527	GI Epith.	Proximal SI
t	EE16B8	0.7252205323193915	GI Epith.	Proximal SI
t	EE16B7	0.7268853868194842	GI Epith.	Proximal SI
t	EE16B6	0.7593586206896552	GI Epith.	Proximal SI
t	EE16B5	0.8429805825242719	GI Epith.	Proximal SI
t	EE16B4	0.7925635179153094	GI Epith.	Proximal SI
t	EE16B2	0.5521439588688947	Mixed Doublet	Proximal SI
t	EE16B1	0.7266363636363636	GI Epith.	Proximal SI
b	EE17E1	0.8699999999999999	Lymphocyte	Cecum
b	EE17E2	0.6838709677419355	GI Epith.	Cecum
b	EE17E3	0.7980352941176471	Lymphocyte	Cecum
b	EE17E4	0.7490879120879121	GI Epith.	Cecum
b	EE17E5	0.5	Lymphocyte	Cecum
b	EE17E6	0.7640449438202247	Lymphocyte	Cecum
b	EE17E7	0.73084	Lymphocyte	Cecum
b	EE17E8	0.5157787610619469	Lymphocyte	Cecum
b	EE17E9	0.8298210526315789	Lymphocyte	Cecum
b	EE17E10	0.7444444444444445	GI Epith.	Cecum
b	EE17E11	0.712445205479452	Mixed Doublet	Cecum
b	EE17E12	0.7576422018348624	Lymphocyte	Cecum
b	EE17F12	0.7656732673267327	Lymphocyte	Cecum
b	EE17F11	0.7163115942028986	Mixed Doublet	Cecum
b	EE17F10	0.7625	GI Epith.	Cecum
b	EE17F9	0.5767264150943395	Lymphocyte	Cecum
b	EE17F8	0.7424608695652174	Lymphocyte	Cecum
b	EE17F7	0.755843137254902	Lymphocyte	Cecum
b	EE17F6	0.7078817204301076	Lymphocyte	Cecum
b	EE17F5	0.7945544554455446	Lymphocyte	Cecum
b	EE17F4	0.7964590163934426	GI Epith.	Cecum
b	EE17F3	0.6153846153846154	Lymphocyte	Cecum
b	EE17F2	0.48888571428571426	Lymphocyte	Cecum
b	EE17F1	0.5523809523809524	Lymphocyte	Cecum
b	EE16E1	0.6553398058252428	GI Epith.	Cecum
b	EE16E2	0.7280964912280703	GI Epith.	Cecum
b	EE16E3	0.7043299999999999	GI Epith.	Cecum
b	EE16E4	0.6894736842105263	Lymphocyte	Cecum
b	EE16E5	0.6943893805309734	GI Epith.	Cecum
b	EE16E6	0.7069568345323741	GI Epith.	Cecum
b	EE16E7	0.8236213592233009	Lymphocyte	Cecum
b	EE16E8	0.691358024691358	GI Epith.	Cecum
b	EE16E9	0.7383064516129032	GI Epith.	Cecum
b	EE16E10	0.668008	GI Epith.	Cecum
b	EE16E12	0.7627118644067796	GI Epith.	Cecum
b	EE16F12	0.8119142857142858	GI Epith.	Cecum
b	EE16F11	0.7635135135135135	Lymphocyte	Cecum
b	EE16F10	0.7003707865168539	GI Epith.	Cecum
b	EE16F9	0.7295350877192983	GI Epith.	Cecum
b	EE16F8	0.6736842105263158	GI Epith.	Cecum
b	EE16F7	0.5309571428571429	GI Epith.	Cecum
b	EE16F3	0.6346339285714286	GI Epith.	Cecum
b	EE16F2	0.7553397435897435	GI Epith.	Cecum
b	EE17G1	0.8152173913043478	GI Epith.	Colon
b	EE17G3	0.7824526315789474	GI Epith.	Colon
b	EE17G4	0.7680412371134021	GI Epith.	Colon
b	EE17G5	0.75	GI Epith.	Colon
b	EE17G8	0.719690909090909	GI Epith.	Colon
b	EE17G9	0.6486145833333333	GI Epith.	Colon
b	EE17G10	0.6	GI Epith.	Colon
b	EE17G11	0.7111138211382115	GI Epith.	Colon
b	EE17G12	0.6481414141414141	GI Epith.	Colon
b	EE17H12	0.7191192660550461	GI Epith.	Colon
b	EE17H11	0.633859375	GI Epith.	Colon
b	EE17H9	0.7456228070175439	GI Epith.	Colon
b	EE17H8	0.773972602739726	GI Epith.	Colon
b	EE17H7	0.7285714285714285	GI Epith.	Colon
b	EE17H6	0.6967701149425287	GI Epith.	Colon
b	EE17H3	0.6853095238095237	GI Epith.	Colon
b	EE17H2	0.730041237113402	GI Epith.	Colon
b	EE17H1	0.8402777777777778	GI Epith.	Colon
b	EE16G1	0.6587597402597403	GI Epith.	Colon
b	EE16G2	0.8054054054054054	Lymphocyte	Colon
b	EE16G4	0.6343469387755102	Lymphocyte	Colon
b	EE16G5	0.7563025210084033	GI Epith.	Colon
b	EE16G6	0.7718602150537635	GI Epith.	Colon
b	EE16G7	0.7429906542056075	GI Epith.	Colon
b	EE16G8	0.6231884057971014	GI Epith.	Colon
b	EE16G9	0.8459532710280373	Lymphocyte	Colon
b	EE16G10	0.7931411764705882	GI Epith.	Colon
b	EE16G11	0.6220520833333333	GI Epith.	Colon
b	EE16H11	0.6265609756097562	GI Epith.	Colon
b	EE16H9	0.74528125	GI Epith.	Colon
b	EE16H8	0.7928571428571428	GI Epith.	Colon
b	EE16H7	0.7255728155339807	GI Epith.	Colon
b	EE16H6	0.6552137404580153	GI Epith.	Colon
b	EE16H5	0.6682912621359224	GI Epith.	Colon
b	EE16H4	0.6875	GI Epith.	Colon
b	EE16H3	0.7554396551724138	GI Epith.	Colon
b	EE16H1	0.7554226804123712	GI Epith.	Colon
b	EE17C1	0.7192947368421052	GI Epith.	Distal SI
b	EE17C2	0.6978224299065421	GI Epith.	Distal SI
b	EE17C3	0.8207310924369748	GI Epith.	Distal SI
b	EE17C4	0.6997826086956521	GI Epith.	Distal SI
b	EE17C5	0.74075	GI Epith.	Distal SI
b	EE17C6	0.631578947368421	GI Epith.	Distal SI
b	EE17C7	0.663605504587156	GI Epith.	Distal SI
b	EE17C8	0.7171641791044776	GI Epith.	Distal SI
b	EE17C9	0.7164634146341463	GI Epith.	Distal SI
b	EE17C10	0.6798712871287129	GI Epith.	Distal SI
b	EE17C11	0.6868407643312102	Mixed Doublet	Distal SI
b	EE17C12	0.8395607476635514	Other	Distal SI
b	EE17D12	0.7770068965517242	GI Epith.	Distal SI
b	EE17D11	0.7464695121951219	GI Epith.	Distal SI
b	EE17D9	0.754296875	GI Epith.	Distal SI
b	EE17D8	0.7485121951219513	GI Epith.	Distal SI
b	EE17D7	0.6983471074380165	Lymphocyte	Distal SI
b	EE17D6	0.7330097087378641	GI Epith.	Distal SI
b	EE17D5	0.6813186813186813	GI Epith.	Distal SI
b	EE17D4	0.7927972972972973	GI Epith.	Distal SI
b	EE17D3	0.8146326530612246	Lymphocyte	Distal SI
b	EE17D1	0.7389638554216867	GI Epith.	Distal SI
b	EE16C1	0.6191588785046729	Lymphocyte	Distal SI
b	EE16C2	0.7521830065359476	Mixed Doublet	Distal SI
b	EE16C3	0.8008196721311476	Lymphocyte	Distal SI
b	EE16C4	0.7759433962264151	Lymphocyte	Distal SI
b	EE16C6	0.8515625	GI Epith.	Distal SI
b	EE16C7	0.8113428571428571	Lymphocyte	Distal SI
b	EE16C8	0.7828947368421053	Lymphocyte	Distal SI
b	EE16C9	0.7486280991735538	GI Epith.	Distal SI
b	EE16C11	0.7752293577981652	Lymphocyte	Distal SI
b	EE16D11	0.5964912280701754	Lymphocyte	Distal SI
b	EE16D10	0.7287909090909092	Lymphocyte	Distal SI
b	EE16D9	0.753731343283582	Other	Distal SI
b	EE16D8	0.587979381443299	Lymphocyte	Distal SI
b	EE16D7	0.5950413223140496	Lymphocyte	Distal SI
b	EE16D6	0.7342592592592593	Lymphocyte	Distal SI
b	EE16D5	0.5400390625	Lymphocyte	Distal SI
b	EE16D4	0.929878048780488	GI Epith.	Distal SI
b	EE16D3	0.7392117647058823	GI Epith.	Distal SI
b	EE16D2	0.8390804597701149	Lymphocyte	Distal SI
b	EE16D1	0.4452178217821783	Lymphocyte	Distal SI
b	EE17A1	0.75	Lymphocyte	Proximal SI
b	EE17A3	0.7525615384615385	GI Epith.	Proximal SI
b	EE17A4	0.7861702127659576	GI Epith.	Proximal SI
b	EE17A5	0.828234693877551	GI Epith.	Proximal SI
b	EE17A6	0.7231209677419355	Lymphocyte	Proximal SI
b	EE17A7	0.7136842105263158	GI Epith.	Proximal SI
b	EE17A8	0.7416636363636363	GI Epith.	Proximal SI
b	EE17A9	0.630264367816092	GI Epith.	Proximal SI
b	EE17A10	0.66725	Lymphocyte	Proximal SI
b	EE17A11	0.7605243902439024	Lymphocyte	Proximal SI
b	EE17A12	0.7467029702970297	GI Epith.	Proximal SI
b	EE17B12	0.7015904761904762	GI Epith.	Proximal SI
b	EE17B11	0.7043445945945945	GI Epith.	Proximal SI
b	EE17B10	0.680921052631579	GI Epith.	Proximal SI
b	EE17B8	0.7676851851851851	GI Epith.	Proximal SI
b	EE17B6	0.796359375	Lymphocyte	Proximal SI
b	EE17B5	0.7850224719101124	Lymphocyte	Proximal SI
b	EE17B4	0.6770865384615384	GI Epith.	Proximal SI
b	EE17B2	0.5963855421686747	Lymphocyte	Proximal SI
b	EE17B1	0.6170212765957447	GI Epith.	Proximal SI
b	EE16A2	0.7073529411764706	GI Epith.	Proximal SI
b	EE16A3	0.6936476190476191	GI Epith.	Proximal SI
b	EE16A4	0.6974077669902913	GI Epith.	Proximal SI
b	EE16A5	0.714855421686747	GI Epith.	Proximal SI
b	EE16A6	0.7447916666666666	GI Epith.	Proximal SI
b	EE16A7	0.7364700854700855	GI Epith.	Proximal SI
b	EE16A8	0.8315789473684211	GI Epith.	Proximal SI
b	EE16A9	0.8004807692307693	GI Epith.	Proximal SI
b	EE16A10	0.7655196078431372	GI Epith.	Proximal SI
b	EE16A11	0.6484621848739496	GI Epith.	Proximal SI
b	EE16A12	0.8779295774647887	GI Epith.	Proximal SI
b	EE16B12	0.6336875000000001	GI Epith.	Proximal SI
b	EE16B11	0.6362195121951221	GI Epith.	Proximal SI
b	EE16B10	0.703875	GI Epith.	Proximal SI
b	EE16B9	0.6822429906542056	GI Epith.	Proximal SI
b	EE16B8	0.6923723404255319	GI Epith.	Proximal SI
b	EE16B7	0.6547672413793104	GI Epith.	Proximal SI
b	EE16B6	0.6192660550458715	GI Epith.	Proximal SI
b	EE16B5	0.745247619047619	GI Epith.	Proximal SI
b	EE16B4	0.729059829059829	GI Epith.	Proximal SI
b	EE16B2	0.6619027777777777	Mixed Doublet	Proximal SI
b	EE16B1	0.7521929824561403	GI Epith.	Proximal SI
bmm	EE17E1	0.5690549828178694	Lymphocyte	Cecum
bmm	EE17E2	0.7635157232704403	GI Epith.	Cecum
bmm	EE17E3	0.507771186440678	Lymphocyte	Cecum
bmm	EE17E4	0.8345588235294118	GI Epith.	Cecum
bmm	EE17E5	0.5642533936651584	Lymphocyte	Cecum
bmm	EE17E6	0.624962441314554	Lymphocyte	Cecum
bmm	EE17E7	0.5321845493562232	Lymphocyte	Cecum
bmm	EE17E8	0.5916334661354582	Lymphocyte	Cecum
bmm	EE17E9	0.6204270833333333	Lymphocyte	Cecum
bmm	EE17E10	0.8032545454545454	GI Epith.	Cecum
bmm	EE17E11	0.6692291666666668	Mixed Doublet	Cecum
bmm	EE17E12	0.631023102310231	Lymphocyte	Cecum
bmm	EE17F12	0.572095785440613	Lymphocyte	Cecum
bmm	EE17F11	0.7050476190476189	Mixed Doublet	Cecum
bmm	EE17F10	0.7691218274111675	GI Epith.	Cecum
bmm	EE17F9	0.594003745318352	Lymphocyte	Cecum
bmm	EE17F8	0.5469055793991416	Lymphocyte	Cecum
bmm	EE17F7	0.5783898305084746	Lymphocyte	Cecum
bmm	EE17F6	0.4984863636363636	Lymphocyte	Cecum
bmm	EE17F5	0.6068376068376068	Lymphocyte	Cecum
bmm	EE17F4	0.7815770392749245	GI Epith.	Cecum
bmm	EE17F3	0.565844262295082	Lymphocyte	Cecum
bmm	EE17F2	0.5779516129032258	Lymphocyte	Cecum
bmm	EE17F1	0.5939955555555556	Lymphocyte	Cecum
bmm	EE16E1	0.8207629310344827	GI Epith.	Cecum
bmm	EE16E2	0.8164275092936802	GI Epith.	Cecum
bmm	EE16E3	0.7662426778242677	GI Epith.	Cecum
bmm	EE16E4	0.6338582677165354	Lymphocyte	Cecum
bmm	EE16E5	0.7206487804878049	GI Epith.	Cecum
bmm	EE16E6	0.779201044386423	GI Epith.	Cecum
bmm	EE16E7	0.5465604838709678	Lymphocyte	Cecum
bmm	EE16E8	0.7671438848920864	GI Epith.	Cecum
bmm	EE16E9	0.7668812260536398	GI Epith.	Cecum
bmm	EE16E10	0.8088185654008438	GI Epith.	Cecum
bmm	EE16E12	0.820703125	GI Epith.	Cecum
bmm	EE16F12	0.8190489795918368	GI Epith.	Cecum
bmm	EE16F11	0.5241596638655462	Lymphocyte	Cecum
bmm	EE16F10	0.7776288209606986	GI Epith.	Cecum
bmm	EE16F9	0.790021978021978	GI Epith.	Cecum
bmm	EE16F8	0.8010754716981132	GI Epith.	Cecum
bmm	EE16F7	0.7392442396313363	GI Epith.	Cecum
bmm	EE16F3	0.7965273437500001	GI Epith.	Cecum
bmm	EE16F2	0.7455404624277456	GI Epith.	Cecum
bmm	EE17G1	0.7676470588235295	GI Epith.	Colon
bmm	EE17G3	0.8457661691542289	GI Epith.	Colon
bmm	EE17G4	0.7491117021276595	GI Epith.	Colon
bmm	EE17G5	0.7349515418502203	GI Epith.	Colon
bmm	EE17G8	0.8211158301158301	GI Epith.	Colon
bmm	EE17G9	0.7860528634361234	GI Epith.	Colon
bmm	EE17G10	0.7776209677419355	GI Epith.	Colon
bmm	EE17G11	0.8214677966101694	GI Epith.	Colon
bmm	EE17G12	0.8130362903225806	GI Epith.	Colon
bmm	EE17H12	0.8476324786324787	GI Epith.	Colon
bmm	EE17H11	0.7975714285714285	GI Epith.	Colon
bmm	EE17H9	0.8285495867768594	GI Epith.	Colon
bmm	EE17H8	0.7361099290780142	GI Epith.	Colon
bmm	EE17H7	0.7941176470588235	GI Epith.	Colon
bmm	EE17H6	0.8346910569105691	GI Epith.	Colon
bmm	EE17H3	0.76595067264574	GI Epith.	Colon
bmm	EE17H2	0.7772244444444444	GI Epith.	Colon
bmm	EE17H1	0.7973154362416107	GI Epith.	Colon
bmm	EE16G1	0.7826232227488151	GI Epith.	Colon
bmm	EE16G2	0.5574021739130435	Lymphocyte	Colon
bmm	EE16G4	0.584828125	Lymphocyte	Colon
bmm	EE16G5	0.6965353982300885	GI Epith.	Colon
bmm	EE16G6	0.7637248062015504	GI Epith.	Colon
bmm	EE16G7	0.7827111111111111	GI Epith.	Colon
bmm	EE16G8	0.7143803921568628	GI Epith.	Colon
bmm	EE16G9	0.5859832635983264	Lymphocyte	Colon
bmm	EE16G10	0.8251760563380283	GI Epith.	Colon
bmm	EE16G11	0.8074467005076142	GI Epith.	Colon
bmm	EE16H11	0.7835205992509363	GI Epith.	Colon
bmm	EE16H9	0.7628382978723405	GI Epith.	Colon
bmm	EE16H8	0.8569037656903766	GI Epith.	Colon
bmm	EE16H7	0.7170882352941177	GI Epith.	Colon
bmm	EE16H6	0.7293020408163265	GI Epith.	Colon
bmm	EE16H5	0.7333306122448979	GI Epith.	Colon
bmm	EE16H4	0.7694672897196262	GI Epith.	Colon
bmm	EE16H3	0.6934887892376681	GI Epith.	Colon
bmm	EE16H1	0.7457142857142858	GI Epith.	Colon
bmm	EE17C1	0.7992982456140352	GI Epith.	Distal SI
bmm	EE17C2	0.7762595419847328	GI Epith.	Distal SI
bmm	EE17C3	0.75536	GI Epith.	Distal SI
bmm	EE17C4	0.819798525798526	GI Epith.	Distal SI
bmm	EE17C5	0.7912927927927929	GI Epith.	Distal SI
bmm	EE17C6	0.8210801393728223	GI Epith.	Distal SI
bmm	EE17C7	0.8480362694300517	GI Epith.	Distal SI
bmm	EE17C8	0.7847657657657657	GI Epith.	Distal SI
bmm	EE17C9	0.8229665071770335	GI Epith.	Distal SI
bmm	EE17C10	0.8172604501607718	GI Epith.	Distal SI
bmm	EE17C11	0.6404229828850856	Mixed Doublet	Distal SI
bmm	EE17C12	0.8047137809187278	Other	Distal SI
bmm	EE17D12	0.7615089285714285	GI Epith.	Distal SI
bmm	EE17D11	0.8103179611650484	GI Epith.	Distal SI
bmm	EE17D9	0.8515629921259842	GI Epith.	Distal SI
bmm	EE17D8	0.7811111111111111	GI Epith.	Distal SI
bmm	EE17D7	0.6337588424437298	Lymphocyte	Distal SI
bmm	EE17D6	0.7962985074626865	GI Epith.	Distal SI
bmm	EE17D5	0.7372222222222223	GI Epith.	Distal SI
bmm	EE17D4	0.8268984771573604	GI Epith.	Distal SI
bmm	EE17D3	0.5939537366548043	Lymphocyte	Distal SI
bmm	EE17D1	0.7969237668161435	GI Epith.	Distal SI
bmm	EE16C1	0.6395544041450777	Lymphocyte	Distal SI
bmm	EE16C2	0.6613102678571428	Mixed Doublet	Distal SI
bmm	EE16C3	0.5673076923076923	Lymphocyte	Distal SI
bmm	EE16C4	0.5803104838709677	Lymphocyte	Distal SI
bmm	EE16C6	0.7676611111111111	GI Epith.	Distal SI
bmm	EE16C7	0.6216143344709897	Lymphocyte	Distal SI
bmm	EE16C8	0.4951934156378601	Lymphocyte	Distal SI
bmm	EE16C9	0.8439074074074072	GI Epith.	Distal SI
bmm	EE16C11	0.5613720930232559	Lymphocyte	Distal SI
bmm	EE16D11	0.6201298701298701	Lymphocyte	Distal SI
bmm	EE16D10	0.5706460905349794	Lymphocyte	Distal SI
bmm	EE16D9	0.7795246913580247	Other	Distal SI
bmm	EE16D8	0.5803927392739275	Lymphocyte	Distal SI
bmm	EE16D7	0.5721755102040816	Lymphocyte	Distal SI
bmm	EE16D6	0.5643617021276596	Lymphocyte	Distal SI
bmm	EE16D5	0.6602264150943395	Lymphocyte	Distal SI
bmm	EE16D4	0.6817622950819672	GI Epith.	Distal SI
bmm	EE16D3	0.8127660256410256	GI Epith.	Distal SI
bmm	EE16D2	0.635264	Lymphocyte	Distal SI
bmm	EE16D1	0.5347073170731707	Lymphocyte	Distal SI
bmm	EE17A1	0.5941342592592592	Lymphocyte	Proximal SI
bmm	EE17A3	0.7289198606271776	GI Epith.	Proximal SI
bmm	EE17A4	0.7216869565217391	GI Epith.	Proximal SI
bmm	EE17A5	0.8124156862745098	GI Epith.	Proximal SI
bmm	EE17A6	0.6304200743494424	Lymphocyte	Proximal SI
bmm	EE17A7	0.7895027624309393	GI Epith.	Proximal SI
bmm	EE17A8	0.7452663755458515	GI Epith.	Proximal SI
bmm	EE17A9	0.7399883720930233	GI Epith.	Proximal SI
bmm	EE17A10	0.6003062730627307	Lymphocyte	Proximal SI
bmm	EE17A11	0.5706465968586388	Lymphocyte	Proximal SI
bmm	EE17A12	0.7804872881355932	GI Epith.	Proximal SI
bmm	EE17B12	0.7558455882352941	GI Epith.	Proximal SI
bmm	EE17B11	0.8302980132450332	GI Epith.	Proximal SI
bmm	EE17B10	0.6972677824267782	GI Epith.	Proximal SI
bmm	EE17B8	0.7650106007067138	GI Epith.	Proximal SI
bmm	EE17B6	0.4731647940074907	Lymphocyte	Proximal SI
bmm	EE17B5	0.5432074074074074	Lymphocyte	Proximal SI
bmm	EE17B4	0.8198243243243244	GI Epith.	Proximal SI
bmm	EE17B2	0.6103603603603603	Lymphocyte	Proximal SI
bmm	EE17B1	0.8112582781456954	GI Epith.	Proximal SI
bmm	EE16A2	0.83658357771261	GI Epith.	Proximal SI
bmm	EE16A3	0.7314453781512605	GI Epith.	Proximal SI
bmm	EE16A4	0.7734212218649518	GI Epith.	Proximal SI
bmm	EE16A5	0.8070180180180179	GI Epith.	Proximal SI
bmm	EE16A6	0.7204354838709678	GI Epith.	Proximal SI
bmm	EE16A7	0.7706494023904382	GI Epith.	Proximal SI
bmm	EE16A8	0.8262317596566524	GI Epith.	Proximal SI
bmm	EE16A9	0.7816593886462883	GI Epith.	Proximal SI
bmm	EE16A10	0.7825342465753424	GI Epith.	Proximal SI
bmm	EE16A11	0.7550200803212851	GI Epith.	Proximal SI
bmm	EE16A12	0.7514523809523809	GI Epith.	Proximal SI
bmm	EE16B12	0.76634375	GI Epith.	Proximal SI
bmm	EE16B11	0.7174150197628458	GI Epith.	Proximal SI
bmm	EE16B10	0.7282622377622378	GI Epith.	Proximal SI
bmm	EE16B9	0.7920454545454545	GI Epith.	Proximal SI
bmm	EE16B8	0.7748242187500001	GI Epith.	Proximal SI
bmm	EE16B7	0.7537125506072875	GI Epith.	Proximal SI
bmm	EE16B6	0.7345418181818182	GI Epith.	Proximal SI
bmm	EE16B5	0.7955168067226891	GI Epith.	Proximal SI
bmm	EE16B4	0.808266393442623	GI Epith.	Proximal SI
bmm	EE16B2	0.6689401496259352	Mixed Doublet	Proximal SI
bmm	EE16B1	0.7670642570281124	GI Epith.	Proximal SI
musc	EE17E1	0.7286256983240226	Lymphocyte	Cecum
musc	EE17E2	0.7730512396694212	GI Epith.	Cecum
musc	EE17E3	0.7322363636363636	Lymphocyte	Cecum
musc	EE17E4	0.6734601941747571	GI Epith.	Cecum
musc	EE17E5	0.6575931928687196	Lymphocyte	Cecum
musc	EE17E6	0.7319097859327214	Lymphocyte	Cecum
musc	EE17E7	0.7634636510500807	Lymphocyte	Cecum
musc	EE17E8	0.789499142367067	Lymphocyte	Cecum
musc	EE17E9	0.8052306648575305	Lymphocyte	Cecum
musc	EE17E10	0.7625007974481659	GI Epith.	Cecum
musc	EE17E11	0.7439929506545817	Mixed Doublet	Cecum
musc	EE17E12	0.7725128571428573	Lymphocyte	Cecum
musc	EE17F12	0.7867082767978292	Lymphocyte	Cecum
musc	EE17F11	0.7501891891891896	Mixed Doublet	Cecum
musc	EE17F10	0.6946899109792283	GI Epith.	Cecum
musc	EE17F9	0.7181838440111423	Lymphocyte	Cecum
musc	EE17F8	0.7330520833333334	Lymphocyte	Cecum
musc	EE17F7	0.7902932432432431	Lymphocyte	Cecum
musc	EE17F6	0.8167798013245032	Lymphocyte	Cecum
musc	EE17F5	0.717700288184438	Lymphocyte	Cecum
musc	EE17F4	0.6684735706580367	GI Epith.	Cecum
musc	EE17F3	0.7811081081081082	Lymphocyte	Cecum
musc	EE17F2	0.6737005988023955	Lymphocyte	Cecum
musc	EE17F1	0.7092555391432792	Lymphocyte	Cecum
musc	EE16E1	0.7375702247191013	GI Epith.	Cecum
musc	EE16E2	0.7321616678858814	GI Epith.	Cecum
musc	EE16E3	0.7524528000000001	GI Epith.	Cecum
musc	EE16E4	0.7194303215926492	Lymphocyte	Cecum
musc	EE16E5	0.7252931323283082	GI Epith.	Cecum
musc	EE16E6	0.7467225077081192	GI Epith.	Cecum
musc	EE16E7	0.7453735343383585	Lymphocyte	Cecum
musc	EE16E8	0.6764852734922862	GI Epith.	Cecum
musc	EE16E9	0.7588272383354353	GI Epith.	Cecum
musc	EE16E10	0.6835055350553506	GI Epith.	Cecum
musc	EE16E12	0.7209970631424378	GI Epith.	Cecum
musc	EE16F12	0.7276537313432839	GI Epith.	Cecum
musc	EE16F11	0.7099955686853765	Lymphocyte	Cecum
musc	EE16F10	0.7281819887429647	GI Epith.	Cecum
musc	EE16F9	0.7193140794223826	GI Epith.	Cecum
musc	EE16F8	0.755556862745098	GI Epith.	Cecum
musc	EE16F7	0.7240307941653161	GI Epith.	Cecum
musc	EE16F3	0.6822147838214784	GI Epith.	Cecum
musc	EE16F2	0.7280952380952377	GI Epith.	Cecum
musc	EE17G1	0.6511844331641286	GI Epith.	Colon
musc	EE17G3	0.6721811023622046	GI Epith.	Colon
musc	EE17G4	0.6932814371257485	GI Epith.	Colon
musc	EE17G5	0.6603304964539007	GI Epith.	Colon
musc	EE17G8	0.6569299065420562	GI Epith.	Colon
musc	EE17G9	0.687281090289608	GI Epith.	Colon
musc	EE17G10	0.7131098546042003	GI Epith.	Colon
musc	EE17G11	0.6585902004454347	GI Epith.	Colon
musc	EE17G12	0.6649346049046324	GI Epith.	Colon
musc	EE17H12	0.707264423076923	GI Epith.	Colon
musc	EE17H11	0.6960233793836347	GI Epith.	Colon
musc	EE17H9	0.7305238095238097	GI Epith.	Colon
musc	EE17H8	0.7113523654159877	GI Epith.	Colon
musc	EE17H7	0.6429527896995709	GI Epith.	Colon
musc	EE17H6	0.6616122840690978	GI Epith.	Colon
musc	EE17H3	0.7081479674796748	GI Epith.	Colon
musc	EE17H2	0.6754104148278902	GI Epith.	Colon
musc	EE17H1	0.7172036753445634	GI Epith.	Colon
musc	EE16G1	0.6912275449101797	GI Epith.	Colon
musc	EE16G2	0.804122913505311	Lymphocyte	Colon
musc	EE16G4	0.7513389592123773	Lymphocyte	Colon
musc	EE16G5	0.6865358306188927	GI Epith.	Colon
musc	EE16G6	0.6884621099554235	GI Epith.	Colon
musc	EE16G7	0.673680926916221	GI Epith.	Colon
musc	EE16G8	0.684126142595978	GI Epith.	Colon
musc	EE16G9	0.7301677675033028	Lymphocyte	Colon
musc	EE16G10	0.7265412130637637	GI Epith.	Colon
musc	EE16G11	0.7339302721088435	GI Epith.	Colon
musc	EE16H11	0.6698663594470048	GI Epith.	Colon
musc	EE16H9	0.6078768718801997	GI Epith.	Colon
musc	EE16H8	0.658863344051447	GI Epith.	Colon
musc	EE16H7	0.6819963570127505	GI Epith.	Colon
musc	EE16H6	0.7247453333333332	GI Epith.	Colon
musc	EE16H5	0.6286532399299476	GI Epith.	Colon
musc	EE16H4	0.709552495697074	GI Epith.	Colon
musc	EE16H3	0.6945797546012271	GI Epith.	Colon
musc	EE16H1	0.6809277522935778	GI Epith.	Colon
musc	EE17C1	0.7330425531914891	GI Epith.	Distal SI
musc	EE17C2	0.7318622589531679	GI Epith.	Distal SI
musc	EE17C3	0.6809127272727274	GI Epith.	Distal SI
musc	EE17C4	0.753776717557252	GI Epith.	Distal SI
musc	EE17C5	0.7160572916666667	GI Epith.	Distal SI
musc	EE17C6	0.6956630934150076	GI Epith.	Distal SI
musc	EE17C7	0.7212675814751289	GI Epith.	Distal SI
musc	EE17C8	0.6828737244897962	GI Epith.	Distal SI
musc	EE17C9	0.7213417910447761	GI Epith.	Distal SI
musc	EE17C10	0.7089044776119404	GI Epith.	Distal SI
musc	EE17C11	0.69980073800738	Mixed Doublet	Distal SI
musc	EE17C12	0.4078935128518972	Other	Distal SI
musc	EE17D12	0.7136546448087427	GI Epith.	Distal SI
musc	EE17D11	0.7355466269841271	GI Epith.	Distal SI
musc	EE17D9	0.6744075993091537	GI Epith.	Distal SI
musc	EE17D8	0.6948753462603879	GI Epith.	Distal SI
musc	EE17D7	0.7833997509339977	Lymphocyte	Distal SI
musc	EE17D6	0.703994736842105	GI Epith.	Distal SI
musc	EE17D5	0.7019781021897812	GI Epith.	Distal SI
musc	EE17D4	0.6838966521106259	GI Epith.	Distal SI
musc	EE17D3	0.7737887485648679	Lymphocyte	Distal SI
musc	EE17D1	0.731732223903177	GI Epith.	Distal SI
musc	EE16C1	0.768695945945946	Lymphocyte	Distal SI
musc	EE16C2	0.7584370078740158	Mixed Doublet	Distal SI
musc	EE16C3	0.7619911616161618	Lymphocyte	Distal SI
musc	EE16C4	0.7267270029673593	Lymphocyte	Distal SI
musc	EE16C6	0.6236589285714286	GI Epith.	Distal SI
musc	EE16C7	0.74546783625731	Lymphocyte	Distal SI
musc	EE16C8	0.775777950310559	Lymphocyte	Distal SI
musc	EE16C9	0.6473924870466322	GI Epith.	Distal SI
musc	EE16C11	0.6894803278688526	Lymphocyte	Distal SI
musc	EE16D11	0.7438902627511594	Lymphocyte	Distal SI
musc	EE16D10	0.7658606811145515	Lymphocyte	Distal SI
musc	EE16D9	0.2909342629482072	Other	Distal SI
musc	EE16D8	0.7676994301994298	Lymphocyte	Distal SI
musc	EE16D7	0.8002318392581144	Lymphocyte	Distal SI
musc	EE16D6	0.8044891826923076	Lymphocyte	Distal SI
musc	EE16D5	0.7289745308310993	Lymphocyte	Distal SI
musc	EE16D4	0.7045650154798764	GI Epith.	Distal SI
musc	EE16D3	0.7074088888888889	GI Epith.	Distal SI
musc	EE16D2	0.7877226463104325	Lymphocyte	Distal SI
musc	EE16D1	0.7489738562091505	Lymphocyte	Distal SI
musc	EE17A1	0.7039713423831071	Lymphocyte	Proximal SI
musc	EE17A3	0.6935473684210527	GI Epith.	Proximal SI
musc	EE17A4	0.7502214876033058	GI Epith.	Proximal SI
musc	EE17A5	0.79644833068362475	GI Epith.	Proximal SI
musc	EE17A6	0.6892027397260273	Lymphocyte	Proximal SI
musc	EE17A7	0.648886827458256	GI Epith.	Proximal SI
musc	EE17A8	0.6844191461836995	GI Epith.	Proximal SI
musc	EE17A9	0.6448653250773994	GI Epith.	Proximal SI
musc	EE17A10	0.7119313077939234	Lymphocyte	Proximal SI
musc	EE17A11	0.7218401253918497	Lymphocyte	Proximal SI
musc	EE17A12	0.6848898186889819	GI Epith.	Proximal SI
musc	EE17B12	0.6777067137809188	GI Epith.	Proximal SI
musc	EE17B11	0.7817992700729927	GI Epith.	Proximal SI
musc	EE17B10	0.727066189624329	GI Epith.	Proximal SI
musc	EE17B8	0.7357800586510261	GI Epith.	Proximal SI
musc	EE17B6	0.7190286493860848	Lymphocyte	Proximal SI
musc	EE17B5	0.7114952893674295	Lymphocyte	Proximal SI
musc	EE17B4	0.6940829207920789	GI Epith.	Proximal SI
musc	EE17B2	0.7742947067238912	Lymphocyte	Proximal SI
musc	EE17B1	0.7069246753246753	GI Epith.	Proximal SI
musc	EE16A2	0.7443444022770401	GI Epith.	Proximal SI
musc	EE16A3	0.6885740432612313	GI Epith.	Proximal SI
musc	EE16A4	0.6829356435643563	GI Epith.	Proximal SI
musc	EE16A5	0.7152882447665055	GI Epith.	Proximal SI
musc	EE16A6	0.7285712143928035	GI Epith.	Proximal SI
musc	EE16A7	0.6853482014388488	GI Epith.	Proximal SI
musc	EE16A8	0.7459985590778098	GI Epith.	Proximal SI
musc	EE16A9	0.6662111716621254	GI Epith.	Proximal SI
musc	EE16A10	0.7250910209102092	GI Epith.	Proximal SI
musc	EE16A11	0.6937239884393064	GI Epith.	Proximal SI
musc	EE16A12	0.6841305389221561	GI Epith.	Proximal SI
musc	EE16B12	0.6590867052023123	GI Epith.	Proximal SI
musc	EE16B11	0.6880441767068274	GI Epith.	Proximal SI
musc	EE16B10	0.7492942898975109	GI Epith.	Proximal SI
musc	EE16B9	0.7166492434662995	GI Epith.	Proximal SI
musc	EE16B8	0.6792416534181239	GI Epith.	Proximal SI
musc	EE16B7	0.6512319277108433	GI Epith.	Proximal SI
musc	EE16B6	0.6469356568364614	GI Epith.	Proximal SI
musc	EE16B5	0.6898463541666667	GI Epith.	Proximal SI
musc	EE16B4	0.6497997275204359	GI Epith.	Proximal SI
musc	EE16B2	0.729307086614173	Mixed Doublet	Proximal SI
musc	EE16B1	0.670872239747634	GI Epith.	Proximal SI
col_fib	EE17E1	0.8091603053435115	Lymphocyte	Cecum
col_fib	EE17E2	0.7788086419753086	GI Epith.	Cecum
col_fib	EE17E3	0.8214285714285714	Lymphocyte	Cecum
col_fib	EE17E4	0.8059701492537313	GI Epith.	Cecum
col_fib	EE17E5	0.648936170212766	Lymphocyte	Cecum
col_fib	EE17E6	0.7835454545454545	Lymphocyte	Cecum
col_fib	EE17E7	0.7336448598130841	Lymphocyte	Cecum
col_fib	EE17E8	0.8823529411764706	Lymphocyte	Cecum
col_fib	EE17E9	0.8645833333333334	Lymphocyte	Cecum
col_fib	EE17E10	0.8398725490196078	GI Epith.	Cecum
col_fib	EE17E11	0.75523076923076915	Mixed Doublet	Cecum
col_fib	EE17E12	0.8314046242774566	Lymphocyte	Cecum
col_fib	EE17F12	0.7954545454545454	Lymphocyte	Cecum
col_fib	EE17F11	0.7369942196531792	Mixed Doublet	Cecum
col_fib	EE17F10	0.8786407766990292	GI Epith.	Cecum
col_fib	EE17F9	0.8585833333333334	Lymphocyte	Cecum
col_fib	EE17F8	0.894506329113924	Lymphocyte	Cecum
col_fib	EE17F7	0.7433628318584071	Lymphocyte	Cecum
col_fib	EE17F6	0.9636363636363636	Lymphocyte	Cecum
col_fib	EE17F5	0.8709677419354839	Lymphocyte	Cecum
col_fib	EE17F4	0.6278613138686131	GI Epith.	Cecum
col_fib	EE17F3	0.7286324786324786	Lymphocyte	Cecum
col_fib	EE17F2	0.7592097902097903	Lymphocyte	Cecum
col_fib	EE17F1	0.84375	Lymphocyte	Cecum
col_fib	EE16E1	0.796124031007752	GI Epith.	Cecum
col_fib	EE16E2	0.7991451612903226	GI Epith.	Cecum
col_fib	EE16E3	0.7916666666666666	GI Epith.	Cecum
col_fib	EE16E4	0.8026315789473685	Lymphocyte	Cecum
col_fib	EE16E5	0.8126725663716814	GI Epith.	Cecum
col_fib	EE16E6	0.7538371040723981	GI Epith.	Cecum
col_fib	EE16E7	0.7833333333333333	Lymphocyte	Cecum
col_fib	EE16E8	0.8941351351351351	GI Epith.	Cecum
col_fib	EE16E9	0.7222261904761905	GI Epith.	Cecum
col_fib	EE16E10	0.7183544303797469	GI Epith.	Cecum
col_fib	EE16E12	0.8428571428571429	GI Epith.	Cecum
col_fib	EE16F12	0.6916666666666667	GI Epith.	Cecum
col_fib	EE16F11	0.7642857142857142	Lymphocyte	Cecum
col_fib	EE16F10	0.686046511627907	GI Epith.	Cecum
col_fib	EE16F9	0.6575045871559634	GI Epith.	Cecum
col_fib	EE16F8	0.7956989247311828	GI Epith.	Cecum
col_fib	EE16F7	0.7955045045045045	GI Epith.	Cecum
col_fib	EE16F3	0.7940406504065041	GI Epith.	Cecum
col_fib	EE16F2	0.8201111111111111	GI Epith.	Cecum
col_fib	EE17G1	0.5	GI Epith.	Colon
col_fib	EE17G3	0.7426929824561403	GI Epith.	Colon
col_fib	EE17G4	0.7401685393258427	GI Epith.	Colon
col_fib	EE17G5	0.6911200000000001	GI Epith.	Colon
col_fib	EE17G8	0.75	GI Epith.	Colon
col_fib	EE17G9	0.7883211678832117	GI Epith.	Colon
col_fib	EE17G10	0.7379333333333333	GI Epith.	Colon
col_fib	EE17G11	0.7261720430107528	GI Epith.	Colon
col_fib	EE17G12	0.7217874015748031	GI Epith.	Colon
col_fib	EE17H12	0.5929203539823009	GI Epith.	Colon
col_fib	EE17H11	0.7419142857142855	GI Epith.	Colon
col_fib	EE17H9	0.7692307692307693	GI Epith.	Colon
col_fib	EE17H8	0.6875	GI Epith.	Colon
col_fib	EE17H7	0.5883493975903614	GI Epith.	Colon
col_fib	EE17H6	0.7904761904761904	GI Epith.	Colon
col_fib	EE17H3	0.703125	GI Epith.	Colon
col_fib	EE17H2	0.7104182692307692	GI Epith.	Colon
col_fib	EE17H1	0.7079646017699115	GI Epith.	Colon
col_fib	EE16G1	0.7959957264957265	GI Epith.	Colon
col_fib	EE16G2	0.8081395348837209	Lymphocyte	Colon
col_fib	EE16G4	0.7633928571428571	Lymphocyte	Colon
col_fib	EE16G5	0.8571428571428571	GI Epith.	Colon
col_fib	EE16G6	0.7449545454545454	GI Epith.	Colon
col_fib	EE16G7	0.6837153284671533	GI Epith.	Colon
col_fib	EE16G8	0.7681451612903226	GI Epith.	Colon
col_fib	EE16G9	0.8058035714285714	Lymphocyte	Colon
col_fib	EE16G10	0.7710280373831776	GI Epith.	Colon
col_fib	EE16G11	0.8448811881188119	GI Epith.	Colon
col_fib	EE16H11	0.7782678571428571	GI Epith.	Colon
col_fib	EE16H9	0.7256615384615386	GI Epith.	Colon
col_fib	EE16H8	0.8928571428571429	GI Epith.	Colon
col_fib	EE16H7	0.7753623188405797	GI Epith.	Colon
col_fib	EE16H6	0.7574626865671642	GI Epith.	Colon
col_fib	EE16H5	0.6521739130434783	GI Epith.	Colon
col_fib	EE16H4	0.83	GI Epith.	Colon
col_fib	EE16H3	0.6209863013698629	GI Epith.	Colon
col_fib	EE16H1	0.6638290598290599	GI Epith.	Colon
col_fib	EE17C1	0.7931159420289855	GI Epith.	Distal SI
col_fib	EE17C2	0.7857142857142857	GI Epith.	Distal SI
col_fib	EE17C3	0.8015850340136055	GI Epith.	Distal SI
col_fib	EE17C4	0.7350159574468085	GI Epith.	Distal SI
col_fib	EE17C5	0.6613636363636364	GI Epith.	Distal SI
col_fib	EE17C6	0.7832214285714286	GI Epith.	Distal SI
col_fib	EE17C7	0.7307564102564102	GI Epith.	Distal SI
col_fib	EE17C8	0.8105694444444445	GI Epith.	Distal SI
col_fib	EE17C9	0.8125	GI Epith.	Distal SI
col_fib	EE17C10	0.7142857142857143	GI Epith.	Distal SI
col_fib	EE17C11	0.8071581920903954	Mixed Doublet	Distal SI
col_fib	EE17C12	0.7727809523809523	Other	Distal SI
col_fib	EE17D12	0.8212967741935485	GI Epith.	Distal SI
col_fib	EE17D11	0.8164946808510638	GI Epith.	Distal SI
col_fib	EE17D9	0.7682926829268293	GI Epith.	Distal SI
col_fib	EE17D8	0.7738125	GI Epith.	Distal SI
col_fib	EE17D7	0.8047945205479452	Lymphocyte	Distal SI
col_fib	EE17D6	0.8392857142857143	GI Epith.	Distal SI
col_fib	EE17D5	0.7615384615384616	GI Epith.	Distal SI
col_fib	EE17D4	0.7000000000000001	GI Epith.	Distal SI
col_fib	EE17D3	0.8032048192771084	Lymphocyte	Distal SI
col_fib	EE17D1	0.8233504273504273	GI Epith.	Distal SI
col_fib	EE16C1	0.7383177570093458	Lymphocyte	Distal SI
col_fib	EE16C2	0.6878963414634146	Mixed Doublet	Distal SI
col_fib	EE16C3	0.7604124999999999	Lymphocyte	Distal SI
col_fib	EE16C4	0.8217592592592593	Lymphocyte	Distal SI
col_fib	EE16C6	0.7021023622047244	GI Epith.	Distal SI
col_fib	EE16C7	0.7149122807017544	Lymphocyte	Distal SI
col_fib	EE16C8	0.7846153846153846	Lymphocyte	Distal SI
col_fib	EE16C9	0.684375	GI Epith.	Distal SI
col_fib	EE16C11	0.6965769230769231	Lymphocyte	Distal SI
col_fib	EE16D11	0.8403361344537815	Lymphocyte	Distal SI
col_fib	EE16D10	0.8055526315789474	Lymphocyte	Distal SI
col_fib	EE16D9	0.6645161290322581	Other	Distal SI
col_fib	EE16D8	0.7419777777777777	Lymphocyte	Distal SI
col_fib	EE16D7	0.7818791946308725	Lymphocyte	Distal SI
col_fib	EE16D6	0.9343434343434344	Lymphocyte	Distal SI
col_fib	EE16D5	0.8689516129032258	Lymphocyte	Distal SI
col_fib	EE16D4	0.7477387387387388	GI Epith.	Distal SI
col_fib	EE16D3	0.7666666666666666	GI Epith.	Distal SI
col_fib	EE16D2	0.8410493827160493	Lymphocyte	Distal SI
col_fib	EE16D1	0.7769784172661871	Lymphocyte	Distal SI
col_fib	EE17A1	0.7176470588235294	Lymphocyte	Proximal SI
col_fib	EE17A3	0.740409090909091	GI Epith.	Proximal SI
col_fib	EE17A4	0.8320827067669173	GI Epith.	Proximal SI
col_fib	EE17A5	0.8399306930693069	GI Epith.	Proximal SI
col_fib	EE17A6	0.8515319148936168	Lymphocyte	Proximal SI
col_fib	EE17A7	0.7241379310344828	GI Epith.	Proximal SI
col_fib	EE17A8	0.8651257861635221	GI Epith.	Proximal SI
col_fib	EE17A9	0.8521612903225807	GI Epith.	Proximal SI
col_fib	EE17A10	0.7845323741007194	Lymphocyte	Proximal SI
col_fib	EE17A11	0.7880697674418605	Lymphocyte	Proximal SI
col_fib	EE17A12	0.7605633802816901	GI Epith.	Proximal SI
col_fib	EE17B12	0.816	GI Epith.	Proximal SI
col_fib	EE17B11	0.8158415300546449	GI Epith.	Proximal SI
col_fib	EE17B10	0.782608695652174	GI Epith.	Proximal SI
col_fib	EE17B8	0.77708125	GI Epith.	Proximal SI
col_fib	EE17B6	0.8581560283687943	Lymphocyte	Proximal SI
col_fib	EE17B5	0.7657007299270073	Lymphocyte	Proximal SI
col_fib	EE17B4	0.774931623931624	GI Epith.	Proximal SI
col_fib	EE17B2	0.8208717948717948	Lymphocyte	Proximal SI
col_fib	EE17B1	0.7692307692307693	GI Epith.	Proximal SI
col_fib	EE16A2	0.6148936170212767	GI Epith.	Proximal SI
col_fib	EE16A3	0.5773195876288659	GI Epith.	Proximal SI
col_fib	EE16A4	0.7754237288135594	GI Epith.	Proximal SI
col_fib	EE16A5	0.7489078947368422	GI Epith.	Proximal SI
col_fib	EE16A6	0.6855670103092784	GI Epith.	Proximal SI
col_fib	EE16A7	0.717391304347826	GI Epith.	Proximal SI
col_fib	EE16A8	0.6753376623376623	GI Epith.	Proximal SI
col_fib	EE16A9	0.6347553191489362	GI Epith.	Proximal SI
col_fib	EE16A10	0.8193548387096774	GI Epith.	Proximal SI
col_fib	EE16A11	0.6568627450980392	GI Epith.	Proximal SI
col_fib	EE16A12	0.6098217054263566	GI Epith.	Proximal SI
col_fib	EE16B12	0.6942575757575757	GI Epith.	Proximal SI
col_fib	EE16B11	0.7244897959183674	GI Epith.	Proximal SI
col_fib	EE16B10	0.7477787610619469	GI Epith.	Proximal SI
col_fib	EE16B9	0.5925811965811966	GI Epith.	Proximal SI
col_fib	EE16B8	0.682986013986014	GI Epith.	Proximal SI
col_fib	EE16B7	0.5555555555555556	GI Epith.	Proximal SI
col_fib	EE16B6	0.7469074074074074	GI Epith.	Proximal SI
col_fib	EE16B5	0.7892380952380952	GI Epith.	Proximal SI
col_fib	EE16B4	0.751516393442623	GI Epith.	Proximal SI
col_fib	EE16B2	0.8120066666666668	Mixed Doublet	Proximal SI
col_fib	EE16B1	0.6787878787878787	GI Epith.	Proximal SI
ep	EE17E1	0.8242209302325582	Lymphocyte	Cecum
ep	EE17E2	0.4391707317073171	GI Epith.	Cecum
ep	EE17E3	0.8088898550724638	Lymphocyte	Cecum
ep	EE17E4	0.2879507042253521	GI Epith.	Cecum
ep	EE17E5	0.7627591397849465	Lymphocyte	Cecum
ep	EE17E6	0.8592190889370933	Lymphocyte	Cecum
ep	EE17E7	0.8112244897959183	Lymphocyte	Cecum
ep	EE17E8	0.808888392857143	Lymphocyte	Cecum
ep	EE17E9	0.8382566191446031	Lymphocyte	Cecum
ep	EE17E10	0.31490384615384615	GI Epith.	Cecum
ep	EE17E11	0.5966964586846542	Mixed Doublet	Cecum
ep	EE17E12	0.8316129032258064	Lymphocyte	Cecum
ep	EE17F12	0.8125	Lymphocyte	Cecum
ep	EE17F11	0.6174867647058824	Mixed Doublet	Cecum
ep	EE17F10	0.3171008695652174	GI Epith.	Cecum
ep	EE17F9	0.8143295238095238	Lymphocyte	Cecum
ep	EE17F8	0.8438445945945944	Lymphocyte	Cecum
ep	EE17F7	0.8072597765363129	Lymphocyte	Cecum
ep	EE17F6	0.8143831775700934	Lymphocyte	Cecum
ep	EE17F5	0.8439046692607004	Lymphocyte	Cecum
ep	EE17F4	0.3997652582159624	GI Epith.	Cecum
ep	EE17F3	0.8635902636916836	Lymphocyte	Cecum
ep	EE17F2	0.8239208791208791	Lymphocyte	Cecum
ep	EE17F1	0.8036281755196305	Lymphocyte	Cecum
ep	EE16E1	0.2643171806167401	GI Epith.	Cecum
ep	EE16E2	0.3353652173913045	GI Epith.	Cecum
ep	EE16E3	0.3699077306733167	GI Epith.	Cecum
ep	EE16E4	0.8493048780487805	Lymphocyte	Cecum
ep	EE16E5	0.3297392197125257	GI Epith.	Cecum
ep	EE16E6	0.3422759948652119	GI Epith.	Cecum
ep	EE16E7	0.8667500000000004	Lymphocyte	Cecum
ep	EE16E8	0.2626970227670753	GI Epith.	Cecum
ep	EE16E9	0.33713163064833007	GI Epith.	Cecum
ep	EE16E10	0.28533777777777775	GI Epith.	Cecum
ep	EE16E12	0.3082191780821918	GI Epith.	Cecum
ep	EE16F12	0.32460488798370674	GI Epith.	Cecum
ep	EE16F11	0.8111639344262296	Lymphocyte	Cecum
ep	EE16F10	0.3070615763546798	GI Epith.	Cecum
ep	EE16F9	0.3368200836820084	GI Epith.	Cecum
ep	EE16F8	0.2600401606425703	GI Epith.	Cecum
ep	EE16F7	0.3113496932515337	GI Epith.	Cecum
ep	EE16F3	0.3075939524838013	GI Epith.	Cecum
ep	EE16F2	0.3288187311178248	GI Epith.	Cecum
ep	EE17G1	0.3328600405679514	GI Epith.	Colon
ep	EE17G3	0.34371196754563893	GI Epith.	Colon
ep	EE17G4	0.3243847874720358	GI Epith.	Colon
ep	EE17G5	0.30768859649122804	GI Epith.	Colon
ep	EE17G8	0.36384976525821594	GI Epith.	Colon
ep	EE17G9	0.3168048245614035	GI Epith.	Colon
ep	EE17G10	0.321610989010989	GI Epith.	Colon
ep	EE17G11	0.3230309119010819	GI Epith.	Colon
ep	EE17G12	0.272816067653277	GI Epith.	Colon
ep	EE17H12	0.35728418230563	GI Epith.	Colon
ep	EE17H11	0.3713373493975904	GI Epith.	Colon
ep	EE17H9	0.3628441926345609	GI Epith.	Colon
ep	EE17H8	0.3871731266149871	GI Epith.	Colon
ep	EE17H7	0.310844776119403	GI Epith.	Colon
ep	EE17H6	0.3806507592190889	GI Epith.	Colon
ep	EE17H3	0.3969502982107356	GI Epith.	Colon
ep	EE17H2	0.35608510638297863	GI Epith.	Colon
ep	EE17H1	0.40100273224043714	GI Epith.	Colon
ep	EE16G1	0.27205236907730673	GI Epith.	Colon
ep	EE16G2	0.831081081081081	Lymphocyte	Colon
ep	EE16G4	0.808706827309237	Lymphocyte	Colon
ep	EE16G5	0.3330337837837838	GI Epith.	Colon
ep	EE16G6	0.31562222222222225	GI Epith.	Colon
ep	EE16G7	0.4032289915966386	GI Epith.	Colon
ep	EE16G8	0.476268	GI Epith.	Colon
ep	EE16G9	0.7997353463587922	Lymphocyte	Colon
ep	EE16G10	0.311987684729064	GI Epith.	Colon
ep	EE16G11	0.3745904936014625	GI Epith.	Colon
ep	EE16H11	0.29656741573033707	GI Epith.	Colon
ep	EE16H9	0.27380952380952384	GI Epith.	Colon
ep	EE16H8	0.4511820330969268	GI Epith.	Colon
ep	EE16H7	0.3634350282485876	GI Epith.	Colon
ep	EE16H6	0.3551740614334471	GI Epith.	Colon
ep	EE16H5	0.37621929824561406	GI Epith.	Colon
ep	EE16H4	0.3692439024390244	GI Epith.	Colon
ep	EE16H3	0.2776521739130435	GI Epith.	Colon
ep	EE16H1	0.2523622047244094	GI Epith.	Colon
ep	EE17C1	0.28347435897435896	GI Epith.	Distal SI
ep	EE17C2	0.28663793103448276	GI Epith.	Distal SI
ep	EE17C3	0.2165375722543353	GI Epith.	Distal SI
ep	EE17C4	0.3127036496350365	GI Epith.	Distal SI
ep	EE17C5	0.3413988439306358	GI Epith.	Distal SI
ep	EE17C6	0.3070362473347548	GI Epith.	Distal SI
ep	EE17C7	0.3119419642857143	GI Epith.	Distal SI
ep	EE17C8	0.2769546279491833	GI Epith.	Distal SI
ep	EE17C9	0.36513761467889905	GI Epith.	Distal SI
ep	EE17C10	0.29798116438356165	GI Epith.	Distal SI
ep	EE17C11	0.5927258883248733	Mixed Doublet	Distal SI
ep	EE17C12	0.7559320882852288	Other	Distal SI
ep	EE17D12	0.3397901990811638	GI Epith.	Distal SI
ep	EE17D11	0.3011513513513514	GI Epith.	Distal SI
ep	EE17D9	0.26253632478632477	GI Epith.	Distal SI
ep	EE17D8	0.2775152224824356	GI Epith.	Distal SI
ep	EE17D7	0.8385796812749003	Lymphocyte	Distal SI
ep	EE17D6	0.32160502692998205	GI Epith.	Distal SI
ep	EE17D5	0.3030867924528302	GI Epith.	Distal SI
ep	EE17D4	0.3094660194174757	GI Epith.	Distal SI
ep	EE17D3	0.8495281553398059	Lymphocyte	Distal SI
ep	EE17D1	0.34758250497017895	GI Epith.	Distal SI
ep	EE16C1	0.8251064935064935	Lymphocyte	Distal SI
ep	EE16C2	0.6137724399494311	Mixed Doublet	Distal SI
ep	EE16C3	0.8251008064516129	Lymphocyte	Distal SI
ep	EE16C4	0.8228995726495727	Lymphocyte	Distal SI
ep	EE16C6	0.3941489361702128	GI Epith.	Distal SI
ep	EE16C7	0.7833378378378374	Lymphocyte	Distal SI
ep	EE16C8	0.8183424124513619	Lymphocyte	Distal SI
ep	EE16C9	0.3720193423597679	GI Epith.	Distal SI
ep	EE16C11	0.7888277153558051	Lymphocyte	Distal SI
ep	EE16D11	0.8482256880733945	Lymphocyte	Distal SI
ep	EE16D10	0.7615757575757576	Lymphocyte	Distal SI
ep	EE16D9	0.7303099415204678	Other	Distal SI
ep	EE16D8	0.8294815533980583	Lymphocyte	Distal SI
ep	EE16D7	0.8303356643356644	Lymphocyte	Distal SI
ep	EE16D6	0.8548857758620688	Lymphocyte	Distal SI
ep	EE16D5	0.8138613861386138	Lymphocyte	Distal SI
ep	EE16D4	0.23641060903732808	GI Epith.	Distal SI
ep	EE16D3	0.3492822966507177	GI Epith.	Distal SI
ep	EE16D2	0.8870711206896553	Lymphocyte	Distal SI
ep	EE16D1	0.7083221476510065	Lymphocyte	Distal SI
ep	EE17A1	0.8116442516268979	Lymphocyte	Proximal SI
ep	EE17A3	0.29530703624733473	GI Epith.	Proximal SI
ep	EE17A4	0.29846017699115046	GI Epith.	Proximal SI
ep	EE17A5	0.37379038461538455	GI Epith.	Proximal SI
ep	EE17A6	0.8090491803278689	Lymphocyte	Proximal SI
ep	EE17A7	0.27155963302752295	GI Epith.	Proximal SI
ep	EE17A8	0.28771343873517785	GI Epith.	Proximal SI
ep	EE17A9	0.331179797979798	GI Epith.	Proximal SI
ep	EE17A10	0.763963768115942	Lymphocyte	Proximal SI
ep	EE17A11	0.8289889655172413	Lymphocyte	Proximal SI
ep	EE17A12	0.2791228070175439	GI Epith.	Proximal SI
ep	EE17B12	0.283995337995338	GI Epith.	Proximal SI
ep	EE17B11	0.3686834532374101	GI Epith.	Proximal SI
ep	EE17B10	0.36387782805429864	GI Epith.	Proximal SI
ep	EE17B8	0.269059880239521	GI Epith.	Proximal SI
ep	EE17B6	0.7568612334801762	Lymphocyte	Proximal SI
ep	EE17B5	0.7900770642201835	Lymphocyte	Proximal SI
ep	EE17B4	0.34364374999999997	GI Epith.	Proximal SI
ep	EE17B2	0.8395061224489795	Lymphocyte	Proximal SI
ep	EE17B1	0.2308037735849056	GI Epith.	Proximal SI
ep	EE16A2	0.3656371794871795	GI Epith.	Proximal SI
ep	EE16A3	0.28915732758620694	GI Epith.	Proximal SI
ep	EE16A4	0.4090036764705882	GI Epith.	Proximal SI
ep	EE16A5	0.2933609958506224	GI Epith.	Proximal SI
ep	EE16A6	0.33619494584837545	GI Epith.	Proximal SI
ep	EE16A7	0.374596654275093	GI Epith.	Proximal SI
ep	EE16A8	0.46865929203539824	GI Epith.	Proximal SI
ep	EE16A9	0.3659070247933885	GI Epith.	Proximal SI
ep	EE16A10	0.3562816666666666	GI Epith.	Proximal SI
ep	EE16A11	0.27132339089481944	GI Epith.	Proximal SI
ep	EE16A12	0.30534362934362935	GI Epith.	Proximal SI
ep	EE16B12	0.3609333333333334	GI Epith.	Proximal SI
ep	EE16B11	0.2624502074688797	GI Epith.	Proximal SI
ep	EE16B10	0.3193379790940767	GI Epith.	Proximal SI
ep	EE16B9	0.28162264150943395	GI Epith.	Proximal SI
ep	EE16B8	0.36813105924596046	GI Epith.	Proximal SI
ep	EE16B7	0.3620689655172414	GI Epith.	Proximal SI
ep	EE16B6	0.3626749049429658	GI Epith.	Proximal SI
ep	EE16B5	0.3574967532467533	GI Epith.	Proximal SI
ep	EE16B4	0.4033333333333333	GI Epith.	Proximal SI
ep	EE16B2	0.575560424966799	Mixed Doublet	Proximal SI
ep	EE16B1	0.34729690346083786	GI Epith.	Proximal SI
