# Supplementary material for: High-coverage allele-resolved single-cell DNA methylation profiling reveals cell lineage, X-inactivation state, and replication dynamics
Source: Nat Commun. 2025 Jul 8;16:6273. doi: 10.1038/s41467-025-61589-1 (PMC12234882; doi:10.1038/s41467-025-61589-1)
Supplement: Supplementary file 4 — Source Data [file 41467_2025_61589_MOESM4_ESM.zip › source_data/supp_1.tsv]

genome	protocol	gc_content	median_reads_per_million_mapped	fraction_of_reads
hg38	laird	33	11.291943004885212	0.0010859237138591013
hg38	laird	33.2	11.479894223654227	0.0014592099904981676
hg38	laird	33.4	11.667271318945467	0.001628885570788652
hg38	laird	33.5	11.760744570286938	0.0016458531288177005
hg38	laird	33.6	11.854074290758966	0.002154879869689154
hg38	laird	33.7	11.94726048036155	0.00242636079815393
hg38	laird	33.9	12.1332022669584	0.002765711958734899
hg38	laird	34	12.225957863952672	0.0036649925342744673
hg38	laird	34.1	12.318569930077501	0.003393511605809692
hg38	laird	34.2	12.411038465332894	0.004615175783901181
hg38	laird	34.4	12.595544943235346	0.004801818922220714
hg38	laird	34.5	12.687582885882414	0.004326727297407357
hg38	laird	34.6	12.779477297660051	0.0053787158952083615
hg38	laird	34.7	12.871228178568238	0.004649110899959278
hg38	laird	34.9	13.054299347776293	0.005735034613818379
hg38	laird	35	13.145619636076162	0.006668250305416045
hg38	laird	35.1	13.236796393506594	0.005718067055789331
hg38	laird	35.2	13.32782962006759	0.007397855300665128
hg38	laird	35.4	13.509465480581255	0.00782204425139134
hg38	laird	35.5	13.600068114533926	0.0071094068141713046
hg38	laird	35.6	13.690527217617152	0.008772227501018054
hg38	laird	35.7	13.780842789830949	0.006803990769648432
hg38	laird	35.9	13.96104334165021	0.007652368671100855
hg38	laird	36	14.05092832125569	0.008992805755395683
hg38	laird	36.1	14.140669769991725	0.007906882041536582
hg38	laird	36.2	14.230267687858323	0.009637572960499524
hg38	laird	36.4	14.409032930983187	0.009620605402470476
hg38	laird	36.5	14.49820025624146	0.008195330528030407
hg38	laird	36.6	14.587224050630297	0.009824216098819057
hg38	laird	36.7	14.676104314149697	0.008857065291163296
hg38	laird	36.9	14.853434248580172	0.008789195059047102
hg38	laird	37	14.941883919491247	0.011096782950997693
hg38	laird	37.1	15.030190059532885	0.00914551377765712
hg38	laird	37.2	15.118352668705086	0.01057078865209719
hg38	laird	37.4	15.294247294441156	0.011147685625084837
hg38	laird	37.5	15.38197931100504	0.009637572960499524
hg38	laird	37.6	15.46956779669948	0.010808334464503869
hg38	laird	37.7	15.557012751524482	0.009196416451744264
hg38	laird	37.9	15.731472068566148	0.00892493552327949
hg38	laird	38	15.818486430782833	0.010502918419980996
hg38	laird	38.1	15.905357262130075	0.008008687389710873
hg38	laird	38.2	15.992084562607879	0.0104689833039229
hg38	laird	38.5	16.25140527882464	0.008789195059047102
hg38	laird	38.6	16.33755845582469	0.010994977602823402
hg38	laird	38.7	16.42356810195529	0.008653454594814715
hg38	laird	39	16.680735855130457	0.00946789738020904
hg38	laird	39.1	16.7661713777833	0.008738292384959956
hg38	laird	39.2	16.85146336956671	0.01079136690647482
hg38	laird	39.5	17.106478159700274	0.008212298086059455
hg38	laird	39.6	17.191196028005926	0.009824216098819057
hg38	laird	39.7	17.275770365442135	0.008568616804669473
hg38	laird	40	17.52863219253411	0.00926428668386046
hg38	laird	40.1	17.612632406492565	0.007805076693362291
hg38	laird	40.2	17.696489089581576	0.008738292384959956
hg38	laird	40.5	17.94719795363195	0.0064816071670965114
hg38	laird	40.6	18.030480513243205	0.008975838197366635
hg38	laird	40.7	18.11361954198501	0.00671915297950319
hg38	laird	41	18.362175442993795	0.008093525179856115
hg38	laird	41.1	18.444740348257852	0.006634315189357948
hg38	laird	41.2	18.52716172265246	0.006990633907967965
hg38	laird	41.5	18.773564660619655	0.005242975430975974
hg38	laird	41.6	18.855411911536507	0.007160309488258449
hg38	laird	41.7	18.93711563158392	0.005429618569295507
hg38	laird	42	19.181365606509516	0.006820958327677481
hg38	laird	42.1	19.262495203079176	0.00561626170761504
hg38	laird	42.2	19.343481268779392	0.006362834260893172
hg38	laird	42.5	19.5855782806634	0.005327813221121217
hg38	laird	42.6	19.665990222885853	0.006888828559793675
hg38	laird	42.7	19.746258634238863	0.004971494502511198
hg38	laird	43	19.986202683081274	0.005633229265644088
hg38	laird	43.1	20.06589697095653	0.004666078457988327
hg38	laird	43.2	20.14544772796235	0.004988462060540247
hg38	laird	43.5	20.383238813763157	0.0036310574182163704
hg38	laird	43.6	20.46221544729122	0.005124202524772635
hg38	laird	43.7	20.541048549949842	0.004224921949233067
hg38	laird	44	20.77668667270906	0.005022397176598344
hg38	laird	44.1	20.85494565188992	0.003427446721867789
hg38	laird	44.2	20.933061100201343	0.0047000135740464235
hg38	laird	44.5	21.16654625991896	0.0037837654404778063
hg38	laird	44.6	21.244087584752627	0.004224921949233067
hg38	laird	44.7	21.32148537871685	0.003291706257635401
hg38	laird	45	21.552817575392872	0.004106149043029727
hg38	laird	45.1	21.62964124587934	0.0033086738156644494
hg38	laird	45.2	21.706321385496366	0.0038855707886520973
hg38	laird	45.5	21.935500619130792	0.0028675173069091895
hg38	laird	45.6	22.011606635270056	0.0038177005565359036
hg38	laird	45.7	22.087569120539882	0.0029693226550834805
hg38	laird	46	22.314595391132734	0.0031899009094611104
hg38	laird	46.1	22.389983752924806	0.0026808741685896567
hg38	laird	46.2	22.46522858384742	0.0029693226550834805
hg38	laird	46.5	22.69010189139867	0.0021209447536310573
hg38	laird	46.6	22.764772598843543	0.002884484864938238
hg38	laird	46.7	22.839299775418965	0.002324555449979639
hg38	laird	47	23.06202011992861	0.0024942310302701236
hg38	laird	47.1	23.135973173026287	0.0022057825437763
hg38	laird	47.2	23.209782695254518	0.002545133704357269
hg38	laird	47.5	23.43035007672256	0.002188814985747251
hg38	laird	47.6	23.503585475473038	0.0022227501018053483
hg38	laird	47.7	23.57667734335407	0.001917334057282476
hg38	laird	48	23.795091761780526	0.0021718474277182026
hg38	laird	48.1	23.867609506183797	0.001917334057282476
hg38	laird	48.2	23.93998371971763	0.0020021718474277183
hg38	laird	48.5	24.15624517510249	0.001662820686846749
hg38	laird	48.6	24.22804526515857	0.002375458124066784
hg38	laird	48.7	24.299701824345206	0.001408307316411022
hg38	laird	49	24.513810316688478	0.0022227501018053483
hg38	laird	49.1	24.584892752397366	0.001408307316411022
hg38	laird	49.2	24.655831657236803	0.0018324962671372336
hg38	laird	49.5	24.867787186538465	0.0012725668521786344
hg38	laird	49.6	24.93815196790014	0.0015101126645853129
hg38	laird	49.7	25.008373218392386	0.0013913397583819737
hg38	laird	50	25.21817578465246	0.0016797882448757976
hg38	laird	50.1	25.287822911666936	0.0012725668521786344
hg38	laird	50.2	25.357326507811976	0.0017815935930500881
hg38	laird	50.5	25.56497611103046	0.0012216641780914892
hg38	laird	50.6	25.63390558369774	0.0016797882448757976
hg38	laird	50.7	25.70269152549558	0.0013234695262657797
hg38	laird	51	25.90818816567247	0.0015440477806434097
hg38	laird	51.1	25.97639998399255	0.001255599294149586
hg38	laird	51.2	26.044468271443193	0.0014931451065562644
hg38	laird	51.5	26.2478119485785	0.0012046966200624405
hg38	laird	51.6	26.31530611255137	0.0011198588299171984
hg38	laird	51.7	26.382656745654813	0.0013743722003529252
hg38	laird	52	26.583847459748526	0.00110289127188815
hg38	laird	52.2	26.717256948130462	0.001255599294149586
hg38	laird	52.5	26.916294699182558	0.001035021039771956
hg38	laird	52.6	26.982353554461042	0.0010519885978010045
hg38	laird	53	27.245153666880597	0.0011198588299171984
mm10	laird	34.9	14.288443682882676	0.001078258895635889
mm10	laird	35	14.371462172025296	0.0014187617047840644
mm10	laird	35.1	14.454675846648996	0.0012295934774795225
mm10	laird	35.2	14.538084706753782	0.0019862663866976903
mm10	laird	35.4	14.70548798340657	0.002553771068611316
mm10	laird	35.5	14.78948239995459	0.002326769195845866
mm10	laird	35.6	14.873672001983682	0.0029888579914117623
mm10	laird	35.7	14.95805678949386	0.002875357055029037
mm10	laird	35.9	15.127411920957439	0.003594196318786297
mm10	laird	36	15.21238226491085	0.004464370164387189
mm10	laird	36.1	15.297547794345338	0.0043319524052740106
mm10	laird	36.2	15.382908509260908	0.005542629060023079
mm10	laird	36.4	15.554215495535274	0.006072300096475796
mm10	laird	36.5	15.640161766894078	0.005410211300909899
mm10	laird	36.6	15.726303223733964	0.007642396383103494
mm10	laird	36.7	15.812639866054923	0.0066398047783894215
mm10	laird	36.9	15.98589870714008	0.007453228155798952
mm10	laird	37	16.07282090590428	0.009382744074305279
mm10	laird	37.1	16.159938290149558	0.008285568355938936
mm10	laird	37.2	16.247250859875912	0.009325993606113917
mm10	laird	37.4	16.422461555771857	0.010688004842706619
mm10	laird	37.5	16.51035968194145	0.009628662769801184
mm10	laird	37.6	16.59845299359212	0.01114200858823752
mm10	laird	37.7	16.68674149072387	0.009401660897035733
mm10	laird	37.9	16.863904041430597	0.008758488924200291
mm10	laird	38	16.952778095005584	0.011614929156498874
mm10	laird	38.1	17.04184733406165	0.009950248756218905
mm10	laird	38.2	17.131111758598795	0.01100959082912434
mm10	laird	38.5	17.40007614509669	0.009458411365227097
mm10	laird	38.6	17.490121311558152	0.010820422601819799
mm10	laird	38.7	17.58036166350069	0.009685413237992546
mm10	laird	39	17.852253832214767	0.011879764674725233
mm10	laird	39.1	17.94327492608162	0.009098991733348466
mm10	laird	39.2	18.034491205429553	0.011766263738342508
mm10	laird	39.5	18.309311156359815	0.00928815996065301
mm10	laird	39.6	18.40130817763206	0.011217675879159337
mm10	laird	39.7	18.493500384385385	0.009420577719766189
mm10	laird	40	18.77124811753183	0.011747346915612054
mm10	laird	40.1	18.86422106620947	0.009042241265157104
mm10	laird	40.2	18.957389200368187	0.010177250628984356
mm10	laird	40.5	19.238064715730815	0.00817206741955621
mm10	laird	40.6	19.332013591813848	0.010896089892741614
mm10	laird	40.7	19.42615765337796	0.009174659024270284
mm10	laird	41	19.709760950956767	0.010082666515332085
mm10	laird	41.1	19.80468575444519	0.008001816014982123
mm10	laird	41.2	19.8998057434147	0.009269243137922555
mm10	laird	41.5	20.186336823209686	0.0076234795603730395
mm10	laird	41.6	20.282237554103514	0.009080074910618012
mm10	laird	41.7	20.378333470478413	0.007339727219416227
mm10	laird	42	20.66779233248958	0.008739572101469837
mm10	laird	42.1	20.764668990788795	0.007680230028564402
mm10	laird	42.2	20.86174083456909	0.009098991733348466
mm10	laird	42.5	21.15412747879644	0.006526303842006697
mm10	laird	42.6	21.25198006450105	0.008417986115052116
mm10	laird	42.7	21.35002783568674	0.006469553373815334
mm10	laird	43	21.64534226213027	0.00798289919225167
mm10	laird	43.1	21.744170775240274	0.006772222537502601
mm10	laird	43.2	21.843194473831357	0.00798289919225167
mm10	laird	43.5	22.141436682491072	0.006488470196545788
mm10	laird	43.6	22.241241123006468	0.0075856459149121315
mm10	laird	43.7	22.341240749002946	0.006053383273745341
mm10	laird	44	22.64241073987884	0.007755897319486219
mm10	laird	44.1	22.743191107799632	0.005883131869171254
mm10	laird	44.2	22.844166661201502	0.006904640296615781
mm10	laird	44.5	23.148264434293576	0.0058642150464408
mm10	laird	44.6	23.250020729619763	0.006866806651154872
mm10	laird	44.7	23.351972210427025	0.004899457087187636
mm10	laird	45	23.658997765735283	0.0066398047783894215
mm10	laird	45.1	23.761729988466865	0.004842706618996273
mm10	laird	45.2	23.864657396679522	0.005712880464597166
mm10	laird	45.5	24.174610734203963	0.0046913720371526395
mm10	laird	45.6	24.278318884340933	0.005693963641866712
mm10	laird	45.7	24.382222219958987	0.004407619696195827
mm10	laird	46	24.695103339699607	0.0046913720371526395
mm10	laird	46.1	24.799787417241973	0.004142784177969468
mm10	laird	46.2	24.904666680265418	0.004464370164387189
mm10	laird	46.5	25.220475582222225	0.0037455309006299304
mm10	laird	46.6	25.326135587169983	0.004275201937082648
mm10	laird	46.7	25.431990777598823	0.0036509467869776592
mm10	laird	47	25.750727461771806	0.003613113141516751
mm10	laird	47.1	25.857363394124963	0.003045608459603125
mm10	laird	47.2	25.964194511959192	0.0038590318370126555
mm10	laird	47.5	26.28585897834836	0.002818606586837675
mm10	laird	47.6	26.39347083810691	0.0033293608005599377
mm10	laird	47.7	26.501277883346535	0.002856440232298583
mm10	laird	48	26.825870131951884	0.003140192573255396
mm10	laird	48.1	26.934457919115825	0.0024024364867676826
mm10	laird	48.2	27.04324089176085	0.003121275750524942
mm10	laird	48.5	27.370760922582377	0.0022889355503849574
mm10	laird	48.6	27.48032463715171	0.0029131907004899455
mm10	laird	48.7	27.590083537202126	0.0021754346140022323
mm10	laird	49	27.920531350239838	0.0025348542458808617
mm10	laird	49.1	28.031070992214566	0.0018349318048540568
mm10	laird	49.2	28.141805819670374	0.0020997673230804155
mm10	laird	49.5	28.475181414924265	0.002137600968541324
mm10	laird	49.6	28.586696984304393	0.0021186841458108695
mm10	laird	49.7	28.698407739165592	0.0017781813366626942
mm10	laird	50	29.03471111663567	0.0017781813366626942
mm10	laird	50.1	29.147202613421186	0.0013620112365927018
mm10	laird	50.2	29.25988929568779	0.0017025140457408773
mm10	laird	50.5	29.599120455374038	0.001286343945670885
mm10	laird	50.6	29.712587879564946	0.0015322626411667895
mm10	laird	50.7	29.826250489236937	0.0013620112365927018
mm10	laird	51	30.168409431139377	0.0014187617047840644
mm10	laird	51.1	30.282852782735677	0.0011350093638272515
mm10	laird	51.2	30.397491319813067	0.0010971757183663431
mm10	laird	51.6	30.857997322933382	0.0010404252501749805
mm10	angermueller	34.9	4.42564710582559	0.0010796067958406728
mm10	angermueller	35	4.468330956704847	0.0014205352576850958
mm10	angermueller	35.1	4.514761273948835	0.0012311305566604163
mm10	angermueller	35.2	4.564938057557441	0.001988749360759134
mm10	angermueller	35.4	4.676531023868819	0.002556963463833172
mm10	angermueller	35.5	4.737947206571505	0.002329677822603557
mm10	angermueller	35.6	4.8031098556389225	0.002992594276189935
mm10	angermueller	35.7	4.872018971070958	0.0028789514555751274
mm10	angermueller	35.9	5.021076601029222	0.003598689319468909
mm10	angermueller	36	5.101225115555366	0.004451010474079966
mm10	angermueller	36.1	5.1851200964461555	0.004337367653465159
mm10	angermueller	36.2	5.2727615437017334	0.005549557740023107
mm10	angermueller	36.4	5.459283837306742	0.006060950432789742
mm10	angermueller	36.5	5.558164683656372	0.005398033979203364
mm10	angermueller	36.6	5.660791996370648	0.007670890391499517
mm10	angermueller	36.7	5.767165775449541	0.006667045476068716
mm10	angermueller	36.9	5.991152732701551	0.007424664280167434
mm10	angermueller	37	6.108765910874524	0.0093944731708241
mm10	angermueller	37.1	6.230125555412258	0.008352747315188362
mm10	angermueller	37.2	6.35523166631458	0.009318711290414228
mm10	angermueller	37.4	6.616683287213448	0.010625603727484516
mm10	angermueller	37.5	6.753028797209936	0.00956493740174631
mm10	angermueller	37.6	6.89312077357107	0.011193817830558554
mm10	angermueller	37.7	7.036959216296907	0.009470235051233972
mm10	angermueller	37.9	7.335875500842519	0.008807318597647594
mm10	angermueller	38	7.490953342662465	0.01161050817281285
mm10	angermueller	38.1	7.649777650847	0.010000568214103073
mm10	angermueller	38.2	7.812348425396294	0.010966532189328939
mm10	angermueller	38.5	8.322539547232168	0.009527056461541375
mm10	angermueller	38.6	8.50009618724016	0.010833948898611664
mm10	angermueller	38.7	8.681399293612856	0.009735401632668523
mm10	angermueller	39	9.247787410919102	0.011837793814042465
mm10	angermueller	39.1	9.444076382750495	0.009148247059492017
mm10	angermueller	39.2	9.644111820946648	0.01178097240373506
mm10	angermueller	39.5	10.266696933723154	0.009318711290414228
mm10	angermueller	39.6	10.481718237378004	0.011250639240865959
mm10	angermueller	39.7	10.700486007397558	0.009432354111029035
mm10	angermueller	40	11.37926811564438	0.011724150993427657
mm10	angermueller	40.1	11.613021751122744	0.00901566376877474
mm10	angermueller	40.2	11.850521852965699	0.010171032445025286
mm10	angermueller	40.5	12.585500956682836	0.008163342614163684
mm10	angermueller	40.6	12.837986923984602	0.010871829838816599
mm10	angermueller	40.7	13.094219357650957	0.009148247059492017
mm10	angermueller	41	13.885395456838353	0.010057389624410478
mm10	angermueller	41.1	14.156613755963576	0.007973937913139004
mm10	angermueller	41.2	14.431578521453503	0.009242949410004357
mm10	angermueller	41.5	15.278951616111158	0.007651949921397049
mm10	angermueller	41.6	15.568902247059839	0.009053544708979677
mm10	angermueller	41.7	15.862599344373166	0.007311021459552626
mm10	angermueller	42	16.766169434501194	0.00865579483682785
mm10	angermueller	42.1	17.074852397273276	0.007651949921397049
mm10	angermueller	42.2	17.38728182640989	0.00911036611928708
mm10	angermueller	42.5	18.347048912008233	0.00653446218535144
mm10	angermueller	42.6	18.674464206603773	0.008428509195598234
mm10	angermueller	42.7	19.005625967563958	0.006496581245146504
mm10	angermueller	43	20.02159004863256	0.007992878383241472
mm10	angermueller	43.1	20.367737675051558	0.006780688296683524
mm10	angermueller	43.2	20.7176317678352	0.007992878383241472
mm10	angermueller	43.5	21.78979284437412	0.006496581245146504
mm10	angermueller	43.6	22.154672802616517	0.007595128511089645
mm10	angermueller	43.7	22.523299227223504	0.006060950432789742
mm10	angermueller	44	23.65165729923268	0.007746652271909389
mm10	angermueller	44.1	24.035269589298537	0.005871545731765062
mm10	angermueller	44.2	24.422628345729038	0.006913271587400799
mm10	angermueller	44.5	25.60718341320859	0.005871545731765062
mm10	angermueller	44.6	26.009528035097844	0.006875390647195863
mm10	angermueller	44.7	26.415619123351803	0.004905581756539198
mm10	angermueller	45	27.65637118630167	0.00662916453586378
mm10	angermueller	45.1	28.077448140014383	0.004848760346231794
mm10	angermueller	45.2	28.50227156009163	0.0057200219709453185
mm10	angermueller	45.5	29.799220618511754	0.00469723658541205
mm10	angermueller	45.6	30.239029904047925	0.005701081500842851
mm10	angermueller	45.7	30.682585655948742	0.004413129533875031
mm10	angermueller	46	32.03573170983918	0.004678296115309582
mm10	angermueller	46.1	32.494273327198755	0.00414796295244048
mm10	angermueller	46.2	32.95656141092297	0.004469950944182435
mm10	angermueller	46.5	34.36590446028379	0.003750213080288653
mm10	angermueller	46.6	34.84317840946676	0.004261605773055287
mm10	angermueller	46.7	35.32419882501438	0.003655510729776313
mm10	angermueller	47	36.78973886984545	0.0036176297895713773
mm10	angermueller	47.1	37.28574515085188	0.003030475216394871
mm10	angermueller	47.2	37.78549789822296	0.0038449154308009925
mm10	angermueller	47.5	39.307234938524346	0.0028031895751652555
mm10	angermueller	47.6	39.82197355135429	0.003333522738034358
mm10	angermueller	47.7	40.340458630548824	0.0028600109854726593
mm10	angermueller	48	41.91839266632047	0.0031441180370096787
mm10	angermueller	48.1	42.45186361097382	0.0023864992329109607
mm10	angermueller	48.2	42.989081021991694	0.0031062370968047426
mm10	angermueller	48.5	44.62321205323366	0.002291796882398621
mm10	angermueller	48.6	45.175415329710404	0.0028978919256775954
mm10	angermueller	48.7	45.731365072551796	0.0021781540617838136
mm10	angermueller	49	47.42169309926413	0.0025380229937307045
mm10	angermueller	49.1	47.99262870756428	0.0018372255999393905
mm10	angermueller	49.2	48.56731078222924	0.0021023921813739417
mm10	angermueller	49.5	50.31383580441178	0.0021402731215788774
mm10	angermueller	49.6	50.90350374453544	0.00212133265147641
mm10	angermueller	49.7	51.49691815102358	0.0017804041896319867
mm10	angermueller	50	53.29964016867655	0.0017804041896319867
mm10	angermueller	50.1	53.90804044062361	0.001363713847377692
mm10	angermueller	50.2	54.520187178935316	0.0017046423092221148
mm10	angermueller	50.5	56.37910619205854	0.0012879519669678201
mm10	angermueller	50.6	57.006238795829006	0.0015341780782999034
mm10	angermueller	50.7	57.63711786596417	0.001363713847377692
mm10	angermueller	51	59.552233874557714	0.0014205352576850958
mm10	angermueller	51.1	60.198098810151635	0.0011364282061480766
mm10	angermueller	51.2	60.8477102121102	0.0010985472659431406
mm10	angermueller	51.6	63.48362048359127	0.0010417258556357368
hg38	bian	33	5.011283577462002	0.0010858500169664065
hg38	bian	33.2	5.159037107538005	0.0014591109602986087
hg38	bian	33.4	5.312110989183999	0.0016287750254496097
hg38	bian	33.5	5.3906430618457435	0.00164574143196471
hg38	bian	33.6	5.470505222399986	0.002154733627417713
hg38	bian	33.7	5.55169747084674	0.0024261961316593143
hg38	bian	33.9	5.718072231417715	0.0027655242619613165
hg38	bian	34	5.803254743541963	0.003664743807261622
hg38	bian	34.1	5.8897673435587095	0.0033763148965049203
hg38	bian	34.2	5.97761003146794	0.004614862572107228
hg38	bian	34.4	6.157285670963908	0.004801493043773329
hg38	bian	34.5	6.249118622550647	0.004326433661350526
hg38	bian	34.6	6.342281662029869	0.0053783508652867325
hg38	bian	34.7	6.436774789401603	0.004665761791652528
hg38	bian	34.9	6.629751307822566	0.005734645402103835
hg38	bian	35	6.7282346988717805	0.00666779776043434
hg38	bian	35.1	6.828048177813507	0.005717678995588734
hg38	bian	35.2	6.929191744647731	0.007397353240583645
hg38	bian	35.4	7.135469141993674	0.007821513403461147
hg38	bian	35.5	7.240602972505407	0.007108924329826943
hg38	bian	35.6	7.347066890909623	0.008771632168306752
hg38	bian	35.7	7.454860897206366	0.006803529012555141
hg38	bian	35.9	7.674439173477303	0.007617916525279946
hg38	bian	36	7.786223443451512	0.008992195453003053
hg38	bian	36.1	7.899337801318218	0.007906345436036648
hg38	bian	36.2	8.013782247077437	0.009619952494061758
hg38	bian	36.4	8.24666140227334	0.009602986087546658
hg38	bian	36.5	8.365096111710052	0.00817780794027825
hg38	bian	36.6	8.484860909039277	0.00982354937224296
hg38	bian	36.7	8.605955794260971	0.008856464200882253
hg38	bian	36.9	8.852135828381869	0.008805564981336953
hg38	bian	37	8.977220977281071	0.011045130641330166
hg38	bian	37.1	9.103636214072772	0.009127926705123855
hg38	bian	37.2	9.23138153875697	0.010502205632846963
hg38	bian	37.4	9.490862451802876	0.011163895486935867
hg38	bian	37.5	9.622598040164569	0.009636918900576857
hg38	bian	37.6	9.75566371641876	0.010807600950118765
hg38	bian	37.7	9.890059480565448	0.009195792331184255
hg38	bian	37.9	10.162841272536319	0.008924329826942653
hg38	bian	38	10.301227300360516	0.010485239226331863
hg38	bian	38.1	10.44094341607721	0.008008143875127247
hg38	bian	38.2	10.581989619686418	0.010468272819816762
hg38	bian	38.5	11.01310875786897	0.008771632168306752
hg38	bian	38.6	11.15947531304814	0.010960298608754665
hg38	bian	38.7	11.307171956119838	0.008686800135731252
hg38	bian	39	11.75824241268986	0.009467254835425857
hg38	bian	39.1	11.911259407331535	0.008737699355276553
hg38	bian	39.2	12.065606489865722	0.010807600950118765
hg38	bian	39.5	12.536628264823214	0.008211740753308449
hg38	bian	39.6	12.696295698927393	0.00982354937224296
hg38	bian	39.7	12.857293220924056	0.008601968103155751
hg38	bian	40	13.348266314269047	0.009246691550729555
hg38	bian	40.1	13.514584187835716	0.007787580590430947
hg38	bian	40.2	13.682232149294869	0.008754665761791652
hg38	bian	40.5	14.193156561027344	0.006498133695283339
hg38	bian	40.6	14.366124874056531	0.008975229046487954
hg38	bian	40.7	14.540423274978188	0.0067186969799796405
hg38	bian	41	15.071299005098133	0.00812690872073295
hg38	bian	41.1	15.250917757589782	0.00663386494740414
hg38	bian	41.2	15.431866597973944	0.007007125890736342
hg38	bian	41.5	15.982693646481373	0.005259586019681031
hg38	bian	41.6	16.16896283843551	0.007159823549372243
hg38	bian	41.7	16.356562118282163	0.005429250084832033
hg38	bian	42	16.927340485177062	0.006803529012555141
hg38	bian	42.1	17.120260116593705	0.005615880556498133
hg38	bian	42.2	17.314509835902832	0.006362402443162538
hg38	bian	42.5	17.90523952118523	0.005327451645741432
hg38	bian	42.6	18.104809592064377	0.006905327451645742
hg38	bian	42.7	18.305709750835994	0.00497115710892433
hg38	bian	43	18.916390754505876	0.005632846963013234
hg38	bian	43.1	19.122611264847528	0.004665761791652528
hg38	bian	43.2	19.33016186308165	0.0049881235154394295
hg38	bian	43.5	19.960794185139	0.003630810994231422
hg38	bian	43.6	20.173665134943114	0.00512385476756023
hg38	bian	43.7	20.38786617263974	0.004224635222259926
hg38	bian	44	21.038449813084576	0.00502205632846963
hg38	bian	44.1	21.257971202351193	0.0034272141160502207
hg38	bian	44.2	21.478822679510323	0.004699694604682728
hg38	bian	44.5	22.149357638342615	0.003783508652867323
hg38	bian	44.6	22.375529467071736	0.004224635222259926
hg38	bian	44.7	22.603031383693313	0.00329148286392942
hg38	bian	45	23.293517660913118	0.0041058703766542245
hg38	bian	45.1	23.526339929104743	0.00330844927044452
hg38	bian	45.2	23.760492285188825	0.0038853070919579232
hg38	bian	45.5	24.470929880796113	0.0028673227010519173
hg38	bian	45.6	24.710402588450243	0.003817441465897523
hg38	bian	45.7	24.95120538399683	0.0029691211401425177
hg38	bian	46	25.681594297991573	0.003189684424838819
hg38	bian	46.1	25.92771744510818	0.002680692229385816
hg38	bian	46.2	26.17517068011724	0.0029691211401425177
hg38	bian	46.5	26.925510912499497	0.0021208008143875127
hg38	bian	46.6	27.17828449907858	0.0029012555140821173
hg38	bian	46.7	27.432388173550173	0.002324397692568714
hg38	bian	47	28.202679724319886	0.002511028164234815
hg38	bian	47.1	28.46210375036147	0.002205632846963013
hg38	bian	47.2	28.722857864295513	0.002544960977265015
hg38	bian	47.5	29.513100733452738	0.002188666440447913
hg38	bian	47.6	29.7791751989568	0.0022225992534781135
hg38	bian	47.7	30.046579752353374	0.0019172039362063114
hg38	bian	48	30.856773939898083	0.002171700033932813
hg38	bian	48.1	31.12949884486465	0.0019172039362063114
hg38	bian	48.2	31.4035538377237	0.002002035968781812
hg38	bian	48.5	32.233699343655864	0.00166270783847981
hg38	bian	48.6	32.513074688084906	0.0023752969121140144
hg38	bian	48.7	32.79378012040646	0.0014082117407533084
hg38	bian	49	33.64387694472611	0.0022225992534781135
hg38	bian	49.1	33.929902728617655	0.0014082117407533084
hg38	bian	49.2	34.21725860040171	0.001832371903630811
hg38	bian	49.5	35.08730674310885	0.0012724804886325076
hg38	bian	49.6	35.3799829664629	0.001510010179843909
hg38	bian	49.7	35.67398927770943	0.0013912453342382084
hg38	bian	50	36.56398873880405	0.0016796742449949101
hg38	bian	50.1	36.863315401620575	0.0012724804886325076
hg38	bian	50.2	37.16397215232961	0.0017814726840855108
hg38	bian	50.5	38.073922931811715	0.0012215812690872074
hg38	bian	50.6	38.379900034090774	0.0016796742449949101
hg38	bian	50.7	38.68720722426229	0.001323379708177808
hg38	bian	51	39.617109322131846	0.0015439429928741093
hg38	bian	51.1	39.92973686387338	0.0012555140821174076
hg38	bian	51.2	40.24369449350743	0.0014930437733288089
hg38	bian	51.5	41.19354790976447	0.0012046148625721072
hg38	bian	51.6	41.51282589096845	0.0011197828299966068
hg38	bian	51.7	41.833433960065	0.0013742789277231082
hg38	bian	52	42.80323869470953	0.0011028164234815065
hg38	bian	52.2	43.45642562393504	0.0012555140821174076
hg38	bian	52.5	44.44618167696705	0.0010349507974211061
hg38	bian	52.6	44.77876053709607	0.0010519172039362063
hg38	bian	53	46.122376856537095	0.0011197828299966068
mm10	cao	34.9	18.075650498846205	0.0010723356222368545
mm10	cao	35	18.12746382096093	0.0014109679239958611
mm10	cao	35.1	18.17909168679304	0.0012228388674630796
mm10	cao	35.2	18.230534096342527	0.0019753550935942056
mm10	cao	35.4	18.332862546593677	0.00253974226319255
mm10	cao	35.5	18.38374858729533	0.0023139873953532124
mm10	cao	35.6	18.434449171714373	0.0029724390932179476
mm10	cao	35.7	18.4849642998508	0.0028595616592982788
mm10	cao	35.9	18.58543818727581	0.003574452074122848
mm10	cao	36	18.635396946564402	0.004439845734173643
mm10	cao	36.1	18.68517024957038	0.004308155394600696
mm10	cao	36.2	18.73475809629374	0.005512181356410498
mm10	cao	36.4	18.833377420892614	0.0060765685260088425
mm10	cao	36.5	18.882408898768137	0.005380491016837551
mm10	cao	36.6	18.931254920361045	0.0076380396952309285
mm10	cao	36.7	18.979915485671334	0.006659768601260465
mm10	cao	36.9	19.07668024744408	0.007468723544351425
mm10	cao	37	19.12478444390653	0.00944407863794563
mm10	cao	37.1	19.17270318408637	0.00833411720440222
mm10	cao	37.2	19.2204364679836	0.009387639920985796
mm10	cao	37.4	19.315346666930203	0.010723356222368545
mm10	cao	37.5	19.36252358197959	0.009707459317091525
mm10	cao	37.6	19.409515040746367	0.011325369203273445
mm10	cao	37.7	19.456321043230528	0.009462891543598908
mm10	cao	37.9	19.549376679351	0.00884206565704073
mm10	cao	38	19.595626312987317	0.01168281441068573
mm10	cao	38.1	19.641690490341016	0.010046091618850532
mm10	cao	38.2	19.687569211412114	0.011005549807167716
mm10	cao	38.5	19.824092636929702	0.009519330260558742
mm10	cao	38.6	19.869229532870342	0.01096792399586116
mm10	cao	38.7	19.914180972528367	0.009726272222744803
mm10	cao	39	20.047922553806757	0.011927382184178346
mm10	cao	39.1	20.092132168334327	0.00916188505314646
mm10	cao	39.2	20.13615632657928	0.011908569278525068
mm10	cao	39.5	20.267116063618477	0.00935001410967924
mm10	cao	39.6	20.310398396732975	0.011250117580660333
mm10	cao	39.7	20.353495273564864	0.00944407863794563
mm10	cao	40	20.481673166364853	0.011814504750258678
mm10	cao	40.1	20.524028218066288	0.009011381807920233
mm10	cao	40.2	20.566197813485115	0.010215407769730034
mm10	cao	40.5	20.691593862045895	0.008277678487442385
mm10	cao	40.6	20.733021632334268	0.010911485278901326
mm10	cao	40.7	20.774263946340017	0.009331201204025962
mm10	cao	41	20.896878150661603	0.010121343241463644
mm10	cao	41.1	20.937378639536906	0.00801429780829649
mm10	cao	41.2	20.977693672129593	0.00925594958141285
mm10	cao	41.5	21.09752603221197	0.007600413883924372
mm10	cao	41.6	21.13709923967421	0.00904900761922679
mm10	cao	41.7	21.176486990853828	0.0073182202991252
mm10	cao	42	21.29353750669701	0.008672749506161226
mm10	cao	42.1	21.33218343274618	0.0076568526008842066
mm10	cao	42.2	21.37064390251273	0.009086633430533345
mm10	cao	42.5	21.484912574116702	0.0064904524503809615
mm10	cao	42.6	21.522631218752803	0.008371743015708775
mm10	cao	42.7	21.560164407106296	0.006452826639074405
mm10	cao	43	21.671651234471067	0.007939046185683378
mm10	cao	43.1	21.7084425976941	0.006735020223873577
mm10	cao	43.2	21.74504850463452	0.007939046185683378
mm10	cao	43.5	21.8537534877601	0.006452826639074405
mm10	cao	43.6	21.88961756957006	0.007543975166964537
mm10	cao	43.7	21.925296195097413	0.006020129809049007
mm10	cao	44	22.03121933398378	0.007713291317844041
mm10	cao	44.1	22.066156134380687	0.005850813658169504
mm10	cao	44.2	22.10090747849497	0.0068667105634465245
mm10	cao	44.5	22.204048773142144	0.005832000752516226
mm10	cao	44.6	22.238058292125974	0.006829084752139968
mm10	cao	44.7	22.271882354827195	0.0048725425641990405
mm10	cao	45	22.37224180523516	0.00660332988430063
mm10	cao	45.1	22.405324042805912	0.004816103847239206
mm10	cao	45.2	22.43822082409407	0.005681497507290001
mm10	cao	45.5	22.53579843026284	0.004665600602012981
mm10	cao	45.6	22.567953386420537	0.0056626846016367225
mm10	cao	45.7	22.59992288629562	0.004383407017213808
mm10	cao	46	22.694718648225187	0.004665600602012981
mm10	cao	46.1	22.725946322969815	0.0041200263380679145
mm10	cao	46.2	22.756988541431827	0.004439845734173643
mm10	cao	46.5	22.8490024591222	0.0037249553193490735
mm10	cao	46.6	22.87930285245376	0.004251716677640862
mm10	cao	46.7	22.9094177895027	0.0036308907910826828
mm10	cao	47	22.998649862953865	0.003593264979776126
mm10	cao	47.1	23.028022974872354	0.0030288778101777818
mm10	cao	47.2	23.057210630508248	0.0038378327532687423
mm10	cao	47.5	23.143660859720203	0.002803122942338444
mm10	cao	47.6	23.17210669022563	0.003311071394976954
mm10	cao	47.7	23.20036706444844	0.0028407487536450003
mm10	cao	48	23.284035449421207	0.0031229423384441725
mm10	cao	48.1	23.311553998513556	0.002389239017966325
mm10	cao	48.2	23.33888709132331	0.0031041294327908944
mm10	cao	48.5	23.419773632056863	0.002276361584046656
mm10	cao	48.6	23.446364899736164	0.002897187470604835
mm10	cao	48.7	23.472770711132842	0.002163484150126987
mm10	cao	49	23.5508754076272	0.002520929357539272
mm10	cao	49.1	23.576539393893423	0.0018248518483679804
mm10	cao	49.2	23.602017923877025	0.0020882325275138744
mm10	cao	49.5	23.67734077613218	0.002125858338820431
mm10	cao	49.6	23.70207748098534	0.002107045433167153
mm10	cao	49.7	23.726628729555895	0.001768413131408146
mm10	cao	50	23.79916973757184	0.001768413131408146
mm10	cao	50.1	23.822979161011933	0.0013545292070360267
mm10	cao	50.2	23.84660312816941	0.0016931615087950333
mm10	cao	50.5	23.91636229194616	0.001279277584422914
mm10	cao	50.6	23.939244433973183	0.0015238453579155301
mm10	cao	50.7	23.96194111971759	0.0013545292070360267
mm10	cao	51	24.02891843925514	0.0014109679239958611
mm10	cao	51.1	24.0508732998691	0.0011287743391966889
mm10	cao	51.2	24.072642704200444	0.0010911485278901325
mm10	cao	51.6	24.157865758699682	0.0010347098109302981
mm10	hui	34.9	7.064480721548257	0.001081573404679228
mm10	hui	35	7.154913942819427	0.0014231229008937211
mm10	hui	35.1	7.246363571073218	0.0012333731807745584
mm10	hui	35.2	7.338829606309673	0.0019923720612512095
mm10	hui	35.4	7.5268108977304635	0.002561621221608698
mm10	hui	35.5	7.622326153914827	0.0023339215574657026
mm10	hui	35.6	7.71885781708184	0.0029980455778827724
mm10	hui	35.7	7.8164058872314826	0.002884195745811275
mm10	hui	35.9	8.014551248478682	0.003605244682264094
mm10	hui	36	8.115148539576225	0.004459118422800327
mm10	hui	36.1	8.216762237656425	0.004345268590728829
mm10	hui	36.2	8.319392342719269	0.005559666799491471
mm10	hui	36.4	8.527701773792856	0.0061099409878370425
mm10	hui	36.5	8.633381099803628	0.00540786702339614
mm10	hui	36.6	8.740076832797016	0.0076848636648260945
mm10	hui	36.7	8.847788972773046	0.006660215176182615
mm10	hui	36.9	9.066262473673035	0.007438189028671183
mm10	hui	37	9.177023834596994	0.009316711257850895
mm10	hui	37.1	9.288801602503582	0.008348987685243165
mm10	hui	37.2	9.401595777392814	0.009278761313827062
mm10	hui	37.4	9.630233348119205	0.010625984326673119
mm10	hui	37.5	9.746076743956351	0.009563385894005806
mm10	hui	37.6	9.8629365467761545	0.011043433710935276
mm10	hui	37.7	9.980812756578572	0.009449536061934308
mm10	hui	37.9	10.219614397131352	0.00882336198554107
mm10	hui	38	10.340539827881699	0.011612682871292765
mm10	hui	38.1	10.462481665614689	0.010018785222291797
mm10	hui	38.2	10.585439910330322	0.010948558850875695
mm10	hui	38.5	10.960413086373038	0.009449536061934308
mm10	hui	38.6	11.087436959019215	0.01081573404679228
mm10	hui	38.7	11.215477238648049	0.009715185670101137
mm10	hui	39	11.605696519430353	0.011802432591411928
mm10	hui	39.1	11.737802426989745	0.009164911481755564
mm10	hui	39.2	11.870924741531766	0.011669607787328513
mm10	hui	39.5	12.276390127053645	0.009316711257850895
mm10	hui	39.6	12.413578069526238	0.01123318343105444
mm10	hui	39.7	12.551782418981446	0.009411586117910476
mm10	hui	40	12.972493909242942	0.011745507675376179
mm10	hui	40.1	13.114763886628737	0.008975161761636402
mm10	hui	40.2	13.258050270997146	0.010132635054363294
mm10	hui	40.5	13.69400786599823	0.008159237965124001
mm10	hui	40.6	13.841359878297197	0.010853683990816114
mm10	hui	40.7	13.989728297578822	0.0090890115937079
mm10	hui	41	14.440931997319495	0.010037760194303713
mm10	hui	41.1	14.593366044531663	0.007893588356957174
mm10	hui	41.2	14.746816498726474	0.009202861425779398
mm10	hui	41.5	15.213266303206737	0.007627938748790346
mm10	hui	41.6	15.37078238533212	0.0090890115937079
mm10	hui	41.7	15.529314874440132	0.007324339196599685
mm10	hui	42	16.011010783659984	0.008709512153469573
mm10	hui	42.1	16.17360890069854	0.00760896377677843
mm10	hui	42.2	16.337223424719753	0.009126961537731732
mm10	hui	42.5	16.834165438679207	0.006527390372099201
mm10	hui	42.6	17.001845590630964	0.008424887573290829
mm10	hui	42.7	17.170542149565378	0.0065084154000872845
mm10	hui	43	17.682730268264407	0.007988463217016755
mm10	hui	43.1	17.85549245512938	0.006793039980266029
mm10	hui	43.2	18.02927104897698	0.008007438189028672
mm10	hui	43.5	18.556705272415613	0.0065084154000872845
mm10	hui	43.6	18.73454949419377	0.007589988804766513
mm10	hui	43.7	18.913410122954573	0.0060719910438132105
mm10	hui	44	19.456090451132795	0.007722813608849927
mm10	hui	44.1	19.639016707824155	0.005882241323694047
mm10	hui	44.2	19.822959371498158	0.006925864784349443
mm10	hui	44.5	20.380885804415968	0.005882241323694047
mm10	hui	44.6	20.56889409602053	0.0068879148403256105
mm10	hui	44.7	20.757918794607704	0.0049145177510863175
mm10	hui	45	21.331091332265117	0.006660215176182615
mm10	hui	45.1	21.52418165878288	0.004857592835050569
mm10	hui	45.2	21.718288392283256	0.005730441547598717
mm10	hui	45.5	22.306707034680272	0.004705793058955238
mm10	hui	45.6	22.50487939611122	0.005711466575586801
mm10	hui	45.7	22.704068164524813	0.00444014345078841
mm10	hui	46	23.307732911661404	0.004705793058955238
mm10	hui	46.1	23.51098730800554	0.0041555188706096655
mm10	hui	46.2	23.715258111332318	0.004478093394812243
mm10	hui	46.5	24.334168963208512	0.003757044458359424
mm10	hui	46.6	24.54250539446585	0.00428834367469308
mm10	hui	46.7	24.751858232705843	0.0036621695982998427
mm10	hui	47	25.38601518932161	0.00362421965427601
mm10	hui	47.1	25.599433655492177	0.0030359955219066053
mm10	hui	47.2	25.813868528645344	0.0038708942904309217
mm10	hui	47.5	26.463271590000716	0.00280829585776361
mm10	hui	47.6	26.681772091084454	0.0033395950740972655
mm10	hui	47.7	26.901288999150836	0.0028652207737993587
mm10	hui	48	27.565938165245782	0.003149845353978103
mm10	hui	48.1	27.789520701242722	0.0023908464735014514
mm10	hui	48.2	28.01411964422229	0.0031308703819661866
mm10	hui	48.5	28.69401491505684	0.00229597161344187
mm10	hui	48.6	28.92267948596698	0.0029221456898351076
mm10	hui	48.7	29.15236046385975	0.0021821217813703725
mm10	hui	49	29.847501839433903	0.002542646249596782
mm10	hui	49.1	30.08124844525723	0.0018405722851558793
mm10	hui	49.2	30.316011458063187	0.002106221893322707
mm10	hui	49.5	31.02639893837693	0.00214417183734654
mm10	hui	49.6	31.26522757911347	0.0021251968653346236
mm10	hui	49.7	31.50507262683263	0.0017836473691201305
mm10	hui	50	32.23070621188596	0.0017836473691201305
mm10	hui	50.1	32.47461688753569	0.0013661979848579723
mm10	hui	50.2	32.71954397016806	0.0017077474810724654
mm10	hui	50.5	33.460423659960966	0.0012902980968103072
mm10	hui	50.6	33.70941637052387	0.0015369727329652188
mm10	hui	50.7	33.95942548806944	0.0013661979848579723
mm10	hui	51	34.715551282601965	0.0014231229008937211
mm10	hui	51.1	34.96962602807808	0.0011384983207149769
mm10	hui	51.2	35.22471718053684	0.0011005483766911444
mm10	hui	51.6	36.25524586019826	0.0010436234606553956
hg38	luo	33	15.016275312281149	0.0010733086869857062
hg38	luo	33	15.016275312281149	0.0010874736627472304
hg38	luo	33.2	15.088428968718326	0.001465151540964615
hg38	luo	33.2	15.088428968718326	0.0014612927343165907
hg38	luo	33.4	15.160037953168398	0.0016355179992163143
hg38	luo	33.4	15.160037953168398	0.0016312104941208455
hg38	luo	33.5	15.19563819339827	0.0016525546450414843
hg38	luo	33.5	15.19563819339827	0.001648202270101271
hg38	luo	33.6	15.231102265631375	0.0021466173739714124
hg38	luo	33.6	15.231102265631375	0.0021409637735336096
hg38	luo	33.7	15.266430169867693	0.0024362403529993013
hg38	luo	33.7	15.266430169867693	0.0024298239652008427
hg38	luo	33.9	15.336677474350012	0.0027769732695027004
hg38	luo	33.9	15.336677474350012	0.0027696594848093522
hg38	luo	34	15.371596874596008	0.0036799154982367073
hg38	luo	34	15.371596874596008	0.0036702236117719025
hg38	luo	34.1	15.40638010684523	0.0033902925192088183
hg38	luo	34.1	15.40638010684523	0.0033813634201046694
hg38	luo	34.2	15.441027171097677	0.004616931018621054
hg38	luo	34.2	15.441027171097677	0.004621763066675729
hg38	luo	34.4	15.509912795612241	0.004821370768523093
hg38	luo	34.4	15.509912795612241	0.004808672602460409
hg38	luo	34.5	15.544151355874359	0.004344344685418335
hg38	luo	34.5	15.544151355874359	0.004332902875008496
hg38	luo	34.6	15.578253748139705	0.005400616726578871
hg38	luo	34.6	15.578253748139705	0.005386392985794876
hg38	luo	34.7	15.612219972408273	0.004668040956096564
hg38	luo	34.7	15.612219972408273	0.00465574661863658
hg38	luo	34.9	15.67974391695508	0.0057583862889074395
hg38	luo	34.9	15.67974391695508	0.005743220281383811
hg38	luo	35	15.713301637233325	0.0066783651634666165
hg38	luo	35	15.713301637233325	0.006677767960307212
hg38	luo	35.1	15.746723189514789	0.00574134964308227
hg38	luo	35.1	15.746723189514789	0.005726228505403385
hg38	luo	35.2	15.780008573799478	0.007410940933948924
hg38	luo	35.2	15.780008573799478	0.007408414327465506
hg38	luo	35.4	15.84617083837853	0.007836857079578173
hg38	luo	35.4	15.84617083837853	0.007833208726976144
hg38	luo	35.5	15.879047718672897	0.007087244663270696
hg38	luo	35.5	15.879047718672897	0.007102562359817848
hg38	luo	35.6	15.911788430970486	0.00877387259996252
hg38	luo	35.6	15.911788430970486	0.00878474818187997
hg38	luo	35.7	15.944392975271299	0.006814658330067976
hg38	luo	35.7	15.944392975271299	0.00679671039217019
hg38	luo	35.9	16.0091935598826	0.0076494539755013035
hg38	luo	35.9	16.0091935598826	0.007646299191191463
hg38	luo	36	16.04138960019309	0.008995348995689729
hg38	luo	36	16.04138960019309	0.0089716577176646509
hg38	luo	36.1	16.0734494725068	0.007905003662878853
hg38	luo	36.1	16.0734494725068	0.00791816760687827
hg38	luo	36.2	16.105373176823736	0.009625704891221016
hg38	luo	36.2	16.105373176823736	0.009600353428940393
hg38	luo	36.4	16.16881208146728	0.009625704891221016
hg38	luo	36.4	16.16881208146728	0.009634336980901244
hg38	luo	36.5	16.200327281793886	0.008177589996081572
hg38	luo	36.5	16.200327281793886	0.008173044246584653
hg38	luo	36.6	16.23170631412372	0.009813107995297886
hg38	luo	36.6	16.23170631412372	0.009821246516685924
hg38	luo	36.7	16.262949178456783	0.00880794589161286
hg38	luo	36.7	16.262949178456783	0.008835723509821246
hg38	luo	36.9	16.325026403132572	0.00877387259996252
hg38	luo	36.9	16.325026403132572	0.008801739957860396
hg38	luo	37	16.355860763475302	0.011073819786360461
hg38	luo	37	16.355860763475302	0.011044654387276557
hg38	luo	37.1	16.386558955821254	0.009148678808116258
hg38	luo	37.1	16.386558955821254	0.009141575477468905
hg38	luo	37.2	16.41712098017044	0.010528647119955024
hg38	luo	37.2	16.41712098017044	0.010517909331883369
hg38	luo	37.4	16.477836524878473	0.011176039661311482
hg38	luo	37.4	16.477836524878473	0.011163596819139537
hg38	luo	37.5	16.507990045237328	0.009642741537046187
hg38	luo	37.5	16.507990045237328	0.009634336980901244
hg38	luo	37.6	16.538007397599408	0.010818270098982912
hg38	luo	37.6	16.538007397599408	0.010823761299531026
hg38	luo	37.7	16.567888581964713	0.009199788745591768
hg38	luo	37.7	16.567888581964713	0.009192550805410182
hg38	luo	37.9	16.62724244670499	0.00894423905821422
hg38	luo	37.9	16.62724244670499	0.0089376741657038
hg38	luo	38	16.656715127079966	0.010494573828304684
hg38	luo	38	16.656715127079966	0.010517909331883369
hg38	luo	38.1	16.68605163945817	0.008024260183655043
hg38	luo	38.1	16.68605163945817	0.008020118262760823
hg38	luo	38.2	16.715251983839597	0.010477537182479513
hg38	luo	38.2	16.715251983839597	0.010483925779922517
hg38	luo	38.5	16.80203600900322	0.008824982537438028
hg38	luo	38.5	16.80203600900322	0.008801739957860396
hg38	luo	38.6	16.830691681397546	0.010903453328108761
hg38	luo	38.6	16.830691681397546	0.010976687283354856
hg38	luo	38.7	16.859211185795093	0.008705726016661839
hg38	luo	38.7	16.859211185795093	0.008682797525997417
hg38	luo	39	16.943952691007087	0.009438301787144146
hg38	luo	39	16.943952691007087	0.00946441922109699
hg38	luo	39.1	16.97192752341753	0.00875683595413735
hg38	luo	39.1	16.97192752341753	0.00875076462991912
hg38	luo	39.2	16.999766187831202	0.010818270098982912
hg38	luo	39.2	16.999766187831202	0.010823761299531026
hg38	luo	39.5	17.082465173091567	0.008177589996081572
hg38	luo	39.5	17.082465173091567	0.008207027798545504
hg38	luo	39.6	17.10975916551813	0.009847181286948226
hg38	luo	39.6	17.10975916551813	0.009838238292666349
hg38	luo	39.7	17.136916989947927	0.00856943285006048
hg38	luo	39.7	17.136916989947927	0.008580846870114865
hg38	luo	40	17.21757345525665	0.009216825391416938
hg38	luo	40	17.21757345525665	0.009226534357371032
hg38	luo	40.1	17.244186607699344	0.007802783787927833
hg38	luo	40.1	17.244186607699344	0.007799225175015293
hg38	luo	40.2	17.270663592145265	0.00872276266248701
hg38	luo	40.2	17.270663592145265	0.008767756405899545
hg38	luo	40.5	17.34927753750236	0.006490962059389748
hg38	luo	40.5	17.34927753750236	0.006490858424522531
hg38	luo	40.6	17.375209849961177	0.008893129120738709
hg38	luo	40.6	17.375209849961177	0.008903690613742948
hg38	luo	40.7	17.401005994423212	0.006729475100942127
hg38	luo	40.7	17.401005994423212	0.006728743288248488
hg38	luo	41	17.477577419828673	0.008092406766955721
hg38	luo	41	17.477577419828673	0.008088085366682526
hg38	luo	41.1	17.502828892303615	0.006610218580165937
hg38	luo	41.1	17.502828892303615	0.006626792632365935
hg38	luo	41.2	17.527944196781778	0.006985024788319675
hg38	luo	41.2	17.527944196781778	0.00698361992795487
hg38	luo	41.5	17.602473102235606	0.005247286914152342
hg38	luo	41.5	17.602473102235606	0.005250458777951472
hg38	luo	41.6	17.627043734726666	0.007189464538221715
hg38	luo	41.6	17.627043734726666	0.00717052946373955
hg38	luo	41.7	17.651478199220946	0.005400616726578871
hg38	luo	41.7	17.651478199220946	0.005437368313736151
hg38	luo	42	17.723964584723152	0.006746511746767297
hg38	luo	42	17.723964584723152	0.006779718616189764
hg38	luo	42.1	17.74785437723033	0.00563912976813125
hg38	luo	42.1	17.74785437723033	0.005607286073540407
hg38	luo	42.2	17.77160800174074	0.0063717055386135575
hg38	luo	42.2	17.77160800174074	0.006371915992659552
hg38	luo	42.5	17.842051867291303	0.005315433497453021
hg38	luo	42.5	17.842051867291303	0.005318425881873173
hg38	luo	42.6	17.865260819814612	0.006882804913368656
hg38	luo	42.6	17.865260819814612	0.006915652824033168
hg38	luo	42.7	17.888333604341135	0.004991737226774793
hg38	luo	42.7	17.888333604341135	0.004978590362264664
hg38	luo	43	17.956734949940074	0.00562209312230608
hg38	luo	43	17.956734949940074	0.005624277849520832
hg38	luo	43.1	17.979263062479497	0.004668040956096564
hg38	luo	43.1	17.979263062479497	0.004672738394617005
hg38	luo	43.2	18.00165500702215	0.004991737226774793
hg38	luo	43.2	18.00165500702215	0.004995582138245089
hg38	luo	43.5	18.068013832669454	0.003645842206586367
hg38	luo	43.5	18.068013832669454	0.0036362400598110513
hg38	luo	43.6	18.089861105225005	0.0051450670392013224
hg38	luo	43.6	18.089861105225005	0.005131516346088493
hg38	luo	43.7	18.11157220978378	0.0042421248104673156
hg38	luo	43.7	18.11157220978378	0.004213960443145518
hg38	luo	44	18.175888515479446	0.005042847164250302
hg38	luo	44	18.175888515479446	0.005029565690205941
hg38	luo	44.1	18.197054948051115	0.003441402456684328
hg38	luo	44.1	18.197054948051115	0.0034323387480459456
hg38	luo	44.2	18.218085212626015	0.004702114247746904
hg38	luo	44.2	18.218085212626015	0.004689730170597431
hg38	luo	44.5	18.28035899837005	0.0037991720190128967
hg38	luo	44.5	18.28035899837005	0.003789166043634881
hg38	luo	44.6	18.300844590957848	0.0042421248104673156
hg38	luo	44.6	18.300844590957848	0.004230952219125943
hg38	luo	44.7	18.321194015548873	0.0033051092900829686
hg38	luo	44.7	18.321194015548873	0.003296404540202542
hg38	luo	45	18.381425281341276	0.004122868289691125
hg38	luo	45	18.381425281341276	0.004112009787262965
hg38	luo	45.1	18.401230033945193	0.0033051092900829686
hg38	luo	45.1	18.401230033945193	0.0033133963161829675
hg38	luo	45.2	18.420898618552332	0.0038673186023135764
hg38	luo	45.2	18.420898618552332	0.003874124923537008
hg38	luo	45.5	18.479087364393102	0.0028791931444537198
hg38	luo	45.5	18.479087364393102	0.0028716101406919053
hg38	luo	45.6	18.498211277013144	0.0038332453106632368
hg38	luo	45.6	18.498211277013144	0.0038231495955957317
hg38	luo	45.7	18.51719902163641	0.0029814130194047396
hg38	luo	45.7	18.51719902163641	0.002973560796574458
hg38	luo	46	18.573345247525552	0.0032028894151319488
hg38	luo	46	18.573345247525552	0.003194453884319989
hg38	luo	46.1	18.591788320161715	0.0026917900403768506
hg38	luo	46.1	18.591788320161715	0.002684700604907225
hg38	luo	46.2	18.610095224801103	0.00293030308192923
hg38	luo	46.2	18.610095224801103	0.0029565690205940326
hg38	luo	46.5	18.66419893073861	0.0021295807281462424
hg38	luo	46.5	18.66419893073861	0.0021239719975531843
hg38	luo	46.6	18.681961163390895	0.00289622979027889
hg38	luo	46.6	18.681961163390895	0.0028886019166723307
hg38	luo	46.7	18.699587228046408	0.002334020478048282
hg38	luo	46.7	18.699587228046408	0.00232787330931829
hg38	luo	47	18.751648414032278	0.002504386936299981
hg38	luo	47	18.751648414032278	0.0025147828451029704
hg38	luo	47.1	18.768729806700687	0.0021977273114469225
hg38	luo	47.1	18.768729806700687	0.0022089308774553115
hg38	luo	47.2	18.785675031372318	0.002555496873775491
hg38	luo	47.2	18.785675031372318	0.002548766397063821
hg38	luo	47.5	18.835693697406565	0.0021977273114469225
hg38	luo	47.5	18.835693697406565	0.002191939101474886
hg38	luo	47.6	18.852094250091092	0.002231800603097262
hg38	luo	47.6	18.852094250091092	0.002225922653435737
hg38	luo	47.7	18.868358634778847	0.0019251409782442032
hg38	luo	47.7	18.868358634778847	0.0019200706857880785
hg38	luo	48	18.916334780861458	0.0021806906656217525
hg38	luo	48	18.916334780861458	0.002174947325494461
hg38	luo	48.1	18.932054493562116	0.0019251409782442032
hg38	luo	48.1	18.932054493562116	0.0019200706857880785
hg38	luo	48.2	18.947638038265996	0.001993287561544883
hg38	luo	48.2	18.947638038265996	0.0019880377897097804
hg38	luo	48.5	18.993571664396974	0.0016695912908666541
hg38	luo	48.5	18.993571664396974	0.0016651940460816965
hg38	luo	48.6	19.008610537113743	0.0023851304155237917
hg38	luo	48.6	19.008610537113743	0.0023788486372595665
hg38	luo	48.7	19.023513241833747	0.001414041603489105
hg38	luo	48.7	19.023513241833747	0.0014103174063753144
hg38	luo	49	19.067404348013092	0.002231800603097262
hg38	luo	49	19.067404348013092	0.002225922653435737
hg38	luo	49.1	19.081762380745992	0.0013970049576639352
hg38	luo	49.1	19.081762380745992	0.0013933256303948888
hg38	luo	49.2	19.095984245482118	0.0018399577491183536
hg38	luo	49.2	19.095984245482118	0.0018351118058859512
hg38	luo	49.5	19.13783283170983	0.0012777484368877456
hg38	luo	49.5	19.13783283170983	0.0012743831985319106
hg38	luo	49.6	19.15151002445885	0.0015162614784401246
hg38	luo	49.6	19.15151002445885	0.0015122680622578673
hg38	luo	49.7	19.165051049211094	0.0013970049576639352
hg38	luo	49.7	19.165051049211094	0.0013933256303948888
hg38	luo	50	19.204857115487172	0.0016695912908666541
hg38	luo	50	19.204857115487172	0.001682185822062122
hg38	luo	50.1	19.21785346825232	0.0012777484368877456
hg38	luo	50.1	19.21785346825232	0.0012743831985319106
hg38	luo	50.2	19.23071365302069	0.0017888478116428437
hg38	luo	50.2	19.23071365302069	0.0017841364779446747
hg38	luo	50.5	19.26847719934514	0.0012266384994122357
hg38	luo	50.5	19.26847719934514	0.0012234078705906342
hg38	luo	50.6	19.280792712126406	0.0016866279366918242
hg38	luo	50.6	19.280792712126406	0.001682185822062122
hg38	luo	50.7	19.29297205691089	0.0013288583743632553
hg38	luo	50.7	19.29297205691089	0.0013083667504927615
hg38	luo	51	19.328693083283714	0.0015503347700904645
hg38	luo	51	19.328693083283714	0.0015462516142187182
hg38	luo	51.1	19.3403277560811	0.0012607117910625756
hg38	luo	51.1	19.3403277560811	0.0012573914225514852
hg38	luo	51.2	19.35182626088171	0.0014992248326149548
hg38	luo	51.2	19.35182626088171	0.0014952762862774417
hg38	luo	51.5	19.385504767302898	0.0012096018535870659
hg38	luo	51.5	19.385504767302898	0.0012064160946102086
hg38	luo	51.6	19.39645860011641	0.001124418624461216
hg38	luo	51.6	19.39645860011641	0.0011214572147080814
hg38	luo	51.7	19.40727626493314	0.0013799683118387652
hg38	luo	51.7	19.40727626493314	0.0013763338544144634
hg38	luo	52	19.4389122514027	0.001107381978636046
hg38	luo	52	19.4389122514027	0.0011044654387276558
hg38	luo	52.2	19.45932206906519	0.0012607117910625756
hg38	luo	52.2	19.45932206906519	0.0012573914225514852
hg38	luo	52.5	19.488915535583107	0.0010392353953353663
hg38	luo	52.5	19.488915535583107	0.0010364983348059539
hg38	luo	52.6	19.498507688428866	0.0010562720411605364
hg38	luo	52.6	19.498507688428866	0.0010534901107863794
hg38	luo	53	19.535514619844136	0.001124418624461216
hg38	luo	53	19.535514619844136	0.0011214572147080814
mm10	luo	34.9	17.54816684570267	0.001075999546947559
mm10	luo	35	17.602741545681308	0.0014157888775625778
mm10	luo	35.1	17.65733741237461	0.0012270170272209008
mm10	luo	35.2	17.711954445782577	0.001982104428587609
mm10	luo	35.4	17.82125201274251	0.0025484199796126403
mm10	luo	35.5	17.87593254629447	0.0023218937592026276
mm10	luo	35.6	17.9306342465611	0.0029825952353984973
mm10	luo	35.7	17.9853571135424	0.002869332125193491
mm10	luo	35.9	18.09486634764898	0.003586665156491864
mm10	luo	36	18.14965271477427	0.004436138483029411
mm10	luo	36.1	18.20446024861423	0.0043228753728244045
mm10	luo	36.2	18.259288949168848	0.005531015215011138
mm10	luo	36.4	18.369009850422085	0.006097330766036168
mm10	luo	36.5	18.4239020511207	0.005398874919771964
mm10	luo	36.6	18.47881541853398	0.0076641371238720885
mm10	luo	36.7	18.53374995266193	0.0066636463170612
mm10	luo	36.9	18.643682521061816	0.007456488088496243
mm10	luo	37	18.698680555333762	0.009438592517083852
mm10	luo	37.1	18.75369975632037	0.008362592970136293
mm10	luo	37.2	18.808740124021643	0.009325329406878847
mm10	luo	37.4	18.918884359568185	0.010665609544304754
mm10	luo	37.5	18.973988227413457	0.009721750292596368
mm10	luo	37.6	19.029113261973393	0.011250802280363952
mm10	luo	37.7	19.084259463247992	0.009495224072186356
mm10	luo	37.9	19.194615365941186	0.008853399781024654
mm10	luo	38	19.24982506735978	0.011647223166081473
mm10	luo	38.1	19.30505593549304	0.01004266243817722
mm10	luo	38.2	19.36030797034097	0.010986521689885604
mm10	luo	38.5	19.526191075172736	0.009495224072186356
mm10	luo	38.6	19.581527776879327	0.0109298901347831
mm10	luo	38.7	19.63688564530058	0.009721750292596368
mm10	luo	39	19.803086250852328	0.01193038094159399
mm10	luo	39.1	19.858528786132243	0.009155434741571336
mm10	luo	39.2	19.913992488126823	0.011854872201457319
mm10	luo	39.5	20.080510594398547	0.009344206591913014
mm10	luo	39.6	20.136058963251788	0.011288556650432288
mm10	luo	39.7	20.191628498819696	0.009438592517083852
mm10	luo	40	20.3584641058114	0.01176048627628648
mm10	luo	40.1	20.41411830823797	0.009023294446332163
mm10	luo	40.2	20.4697936773792	0.010212557103484728
mm10	luo	40.5	20.63694678509089	0.00823045267489712
mm10	luo	40.6	20.692706821090784	0.010911012949748933
mm10	luo	40.7	20.748488023805344	0.009174311926605505
mm10	luo	41	20.915958632237004	0.01004266243817722
mm10	luo	41.1	20.971824501810225	0.008022803639521275
mm10	luo	41.2	21.02771153809811	0.00921206629667384
mm10	luo	41.5	21.195499647249754	0.007626382753803753
mm10	luo	41.6	21.2514713503963	0.009061048816400498
mm10	luo	41.7	21.307464220257515	0.007305470608222901
mm10	luo	42	21.47556983012914	0.008683505115717144
mm10	luo	42.1	21.53164736684901	0.0076641371238720885
mm10	luo	42.2	21.58774607028355	0.009098803186468834
mm10	luo	42.5	21.756169180875148	0.006512628836787858
mm10	luo	42.6	21.81235255116835	0.008381470155170462
mm10	luo	42.7	21.868557088176214	0.006474874466719523
mm10	luo	43	22.037297699487794	0.007966172084418771
mm10	luo	43.1	22.09358690335432	0.006758032242232038
mm10	luo	43.2	22.149897273935512	0.007966172084418771
mm10	luo	43.5	22.318955385967076	0.006474874466719523
mm10	luo	43.6	22.37535042340693	0.0075697511987012495
mm10	luo	43.7	22.431766627561444	0.006040699210933666
mm10	luo	44	22.60114224031298	0.007701891493940424
mm10	luo	44.1	22.657643111326163	0.005851927360591988
mm10	luo	44.2	22.714165149054004	0.0068901725374712125
mm10	luo	44.5	22.883858262525525	0.005851927360591988
mm10	luo	44.6	22.94046496711203	0.006852418167402877
mm10	luo	44.7	22.997092838413202	0.004889190923849435
mm10	luo	45	23.1671034526047	0.006625891946992864
mm10	luo	45.1	23.223815990764532	0.0048325593687469325
mm10	luo	45.2	23.280549695639028	0.005700909880318647
mm10	luo	45.5	23.450877810550505	0.004681541888473591
mm10	luo	45.6	23.507696182283663	0.005682032695284479
mm10	luo	45.7	23.564535720731485	0.004398384112961075
mm10	luo	46	23.735181336362942	0.004662664703439423
mm10	luo	46.1	23.79210554166943	0.004134103522482727
mm10	luo	46.2	23.849050913690576	0.004455015668063578
mm10	luo	46.5	24.020014030042013	0.0037376826367652057
mm10	luo	46.6	24.077044068921825	0.004228489447653566
mm10	luo	46.7	24.1340952745163	0.003643296711594367
mm10	luo	47	24.305375891587715	0.0036055423415260316
mm10	luo	47.1	24.362511764040853	0.0030392267905010005
mm10	luo	47.2	24.419668803208655	0.003850945746970212
mm10	luo	47.5	24.59126692100005	0.00279382338505682
mm10	luo	47.6	24.648508627026516	0.0033223845660135163
mm10	luo	47.7	24.705771499767643	0.0028504549401593233
mm10	luo	48	24.877687118279017	0.003133612715671839
mm10	luo	48.1	24.93503465787881	0.0023974024993392985
mm10	luo	48.2	24.99240336419326	0.0030958583456035037
mm10	luo	48.5	25.164636483424612	0.002284139389134292
mm10	luo	48.6	25.22208985659773	0.0029070864952618265
mm10	luo	48.7	25.27956439648551	0.002170876278929286
mm10	luo	49	25.452115016436846	0.0025295427945784725
mm10	luo	49.1	25.50967422318329	0.0018310869483142674
mm10	luo	49.2	25.567254596644396	0.0020953675387926154
mm10	luo	49.5	25.740122717315707	0.0021331219088609505
mm10	luo	49.6	25.797787757635476	0.002114244723826783
mm10	luo	49.7	25.855473964669912	0.0017744553932117642
mm10	luo	50	26.0286595860612	0.0017744553932117642
mm10	luo	50.1	26.086430459954297	0.0013591573224600749
mm10	luo	50.2	26.14422250056206	0.0016989466530750934
mm10	luo	50.5	26.31772562267333	0.001283648582323404
mm10	luo	50.6	26.37560233013975	0.0015290519877675841
mm10	luo	50.7	26.433500204320836	0.0013591573224600749
mm10	luo	51	26.607320827152087	0.0014157888775625778
mm10	luo	51.1	26.665303368191836	0.0011326311020500622
mm10	luo	51.2	26.72330707594625	0.0010948767319817268
mm10	luo	51.6	26.95553357411055	0.0010382451768792239
mm10	smallwood	34.9	6.65129336631523	0.0010795454545454546
mm10	smallwood	35	6.727234436179515	0.0014204545454545455
mm10	smallwood	35.1	6.805736884462817	0.001231060606060606
mm10	smallwood	35.2	6.886800711165222	0.00196969696969697
mm10	smallwood	35.4	7.0566124998271675	0.002556818181818182
mm10	smallwood	35.5	7.145360461786709	0.0023295454545454544
mm10	smallwood	35.6	7.236669802165295	0.0029924242424242426
mm10	smallwood	35.7	7.330540520962927	0.0028787878787878787
mm10	smallwood	35.9	7.525966093815384	0.0035984848484848487
mm10	smallwood	36	7.627520947870181	0.004450757575757576
mm10	smallwood	36.1	7.731637180343995	0.004337121212121212
mm10	smallwood	36.2	7.838314791236883	0.005549242424242424
mm10	smallwood	36.4	8.059354148279851	0.006060606060606061
mm10	smallwood	36.5	8.173715894429876	0.005397727272727273
mm10	smallwood	36.6	8.290639018998974	0.007670454545454545
mm10	smallwood	36.7	8.410123521987089	0.00668560606060606
mm10	smallwood	36.9	8.656776663220569	0.007443181818181818
mm10	smallwood	37	8.783945301465877	0.009356060606060606
mm10	smallwood	37.1	8.913675318130203	0.008333333333333333
mm10	smallwood	37.2	9.045966713213573	0.009280303030303031
mm10	smallwood	37.4	9.318233638637565	0.010606060606060607
mm10	smallwood	37.5	9.458209168978101	0.009583333333333333
mm10	smallwood	37.6	9.60074607773771	0.011174242424242425
mm10	smallwood	37.7	9.745844364916337	0.00946969696969697
mm10	smallwood	37.9	10.043725074530812	0.008787878787878787
mm10	smallwood	38	10.196507496966603	0.011609848484848485
mm10	smallwood	38.1	10.35185129782144	0.01
mm10	smallwood	38.2	10.509756477095351	0.011003787878787879
mm10	smallwood	38.5	10.998840285431356	0.009526515151515152
mm10	smallwood	38.6	11.166990978381449	0.01090909090909091
mm10	smallwood	38.7	11.337703049750615	0.009715909090909091
mm10	smallwood	39	11.865207534372388	0.011856060606060606
mm10	smallwood	39.1	12.046165119417736	0.009147727272727273
mm10	smallwood	39.2	12.22968408288213	0.011799242424242424
mm10	smallwood	39.5	12.795609243789642	0.009299242424242423
mm10	smallwood	39.6	12.989373720930246	0.01125
mm10	smallwood	39.7	13.185699576489895	0.009412878787878788
mm10	smallwood	40	13.790045413683174	0.011723484848484848
mm10	smallwood	40.1	13.996616782919034	0.008996212121212122
mm10	smallwood	40.2	14.20574953057394	0.010170454545454545
mm10	smallwood	40.5	14.848516044052985	0.008181818181818182
mm10	smallwood	40.6	15.067894305384073	0.010928030303030302
mm10	smallwood	40.7	15.289833945134234	0.009109848484848485
mm10	smallwood	41	15.971021134899019	0.01009469696969697
mm10	smallwood	41.1	16.20320628832536	0.007954545454545454
mm10	smallwood	41.2	16.437952820170807	0.009242424242424243
mm10	smallwood	41.5	17.15756068622133	0.007651515151515151
mm10	smallwood	41.6	17.402552731742958	0.00909090909090909
mm10	smallwood	41.7	17.65010615568363	0.007291666666666667
mm10	smallwood	42	18.40813469801992	0.008674242424242425
mm10	smallwood	42.1	18.665933635636776	0.007651515151515151
mm10	smallwood	42.2	18.926293951672676	0.009109848484848485
mm10	smallwood	42.5	19.722743170294734	0.006534090909090909
mm10	smallwood	42.6	19.993349000006873	0.00840909090909091
mm10	smallwood	42.7	20.266516208138	0.006496212121212121
mm10	smallwood	43	21.101386103045826	0.007992424242424242
mm10	smallwood	43.1	21.384798824853192	0.006780303030303031
mm10	smallwood	43.2	21.670772925079604	0.007992424242424242
mm10	smallwood	43.5	22.544063496273196	0.006496212121212121
mm10	smallwood	43.6	22.84028311017579	0.007575757575757576
mm10	smallwood	43.7	23.139064102497485	0.006060606060606061
mm10	smallwood	44	24.05077534997679	0.007746212121212121
mm10	smallwood	44.1	24.359801855974666	0.005871212121212121
mm10	smallwood	44.2	24.67138974039159	0.006912878787878788
mm10	smallwood	44.5	25.62152166415666	0.005871212121212121
mm10	smallwood	44.6	25.943355062249793	0.006875
mm10	smallwood	44.7	26.267749838761944	0.004905303030303031
mm10	smallwood	45	27.25630243881281	0.006628787878787879
mm10	smallwood	45.1	27.59094272900117	0.0048484848484848485
mm10	smallwood	45.2	27.928144397608577	0.00571969696969697
mm10	smallwood	45.5	28.955117673945182	0.004696969696969697
mm10	smallwood	45.6	29.302564856228827	0.005700757575757576
mm10	smallwood	45.7	29.65257341693146	0.004412878787878788
mm10	smallwood	46	30.717967369553804	0.004659090909090909
mm10	smallwood	46.1	31.078221443932676	0.0041477272727272725
mm10	smallwood	46.2	31.441036896730594	0.00446969696969697
mm10	smallwood	46.5	32.544851525638734	0.00375
mm10	smallwood	46.6	32.91791249211283	0.004242424242424243
mm10	smallwood	46.7	33.293534837006035	0.0036553030303030304
mm10	smallwood	47	34.435770142199914	0.0036174242424242423
mm10	smallwood	47.1	34.8216380007693	0.0030303030303030303
mm10	smallwood	47.2	35.21006723775767	0.003863636363636364
mm10	smallwood	47.5	36.390723219237344	0.0027840909090909092
mm10	smallwood	47.6	36.789397969901955	0.0033333333333333335
mm10	smallwood	47.7	37.19063409898567	0.002859848484848485
mm10	smallwood	48	38.409710756751025	0.003143939393939394
mm10	smallwood	48.1	38.82119239951092	0.0023863636363636366
mm10	smallwood	48.2	39.235235420689804	0.003106060606060606
mm10	smallwood	48.5	40.492732754740956	0.0022916666666666667
mm10	smallwood	48.6	40.91702128959608	0.002916666666666667
mm10	smallwood	48.7	41.34387120287025	0.002178030303030303
mm10	smallwood	49	42.63978921320714	0.0025378787878787877
mm10	smallwood	49.1	43.076884640157544	0.001837121212121212
mm10	smallwood	49.2	43.516541445527	0.0021022727272727274
mm10	smallwood	49.5	44.850880132149626	0.002140151515151515
mm10	smallwood	49.6	45.30078245119526	0.0021212121212121214
mm10	smallwood	49.7	45.75324614865994	0.0017803030303030303
mm10	smallwood	50	47.126005511568366	0.0017803030303030303
mm10	smallwood	50.1	47.58871472270923	0.0013636363636363637
mm10	smallwood	50.2	48.05398531226919	0.0017045454545454545
mm10	smallwood	50.5	49.4651653514633	0.001287878787878788
mm10	smallwood	50.6	49.940681454699444	0.001534090909090909
mm10	smallwood	50.7	50.418758936354635	0.0013636363636363637
mm10	smallwood	51	51.86835965183454	0.0014204545454545455
mm10	smallwood	51.1	52.35668264716597	0.0011363636363636363
mm10	smallwood	51.2	52.84756702091644	0.0010984848484848484
mm10	smallwood	51.6	54.836718300108686	0.0010416666666666667
