# Supplementary material for: High-coverage allele-resolved single-cell DNA methylation profiling reveals cell lineage, X-inactivation state, and replication dynamics
Source: Nat Commun. 2025 Jul 8;16:6273. doi: 10.1038/s41467-025-61589-1 (PMC12234882; doi:10.1038/s41467-025-61589-1)
Supplement: Supplementary file 4 — Source Data [file 41467_2025_61589_MOESM4_ESM.zip › source_data/fig_6f.tsv]

id	passage	chr	bin	mean_normalized_read_depth	cluster
EE5A10S1	Early	chr1	500000	1.138865521439865	NA
EE5A10S1	Early	chr1	1000000	1.0041107752381975	NA
EE5A10S1	Early	chr1	1500000	1.0392335734949714	NA
EE5A10S1	Early	chr1	2000000	1.0504578134759965	NA
EE5A10S1	Early	chr1	2500000	1.0384761114775987	NA
EE5A10S1	Early	chr1	3000000	0.9857679066504019	NA
EE5A10S1	Early	chr1	3500000	0.9827218197816499	NA
EE5A10S1	Early	chr1	4000000	1.0035296169823693	NA
EE5A10S1	Early	chr1	4500000	1.057213839292007	NA
EE5A10S1	Early	chr1	5000000	1.1088351883215153	NA
EE5A10S1	Early	chr1	5500000	1.0766989827705937	NA
EE5A10S1	Early	chr1	6000000	0.9787879493061604	NA
EE5A10S1	Early	chr1	6500000	1.0395003395994464	NA
EE5A10S1	Early	chr1	7000000	1.0813911688996458	NA
EE5A10S1	Early	chr1	7500000	0.9913276687846349	NA
EE5A10S1	Early	chr1	8000000	0.9448133276427899	NA
EE5A10S1	Early	chr1	8500000	1.0885872098773044	NA
EE5A10S1	Early	chr1	9000000	1.1042108241568664	NA
EE5A10S1	Early	chr1	9500000	1.0647655915443566	NA
EE5A10S1	Early	chr1	10000000	0.9969317421495869	NA
EE5A10S1	Early	chr1	10500000	1.0623075713091898	NA
EE5A10S1	Early	chr1	11000000	0.9989147837537299	NA
EE5A10S1	Early	chr1	11500000	1.0907354268309792	NA
EE5A10S1	Early	chr1	12000000	1.0330420955895891	NA
EE5A10S1	Early	chr1	12500000	1.0671039641579974	NA
EE5A10S1	Early	chr1	13000000	1.0554977610418663	NA
EE5A10S1	Early	chr1	13500000	1.0858692146435807	NA
EE5A10S1	Early	chr1	14000000	1.0262561297700705	NA
EE5A10S1	Early	chr1	14500000	1.0226644756636432	NA
EE5A10S1	Early	chr1	15000000	1.1043695752008929	NA
EE5A10S1	Early	chr1	15500000	1.0658882506643514	NA
EE5A10S1	Early	chr1	16000000	1.0530593783339768	NA
EE5A10S1	Early	chr1	16500000	0.9872220074375194	NA
EE5A10S1	Early	chr1	17000000	1.001937891195642	NA
EE5A10S1	Early	chr1	17500000	0.9578907841927486	NA
EE5A10S1	Early	chr1	18000000	0.9774924396373171	NA
EE5A10S1	Early	chr1	18500000	0.9961008132195591	NA
EE5A10S1	Early	chr1	19000000	1.0448717180442992	NA
EE5A10S1	Early	chr1	19500000	0.995454805129677	NA
EE5A10S1	Early	chr1	20000000	1.0301196164937836	NA
EE5A10S1	Early	chr1	20500000	1.0211328346958477	NA
EE5A10S1	Early	chr1	21000000	0.922267621568114	NA
EE5A10S1	Early	chr1	21500000	1.0073569263749467	NA
EE5A10S1	Early	chr1	22000000	1.0168734899771326	NA
EE5A10S1	Early	chr1	22500000	0.9908883742783134	NA
EE5A10S1	Early	chr1	23000000	0.9247183435867635	NA
EE5A10S1	Early	chr1	23500000	0.9521650615790728	NA
EE5A10S1	Early	chr1	24000000	1.0071054237448074	NA
EE5A10S1	Early	chr1	24500000	0.9922657031464055	NA
EE5A10S1	Early	chr1	25000000	0.9143457898797699	NA
EE5A10S1	Early	chr1	25500000	1.032429705244614	NA
EE5A10S1	Early	chr1	26000000	1.0227047747571862	NA
EE5A10S1	Early	chr1	26500000	0.9197036065803543	NA
EE5A10S1	Early	chr1	27000000	1.0004186779067128	NA
EE5A10S1	Early	chr1	27500000	1.027815698223708	NA
EE5A10S1	Early	chr1	28000000	0.9174644076220657	NA
EE5A10S1	Early	chr1	28500000	0.8466642666684706	NA
EE5A10S1	Early	chr1	29000000	0.9774495079890159	NA
EE5A10S1	Early	chr1	29500000	1.0591101384428394	NA
EE5A10S1	Early	chr1	30000000	1.084896005167392	NA
EE5A10S1	Early	chr1	30500000	1.0301233292042038	NA
EE5A10S1	Early	chr1	31000000	1.0036288942085403	NA
EE5A10S1	Early	chr1	31500000	0.8928225488318731	NA
EE5A10S1	Early	chr1	32000000	1.0399207028705255	NA
EE5A10S1	Early	chr1	32500000	1.066177572688037	NA
EE5A10S1	Early	chr1	33000000	1.0975462181625377	NA
EE5A10S1	Early	chr1	33500000	0.9803684569465292	NA
EE5A10S1	Early	chr1	34000000	0.9650474678551444	NA
EE5A10S1	Early	chr1	34500000	0.9825570249406737	NA
EE5A10S1	Early	chr1	35000000	0.9528283685207789	NA
EE5A10S1	Early	chr1	35500000	0.9424935607238526	NA
EE5A10S1	Early	chr1	36000000	0.9989708361007628	NA
EE5A10S1	Early	chr1	36500000	1.0321416031267217	NA
EE5A10S1	Early	chr1	37000000	0.9822436222341555	NA
EE5A10S1	Early	chr1	37500000	0.9739001986876765	NA
EE5A10S1	Early	chr1	38000000	0.9743028532600597	NA
EE5A10S1	Early	chr1	38500000	1.036920491396327	NA
EE5A10S1	Early	chr1	39000000	0.9879698341919644	NA
EE5A10S1	Early	chr1	39500000	1.0164479090762737	NA
EE5A10S1	Early	chr1	40000000	0.9722620209088481	NA
EE5A10S1	Early	chr1	40500000	1.0281036372084889	NA
EE5A10S1	Early	chr1	41000000	0.9932422709416154	NA
EE5A10S1	Early	chr1	41500000	1.0240536860548037	NA
EE5A10S1	Early	chr1	42000000	0.8874067007100896	NA
EE5A10S1	Early	chr1	42500000	0.9633478147845617	NA
EE5A10S1	Early	chr1	43000000	0.9517112820610081	NA
EE5A10S1	Early	chr1	43500000	0.9431710160344411	NA
EE5A10S1	Early	chr1	44000000	1.0461431525028553	NA
EE5A10S1	Early	chr1	44500000	1.0711821724142554	NA
EE5A10S1	Early	chr1	45000000	0.9733750545810225	NA
EE5A10S1	Early	chr1	45500000	0.9443501182399144	NA
EE5A10S1	Early	chr1	46000000	0.9354293245392908	NA
EE5A10S1	Early	chr1	46500000	1.0587114838438432	NA
EE5A10S1	Early	chr1	47000000	1.0912846773007598	NA
EE5A10S1	Early	chr1	47500000	0.9762513141323507	NA
EE5A10S1	Early	chr1	48000000	1.0264544152548203	NA
EE5A10S1	Early	chr1	48500000	1.0574730305244078	NA
EE5A10S1	Early	chr1	49000000	1.0700921790293523	NA
EE5A10S1	Early	chr1	49500000	1.0643435646941928	NA
EE5A10S1	Early	chr1	50000000	1.0896822952626934	NA
EE5A10S1	Early	chr1	50500000	0.9729995071828575	NA
EE5A10S1	Early	chr1	51000000	1.028803595983028	NA
EE5A10S1	Early	chr1	51500000	0.8738331860440518	NA
EE5A10S1	Early	chr1	52000000	1.0141121959005244	NA
EE5A10S1	Early	chr1	52500000	0.9640295200636727	NA
EE5A10S1	Early	chr1	53000000	0.9984689836806726	NA
EE5A10S1	Early	chr1	53500000	0.9487249473227288	NA
EE5A10S1	Early	chr1	54000000	1.0360592726717552	NA
EE5A10S1	Early	chr1	54500000	1.0703152318925226	NA
EE5A10S1	Early	chr1	55000000	1.0235883870915237	NA
EE5A10S1	Early	chr1	55500000	0.967164447196472	NA
EE5A10S1	Early	chr1	56000000	0.918296455323793	NA
EE5A10S1	Early	chr1	56500000	1.0058011239301456	NA
EE5A10S1	Early	chr1	57000000	1.0876616350401735	NA
EE5A10S1	Early	chr1	57500000	1.077547216442842	NA
EE5A10S1	Early	chr1	58000000	1.10098617949316	NA
EE5A10S1	Early	chr1	58500000	1.0515132749198668	NA
EE5A10S1	Early	chr1	59000000	0.9778777887308401	NA
EE5A10S1	Early	chr1	59500000	0.9463879134482511	NA
EE5A10S1	Early	chr1	60000000	1.0160987776128756	NA
EE5A10S1	Early	chr1	60500000	1.0242311074192791	NA
EE5A10S1	Early	chr1	61000000	1.00883819908162	NA
EE5A10S1	Early	chr1	61500000	0.9907235027342323	NA
EE5A10S1	Early	chr1	62000000	1.0476287891814875	NA
EE5A10S1	Early	chr1	62500000	1.0309704805723814	NA
EE5A10S1	Early	chr1	63000000	1.0890337572642879	NA
EE5A10S1	Early	chr1	63500000	1.0170871574593292	NA
EE5A10S1	Early	chr1	64000000	1.0150500882294495	NA
EE5A10S1	Early	chr1	64500000	0.9358881309778274	NA
EE5A10S1	Early	chr1	65000000	1.058920442001026	NA
EE5A10S1	Early	chr1	65500000	1.0248990812575387	NA
EE5A10S1	Early	chr1	66000000	0.9325329075869913	NA
EE5A10S1	Early	chr1	66500000	1.0566831455774008	NA
EE5A10S1	Early	chr1	67000000	1.100870346214743	NA
EE5A10S1	Early	chr1	67500000	1.0534161666603572	NA
EE5A10S1	Early	chr1	68000000	0.9954042412459199	NA
EE5A10S1	Early	chr1	68500000	1.1317849370585022	NA
EE5A10S1	Early	chr1	69000000	1.0022631540344817	NA
EE5A10S1	Early	chr1	69500000	0.9836963306487387	NA
EE5A10S1	Early	chr1	70000000	1.0812131530969307	NA
EE5A10S1	Early	chr1	70500000	1.0656715523320197	NA
EE5A10S1	Early	chr1	71000000	1.06925399163411	NA
EE5A10S1	Early	chr1	71500000	1.0345582207155108	NA
EE5A10S1	Early	chr1	72000000	1.025420846892193	NA
EE5A10S1	Early	chr1	72500000	0.9812283284573198	NA
EE5A10S1	Early	chr1	73000000	1.0500917512811085	NA
EE5A10S1	Early	chr1	73500000	1.0165309466131158	NA
EE5A10S1	Early	chr1	74000000	1.0072159146675788	NA
EE5A10S1	Early	chr1	74500000	1.1110745313309711	NA
EE5A10S1	Early	chr1	75000000	1.0438534233132721	NA
EE5A10S1	Early	chr1	75500000	0.9590325524341052	NA
EE5A10S1	Early	chr1	76000000	0.9151265577530223	NA
EE5A10S1	Early	chr1	76500000	1.016151158162629	NA
EE5A10S1	Early	chr1	77000000	1.0355314257892734	NA
EE5A10S1	Early	chr1	77500000	1.0126186166328162	NA
EE5A10S1	Early	chr1	78000000	0.9458804464618051	NA
EE5A10S1	Early	chr1	78500000	1.018108852291341	NA
EE5A10S1	Early	chr1	79000000	1.0528970385626395	NA
EE5A10S1	Early	chr1	79500000	0.9787499181644754	NA
EE5A10S1	Early	chr1	80000000	1.0547266362007206	NA
EE5A10S1	Early	chr1	80500000	0.9835141731246635	NA
EE5A10S1	Early	chr1	81000000	0.9761076294189746	NA
EE5A10S1	Early	chr1	81500000	1.1042828895516905	NA
EE5A10S1	Early	chr1	82000000	0.9582862521639962	NA
EE5A10S1	Early	chr1	82500000	0.9387544170889051	NA
EE5A10S1	Early	chr1	83000000	0.9327024071856901	NA
EE5A10S1	Early	chr1	83500000	1.058757386602703	NA
EE5A10S1	Early	chr1	84000000	1.057190473011018	NA
EE5A10S1	Early	chr1	84500000	0.9729929318994541	NA
EE5A10S1	Early	chr1	85000000	0.961059279329381	NA
EE5A10S1	Early	chr1	85500000	0.9447483634445855	NA
EE5A10S1	Early	chr1	86000000	0.9946204361671598	NA
EE5A10S1	Early	chr1	86500000	0.9747268564793237	NA
EE5A10S1	Early	chr1	87000000	0.9579632184667608	NA
EE5A10S1	Early	chr1	87500000	0.992209611010901	NA
EE5A10S1	Early	chr1	88000000	1.1044792525085376	NA
EE5A10S1	Early	chr1	88500000	1.030854901662848	NA
EE5A10S1	Early	chr1	89000000	1.0619893727339078	NA
EE5A10S1	Early	chr1	89500000	1.0247230609282183	NA
EE5A10S1	Early	chr1	90000000	1.0354853068828311	NA
EE5A10S1	Early	chr1	90500000	1.0435272154830966	NA
EE5A10S1	Early	chr1	91000000	0.9739482883000786	NA
EE5A10S1	Early	chr1	91500000	1.0574020395431325	NA
EE5A10S1	Early	chr1	92000000	1.0420222043538898	NA
EE5A10S1	Early	chr1	92500000	0.9483967009195411	NA
EE5A10S1	Early	chr1	93000000	0.9828683856826881	NA
EE5A10S1	Early	chr1	93500000	1.0365189258538727	NA
EE5A10S1	Early	chr1	94000000	1.0107513848075957	NA
EE5A10S1	Early	chr1	94500000	1.0135891322946828	NA
EE5A10S1	Early	chr1	95000000	1.052086427707768	NA
EE5A10S1	Early	chr1	95500000	0.9814794013347825	NA
EE5A10S1	Early	chr1	96000000	0.9759438617930757	NA
EE5A10S1	Early	chr1	96500000	0.9985971817437432	NA
EE5A10S1	Early	chr1	97000000	0.9967391781434944	NA
EE5A10S1	Early	chr1	97500000	1.0163451833312194	NA
EE5A10S1	Early	chr1	98000000	1.100785505878653	NA
EE5A10S1	Early	chr1	98500000	1.0476606553935266	NA
EE5A10S1	Early	chr1	99000000	1.0566064121274343	NA
EE5A10S1	Early	chr1	99500000	0.9358897991742229	NA
EE5A10S1	Early	chr1	100000000	1.0008091449657404	NA
EE5A10S1	Early	chr1	100500000	1.0135790427399287	NA
EE5A10S1	Early	chr1	101000000	1.0456400627860862	NA
EE5A10S1	Early	chr1	101500000	1.0271826306393286	NA
EE5A10S1	Early	chr1	102000000	1.0345543744977144	NA
EE5A10S1	Early	chr1	102500000	0.9641992962141887	NA
EE5A10S1	Early	chr1	103000000	1.0082047258563596	NA
EE5A10S1	Early	chr1	103500000	1.0483150736698643	NA
EE5A10S1	Early	chr1	104000000	0.9377453700335876	NA
EE5A10S1	Early	chr1	104500000	1.0240462136747575	NA
EE5A10S1	Early	chr1	105000000	1.0831926868353718	NA
EE5A10S1	Early	chr1	105500000	0.9638592386410905	NA
EE5A10S1	Early	chr1	106000000	1.001736096442564	NA
EE5A10S1	Early	chr1	106500000	0.9300682680804322	NA
EE5A10S1	Early	chr1	107000000	0.9946290983391768	NA
EE5A10S1	Early	chr1	107500000	0.9734711630920142	NA
EE5A10S1	Early	chr1	108000000	1.1243252184403438	NA
EE5A10S1	Early	chr1	108500000	0.9906175839320881	NA
EE5A10S1	Early	chr1	109000000	1.0324369306664356	NA
EE5A10S1	Early	chr1	109500000	0.9846620794333797	NA
EE5A10S1	Early	chr1	110000000	0.9951376827193237	NA
EE5A10S1	Early	chr1	110500000	1.0455635090989523	NA
EE5A10S1	Early	chr1	111000000	1.0749411154664779	NA
EE5A10S1	Early	chr1	111500000	1.0725822913013086	NA
EE5A10S1	Early	chr1	112000000	1.05419108523569	NA
EE5A10S1	Early	chr1	112500000	1.0140509180785213	NA
EE5A10S1	Early	chr1	113000000	1.0695693795528611	NA
EE5A10S1	Early	chr1	113500000	0.9810721623231385	NA
EE5A10S1	Early	chr1	114000000	1.042587709885237	NA
EE5A10S1	Early	chr1	114500000	1.064268169474784	NA
EE5A10S1	Early	chr1	115000000	0.9830223409444925	NA
EE5A10S1	Early	chr1	115500000	0.9977216528805531	NA
EE5A10S1	Early	chr1	116000000	1.124021560255984	NA
EE5A10S1	Early	chr1	116500000	1.0001560611417237	NA
EE5A10S1	Early	chr1	117000000	0.9706214475363998	NA
EE5A10S1	Early	chr1	117500000	1.0070116534169764	NA
EE5A10S1	Early	chr1	118000000	1.0001474502359646	NA
EE5A10S1	Early	chr1	118500000	0.9516068904486359	NA
EE5A10S1	Early	chr1	119000000	0.944378006757219	NA
EE5A10S1	Early	chr1	119500000	1.0677784983570695	NA
EE5A10S1	Early	chr1	121000000	1.0659859343914269	NA
EE5A10S1	Early	chr1	121500000	0.8749668523513895	NA
EE5A10S1	Early	chr1	122500000	1.0866514651881676	NA
EE5A10S1	Early	chr1	123000000	1.038368716668887	NA
EE5A10S1	Early	chr1	123500000	1.0629568982930186	NA
EE5A10S1	Early	chr1	124000000	0.9582340659582196	NA
EE5A10S1	Early	chr1	124500000	0.993962118860197	NA
EE5A10S1	Early	chr1	125000000	1.008624813236401	NA
EE5A10S1	Early	chr1	143000000	0.9514988523985773	NA
EE5A10S1	Early	chr1	143500000	1.0968982798725897	NA
EE5A10S1	Early	chr1	144000000	0.894326619429863	NA
EE5A10S1	Early	chr1	145500000	0.9581488167849724	NA
EE5A10S1	Early	chr1	146000000	0.9957482980204422	NA
EE5A10S1	Early	chr1	147000000	0.9181646073173738	NA
EE5A10S1	Early	chr1	147500000	1.024319589976355	NA
EE5A10S1	Early	chr1	148000000	1.0797271592857414	NA
EE5A10S1	Early	chr1	149500000	1.1042824537407183	NA
EE5A10S1	Early	chr1	150000000	0.9873402157350849	NA
EE5A10S1	Early	chr1	150500000	1.0497611333649588	NA
EE5A10S1	Early	chr1	151000000	0.8843607755648513	NA
EE5A10S1	Early	chr1	151500000	0.8742456417276383	NA
EE5A10S1	Early	chr1	152000000	0.9732525648105194	NA
EE5A10S1	Early	chr1	152500000	1.0631715468465952	NA
EE5A10S1	Early	chr1	153000000	0.9869672200283819	NA
EE5A10S1	Early	chr1	153500000	1.0381461654774857	NA
EE5A10S1	Early	chr1	154000000	0.8568878845172602	NA
EE5A10S1	Early	chr1	154500000	0.9828565113709573	NA
EE5A10S1	Early	chr1	155000000	0.9848136139340549	NA
EE5A10S1	Early	chr1	155500000	0.9814832518665059	NA
EE5A10S1	Early	chr1	156000000	0.9730189345280118	NA
EE5A10S1	Early	chr1	156500000	0.9958440616653489	NA
EE5A10S1	Early	chr1	157000000	1.0563105941557225	NA
EE5A10S1	Early	chr1	157500000	1.077802771285434	NA
EE5A10S1	Early	chr1	158000000	1.0143741219633315	NA
EE5A10S1	Early	chr1	158500000	1.0279833338998907	NA
EE5A10S1	Early	chr1	159000000	0.9946381190594844	NA
EE5A10S1	Early	chr1	159500000	1.0022034638685096	NA
EE5A10S1	Early	chr1	160000000	0.9808594137844071	NA
EE5A10S1	Early	chr1	160500000	0.9676283060954601	NA
EE5A10S1	Early	chr1	161000000	0.9532585460262405	NA
EE5A10S1	Early	chr1	161500000	0.8491031968637801	NA
EE5A10S1	Early	chr1	162000000	0.922155122253739	NA
EE5A10S1	Early	chr1	162500000	0.97086766233203	NA
EE5A10S1	Early	chr1	163000000	1.0017529651776444	NA
EE5A10S1	Early	chr1	163500000	0.9840398713594833	NA
EE5A10S1	Early	chr1	164000000	1.010795668774421	NA
EE5A10S1	Early	chr1	164500000	1.0039366614666947	NA
EE5A10S1	Early	chr1	165000000	1.0357192436329317	NA
EE5A10S1	Early	chr1	165500000	1.0056463815789847	NA
EE5A10S1	Early	chr1	166000000	0.9691606428684416	NA
EE5A10S1	Early	chr1	166500000	1.0237102830038984	NA
EE5A10S1	Early	chr1	167000000	1.0788053179166575	NA
EE5A10S1	Early	chr1	167500000	1.0512428926624777	NA
EE5A10S1	Early	chr1	168000000	1.0382733623656504	NA
EE5A10S1	Early	chr1	168500000	1.0689265773753245	NA
EE5A10S1	Early	chr1	169000000	0.9156270932368756	NA
EE5A10S1	Early	chr1	169500000	1.0020259027859142	NA
EE5A10S1	Early	chr1	170000000	1.0127423870676546	NA
EE5A10S1	Early	chr1	170500000	0.9325334119817347	NA
EE5A10S1	Early	chr1	171000000	0.969449675865959	NA
EE5A10S1	Early	chr1	171500000	1.0602888471540468	NA
EE5A10S1	Early	chr1	172000000	0.9950705347683538	NA
EE5A10S1	Early	chr1	172500000	0.865502666898621	NA
EE5A10S1	Early	chr1	173000000	1.0198868726336552	NA
EE5A10S1	Early	chr1	173500000	0.9857280083600539	NA
EE5A10S1	Early	chr1	174000000	0.9783710006062135	NA
EE5A10S1	Early	chr1	174500000	0.9445018985681305	NA
EE5A10S1	Early	chr1	175000000	0.9517019164053654	NA
EE5A10S1	Early	chr1	175500000	1.0037456257590978	NA
EE5A10S1	Early	chr1	176000000	1.0236075330561307	NA
EE5A10S1	Early	chr1	176500000	1.0543519466813915	NA
EE5A10S1	Early	chr1	177000000	1.0419598552526412	NA
EE5A10S1	Early	chr1	177500000	0.9996532297252333	NA
EE5A10S1	Early	chr1	178000000	0.8889246301654156	NA
EE5A10S1	Early	chr1	178500000	1.0302447061110613	NA
EE5A10S1	Early	chr1	179000000	0.9480870483969467	NA
EE5A10S1	Early	chr1	179500000	1.051817587952774	NA
EE5A10S1	Early	chr1	180000000	1.0080227904058066	NA
EE5A10S1	Early	chr1	180500000	0.9461504820082351	NA
EE5A10S1	Early	chr1	181000000	0.9692480439256196	NA
EE5A10S1	Early	chr1	181500000	1.0139116004399817	NA
EE5A10S1	Early	chr1	182000000	0.9314933666608984	NA
EE5A10S1	Early	chr1	182500000	0.9708196596945082	NA
EE5A10S1	Early	chr1	183000000	1.003570576469312	NA
EE5A10S1	Early	chr1	183500000	0.9793982516149793	NA
EE5A10S1	Early	chr1	184000000	1.0494422908515795	NA
EE5A10S1	Early	chr1	184500000	0.9381424779295653	NA
EE5A10S1	Early	chr1	185000000	1.097885900786881	NA
EE5A10S1	Early	chr1	185500000	1.0479073944480644	NA
EE5A10S1	Early	chr1	186000000	1.028868902075596	NA
EE5A10S1	Early	chr1	186500000	0.9672993233071006	NA
EE5A10S1	Early	chr1	187000000	0.9083132116164949	NA
EE5A10S1	Early	chr1	187500000	1.1527592765149393	NA
EE5A10S1	Early	chr1	188000000	1.013563703933278	NA
EE5A10S1	Early	chr1	188500000	0.9667929928709235	NA
EE5A10S1	Early	chr1	189000000	1.012043527751025	NA
EE5A10S1	Early	chr1	189500000	0.9855417378963173	NA
EE5A10S1	Early	chr1	190000000	0.9376579869398208	NA
EE5A10S1	Early	chr1	190500000	0.9745829291631013	NA
EE5A10S1	Early	chr1	191000000	0.9201120162488786	NA
EE5A10S1	Early	chr1	191500000	0.9287071985862125	NA
EE5A10S1	Early	chr1	192000000	0.94648532909519	NA
EE5A10S1	Early	chr1	192500000	0.9568914584352155	NA
EE5A10S1	Early	chr1	193000000	1.0070970056366166	NA
EE5A10S1	Early	chr1	193500000	0.9511790307533554	NA
EE5A10S1	Early	chr1	194000000	1.0637107470040255	NA
EE5A10S1	Early	chr1	194500000	0.9819822390065432	NA
EE5A10S1	Early	chr1	195000000	0.9129616067725657	NA
EE5A10S1	Early	chr1	195500000	1.0263377285211965	NA
EE5A10S1	Early	chr1	196000000	0.9913956227938291	NA
EE5A10S1	Early	chr1	196500000	0.9578917809295735	NA
EE5A10S1	Early	chr1	197000000	0.9180282293533242	NA
EE5A10S1	Early	chr1	197500000	1.0303979275676052	NA
EE5A10S1	Early	chr1	198000000	0.9702127160193612	NA
EE5A10S1	Early	chr1	198500000	1.0531436657536202	NA
EE5A10S1	Early	chr1	199000000	0.9990439820428099	NA
EE5A10S1	Early	chr1	199500000	1.0137563894194987	NA
EE5A10S1	Early	chr1	200000000	1.00938758249282	NA
EE5A10S1	Early	chr1	200500000	1.0052723923242364	NA
EE5A10S1	Early	chr1	201000000	1.0253741788358932	NA
EE5A10S1	Early	chr1	201500000	1.028064183596251	NA
EE5A10S1	Early	chr1	202000000	0.9962867817869098	NA
EE5A10S1	Early	chr1	202500000	0.9549982046651404	NA
EE5A10S1	Early	chr1	203000000	0.9158218975624987	NA
EE5A10S1	Early	chr1	203500000	0.9950946638510402	NA
EE5A10S1	Early	chr1	204000000	1.0238271402701444	NA
EE5A10S1	Early	chr1	204500000	1.011952411692591	NA
EE5A10S1	Early	chr1	205000000	1.0194117165594676	NA
EE5A10S1	Early	chr1	205500000	1.0665560685401267	NA
EE5A10S1	Early	chr1	206000000	1.0765266038397983	NA
EE5A10S1	Early	chr1	206500000	0.9399118947813687	NA
EE5A10S1	Early	chr1	207000000	0.9146936291870347	NA
EE5A10S1	Early	chr1	207500000	0.863032210072286	NA
EE5A10S1	Early	chr1	208000000	0.9695767476924116	NA
EE5A10S1	Early	chr1	208500000	1.0517920081731065	NA
EE5A10S1	Early	chr1	209000000	1.0313376087631043	NA
EE5A10S1	Early	chr1	209500000	0.9715396394628536	NA
EE5A10S1	Early	chr1	210000000	1.004008458015037	NA
EE5A10S1	Early	chr1	210500000	1.0735627655514703	NA
EE5A10S1	Early	chr1	211000000	0.9799085219605315	NA
EE5A10S1	Early	chr1	211500000	1.0894940581921198	NA
EE5A10S1	Early	chr1	212000000	0.9918053946445793	NA
EE5A10S1	Early	chr1	212500000	0.9407164918231805	NA
EE5A10S1	Early	chr1	213000000	1.0272418722904164	NA
EE5A10S1	Early	chr1	213500000	1.0643369899372974	NA
EE5A10S1	Early	chr1	214000000	0.976175298900435	NA
EE5A10S1	Early	chr1	214500000	1.0317902297824244	NA
EE5A10S1	Early	chr1	215000000	1.0014371533858875	NA
EE5A10S1	Early	chr1	215500000	1.0030520036708352	NA
EE5A10S1	Early	chr1	216000000	1.1205990205049805	NA
EE5A10S1	Early	chr1	216500000	0.9303311395718381	NA
EE5A10S1	Early	chr1	217000000	1.067639903882897	NA
EE5A10S1	Early	chr1	217500000	0.9048698428835689	NA
EE5A10S1	Early	chr1	218000000	0.9282776362498725	NA
EE5A10S1	Early	chr1	218500000	1.0001315653483922	NA
EE5A10S1	Early	chr1	219000000	1.0484380035311056	NA
EE5A10S1	Early	chr1	219500000	1.0680565370022281	NA
EE5A10S1	Early	chr1	220000000	0.9291563618563641	NA
EE5A10S1	Early	chr1	220500000	1.03612937821824	NA
EE5A10S1	Early	chr1	221000000	0.9251410988325315	NA
EE5A10S1	Early	chr1	221500000	0.951990297013765	NA
EE5A10S1	Early	chr1	222000000	1.0708420601993407	NA
EE5A10S1	Early	chr1	222500000	0.950714871485873	NA
EE5A10S1	Early	chr1	223000000	1.017957500053436	NA
EE5A10S1	Early	chr1	223500000	1.0384084608383783	NA
EE5A10S1	Early	chr1	224000000	0.9598904021292164	NA
EE5A10S1	Early	chr1	224500000	1.0146538033055357	NA
EE5A10S1	Early	chr1	225000000	0.9739561539657409	NA
EE5A10S1	Early	chr1	225500000	1.0974846279229378	NA
EE5A10S1	Early	chr1	226000000	0.9718016957328249	NA
EE5A10S1	Early	chr1	226500000	0.9393190589728976	NA
EE5A10S1	Early	chr1	227000000	1.0181207330473896	NA
EE5A10S1	Early	chr1	227500000	0.9900607624716182	NA
EE5A10S1	Early	chr1	228000000	1.0637207870204575	NA
EE5A10S1	Early	chr1	228500000	0.9753409325687219	NA
EE5A10S1	Early	chr1	229000000	1.107701787219463	NA
EE5A10S1	Early	chr1	229500000	0.9861191218610614	NA
EE5A10S1	Early	chr1	230000000	0.9774254362309481	NA
EE5A10S1	Early	chr1	230500000	0.9549353606034291	NA
EE5A10S1	Early	chr1	231000000	1.0708279556696756	NA
EE5A10S1	Early	chr1	231500000	1.0140007545925458	NA
EE5A10S1	Early	chr1	232000000	1.0414097180561106	NA
EE5A10S1	Early	chr1	232500000	1.026168122135776	NA
EE5A10S1	Early	chr1	233000000	1.0365000734826035	NA
EE5A10S1	Early	chr1	233500000	1.0315407500419265	NA
EE5A10S1	Early	chr1	234000000	0.9889832719218496	NA
EE5A10S1	Early	chr1	234500000	1.033830201266497	NA
EE5A10S1	Early	chr1	235000000	0.9170674537857131	NA
EE5A10S1	Early	chr1	235500000	1.0306331667120172	NA
EE5A10S1	Early	chr1	236000000	1.0906181380876272	NA
EE5A10S1	Early	chr1	236500000	0.991859272378725	NA
EE5A10S1	Early	chr1	237000000	1.075984376067148	NA
EE5A10S1	Early	chr1	237500000	0.9006681271976245	NA
EE5A10S1	Early	chr1	238000000	0.9741685195108841	NA
EE5A10S1	Early	chr1	238500000	1.1173140147994731	NA
EE5A10S1	Early	chr1	239000000	1.1153589908796864	NA
EE5A10S1	Early	chr1	239500000	1.001232369627079	NA
EE5A10S1	Early	chr1	240000000	1.0401577128456334	NA
EE5A10S1	Early	chr1	240500000	0.9039737311372409	NA
EE5A10S1	Early	chr1	241000000	1.0176455352660505	NA
EE5A10S1	Early	chr1	241500000	1.0401464240277103	NA
EE5A10S1	Early	chr1	242000000	0.9738287368203192	NA
EE5A10S1	Early	chr1	242500000	0.9692055719881083	NA
EE5A10S1	Early	chr1	243000000	0.8431383462151972	NA
EE5A10S1	Early	chr1	243500000	0.9012352348568928	NA
EE5A10S1	Early	chr1	244000000	0.9495252425150996	NA
EE5A10S1	Early	chr1	244500000	0.9723110528610501	NA
EE5A10S1	Early	chr1	245000000	0.9955404733216955	NA
EE5A10S1	Early	chr1	245500000	1.0195130158995664	NA
EE5A10S1	Early	chr1	246000000	1.0132450974860734	NA
EE5A10S1	Early	chr1	246500000	0.9238996142411896	NA
EE5A10S1	Early	chr1	247000000	1.0187383670568342	NA
EE5A10S1	Early	chr1	247500000	0.9992546227463663	NA
EE5A10S1	Early	chr1	248000000	1.0394725190683636	NA
EE5A10S1	Early	chr1	248500000	1.03058748982743	NA
EE5A10S1	Early	chr10	0	0.901154355738649	NA
EE5A10S1	Early	chr10	500000	1.0633072172877136	NA
EE5A10S1	Early	chr10	1000000	0.9837967243730541	NA
EE5A10S1	Early	chr10	1500000	1.0201821997916314	NA
EE5A10S1	Early	chr10	2000000	1.0580349746982325	NA
EE5A10S1	Early	chr10	2500000	0.90967092686383	NA
EE5A10S1	Early	chr10	3000000	0.9757599164927566	NA
EE5A10S1	Early	chr10	3500000	0.9747222665917115	NA
EE5A10S1	Early	chr10	4000000	0.9491562131137321	NA
EE5A10S1	Early	chr10	4500000	0.9628942949314462	NA
EE5A10S1	Early	chr10	5000000	0.9111531198282335	NA
EE5A10S1	Early	chr10	5500000	1.0000492027977121	NA
EE5A10S1	Early	chr10	6000000	1.0307989518617557	NA
EE5A10S1	Early	chr10	6500000	1.000389229839175	NA
EE5A10S1	Early	chr10	7000000	0.9974393975614124	NA
EE5A10S1	Early	chr10	7500000	0.9049012787751696	NA
EE5A10S1	Early	chr10	8000000	1.0385076228834416	NA
EE5A10S1	Early	chr10	8500000	1.0617453383034858	NA
EE5A10S1	Early	chr10	9000000	1.0333674271875288	NA
EE5A10S1	Early	chr10	9500000	1.0220220944493965	NA
EE5A10S1	Early	chr10	10000000	1.0271847495499316	NA
EE5A10S1	Early	chr10	10500000	0.9683102958004157	NA
EE5A10S1	Early	chr10	11000000	0.9712873710271748	NA
EE5A10S1	Early	chr10	11500000	0.8859195539911706	NA
EE5A10S1	Early	chr10	12000000	0.9425640705506199	NA
EE5A10S1	Early	chr10	12500000	0.9358816265753577	NA
EE5A10S1	Early	chr10	13000000	1.0565652170818534	NA
EE5A10S1	Early	chr10	13500000	0.9324926961183329	NA
EE5A10S1	Early	chr10	14000000	0.9616976701274019	NA
EE5A10S1	Early	chr10	14500000	0.9995259690987256	NA
EE5A10S1	Early	chr10	15000000	0.9794871958138615	NA
EE5A10S1	Early	chr10	15500000	0.9746497476330971	NA
EE5A10S1	Early	chr10	16000000	1.0311583113549017	NA
EE5A10S1	Early	chr10	16500000	1.0131731578511687	NA
EE5A10S1	Early	chr10	17000000	0.9336225925328734	NA
EE5A10S1	Early	chr10	17500000	1.013635086002711	NA
EE5A10S1	Early	chr10	18000000	1.0103153023508056	NA
EE5A10S1	Early	chr10	18500000	1.0166646187872312	NA
EE5A10S1	Early	chr10	19000000	1.03719088124631	NA
EE5A10S1	Early	chr10	19500000	0.9577699225866942	NA
EE5A10S1	Early	chr10	20000000	0.9285958732612732	NA
EE5A10S1	Early	chr10	20500000	0.9982929845713887	NA
EE5A10S1	Early	chr10	21000000	1.0049229602267487	NA
EE5A10S1	Early	chr10	21500000	0.9727705828559262	NA
EE5A10S1	Early	chr10	22000000	1.027596426113592	NA
EE5A10S1	Early	chr10	22500000	0.946824826918928	NA
EE5A10S1	Early	chr10	23000000	1.0076387358488095	NA
EE5A10S1	Early	chr10	23500000	1.0375422962362681	NA
EE5A10S1	Early	chr10	24000000	1.0267936144852754	NA
EE5A10S1	Early	chr10	24500000	1.0481260993662513	NA
EE5A10S1	Early	chr10	25000000	1.0091026472114082	NA
EE5A10S1	Early	chr10	25500000	0.9935301831940544	NA
EE5A10S1	Early	chr10	26000000	0.9988998764890106	NA
EE5A10S1	Early	chr10	26500000	1.0039949497279916	NA
EE5A10S1	Early	chr10	27000000	1.037100777477665	NA
EE5A10S1	Early	chr10	27500000	0.83713294285816	NA
EE5A10S1	Early	chr10	28000000	0.9509941919227005	NA
EE5A10S1	Early	chr10	28500000	0.9516242515417799	NA
EE5A10S1	Early	chr10	29000000	0.9012960217216401	NA
EE5A10S1	Early	chr10	29500000	0.9951674489580098	NA
EE5A10S1	Early	chr10	30000000	0.9881923361373811	NA
EE5A10S1	Early	chr10	30500000	1.0120304037411048	NA
EE5A10S1	Early	chr10	31000000	1.054446097646703	NA
EE5A10S1	Early	chr10	31500000	1.0890393112908356	NA
EE5A10S1	Early	chr10	32000000	0.9065141841423866	NA
EE5A10S1	Early	chr10	32500000	0.9862748793555939	NA
EE5A10S1	Early	chr10	33000000	1.0329125874443779	NA
EE5A10S1	Early	chr10	33500000	0.9137515188696016	NA
EE5A10S1	Early	chr10	34000000	1.0830426902323673	NA
EE5A10S1	Early	chr10	34500000	0.9412779935567812	NA
EE5A10S1	Early	chr10	35000000	1.0924979103722436	NA
EE5A10S1	Early	chr10	35500000	0.9244074728552226	NA
EE5A10S1	Early	chr10	36000000	0.9867285029762733	NA
EE5A10S1	Early	chr10	36500000	0.9383238819832375	NA
EE5A10S1	Early	chr10	37000000	1.0811580773744682	NA
EE5A10S1	Early	chr10	37500000	1.0179358479434617	NA
EE5A10S1	Early	chr10	38000000	1.0567929115115966	NA
EE5A10S1	Early	chr10	38500000	1.1130071672314188	NA
EE5A10S1	Early	chr10	39000000	1.1798831762092663	NA
EE5A10S1	Early	chr10	39500000	1.1066550897993508	NA
EE5A10S1	Early	chr10	41500000	1.0991465258789903	NA
EE5A10S1	Early	chr10	42000000	0.984719343747447	NA
EE5A10S1	Early	chr10	42500000	0.9843353498063931	NA
EE5A10S1	Early	chr10	43000000	1.0122753074777107	NA
EE5A10S1	Early	chr10	43500000	1.0348110766363425	NA
EE5A10S1	Early	chr10	44000000	0.9814171179299228	NA
EE5A10S1	Early	chr10	44500000	0.9316617744889992	NA
EE5A10S1	Early	chr10	45000000	1.083704587996572	NA
EE5A10S1	Early	chr10	45500000	1.000173459357874	NA
EE5A10S1	Early	chr10	46000000	1.0102624689289044	NA
EE5A10S1	Early	chr10	46500000	0.8845695747809011	NA
EE5A10S1	Early	chr10	47000000	1.0594950186743137	NA
EE5A10S1	Early	chr10	48000000	0.9918608642476567	NA
EE5A10S1	Early	chr10	48500000	0.9960381229404348	NA
EE5A10S1	Early	chr10	49000000	1.0555493687169166	NA
EE5A10S1	Early	chr10	49500000	1.046046460174374	NA
EE5A10S1	Early	chr10	50000000	1.0022568591171195	NA
EE5A10S1	Early	chr10	50500000	0.982389215610101	NA
EE5A10S1	Early	chr10	51000000	0.9896113202921271	NA
EE5A10S1	Early	chr10	51500000	1.0975844430973924	NA
EE5A10S1	Early	chr10	52000000	1.0144396636863826	NA
EE5A10S1	Early	chr10	52500000	1.0616357297206667	NA
EE5A10S1	Early	chr10	53000000	1.0118717946165385	NA
EE5A10S1	Early	chr10	53500000	1.0824671523702367	NA
EE5A10S1	Early	chr10	54000000	1.0585755507089185	NA
EE5A10S1	Early	chr10	54500000	1.158121902781037	NA
EE5A10S1	Early	chr10	55000000	0.9687512740432581	NA
EE5A10S1	Early	chr10	55500000	1.0592640925371228	NA
EE5A10S1	Early	chr10	56000000	0.9663665088928874	NA
EE5A10S1	Early	chr10	56500000	1.0486881781368074	NA
EE5A10S1	Early	chr10	57000000	1.004553935332233	NA
EE5A10S1	Early	chr10	57500000	0.9713933151906666	NA
EE5A10S1	Early	chr10	58000000	0.9543225971942082	NA
EE5A10S1	Early	chr10	58500000	0.9532045910427639	NA
EE5A10S1	Early	chr10	59000000	1.0532535824091291	NA
EE5A10S1	Early	chr10	59500000	0.9873742969380697	NA
EE5A10S1	Early	chr10	60000000	1.0152324557804973	NA
EE5A10S1	Early	chr10	60500000	1.0618326673880536	NA
EE5A10S1	Early	chr10	61000000	1.005335784407675	NA
EE5A10S1	Early	chr10	61500000	0.9395449690432394	NA
EE5A10S1	Early	chr10	62000000	0.9784845882921607	NA
EE5A10S1	Early	chr10	62500000	0.9869531407401387	NA
EE5A10S1	Early	chr10	63000000	0.9731205287124496	NA
EE5A10S1	Early	chr10	63500000	0.99600432612957	NA
EE5A10S1	Early	chr10	64000000	1.0092707219221775	NA
EE5A10S1	Early	chr10	64500000	1.0161015695684676	NA
EE5A10S1	Early	chr10	65000000	1.0244650198542549	NA
EE5A10S1	Early	chr10	65500000	0.990090256485478	NA
EE5A10S1	Early	chr10	66000000	1.1023619574724717	NA
EE5A10S1	Early	chr10	66500000	1.0837648869534346	NA
EE5A10S1	Early	chr10	67000000	0.9957102706306346	NA
EE5A10S1	Early	chr10	67500000	1.0873725830035783	NA
EE5A10S1	Early	chr10	68000000	0.9141636876621633	NA
EE5A10S1	Early	chr10	68500000	1.0342035439056247	NA
EE5A10S1	Early	chr10	69000000	0.9943285594678054	NA
EE5A10S1	Early	chr10	69500000	1.0078444468431107	NA
EE5A10S1	Early	chr10	70000000	0.9967508000908237	NA
EE5A10S1	Early	chr10	70500000	1.0280235565729632	NA
EE5A10S1	Early	chr10	71000000	0.9569863580573706	NA
EE5A10S1	Early	chr10	71500000	0.9379202791874525	NA
EE5A10S1	Early	chr10	72000000	0.9791901518578191	NA
EE5A10S1	Early	chr10	72500000	0.9657519262159168	NA
EE5A10S1	Early	chr10	73000000	1.0597728386035061	NA
EE5A10S1	Early	chr10	73500000	0.8964247895083769	NA
EE5A10S1	Early	chr10	74000000	0.9787546091090876	NA
EE5A10S1	Early	chr10	74500000	0.9428322596516026	NA
EE5A10S1	Early	chr10	75000000	1.0228314290513114	NA
EE5A10S1	Early	chr10	75500000	0.9389068687845489	NA
EE5A10S1	Early	chr10	76000000	0.8849267022829952	NA
EE5A10S1	Early	chr10	76500000	0.9107607147885389	NA
EE5A10S1	Early	chr10	77000000	1.049038454235586	NA
EE5A10S1	Early	chr10	77500000	0.9294121507080654	NA
EE5A10S1	Early	chr10	78000000	0.9245133038594057	NA
EE5A10S1	Early	chr10	78500000	0.9930930652899965	NA
EE5A10S1	Early	chr10	79000000	1.0018707417157189	NA
EE5A10S1	Early	chr10	79500000	1.0488657792345202	NA
EE5A10S1	Early	chr10	80000000	0.9750094067177878	NA
EE5A10S1	Early	chr10	80500000	0.9718724113870122	NA
EE5A10S1	Early	chr10	81000000	0.9954332683370399	NA
EE5A10S1	Early	chr10	81500000	0.9938413600652416	NA
EE5A10S1	Early	chr10	82000000	1.017779213401106	NA
EE5A10S1	Early	chr10	82500000	0.9287362469269244	NA
EE5A10S1	Early	chr10	83000000	0.9965237772405505	NA
EE5A10S1	Early	chr10	83500000	1.0483085418470162	NA
EE5A10S1	Early	chr10	84000000	1.035179782423406	NA
EE5A10S1	Early	chr10	84500000	1.0380143843580198	NA
EE5A10S1	Early	chr10	85000000	1.0285478655256268	NA
EE5A10S1	Early	chr10	85500000	1.0147211324714573	NA
EE5A10S1	Early	chr10	86000000	0.9564391698002618	NA
EE5A10S1	Early	chr10	86500000	0.9595982454658866	NA
EE5A10S1	Early	chr10	87000000	1.1302990908064658	NA
EE5A10S1	Early	chr10	87500000	0.9919192926060039	NA
EE5A10S1	Early	chr10	88000000	0.9733411417952598	NA
EE5A10S1	Early	chr10	88500000	0.9494592247412477	NA
EE5A10S1	Early	chr10	89000000	1.0527231134713915	NA
EE5A10S1	Early	chr10	89500000	1.0107006662590583	NA
EE5A10S1	Early	chr10	90000000	0.9490197971823046	NA
EE5A10S1	Early	chr10	90500000	1.0394634115045238	NA
EE5A10S1	Early	chr10	91000000	0.993464956602185	NA
EE5A10S1	Early	chr10	91500000	0.9199615341370961	NA
EE5A10S1	Early	chr10	92000000	0.9933025162938671	NA
EE5A10S1	Early	chr10	92500000	0.9020165501357631	NA
EE5A10S1	Early	chr10	93000000	0.9352203008485989	NA
EE5A10S1	Early	chr10	93500000	1.021764052324863	NA
EE5A10S1	Early	chr10	94000000	0.9419656945726841	NA
EE5A10S1	Early	chr10	94500000	0.9628329555948028	NA
EE5A10S1	Early	chr10	95000000	1.03743094206777	NA
EE5A10S1	Early	chr10	95500000	0.9613766493533401	NA
EE5A10S1	Early	chr10	96000000	1.0386676826782826	NA
EE5A10S1	Early	chr10	96500000	0.9737695432532482	NA
EE5A10S1	Early	chr10	97000000	0.9985734789253871	NA
EE5A10S1	Early	chr10	97500000	0.9232210177882247	NA
EE5A10S1	Early	chr10	98000000	1.0274934617422262	NA
EE5A10S1	Early	chr10	98500000	1.0060766204193041	NA
EE5A10S1	Early	chr10	99000000	1.0416154620087994	NA
EE5A10S1	Early	chr10	99500000	0.9242119757040902	NA
EE5A10S1	Early	chr10	100000000	0.9859468849114096	NA
EE5A10S1	Early	chr10	100500000	0.9571180385663712	NA
EE5A10S1	Early	chr10	101000000	1.01168512369328	NA
EE5A10S1	Early	chr10	101500000	0.9795669037271771	NA
EE5A10S1	Early	chr10	102000000	0.9181278016865569	NA
EE5A10S1	Early	chr10	102500000	0.9750707046129703	NA
EE5A10S1	Early	chr10	103000000	0.9653794948736018	NA
EE5A10S1	Early	chr10	103500000	1.0846435277450932	NA
EE5A10S1	Early	chr10	104000000	0.9717789983023841	NA
EE5A10S1	Early	chr10	104500000	1.0208513915952324	NA
EE5A10S1	Early	chr10	105000000	1.0288828649103807	NA
EE5A10S1	Early	chr10	105500000	1.099665343200422	NA
EE5A10S1	Early	chr10	106000000	0.9771007554159361	NA
EE5A10S1	Early	chr10	106500000	1.0508487074502395	NA
EE5A10S1	Early	chr10	107000000	0.9971213220822474	NA
EE5A10S1	Early	chr10	107500000	1.0194071679924293	NA
EE5A10S1	Early	chr10	108000000	1.0685106784045806	NA
EE5A10S1	Early	chr10	108500000	1.0257907426803172	NA
EE5A10S1	Early	chr10	109000000	1.0092222664017882	NA
EE5A10S1	Early	chr10	109500000	0.987214483971146	NA
EE5A10S1	Early	chr10	110000000	1.0615345058998864	NA
EE5A10S1	Early	chr10	110500000	0.9756084990023453	NA
EE5A10S1	Early	chr10	111000000	0.9033235437895101	NA
EE5A10S1	Early	chr10	111500000	0.958068226579466	NA
EE5A10S1	Early	chr10	112000000	0.9828992546701556	NA
EE5A10S1	Early	chr10	112500000	1.050856760951544	NA
EE5A10S1	Early	chr10	113000000	1.0250460709808205	NA
EE5A10S1	Early	chr10	113500000	0.9583450142503904	NA
EE5A10S1	Early	chr10	114000000	1.0224351495168584	NA
EE5A10S1	Early	chr10	114500000	0.9830136096821807	NA
EE5A10S1	Early	chr10	115000000	0.976382187062037	NA
EE5A10S1	Early	chr10	115500000	0.9698210059023762	NA
EE5A10S1	Early	chr10	116000000	0.9978245664934688	NA
EE5A10S1	Early	chr10	116500000	1.0706839101563452	NA
EE5A10S1	Early	chr10	117000000	0.9037216208169092	NA
EE5A10S1	Early	chr10	117500000	1.014497460008331	NA
EE5A10S1	Early	chr10	118000000	1.0329258346937162	NA
EE5A10S1	Early	chr10	118500000	0.9452211681963302	NA
EE5A10S1	Early	chr10	119000000	0.9416302375830059	NA
EE5A10S1	Early	chr10	119500000	0.9454144550211984	NA
EE5A10S1	Early	chr10	120000000	0.9168000304694173	NA
EE5A10S1	Early	chr10	120500000	1.0258064517774792	NA
EE5A10S1	Early	chr10	121000000	1.0189481111693757	NA
EE5A10S1	Early	chr10	121500000	0.9370039165393418	NA
EE5A10S1	Early	chr10	122000000	0.9141608062812535	NA
EE5A10S1	Early	chr10	122500000	0.9758164327959797	NA
EE5A10S1	Early	chr10	123000000	0.9710521143654791	NA
EE5A10S1	Early	chr10	123500000	0.9890922482305703	NA
EE5A10S1	Early	chr10	124000000	0.9816371543729498	NA
EE5A10S1	Early	chr10	124500000	0.9719010068684373	NA
EE5A10S1	Early	chr10	125000000	1.017521024025321	NA
EE5A10S1	Early	chr10	125500000	1.0055151589109141	NA
EE5A10S1	Early	chr10	126000000	0.9897232339470848	NA
EE5A10S1	Early	chr10	126500000	1.0048720589155167	NA
EE5A10S1	Early	chr10	127000000	0.9953088349572994	NA
EE5A10S1	Early	chr10	127500000	0.9566704885803071	NA
EE5A10S1	Early	chr10	128000000	1.0020683719932015	NA
EE5A10S1	Early	chr10	128500000	0.9702883823613451	NA
EE5A10S1	Early	chr10	129000000	1.0221324117390655	NA
EE5A10S1	Early	chr10	129500000	0.9701998147407973	NA
EE5A10S1	Early	chr10	130000000	0.9545974919268835	NA
EE5A10S1	Early	chr10	130500000	1.0042653082201025	NA
EE5A10S1	Early	chr10	131000000	1.002932820064349	NA
EE5A10S1	Early	chr10	131500000	1.0302144386014496	NA
EE5A10S1	Early	chr10	132000000	1.033410405452854	NA
EE5A10S1	Early	chr10	132500000	1.0427383314532959	NA
EE5A10S1	Early	chr10	133000000	0.9749113321271498	NA
EE5A10S1	Early	chr10	133500000	0.9815790271255792	NA
EE5A10S1	Early	chr11	0	1.0496657435535972	NA
EE5A10S1	Early	chr11	500000	0.9965244005898235	NA
EE5A10S1	Early	chr11	1000000	0.972968657292846	NA
EE5A10S1	Early	chr11	1500000	1.0375739505598338	NA
EE5A10S1	Early	chr11	2000000	1.0153583996650817	NA
EE5A10S1	Early	chr11	2500000	0.9947089735883226	NA
EE5A10S1	Early	chr11	3000000	0.9371084448794833	NA
EE5A10S1	Early	chr11	3500000	1.0410317868535335	NA
EE5A10S1	Early	chr11	4000000	0.9866090750171379	NA
EE5A10S1	Early	chr11	4500000	1.0603593426889983	NA
EE5A10S1	Early	chr11	5000000	1.067726022589367	NA
EE5A10S1	Early	chr11	5500000	0.9737917167382927	NA
EE5A10S1	Early	chr11	6000000	1.0034619744919886	NA
EE5A10S1	Early	chr11	6500000	0.9360084125984723	NA
EE5A10S1	Early	chr11	7000000	0.9148962590717178	NA
EE5A10S1	Early	chr11	7500000	0.9475732259480176	NA
EE5A10S1	Early	chr11	8000000	1.081709032841779	NA
EE5A10S1	Early	chr11	8500000	0.904111483410474	NA
EE5A10S1	Early	chr11	9000000	1.0008393202304415	NA
EE5A10S1	Early	chr11	9500000	0.9056582594446227	NA
EE5A10S1	Early	chr11	10000000	0.9343316255996573	NA
EE5A10S1	Early	chr11	10500000	1.0733403203407383	NA
EE5A10S1	Early	chr11	11000000	0.9810656537002194	NA
EE5A10S1	Early	chr11	11500000	0.9120716319786482	NA
EE5A10S1	Early	chr11	12000000	1.0608366958311688	NA
EE5A10S1	Early	chr11	12500000	0.9851472357791629	NA
EE5A10S1	Early	chr11	13000000	0.9645883012646774	NA
EE5A10S1	Early	chr11	13500000	0.959920022983771	NA
EE5A10S1	Early	chr11	14000000	0.9734260936535201	NA
EE5A10S1	Early	chr11	14500000	0.9864029467643223	NA
EE5A10S1	Early	chr11	15000000	0.9332352294225756	NA
EE5A10S1	Early	chr11	15500000	0.9523898763480482	NA
EE5A10S1	Early	chr11	16000000	0.9240350589589102	NA
EE5A10S1	Early	chr11	16500000	1.038444365924854	NA
EE5A10S1	Early	chr11	17000000	0.9804555248242716	NA
EE5A10S1	Early	chr11	17500000	1.0058198915299863	NA
EE5A10S1	Early	chr11	18000000	1.0184561968396726	NA
EE5A10S1	Early	chr11	18500000	0.9896665438885417	NA
EE5A10S1	Early	chr11	19000000	0.9960359399169649	NA
EE5A10S1	Early	chr11	19500000	0.9630726938208125	NA
EE5A10S1	Early	chr11	20000000	0.9526424496633105	NA
EE5A10S1	Early	chr11	20500000	1.0122107423507551	NA
EE5A10S1	Early	chr11	21000000	1.0216143054738551	NA
EE5A10S1	Early	chr11	21500000	0.9571765101116745	NA
EE5A10S1	Early	chr11	22000000	0.9415201696916775	NA
EE5A10S1	Early	chr11	22500000	1.0124985211876614	NA
EE5A10S1	Early	chr11	23000000	1.0720648976171359	NA
EE5A10S1	Early	chr11	23500000	0.9839544345245693	NA
EE5A10S1	Early	chr11	24000000	1.034683421466874	NA
EE5A10S1	Early	chr11	24500000	1.0655315639033536	NA
EE5A10S1	Early	chr11	25000000	1.0971646390675678	NA
EE5A10S1	Early	chr11	25500000	1.02838661589246	NA
EE5A10S1	Early	chr11	26000000	1.027866609150205	NA
EE5A10S1	Early	chr11	26500000	1.0238856719053873	NA
EE5A10S1	Early	chr11	27000000	0.9861769321794197	NA
EE5A10S1	Early	chr11	27500000	1.038159513754799	NA
EE5A10S1	Early	chr11	28000000	1.0091677553417924	NA
EE5A10S1	Early	chr11	28500000	1.0231469310845855	NA
EE5A10S1	Early	chr11	29000000	1.0558676462809733	NA
EE5A10S1	Early	chr11	29500000	1.0316879302902688	NA
EE5A10S1	Early	chr11	30000000	0.9795457673874767	NA
EE5A10S1	Early	chr11	30500000	1.0628378673634589	NA
EE5A10S1	Early	chr11	31000000	1.0171405409445822	NA
EE5A10S1	Early	chr11	31500000	1.0764964605329643	NA
EE5A10S1	Early	chr11	32000000	1.0310044188354586	NA
EE5A10S1	Early	chr11	32500000	0.9854114944929844	NA
EE5A10S1	Early	chr11	33000000	1.0455116655907162	NA
EE5A10S1	Early	chr11	33500000	1.1414324568067877	NA
EE5A10S1	Early	chr11	34000000	1.0653770938659508	NA
EE5A10S1	Early	chr11	34500000	1.0006129226886005	NA
EE5A10S1	Early	chr11	35000000	0.9997414395837355	NA
EE5A10S1	Early	chr11	35500000	1.0708372642055068	NA
EE5A10S1	Early	chr11	36000000	1.090254122551527	NA
EE5A10S1	Early	chr11	36500000	0.948103619715021	NA
EE5A10S1	Early	chr11	37000000	0.9558921663301143	NA
EE5A10S1	Early	chr11	37500000	1.0577755681926415	NA
EE5A10S1	Early	chr11	38000000	1.0737089077549182	NA
EE5A10S1	Early	chr11	38500000	1.0717370583955392	NA
EE5A10S1	Early	chr11	39000000	0.9937947216337122	NA
EE5A10S1	Early	chr11	39500000	1.010784313176812	NA
EE5A10S1	Early	chr11	40000000	1.0017261140981777	NA
EE5A10S1	Early	chr11	40500000	1.0122139579379432	NA
EE5A10S1	Early	chr11	41000000	1.020099174513069	NA
EE5A10S1	Early	chr11	41500000	1.0474024199521177	NA
EE5A10S1	Early	chr11	42000000	1.0032639536710668	NA
EE5A10S1	Early	chr11	42500000	1.0342502080603981	NA
EE5A10S1	Early	chr11	43000000	1.1015994143845704	NA
EE5A10S1	Early	chr11	43500000	1.0218839043650465	NA
EE5A10S1	Early	chr11	44000000	1.0047334343928795	NA
EE5A10S1	Early	chr11	44500000	1.0139118673737946	NA
EE5A10S1	Early	chr11	45000000	0.999249036217867	NA
EE5A10S1	Early	chr11	45500000	0.9912729837231197	NA
EE5A10S1	Early	chr11	46000000	0.9162704631886989	NA
EE5A10S1	Early	chr11	46500000	0.9777576910422334	NA
EE5A10S1	Early	chr11	47000000	0.9836627455814593	NA
EE5A10S1	Early	chr11	47500000	1.062323470022998	NA
EE5A10S1	Early	chr11	48000000	1.0346481389761828	NA
EE5A10S1	Early	chr11	48500000	1.029061609098758	NA
EE5A10S1	Early	chr11	49000000	1.0495651413779228	NA
EE5A10S1	Early	chr11	49500000	0.959429605722185	NA
EE5A10S1	Early	chr11	50000000	1.0154889667911733	NA
EE5A10S1	Early	chr11	50500000	1.0304195713329922	NA
EE5A10S1	Early	chr11	54500000	1.0785344459764465	NA
EE5A10S1	Early	chr11	55000000	1.0494446687522179	NA
EE5A10S1	Early	chr11	55500000	0.9739120673751943	NA
EE5A10S1	Early	chr11	56000000	1.048325673400861	NA
EE5A10S1	Early	chr11	56500000	0.9698966279899075	NA
EE5A10S1	Early	chr11	57000000	1.0218190817175539	NA
EE5A10S1	Early	chr11	57500000	0.9984416740812257	NA
EE5A10S1	Early	chr11	58000000	0.9722888888950239	NA
EE5A10S1	Early	chr11	58500000	1.0087811561206803	NA
EE5A10S1	Early	chr11	59000000	1.0143936524316342	NA
EE5A10S1	Early	chr11	59500000	0.9964950540156983	NA
EE5A10S1	Early	chr11	60000000	1.0502641293311368	NA
EE5A10S1	Early	chr11	60500000	1.015769785895711	NA
EE5A10S1	Early	chr11	61000000	0.9652251693329885	NA
EE5A10S1	Early	chr11	61500000	1.0979220061071842	NA
EE5A10S1	Early	chr11	62000000	1.0188970295419884	NA
EE5A10S1	Early	chr11	62500000	1.0161601328184062	NA
EE5A10S1	Early	chr11	63000000	0.9231549735634571	NA
EE5A10S1	Early	chr11	63500000	1.0121490170747927	NA
EE5A10S1	Early	chr11	64000000	0.9466225747773973	NA
EE5A10S1	Early	chr11	64500000	1.0179194998671162	NA
EE5A10S1	Early	chr11	65000000	0.8957265647387876	NA
EE5A10S1	Early	chr11	65500000	0.9127231423667201	NA
EE5A10S1	Early	chr11	66000000	0.9105853895990247	NA
EE5A10S1	Early	chr11	66500000	1.0325743939539378	NA
EE5A10S1	Early	chr11	67000000	1.039432423861194	NA
EE5A10S1	Early	chr11	67500000	0.9767786887673863	NA
EE5A10S1	Early	chr11	68000000	1.0014109047991337	NA
EE5A10S1	Early	chr11	68500000	1.0066294906453357	NA
EE5A10S1	Early	chr11	69000000	1.0327343771161472	NA
EE5A10S1	Early	chr11	69500000	0.9544788209084892	NA
EE5A10S1	Early	chr11	70000000	1.0088567859462905	NA
EE5A10S1	Early	chr11	70500000	0.9816912662213484	NA
EE5A10S1	Early	chr11	71000000	0.9288975697568821	NA
EE5A10S1	Early	chr11	71500000	0.9841100535026209	NA
EE5A10S1	Early	chr11	72000000	1.1003781501445207	NA
EE5A10S1	Early	chr11	72500000	0.9677286026904435	NA
EE5A10S1	Early	chr11	73000000	0.9893819765564146	NA
EE5A10S1	Early	chr11	73500000	1.0691921871156072	NA
EE5A10S1	Early	chr11	74000000	0.9893862252460142	NA
EE5A10S1	Early	chr11	74500000	1.0574760191599644	NA
EE5A10S1	Early	chr11	75000000	0.9754762552708167	NA
EE5A10S1	Early	chr11	75500000	0.95583767269017506	NA
EE5A10S1	Early	chr11	76000000	0.9162763832947665	NA
EE5A10S1	Early	chr11	76500000	1.0606916840349006	NA
EE5A10S1	Early	chr11	77000000	0.9973007603034725	NA
EE5A10S1	Early	chr11	77500000	1.0404576302082171	NA
EE5A10S1	Early	chr11	78000000	1.0659491413301683	NA
EE5A10S1	Early	chr11	78500000	0.9283052537065581	NA
EE5A10S1	Early	chr11	79000000	0.9544228690380757	NA
EE5A10S1	Early	chr11	79500000	0.9864742029092897	NA
EE5A10S1	Early	chr11	80000000	1.0160709937785815	NA
EE5A10S1	Early	chr11	80500000	1.0219991692347246	NA
EE5A10S1	Early	chr11	81000000	1.1033969550241118	NA
EE5A10S1	Early	chr11	81500000	1.0167424227671844	NA
EE5A10S1	Early	chr11	82000000	1.0480680288578426	NA
EE5A10S1	Early	chr11	82500000	1.0147586697865028	NA
EE5A10S1	Early	chr11	83000000	1.0053510245496349	NA
EE5A10S1	Early	chr11	83500000	1.0075563598193389	NA
EE5A10S1	Early	chr11	84000000	1.0475714274613275	NA
EE5A10S1	Early	chr11	84500000	1.0008454239527367	NA
EE5A10S1	Early	chr11	85000000	0.9820389246936634	NA
EE5A10S1	Early	chr11	85500000	1.0351078026642009	NA
EE5A10S1	Early	chr11	86000000	1.0526107039441441	NA
EE5A10S1	Early	chr11	86500000	1.019593389407197	NA
EE5A10S1	Early	chr11	87000000	0.9739646607170289	NA
EE5A10S1	Early	chr11	87500000	1.0328606809073928	NA
EE5A10S1	Early	chr11	88000000	0.9455134092473957	NA
EE5A10S1	Early	chr11	88500000	1.000162016960137	NA
EE5A10S1	Early	chr11	89000000	0.9874501156821245	NA
EE5A10S1	Early	chr11	89500000	1.0371772397967476	NA
EE5A10S1	Early	chr11	90000000	1.0179160455691936	NA
EE5A10S1	Early	chr11	90500000	1.0700504257734507	NA
EE5A10S1	Early	chr11	91000000	1.0532195869687204	NA
EE5A10S1	Early	chr11	91500000	0.9714583361710835	NA
EE5A10S1	Early	chr11	92000000	0.9529193221879494	NA
EE5A10S1	Early	chr11	92500000	0.9955041549144799	NA
EE5A10S1	Early	chr11	93000000	1.0289369440903102	NA
EE5A10S1	Early	chr11	93500000	1.0906311485734546	NA
EE5A10S1	Early	chr11	94000000	1.0185807319532028	NA
EE5A10S1	Early	chr11	94500000	0.9855315323113208	NA
EE5A10S1	Early	chr11	95000000	0.9536877589153739	NA
EE5A10S1	Early	chr11	95500000	0.9429638330825281	NA
EE5A10S1	Early	chr11	96000000	1.0191974963489265	NA
EE5A10S1	Early	chr11	96500000	0.9913421910220223	NA
EE5A10S1	Early	chr11	97000000	0.9857981503176871	NA
EE5A10S1	Early	chr11	97500000	0.9949035058899953	NA
EE5A10S1	Early	chr11	98000000	1.0694068557936671	NA
EE5A10S1	Early	chr11	98500000	0.9387049128855305	NA
EE5A10S1	Early	chr11	99000000	1.0236067328384102	NA
EE5A10S1	Early	chr11	99500000	1.050845453580108	NA
EE5A10S1	Early	chr11	100000000	1.0097412107206412	NA
EE5A10S1	Early	chr11	100500000	0.942442025189069	NA
EE5A10S1	Early	chr11	101000000	0.9822364977088146	NA
EE5A10S1	Early	chr11	101500000	0.9518132267412543	NA
EE5A10S1	Early	chr11	102000000	1.090708585351733	NA
EE5A10S1	Early	chr11	102500000	0.9158454319818052	NA
EE5A10S1	Early	chr11	103000000	1.052895967721397	NA
EE5A10S1	Early	chr11	103500000	1.0104340683952417	NA
EE5A10S1	Early	chr11	104000000	0.9818756030635629	NA
EE5A10S1	Early	chr11	104500000	1.0482313334943725	NA
EE5A10S1	Early	chr11	105000000	1.0841604358654255	NA
EE5A10S1	Early	chr11	105500000	0.999507939798842	NA
EE5A10S1	Early	chr11	106000000	0.948544072536332	NA
EE5A10S1	Early	chr11	106500000	1.0081898441742339	NA
EE5A10S1	Early	chr11	107000000	1.0446690781179782	NA
EE5A10S1	Early	chr11	107500000	0.988741263186888	NA
EE5A10S1	Early	chr11	108000000	0.9725353017030238	NA
EE5A10S1	Early	chr11	108500000	0.952642989669507	NA
EE5A10S1	Early	chr11	109000000	1.0679638029214105	NA
EE5A10S1	Early	chr11	109500000	0.9738928339674366	NA
EE5A10S1	Early	chr11	110000000	0.9378266469770524	NA
EE5A10S1	Early	chr11	110500000	0.9744076481445978	NA
EE5A10S1	Early	chr11	111000000	0.9771147160531941	NA
EE5A10S1	Early	chr11	111500000	0.8686098624073928	NA
EE5A10S1	Early	chr11	112000000	0.8910124052434982	NA
EE5A10S1	Early	chr11	112500000	0.9493581956651159	NA
EE5A10S1	Early	chr11	113000000	0.9976517769011553	NA
EE5A10S1	Early	chr11	113500000	0.9759321552075455	NA
EE5A10S1	Early	chr11	114000000	0.9450644870095605	NA
EE5A10S1	Early	chr11	114500000	0.8935121099919131	NA
EE5A10S1	Early	chr11	115000000	1.0206768590045225	NA
EE5A10S1	Early	chr11	115500000	0.9799180822376801	NA
EE5A10S1	Early	chr11	116000000	1.00323056059187	NA
EE5A10S1	Early	chr11	116500000	0.9768512008151324	NA
EE5A10S1	Early	chr11	117000000	0.8775881098322955	NA
EE5A10S1	Early	chr11	117500000	1.0136014156705595	NA
EE5A10S1	Early	chr11	118000000	1.0688414272874827	NA
EE5A10S1	Early	chr11	118500000	0.9871165211402694	NA
EE5A10S1	Early	chr11	119000000	0.9504369707930529	NA
EE5A10S1	Early	chr11	119500000	1.0548215327520316	NA
EE5A10S1	Early	chr11	120000000	1.01379878617995	NA
EE5A10S1	Early	chr11	120500000	0.9956610181699423	NA
EE5A10S1	Early	chr11	121000000	1.0224492713617668	NA
EE5A10S1	Early	chr11	121500000	1.0150111501331065	NA
EE5A10S1	Early	chr11	122000000	0.9588586379320679	NA
EE5A10S1	Early	chr11	122500000	1.0728093913445509	NA
EE5A10S1	Early	chr11	123000000	1.0645974458069623	NA
EE5A10S1	Early	chr11	123500000	0.999599436822416	NA
EE5A10S1	Early	chr11	124000000	1.0009550102359142	NA
EE5A10S1	Early	chr11	124500000	1.0225042740924586	NA
EE5A10S1	Early	chr11	125000000	1.030928904675359	NA
EE5A10S1	Early	chr11	125500000	0.9715407396426359	NA
EE5A10S1	Early	chr11	126000000	1.0482734253228556	NA
EE5A10S1	Early	chr11	126500000	0.9608176476723644	NA
EE5A10S1	Early	chr11	127000000	1.0294618110499336	NA
EE5A10S1	Early	chr11	127500000	0.9726388729120522	NA
EE5A10S1	Early	chr11	128000000	0.9557028553693516	NA
EE5A10S1	Early	chr11	128500000	0.9437068043060162	NA
EE5A10S1	Early	chr11	129000000	1.0218508291660784	NA
EE5A10S1	Early	chr11	129500000	1.0199427534336096	NA
EE5A10S1	Early	chr11	130000000	0.933054207314821	NA
EE5A10S1	Early	chr11	130500000	1.0824320597439985	NA
EE5A10S1	Early	chr11	131000000	0.9328541053329307	NA
EE5A10S1	Early	chr11	131500000	0.998705019235411	NA
EE5A10S1	Early	chr11	132000000	1.009178414005484	NA
EE5A10S1	Early	chr11	132500000	1.050143407019493	NA
EE5A10S1	Early	chr11	133000000	0.9711839060814114	NA
EE5A10S1	Early	chr11	133500000	1.0446173702027	NA
EE5A10S1	Early	chr11	134000000	0.9506495497606414	NA
EE5A10S1	Early	chr11	134500000	0.9658433890910929	NA
EE5A10S1	Early	chr11	135000000	0.9018405811648811	NA
EE5A10S1	Early	chr12	0	0.9692591457067389	NA
EE5A10S1	Early	chr12	500000	0.9673754922810716	NA
EE5A10S1	Early	chr12	1000000	0.9916128493987653	NA
EE5A10S1	Early	chr12	1500000	1.0353415657007161	NA
EE5A10S1	Early	chr12	2000000	1.09047294778024	NA
EE5A10S1	Early	chr12	2500000	0.9856900743647612	NA
EE5A10S1	Early	chr12	3000000	1.082163136913983	NA
EE5A10S1	Early	chr12	3500000	1.03828361977688	NA
EE5A10S1	Early	chr12	4000000	1.013491454191554	NA
EE5A10S1	Early	chr12	4500000	1.0039100683954028	NA
EE5A10S1	Early	chr12	5000000	0.9649260913117373	NA
EE5A10S1	Early	chr12	5500000	1.028114674317991	NA
EE5A10S1	Early	chr12	6000000	1.0737073385755591	NA
EE5A10S1	Early	chr12	6500000	1.0413582977954206	NA
EE5A10S1	Early	chr12	7000000	0.9722773388048296	NA
EE5A10S1	Early	chr12	7500000	0.9377168622059842	NA
EE5A10S1	Early	chr12	8000000	1.0098619883048996	NA
EE5A10S1	Early	chr12	8500000	0.9716599991654015	NA
EE5A10S1	Early	chr12	9000000	1.0198223880758737	NA
EE5A10S1	Early	chr12	9500000	0.8955875263251445	NA
EE5A10S1	Early	chr12	10000000	0.9136583843669445	NA
EE5A10S1	Early	chr12	10500000	1.0023652018649976	NA
EE5A10S1	Early	chr12	11000000	0.950399988402939	NA
EE5A10S1	Early	chr12	11500000	1.0192582010579025	NA
EE5A10S1	Early	chr12	12000000	1.0009650519334161	NA
EE5A10S1	Early	chr12	12500000	0.9268823934768265	NA
EE5A10S1	Early	chr12	13000000	0.9980597869247803	NA
EE5A10S1	Early	chr12	13500000	0.9988521752886876	NA
EE5A10S1	Early	chr12	14000000	0.9581083419294624	NA
EE5A10S1	Early	chr12	14500000	1.0027451966495629	NA
EE5A10S1	Early	chr12	15000000	0.9495704068732532	NA
EE5A10S1	Early	chr12	15500000	0.8789186130965583	NA
EE5A10S1	Early	chr12	16000000	1.084987717244975	NA
EE5A10S1	Early	chr12	16500000	0.9681771753783641	NA
EE5A10S1	Early	chr12	17000000	0.9642675191150563	NA
EE5A10S1	Early	chr12	17500000	0.9619122823928379	NA
EE5A10S1	Early	chr12	18000000	1.1076923657444702	NA
EE5A10S1	Early	chr12	18500000	0.9781700172764541	NA
EE5A10S1	Early	chr12	19000000	1.016425711377213	NA
EE5A10S1	Early	chr12	19500000	1.0077868168472732	NA
EE5A10S1	Early	chr12	20000000	1.0140146892357742	NA
EE5A10S1	Early	chr12	20500000	1.0006007263544547	NA
EE5A10S1	Early	chr12	21000000	1.0422035590383718	NA
EE5A10S1	Early	chr12	21500000	1.0988615478093804	NA
EE5A10S1	Early	chr12	22000000	1.103719650163932	NA
EE5A10S1	Early	chr12	22500000	0.9183117031223957	NA
EE5A10S1	Early	chr12	23000000	0.9800061165567208	NA
EE5A10S1	Early	chr12	23500000	0.9925068230966602	NA
EE5A10S1	Early	chr12	24000000	0.9415197631288945	NA
EE5A10S1	Early	chr12	24500000	1.0606745476836366	NA
EE5A10S1	Early	chr12	25000000	1.0240542561822277	NA
EE5A10S1	Early	chr12	25500000	1.0644181740292737	NA
EE5A10S1	Early	chr12	26000000	1.074030803710761	NA
EE5A10S1	Early	chr12	26500000	1.0135764566334844	NA
EE5A10S1	Early	chr12	27000000	0.953646117523791	NA
EE5A10S1	Early	chr12	27500000	0.9578305573283623	NA
EE5A10S1	Early	chr12	28000000	1.1038493898809734	NA
EE5A10S1	Early	chr12	28500000	1.0190221507852324	NA
EE5A10S1	Early	chr12	29000000	1.0198421632475454	NA
EE5A10S1	Early	chr12	29500000	1.017643884159624	NA
EE5A10S1	Early	chr12	30000000	1.0559104270607398	NA
EE5A10S1	Early	chr12	30500000	0.9579082773043746	NA
EE5A10S1	Early	chr12	31000000	1.0759747697587485	NA
EE5A10S1	Early	chr12	31500000	0.958163760490087	NA
EE5A10S1	Early	chr12	32000000	1.01359528466513	NA
EE5A10S1	Early	chr12	32500000	1.044163403149871	NA
EE5A10S1	Early	chr12	33000000	1.021351479891192	NA
EE5A10S1	Early	chr12	33500000	0.9659401271034401	NA
EE5A10S1	Early	chr12	34000000	1.0788546009714612	NA
EE5A10S1	Early	chr12	34500000	1.0073807000207646	NA
EE5A10S1	Early	chr12	37000000	1.051685102747324	NA
EE5A10S1	Early	chr12	37500000	1.0085523487185433	NA
EE5A10S1	Early	chr12	38000000	0.9931330074823734	NA
EE5A10S1	Early	chr12	38500000	1.0929376289371455	NA
EE5A10S1	Early	chr12	39000000	1.0384672502952603	NA
EE5A10S1	Early	chr12	39500000	0.9721345049788288	NA
EE5A10S1	Early	chr12	40000000	1.017876529011229	NA
EE5A10S1	Early	chr12	40500000	1.0424411709288555	NA
EE5A10S1	Early	chr12	41000000	0.9976781803596484	NA
EE5A10S1	Early	chr12	41500000	1.037610336245177	NA
EE5A10S1	Early	chr12	42000000	1.0686147706365743	NA
EE5A10S1	Early	chr12	42500000	1.0960248010437101	NA
EE5A10S1	Early	chr12	43000000	1.037212344233508	NA
EE5A10S1	Early	chr12	43500000	0.9780865883152308	NA
EE5A10S1	Early	chr12	44000000	1.0530887976586085	NA
EE5A10S1	Early	chr12	44500000	1.0832793994798209	NA
EE5A10S1	Early	chr12	45000000	0.9897020305359504	NA
EE5A10S1	Early	chr12	45500000	0.9542261423662385	NA
EE5A10S1	Early	chr12	46000000	0.977422895466536	NA
EE5A10S1	Early	chr12	46500000	1.0528610166053125	NA
EE5A10S1	Early	chr12	47000000	0.9714328894852737	NA
EE5A10S1	Early	chr12	47500000	0.9835716995224331	NA
EE5A10S1	Early	chr12	48000000	1.0274474694123321	NA
EE5A10S1	Early	chr12	48500000	0.9774091753696993	NA
EE5A10S1	Early	chr12	49000000	0.9328652321981042	NA
EE5A10S1	Early	chr12	49500000	0.9827367432353953	NA
EE5A10S1	Early	chr12	50000000	1.0210151878001434	NA
EE5A10S1	Early	chr12	50500000	0.9909970194784951	NA
EE5A10S1	Early	chr12	51000000	0.9834887465214912	NA
EE5A10S1	Early	chr12	51500000	0.979111869490086	NA
EE5A10S1	Early	chr12	52000000	0.8970639126139899	NA
EE5A10S1	Early	chr12	52500000	0.9639498646281496	NA
EE5A10S1	Early	chr12	53000000	0.9007674744027951	NA
EE5A10S1	Early	chr12	53500000	0.9614220331105517	NA
EE5A10S1	Early	chr12	54000000	0.9469103161296776	NA
EE5A10S1	Early	chr12	54500000	1.0045436043696152	NA
EE5A10S1	Early	chr12	55000000	0.989038086725677	NA
EE5A10S1	Early	chr12	55500000	1.046281569006072	NA
EE5A10S1	Early	chr12	56000000	1.0401525707113153	NA
EE5A10S1	Early	chr12	56500000	0.8733704337615951	NA
EE5A10S1	Early	chr12	57000000	0.9615862415910155	NA
EE5A10S1	Early	chr12	57500000	0.9159818086333285	NA
EE5A10S1	Early	chr12	58000000	0.9162081070576148	NA
EE5A10S1	Early	chr12	58500000	1.018664398132213	NA
EE5A10S1	Early	chr12	59000000	0.9134871680051919	NA
EE5A10S1	Early	chr12	59500000	0.8968922523181077	NA
EE5A10S1	Early	chr12	60000000	0.9542310076338325	NA
EE5A10S1	Early	chr12	60500000	1.0544659305725628	NA
EE5A10S1	Early	chr12	61000000	0.991994322479387	NA
EE5A10S1	Early	chr12	61500000	1.0553218347025881	NA
EE5A10S1	Early	chr12	62000000	1.0250265889858032	NA
EE5A10S1	Early	chr12	62500000	0.9824797044199747	NA
EE5A10S1	Early	chr12	63000000	1.0421445859162632	NA
EE5A10S1	Early	chr12	63500000	0.989387351375172	NA
EE5A10S1	Early	chr12	64000000	0.9535523042009499	NA
EE5A10S1	Early	chr12	64500000	1.0063258210876291	NA
EE5A10S1	Early	chr12	65000000	0.9423335799214939	NA
EE5A10S1	Early	chr12	65500000	0.9739459332496432	NA
EE5A10S1	Early	chr12	66000000	1.016961163502834	NA
EE5A10S1	Early	chr12	66500000	1.0374805137025895	NA
EE5A10S1	Early	chr12	67000000	1.0256471033713082	NA
EE5A10S1	Early	chr12	67500000	1.0126728232806743	NA
EE5A10S1	Early	chr12	68000000	1.0142446174803736	NA
EE5A10S1	Early	chr12	68500000	1.0467231736735185	NA
EE5A10S1	Early	chr12	69000000	0.9607092253923419	NA
EE5A10S1	Early	chr12	69500000	0.9985110176956713	NA
EE5A10S1	Early	chr12	70000000	0.993594880469433	NA
EE5A10S1	Early	chr12	70500000	0.9590161697296343	NA
EE5A10S1	Early	chr12	71000000	1.083845870489228	NA
EE5A10S1	Early	chr12	71500000	1.0222615355432105	NA
EE5A10S1	Early	chr12	72000000	0.9752391027384156	NA
EE5A10S1	Early	chr12	72500000	1.0135312607408469	NA
EE5A10S1	Early	chr12	73000000	1.057815377308341	NA
EE5A10S1	Early	chr12	73500000	1.002172668639745	NA
EE5A10S1	Early	chr12	74000000	1.0488298086085726	NA
EE5A10S1	Early	chr12	74500000	1.0495214686109047	NA
EE5A10S1	Early	chr12	75000000	1.0116431500483871	NA
EE5A10S1	Early	chr12	75500000	1.036123592529139	NA
EE5A10S1	Early	chr12	76000000	1.0598387158802227	NA
EE5A10S1	Early	chr12	76500000	0.9714931049508765	NA
EE5A10S1	Early	chr12	77000000	1.0608668945238722	NA
EE5A10S1	Early	chr12	77500000	1.008156181796854	NA
EE5A10S1	Early	chr12	78000000	1.003194499629207	NA
EE5A10S1	Early	chr12	78500000	0.9249246246285543	NA
EE5A10S1	Early	chr12	79000000	1.066150771332412	NA
EE5A10S1	Early	chr12	79500000	1.0459883343307184	NA
EE5A10S1	Early	chr12	80000000	0.9741390461993904	NA
EE5A10S1	Early	chr12	80500000	0.9930018180852107	NA
EE5A10S1	Early	chr12	81000000	0.9839226466575244	NA
EE5A10S1	Early	chr12	81500000	1.1087876997082404	NA
EE5A10S1	Early	chr12	82000000	1.0866042843329413	NA
EE5A10S1	Early	chr12	82500000	0.9949868554496938	NA
EE5A10S1	Early	chr12	83000000	0.9800285823457854	NA
EE5A10S1	Early	chr12	83500000	0.9748247744220482	NA
EE5A10S1	Early	chr12	84000000	0.9850896243110281	NA
EE5A10S1	Early	chr12	84500000	0.9527283049955223	NA
EE5A10S1	Early	chr12	85000000	1.0353745785503325	NA
EE5A10S1	Early	chr12	85500000	1.0208153870944279	NA
EE5A10S1	Early	chr12	86000000	0.9998998755641526	NA
EE5A10S1	Early	chr12	86500000	0.9312683638740429	NA
EE5A10S1	Early	chr12	87000000	0.9232150150172735	NA
EE5A10S1	Early	chr12	87500000	1.0730437344235404	NA
EE5A10S1	Early	chr12	88000000	0.9729530922737426	NA
EE5A10S1	Early	chr12	88500000	0.9985512241209756	NA
EE5A10S1	Early	chr12	89000000	0.9958291455023142	NA
EE5A10S1	Early	chr12	89500000	1.0077281580887651	NA
EE5A10S1	Early	chr12	90000000	1.0110244174368674	NA
EE5A10S1	Early	chr12	90500000	1.0173276447675328	NA
EE5A10S1	Early	chr12	91000000	0.9665405885928493	NA
EE5A10S1	Early	chr12	91500000	1.0738062953774015	NA
EE5A10S1	Early	chr12	92000000	1.029716717875063	NA
EE5A10S1	Early	chr12	92500000	1.0191087733110344	NA
EE5A10S1	Early	chr12	93000000	0.8650365759814095	NA
EE5A10S1	Early	chr12	93500000	0.9328315518537942	NA
EE5A10S1	Early	chr12	94000000	1.0084927884747157	NA
EE5A10S1	Early	chr12	94500000	0.9159416223119482	NA
EE5A10S1	Early	chr12	95000000	0.9316483525051936	NA
EE5A10S1	Early	chr12	95500000	1.0038300090562742	NA
EE5A10S1	Early	chr12	96000000	0.9663506010163527	NA
EE5A10S1	Early	chr12	96500000	1.0696103303371287	NA
EE5A10S1	Early	chr12	97000000	1.0264709270598877	NA
EE5A10S1	Early	chr12	97500000	1.0851937527117332	NA
EE5A10S1	Early	chr12	98000000	1.066705513046673	NA
EE5A10S1	Early	chr12	98500000	0.9178842395104082	NA
EE5A10S1	Early	chr12	99000000	1.0357288354648937	NA
EE5A10S1	Early	chr12	99500000	1.0844542631317726	NA
EE5A10S1	Early	chr12	100000000	0.9251330164493027	NA
EE5A10S1	Early	chr12	100500000	1.034017705402291	NA
EE5A10S1	Early	chr12	101000000	0.9488806848541165	NA
EE5A10S1	Early	chr12	101500000	1.0202803285844513	NA
EE5A10S1	Early	chr12	102000000	0.9843158575937773	NA
EE5A10S1	Early	chr12	102500000	0.9828000419724082	NA
EE5A10S1	Early	chr12	103000000	1.0355808775607351	NA
EE5A10S1	Early	chr12	103500000	1.0334296657058075	NA
EE5A10S1	Early	chr12	104000000	1.0006999674659642	NA
EE5A10S1	Early	chr12	104500000	0.9985937295468951	NA
EE5A10S1	Early	chr12	105000000	0.8816624346145281	NA
EE5A10S1	Early	chr12	105500000	1.0117669261696711	NA
EE5A10S1	Early	chr12	106000000	1.056223212009046	NA
EE5A10S1	Early	chr12	106500000	1.074474551362624	NA
EE5A10S1	Early	chr12	107000000	0.9666642692527724	NA
EE5A10S1	Early	chr12	107500000	1.0116109632824042	NA
EE5A10S1	Early	chr12	108000000	0.971104200493739	NA
EE5A10S1	Early	chr12	108500000	1.0220768758463599	NA
EE5A10S1	Early	chr12	109000000	1.0134098852258397	NA
EE5A10S1	Early	chr12	109500000	0.9842392277262533	NA
EE5A10S1	Early	chr12	110000000	1.086874728444868	NA
EE5A10S1	Early	chr12	110500000	1.0430114255114522	NA
EE5A10S1	Early	chr12	111000000	1.0068414031896489	NA
EE5A10S1	Early	chr12	111500000	0.948678355269769	NA
EE5A10S1	Early	chr12	112000000	1.07965418367844	NA
EE5A10S1	Early	chr12	112500000	0.9646590594346673	NA
EE5A10S1	Early	chr12	113000000	0.9785443607335559	NA
EE5A10S1	Early	chr12	113500000	0.9909481619947365	NA
EE5A10S1	Early	chr12	114000000	1.0168597799675227	NA
EE5A10S1	Early	chr12	114500000	1.0528354163534317	NA
EE5A10S1	Early	chr12	115000000	0.9473489524393779	NA
EE5A10S1	Early	chr12	115500000	1.0259619153865605	NA
EE5A10S1	Early	chr12	116000000	0.9243835330103568	NA
EE5A10S1	Early	chr12	116500000	0.9908207672868883	NA
EE5A10S1	Early	chr12	117000000	1.0484615337785845	NA
EE5A10S1	Early	chr12	117500000	0.9995262699912475	NA
EE5A10S1	Early	chr12	118000000	0.9718928109662164	NA
EE5A10S1	Early	chr12	118500000	1.0742167928803756	NA
EE5A10S1	Early	chr12	119000000	1.010128309852605	NA
EE5A10S1	Early	chr12	119500000	0.9680910637130641	NA
EE5A10S1	Early	chr12	120000000	0.9517053604409419	NA
EE5A10S1	Early	chr12	120500000	0.9822797450113077	NA
EE5A10S1	Early	chr12	121000000	0.9960922967982869	NA
EE5A10S1	Early	chr12	121500000	0.9248513890131225	NA
EE5A10S1	Early	chr12	122000000	1.0188453353877218	NA
EE5A10S1	Early	chr12	122500000	0.96154543517706	NA
EE5A10S1	Early	chr12	123000000	0.9654499303428026	NA
EE5A10S1	Early	chr12	123500000	1.1038941166421083	NA
EE5A10S1	Early	chr12	124000000	0.9520498678476292	NA
EE5A10S1	Early	chr12	124500000	1.0289894100212735	NA
EE5A10S1	Early	chr12	125000000	1.0178024244588828	NA
EE5A10S1	Early	chr12	125500000	1.0060608873598578	NA
EE5A10S1	Early	chr12	126000000	1.0274580437070175	NA
EE5A10S1	Early	chr12	126500000	1.0471047407290335	NA
EE5A10S1	Early	chr12	127000000	1.02527149454341	NA
EE5A10S1	Early	chr12	127500000	1.0819055700915012	NA
EE5A10S1	Early	chr12	128000000	1.0263636441257429	NA
EE5A10S1	Early	chr12	128500000	1.0322419399512524	NA
EE5A10S1	Early	chr12	129000000	1.0622000100730742	NA
EE5A10S1	Early	chr12	129500000	1.0022833848264816	NA
EE5A10S1	Early	chr12	130000000	0.9815456113918499	NA
EE5A10S1	Early	chr12	130500000	0.9576948555701381	NA
EE5A10S1	Early	chr12	131000000	0.9342141749596212	NA
EE5A10S1	Early	chr12	131500000	0.9912328709022402	NA
EE5A10S1	Early	chr12	132000000	1.094646140812626	NA
EE5A10S1	Early	chr12	132500000	0.9680095456210266	NA
EE5A10S1	Early	chr12	133000000	1.0841400416135651	NA
EE5A10S1	Early	chr13	16000000	1.0036910710699072	NA
EE5A10S1	Early	chr13	16500000	1.0854920380546305	NA
EE5A10S1	Early	chr13	17000000	1.0378256204337675	NA
EE5A10S1	Early	chr13	17500000	0.8653453876282329	NA
EE5A10S1	Early	chr13	18000000	0.9573254851041215	NA
EE5A10S1	Early	chr13	18500000	1.0069052785412014	NA
EE5A10S1	Early	chr13	19000000	0.993136421075388	NA
EE5A10S1	Early	chr13	19500000	1.0132522568623599	NA
EE5A10S1	Early	chr13	20000000	1.0249714955322244	NA
EE5A10S1	Early	chr13	20500000	0.9675573367412786	NA
EE5A10S1	Early	chr13	21000000	0.9768157808599266	NA
EE5A10S1	Early	chr13	21500000	0.9661701763324879	NA
EE5A10S1	Early	chr13	22000000	0.9572489060091571	NA
EE5A10S1	Early	chr13	22500000	0.9136899889891635	NA
EE5A10S1	Early	chr13	23000000	0.9894145767565166	NA
EE5A10S1	Early	chr13	23500000	1.0189325855413673	NA
EE5A10S1	Early	chr13	24000000	1.0522876220707158	NA
EE5A10S1	Early	chr13	24500000	1.0121327354328362	NA
EE5A10S1	Early	chr13	25000000	0.9595413926101815	NA
EE5A10S1	Early	chr13	25500000	1.0254726984213778	NA
EE5A10S1	Early	chr13	26000000	1.0182756151704113	NA
EE5A10S1	Early	chr13	26500000	0.9641351776507078	NA
EE5A10S1	Early	chr13	27000000	0.9482876112621789	NA
EE5A10S1	Early	chr13	27500000	0.9959424116381801	NA
EE5A10S1	Early	chr13	28000000	0.941516552298161	NA
EE5A10S1	Early	chr13	28500000	1.086118221922998	NA
EE5A10S1	Early	chr13	29000000	0.9414586039047459	NA
EE5A10S1	Early	chr13	29500000	1.0676345922131212	NA
EE5A10S1	Early	chr13	30000000	1.0347659703674716	NA
EE5A10S1	Early	chr13	30500000	0.9508139058587768	NA
EE5A10S1	Early	chr13	31000000	0.9708477595778483	NA
EE5A10S1	Early	chr13	31500000	0.9476644104703036	NA
EE5A10S1	Early	chr13	32000000	1.056184179892266	NA
EE5A10S1	Early	chr13	32500000	1.059557101442103	NA
EE5A10S1	Early	chr13	33000000	0.9862427306228723	NA
EE5A10S1	Early	chr13	33500000	0.9538784297299678	NA
EE5A10S1	Early	chr13	34000000	1.0843168534648164	NA
EE5A10S1	Early	chr13	34500000	0.9878752910229872	NA
EE5A10S1	Early	chr13	35000000	0.9275107245885632	NA
EE5A10S1	Early	chr13	35500000	1.0667440276817233	NA
EE5A10S1	Early	chr13	36000000	1.0796389469416166	NA
EE5A10S1	Early	chr13	36500000	1.0103794178330832	NA
EE5A10S1	Early	chr13	37000000	0.825308849899397	NA
EE5A10S1	Early	chr13	37500000	1.017490047158431	NA
EE5A10S1	Early	chr13	38000000	0.9569117631001195	NA
EE5A10S1	Early	chr13	38500000	0.9978025714859934	NA
EE5A10S1	Early	chr13	39000000	1.054118446876045	NA
EE5A10S1	Early	chr13	39500000	0.9967505586492746	NA
EE5A10S1	Early	chr13	40000000	0.9264162333107887	NA
EE5A10S1	Early	chr13	40500000	0.9718172134426999	NA
EE5A10S1	Early	chr13	41000000	0.9902140330995348	NA
EE5A10S1	Early	chr13	41500000	0.9399942543877	NA
EE5A10S1	Early	chr13	42000000	0.9999042855293492	NA
EE5A10S1	Early	chr13	42500000	1.0723643708453696	NA
EE5A10S1	Early	chr13	43000000	0.9794557521795116	NA
EE5A10S1	Early	chr13	43500000	1.0323449926089308	NA
EE5A10S1	Early	chr13	44000000	1.0005042047992074	NA
EE5A10S1	Early	chr13	44500000	0.9322225896806289	NA
EE5A10S1	Early	chr13	45000000	1.0291439586784157	NA
EE5A10S1	Early	chr13	45500000	1.0130335587221144	NA
EE5A10S1	Early	chr13	46000000	0.8802281213107712	NA
EE5A10S1	Early	chr13	46500000	1.0033917519467133	NA
EE5A10S1	Early	chr13	47000000	0.9403837671193334	NA
EE5A10S1	Early	chr13	47500000	1.0589088709671908	NA
EE5A10S1	Early	chr13	48000000	1.0184334014599545	NA
EE5A10S1	Early	chr13	48500000	0.9930105190287806	NA
EE5A10S1	Early	chr13	49000000	1.0160069553856845	NA
EE5A10S1	Early	chr13	49500000	1.0046303763257496	NA
EE5A10S1	Early	chr13	50000000	0.911159864980403	NA
EE5A10S1	Early	chr13	50500000	0.9488446750736677	NA
EE5A10S1	Early	chr13	51000000	0.9630679604931072	NA
EE5A10S1	Early	chr13	51500000	0.81049530316305	NA
EE5A10S1	Early	chr13	52000000	0.873746786673239	NA
EE5A10S1	Early	chr13	52500000	0.9972965782780079	NA
EE5A10S1	Early	chr13	53000000	0.9955713172619332	NA
EE5A10S1	Early	chr13	53500000	1.0229195521778036	NA
EE5A10S1	Early	chr13	54000000	0.966669930559806	NA
EE5A10S1	Early	chr13	54500000	1.0355006436989722	NA
EE5A10S1	Early	chr13	55000000	0.959706368287106	NA
EE5A10S1	Early	chr13	55500000	0.9723284733927133	NA
EE5A10S1	Early	chr13	56000000	1.1562895153706207	NA
EE5A10S1	Early	chr13	56500000	0.9123771841816488	NA
EE5A10S1	Early	chr13	57000000	0.9738191689636929	NA
EE5A10S1	Early	chr13	57500000	0.9516523043581033	NA
EE5A10S1	Early	chr13	58000000	0.9939776039316012	NA
EE5A10S1	Early	chr13	58500000	1.0854437892617324	NA
EE5A10S1	Early	chr13	59000000	1.0116347442073739	NA
EE5A10S1	Early	chr13	59500000	1.0542570726195115	NA
EE5A10S1	Early	chr13	60000000	0.9935998621071175	NA
EE5A10S1	Early	chr13	60500000	1.0064158242869727	NA
EE5A10S1	Early	chr13	61000000	1.0409010443137916	NA
EE5A10S1	Early	chr13	61500000	1.1372810179786619	NA
EE5A10S1	Early	chr13	62000000	1.0674375860911836	NA
EE5A10S1	Early	chr13	62500000	1.05203490423493	NA
EE5A10S1	Early	chr13	63000000	0.9252797876854872	NA
EE5A10S1	Early	chr13	63500000	1.0081942228027372	NA
EE5A10S1	Early	chr13	64000000	0.9944470582669134	NA
EE5A10S1	Early	chr13	64500000	0.906512045805566	NA
EE5A10S1	Early	chr13	65000000	0.903953807202115	NA
EE5A10S1	Early	chr13	65500000	0.9023529989002466	NA
EE5A10S1	Early	chr13	66000000	0.9933827870523665	NA
EE5A10S1	Early	chr13	66500000	0.9854330708232162	NA
EE5A10S1	Early	chr13	67000000	1.0878969115185464	NA
EE5A10S1	Early	chr13	67500000	1.034046177479482	NA
EE5A10S1	Early	chr13	68000000	1.1135497733296804	NA
EE5A10S1	Early	chr13	68500000	1.0158651368016194	NA
EE5A10S1	Early	chr13	69000000	1.0400991710716503	NA
EE5A10S1	Early	chr13	69500000	1.1041165965592894	NA
EE5A10S1	Early	chr13	70000000	0.994948063553284	NA
EE5A10S1	Early	chr13	70500000	1.0975721475814595	NA
EE5A10S1	Early	chr13	71000000	1.0199542032845164	NA
EE5A10S1	Early	chr13	71500000	1.0790003975169942	NA
EE5A10S1	Early	chr13	72000000	1.0574413777360248	NA
EE5A10S1	Early	chr13	72500000	1.0402769721183938	NA
EE5A10S1	Early	chr13	73000000	1.0268690632155923	NA
EE5A10S1	Early	chr13	73500000	1.0048502897441662	NA
EE5A10S1	Early	chr13	74000000	1.02102090510342	NA
EE5A10S1	Early	chr13	74500000	1.0280777791554645	NA
EE5A10S1	Early	chr13	75000000	0.9633517781224621	NA
EE5A10S1	Early	chr13	75500000	0.9879001692463568	NA
EE5A10S1	Early	chr13	76000000	0.9110238022747861	NA
EE5A10S1	Early	chr13	76500000	1.0157716211988443	NA
EE5A10S1	Early	chr13	77000000	1.0290498537175057	NA
EE5A10S1	Early	chr13	77500000	1.0081619744013977	NA
EE5A10S1	Early	chr13	78000000	1.0287020769121824	NA
EE5A10S1	Early	chr13	78500000	1.0392531373711493	NA
EE5A10S1	Early	chr13	79000000	1.0987539972567035	NA
EE5A10S1	Early	chr13	79500000	1.0689466780079977	NA
EE5A10S1	Early	chr13	80000000	0.9487946637363324	NA
EE5A10S1	Early	chr13	80500000	0.9917562469811922	NA
EE5A10S1	Early	chr13	81000000	1.0068090136455705	NA
EE5A10S1	Early	chr13	81500000	1.0642589228469164	NA
EE5A10S1	Early	chr13	82000000	1.174178216710978	NA
EE5A10S1	Early	chr13	82500000	1.0171165588175093	NA
EE5A10S1	Early	chr13	83000000	0.8905747673620384	NA
EE5A10S1	Early	chr13	83500000	1.0082253819619935	NA
EE5A10S1	Early	chr13	84000000	0.9649122989083517	NA
EE5A10S1	Early	chr13	84500000	0.975847603297656	NA
EE5A10S1	Early	chr13	85000000	0.9311038319190146	NA
EE5A10S1	Early	chr13	85500000	0.9895782515815755	NA
EE5A10S1	Early	chr13	86000000	1.0173706228427726	NA
EE5A10S1	Early	chr13	86500000	1.065059942506561	NA
EE5A10S1	Early	chr13	87000000	0.9635219185789111	NA
EE5A10S1	Early	chr13	87500000	1.0348338931056027	NA
EE5A10S1	Early	chr13	88000000	1.0514973327360266	NA
EE5A10S1	Early	chr13	88500000	1.0201426157024147	NA
EE5A10S1	Early	chr13	89000000	1.0415922520388983	NA
EE5A10S1	Early	chr13	89500000	1.0169524871001285	NA
EE5A10S1	Early	chr13	90000000	1.0044027442560497	NA
EE5A10S1	Early	chr13	90500000	0.9444046042297751	NA
EE5A10S1	Early	chr13	91000000	1.0580271769357563	NA
EE5A10S1	Early	chr13	91500000	1.094895905675887	NA
EE5A10S1	Early	chr13	92000000	0.9342492339007242	NA
EE5A10S1	Early	chr13	92500000	0.8903204403755665	NA
EE5A10S1	Early	chr13	93000000	0.9809486368282384	NA
EE5A10S1	Early	chr13	93500000	0.9224662217385436	NA
EE5A10S1	Early	chr13	94000000	0.9397135159782088	NA
EE5A10S1	Early	chr13	94500000	0.9725310468312841	NA
EE5A10S1	Early	chr13	95000000	1.0036140410699228	NA
EE5A10S1	Early	chr13	95500000	0.8807597689021976	NA
EE5A10S1	Early	chr13	96000000	1.0730989705343559	NA
EE5A10S1	Early	chr13	96500000	0.9619756431009533	NA
EE5A10S1	Early	chr13	97000000	0.8561617367713165	NA
EE5A10S1	Early	chr13	97500000	0.9868338834142895	NA
EE5A10S1	Early	chr13	98000000	0.8593049857010229	NA
EE5A10S1	Early	chr13	98500000	1.0534244154028325	NA
EE5A10S1	Early	chr13	99000000	1.0538625283037582	NA
EE5A10S1	Early	chr13	99500000	0.9350893677874662	NA
EE5A10S1	Early	chr13	100000000	0.9832142168172311	NA
EE5A10S1	Early	chr13	100500000	1.008972209119783	NA
EE5A10S1	Early	chr13	101000000	1.0518968528278962	NA
EE5A10S1	Early	chr13	101500000	0.9941608638344768	NA
EE5A10S1	Early	chr13	102000000	1.0379593555637698	NA
EE5A10S1	Early	chr13	102500000	1.0248132298224708	NA
EE5A10S1	Early	chr13	103000000	1.039174478278443	NA
EE5A10S1	Early	chr13	103500000	1.036956296233355	NA
EE5A10S1	Early	chr13	104000000	1.0974206566287128	NA
EE5A10S1	Early	chr13	104500000	1.0041064239986204	NA
EE5A10S1	Early	chr13	105000000	1.0048373761968246	NA
EE5A10S1	Early	chr13	105500000	1.0232400439039941	NA
EE5A10S1	Early	chr13	106000000	0.9969150346689863	NA
EE5A10S1	Early	chr13	106500000	0.964279393769585	NA
EE5A10S1	Early	chr13	107000000	1.0514357356923343	NA
EE5A10S1	Early	chr13	107500000	1.0420717332036957	NA
EE5A10S1	Early	chr13	108000000	0.9779795180851005	NA
EE5A10S1	Early	chr13	108500000	1.026680438336858	NA
EE5A10S1	Early	chr13	109000000	0.9212907814991114	NA
EE5A10S1	Early	chr13	109500000	0.9421700552248001	NA
EE5A10S1	Early	chr13	110000000	0.857025230945532	NA
EE5A10S1	Early	chr13	110500000	1.0318521884676222	NA
EE5A10S1	Early	chr13	111000000	1.0219191297734374	NA
EE5A10S1	Early	chr13	111500000	1.043269579106196	NA
EE5A10S1	Early	chr13	112000000	1.038777336560043	NA
EE5A10S1	Early	chr13	112500000	1.099498711118633	NA
EE5A10S1	Early	chr13	113000000	0.9817247603136149	NA
EE5A10S1	Early	chr13	113500000	0.9104203884731292	NA
EE5A10S1	Early	chr13	114000000	1.157577118474683	NA
EE5A10S1	Early	chr14	16000000	1.001068771266167	NA
EE5A10S1	Early	chr14	18500000	1	NA
EE5A10S1	Early	chr14	19500000	1.073879087933044	NA
EE5A10S1	Early	chr14	20000000	1.0563587604400293	NA
EE5A10S1	Early	chr14	20500000	0.9952273885525917	NA
EE5A10S1	Early	chr14	21000000	0.9928515301903467	NA
EE5A10S1	Early	chr14	21500000	1.0508415496843706	NA
EE5A10S1	Early	chr14	22000000	1.0362600307669918	NA
EE5A10S1	Early	chr14	22500000	0.933210009144626	NA
EE5A10S1	Early	chr14	23000000	0.9854175729891539	NA
EE5A10S1	Early	chr14	23500000	0.9853187918939043	NA
EE5A10S1	Early	chr14	24000000	0.9341236061032774	NA
EE5A10S1	Early	chr14	24500000	0.9606497586269042	NA
EE5A10S1	Early	chr14	25000000	1.0309830355055063	NA
EE5A10S1	Early	chr14	25500000	1.0758152136436423	NA
EE5A10S1	Early	chr14	26000000	1.0212099527509984	NA
EE5A10S1	Early	chr14	26500000	1.0870547137924298	NA
EE5A10S1	Early	chr14	27000000	1.0952378312456184	NA
EE5A10S1	Early	chr14	27500000	0.9238595823678251	NA
EE5A10S1	Early	chr14	28000000	1.0397021689586354	NA
EE5A10S1	Early	chr14	28500000	1.124816550884936	NA
EE5A10S1	Early	chr14	29000000	1.006515223610321	NA
EE5A10S1	Early	chr14	29500000	1.0704501763583802	NA
EE5A10S1	Early	chr14	30000000	0.9908193111565566	NA
EE5A10S1	Early	chr14	30500000	0.9578567306979517	NA
EE5A10S1	Early	chr14	31000000	1.0214420421919788	NA
EE5A10S1	Early	chr14	31500000	0.9282658239422524	NA
EE5A10S1	Early	chr14	32000000	0.9372038930769502	NA
EE5A10S1	Early	chr14	32500000	0.8991427053210884	NA
EE5A10S1	Early	chr14	33000000	1.0381435285096954	NA
EE5A10S1	Early	chr14	33500000	0.9836594198895247	NA
EE5A10S1	Early	chr14	34000000	1.0255585164056278	NA
EE5A10S1	Early	chr14	34500000	1.0038726123439594	NA
EE5A10S1	Early	chr14	35000000	0.9945647031619298	NA
EE5A10S1	Early	chr14	35500000	0.9652906895840386	NA
EE5A10S1	Early	chr14	36000000	1.0129641017177708	NA
EE5A10S1	Early	chr14	36500000	1.0638822721519177	NA
EE5A10S1	Early	chr14	37000000	0.9787152770727883	NA
EE5A10S1	Early	chr14	37500000	1.038338192537692	NA
EE5A10S1	Early	chr14	38000000	0.8889126964619457	NA
EE5A10S1	Early	chr14	38500000	0.9792580625267087	NA
EE5A10S1	Early	chr14	39000000	0.9157091665443454	NA
EE5A10S1	Early	chr14	39500000	0.9836673666045341	NA
EE5A10S1	Early	chr14	40000000	0.9940148334724042	NA
EE5A10S1	Early	chr14	40500000	1.0119589078362003	NA
EE5A10S1	Early	chr14	41000000	1.08957119673777	NA
EE5A10S1	Early	chr14	41500000	0.9531766995621567	NA
EE5A10S1	Early	chr14	42000000	0.962887087783689	NA
EE5A10S1	Early	chr14	42500000	0.9661492042818554	NA
EE5A10S1	Early	chr14	43000000	0.9746067215317206	NA
EE5A10S1	Early	chr14	43500000	1.0697623950376098	NA
EE5A10S1	Early	chr14	44000000	1.004311017288295	NA
EE5A10S1	Early	chr14	44500000	1.086302674804947	NA
EE5A10S1	Early	chr14	45000000	0.9752343555958316	NA
EE5A10S1	Early	chr14	45500000	1.022956808891736	NA
EE5A10S1	Early	chr14	46000000	0.9943659506707725	NA
EE5A10S1	Early	chr14	46500000	1.0057321444215677	NA
EE5A10S1	Early	chr14	47000000	1.0238909788813255	NA
EE5A10S1	Early	chr14	47500000	1.0175203674706745	NA
EE5A10S1	Early	chr14	48000000	1.047726541492349	NA
EE5A10S1	Early	chr14	48500000	1.0226917929013057	NA
EE5A10S1	Early	chr14	49000000	0.9620174762551109	NA
EE5A10S1	Early	chr14	49500000	1.0932230365198026	NA
EE5A10S1	Early	chr14	50000000	0.9304707670628248	NA
EE5A10S1	Early	chr14	50500000	1.0058812687019325	NA
EE5A10S1	Early	chr14	51000000	1.0821157427462587	NA
EE5A10S1	Early	chr14	51500000	0.9200893746352259	NA
EE5A10S1	Early	chr14	52000000	0.9653416432781103	NA
EE5A10S1	Early	chr14	52500000	1.029925606926402	NA
EE5A10S1	Early	chr14	53000000	0.9097990561953481	NA
EE5A10S1	Early	chr14	53500000	1.0412417070890172	NA
EE5A10S1	Early	chr14	54000000	1.013662366833279	NA
EE5A10S1	Early	chr14	54500000	0.9083446497381606	NA
EE5A10S1	Early	chr14	55000000	1.0116063257906382	NA
EE5A10S1	Early	chr14	55500000	1.0141284175163932	NA
EE5A10S1	Early	chr14	56000000	1.1504324837128523	NA
EE5A10S1	Early	chr14	56500000	1.0411583398754067	NA
EE5A10S1	Early	chr14	57000000	1.0184687035531321	NA
EE5A10S1	Early	chr14	57500000	0.9815645344419398	NA
EE5A10S1	Early	chr14	58000000	1.007215332400463	NA
EE5A10S1	Early	chr14	58500000	0.9284837907073176	NA
EE5A10S1	Early	chr14	59000000	0.9704276044962651	NA
EE5A10S1	Early	chr14	59500000	1.0753492385455292	NA
EE5A10S1	Early	chr14	60000000	0.9618191958685962	NA
EE5A10S1	Early	chr14	60500000	0.942873477650679	NA
EE5A10S1	Early	chr14	61000000	1.0799940907800916	NA
EE5A10S1	Early	chr14	61500000	1.0431967922741088	NA
EE5A10S1	Early	chr14	62000000	1.0204617604809083	NA
EE5A10S1	Early	chr14	62500000	1.0910932588527003	NA
EE5A10S1	Early	chr14	63000000	1.0011013886792806	NA
EE5A10S1	Early	chr14	63500000	1.0947293720619988	NA
EE5A10S1	Early	chr14	64000000	1.0145265736448184	NA
EE5A10S1	Early	chr14	64500000	1.0929129461856113	NA
EE5A10S1	Early	chr14	65000000	1.0203474399218928	NA
EE5A10S1	Early	chr14	65500000	1.031245048600577	NA
EE5A10S1	Early	chr14	66000000	1.0269576603427246	NA
EE5A10S1	Early	chr14	66500000	0.9081089913789553	NA
EE5A10S1	Early	chr14	67000000	1.053910919247739	NA
EE5A10S1	Early	chr14	67500000	1.0042857678444173	NA
EE5A10S1	Early	chr14	68000000	0.9593215791740851	NA
EE5A10S1	Early	chr14	68500000	1.011463775000943	NA
EE5A10S1	Early	chr14	69000000	0.9537203902541129	NA
EE5A10S1	Early	chr14	69500000	1.0151289392416296	NA
EE5A10S1	Early	chr14	70000000	0.919423806377633	NA
EE5A10S1	Early	chr14	70500000	1.027433248769854	NA
EE5A10S1	Early	chr14	71000000	0.9237794095656229	NA
EE5A10S1	Early	chr14	71500000	0.9589364110815476	NA
EE5A10S1	Early	chr14	72000000	1.0127684393757177	NA
EE5A10S1	Early	chr14	72500000	1.0021564928459026	NA
EE5A10S1	Early	chr14	73000000	0.9748568073812646	NA
EE5A10S1	Early	chr14	73500000	0.9674748849462773	NA
EE5A10S1	Early	chr14	74000000	1.009363464626949	NA
EE5A10S1	Early	chr14	74500000	0.8897782018437261	NA
EE5A10S1	Early	chr14	75000000	1.00142254942989	NA
EE5A10S1	Early	chr14	75500000	1.0725941457786166	NA
EE5A10S1	Early	chr14	76000000	0.983983362256468	NA
EE5A10S1	Early	chr14	76500000	1.045740987857989	NA
EE5A10S1	Early	chr14	77000000	1.0265830059442087	NA
EE5A10S1	Early	chr14	77500000	1.0005961537047845	NA
EE5A10S1	Early	chr14	78000000	1.0119295619412438	NA
EE5A10S1	Early	chr14	78500000	1.0162356028599102	NA
EE5A10S1	Early	chr14	79000000	0.9252245262906502	NA
EE5A10S1	Early	chr14	79500000	0.9942450933193252	NA
EE5A10S1	Early	chr14	80000000	1.0087312286323769	NA
EE5A10S1	Early	chr14	80500000	0.9574472020364663	NA
EE5A10S1	Early	chr14	81000000	1.0556042216664376	NA
EE5A10S1	Early	chr14	81500000	1.056525462240312	NA
EE5A10S1	Early	chr14	82000000	0.9769879200779021	NA
EE5A10S1	Early	chr14	82500000	1.008489386865402	NA
EE5A10S1	Early	chr14	83000000	0.8887940537984511	NA
EE5A10S1	Early	chr14	83500000	0.9113327077266261	NA
EE5A10S1	Early	chr14	84000000	1.0091758282785306	NA
EE5A10S1	Early	chr14	84500000	1.015096635763111	NA
EE5A10S1	Early	chr14	85000000	0.9093533809436577	NA
EE5A10S1	Early	chr14	85500000	1.0716082097122708	NA
EE5A10S1	Early	chr14	86000000	1.0512079086103918	NA
EE5A10S1	Early	chr14	86500000	0.9305444116047991	NA
EE5A10S1	Early	chr14	87000000	0.9228440889380899	NA
EE5A10S1	Early	chr14	87500000	0.9924078543719718	NA
EE5A10S1	Early	chr14	88000000	1.0037699882212603	NA
EE5A10S1	Early	chr14	88500000	0.9858773930507148	NA
EE5A10S1	Early	chr14	89000000	1.017204570189666	NA
EE5A10S1	Early	chr14	89500000	1.063701844555449	NA
EE5A10S1	Early	chr14	90000000	0.9964196270291721	NA
EE5A10S1	Early	chr14	90500000	0.9602838441699925	NA
EE5A10S1	Early	chr14	91000000	0.9847322957779033	NA
EE5A10S1	Early	chr14	91500000	0.9827935317579216	NA
EE5A10S1	Early	chr14	92000000	0.8719163376354284	NA
EE5A10S1	Early	chr14	92500000	1.054267072851066	NA
EE5A10S1	Early	chr14	93000000	0.9557538057206114	NA
EE5A10S1	Early	chr14	93500000	1.0082028892344048	NA
EE5A10S1	Early	chr14	94000000	0.9531708054447827	NA
EE5A10S1	Early	chr14	94500000	1.0423409685427218	NA
EE5A10S1	Early	chr14	95000000	1.0374526387932852	NA
EE5A10S1	Early	chr14	95500000	1.0387181062953144	NA
EE5A10S1	Early	chr14	96000000	1.1254239628076272	NA
EE5A10S1	Early	chr14	96500000	1.0172639768708405	NA
EE5A10S1	Early	chr14	97000000	0.9981102968650457	NA
EE5A10S1	Early	chr14	97500000	0.9697239487202133	NA
EE5A10S1	Early	chr14	98000000	0.9577998519719287	NA
EE5A10S1	Early	chr14	98500000	0.9929896045448506	NA
EE5A10S1	Early	chr14	99000000	0.9241348854052429	NA
EE5A10S1	Early	chr14	99500000	0.996708134545421	NA
EE5A10S1	Early	chr14	100000000	0.9734496176807585	NA
EE5A10S1	Early	chr14	100500000	1.0189209508391743	NA
EE5A10S1	Early	chr14	101000000	0.9716900858109302	NA
EE5A10S1	Early	chr14	101500000	0.9567726780986203	NA
EE5A10S1	Early	chr14	102000000	0.9248382264494615	NA
EE5A10S1	Early	chr14	102500000	1.0621073582969445	NA
EE5A10S1	Early	chr14	103000000	0.9623071781792534	NA
EE5A10S1	Early	chr14	103500000	1.0016242032415539	NA
EE5A10S1	Early	chr14	104000000	1.0158536444357302	NA
EE5A10S1	Early	chr14	104500000	1.0463124346247972	NA
EE5A10S1	Early	chr14	105000000	1.027425325093275	NA
EE5A10S1	Early	chr14	105500000	1.0100710188748718	NA
EE5A10S1	Early	chr14	106000000	1.012910280535532	NA
EE5A10S1	Early	chr14	106500000	0.9359727940486682	NA
EE5A10S1	Early	chr15	17000000	1.034499597167991	NA
EE5A10S1	Early	chr15	19500000	1.1842100362261347	NA
EE5A10S1	Early	chr15	20000000	1.0248397441052672	NA
EE5A10S1	Early	chr15	20500000	1.2018199264841232	NA
EE5A10S1	Early	chr15	22000000	0.9429027364998446	NA
EE5A10S1	Early	chr15	22500000	0.945384073186809	NA
EE5A10S1	Early	chr15	23000000	1.1225819582304986	NA
EE5A10S1	Early	chr15	23500000	0.9624278295001855	NA
EE5A10S1	Early	chr15	24000000	1.0763372773620679	NA
EE5A10S1	Early	chr15	24500000	1.001436858469993	NA
EE5A10S1	Early	chr15	25000000	1.0283934884223938	NA
EE5A10S1	Early	chr15	25500000	1.0780482645763425	NA
EE5A10S1	Early	chr15	26000000	1.0325211434873633	NA
EE5A10S1	Early	chr15	26500000	1.0947129698578748	NA
EE5A10S1	Early	chr15	27000000	1.0507485512024803	NA
EE5A10S1	Early	chr15	27500000	1.0395177986419244	NA
EE5A10S1	Early	chr15	28000000	1.091227340290088	NA
EE5A10S1	Early	chr15	28500000	0.8899891162486138	NA
EE5A10S1	Early	chr15	29000000	1.019523911642621	NA
EE5A10S1	Early	chr15	29500000	0.8734275765110923	NA
EE5A10S1	Early	chr15	30000000	0.8017123490507798	NA
EE5A10S1	Early	chr15	30500000	0.9600538182276858	NA
EE5A10S1	Early	chr15	31000000	0.9179730937518007	NA
EE5A10S1	Early	chr15	31500000	1.053664159410166	NA
EE5A10S1	Early	chr15	32000000	0.9600792641265833	NA
EE5A10S1	Early	chr15	32500000	1.0725230809144086	NA
EE5A10S1	Early	chr15	33000000	1.0969991771689436	NA
EE5A10S1	Early	chr15	33500000	1.0120358027502425	NA
EE5A10S1	Early	chr15	34000000	1.010348653978395	NA
EE5A10S1	Early	chr15	34500000	1.0195679513603628	NA
EE5A10S1	Early	chr15	35000000	0.9826851939281183	NA
EE5A10S1	Early	chr15	35500000	1.0949912808040083	NA
EE5A10S1	Early	chr15	36000000	1.0540081501734375	NA
EE5A10S1	Early	chr15	36500000	0.9481819404816599	NA
EE5A10S1	Early	chr15	37000000	1.0129398036428525	NA
EE5A10S1	Early	chr15	37500000	0.9656197731234162	NA
EE5A10S1	Early	chr15	38000000	0.9190772058244038	NA
EE5A10S1	Early	chr15	38500000	0.9213626003741766	NA
EE5A10S1	Early	chr15	39000000	0.9823082205571169	NA
EE5A10S1	Early	chr15	39500000	1.0365943689129424	NA
EE5A10S1	Early	chr15	40000000	1.036778821495736	NA
EE5A10S1	Early	chr15	40500000	0.9771262471518449	NA
EE5A10S1	Early	chr15	41000000	1.008156245919089	NA
EE5A10S1	Early	chr15	41500000	1.0407548590401647	NA
EE5A10S1	Early	chr15	42000000	0.9671763522804999	NA
EE5A10S1	Early	chr15	42500000	0.9703802571744257	NA
EE5A10S1	Early	chr15	43000000	1.0421406957810742	NA
EE5A10S1	Early	chr15	43500000	1.0257120760230984	NA
EE5A10S1	Early	chr15	44000000	1.0788156199358232	NA
EE5A10S1	Early	chr15	44500000	0.9437334383768121	NA
EE5A10S1	Early	chr15	45000000	0.8605656993408836	NA
EE5A10S1	Early	chr15	45500000	1.0275694406067324	NA
EE5A10S1	Early	chr15	46000000	1.0108937701272882	NA
EE5A10S1	Early	chr15	46500000	1.0024284833252637	NA
EE5A10S1	Early	chr15	47000000	1.0759182960212663	NA
EE5A10S1	Early	chr15	47500000	1.0348097582232838	NA
EE5A10S1	Early	chr15	48000000	0.9713592536381963	NA
EE5A10S1	Early	chr15	48500000	0.9704687458899308	NA
EE5A10S1	Early	chr15	49000000	1.1150859423682502	NA
EE5A10S1	Early	chr15	49500000	0.9743143326231607	NA
EE5A10S1	Early	chr15	50000000	1.026482957721949	NA
EE5A10S1	Early	chr15	50500000	1.0630697805771225	NA
EE5A10S1	Early	chr15	51000000	1.0253219063413235	NA
EE5A10S1	Early	chr15	51500000	1.027813855273855	NA
EE5A10S1	Early	chr15	52000000	0.9786009510781056	NA
EE5A10S1	Early	chr15	52500000	1.0022651523081119	NA
EE5A10S1	Early	chr15	53000000	1.0887565098831444	NA
EE5A10S1	Early	chr15	53500000	1.0009195359914496	NA
EE5A10S1	Early	chr15	54000000	0.9897501845523131	NA
EE5A10S1	Early	chr15	54500000	1.0810978907194513	NA
EE5A10S1	Early	chr15	55000000	1.082509195747568	NA
EE5A10S1	Early	chr15	55500000	0.9525081696860276	NA
EE5A10S1	Early	chr15	56000000	0.9924457312631428	NA
EE5A10S1	Early	chr15	56500000	1.0435028446741246	NA
EE5A10S1	Early	chr15	57000000	1.0606946477233072	NA
EE5A10S1	Early	chr15	57500000	1.0025837072958614	NA
EE5A10S1	Early	chr15	58000000	1.0353360999449812	NA
EE5A10S1	Early	chr15	58500000	1.0594841963074608	NA
EE5A10S1	Early	chr15	59000000	1.0088089047598907	NA
EE5A10S1	Early	chr15	59500000	0.9611713748493832	NA
EE5A10S1	Early	chr15	60000000	1.0512488454638134	NA
EE5A10S1	Early	chr15	60500000	1.0647080716285748	NA
EE5A10S1	Early	chr15	61000000	1.05371540291386	NA
EE5A10S1	Early	chr15	61500000	0.9805267836718154	NA
EE5A10S1	Early	chr15	62000000	0.9916890790515472	NA
EE5A10S1	Early	chr15	62500000	0.9816077526956637	NA
EE5A10S1	Early	chr15	63000000	0.9205060045046695	NA
EE5A10S1	Early	chr15	63500000	0.9234981864665329	NA
EE5A10S1	Early	chr15	64000000	0.9228544299227147	NA
EE5A10S1	Early	chr15	64500000	0.9969983378227715	NA
EE5A10S1	Early	chr15	65000000	0.9812237984236338	NA
EE5A10S1	Early	chr15	65500000	1.0109105276383592	NA
EE5A10S1	Early	chr15	66000000	1.0275393747378165	NA
EE5A10S1	Early	chr15	66500000	1.0009327322773374	NA
EE5A10S1	Early	chr15	67000000	0.9887971409330625	NA
EE5A10S1	Early	chr15	67500000	0.9655996440809897	NA
EE5A10S1	Early	chr15	68000000	0.9591386633421605	NA
EE5A10S1	Early	chr15	68500000	1.0512979205850819	NA
EE5A10S1	Early	chr15	69000000	0.9291791658373771	NA
EE5A10S1	Early	chr15	69500000	1.0276992666756803	NA
EE5A10S1	Early	chr15	70000000	1.0595688838113309	NA
EE5A10S1	Early	chr15	70500000	0.9862856596844388	NA
EE5A10S1	Early	chr15	71000000	0.9783564381150299	NA
EE5A10S1	Early	chr15	71500000	1.0496328499554282	NA
EE5A10S1	Early	chr15	72000000	1.0228252514946117	NA
EE5A10S1	Early	chr15	72500000	1.0315559154143492	NA
EE5A10S1	Early	chr15	73000000	1.001801823648729	NA
EE5A10S1	Early	chr15	73500000	1.094798230349967	NA
EE5A10S1	Early	chr15	74000000	0.9641069048448073	NA
EE5A10S1	Early	chr15	74500000	1.010057940884133	NA
EE5A10S1	Early	chr15	75000000	1.0075471304506842	NA
EE5A10S1	Early	chr15	75500000	1.03902750258032	NA
EE5A10S1	Early	chr15	76000000	1.0274082113793317	NA
EE5A10S1	Early	chr15	76500000	1.0823386105115391	NA
EE5A10S1	Early	chr15	77000000	0.8937827515291202	NA
EE5A10S1	Early	chr15	77500000	1.1139082105824503	NA
EE5A10S1	Early	chr15	78000000	1.0450675319591152	NA
EE5A10S1	Early	chr15	78500000	0.8958049265742039	NA
EE5A10S1	Early	chr15	79000000	1.055464070522534	NA
EE5A10S1	Early	chr15	79500000	0.8844533468579829	NA
EE5A10S1	Early	chr15	80000000	0.8764270309505878	NA
EE5A10S1	Early	chr15	80500000	1.0325034515158413	NA
EE5A10S1	Early	chr15	81000000	0.9064309657700267	NA
EE5A10S1	Early	chr15	81500000	0.921427220094469	NA
EE5A10S1	Early	chr15	82000000	0.9125973668013267	NA
EE5A10S1	Early	chr15	82500000	1.0387697970945033	NA
EE5A10S1	Early	chr15	83000000	0.976074944772311	NA
EE5A10S1	Early	chr15	83500000	0.965857988236737	NA
EE5A10S1	Early	chr15	84000000	0.9982125632192366	NA
EE5A10S1	Early	chr15	84500000	1.0300399658818105	NA
EE5A10S1	Early	chr15	85000000	0.8741157894031093	NA
EE5A10S1	Early	chr15	85500000	0.987283015124872	NA
EE5A10S1	Early	chr15	86000000	1.0093464433008923	NA
EE5A10S1	Early	chr15	86500000	1.0464399923457472	NA
EE5A10S1	Early	chr15	87000000	1.0796090044033568	NA
EE5A10S1	Early	chr15	87500000	1.039866608429661	NA
EE5A10S1	Early	chr15	88000000	1.029269247904239	NA
EE5A10S1	Early	chr15	88500000	0.975140410131887	NA
EE5A10S1	Early	chr15	89000000	0.9501854044626119	NA
EE5A10S1	Early	chr15	89500000	0.9854387700863668	NA
EE5A10S1	Early	chr15	90000000	0.9862738602417231	NA
EE5A10S1	Early	chr15	90500000	0.996276901820314	NA
EE5A10S1	Early	chr15	91000000	0.999068127878572	NA
EE5A10S1	Early	chr15	91500000	1.0268900772962728	NA
EE5A10S1	Early	chr15	92000000	1.035135118998932	NA
EE5A10S1	Early	chr15	92500000	1.0495899977741054	NA
EE5A10S1	Early	chr15	93000000	1.0675474402499106	NA
EE5A10S1	Early	chr15	93500000	1.0263494929855113	NA
EE5A10S1	Early	chr15	94000000	1.0603851422857424	NA
EE5A10S1	Early	chr15	94500000	0.9653471362343435	NA
EE5A10S1	Early	chr15	95000000	1.040171449425286	NA
EE5A10S1	Early	chr15	95500000	1.1422533094027643	NA
EE5A10S1	Early	chr15	96000000	0.9567767717929161	NA
EE5A10S1	Early	chr15	96500000	1.0530411711884515	NA
EE5A10S1	Early	chr15	97000000	0.924515253656422	NA
EE5A10S1	Early	chr15	97500000	0.9767965973918656	NA
EE5A10S1	Early	chr15	98000000	1.0587695713692669	NA
EE5A10S1	Early	chr15	98500000	1.0433922391043975	NA
EE5A10S1	Early	chr15	99000000	0.935807707251592	NA
EE5A10S1	Early	chr15	99500000	0.9912549545035019	NA
EE5A10S1	Early	chr15	100000000	0.9717154175838948	NA
EE5A10S1	Early	chr15	100500000	1.016060439070306	NA
EE5A10S1	Early	chr15	101000000	0.994148387362395	NA
EE5A10S1	Early	chr15	101500000	1.0974622300302024	NA
EE5A10S1	Early	chr16	0	1.0363846739309746	NA
EE5A10S1	Early	chr16	500000	1.0638555720450902	NA
EE5A10S1	Early	chr16	1000000	1.0843120104113229	NA
EE5A10S1	Early	chr16	1500000	1.0982467488223702	NA
EE5A10S1	Early	chr16	2000000	1.0119147666530366	NA
EE5A10S1	Early	chr16	2500000	1.0197015109216327	NA
EE5A10S1	Early	chr16	3000000	1.0274965214669083	NA
EE5A10S1	Early	chr16	3500000	1.0319406496374603	NA
EE5A10S1	Early	chr16	4000000	1.0195915875878825	NA
EE5A10S1	Early	chr16	4500000	1.003078328920642	NA
EE5A10S1	Early	chr16	5000000	1.0384427237751979	NA
EE5A10S1	Early	chr16	5500000	1.0745169135822104	NA
EE5A10S1	Early	chr16	6000000	1.0448577069173806	NA
EE5A10S1	Early	chr16	6500000	1.0336080142852329	NA
EE5A10S1	Early	chr16	7000000	1.0530114568130968	NA
EE5A10S1	Early	chr16	7500000	1.084450772715962	NA
EE5A10S1	Early	chr16	8000000	0.9977239776703872	NA
EE5A10S1	Early	chr16	8500000	0.9742477409406105	NA
EE5A10S1	Early	chr16	9000000	1.0798533145458626	NA
EE5A10S1	Early	chr16	9500000	1.0280270009282964	NA
EE5A10S1	Early	chr16	10000000	1.020465116511806	NA
EE5A10S1	Early	chr16	10500000	1.0098997849742604	NA
EE5A10S1	Early	chr16	11000000	0.986582745399682	NA
EE5A10S1	Early	chr16	11500000	1.026969810299297	NA
EE5A10S1	Early	chr16	12000000	0.9743690832717341	NA
EE5A10S1	Early	chr16	12500000	0.9827446958585007	NA
EE5A10S1	Early	chr16	13000000	1.05898293357127	NA
EE5A10S1	Early	chr16	13500000	0.9713422413450881	NA
EE5A10S1	Early	chr16	14000000	1.0992890797687078	NA
EE5A10S1	Early	chr16	14500000	1.1208402386976049	NA
EE5A10S1	Early	chr16	15000000	0.9276235055184823	NA
EE5A10S1	Early	chr16	15500000	1.061060155458732	NA
EE5A10S1	Early	chr16	16000000	1.0491054891400284	NA
EE5A10S1	Early	chr16	16500000	0.9559739713482609	NA
EE5A10S1	Early	chr16	17000000	1.0327048443103606	NA
EE5A10S1	Early	chr16	17500000	1.0806727047076772	NA
EE5A10S1	Early	chr16	18000000	1.0796882085843351	NA
EE5A10S1	Early	chr16	18500000	1.0949438183065625	NA
EE5A10S1	Early	chr16	19000000	0.9916333811448659	NA
EE5A10S1	Early	chr16	19500000	1.0910246896544937	NA
EE5A10S1	Early	chr16	20000000	1.004059592211623	NA
EE5A10S1	Early	chr16	20500000	1.0498739709735525	NA
EE5A10S1	Early	chr16	21000000	1.0337301349761145	NA
EE5A10S1	Early	chr16	21500000	1.0948026772710686	NA
EE5A10S1	Early	chr16	22000000	1.0161689701977186	NA
EE5A10S1	Early	chr16	22500000	1.023232731538356	NA
EE5A10S1	Early	chr16	23000000	0.9916217457366742	NA
EE5A10S1	Early	chr16	23500000	1.050064593317081	NA
EE5A10S1	Early	chr16	24000000	1.0057209807794893	NA
EE5A10S1	Early	chr16	24500000	1.0314370252894076	NA
EE5A10S1	Early	chr16	25000000	0.9308716977606031	NA
EE5A10S1	Early	chr16	25500000	1.0679617077459294	NA
EE5A10S1	Early	chr16	26000000	1.0131846278519308	NA
EE5A10S1	Early	chr16	26500000	1.0203021096729632	NA
EE5A10S1	Early	chr16	27000000	1.035689675610909	NA
EE5A10S1	Early	chr16	27500000	1.0716612413823685	NA
EE5A10S1	Early	chr16	28000000	0.9503381767751378	NA
EE5A10S1	Early	chr16	28500000	0.9427813815316798	NA
EE5A10S1	Early	chr16	29000000	1.0118440641761357	NA
EE5A10S1	Early	chr16	29500000	1.0398175356486559	NA
EE5A10S1	Early	chr16	30000000	0.886165696089662	NA
EE5A10S1	Early	chr16	30500000	1.0684084489469619	NA
EE5A10S1	Early	chr16	31000000	0.9930352331572274	NA
EE5A10S1	Early	chr16	31500000	1.0229443919596	NA
EE5A10S1	Early	chr16	32000000	0.9250503937915711	NA
EE5A10S1	Early	chr16	32500000	1.12778494101793	NA
EE5A10S1	Early	chr16	33000000	0.7839831904962373	NA
EE5A10S1	Early	chr16	33500000	0.8884461713450529	NA
EE5A10S1	Early	chr16	34000000	1.0697466323961184	NA
EE5A10S1	Early	chr16	34500000	0.9547623911370412	NA
EE5A10S1	Early	chr16	35000000	1.0100627502098454	NA
EE5A10S1	Early	chr16	35500000	1.0063053769239168	NA
EE5A10S1	Early	chr16	36000000	0.9651489300999276	NA
EE5A10S1	Early	chr16	46000000	1.0163231642028487	NA
EE5A10S1	Early	chr16	46500000	1.0085217022416562	NA
EE5A10S1	Early	chr16	47000000	1.0094111943119892	NA
EE5A10S1	Early	chr16	47500000	0.986186139038083	NA
EE5A10S1	Early	chr16	48000000	1.0020515544701891	NA
EE5A10S1	Early	chr16	48500000	1.0536642276530148	NA
EE5A10S1	Early	chr16	49000000	0.9826873789521461	NA
EE5A10S1	Early	chr16	49500000	1.017767429074514	NA
EE5A10S1	Early	chr16	50000000	1.0423411227871977	NA
EE5A10S1	Early	chr16	50500000	0.9454234111099911	NA
EE5A10S1	Early	chr16	51000000	0.9078310082768771	NA
EE5A10S1	Early	chr16	51500000	0.9617468904580384	NA
EE5A10S1	Early	chr16	52000000	1.06176005313859	NA
EE5A10S1	Early	chr16	52500000	1.0161406752714504	NA
EE5A10S1	Early	chr16	53000000	0.9853626418563353	NA
EE5A10S1	Early	chr16	53500000	0.9870044738539484	NA
EE5A10S1	Early	chr16	54000000	1.0182813835576219	NA
EE5A10S1	Early	chr16	54500000	1.0233428847865145	NA
EE5A10S1	Early	chr16	55000000	0.9218258755992526	NA
EE5A10S1	Early	chr16	55500000	0.9575299861019003	NA
EE5A10S1	Early	chr16	56000000	0.9999039285380296	NA
EE5A10S1	Early	chr16	56500000	1.0075254860174627	NA
EE5A10S1	Early	chr16	57000000	0.9701096425196365	NA
EE5A10S1	Early	chr16	57500000	1.0967197665154398	NA
EE5A10S1	Early	chr16	58000000	0.9722795109014652	NA
EE5A10S1	Early	chr16	58500000	1.0039086919776776	NA
EE5A10S1	Early	chr16	59000000	1.0434421019563256	NA
EE5A10S1	Early	chr16	59500000	0.9546437465852199	NA
EE5A10S1	Early	chr16	60000000	1.0345918117135313	NA
EE5A10S1	Early	chr16	60500000	1.0036764097183026	NA
EE5A10S1	Early	chr16	61000000	1.0206837010913066	NA
EE5A10S1	Early	chr16	61500000	1.0432905353688748	NA
EE5A10S1	Early	chr16	62000000	1.1231513275801475	NA
EE5A10S1	Early	chr16	62500000	1.1003461958220708	NA
EE5A10S1	Early	chr16	63000000	1.0089356462252443	NA
EE5A10S1	Early	chr16	63500000	1.0119284942635094	NA
EE5A10S1	Early	chr16	64000000	0.7914163544959759	NA
EE5A10S1	Early	chr16	64500000	0.9973400627960096	NA
EE5A10S1	Early	chr16	65000000	1.070260633362912	NA
EE5A10S1	Early	chr16	65500000	1.0885156957633773	NA
EE5A10S1	Early	chr16	66000000	0.9258973332400877	NA
EE5A10S1	Early	chr16	66500000	1.001196297483661	NA
EE5A10S1	Early	chr16	67000000	0.9527130387536852	NA
EE5A10S1	Early	chr16	67500000	1.053371470481898	NA
EE5A10S1	Early	chr16	68000000	0.9623615445579603	NA
EE5A10S1	Early	chr16	68500000	1.0291321242271627	NA
EE5A10S1	Early	chr16	69000000	1.09090071543265	NA
EE5A10S1	Early	chr16	69500000	1.0358188277510507	NA
EE5A10S1	Early	chr16	70000000	1.0411413861740295	NA
EE5A10S1	Early	chr16	70500000	0.9667682388827211	NA
EE5A10S1	Early	chr16	71000000	1.0118223992776705	NA
EE5A10S1	Early	chr16	71500000	0.9916024681821941	NA
EE5A10S1	Early	chr16	72000000	1.0124114790587702	NA
EE5A10S1	Early	chr16	72500000	1.0210556902250274	NA
EE5A10S1	Early	chr16	73000000	0.9900098003181796	NA
EE5A10S1	Early	chr16	73500000	0.9918622074610886	NA
EE5A10S1	Early	chr16	74000000	1.0098653561747695	NA
EE5A10S1	Early	chr16	74500000	1.027913233623203	NA
EE5A10S1	Early	chr16	75000000	0.9978487257432608	NA
EE5A10S1	Early	chr16	75500000	1.0507205474521435	NA
EE5A10S1	Early	chr16	76000000	1.028741162663764	NA
EE5A10S1	Early	chr16	76500000	1.0751204889478645	NA
EE5A10S1	Early	chr16	77000000	1.0531117898794882	NA
EE5A10S1	Early	chr16	77500000	1.0070795773468753	NA
EE5A10S1	Early	chr16	78000000	0.9961671557588545	NA
EE5A10S1	Early	chr16	78500000	1.0632499917981506	NA
EE5A10S1	Early	chr16	79000000	0.9970170184142475	NA
EE5A10S1	Early	chr16	79500000	1.0004701271742629	NA
EE5A10S1	Early	chr16	80000000	0.997979421887233	NA
EE5A10S1	Early	chr16	80500000	1.0108321111218197	NA
EE5A10S1	Early	chr16	81000000	1.0286185512693236	NA
EE5A10S1	Early	chr16	81500000	1.0138620555942714	NA
EE5A10S1	Early	chr16	82000000	1.0590135661961413	NA
EE5A10S1	Early	chr16	82500000	1.0315933758200488	NA
EE5A10S1	Early	chr16	83000000	1.0217361574115593	NA
EE5A10S1	Early	chr16	83500000	0.9928844797040606	NA
EE5A10S1	Early	chr16	84000000	0.99135131509252294	NA
EE5A10S1	Early	chr16	84500000	1.0406183299066343	NA
EE5A10S1	Early	chr16	85000000	1.12481685310707	NA
EE5A10S1	Early	chr16	85500000	1.0728436566641038	NA
EE5A10S1	Early	chr16	86000000	1.0785856527009279	NA
EE5A10S1	Early	chr16	86500000	0.9597016707289676	NA
EE5A10S1	Early	chr16	87000000	0.9837557715987273	NA
EE5A10S1	Early	chr16	87500000	1.076321926066561	NA
EE5A10S1	Early	chr16	88000000	1.0367524898963498	NA
EE5A10S1	Early	chr16	88500000	1.0446825022588722	NA
EE5A10S1	Early	chr16	89000000	1.0371867453108896	NA
EE5A10S1	Early	chr16	89500000	1.1317480412093361	NA
EE5A10S1	Early	chr16	90000000	1.0012170271429013	NA
EE5A10S1	Early	chr17	0	0.9721205751840752	NA
EE5A10S1	Early	chr17	500000	1.0498130619420918	NA
EE5A10S1	Early	chr17	1000000	1.0446531596453261	NA
EE5A10S1	Early	chr17	1500000	1.0063243786278369	NA
EE5A10S1	Early	chr17	2000000	1.0075356152337314	NA
EE5A10S1	Early	chr17	2500000	0.9907011696220692	NA
EE5A10S1	Early	chr17	3000000	1.0083207835314476	NA
EE5A10S1	Early	chr17	3500000	1.03181543643724	NA
EE5A10S1	Early	chr17	4000000	1.0384848167528087	NA
EE5A10S1	Early	chr17	4500000	1.011183538349461	NA
EE5A10S1	Early	chr17	5000000	1.0668240086530851	NA
EE5A10S1	Early	chr17	5500000	1.0115403099938303	NA
EE5A10S1	Early	chr17	6000000	1.0461012773436398	NA
EE5A10S1	Early	chr17	6500000	1.0607853608842643	NA
EE5A10S1	Early	chr17	7000000	1.0403473835404204	NA
EE5A10S1	Early	chr17	7500000	0.979929052246933	NA
EE5A10S1	Early	chr17	8000000	0.9680369978841717	NA
EE5A10S1	Early	chr17	8500000	1.0465735647728993	NA
EE5A10S1	Early	chr17	9000000	1.0505518051509812	NA
EE5A10S1	Early	chr17	9500000	0.9176399177562569	NA
EE5A10S1	Early	chr17	10000000	0.987974457334593	NA
EE5A10S1	Early	chr17	10500000	0.9580827477505345	NA
EE5A10S1	Early	chr17	11000000	1.0323773117433803	NA
EE5A10S1	Early	chr17	11500000	1.034034210670662	NA
EE5A10S1	Early	chr17	12000000	0.8761305928665944	NA
EE5A10S1	Early	chr17	12500000	0.9040170110327613	NA
EE5A10S1	Early	chr17	13000000	1.026986857541428	NA
EE5A10S1	Early	chr17	13500000	0.9901565359858043	NA
EE5A10S1	Early	chr17	14000000	1.0774192722455598	NA
EE5A10S1	Early	chr17	14500000	1.0142255845543722	NA
EE5A10S1	Early	chr17	15000000	1.0730386165362833	NA
EE5A10S1	Early	chr17	15500000	0.932190032218996	NA
EE5A10S1	Early	chr17	16000000	0.988318234374512	NA
EE5A10S1	Early	chr17	16500000	1.0532761615223816	NA
EE5A10S1	Early	chr17	17000000	1.0248796408632845	NA
EE5A10S1	Early	chr17	17500000	0.9971326802549134	NA
EE5A10S1	Early	chr17	18000000	1.0838689397643637	NA
EE5A10S1	Early	chr17	18500000	1.0021373048498072	NA
EE5A10S1	Early	chr17	19000000	1.0198697747203933	NA
EE5A10S1	Early	chr17	19500000	0.9548310420683415	NA
EE5A10S1	Early	chr17	20000000	0.9495109233749535	NA
EE5A10S1	Early	chr17	20500000	0.9485928145684946	NA
EE5A10S1	Early	chr17	21000000	1.0545336000860845	NA
EE5A10S1	Early	chr17	21500000	1.0618131386738354	NA
EE5A10S1	Early	chr17	22000000	1.0603729049646344	NA
EE5A10S1	Early	chr17	22500000	0.997749139097509	NA
EE5A10S1	Early	chr17	26500000	0.9976549443326679	NA
EE5A10S1	Early	chr17	27000000	0.8633248291100113	NA
EE5A10S1	Early	chr17	27500000	0.9807179110613611	NA
EE5A10S1	Early	chr17	28000000	1.0159871799422684	NA
EE5A10S1	Early	chr17	28500000	0.9986377027207987	NA
EE5A10S1	Early	chr17	29000000	1.0741991465014078	NA
EE5A10S1	Early	chr17	29500000	1.1162769627910913	NA
EE5A10S1	Early	chr17	30000000	1.1286612594487355	NA
[truncated: 857,501 more rows]
