# Supplementary material for: High-coverage allele-resolved single-cell DNA methylation profiling reveals cell lineage, X-inactivation state, and replication dynamics
Source: Nat Commun. 2025 Jul 8;16:6273. doi: 10.1038/s41467-025-61589-1 (PMC12234882; doi:10.1038/s41467-025-61589-1)
Supplement: Supplementary file 4 — Source Data [file 41467_2025_61589_MOESM4_ESM.zip › source_data/fig_2f.tsv]

id	nmf1	nmf2	cts_beta_call	ploidy
EE16A10	0.007588202833702173	6.436709102487076e-4	GI Epith.	G1
EE16A11	0.008013249237978887	0	GI Epith.	G1
EE16A12	0.007746274011185869	0	GI Epith.	G1
EE16A2	0.00578363835484439	5.775857102783289e-4	GI Epith.	Doublet
EE16A3	0.008766782179403848	2.673315403640576e-4	GI Epith.	G1
EE16A4	0.007824710275792514	0	GI Epith.	G1
EE16A5	0.007948751125883745	7.574538272189331e-5	GI Epith.	G1
EE16A6	0.00814005130758339	3.503990515155412e-4	GI Epith.	G1
EE16A7	0.008069167194723717	1.879721404731903e-4	GI Epith.	G1
EE16A8	0.008516203784940477	6.230930200301163e-4	GI Epith.	G1
EE16A9	0.008416644265106531	5.398209513918851e-5	GI Epith.	G1
EE16B1	0.008209544405195461	0	GI Epith.	G1
EE16B10	0.00779350259535439	3.295271415961261e-4	GI Epith.	G1
EE16B11	0.007908302549484382	1.6392404629070483e-4	GI Epith.	G1
EE16B12	0.008048828442594184	1.7296651970044548e-4	GI Epith.	G1
EE16B2	0.002896006627726251	0.004831984743902934	Mixed Doublet	Doublet
EE16B4	0.008550346401523048	0	GI Epith.	G1
EE16B5	0.007657611268031392	3.9307198756199533e-4	GI Epith.	G1
EE16B6	0.007840514222317303	0	GI Epith.	G1
EE16B7	0.007602730566395779	4.1905936158853516e-4	GI Epith.	G1
EE16B8	0.008225224807687628	0	GI Epith.	G1
EE16B9	0.008316304768390577	3.757500691897449e-4	GI Epith.	G1
EE16C1	7.876795658906078e-5	0.014556388185654169	Lymphocyte	G1
EE16C11	0	0.013202827246510212	Lymphocyte	G1
EE16C2	0.0027345957505356968	0.004969501315936316	Mixed Doublet	Doublet
EE16C3	2.1459708096053807e-4	0.011650482580546418	Lymphocyte	G1
EE16C4	7.539244386282922e-6	0.012724103887795584	Lymphocyte	G1
EE16C6	0.008323402572508782	0.001014657045422376	GI Epith.	G1
EE16C7	6.437414509271003e-4	0.011640527606696238	Lymphocyte	G1
EE16C8	1.8474720111861975e-4	0.013662144925891177	Lymphocyte	G1
EE16C9	0.007498346803151737	4.421793248551952e-4	GI Epith.	G1
EE16D1	3.286171051325568e-4	0.011791772238654978	Lymphocyte	G1
EE16D10	0.001538565638443514	0.010630297701994293	Lymphocyte	G1
EE16D11	1.639298028252117e-4	0.014227793020563961	Lymphocyte	G1
EE16D2	0	0.013436634313380673	Lymphocyte	G1
EE16D3	0.007808294407656497	7.425530140251848e-4	GI Epith.	G1
EE16D4	0.009025893045477995	3.008857297420061e-4	GI Epith.	G1
EE16D5	3.183370586901199e-4	0.01198057322097936	Lymphocyte	G1
EE16D6	0	0.012923082469366784	Lymphocyte	G1
EE16D7	2.601803114449591e-4	0.01233557958615627	Lymphocyte	G1
EE16D8	2.3016390897399045e-4	0.012266366987367548	Lymphocyte	G1
EE16D9	0.0046447713779752785	0.00807758563943264	Other	G1
EE16E1	0.00786357630971876	0.0013007960515819881	GI Epith.	G1
EE16E10	0.0074008556405147485	0.0010925013071545829	GI Epith.	G1
EE16E12	0.008017789782007111	0.0013580774065562137	GI Epith.	G1
EE16E2	0.004017835015149646	8.458473744642599e-4	GI Epith.	Doublet
EE16E3	0.008427879589463321	0.0011130745065540935	GI Epith.	G1
EE16E4	6.011016030571161e-4	0.01266247922579212	Lymphocyte	G1
EE16E5	0.008128112359593093	0.0011938952586879998	GI Epith.	G1
EE16E6	0.005514941234326876	0.0010709157184091184	GI Epith.	pG2
EE16E7	0	0.013988419955489748	Lymphocyte	G1
EE16E8	0.007744858756660134	0.0016771684443699615	GI Epith.	G1
EE16E9	0.007745018551853248	0.0010692904787678512	GI Epith.	G1
EE16F10	0.008708614445797094	7.244214226809833e-4	GI Epith.	G1
EE16F11	1.744686224878067e-4	0.013607871341918334	Lymphocyte	G1
EE16F12	0.008669613840860851	0.0015518361099426494	GI Epith.	G1
EE16F2	0.0055993298230437175	0.0011027317148489212	GI Epith.	Doublet
EE16F3	0.00832149636408494	0.0010879304440552966	GI Epith.	G1
EE16F7	0.008673697374847321	0.001603979971516082	GI Epith.	G1
EE16F8	0.008166999234426549	0.001344966450376191	GI Epith.	G1
EE16F9	0.008267142944494812	0.0014242935247314728	GI Epith.	G1
EE16G1	0.005498225139128705	6.142882498411996e-4	GI Epith.	Doublet
EE16G10	0.0078880285330385	9.194972597260699e-4	GI Epith.	G1
EE16G11	0.008678278160398218	5.964389811299631e-4	GI Epith.	G1
EE16G2	0	0.013789259210232633	Lymphocyte	G1
EE16G4	2.1801171003737823e-4	0.013584307829516033	Lymphocyte	G1
EE16G5	0.008084386246737317	0.001342848991062998	GI Epith.	G1
EE16G6	0.00792465460958077	7.214638253020594e-4	GI Epith.	G1
EE16G7	0.007974245379680934	0.0011110114703709515	GI Epith.	G1
EE16G8	0.008772397908288038	4.402361939597184e-4	GI Epith.	G1
EE16G9	5.267266216026958e-4	0.012144017613074043	Lymphocyte	G1
EE16H1	0.008086504115278177	6.899964358053201e-4	GI Epith.	G1
EE16H11	0.0081792825014994509	0.0011330418747295505	GI Epith.	G1
EE16H3	0.009165278297718836	9.690036232615474e-4	GI Epith.	G1
EE16H4	0.009192311366738058	0.0011084794078786708	GI Epith.	G1
EE16H5	0.009385173367303571	2.804401795293981e-4	GI Epith.	G1
EE16H6	0.007047615409129407	0.0012079213226811394	GI Epith.	G1
EE16H7	0.00819715111428326	4.1306136470242917e-4	GI Epith.	G1
EE16H8	0.008236395979584725	0.0014716239990397418	GI Epith.	G1
EE16H9	0.008151824034396907	9.007610254115214e-4	GI Epith.	G1
EE17A1	9.913809136547793e-4	0.012875785046560404	Lymphocyte	G1
EE17A10	0.0010054900603724383	0.010568728039457173	Lymphocyte	G1
EE17A11	5.699869618371546e-4	0.0086429790345878	Lymphocyte	Doublet
EE17A12	0.007904854444629919	5.084438002126505e-4	GI Epith.	G1
EE17A3	0.007693556863128437	7.405406717387258e-4	GI Epith.	G1
EE17A4	0.008255310044977746	9.290986419904488e-4	GI Epith.	G1
EE17A5	0.007453171297256175	6.364960807704257e-4	GI Epith.	G1
EE17A6	8.930414067560411e-4	0.011247435087414374	Lymphocyte	G1
EE17A7	0.009286502027457325	2.784013178621319e-4	GI Epith.	G1
EE17A8	0.007751894521391726	5.485862118535125e-4	GI Epith.	G1
EE17A9	0.007774537512932213	6.82101170857227e-4	GI Epith.	G1
EE17B1	0.012434810265499419	0	GI Epith.	G1
EE17B10	0.008187404707704573	9.949863390990052e-4	GI Epith.	G1
EE17B11	0.005913190347594087	0.0010841277938967268	GI Epith.	Doublet
EE17B12	0.008078123440922777	7.613365300217124e-4	GI Epith.	G1
EE17B2	1.8431907052247803e-4	0.013464347361430273	Lymphocyte	G1
EE17B4	0.00769422484839812	0.0011373245706085282	GI Epith.	G1
EE17B5	0.0010716326329592613	0.01063468010953891	Lymphocyte	G1
EE17B6	0.0010814823716220091	0.010534701058876595	Lymphocyte	G1
EE17B8	0.007473789608073388	9.556036115422812e-4	GI Epith.	G1
EE17C1	0.007894407110166373	0.0012852789083242723	GI Epith.	G1
EE17C10	0.007572974806592486	0.0014523932571824073	GI Epith.	G1
EE17C11	0.0030617698680553487	0.004603021883798176	Mixed Doublet	Doublet
EE17C12	0.003964531750429134	0.0058980224948531135	Other	G1
EE17C2	0.008020227080912436	0.0015566056409357142	GI Epith.	G1
EE17C3	0.007426414450468201	7.843210400219177e-4	GI Epith.	G1
EE17C4	0.005623819364995399	9.147485224184249e-4	GI Epith.	Doublet
EE17C5	0.007619209660488688	0.001217632099229651	GI Epith.	G1
EE17C6	0.008289754706290257	7.993404235954657e-4	GI Epith.	G1
EE17C7	0.008770881211998805	0.0014183907199957744	GI Epith.	G1
EE17C8	0.007899896899218455	8.187247188129846e-4	GI Epith.	G1
EE17C9	0.008255680732543359	0.0011429405740261437	GI Epith.	G1
EE17D1	0.008281411772404636	0.0012744231325454826	GI Epith.	G1
EE17D11	0.005239592143516188	0.0010398189234815092	GI Epith.	Doublet
EE17D12	0.00579728341130854	9.92428614374053e-4	GI Epith.	pG2
EE17D3	0	0.012841256689737396	Lymphocyte	G1
EE17D4	0.008546798700299544	0.0010382975753927322	GI Epith.	G1
EE17D5	0.007046191554750524	8.310481065388926e-4	GI Epith.	G1
EE17D6	0.007114906350538046	0.002011161726665666	GI Epith.	G1
EE17D7	2.81883854777602e-4	0.012144767830802974	Lymphocyte	G1
EE17D8	0.00792736344436031	0.001344461315808407	GI Epith.	G1
EE17D9	0.008211681547552942	0.0010404809971566163	GI Epith.	G1
EE17E1	1.996084230229352e-4	0.014135242203371739	Lymphocyte	G1
EE17E10	0.0083859046748941575	5.63239134302846e-4	GI Epith.	G1
EE17E11	0.0029860802266978674	0.005063734881716364	Mixed Doublet	Doublet
EE17E12	1.3829254204212465e-5	0.012648664684008533	Lymphocyte	G1
EE17E2	0.008790907665502647	7.394114282651594e-4	GI Epith.	G1
EE17E3	5.573432551486359e-4	0.014990286726311036	Lymphocyte	G1
EE17E4	0.009530517144679647	5.923047961755583e-4	GI Epith.	G1
EE17E5	0.0020525703407274095	0.009378687277777686	Lymphocyte	G1
EE17E6	2.695518685276765e-4	0.013499009771528117	Lymphocyte	G1
EE17E7	2.4236569966043086e-4	0.01430258825364422	Lymphocyte	G1
EE17E8	1.2857714289323883e-4	0.014825491246016924	Lymphocyte	G1
EE17E9	0	0.013839049746893442	Lymphocyte	G1
EE17F1	1.8253141327299167e-4	0.013075848377933722	Lymphocyte	G1
EE17F10	0.008151328915872212	3.385581612189916e-4	GI Epith.	G1
EE17F11	0.002868149288861738	0.004919408682420358	Mixed Doublet	Doublet
EE17F12	1.410747261295242e-4	0.012739054266480136	Lymphocyte	G1
EE17F2	1.7745946453042816e-4	0.013123274296913285	Lymphocyte	G1
EE17F3	2.250739687970977e-5	0.014106152571185523	Lymphocyte	G1
EE17F4	0.006458772631154945	5.090009209107194e-4	GI Epith.	pG2
EE17F5	9.663815867553863e-5	0.01307666742367552	Lymphocyte	G1
EE17F6	5.812385562691008e-5	0.014588036380743089	Lymphocyte	G1
EE17F7	1.5128556200666815e-5	0.013575006461813621	Lymphocyte	G1
EE17F8	1.1127233741875694e-4	0.01389301130687737	Lymphocyte	G1
EE17F9	7.394195180045472e-4	0.011726361521693988	Lymphocyte	G1
EE17G1	0.008734046686562701	0	GI Epith.	G1
EE17G10	0.008092875207644498	3.783008765285393e-4	GI Epith.	G1
EE17G11	0.006287500102793865	3.6505263922683947e-4	GI Epith.	Doublet
EE17G12	0.008008309865401431	0	GI Epith.	G1
EE17G3	0.008751468481094569	2.5248103355481673e-7	GI Epith.	G1
EE17G4	0.009446496856312787	1.1469253060392567e-5	GI Epith.	G1
EE17G5	0.008565647918635406	2.4040557126261665e-4	GI Epith.	G1
EE17G8	0.008373672291671096	2.202449216472979e-4	GI Epith.	G1
EE17G9	0.008934801533877906	3.257681851042329e-5	GI Epith.	G1
EE17H1	0.010888949896277622	4.06475610425316e-4	GI Epith.	G1
EE17H11	0.006252815957720528	2.800978897139083e-4	GI Epith.	Doublet
EE17H12	0.009151076485904526	0	GI Epith.	G1
EE17H2	0.004773678537652769	6.888184024121055e-4	GI Epith.	Doublet
EE17H3	0.009049326722277254	6.296969443824507e-5	GI Epith.	G1
EE17H6	0.00825873087094717	7.642693988687934e-4	GI Epith.	G1
EE17H7	0.010308329442541505	5.0405768990626835e-5	GI Epith.	G1
EE17H8	0.009168322264148357	3.1539920022278844e-4	GI Epith.	G1
EE17H9	0.008715082944279504	7.377536857353667e-4	GI Epith.	G1
