# Supplementary material for: High-coverage allele-resolved single-cell DNA methylation profiling reveals cell lineage, X-inactivation state, and replication dynamics
Source: Nat Commun. 2025 Jul 8;16:6273. doi: 10.1038/s41467-025-61589-1 (PMC12234882; doi:10.1038/s41467-025-61589-1)
Supplement: Supplementary file 4 — Source Data [file 41467_2025_61589_MOESM4_ESM.zip › source_data/fig_2b.tsv]

cell_id	cell_type_call	location	promoter_id	symbol	highlight	cgi	mean_beta
EE16A10	GI Epith.	Proximal SI	100036520	Gata5os	FALSE	FALSE	NA
EE16A10	GI Epith.	Proximal SI	100126226	Krt83	FALSE	FALSE	NA
EE16A10	GI Epith.	Proximal SI	100141474	4933428G20Rik	FALSE	TRUE	0.026046875
EE16A10	GI Epith.	Proximal SI	100503565	Gm9926	FALSE	FALSE	0
EE16A10	GI Epith.	Proximal SI	100504717	Gm12709	FALSE	FALSE	NA
EE16A10	GI Epith.	Proximal SI	100885826	Mir5615-2	FALSE	FALSE	0
EE16A10	GI Epith.	Proximal SI	100993	NA	FALSE	FALSE	0.4
EE16A10	GI Epith.	Proximal SI	101602	AI467606	FALSE	FALSE	NA
EE16A10	GI Epith.	Proximal SI	102465700	Mir7214	FALSE	FALSE	0.07407407407407407
EE16A10	GI Epith.	Proximal SI	102465899	Mir8110	FALSE	FALSE	0.09375
EE16A10	GI Epith.	Proximal SI	102465901	Mir8113	FALSE	FALSE	NA
EE16A10	GI Epith.	Proximal SI	102640597	Gm29571	FALSE	FALSE	0.75
EE16A10	GI Epith.	Proximal SI	105242657	Hoxaas2	FALSE	FALSE	0.96
EE16A10	GI Epith.	Proximal SI	11657	Alb	FALSE	FALSE	0.2857142857142857
EE16A10	GI Epith.	Proximal SI	12398	Cbfa2t3	FALSE	FALSE	0.5833333333333334
EE16A10	GI Epith.	Proximal SI	12500	Cd3d	TRUE	FALSE	0.375
EE16A10	GI Epith.	Proximal SI	12501	Cd3e	FALSE	FALSE	0.5667
EE16A10	GI Epith.	Proximal SI	12502	Cd3g	FALSE	FALSE	0.42857142857142855
EE16A10	GI Epith.	Proximal SI	12503	Cd247	FALSE	FALSE	0.625
EE16A10	GI Epith.	Proximal SI	12515	Cd69	TRUE	FALSE	1
EE16A10	GI Epith.	Proximal SI	12516	Cd7	FALSE	FALSE	0.7
EE16A10	GI Epith.	Proximal SI	12776	Ccr8	FALSE	FALSE	0.45454545454545453
EE16A10	GI Epith.	Proximal SI	13112	Cyp3a11	TRUE	FALSE	0
EE16A10	GI Epith.	Proximal SI	14103	Fasl	FALSE	FALSE	0.8333333333333334
EE16A10	GI Epith.	Proximal SI	14724	Gp1bb	FALSE	FALSE	0.8997317073170732
EE16A10	GI Epith.	Proximal SI	14916	Guca2b	FALSE	FALSE	NA
EE16A10	GI Epith.	Proximal SI	14917	Gucy2c	FALSE	FALSE	0
EE16A10	GI Epith.	Proximal SI	15402	Hoxa5	FALSE	TRUE	0.01818181818181818
EE16A10	GI Epith.	Proximal SI	16336	Insl3	FALSE	TRUE	NA
EE16A10	GI Epith.	Proximal SI	16428	Itk	FALSE	FALSE	0.8461538461538461
EE16A10	GI Epith.	Proximal SI	17060	Blnk	TRUE	FALSE	NA
EE16A10	GI Epith.	Proximal SI	17831	Muc2	FALSE	FALSE	NA
EE16A10	GI Epith.	Proximal SI	18613	Pecam1	TRUE	FALSE	0.7692307692307693
EE16A10	GI Epith.	Proximal SI	20231	Nkx1-2	TRUE	TRUE	NA
EE16A10	GI Epith.	Proximal SI	20346	Sema3a	FALSE	FALSE	0
EE16A10	GI Epith.	Proximal SI	207495	Baiap2l2	FALSE	FALSE	0.14705882352941177
EE16A10	GI Epith.	Proximal SI	210757	Themis	FALSE	FALSE	1
EE16A10	GI Epith.	Proximal SI	212712	Satb2	TRUE	FALSE	0
EE16A10	GI Epith.	Proximal SI	21401	Tcea3	FALSE	FALSE	0.38461538461538464
EE16A10	GI Epith.	Proximal SI	21405	Hnf1a	FALSE	FALSE	0
EE16A10	GI Epith.	Proximal SI	217353	Tmc6	FALSE	TRUE	0.5287241379310345
EE16A10	GI Epith.	Proximal SI	22349	Vil1	TRUE	FALSE	NA
EE16A10	GI Epith.	Proximal SI	227231	Cps1	FALSE	FALSE	NA
EE16A10	GI Epith.	Proximal SI	230806	Crybg2	FALSE	FALSE	0.3494516129032258
EE16A10	GI Epith.	Proximal SI	230828	Il22ra1	FALSE	FALSE	0.38461538461538464
EE16A10	GI Epith.	Proximal SI	234836	Il17c	FALSE	FALSE	0.3333333333333333
EE16A10	GI Epith.	Proximal SI	237636	Npc1l1	FALSE	FALSE	0.6666666666666666
EE16A10	GI Epith.	Proximal SI	246747	Adig	FALSE	FALSE	0.23076923076923078
EE16A10	GI Epith.	Proximal SI	26565	Pla2g10	FALSE	FALSE	0.03571428571428571
EE16A10	GI Epith.	Proximal SI	26878	B3galt2	FALSE	FALSE	0.3888888888888889
EE16A10	GI Epith.	Proximal SI	271944	C2cd4d	FALSE	FALSE	0.23076923076923078
EE16A10	GI Epith.	Proximal SI	27409	Abcg5	TRUE	FALSE	0.8571428571428571
EE16A10	GI Epith.	Proximal SI	280287	Kiss1	FALSE	FALSE	0.5416666666666666
EE16A10	GI Epith.	Proximal SI	320626	9230105E05Rik	FALSE	FALSE	0.16666666666666666
EE16A10	GI Epith.	Proximal SI	387173	Mir155	FALSE	FALSE	0.6
EE16A10	GI Epith.	Proximal SI	387189	Mir194-1	FALSE	FALSE	0
EE16A10	GI Epith.	Proximal SI	387211	Mir215	FALSE	FALSE	0
EE16A10	GI Epith.	Proximal SI	432552	Garin3	FALSE	FALSE	0.5423076923076923
EE16A10	GI Epith.	Proximal SI	434246	Trim72	FALSE	FALSE	0.6666666666666666
EE16A10	GI Epith.	Proximal SI	50935	St6galnac6	FALSE	FALSE	NA
EE16A10	GI Epith.	Proximal SI	54397	Ppt2	FALSE	FALSE	NA
EE16A10	GI Epith.	Proximal SI	57814	Kcne4	FALSE	FALSE	NA
EE16A10	GI Epith.	Proximal SI	60363	Cldn15	FALSE	FALSE	0
EE16A10	GI Epith.	Proximal SI	64292	Ptges	FALSE	FALSE	0.5518333333333333
EE16A10	GI Epith.	Proximal SI	66835	Snord123	FALSE	FALSE	0
EE16A10	GI Epith.	Proximal SI	67169	Nradd	FALSE	FALSE	NA
EE16A10	GI Epith.	Proximal SI	67509	Saysd1	FALSE	FALSE	0.7375
EE16A10	GI Epith.	Proximal SI	67765	5830432E09Rik	FALSE	FALSE	NA
EE16A10	GI Epith.	Proximal SI	68338	Golt1a	FALSE	FALSE	0.5416666666666666
EE16A10	GI Epith.	Proximal SI	69826	Ms4a10	FALSE	FALSE	0.6944444444444444
EE16A10	GI Epith.	Proximal SI	69857	1810053B23Rik	FALSE	FALSE	0.14285714285714285
EE16A10	GI Epith.	Proximal SI	70101	Cyp4f16	FALSE	FALSE	NA
EE16A10	GI Epith.	Proximal SI	70730	6330409D20Rik	FALSE	TRUE	0
EE16A10	GI Epith.	Proximal SI	71038	4933401H06Rik	FALSE	FALSE	0
EE16A10	GI Epith.	Proximal SI	71281	Apobec4	FALSE	FALSE	1
EE16A10	GI Epith.	Proximal SI	71321	4933440J02Rik	FALSE	FALSE	0.44
EE16A10	GI Epith.	Proximal SI	723865	Mir429	FALSE	FALSE	0
EE16A10	GI Epith.	Proximal SI	73660	Cabp4	FALSE	FALSE	0.8571428571428571
EE16A10	GI Epith.	Proximal SI	73813	Fam83e	FALSE	FALSE	0.012807692307692308
EE16A10	GI Epith.	Proximal SI	74127	Krt80	FALSE	FALSE	0.4
EE16A10	GI Epith.	Proximal SI	74490	Mamstr	FALSE	TRUE	NA
EE16A10	GI Epith.	Proximal SI	78334	Cdk19	FALSE	FALSE	NA
EE16A10	GI Epith.	Proximal SI	78457	1700054A03Rik	FALSE	FALSE	0.25
EE16A10	GI Epith.	Proximal SI	791074	Mir802	FALSE	FALSE	NA
EE16A10	GI Epith.	Proximal SI	80901	Cxcr6	FALSE	FALSE	0.8
EE16A10	GI Epith.	Proximal SI	94176	Dock2	FALSE	FALSE	0.8125
EE16A11	GI Epith.	Proximal SI	100036520	Gata5os	FALSE	FALSE	0.8333333333333334
EE16A11	GI Epith.	Proximal SI	100126226	Krt83	FALSE	FALSE	0.0625
EE16A11	GI Epith.	Proximal SI	100141474	4933428G20Rik	FALSE	TRUE	0.04956896551724138
EE16A11	GI Epith.	Proximal SI	100503565	Gm9926	FALSE	FALSE	NA
EE16A11	GI Epith.	Proximal SI	100504717	Gm12709	FALSE	FALSE	0.625
EE16A11	GI Epith.	Proximal SI	100885826	Mir5615-2	FALSE	FALSE	0.16666666666666666
EE16A11	GI Epith.	Proximal SI	100993	NA	FALSE	FALSE	0.26666666666666666
EE16A11	GI Epith.	Proximal SI	101602	AI467606	FALSE	FALSE	0.6
EE16A11	GI Epith.	Proximal SI	102465700	Mir7214	FALSE	FALSE	0.21052631578947367
EE16A11	GI Epith.	Proximal SI	102465899	Mir8110	FALSE	FALSE	NA
EE16A11	GI Epith.	Proximal SI	102465901	Mir8113	FALSE	FALSE	0.6666666666666666
EE16A11	GI Epith.	Proximal SI	102640597	Gm29571	FALSE	FALSE	0.7
EE16A11	GI Epith.	Proximal SI	105242657	Hoxaas2	FALSE	FALSE	0.9615384615384616
EE16A11	GI Epith.	Proximal SI	11657	Alb	FALSE	FALSE	0.6666666666666666
EE16A11	GI Epith.	Proximal SI	12398	Cbfa2t3	FALSE	FALSE	NA
EE16A11	GI Epith.	Proximal SI	12500	Cd3d	TRUE	FALSE	0.13333333333333333
EE16A11	GI Epith.	Proximal SI	12501	Cd3e	FALSE	FALSE	0.6
EE16A11	GI Epith.	Proximal SI	12502	Cd3g	FALSE	FALSE	0.13333333333333333
EE16A11	GI Epith.	Proximal SI	12503	Cd247	FALSE	FALSE	0.8888888888888888
EE16A11	GI Epith.	Proximal SI	12515	Cd69	TRUE	FALSE	NA
EE16A11	GI Epith.	Proximal SI	12516	Cd7	FALSE	FALSE	0.6666666666666666
EE16A11	GI Epith.	Proximal SI	12776	Ccr8	FALSE	FALSE	0.85
EE16A11	GI Epith.	Proximal SI	13112	Cyp3a11	TRUE	FALSE	NA
EE16A11	GI Epith.	Proximal SI	14103	Fasl	FALSE	FALSE	NA
EE16A11	GI Epith.	Proximal SI	14724	Gp1bb	FALSE	FALSE	0.8939545454545454
EE16A11	GI Epith.	Proximal SI	14916	Guca2b	FALSE	FALSE	0.6153846153846154
EE16A11	GI Epith.	Proximal SI	14917	Gucy2c	FALSE	FALSE	0
EE16A11	GI Epith.	Proximal SI	15402	Hoxa5	FALSE	TRUE	NA
EE16A11	GI Epith.	Proximal SI	16336	Insl3	FALSE	TRUE	NA
EE16A11	GI Epith.	Proximal SI	16428	Itk	FALSE	FALSE	0.47614285714285715
EE16A11	GI Epith.	Proximal SI	17060	Blnk	TRUE	FALSE	0
EE16A11	GI Epith.	Proximal SI	17831	Muc2	FALSE	FALSE	0.25
EE16A11	GI Epith.	Proximal SI	18613	Pecam1	TRUE	FALSE	NA
EE16A11	GI Epith.	Proximal SI	20231	Nkx1-2	TRUE	TRUE	NA
EE16A11	GI Epith.	Proximal SI	20346	Sema3a	FALSE	FALSE	0.3333333333333333
EE16A11	GI Epith.	Proximal SI	207495	Baiap2l2	FALSE	FALSE	0.16
EE16A11	GI Epith.	Proximal SI	210757	Themis	FALSE	FALSE	0
EE16A11	GI Epith.	Proximal SI	212712	Satb2	TRUE	FALSE	0
EE16A11	GI Epith.	Proximal SI	21401	Tcea3	FALSE	FALSE	0.6206896551724138
EE16A11	GI Epith.	Proximal SI	21405	Hnf1a	FALSE	FALSE	0.13333333333333333
EE16A11	GI Epith.	Proximal SI	217353	Tmc6	FALSE	TRUE	0.4482758620689655
EE16A11	GI Epith.	Proximal SI	22349	Vil1	TRUE	FALSE	0.058823529411764705
EE16A11	GI Epith.	Proximal SI	227231	Cps1	FALSE	FALSE	NA
EE16A11	GI Epith.	Proximal SI	230806	Crybg2	FALSE	FALSE	0.08823529411764706
EE16A11	GI Epith.	Proximal SI	230828	Il22ra1	FALSE	FALSE	0.506578947368421
EE16A11	GI Epith.	Proximal SI	234836	Il17c	FALSE	FALSE	0.5384615384615384
EE16A11	GI Epith.	Proximal SI	237636	Npc1l1	FALSE	FALSE	0.5833333333333334
EE16A11	GI Epith.	Proximal SI	246747	Adig	FALSE	FALSE	NA
EE16A11	GI Epith.	Proximal SI	26565	Pla2g10	FALSE	FALSE	0.16666666666666666
EE16A11	GI Epith.	Proximal SI	26878	B3galt2	FALSE	FALSE	NA
EE16A11	GI Epith.	Proximal SI	271944	C2cd4d	FALSE	FALSE	0.2727272727272727
EE16A11	GI Epith.	Proximal SI	27409	Abcg5	TRUE	FALSE	0.7777777777777778
EE16A11	GI Epith.	Proximal SI	280287	Kiss1	FALSE	FALSE	0.15
EE16A11	GI Epith.	Proximal SI	320626	9230105E05Rik	FALSE	FALSE	0
EE16A11	GI Epith.	Proximal SI	387173	Mir155	FALSE	FALSE	NA
EE16A11	GI Epith.	Proximal SI	387189	Mir194-1	FALSE	FALSE	0
EE16A11	GI Epith.	Proximal SI	387211	Mir215	FALSE	FALSE	0
EE16A11	GI Epith.	Proximal SI	432552	Garin3	FALSE	FALSE	0.5
EE16A11	GI Epith.	Proximal SI	434246	Trim72	FALSE	FALSE	0.5
EE16A11	GI Epith.	Proximal SI	50935	St6galnac6	FALSE	FALSE	0
EE16A11	GI Epith.	Proximal SI	54397	Ppt2	FALSE	FALSE	0.11645
EE16A11	GI Epith.	Proximal SI	57814	Kcne4	FALSE	FALSE	0
EE16A11	GI Epith.	Proximal SI	60363	Cldn15	FALSE	FALSE	0.175
EE16A11	GI Epith.	Proximal SI	64292	Ptges	FALSE	FALSE	0.8269230769230769
EE16A11	GI Epith.	Proximal SI	66835	Snord123	FALSE	FALSE	0
EE16A11	GI Epith.	Proximal SI	67169	Nradd	FALSE	FALSE	0.22221212121212122
EE16A11	GI Epith.	Proximal SI	67509	Saysd1	FALSE	FALSE	0.125
EE16A11	GI Epith.	Proximal SI	67765	5830432E09Rik	FALSE	FALSE	0.7727272727272727
EE16A11	GI Epith.	Proximal SI	68338	Golt1a	FALSE	FALSE	0.15
EE16A11	GI Epith.	Proximal SI	69826	Ms4a10	FALSE	FALSE	0.6666666666666666
EE16A11	GI Epith.	Proximal SI	69857	1810053B23Rik	FALSE	FALSE	0.4073333333333333
EE16A11	GI Epith.	Proximal SI	70101	Cyp4f16	FALSE	FALSE	1
EE16A11	GI Epith.	Proximal SI	70730	6330409D20Rik	FALSE	TRUE	0
EE16A11	GI Epith.	Proximal SI	71038	4933401H06Rik	FALSE	FALSE	0
EE16A11	GI Epith.	Proximal SI	71281	Apobec4	FALSE	FALSE	NA
EE16A11	GI Epith.	Proximal SI	71321	4933440J02Rik	FALSE	FALSE	NA
EE16A11	GI Epith.	Proximal SI	723865	Mir429	FALSE	FALSE	0
EE16A11	GI Epith.	Proximal SI	73660	Cabp4	FALSE	FALSE	0.7395625
EE16A11	GI Epith.	Proximal SI	73813	Fam83e	FALSE	FALSE	0.058823529411764705
EE16A11	GI Epith.	Proximal SI	74127	Krt80	FALSE	FALSE	0.4429
EE16A11	GI Epith.	Proximal SI	74490	Mamstr	FALSE	TRUE	0.43478260869565216
EE16A11	GI Epith.	Proximal SI	78334	Cdk19	FALSE	FALSE	0.18181818181818182
EE16A11	GI Epith.	Proximal SI	78457	1700054A03Rik	FALSE	FALSE	0.46153846153846156
EE16A11	GI Epith.	Proximal SI	791074	Mir802	FALSE	FALSE	0.3352941176470588
EE16A11	GI Epith.	Proximal SI	80901	Cxcr6	FALSE	FALSE	0.8571428571428571
EE16A11	GI Epith.	Proximal SI	94176	Dock2	FALSE	FALSE	NA
EE16A12	GI Epith.	Proximal SI	100036520	Gata5os	FALSE	FALSE	0.6
EE16A12	GI Epith.	Proximal SI	100126226	Krt83	FALSE	FALSE	0
EE16A12	GI Epith.	Proximal SI	100141474	4933428G20Rik	FALSE	TRUE	0.05714285714285714
EE16A12	GI Epith.	Proximal SI	100503565	Gm9926	FALSE	FALSE	0
EE16A12	GI Epith.	Proximal SI	100504717	Gm12709	FALSE	FALSE	0.5714285714285714
EE16A12	GI Epith.	Proximal SI	100885826	Mir5615-2	FALSE	FALSE	0.2647058823529412
EE16A12	GI Epith.	Proximal SI	100993	NA	FALSE	FALSE	0.4375
EE16A12	GI Epith.	Proximal SI	101602	AI467606	FALSE	FALSE	0.7777777777777778
EE16A12	GI Epith.	Proximal SI	102465700	Mir7214	FALSE	FALSE	0.3448275862068966
EE16A12	GI Epith.	Proximal SI	102465899	Mir8110	FALSE	FALSE	0.16666666666666666
EE16A12	GI Epith.	Proximal SI	102465901	Mir8113	FALSE	FALSE	0.5333
EE16A12	GI Epith.	Proximal SI	102640597	Gm29571	FALSE	FALSE	0.65
EE16A12	GI Epith.	Proximal SI	105242657	Hoxaas2	FALSE	FALSE	0.9305555555555556
EE16A12	GI Epith.	Proximal SI	11657	Alb	FALSE	FALSE	0.16666666666666666
EE16A12	GI Epith.	Proximal SI	12398	Cbfa2t3	FALSE	FALSE	NA
EE16A12	GI Epith.	Proximal SI	12500	Cd3d	TRUE	FALSE	0.6666666666666666
EE16A12	GI Epith.	Proximal SI	12501	Cd3e	FALSE	FALSE	0.631578947368421
EE16A12	GI Epith.	Proximal SI	12502	Cd3g	FALSE	FALSE	0.6666666666666666
EE16A12	GI Epith.	Proximal SI	12503	Cd247	FALSE	FALSE	NA
EE16A12	GI Epith.	Proximal SI	12515	Cd69	TRUE	FALSE	1
EE16A12	GI Epith.	Proximal SI	12516	Cd7	FALSE	FALSE	0.5555555555555556
EE16A12	GI Epith.	Proximal SI	12776	Ccr8	FALSE	FALSE	0.7142857142857143
EE16A12	GI Epith.	Proximal SI	13112	Cyp3a11	TRUE	FALSE	1
EE16A12	GI Epith.	Proximal SI	14103	Fasl	FALSE	FALSE	0.8
EE16A12	GI Epith.	Proximal SI	14724	Gp1bb	FALSE	FALSE	0.7777777777777778
EE16A12	GI Epith.	Proximal SI	14916	Guca2b	FALSE	FALSE	0.6363636363636364
EE16A12	GI Epith.	Proximal SI	14917	Gucy2c	FALSE	FALSE	0
EE16A12	GI Epith.	Proximal SI	15402	Hoxa5	FALSE	TRUE	NA
EE16A12	GI Epith.	Proximal SI	16336	Insl3	FALSE	TRUE	0.22580645161290322
EE16A12	GI Epith.	Proximal SI	16428	Itk	FALSE	FALSE	0.5
EE16A12	GI Epith.	Proximal SI	17060	Blnk	TRUE	FALSE	0
EE16A12	GI Epith.	Proximal SI	17831	Muc2	FALSE	FALSE	0.16666666666666666
EE16A12	GI Epith.	Proximal SI	18613	Pecam1	TRUE	FALSE	0.6176470588235294
EE16A12	GI Epith.	Proximal SI	20231	Nkx1-2	TRUE	TRUE	0
EE16A12	GI Epith.	Proximal SI	20346	Sema3a	FALSE	FALSE	0.3333333333333333
EE16A12	GI Epith.	Proximal SI	207495	Baiap2l2	FALSE	FALSE	0.16666666666666666
EE16A12	GI Epith.	Proximal SI	210757	Themis	FALSE	FALSE	NA
EE16A12	GI Epith.	Proximal SI	212712	Satb2	TRUE	FALSE	NA
EE16A12	GI Epith.	Proximal SI	21401	Tcea3	FALSE	FALSE	0.35
EE16A12	GI Epith.	Proximal SI	21405	Hnf1a	FALSE	FALSE	0.043478260869565216
EE16A12	GI Epith.	Proximal SI	217353	Tmc6	FALSE	TRUE	0.2624255319148936
EE16A12	GI Epith.	Proximal SI	22349	Vil1	TRUE	FALSE	0
EE16A12	GI Epith.	Proximal SI	227231	Cps1	FALSE	FALSE	0.75
EE16A12	GI Epith.	Proximal SI	230806	Crybg2	FALSE	FALSE	NA
EE16A12	GI Epith.	Proximal SI	230828	Il22ra1	FALSE	FALSE	0.17857142857142858
EE16A12	GI Epith.	Proximal SI	234836	Il17c	FALSE	FALSE	0.3157894736842105
EE16A12	GI Epith.	Proximal SI	237636	Npc1l1	FALSE	FALSE	0.25
EE16A12	GI Epith.	Proximal SI	246747	Adig	FALSE	FALSE	0.21209090909090908
EE16A12	GI Epith.	Proximal SI	26565	Pla2g10	FALSE	FALSE	0.1
EE16A12	GI Epith.	Proximal SI	26878	B3galt2	FALSE	FALSE	0
EE16A12	GI Epith.	Proximal SI	271944	C2cd4d	FALSE	FALSE	0.18181818181818182
EE16A12	GI Epith.	Proximal SI	27409	Abcg5	TRUE	FALSE	0.5714285714285714
EE16A12	GI Epith.	Proximal SI	280287	Kiss1	FALSE	FALSE	0
EE16A12	GI Epith.	Proximal SI	320626	9230105E05Rik	FALSE	FALSE	NA
EE16A12	GI Epith.	Proximal SI	387173	Mir155	FALSE	FALSE	0.75
EE16A12	GI Epith.	Proximal SI	387189	Mir194-1	FALSE	FALSE	0
EE16A12	GI Epith.	Proximal SI	387211	Mir215	FALSE	FALSE	0.16
EE16A12	GI Epith.	Proximal SI	432552	Garin3	FALSE	FALSE	0.6428571428571429
EE16A12	GI Epith.	Proximal SI	434246	Trim72	FALSE	FALSE	NA
EE16A12	GI Epith.	Proximal SI	50935	St6galnac6	FALSE	FALSE	0.07692307692307693
EE16A12	GI Epith.	Proximal SI	54397	Ppt2	FALSE	FALSE	0
EE16A12	GI Epith.	Proximal SI	57814	Kcne4	FALSE	FALSE	0.08823529411764706
EE16A12	GI Epith.	Proximal SI	60363	Cldn15	FALSE	FALSE	0
EE16A12	GI Epith.	Proximal SI	64292	Ptges	FALSE	FALSE	0.5892857142857143
EE16A12	GI Epith.	Proximal SI	66835	Snord123	FALSE	FALSE	0
EE16A12	GI Epith.	Proximal SI	67169	Nradd	FALSE	FALSE	0.0851063829787234
EE16A12	GI Epith.	Proximal SI	67509	Saysd1	FALSE	FALSE	0.15
EE16A12	GI Epith.	Proximal SI	67765	5830432E09Rik	FALSE	FALSE	0.9259259259259259
EE16A12	GI Epith.	Proximal SI	68338	Golt1a	FALSE	FALSE	0
EE16A12	GI Epith.	Proximal SI	69826	Ms4a10	FALSE	FALSE	0.3333333333333333
EE16A12	GI Epith.	Proximal SI	69857	1810053B23Rik	FALSE	FALSE	NA
EE16A12	GI Epith.	Proximal SI	70101	Cyp4f16	FALSE	FALSE	0.6191428571428571
EE16A12	GI Epith.	Proximal SI	70730	6330409D20Rik	FALSE	TRUE	0.04262295081967213
EE16A12	GI Epith.	Proximal SI	71038	4933401H06Rik	FALSE	FALSE	NA
EE16A12	GI Epith.	Proximal SI	71281	Apobec4	FALSE	FALSE	0.7
EE16A12	GI Epith.	Proximal SI	71321	4933440J02Rik	FALSE	FALSE	0.45454545454545453
EE16A12	GI Epith.	Proximal SI	723865	Mir429	FALSE	FALSE	0.15384615384615385
EE16A12	GI Epith.	Proximal SI	73660	Cabp4	FALSE	FALSE	0.7142857142857143
EE16A12	GI Epith.	Proximal SI	73813	Fam83e	FALSE	FALSE	0.03333333333333333
EE16A12	GI Epith.	Proximal SI	74127	Krt80	FALSE	FALSE	0.21428571428571427
EE16A12	GI Epith.	Proximal SI	74490	Mamstr	FALSE	TRUE	0
EE16A12	GI Epith.	Proximal SI	78334	Cdk19	FALSE	FALSE	NA
EE16A12	GI Epith.	Proximal SI	78457	1700054A03Rik	FALSE	FALSE	0.375
EE16A12	GI Epith.	Proximal SI	791074	Mir802	FALSE	FALSE	NA
EE16A12	GI Epith.	Proximal SI	80901	Cxcr6	FALSE	FALSE	NA
EE16A12	GI Epith.	Proximal SI	94176	Dock2	FALSE	FALSE	0.7777777777777778
EE16A2	GI Epith.	Proximal SI	100036520	Gata5os	FALSE	FALSE	0.8571428571428571
EE16A2	GI Epith.	Proximal SI	100126226	Krt83	FALSE	FALSE	0.25
EE16A2	GI Epith.	Proximal SI	100141474	4933428G20Rik	FALSE	TRUE	0.029622222222222223
EE16A2	GI Epith.	Proximal SI	100503565	Gm9926	FALSE	FALSE	0.25
EE16A2	GI Epith.	Proximal SI	100504717	Gm12709	FALSE	FALSE	0.6875
EE16A2	GI Epith.	Proximal SI	100885826	Mir5615-2	FALSE	FALSE	0.2
EE16A2	GI Epith.	Proximal SI	100993	NA	FALSE	FALSE	0.3
EE16A2	GI Epith.	Proximal SI	101602	AI467606	FALSE	FALSE	0.8143
EE16A2	GI Epith.	Proximal SI	102465700	Mir7214	FALSE	FALSE	0.22413793103448276
EE16A2	GI Epith.	Proximal SI	102465899	Mir8110	FALSE	FALSE	0.4307692307692308
EE16A2	GI Epith.	Proximal SI	102465901	Mir8113	FALSE	FALSE	0.5
EE16A2	GI Epith.	Proximal SI	102640597	Gm29571	FALSE	FALSE	0.6815
EE16A2	GI Epith.	Proximal SI	105242657	Hoxaas2	FALSE	FALSE	0.8646470588235294
EE16A2	GI Epith.	Proximal SI	11657	Alb	FALSE	FALSE	0.3333333333333333
EE16A2	GI Epith.	Proximal SI	12398	Cbfa2t3	FALSE	FALSE	NA
EE16A2	GI Epith.	Proximal SI	12500	Cd3d	TRUE	FALSE	0.5714285714285714
EE16A2	GI Epith.	Proximal SI	12501	Cd3e	FALSE	FALSE	0.9090909090909091
EE16A2	GI Epith.	Proximal SI	12502	Cd3g	FALSE	FALSE	0.5833333333333334
EE16A2	GI Epith.	Proximal SI	12503	Cd247	FALSE	FALSE	0.8181818181818182
EE16A2	GI Epith.	Proximal SI	12515	Cd69	TRUE	FALSE	0.7667
EE16A2	GI Epith.	Proximal SI	12516	Cd7	FALSE	FALSE	0.55
EE16A2	GI Epith.	Proximal SI	12776	Ccr8	FALSE	FALSE	0.42857142857142855
EE16A2	GI Epith.	Proximal SI	13112	Cyp3a11	TRUE	FALSE	0.5
EE16A2	GI Epith.	Proximal SI	14103	Fasl	FALSE	FALSE	0.7916666666666666
EE16A2	GI Epith.	Proximal SI	14724	Gp1bb	FALSE	FALSE	0.8557692307692307
EE16A2	GI Epith.	Proximal SI	14916	Guca2b	FALSE	FALSE	0.6153846153846154
EE16A2	GI Epith.	Proximal SI	14917	Gucy2c	FALSE	FALSE	0
EE16A2	GI Epith.	Proximal SI	15402	Hoxa5	FALSE	TRUE	0
EE16A2	GI Epith.	Proximal SI	16336	Insl3	FALSE	TRUE	0.26101886792452833
EE16A2	GI Epith.	Proximal SI	16428	Itk	FALSE	FALSE	0.7202142857142857
EE16A2	GI Epith.	Proximal SI	17060	Blnk	TRUE	FALSE	0
EE16A2	GI Epith.	Proximal SI	17831	Muc2	FALSE	FALSE	0.15384615384615385
EE16A2	GI Epith.	Proximal SI	18613	Pecam1	TRUE	FALSE	0.7692307692307693
EE16A2	GI Epith.	Proximal SI	20231	Nkx1-2	TRUE	TRUE	0.0625
EE16A2	GI Epith.	Proximal SI	20346	Sema3a	FALSE	FALSE	NA
EE16A2	GI Epith.	Proximal SI	207495	Baiap2l2	FALSE	FALSE	0.1111111111111111
EE16A2	GI Epith.	Proximal SI	210757	Themis	FALSE	FALSE	NA
EE16A2	GI Epith.	Proximal SI	212712	Satb2	TRUE	FALSE	0
EE16A2	GI Epith.	Proximal SI	21401	Tcea3	FALSE	FALSE	0.5151515151515151
EE16A2	GI Epith.	Proximal SI	21405	Hnf1a	FALSE	FALSE	0
EE16A2	GI Epith.	Proximal SI	217353	Tmc6	FALSE	TRUE	0.6257368421052631
EE16A2	GI Epith.	Proximal SI	22349	Vil1	TRUE	FALSE	0
EE16A2	GI Epith.	Proximal SI	227231	Cps1	FALSE	FALSE	0.6666666666666666
EE16A2	GI Epith.	Proximal SI	230806	Crybg2	FALSE	FALSE	0.12497058823529412
EE16A2	GI Epith.	Proximal SI	230828	Il22ra1	FALSE	FALSE	0.35294117647058826
EE16A2	GI Epith.	Proximal SI	234836	Il17c	FALSE	FALSE	0.3491904761904762
EE16A2	GI Epith.	Proximal SI	237636	Npc1l1	FALSE	FALSE	0.8333333333333334
EE16A2	GI Epith.	Proximal SI	246747	Adig	FALSE	FALSE	0.2923076923076923
EE16A2	GI Epith.	Proximal SI	26565	Pla2g10	FALSE	FALSE	0.08928571428571429
EE16A2	GI Epith.	Proximal SI	26878	B3galt2	FALSE	FALSE	0.0625
EE16A2	GI Epith.	Proximal SI	271944	C2cd4d	FALSE	FALSE	0.3667
EE16A2	GI Epith.	Proximal SI	27409	Abcg5	TRUE	FALSE	0.45294117647058824
EE16A2	GI Epith.	Proximal SI	280287	Kiss1	FALSE	FALSE	0.24
EE16A2	GI Epith.	Proximal SI	320626	9230105E05Rik	FALSE	FALSE	0
EE16A2	GI Epith.	Proximal SI	387173	Mir155	FALSE	FALSE	0.8888888888888888
EE16A2	GI Epith.	Proximal SI	387189	Mir194-1	FALSE	FALSE	0.08332
EE16A2	GI Epith.	Proximal SI	387211	Mir215	FALSE	FALSE	0.2529642857142857
EE16A2	GI Epith.	Proximal SI	432552	Garin3	FALSE	FALSE	0.8083750000000001
EE16A2	GI Epith.	Proximal SI	434246	Trim72	FALSE	FALSE	0.644
EE16A2	GI Epith.	Proximal SI	50935	St6galnac6	FALSE	FALSE	0.10526315789473684
EE16A2	GI Epith.	Proximal SI	54397	Ppt2	FALSE	FALSE	0.38404347826086954
EE16A2	GI Epith.	Proximal SI	57814	Kcne4	FALSE	FALSE	0.125
EE16A2	GI Epith.	Proximal SI	60363	Cldn15	FALSE	FALSE	0.06818181818181818
EE16A2	GI Epith.	Proximal SI	64292	Ptges	FALSE	FALSE	0.7333333333333333
EE16A2	GI Epith.	Proximal SI	66835	Snord123	FALSE	FALSE	0
EE16A2	GI Epith.	Proximal SI	67169	Nradd	FALSE	FALSE	0.3055555555555556
EE16A2	GI Epith.	Proximal SI	67509	Saysd1	FALSE	FALSE	0.33331818181818185
EE16A2	GI Epith.	Proximal SI	67765	5830432E09Rik	FALSE	FALSE	0.635
EE16A2	GI Epith.	Proximal SI	68338	Golt1a	FALSE	FALSE	0.24
EE16A2	GI Epith.	Proximal SI	69826	Ms4a10	FALSE	FALSE	0.625
EE16A2	GI Epith.	Proximal SI	69857	1810053B23Rik	FALSE	FALSE	0.7333333333333333
EE16A2	GI Epith.	Proximal SI	70101	Cyp4f16	FALSE	FALSE	0.5952857142857143
EE16A2	GI Epith.	Proximal SI	70730	6330409D20Rik	FALSE	TRUE	0.041791044776119404
EE16A2	GI Epith.	Proximal SI	71038	4933401H06Rik	FALSE	FALSE	0.06858823529411764
EE16A2	GI Epith.	Proximal SI	71281	Apobec4	FALSE	FALSE	0.6104375
EE16A2	GI Epith.	Proximal SI	71321	4933440J02Rik	FALSE	FALSE	0.20833333333333334
EE16A2	GI Epith.	Proximal SI	723865	Mir429	FALSE	FALSE	0
EE16A2	GI Epith.	Proximal SI	73660	Cabp4	FALSE	FALSE	0.88165
EE16A2	GI Epith.	Proximal SI	73813	Fam83e	FALSE	FALSE	0.1
EE16A2	GI Epith.	Proximal SI	74127	Krt80	FALSE	FALSE	0.3333333333333333
EE16A2	GI Epith.	Proximal SI	74490	Mamstr	FALSE	TRUE	0.2554489795918367
EE16A2	GI Epith.	Proximal SI	78334	Cdk19	FALSE	FALSE	0.54165
EE16A2	GI Epith.	Proximal SI	78457	1700054A03Rik	FALSE	FALSE	0.36363636363636365
EE16A2	GI Epith.	Proximal SI	791074	Mir802	FALSE	FALSE	0
EE16A2	GI Epith.	Proximal SI	80901	Cxcr6	FALSE	FALSE	0.9
EE16A2	GI Epith.	Proximal SI	94176	Dock2	FALSE	FALSE	NA
EE16A3	GI Epith.	Proximal SI	100036520	Gata5os	FALSE	FALSE	1
EE16A3	GI Epith.	Proximal SI	100126226	Krt83	FALSE	FALSE	NA
EE16A3	GI Epith.	Proximal SI	100141474	4933428G20Rik	FALSE	TRUE	0.08024691358024691
EE16A3	GI Epith.	Proximal SI	100503565	Gm9926	FALSE	FALSE	0.11764705882352941
EE16A3	GI Epith.	Proximal SI	100504717	Gm12709	FALSE	FALSE	0.5833333333333334
EE16A3	GI Epith.	Proximal SI	100885826	Mir5615-2	FALSE	FALSE	0.14705882352941177
EE16A3	GI Epith.	Proximal SI	100993	NA	FALSE	FALSE	0.22727272727272727
EE16A3	GI Epith.	Proximal SI	101602	AI467606	FALSE	FALSE	1
EE16A3	GI Epith.	Proximal SI	102465700	Mir7214	FALSE	FALSE	0.12796428571428572
EE16A3	GI Epith.	Proximal SI	102465899	Mir8110	FALSE	FALSE	NA
EE16A3	GI Epith.	Proximal SI	102465901	Mir8113	FALSE	FALSE	1
EE16A3	GI Epith.	Proximal SI	102640597	Gm29571	FALSE	FALSE	0.8333333333333334
EE16A3	GI Epith.	Proximal SI	105242657	Hoxaas2	FALSE	FALSE	NA
EE16A3	GI Epith.	Proximal SI	11657	Alb	FALSE	FALSE	NA
EE16A3	GI Epith.	Proximal SI	12398	Cbfa2t3	FALSE	FALSE	0.5833333333333334
EE16A3	GI Epith.	Proximal SI	12500	Cd3d	TRUE	FALSE	0.5
EE16A3	GI Epith.	Proximal SI	12501	Cd3e	FALSE	FALSE	0.7386363636363636
EE16A3	GI Epith.	Proximal SI	12502	Cd3g	FALSE	FALSE	0.5
EE16A3	GI Epith.	Proximal SI	12503	Cd247	FALSE	FALSE	NA
EE16A3	GI Epith.	Proximal SI	12515	Cd69	TRUE	FALSE	1
EE16A3	GI Epith.	Proximal SI	12516	Cd7	FALSE	FALSE	0.6
EE16A3	GI Epith.	Proximal SI	12776	Ccr8	FALSE	FALSE	0.7333
EE16A3	GI Epith.	Proximal SI	13112	Cyp3a11	TRUE	FALSE	1
EE16A3	GI Epith.	Proximal SI	14103	Fasl	FALSE	FALSE	0.8571428571428571
EE16A3	GI Epith.	Proximal SI	14724	Gp1bb	FALSE	FALSE	0.7894736842105263
EE16A3	GI Epith.	Proximal SI	14916	Guca2b	FALSE	FALSE	NA
EE16A3	GI Epith.	Proximal SI	14917	Gucy2c	FALSE	FALSE	0
EE16A3	GI Epith.	Proximal SI	15402	Hoxa5	FALSE	TRUE	0
EE16A3	GI Epith.	Proximal SI	16336	Insl3	FALSE	TRUE	0.45336
EE16A3	GI Epith.	Proximal SI	16428	Itk	FALSE	FALSE	0.625
EE16A3	GI Epith.	Proximal SI	17060	Blnk	TRUE	FALSE	NA
EE16A3	GI Epith.	Proximal SI	17831	Muc2	FALSE	FALSE	0.2
EE16A3	GI Epith.	Proximal SI	18613	Pecam1	TRUE	FALSE	NA
EE16A3	GI Epith.	Proximal SI	20231	Nkx1-2	TRUE	TRUE	0.07142857142857142
EE16A3	GI Epith.	Proximal SI	20346	Sema3a	FALSE	FALSE	0.2
EE16A3	GI Epith.	Proximal SI	207495	Baiap2l2	FALSE	FALSE	0.06818181818181818
EE16A3	GI Epith.	Proximal SI	210757	Themis	FALSE	FALSE	NA
EE16A3	GI Epith.	Proximal SI	212712	Satb2	TRUE	FALSE	0
EE16A3	GI Epith.	Proximal SI	21401	Tcea3	FALSE	FALSE	NA
EE16A3	GI Epith.	Proximal SI	21405	Hnf1a	FALSE	FALSE	NA
EE16A3	GI Epith.	Proximal SI	217353	Tmc6	FALSE	TRUE	0.5256538461538461
EE16A3	GI Epith.	Proximal SI	22349	Vil1	TRUE	FALSE	NA
EE16A3	GI Epith.	Proximal SI	227231	Cps1	FALSE	FALSE	NA
EE16A3	GI Epith.	Proximal SI	230806	Crybg2	FALSE	FALSE	0.0625
EE16A3	GI Epith.	Proximal SI	230828	Il22ra1	FALSE	FALSE	NA
EE16A3	GI Epith.	Proximal SI	234836	Il17c	FALSE	FALSE	0.42
EE16A3	GI Epith.	Proximal SI	237636	Npc1l1	FALSE	FALSE	0.8
EE16A3	GI Epith.	Proximal SI	246747	Adig	FALSE	FALSE	0.23333333333333334
EE16A3	GI Epith.	Proximal SI	26565	Pla2g10	FALSE	FALSE	NA
EE16A3	GI Epith.	Proximal SI	26878	B3galt2	FALSE	FALSE	0.2
EE16A3	GI Epith.	Proximal SI	271944	C2cd4d	FALSE	FALSE	0.1636923076923077
EE16A3	GI Epith.	Proximal SI	27409	Abcg5	TRUE	FALSE	NA
EE16A3	GI Epith.	Proximal SI	280287	Kiss1	FALSE	FALSE	0.14
EE16A3	GI Epith.	Proximal SI	320626	9230105E05Rik	FALSE	FALSE	0.18181818181818182
EE16A3	GI Epith.	Proximal SI	387173	Mir155	FALSE	FALSE	0.5
EE16A3	GI Epith.	Proximal SI	387189	Mir194-1	FALSE	FALSE	0.20833333333333334
EE16A3	GI Epith.	Proximal SI	387211	Mir215	FALSE	FALSE	0.22727272727272727
EE16A3	GI Epith.	Proximal SI	432552	Garin3	FALSE	FALSE	NA
EE16A3	GI Epith.	Proximal SI	434246	Trim72	FALSE	FALSE	NA
EE16A3	GI Epith.	Proximal SI	50935	St6galnac6	FALSE	FALSE	0.25
EE16A3	GI Epith.	Proximal SI	54397	Ppt2	FALSE	FALSE	0.35714285714285715
EE16A3	GI Epith.	Proximal SI	57814	Kcne4	FALSE	FALSE	0
EE16A3	GI Epith.	Proximal SI	60363	Cldn15	FALSE	FALSE	0.047619047619047616
EE16A3	GI Epith.	Proximal SI	64292	Ptges	FALSE	FALSE	0.75
EE16A3	GI Epith.	Proximal SI	66835	Snord123	FALSE	FALSE	0
EE16A3	GI Epith.	Proximal SI	67169	Nradd	FALSE	FALSE	0.03870967741935484
EE16A3	GI Epith.	Proximal SI	67509	Saysd1	FALSE	FALSE	0.4744761904761905
EE16A3	GI Epith.	Proximal SI	67765	5830432E09Rik	FALSE	FALSE	0.7272727272727273
EE16A3	GI Epith.	Proximal SI	68338	Golt1a	FALSE	FALSE	0.21818181818181817
EE16A3	GI Epith.	Proximal SI	69826	Ms4a10	FALSE	FALSE	1
EE16A3	GI Epith.	Proximal SI	69857	1810053B23Rik	FALSE	FALSE	0.416625
EE16A3	GI Epith.	Proximal SI	70101	Cyp4f16	FALSE	FALSE	0.5
EE16A3	GI Epith.	Proximal SI	70730	6330409D20Rik	FALSE	TRUE	0.029411764705882353
EE16A3	GI Epith.	Proximal SI	71038	4933401H06Rik	FALSE	FALSE	0.14285714285714285
EE16A3	GI Epith.	Proximal SI	71281	Apobec4	FALSE	FALSE	0.7333333333333333
EE16A3	GI Epith.	Proximal SI	71321	4933440J02Rik	FALSE	FALSE	0.041666666666666664
EE16A3	GI Epith.	Proximal SI	723865	Mir429	FALSE	FALSE	0
EE16A3	GI Epith.	Proximal SI	73660	Cabp4	FALSE	FALSE	0.9122631578947369
EE16A3	GI Epith.	Proximal SI	73813	Fam83e	FALSE	FALSE	0
EE16A3	GI Epith.	Proximal SI	74127	Krt80	FALSE	FALSE	0.09090909090909091
EE16A3	GI Epith.	Proximal SI	74490	Mamstr	FALSE	TRUE	0.5555555555555556
EE16A3	GI Epith.	Proximal SI	78334	Cdk19	FALSE	FALSE	0.5454545454545454
EE16A3	GI Epith.	Proximal SI	78457	1700054A03Rik	FALSE	FALSE	0.3958333333333333
EE16A3	GI Epith.	Proximal SI	791074	Mir802	FALSE	FALSE	0.125
EE16A3	GI Epith.	Proximal SI	80901	Cxcr6	FALSE	FALSE	0.875
EE16A3	GI Epith.	Proximal SI	94176	Dock2	FALSE	FALSE	0.8
EE16A4	GI Epith.	Proximal SI	100036520	Gata5os	FALSE	FALSE	0.8610833333333333
EE16A4	GI Epith.	Proximal SI	100126226	Krt83	FALSE	FALSE	0
EE16A4	GI Epith.	Proximal SI	100141474	4933428G20Rik	FALSE	TRUE	0.0821917808219178
EE16A4	GI Epith.	Proximal SI	100503565	Gm9926	FALSE	FALSE	0.038461538461538464
EE16A4	GI Epith.	Proximal SI	100504717	Gm12709	FALSE	FALSE	0.3333333333333333
EE16A4	GI Epith.	Proximal SI	100885826	Mir5615-2	FALSE	FALSE	0.125
EE16A4	GI Epith.	Proximal SI	100993	NA	FALSE	FALSE	0.09523809523809523
EE16A4	GI Epith.	Proximal SI	101602	AI467606	FALSE	FALSE	0.8888888888888888
EE16A4	GI Epith.	Proximal SI	102465700	Mir7214	FALSE	FALSE	0.14285714285714285
EE16A4	GI Epith.	Proximal SI	102465899	Mir8110	FALSE	FALSE	0.08333333333333333
EE16A4	GI Epith.	Proximal SI	102465901	Mir8113	FALSE	FALSE	NA
EE16A4	GI Epith.	Proximal SI	102640597	Gm29571	FALSE	FALSE	0.86
EE16A4	GI Epith.	Proximal SI	105242657	Hoxaas2	FALSE	FALSE	0.875
EE16A4	GI Epith.	Proximal SI	11657	Alb	FALSE	FALSE	0
EE16A4	GI Epith.	Proximal SI	12398	Cbfa2t3	FALSE	FALSE	0.4375
EE16A4	GI Epith.	Proximal SI	12500	Cd3d	TRUE	FALSE	0.6666666666666666
EE16A4	GI Epith.	Proximal SI	12501	Cd3e	FALSE	FALSE	0.8518888888888889
EE16A4	GI Epith.	Proximal SI	12502	Cd3g	FALSE	FALSE	0.6666666666666666
EE16A4	GI Epith.	Proximal SI	12503	Cd247	FALSE	FALSE	NA
EE16A4	GI Epith.	Proximal SI	12515	Cd69	TRUE	FALSE	0.7142857142857143
EE16A4	GI Epith.	Proximal SI	12516	Cd7	FALSE	FALSE	0.7692307692307693
EE16A4	GI Epith.	Proximal SI	12776	Ccr8	FALSE	FALSE	1
EE16A4	GI Epith.	Proximal SI	13112	Cyp3a11	TRUE	FALSE	1
EE16A4	GI Epith.	Proximal SI	14103	Fasl	FALSE	FALSE	0.575
EE16A4	GI Epith.	Proximal SI	14724	Gp1bb	FALSE	FALSE	0.7333333333333333
EE16A4	GI Epith.	Proximal SI	14916	Guca2b	FALSE	FALSE	0.8571428571428571
EE16A4	GI Epith.	Proximal SI	14917	Gucy2c	FALSE	FALSE	0
EE16A4	GI Epith.	Proximal SI	15402	Hoxa5	FALSE	TRUE	0
EE16A4	GI Epith.	Proximal SI	16336	Insl3	FALSE	TRUE	0.5444666666666667
EE16A4	GI Epith.	Proximal SI	16428	Itk	FALSE	FALSE	0.7857142857142857
EE16A4	GI Epith.	Proximal SI	17060	Blnk	TRUE	FALSE	0.05
EE16A4	GI Epith.	Proximal SI	17831	Muc2	FALSE	FALSE	0.08333333333333333
EE16A4	GI Epith.	Proximal SI	18613	Pecam1	TRUE	FALSE	NA
EE16A4	GI Epith.	Proximal SI	20231	Nkx1-2	TRUE	TRUE	0
EE16A4	GI Epith.	Proximal SI	20346	Sema3a	FALSE	FALSE	0.6
EE16A4	GI Epith.	Proximal SI	207495	Baiap2l2	FALSE	FALSE	0
EE16A4	GI Epith.	Proximal SI	210757	Themis	FALSE	FALSE	0
EE16A4	GI Epith.	Proximal SI	212712	Satb2	TRUE	FALSE	NA
EE16A4	GI Epith.	Proximal SI	21401	Tcea3	FALSE	FALSE	0.1
EE16A4	GI Epith.	Proximal SI	21405	Hnf1a	FALSE	FALSE	0
EE16A4	GI Epith.	Proximal SI	217353	Tmc6	FALSE	TRUE	0.4107142857142857
EE16A4	GI Epith.	Proximal SI	22349	Vil1	TRUE	FALSE	0.1111111111111111
EE16A4	GI Epith.	Proximal SI	227231	Cps1	FALSE	FALSE	NA
EE16A4	GI Epith.	Proximal SI	230806	Crybg2	FALSE	FALSE	0
EE16A4	GI Epith.	Proximal SI	230828	Il22ra1	FALSE	FALSE	0.475
EE16A4	GI Epith.	Proximal SI	234836	Il17c	FALSE	FALSE	0.3181818181818182
EE16A4	GI Epith.	Proximal SI	237636	Npc1l1	FALSE	FALSE	0.708375
EE16A4	GI Epith.	Proximal SI	246747	Adig	FALSE	FALSE	0
EE16A4	GI Epith.	Proximal SI	26565	Pla2g10	FALSE	FALSE	NA
EE16A4	GI Epith.	Proximal SI	26878	B3galt2	FALSE	FALSE	0.5
EE16A4	GI Epith.	Proximal SI	271944	C2cd4d	FALSE	FALSE	0.16666666666666666
EE16A4	GI Epith.	Proximal SI	27409	Abcg5	TRUE	FALSE	NA
EE16A4	GI Epith.	Proximal SI	280287	Kiss1	FALSE	FALSE	0.1111111111111111
EE16A4	GI Epith.	Proximal SI	320626	9230105E05Rik	FALSE	FALSE	0
EE16A4	GI Epith.	Proximal SI	387173	Mir155	FALSE	FALSE	0.5
EE16A4	GI Epith.	Proximal SI	387189	Mir194-1	FALSE	FALSE	0.2857142857142857
EE16A4	GI Epith.	Proximal SI	387211	Mir215	FALSE	FALSE	0.2857142857142857
EE16A4	GI Epith.	Proximal SI	432552	Garin3	FALSE	FALSE	NA
EE16A4	GI Epith.	Proximal SI	434246	Trim72	FALSE	FALSE	0.625
EE16A4	GI Epith.	Proximal SI	50935	St6galnac6	FALSE	FALSE	0.007545454545454546
EE16A4	GI Epith.	Proximal SI	54397	Ppt2	FALSE	FALSE	0.1111111111111111
EE16A4	GI Epith.	Proximal SI	57814	Kcne4	FALSE	FALSE	0.125
EE16A4	GI Epith.	Proximal SI	60363	Cldn15	FALSE	FALSE	0.14285714285714285
EE16A4	GI Epith.	Proximal SI	64292	Ptges	FALSE	FALSE	0.5555555555555556
EE16A4	GI Epith.	Proximal SI	66835	Snord123	FALSE	FALSE	0
EE16A4	GI Epith.	Proximal SI	67169	Nradd	FALSE	FALSE	0.21506451612903227
EE16A4	GI Epith.	Proximal SI	67509	Saysd1	FALSE	FALSE	0.2375
EE16A4	GI Epith.	Proximal SI	67765	5830432E09Rik	FALSE	FALSE	0.8333333333333334
EE16A4	GI Epith.	Proximal SI	68338	Golt1a	FALSE	FALSE	0.1111111111111111
EE16A4	GI Epith.	Proximal SI	69826	Ms4a10	FALSE	FALSE	0.6428571428571429
EE16A4	GI Epith.	Proximal SI	69857	1810053B23Rik	FALSE	FALSE	0.6363636363636364
EE16A4	GI Epith.	Proximal SI	70101	Cyp4f16	FALSE	FALSE	0.4668
EE16A4	GI Epith.	Proximal SI	70730	6330409D20Rik	FALSE	TRUE	0
EE16A4	GI Epith.	Proximal SI	71038	4933401H06Rik	FALSE	FALSE	0.17647058823529413
EE16A4	GI Epith.	Proximal SI	71281	Apobec4	FALSE	FALSE	0.23076923076923078
EE16A4	GI Epith.	Proximal SI	71321	4933440J02Rik	FALSE	FALSE	0.29411764705882354
EE16A4	GI Epith.	Proximal SI	723865	Mir429	FALSE	FALSE	0.11764705882352941
EE16A4	GI Epith.	Proximal SI	73660	Cabp4	FALSE	FALSE	0.9090909090909091
EE16A4	GI Epith.	Proximal SI	73813	Fam83e	FALSE	FALSE	0.076375
EE16A4	GI Epith.	Proximal SI	74127	Krt80	FALSE	FALSE	0.2157058823529412
EE16A4	GI Epith.	Proximal SI	74490	Mamstr	FALSE	TRUE	0.06451612903225806
EE16A4	GI Epith.	Proximal SI	78334	Cdk19	FALSE	FALSE	0.16666666666666666
EE16A4	GI Epith.	Proximal SI	78457	1700054A03Rik	FALSE	FALSE	0.4166666666666667
EE16A4	GI Epith.	Proximal SI	791074	Mir802	FALSE	FALSE	0
EE16A4	GI Epith.	Proximal SI	80901	Cxcr6	FALSE	FALSE	1
EE16A4	GI Epith.	Proximal SI	94176	Dock2	FALSE	FALSE	0.8571428571428571
EE16A5	GI Epith.	Proximal SI	100036520	Gata5os	FALSE	FALSE	0.8571428571428571
EE16A5	GI Epith.	Proximal SI	100126226	Krt83	FALSE	FALSE	0.12278947368421053
EE16A5	GI Epith.	Proximal SI	100141474	4933428G20Rik	FALSE	TRUE	NA
EE16A5	GI Epith.	Proximal SI	100503565	Gm9926	FALSE	FALSE	0
EE16A5	GI Epith.	Proximal SI	100504717	Gm12709	FALSE	FALSE	0.6785714285714286
EE16A5	GI Epith.	Proximal SI	100885826	Mir5615-2	FALSE	FALSE	0.3333333333333333
EE16A5	GI Epith.	Proximal SI	100993	NA	FALSE	FALSE	0.18516666666666667
EE16A5	GI Epith.	Proximal SI	101602	AI467606	FALSE	FALSE	0.9166666666666666
EE16A5	GI Epith.	Proximal SI	102465700	Mir7214	FALSE	FALSE	0.24077419354838708
EE16A5	GI Epith.	Proximal SI	102465899	Mir8110	FALSE	FALSE	NA
EE16A5	GI Epith.	Proximal SI	102465901	Mir8113	FALSE	FALSE	0.3333333333333333
EE16A5	GI Epith.	Proximal SI	102640597	Gm29571	FALSE	FALSE	0.7058823529411765
EE16A5	GI Epith.	Proximal SI	105242657	Hoxaas2	FALSE	FALSE	0.8194583333333333
EE16A5	GI Epith.	Proximal SI	11657	Alb	FALSE	FALSE	0
EE16A5	GI Epith.	Proximal SI	12398	Cbfa2t3	FALSE	FALSE	0.4
EE16A5	GI Epith.	Proximal SI	12500	Cd3d	TRUE	FALSE	0.6
EE16A5	GI Epith.	Proximal SI	12501	Cd3e	FALSE	FALSE	0.6875
EE16A5	GI Epith.	Proximal SI	12502	Cd3g	FALSE	FALSE	0.6
EE16A5	GI Epith.	Proximal SI	12503	Cd247	FALSE	FALSE	0.9583333333333334
EE16A5	GI Epith.	Proximal SI	12515	Cd69	TRUE	FALSE	NA
EE16A5	GI Epith.	Proximal SI	12516	Cd7	FALSE	FALSE	0.5
EE16A5	GI Epith.	Proximal SI	12776	Ccr8	FALSE	FALSE	0.9
EE16A5	GI Epith.	Proximal SI	13112	Cyp3a11	TRUE	FALSE	NA
EE16A5	GI Epith.	Proximal SI	14103	Fasl	FALSE	FALSE	NA
EE16A5	GI Epith.	Proximal SI	14724	Gp1bb	FALSE	FALSE	NA
EE16A5	GI Epith.	Proximal SI	14916	Guca2b	FALSE	FALSE	0.5
EE16A5	GI Epith.	Proximal SI	14917	Gucy2c	FALSE	FALSE	0
EE16A5	GI Epith.	Proximal SI	15402	Hoxa5	FALSE	TRUE	NA
EE16A5	GI Epith.	Proximal SI	16336	Insl3	FALSE	TRUE	0.1111111111111111
EE16A5	GI Epith.	Proximal SI	16428	Itk	FALSE	FALSE	0.6052631578947368
EE16A5	GI Epith.	Proximal SI	17060	Blnk	TRUE	FALSE	NA
EE16A5	GI Epith.	Proximal SI	17831	Muc2	FALSE	FALSE	0.3076923076923077
EE16A5	GI Epith.	Proximal SI	18613	Pecam1	TRUE	FALSE	0.8
EE16A5	GI Epith.	Proximal SI	20231	Nkx1-2	TRUE	TRUE	0
EE16A5	GI Epith.	Proximal SI	20346	Sema3a	FALSE	FALSE	0.4444444444444444
EE16A5	GI Epith.	Proximal SI	207495	Baiap2l2	FALSE	FALSE	NA
EE16A5	GI Epith.	Proximal SI	210757	Themis	FALSE	FALSE	0.6666666666666666
EE16A5	GI Epith.	Proximal SI	212712	Satb2	TRUE	FALSE	0
EE16A5	GI Epith.	Proximal SI	21401	Tcea3	FALSE	FALSE	0.6354827586206897
EE16A5	GI Epith.	Proximal SI	21405	Hnf1a	FALSE	FALSE	NA
EE16A5	GI Epith.	Proximal SI	217353	Tmc6	FALSE	TRUE	0.4864864864864865
EE16A5	GI Epith.	Proximal SI	22349	Vil1	TRUE	FALSE	NA
EE16A5	GI Epith.	Proximal SI	227231	Cps1	FALSE	FALSE	NA
EE16A5	GI Epith.	Proximal SI	230806	Crybg2	FALSE	FALSE	0.5555555555555556
EE16A5	GI Epith.	Proximal SI	230828	Il22ra1	FALSE	FALSE	0.6190476190476191
EE16A5	GI Epith.	Proximal SI	234836	Il17c	FALSE	FALSE	0.35
EE16A5	GI Epith.	Proximal SI	237636	Npc1l1	FALSE	FALSE	0.7
EE16A5	GI Epith.	Proximal SI	246747	Adig	FALSE	FALSE	0.24261538461538462
EE16A5	GI Epith.	Proximal SI	26565	Pla2g10	FALSE	FALSE	NA
EE16A5	GI Epith.	Proximal SI	26878	B3galt2	FALSE	FALSE	NA
EE16A5	GI Epith.	Proximal SI	271944	C2cd4d	FALSE	FALSE	0.18461538461538463
EE16A5	GI Epith.	Proximal SI	27409	Abcg5	TRUE	FALSE	0.7777777777777778
EE16A5	GI Epith.	Proximal SI	280287	Kiss1	FALSE	FALSE	0.5555555555555556
EE16A5	GI Epith.	Proximal SI	320626	9230105E05Rik	FALSE	FALSE	0
EE16A5	GI Epith.	Proximal SI	387173	Mir155	FALSE	FALSE	0.8333333333333334
EE16A5	GI Epith.	Proximal SI	387189	Mir194-1	FALSE	FALSE	NA
EE16A5	GI Epith.	Proximal SI	387211	Mir215	FALSE	FALSE	NA
EE16A5	GI Epith.	Proximal SI	432552	Garin3	FALSE	FALSE	0.7
EE16A5	GI Epith.	Proximal SI	434246	Trim72	FALSE	FALSE	0.625
EE16A5	GI Epith.	Proximal SI	50935	St6galnac6	FALSE	FALSE	0
EE16A5	GI Epith.	Proximal SI	54397	Ppt2	FALSE	FALSE	NA
EE16A5	GI Epith.	Proximal SI	57814	Kcne4	FALSE	FALSE	0.05263157894736842
EE16A5	GI Epith.	Proximal SI	60363	Cldn15	FALSE	FALSE	0.041666666666666664
EE16A5	GI Epith.	Proximal SI	64292	Ptges	FALSE	FALSE	0.6428571428571429
EE16A5	GI Epith.	Proximal SI	66835	Snord123	FALSE	FALSE	NA
EE16A5	GI Epith.	Proximal SI	67169	Nradd	FALSE	FALSE	0.19
EE16A5	GI Epith.	Proximal SI	67509	Saysd1	FALSE	FALSE	0.5
EE16A5	GI Epith.	Proximal SI	67765	5830432E09Rik	FALSE	FALSE	NA
EE16A5	GI Epith.	Proximal SI	68338	Golt1a	FALSE	FALSE	0.5555555555555556
EE16A5	GI Epith.	Proximal SI	69826	Ms4a10	FALSE	FALSE	NA
EE16A5	GI Epith.	Proximal SI	69857	1810053B23Rik	FALSE	FALSE	0.5714285714285714
EE16A5	GI Epith.	Proximal SI	70101	Cyp4f16	FALSE	FALSE	0.5833333333333334
EE16A5	GI Epith.	Proximal SI	70730	6330409D20Rik	FALSE	TRUE	0.038461538461538464
EE16A5	GI Epith.	Proximal SI	71038	4933401H06Rik	FALSE	FALSE	NA
EE16A5	GI Epith.	Proximal SI	71281	Apobec4	FALSE	FALSE	0.5
EE16A5	GI Epith.	Proximal SI	71321	4933440J02Rik	FALSE	FALSE	0.18181818181818182
EE16A5	GI Epith.	Proximal SI	723865	Mir429	FALSE	FALSE	0.09375
EE16A5	GI Epith.	Proximal SI	73660	Cabp4	FALSE	FALSE	0.7142857142857143
EE16A5	GI Epith.	Proximal SI	73813	Fam83e	FALSE	FALSE	0.1590909090909091
EE16A5	GI Epith.	Proximal SI	74127	Krt80	FALSE	FALSE	0.4047857142857143
EE16A5	GI Epith.	Proximal SI	74490	Mamstr	FALSE	TRUE	0.421875
EE16A5	GI Epith.	Proximal SI	78334	Cdk19	FALSE	FALSE	NA
EE16A5	GI Epith.	Proximal SI	78457	1700054A03Rik	FALSE	FALSE	0.2857142857142857
EE16A5	GI Epith.	Proximal SI	791074	Mir802	FALSE	FALSE	0.047619047619047616
EE16A5	GI Epith.	Proximal SI	80901	Cxcr6	FALSE	FALSE	1
EE16A5	GI Epith.	Proximal SI	94176	Dock2	FALSE	FALSE	0.75
EE16A6	GI Epith.	Proximal SI	100036520	Gata5os	FALSE	FALSE	1
EE16A6	GI Epith.	Proximal SI	100126226	Krt83	FALSE	FALSE	0.1111111111111111
EE16A6	GI Epith.	Proximal SI	100141474	4933428G20Rik	FALSE	TRUE	NA
EE16A6	GI Epith.	Proximal SI	100503565	Gm9926	FALSE	FALSE	0
EE16A6	GI Epith.	Proximal SI	100504717	Gm12709	FALSE	FALSE	0.32
EE16A6	GI Epith.	Proximal SI	100885826	Mir5615-2	FALSE	FALSE	NA
EE16A6	GI Epith.	Proximal SI	100993	NA	FALSE	FALSE	0.18181818181818182
EE16A6	GI Epith.	Proximal SI	101602	AI467606	FALSE	FALSE	0.6218076923076923
EE16A6	GI Epith.	Proximal SI	102465700	Mir7214	FALSE	FALSE	0.21052631578947367
EE16A6	GI Epith.	Proximal SI	102465899	Mir8110	FALSE	FALSE	0
EE16A6	GI Epith.	Proximal SI	102465901	Mir8113	FALSE	FALSE	0.6785
EE16A6	GI Epith.	Proximal SI	102640597	Gm29571	FALSE	FALSE	0.75
EE16A6	GI Epith.	Proximal SI	105242657	Hoxaas2	FALSE	FALSE	0.8888888888888888
EE16A6	GI Epith.	Proximal SI	11657	Alb	FALSE	FALSE	0
EE16A6	GI Epith.	Proximal SI	12398	Cbfa2t3	FALSE	FALSE	0.5555555555555556
EE16A6	GI Epith.	Proximal SI	12500	Cd3d	TRUE	FALSE	0.25
EE16A6	GI Epith.	Proximal SI	12501	Cd3e	FALSE	FALSE	0.5872857142857143
EE16A6	GI Epith.	Proximal SI	12502	Cd3g	FALSE	FALSE	0.25
EE16A6	GI Epith.	Proximal SI	12503	Cd247	FALSE	FALSE	1
EE16A6	GI Epith.	Proximal SI	12515	Cd69	TRUE	FALSE	0.625
EE16A6	GI Epith.	Proximal SI	12516	Cd7	FALSE	FALSE	0.75
EE16A6	GI Epith.	Proximal SI	12776	Ccr8	FALSE	FALSE	NA
EE16A6	GI Epith.	Proximal SI	13112	Cyp3a11	TRUE	FALSE	1
EE16A6	GI Epith.	Proximal SI	14103	Fasl	FALSE	FALSE	0.6439090909090909
EE16A6	GI Epith.	Proximal SI	14724	Gp1bb	FALSE	FALSE	0.9011627906976745
EE16A6	GI Epith.	Proximal SI	14916	Guca2b	FALSE	FALSE	0.5555555555555556
EE16A6	GI Epith.	Proximal SI	14917	Gucy2c	FALSE	FALSE	0
EE16A6	GI Epith.	Proximal SI	15402	Hoxa5	FALSE	TRUE	0
EE16A6	GI Epith.	Proximal SI	16336	Insl3	FALSE	TRUE	NA
EE16A6	GI Epith.	Proximal SI	16428	Itk	FALSE	FALSE	NA
EE16A6	GI Epith.	Proximal SI	17060	Blnk	TRUE	FALSE	0
EE16A6	GI Epith.	Proximal SI	17831	Muc2	FALSE	FALSE	0
EE16A6	GI Epith.	Proximal SI	18613	Pecam1	TRUE	FALSE	NA
EE16A6	GI Epith.	Proximal SI	20231	Nkx1-2	TRUE	TRUE	0.05405405405405406
EE16A6	GI Epith.	Proximal SI	20346	Sema3a	FALSE	FALSE	0.21875
EE16A6	GI Epith.	Proximal SI	207495	Baiap2l2	FALSE	FALSE	0.058823529411764705
EE16A6	GI Epith.	Proximal SI	210757	Themis	FALSE	FALSE	0.3333333333333333
EE16A6	GI Epith.	Proximal SI	212712	Satb2	TRUE	FALSE	0
EE16A6	GI Epith.	Proximal SI	21401	Tcea3	FALSE	FALSE	0.3974615384615385
EE16A6	GI Epith.	Proximal SI	21405	Hnf1a	FALSE	FALSE	0.1
EE16A6	GI Epith.	Proximal SI	217353	Tmc6	FALSE	TRUE	0.65
EE16A6	GI Epith.	Proximal SI	22349	Vil1	TRUE	FALSE	NA
EE16A6	GI Epith.	Proximal SI	227231	Cps1	FALSE	FALSE	NA
EE16A6	GI Epith.	Proximal SI	230806	Crybg2	FALSE	FALSE	0.2806842105263158
EE16A6	GI Epith.	Proximal SI	230828	Il22ra1	FALSE	FALSE	0.4032258064516129
EE16A6	GI Epith.	Proximal SI	234836	Il17c	FALSE	FALSE	NA
EE16A6	GI Epith.	Proximal SI	237636	Npc1l1	FALSE	FALSE	0.5
EE16A6	GI Epith.	Proximal SI	246747	Adig	FALSE	FALSE	0.2857142857142857
EE16A6	GI Epith.	Proximal SI	26565	Pla2g10	FALSE	FALSE	NA
EE16A6	GI Epith.	Proximal SI	26878	B3galt2	FALSE	FALSE	0.25
EE16A6	GI Epith.	Proximal SI	271944	C2cd4d	FALSE	FALSE	0.416625
EE16A6	GI Epith.	Proximal SI	27409	Abcg5	TRUE	FALSE	NA
EE16A6	GI Epith.	Proximal SI	280287	Kiss1	FALSE	FALSE	0.4423076923076923
EE16A6	GI Epith.	Proximal SI	320626	9230105E05Rik	FALSE	FALSE	0.13333333333333333
EE16A6	GI Epith.	Proximal SI	387173	Mir155	FALSE	FALSE	NA
EE16A6	GI Epith.	Proximal SI	387189	Mir194-1	FALSE	FALSE	0
EE16A6	GI Epith.	Proximal SI	387211	Mir215	FALSE	FALSE	0
EE16A6	GI Epith.	Proximal SI	432552	Garin3	FALSE	FALSE	0.7142857142857143
EE16A6	GI Epith.	Proximal SI	434246	Trim72	FALSE	FALSE	0.8888888888888888
EE16A6	GI Epith.	Proximal SI	50935	St6galnac6	FALSE	FALSE	0.375
EE16A6	GI Epith.	Proximal SI	54397	Ppt2	FALSE	FALSE	NA
EE16A6	GI Epith.	Proximal SI	57814	Kcne4	FALSE	FALSE	NA
EE16A6	GI Epith.	Proximal SI	60363	Cldn15	FALSE	FALSE	0
EE16A6	GI Epith.	Proximal SI	64292	Ptges	FALSE	FALSE	0.5789473684210527
EE16A6	GI Epith.	Proximal SI	66835	Snord123	FALSE	FALSE	0
EE16A6	GI Epith.	Proximal SI	67169	Nradd	FALSE	FALSE	0.037037037037037035
EE16A6	GI Epith.	Proximal SI	67509	Saysd1	FALSE	FALSE	0.4166666666666667
EE16A6	GI Epith.	Proximal SI	67765	5830432E09Rik	FALSE	FALSE	0.8181818181818182
EE16A6	GI Epith.	Proximal SI	68338	Golt1a	FALSE	FALSE	0.4423076923076923
EE16A6	GI Epith.	Proximal SI	69826	Ms4a10	FALSE	FALSE	0.6666
EE16A6	GI Epith.	Proximal SI	69857	1810053B23Rik	FALSE	FALSE	NA
EE16A6	GI Epith.	Proximal SI	70101	Cyp4f16	FALSE	FALSE	0.5714285714285714
EE16A6	GI Epith.	Proximal SI	70730	6330409D20Rik	FALSE	TRUE	0.06428571428571428
EE16A6	GI Epith.	Proximal SI	71038	4933401H06Rik	FALSE	FALSE	NA
EE16A6	GI Epith.	Proximal SI	71281	Apobec4	FALSE	FALSE	0.7222222222222222
EE16A6	GI Epith.	Proximal SI	71321	4933440J02Rik	FALSE	FALSE	0.35714285714285715
EE16A6	GI Epith.	Proximal SI	723865	Mir429	FALSE	FALSE	0
EE16A6	GI Epith.	Proximal SI	73660	Cabp4	FALSE	FALSE	0.8888888888888888
EE16A6	GI Epith.	Proximal SI	73813	Fam83e	FALSE	FALSE	0.0625
EE16A6	GI Epith.	Proximal SI	74127	Krt80	FALSE	FALSE	0.5333333333333333
EE16A6	GI Epith.	Proximal SI	74490	Mamstr	FALSE	TRUE	0.4074074074074074
EE16A6	GI Epith.	Proximal SI	78334	Cdk19	FALSE	FALSE	0.3888888888888889
EE16A6	GI Epith.	Proximal SI	78457	1700054A03Rik	FALSE	FALSE	0.5714285714285714
EE16A6	GI Epith.	Proximal SI	791074	Mir802	FALSE	FALSE	NA
EE16A6	GI Epith.	Proximal SI	80901	Cxcr6	FALSE	FALSE	1
EE16A6	GI Epith.	Proximal SI	94176	Dock2	FALSE	FALSE	1
EE16A7	GI Epith.	Proximal SI	100036520	Gata5os	FALSE	FALSE	0.7778333333333334
EE16A7	GI Epith.	Proximal SI	100126226	Krt83	FALSE	FALSE	0
EE16A7	GI Epith.	Proximal SI	100141474	4933428G20Rik	FALSE	TRUE	0.0748111111111111
EE16A7	GI Epith.	Proximal SI	100503565	Gm9926	FALSE	FALSE	0
EE16A7	GI Epith.	Proximal SI	100504717	Gm12709	FALSE	FALSE	0.6666666666666666
EE16A7	GI Epith.	Proximal SI	100885826	Mir5615-2	FALSE	FALSE	0
EE16A7	GI Epith.	Proximal SI	100993	NA	FALSE	FALSE	0.17647058823529413
EE16A7	GI Epith.	Proximal SI	101602	AI467606	FALSE	FALSE	0.8972173913043479
EE16A7	GI Epith.	Proximal SI	102465700	Mir7214	FALSE	FALSE	0.21546428571428572
EE16A7	GI Epith.	Proximal SI	102465899	Mir8110	FALSE	FALSE	NA
EE16A7	GI Epith.	Proximal SI	102465901	Mir8113	FALSE	FALSE	1
EE16A7	GI Epith.	Proximal SI	102640597	Gm29571	FALSE	FALSE	0.3
EE16A7	GI Epith.	Proximal SI	105242657	Hoxaas2	FALSE	FALSE	NA
EE16A7	GI Epith.	Proximal SI	11657	Alb	FALSE	FALSE	0
EE16A7	GI Epith.	Proximal SI	12398	Cbfa2t3	FALSE	FALSE	0.46153846153846156
EE16A7	GI Epith.	Proximal SI	12500	Cd3d	TRUE	FALSE	0.8
EE16A7	GI Epith.	Proximal SI	12501	Cd3e	FALSE	FALSE	0.5555555555555556
EE16A7	GI Epith.	Proximal SI	12502	Cd3g	FALSE	FALSE	0.75
EE16A7	GI Epith.	Proximal SI	12503	Cd247	FALSE	FALSE	0.875
EE16A7	GI Epith.	Proximal SI	12515	Cd69	TRUE	FALSE	NA
EE16A7	GI Epith.	Proximal SI	12516	Cd7	FALSE	FALSE	0.6
EE16A7	GI Epith.	Proximal SI	12776	Ccr8	FALSE	FALSE	0.9242727272727272
EE16A7	GI Epith.	Proximal SI	13112	Cyp3a11	TRUE	FALSE	0.875
EE16A7	GI Epith.	Proximal SI	14103	Fasl	FALSE	FALSE	0.5833333333333334
EE16A7	GI Epith.	Proximal SI	14724	Gp1bb	FALSE	FALSE	0.9444444444444444
EE16A7	GI Epith.	Proximal SI	14916	Guca2b	FALSE	FALSE	NA
EE16A7	GI Epith.	Proximal SI	14917	Gucy2c	FALSE	FALSE	0
EE16A7	GI Epith.	Proximal SI	15402	Hoxa5	FALSE	TRUE	0
EE16A7	GI Epith.	Proximal SI	16336	Insl3	FALSE	TRUE	NA
EE16A7	GI Epith.	Proximal SI	16428	Itk	FALSE	FALSE	0.8717692307692307
EE16A7	GI Epith.	Proximal SI	17060	Blnk	TRUE	FALSE	NA
EE16A7	GI Epith.	Proximal SI	17831	Muc2	FALSE	FALSE	0.14285714285714285
EE16A7	GI Epith.	Proximal SI	18613	Pecam1	TRUE	FALSE	0.8333333333333334
EE16A7	GI Epith.	Proximal SI	20231	Nkx1-2	TRUE	TRUE	0.14285714285714285
EE16A7	GI Epith.	Proximal SI	20346	Sema3a	FALSE	FALSE	0.125
EE16A7	GI Epith.	Proximal SI	207495	Baiap2l2	FALSE	FALSE	0.1525
EE16A7	GI Epith.	Proximal SI	210757	Themis	FALSE	FALSE	0.25
EE16A7	GI Epith.	Proximal SI	212712	Satb2	TRUE	FALSE	0
EE16A7	GI Epith.	Proximal SI	21401	Tcea3	FALSE	FALSE	NA
EE16A7	GI Epith.	Proximal SI	21405	Hnf1a	FALSE	FALSE	0
EE16A7	GI Epith.	Proximal SI	217353	Tmc6	FALSE	TRUE	0.7241379310344828
EE16A7	GI Epith.	Proximal SI	22349	Vil1	TRUE	FALSE	0.16666666666666666
EE16A7	GI Epith.	Proximal SI	227231	Cps1	FALSE	FALSE	NA
EE16A7	GI Epith.	Proximal SI	230806	Crybg2	FALSE	FALSE	0.10416666666666667
EE16A7	GI Epith.	Proximal SI	230828	Il22ra1	FALSE	FALSE	0.3275862068965517
EE16A7	GI Epith.	Proximal SI	234836	Il17c	FALSE	FALSE	NA
EE16A7	GI Epith.	Proximal SI	237636	Npc1l1	FALSE	FALSE	0.6764705882352942
EE16A7	GI Epith.	Proximal SI	246747	Adig	FALSE	FALSE	0.10714285714285714
EE16A7	GI Epith.	Proximal SI	26565	Pla2g10	FALSE	FALSE	0.2
EE16A7	GI Epith.	Proximal SI	26878	B3galt2	FALSE	FALSE	NA
EE16A7	GI Epith.	Proximal SI	271944	C2cd4d	FALSE	FALSE	0
EE16A7	GI Epith.	Proximal SI	27409	Abcg5	TRUE	FALSE	NA
EE16A7	GI Epith.	Proximal SI	280287	Kiss1	FALSE	FALSE	0.35714285714285715
EE16A7	GI Epith.	Proximal SI	320626	9230105E05Rik	FALSE	FALSE	0.2
EE16A7	GI Epith.	Proximal SI	387173	Mir155	FALSE	FALSE	0.625
EE16A7	GI Epith.	Proximal SI	387189	Mir194-1	FALSE	FALSE	0
EE16A7	GI Epith.	Proximal SI	387211	Mir215	FALSE	FALSE	0
EE16A7	GI Epith.	Proximal SI	432552	Garin3	FALSE	FALSE	0.6666666666666666
EE16A7	GI Epith.	Proximal SI	434246	Trim72	FALSE	FALSE	0.583375
EE16A7	GI Epith.	Proximal SI	50935	St6galnac6	FALSE	FALSE	0
EE16A7	GI Epith.	Proximal SI	54397	Ppt2	FALSE	FALSE	NA
EE16A7	GI Epith.	Proximal SI	57814	Kcne4	FALSE	FALSE	0.275
EE16A7	GI Epith.	Proximal SI	60363	Cldn15	FALSE	FALSE	0
EE16A7	GI Epith.	Proximal SI	64292	Ptges	FALSE	FALSE	NA
EE16A7	GI Epith.	Proximal SI	66835	Snord123	FALSE	FALSE	0
EE16A7	GI Epith.	Proximal SI	67169	Nradd	FALSE	FALSE	NA
EE16A7	GI Epith.	Proximal SI	67509	Saysd1	FALSE	FALSE	NA
EE16A7	GI Epith.	Proximal SI	67765	5830432E09Rik	FALSE	FALSE	NA
EE16A7	GI Epith.	Proximal SI	68338	Golt1a	FALSE	FALSE	0.35714285714285715
EE16A7	GI Epith.	Proximal SI	69826	Ms4a10	FALSE	FALSE	0.5333
EE16A7	GI Epith.	Proximal SI	69857	1810053B23Rik	FALSE	FALSE	0.5
EE16A7	GI Epith.	Proximal SI	70101	Cyp4f16	FALSE	FALSE	0.4285714285714286
EE16A7	GI Epith.	Proximal SI	70730	6330409D20Rik	FALSE	TRUE	0.03389830508474576
EE16A7	GI Epith.	Proximal SI	71038	4933401H06Rik	FALSE	FALSE	0.0625
EE16A7	GI Epith.	Proximal SI	71281	Apobec4	FALSE	FALSE	1
EE16A7	GI Epith.	Proximal SI	71321	4933440J02Rik	FALSE	FALSE	0.35714285714285715
EE16A7	GI Epith.	Proximal SI	723865	Mir429	FALSE	FALSE	0
EE16A7	GI Epith.	Proximal SI	73660	Cabp4	FALSE	FALSE	0.8461538461538461
EE16A7	GI Epith.	Proximal SI	73813	Fam83e	FALSE	FALSE	0.05555555555555555
EE16A7	GI Epith.	Proximal SI	74127	Krt80	FALSE	FALSE	0.19605882352941176
EE16A7	GI Epith.	Proximal SI	74490	Mamstr	FALSE	TRUE	0.22236842105263158
EE16A7	GI Epith.	Proximal SI	78334	Cdk19	FALSE	FALSE	0.29411764705882354
EE16A7	GI Epith.	Proximal SI	78457	1700054A03Rik	FALSE	FALSE	NA
EE16A7	GI Epith.	Proximal SI	791074	Mir802	FALSE	FALSE	0
EE16A7	GI Epith.	Proximal SI	80901	Cxcr6	FALSE	FALSE	0.9
EE16A7	GI Epith.	Proximal SI	94176	Dock2	FALSE	FALSE	0.6180833333333333
EE16A8	GI Epith.	Proximal SI	100036520	Gata5os	FALSE	FALSE	NA
EE16A8	GI Epith.	Proximal SI	100126226	Krt83	FALSE	FALSE	0.06666666666666667
EE16A8	GI Epith.	Proximal SI	100141474	4933428G20Rik	FALSE	TRUE	NA
EE16A8	GI Epith.	Proximal SI	100503565	Gm9926	FALSE	FALSE	0.09090909090909091
EE16A8	GI Epith.	Proximal SI	100504717	Gm12709	FALSE	FALSE	NA
EE16A8	GI Epith.	Proximal SI	100885826	Mir5615-2	FALSE	FALSE	NA
EE16A8	GI Epith.	Proximal SI	100993	NA	FALSE	FALSE	NA
EE16A8	GI Epith.	Proximal SI	101602	AI467606	FALSE	FALSE	0.875
EE16A8	GI Epith.	Proximal SI	102465700	Mir7214	FALSE	FALSE	0.17142857142857143
EE16A8	GI Epith.	Proximal SI	102465899	Mir8110	FALSE	FALSE	0.3
EE16A8	GI Epith.	Proximal SI	102465901	Mir8113	FALSE	FALSE	0.6
EE16A8	GI Epith.	Proximal SI	102640597	Gm29571	FALSE	FALSE	0.4583333333333333
EE16A8	GI Epith.	Proximal SI	105242657	Hoxaas2	FALSE	FALSE	NA
EE16A8	GI Epith.	Proximal SI	11657	Alb	FALSE	FALSE	NA
EE16A8	GI Epith.	Proximal SI	12398	Cbfa2t3	FALSE	FALSE	NA
EE16A8	GI Epith.	Proximal SI	12500	Cd3d	TRUE	FALSE	0.7334
EE16A8	GI Epith.	Proximal SI	12501	Cd3e	FALSE	FALSE	0.5555555555555556
EE16A8	GI Epith.	Proximal SI	12502	Cd3g	FALSE	FALSE	0.66675
EE16A8	GI Epith.	Proximal SI	12503	Cd247	FALSE	FALSE	1
EE16A8	GI Epith.	Proximal SI	12515	Cd69	TRUE	FALSE	NA
EE16A8	GI Epith.	Proximal SI	12516	Cd7	FALSE	FALSE	0.4333
EE16A8	GI Epith.	Proximal SI	12776	Ccr8	FALSE	FALSE	NA
EE16A8	GI Epith.	Proximal SI	13112	Cyp3a11	TRUE	FALSE	NA
EE16A8	GI Epith.	Proximal SI	14103	Fasl	FALSE	FALSE	0.66675
EE16A8	GI Epith.	Proximal SI	14724	Gp1bb	FALSE	FALSE	1
EE16A8	GI Epith.	Proximal SI	14916	Guca2b	FALSE	FALSE	1
EE16A8	GI Epith.	Proximal SI	14917	Gucy2c	FALSE	FALSE	0
EE16A8	GI Epith.	Proximal SI	15402	Hoxa5	FALSE	TRUE	NA
EE16A8	GI Epith.	Proximal SI	16336	Insl3	FALSE	TRUE	NA
EE16A8	GI Epith.	Proximal SI	16428	Itk	FALSE	FALSE	NA
EE16A8	GI Epith.	Proximal SI	17060	Blnk	TRUE	FALSE	0
EE16A8	GI Epith.	Proximal SI	17831	Muc2	FALSE	FALSE	0.1778
EE16A8	GI Epith.	Proximal SI	18613	Pecam1	TRUE	FALSE	NA
EE16A8	GI Epith.	Proximal SI	20231	Nkx1-2	TRUE	TRUE	NA
EE16A8	GI Epith.	Proximal SI	20346	Sema3a	FALSE	FALSE	NA
EE16A8	GI Epith.	Proximal SI	207495	Baiap2l2	FALSE	FALSE	0.2727272727272727
EE16A8	GI Epith.	Proximal SI	210757	Themis	FALSE	FALSE	NA
EE16A8	GI Epith.	Proximal SI	212712	Satb2	TRUE	FALSE	NA
EE16A8	GI Epith.	Proximal SI	21401	Tcea3	FALSE	FALSE	0.624
EE16A8	GI Epith.	Proximal SI	21405	Hnf1a	FALSE	FALSE	NA
EE16A8	GI Epith.	Proximal SI	217353	Tmc6	FALSE	TRUE	0.6728518518518518
EE16A8	GI Epith.	Proximal SI	22349	Vil1	TRUE	FALSE	0
EE16A8	GI Epith.	Proximal SI	227231	Cps1	FALSE	FALSE	NA
EE16A8	GI Epith.	Proximal SI	230806	Crybg2	FALSE	FALSE	0.6111111111111112
EE16A8	GI Epith.	Proximal SI	230828	Il22ra1	FALSE	FALSE	0.30434782608695654
EE16A8	GI Epith.	Proximal SI	234836	Il17c	FALSE	FALSE	NA
EE16A8	GI Epith.	Proximal SI	237636	Npc1l1	FALSE	FALSE	0.8147777777777778
EE16A8	GI Epith.	Proximal SI	246747	Adig	FALSE	FALSE	0.21428571428571427
EE16A8	GI Epith.	Proximal SI	26565	Pla2g10	FALSE	FALSE	0.2
EE16A8	GI Epith.	Proximal SI	26878	B3galt2	FALSE	FALSE	0.2
EE16A8	GI Epith.	Proximal SI	271944	C2cd4d	FALSE	FALSE	0.3333333333333333
EE16A8	GI Epith.	Proximal SI	27409	Abcg5	TRUE	FALSE	0.6
EE16A8	GI Epith.	Proximal SI	280287	Kiss1	FALSE	FALSE	NA
EE16A8	GI Epith.	Proximal SI	320626	9230105E05Rik	FALSE	FALSE	NA
EE16A8	GI Epith.	Proximal SI	387173	Mir155	FALSE	FALSE	1
EE16A8	GI Epith.	Proximal SI	387189	Mir194-1	FALSE	FALSE	0
EE16A8	GI Epith.	Proximal SI	387211	Mir215	FALSE	FALSE	NA
EE16A8	GI Epith.	Proximal SI	432552	Garin3	FALSE	FALSE	0.8333333333333334
EE16A8	GI Epith.	Proximal SI	434246	Trim72	FALSE	FALSE	0.33325
EE16A8	GI Epith.	Proximal SI	50935	St6galnac6	FALSE	FALSE	0.5
EE16A8	GI Epith.	Proximal SI	54397	Ppt2	FALSE	FALSE	0.1
EE16A8	GI Epith.	Proximal SI	57814	Kcne4	FALSE	FALSE	0.20825
EE16A8	GI Epith.	Proximal SI	60363	Cldn15	FALSE	FALSE	0.07938095238095239
EE16A8	GI Epith.	Proximal SI	64292	Ptges	FALSE	FALSE	NA
EE16A8	GI Epith.	Proximal SI	66835	Snord123	FALSE	FALSE	0.09090909090909091
EE16A8	GI Epith.	Proximal SI	67169	Nradd	FALSE	FALSE	NA
EE16A8	GI Epith.	Proximal SI	67509	Saysd1	FALSE	FALSE	0.25
EE16A8	GI Epith.	Proximal SI	67765	5830432E09Rik	FALSE	FALSE	0.7665
EE16A8	GI Epith.	Proximal SI	68338	Golt1a	FALSE	FALSE	NA
EE16A8	GI Epith.	Proximal SI	69826	Ms4a10	FALSE	FALSE	NA
EE16A8	GI Epith.	Proximal SI	69857	1810053B23Rik	FALSE	FALSE	NA
EE16A8	GI Epith.	Proximal SI	70101	Cyp4f16	FALSE	FALSE	0.2857142857142857
EE16A8	GI Epith.	Proximal SI	70730	6330409D20Rik	FALSE	TRUE	0.041940298507462684
EE16A8	GI Epith.	Proximal SI	71038	4933401H06Rik	FALSE	FALSE	0
EE16A8	GI Epith.	Proximal SI	71281	Apobec4	FALSE	FALSE	0.7820769230769231
EE16A8	GI Epith.	Proximal SI	71321	4933440J02Rik	FALSE	FALSE	NA
EE16A8	GI Epith.	Proximal SI	723865	Mir429	FALSE	FALSE	NA
EE16A8	GI Epith.	Proximal SI	73660	Cabp4	FALSE	FALSE	0.8
EE16A8	GI Epith.	Proximal SI	73813	Fam83e	FALSE	FALSE	0
EE16A8	GI Epith.	Proximal SI	74127	Krt80	FALSE	FALSE	0.34615384615384615
EE16A8	GI Epith.	Proximal SI	74490	Mamstr	FALSE	TRUE	0.22964444444444446
EE16A8	GI Epith.	Proximal SI	78334	Cdk19	FALSE	FALSE	0.4
EE16A8	GI Epith.	Proximal SI	78457	1700054A03Rik	FALSE	FALSE	0.6111111111111112
EE16A8	GI Epith.	Proximal SI	791074	Mir802	FALSE	FALSE	0.10526315789473684
EE16A8	GI Epith.	Proximal SI	80901	Cxcr6	FALSE	FALSE	0.8
EE16A8	GI Epith.	Proximal SI	94176	Dock2	FALSE	FALSE	1
EE16A9	GI Epith.	Proximal SI	100036520	Gata5os	FALSE	FALSE	NA
EE16A9	GI Epith.	Proximal SI	100126226	Krt83	FALSE	FALSE	0.125
EE16A9	GI Epith.	Proximal SI	100141474	4933428G20Rik	FALSE	TRUE	0.011235955056179775
EE16A9	GI Epith.	Proximal SI	100503565	Gm9926	FALSE	FALSE	0.1111111111111111
EE16A9	GI Epith.	Proximal SI	100504717	Gm12709	FALSE	FALSE	0.8
EE16A9	GI Epith.	Proximal SI	100885826	Mir5615-2	FALSE	FALSE	0.11764705882352941
EE16A9	GI Epith.	Proximal SI	100993	NA	FALSE	FALSE	0.16666666666666666
EE16A9	GI Epith.	Proximal SI	101602	AI467606	FALSE	FALSE	0.61868
EE16A9	GI Epith.	Proximal SI	102465700	Mir7214	FALSE	FALSE	0.16
EE16A9	GI Epith.	Proximal SI	102465899	Mir8110	FALSE	FALSE	NA
EE16A9	GI Epith.	Proximal SI	102465901	Mir8113	FALSE	FALSE	NA
EE16A9	GI Epith.	Proximal SI	102640597	Gm29571	FALSE	FALSE	NA
EE16A9	GI Epith.	Proximal SI	105242657	Hoxaas2	FALSE	FALSE	0.9210526315789473
EE16A9	GI Epith.	Proximal SI	11657	Alb	FALSE	FALSE	NA
EE16A9	GI Epith.	Proximal SI	12398	Cbfa2t3	FALSE	FALSE	0.125
EE16A9	GI Epith.	Proximal SI	12500	Cd3d	TRUE	FALSE	NA
EE16A9	GI Epith.	Proximal SI	12501	Cd3e	FALSE	FALSE	0.5294117647058824
EE16A9	GI Epith.	Proximal SI	12502	Cd3g	FALSE	FALSE	NA
EE16A9	GI Epith.	Proximal SI	12503	Cd247	FALSE	FALSE	0.75
EE16A9	GI Epith.	Proximal SI	12515	Cd69	TRUE	FALSE	0.8888888888888888
EE16A9	GI Epith.	Proximal SI	12516	Cd7	FALSE	FALSE	1
EE16A9	GI Epith.	Proximal SI	12776	Ccr8	FALSE	FALSE	NA
EE16A9	GI Epith.	Proximal SI	13112	Cyp3a11	TRUE	FALSE	NA
EE16A9	GI Epith.	Proximal SI	14103	Fasl	FALSE	FALSE	0.6295555555555555
EE16A9	GI Epith.	Proximal SI	14724	Gp1bb	FALSE	FALSE	0.875
EE16A9	GI Epith.	Proximal SI	14916	Guca2b	FALSE	FALSE	0.8429
EE16A9	GI Epith.	Proximal SI	14917	Gucy2c	FALSE	FALSE	0
EE16A9	GI Epith.	Proximal SI	15402	Hoxa5	FALSE	TRUE	0
EE16A9	GI Epith.	Proximal SI	16336	Insl3	FALSE	TRUE	0.0744468085106383
EE16A9	GI Epith.	Proximal SI	16428	Itk	FALSE	FALSE	0.9
EE16A9	GI Epith.	Proximal SI	17060	Blnk	TRUE	FALSE	0
EE16A9	GI Epith.	Proximal SI	17831	Muc2	FALSE	FALSE	0.09090909090909091
EE16A9	GI Epith.	Proximal SI	18613	Pecam1	TRUE	FALSE	0.5833333333333334
EE16A9	GI Epith.	Proximal SI	20231	Nkx1-2	TRUE	TRUE	0
EE16A9	GI Epith.	Proximal SI	20346	Sema3a	FALSE	FALSE	NA
EE16A9	GI Epith.	Proximal SI	207495	Baiap2l2	FALSE	FALSE	0.1590909090909091
EE16A9	GI Epith.	Proximal SI	210757	Themis	FALSE	FALSE	0.5
EE16A9	GI Epith.	Proximal SI	212712	Satb2	TRUE	FALSE	0
EE16A9	GI Epith.	Proximal SI	21401	Tcea3	FALSE	FALSE	0.47692307692307695
EE16A9	GI Epith.	Proximal SI	21405	Hnf1a	FALSE	FALSE	0.22727272727272727
EE16A9	GI Epith.	Proximal SI	217353	Tmc6	FALSE	TRUE	0.594025641025641
EE16A9	GI Epith.	Proximal SI	22349	Vil1	TRUE	FALSE	0
EE16A9	GI Epith.	Proximal SI	227231	Cps1	FALSE	FALSE	NA
EE16A9	GI Epith.	Proximal SI	230806	Crybg2	FALSE	FALSE	0.12903225806451613
EE16A9	GI Epith.	Proximal SI	230828	Il22ra1	FALSE	FALSE	0.13333333333333333
EE16A9	GI Epith.	Proximal SI	234836	Il17c	FALSE	FALSE	0
EE16A9	GI Epith.	Proximal SI	237636	Npc1l1	FALSE	FALSE	0.6363636363636364
EE16A9	GI Epith.	Proximal SI	246747	Adig	FALSE	FALSE	0.4
EE16A9	GI Epith.	Proximal SI	26565	Pla2g10	FALSE	FALSE	NA
EE16A9	GI Epith.	Proximal SI	26878	B3galt2	FALSE	FALSE	NA
EE16A9	GI Epith.	Proximal SI	271944	C2cd4d	FALSE	FALSE	NA
EE16A9	GI Epith.	Proximal SI	27409	Abcg5	TRUE	FALSE	0.4444444444444444
EE16A9	GI Epith.	Proximal SI	280287	Kiss1	FALSE	FALSE	0.2647058823529412
EE16A9	GI Epith.	Proximal SI	320626	9230105E05Rik	FALSE	FALSE	NA
EE16A9	GI Epith.	Proximal SI	387173	Mir155	FALSE	FALSE	0.8571428571428571
EE16A9	GI Epith.	Proximal SI	387189	Mir194-1	FALSE	FALSE	NA
EE16A9	GI Epith.	Proximal SI	387211	Mir215	FALSE	FALSE	NA
EE16A9	GI Epith.	Proximal SI	432552	Garin3	FALSE	FALSE	1
EE16A9	GI Epith.	Proximal SI	434246	Trim72	FALSE	FALSE	NA
EE16A9	GI Epith.	Proximal SI	50935	St6galnac6	FALSE	FALSE	NA
EE16A9	GI Epith.	Proximal SI	54397	Ppt2	FALSE	FALSE	0.13337500000000002
EE16A9	GI Epith.	Proximal SI	57814	Kcne4	FALSE	FALSE	0
EE16A9	GI Epith.	Proximal SI	60363	Cldn15	FALSE	FALSE	0
EE16A9	GI Epith.	Proximal SI	64292	Ptges	FALSE	FALSE	0.54
EE16A9	GI Epith.	Proximal SI	66835	Snord123	FALSE	FALSE	NA
EE16A9	GI Epith.	Proximal SI	67169	Nradd	FALSE	FALSE	0.1
EE16A9	GI Epith.	Proximal SI	67509	Saysd1	FALSE	FALSE	0.5
EE16A9	GI Epith.	Proximal SI	67765	5830432E09Rik	FALSE	FALSE	0.7820384615384616
EE16A9	GI Epith.	Proximal SI	68338	Golt1a	FALSE	FALSE	0.2647058823529412
EE16A9	GI Epith.	Proximal SI	69826	Ms4a10	FALSE	FALSE	0.5
EE16A9	GI Epith.	Proximal SI	69857	1810053B23Rik	FALSE	FALSE	1
EE16A9	GI Epith.	Proximal SI	70101	Cyp4f16	FALSE	FALSE	0.5
EE16A9	GI Epith.	Proximal SI	70730	6330409D20Rik	FALSE	TRUE	0.023255813953488372
EE16A9	GI Epith.	Proximal SI	71038	4933401H06Rik	FALSE	FALSE	NA
EE16A9	GI Epith.	Proximal SI	71281	Apobec4	FALSE	FALSE	0.5384615384615384
EE16A9	GI Epith.	Proximal SI	71321	4933440J02Rik	FALSE	FALSE	0
EE16A9	GI Epith.	Proximal SI	723865	Mir429	FALSE	FALSE	0
EE16A9	GI Epith.	Proximal SI	73660	Cabp4	FALSE	FALSE	0.715
EE16A9	GI Epith.	Proximal SI	73813	Fam83e	FALSE	FALSE	0.16666666666666666
EE16A9	GI Epith.	Proximal SI	74127	Krt80	FALSE	FALSE	0.1
EE16A9	GI Epith.	Proximal SI	74490	Mamstr	FALSE	TRUE	NA
EE16A9	GI Epith.	Proximal SI	78334	Cdk19	FALSE	FALSE	0.0625
EE16A9	GI Epith.	Proximal SI	78457	1700054A03Rik	FALSE	FALSE	0.6786
EE16A9	GI Epith.	Proximal SI	791074	Mir802	FALSE	FALSE	0.72
EE16A9	GI Epith.	Proximal SI	80901	Cxcr6	FALSE	FALSE	1
EE16A9	GI Epith.	Proximal SI	94176	Dock2	FALSE	FALSE	0.875
EE16B1	GI Epith.	Proximal SI	100036520	Gata5os	FALSE	FALSE	NA
EE16B1	GI Epith.	Proximal SI	100126226	Krt83	FALSE	FALSE	NA
EE16B1	GI Epith.	Proximal SI	100141474	4933428G20Rik	FALSE	TRUE	0.04014285714285714
EE16B1	GI Epith.	Proximal SI	100503565	Gm9926	FALSE	FALSE	0.05555555555555555
EE16B1	GI Epith.	Proximal SI	100504717	Gm12709	FALSE	FALSE	NA
EE16B1	GI Epith.	Proximal SI	100885826	Mir5615-2	FALSE	FALSE	NA
EE16B1	GI Epith.	Proximal SI	100993	NA	FALSE	FALSE	0
EE16B1	GI Epith.	Proximal SI	101602	AI467606	FALSE	FALSE	NA
EE16B1	GI Epith.	Proximal SI	102465700	Mir7214	FALSE	FALSE	0.2
EE16B1	GI Epith.	Proximal SI	102465899	Mir8110	FALSE	FALSE	NA
EE16B1	GI Epith.	Proximal SI	102465901	Mir8113	FALSE	FALSE	0.7221666666666666
EE16B1	GI Epith.	Proximal SI	102640597	Gm29571	FALSE	FALSE	NA
EE16B1	GI Epith.	Proximal SI	105242657	Hoxaas2	FALSE	FALSE	0.9540344827586207
EE16B1	GI Epith.	Proximal SI	11657	Alb	FALSE	FALSE	0.6666666666666666
EE16B1	GI Epith.	Proximal SI	12398	Cbfa2t3	FALSE	FALSE	0.3333333333333333
EE16B1	GI Epith.	Proximal SI	12500	Cd3d	TRUE	FALSE	0.6428571428571429
EE16B1	GI Epith.	Proximal SI	12501	Cd3e	FALSE	FALSE	NA
EE16B1	GI Epith.	Proximal SI	12502	Cd3g	FALSE	FALSE	0.5833333333333334
EE16B1	GI Epith.	Proximal SI	12503	Cd247	FALSE	FALSE	0.8181818181818182
EE16B1	GI Epith.	Proximal SI	12515	Cd69	TRUE	FALSE	0.7272727272727273
EE16B1	GI Epith.	Proximal SI	12516	Cd7	FALSE	FALSE	NA
EE16B1	GI Epith.	Proximal SI	12776	Ccr8	FALSE	FALSE	NA
EE16B1	GI Epith.	Proximal SI	13112	Cyp3a11	TRUE	FALSE	0.5
EE16B1	GI Epith.	Proximal SI	14103	Fasl	FALSE	FALSE	NA
EE16B1	GI Epith.	Proximal SI	14724	Gp1bb	FALSE	FALSE	0.9230769230769231
EE16B1	GI Epith.	Proximal SI	14916	Guca2b	FALSE	FALSE	0.49027272727272725
EE16B1	GI Epith.	Proximal SI	14917	Gucy2c	FALSE	FALSE	0
EE16B1	GI Epith.	Proximal SI	15402	Hoxa5	FALSE	TRUE	0
EE16B1	GI Epith.	Proximal SI	16336	Insl3	FALSE	TRUE	NA
EE16B1	GI Epith.	Proximal SI	16428	Itk	FALSE	FALSE	0.5833333333333334
EE16B1	GI Epith.	Proximal SI	17060	Blnk	TRUE	FALSE	NA
EE16B1	GI Epith.	Proximal SI	17831	Muc2	FALSE	FALSE	0
EE16B1	GI Epith.	Proximal SI	18613	Pecam1	TRUE	FALSE	0.46153846153846156
EE16B1	GI Epith.	Proximal SI	20231	Nkx1-2	TRUE	TRUE	0.15625
EE16B1	GI Epith.	Proximal SI	20346	Sema3a	FALSE	FALSE	0
EE16B1	GI Epith.	Proximal SI	207495	Baiap2l2	FALSE	FALSE	0.1
EE16B1	GI Epith.	Proximal SI	210757	Themis	FALSE	FALSE	0.3333333333333333
EE16B1	GI Epith.	Proximal SI	212712	Satb2	TRUE	FALSE	NA
EE16B1	GI Epith.	Proximal SI	21401	Tcea3	FALSE	FALSE	0.3157894736842105
EE16B1	GI Epith.	Proximal SI	21405	Hnf1a	FALSE	FALSE	0
EE16B1	GI Epith.	Proximal SI	217353	Tmc6	FALSE	TRUE	0.7692307692307693
EE16B1	GI Epith.	Proximal SI	22349	Vil1	TRUE	FALSE	0
EE16B1	GI Epith.	Proximal SI	227231	Cps1	FALSE	FALSE	1
EE16B1	GI Epith.	Proximal SI	230806	Crybg2	FALSE	FALSE	0.29170833333333335
EE16B1	GI Epith.	Proximal SI	230828	Il22ra1	FALSE	FALSE	0.4117647058823529
EE16B1	GI Epith.	Proximal SI	234836	Il17c	FALSE	FALSE	0.4
EE16B1	GI Epith.	Proximal SI	237636	Npc1l1	FALSE	FALSE	0.6666666666666666
EE16B1	GI Epith.	Proximal SI	246747	Adig	FALSE	FALSE	0.36666666666666664
EE16B1	GI Epith.	Proximal SI	26565	Pla2g10	FALSE	FALSE	0.2
EE16B1	GI Epith.	Proximal SI	26878	B3galt2	FALSE	FALSE	NA
EE16B1	GI Epith.	Proximal SI	271944	C2cd4d	FALSE	FALSE	0.22727272727272727
EE16B1	GI Epith.	Proximal SI	27409	Abcg5	TRUE	FALSE	0.7857142857142857
EE16B1	GI Epith.	Proximal SI	280287	Kiss1	FALSE	FALSE	0.3625
EE16B1	GI Epith.	Proximal SI	320626	9230105E05Rik	FALSE	FALSE	0
EE16B1	GI Epith.	Proximal SI	387173	Mir155	FALSE	FALSE	1
EE16B1	GI Epith.	Proximal SI	387189	Mir194-1	FALSE	FALSE	0.10227272727272728
EE16B1	GI Epith.	Proximal SI	387211	Mir215	FALSE	FALSE	0.28448275862068967
EE16B1	GI Epith.	Proximal SI	432552	Garin3	FALSE	FALSE	0.42857142857142855
EE16B1	GI Epith.	Proximal SI	434246	Trim72	FALSE	FALSE	0.5714285714285714
EE16B1	GI Epith.	Proximal SI	50935	St6galnac6	FALSE	FALSE	0
EE16B1	GI Epith.	Proximal SI	54397	Ppt2	FALSE	FALSE	0.09521428571428571
EE16B1	GI Epith.	Proximal SI	57814	Kcne4	FALSE	FALSE	0
EE16B1	GI Epith.	Proximal SI	60363	Cldn15	FALSE	FALSE	0.041666666666666664
EE16B1	GI Epith.	Proximal SI	64292	Ptges	FALSE	FALSE	0.74
EE16B1	GI Epith.	Proximal SI	66835	Snord123	FALSE	FALSE	NA
EE16B1	GI Epith.	Proximal SI	67169	Nradd	FALSE	FALSE	0.2
EE16B1	GI Epith.	Proximal SI	67509	Saysd1	FALSE	FALSE	0.5
EE16B1	GI Epith.	Proximal SI	67765	5830432E09Rik	FALSE	FALSE	0.6354375
EE16B1	GI Epith.	Proximal SI	68338	Golt1a	FALSE	FALSE	0.3625
EE16B1	GI Epith.	Proximal SI	69826	Ms4a10	FALSE	FALSE	NA
EE16B1	GI Epith.	Proximal SI	69857	1810053B23Rik	FALSE	FALSE	0.5833333333333334
EE16B1	GI Epith.	Proximal SI	70101	Cyp4f16	FALSE	FALSE	NA
EE16B1	GI Epith.	Proximal SI	70730	6330409D20Rik	FALSE	TRUE	0.06060606060606061
EE16B1	GI Epith.	Proximal SI	71038	4933401H06Rik	FALSE	FALSE	0
EE16B1	GI Epith.	Proximal SI	71281	Apobec4	FALSE	FALSE	NA
EE16B1	GI Epith.	Proximal SI	71321	4933440J02Rik	FALSE	FALSE	0.46551724137931033
EE16B1	GI Epith.	Proximal SI	723865	Mir429	FALSE	FALSE	0.2222222222222222
EE16B1	GI Epith.	Proximal SI	73660	Cabp4	FALSE	FALSE	0.8444666666666667
EE16B1	GI Epith.	Proximal SI	73813	Fam83e	FALSE	FALSE	NA
EE16B1	GI Epith.	Proximal SI	74127	Krt80	FALSE	FALSE	0.25
EE16B1	GI Epith.	Proximal SI	74490	Mamstr	FALSE	TRUE	0.5
EE16B1	GI Epith.	Proximal SI	78334	Cdk19	FALSE	FALSE	0.23529411764705882
EE16B1	GI Epith.	Proximal SI	78457	1700054A03Rik	FALSE	FALSE	0.46153846153846156
EE16B1	GI Epith.	Proximal SI	791074	Mir802	FALSE	FALSE	0.0625
EE16B1	GI Epith.	Proximal SI	80901	Cxcr6	FALSE	FALSE	1
EE16B1	GI Epith.	Proximal SI	94176	Dock2	FALSE	FALSE	0.8888888888888888
EE16B10	GI Epith.	Proximal SI	100036520	Gata5os	FALSE	FALSE	0.9
EE16B10	GI Epith.	Proximal SI	100126226	Krt83	FALSE	FALSE	0.3
EE16B10	GI Epith.	Proximal SI	100141474	4933428G20Rik	FALSE	TRUE	0.0875
EE16B10	GI Epith.	Proximal SI	100503565	Gm9926	FALSE	FALSE	0
EE16B10	GI Epith.	Proximal SI	100504717	Gm12709	FALSE	FALSE	0.53125
EE16B10	GI Epith.	Proximal SI	100885826	Mir5615-2	FALSE	FALSE	0
EE16B10	GI Epith.	Proximal SI	100993	NA	FALSE	FALSE	NA
EE16B10	GI Epith.	Proximal SI	101602	AI467606	FALSE	FALSE	0.8571428571428571
EE16B10	GI Epith.	Proximal SI	102465700	Mir7214	FALSE	FALSE	0.1111111111111111
EE16B10	GI Epith.	Proximal SI	102465899	Mir8110	FALSE	FALSE	0.5714285714285714
EE16B10	GI Epith.	Proximal SI	102465901	Mir8113	FALSE	FALSE	NA
EE16B10	GI Epith.	Proximal SI	102640597	Gm29571	FALSE	FALSE	NA
EE16B10	GI Epith.	Proximal SI	105242657	Hoxaas2	FALSE	FALSE	NA
EE16B10	GI Epith.	Proximal SI	11657	Alb	FALSE	FALSE	0
EE16B10	GI Epith.	Proximal SI	12398	Cbfa2t3	FALSE	FALSE	0.7
EE16B10	GI Epith.	Proximal SI	12500	Cd3d	TRUE	FALSE	0.7142857142857143
EE16B10	GI Epith.	Proximal SI	12501	Cd3e	FALSE	FALSE	0.5
EE16B10	GI Epith.	Proximal SI	12502	Cd3g	FALSE	FALSE	0.6666666666666666
EE16B10	GI Epith.	Proximal SI	12503	Cd247	FALSE	FALSE	0.8
EE16B10	GI Epith.	Proximal SI	12515	Cd69	TRUE	FALSE	NA
EE16B10	GI Epith.	Proximal SI	12516	Cd7	FALSE	FALSE	0.7272727272727273
EE16B10	GI Epith.	Proximal SI	12776	Ccr8	FALSE	FALSE	NA
EE16B10	GI Epith.	Proximal SI	13112	Cyp3a11	TRUE	FALSE	0.5
EE16B10	GI Epith.	Proximal SI	14103	Fasl	FALSE	FALSE	0.38461538461538464
EE16B10	GI Epith.	Proximal SI	14724	Gp1bb	FALSE	FALSE	NA
EE16B10	GI Epith.	Proximal SI	14916	Guca2b	FALSE	FALSE	NA
EE16B10	GI Epith.	Proximal SI	14917	Gucy2c	FALSE	FALSE	0
EE16B10	GI Epith.	Proximal SI	15402	Hoxa5	FALSE	TRUE	0
EE16B10	GI Epith.	Proximal SI	16336	Insl3	FALSE	TRUE	0.24074074074074073
EE16B10	GI Epith.	Proximal SI	16428	Itk	FALSE	FALSE	0.5666666666666667
EE16B10	GI Epith.	Proximal SI	17060	Blnk	TRUE	FALSE	0.05263157894736842
EE16B10	GI Epith.	Proximal SI	17831	Muc2	FALSE	FALSE	0.14285714285714285
EE16B10	GI Epith.	Proximal SI	18613	Pecam1	TRUE	FALSE	0.7638888888888888
EE16B10	GI Epith.	Proximal SI	20231	Nkx1-2	TRUE	TRUE	0.10604545454545454
EE16B10	GI Epith.	Proximal SI	20346	Sema3a	FALSE	FALSE	NA
EE16B10	GI Epith.	Proximal SI	207495	Baiap2l2	FALSE	FALSE	0.08335000000000001
EE16B10	GI Epith.	Proximal SI	210757	Themis	FALSE	FALSE	NA
EE16B10	GI Epith.	Proximal SI	212712	Satb2	TRUE	FALSE	0
EE16B10	GI Epith.	Proximal SI	21401	Tcea3	FALSE	FALSE	0.6178275862068966
EE16B10	GI Epith.	Proximal SI	21405	Hnf1a	FALSE	FALSE	0
EE16B10	GI Epith.	Proximal SI	217353	Tmc6	FALSE	TRUE	0.6976744186046512
EE16B10	GI Epith.	Proximal SI	22349	Vil1	TRUE	FALSE	NA
EE16B10	GI Epith.	Proximal SI	227231	Cps1	FALSE	FALSE	1
EE16B10	GI Epith.	Proximal SI	230806	Crybg2	FALSE	FALSE	0
EE16B10	GI Epith.	Proximal SI	230828	Il22ra1	FALSE	FALSE	0.7407407407407407
EE16B10	GI Epith.	Proximal SI	234836	Il17c	FALSE	FALSE	NA
EE16B10	GI Epith.	Proximal SI	237636	Npc1l1	FALSE	FALSE	0.7395625
EE16B10	GI Epith.	Proximal SI	246747	Adig	FALSE	FALSE	0.07142857142857142
EE16B10	GI Epith.	Proximal SI	26565	Pla2g10	FALSE	FALSE	0
EE16B10	GI Epith.	Proximal SI	26878	B3galt2	FALSE	FALSE	NA
EE16B10	GI Epith.	Proximal SI	271944	C2cd4d	FALSE	FALSE	0.3333333333333333
EE16B10	GI Epith.	Proximal SI	27409	Abcg5	TRUE	FALSE	NA
EE16B10	GI Epith.	Proximal SI	280287	Kiss1	FALSE	FALSE	0.25
EE16B10	GI Epith.	Proximal SI	320626	9230105E05Rik	FALSE	FALSE	0
EE16B10	GI Epith.	Proximal SI	387173	Mir155	FALSE	FALSE	0.8333333333333334
EE16B10	GI Epith.	Proximal SI	387189	Mir194-1	FALSE	FALSE	0.06370588235294118
EE16B10	GI Epith.	Proximal SI	387211	Mir215	FALSE	FALSE	0.06370588235294118
EE16B10	GI Epith.	Proximal SI	432552	Garin3	FALSE	FALSE	0.5555555555555556
EE16B10	GI Epith.	Proximal SI	434246	Trim72	FALSE	FALSE	NA
EE16B10	GI Epith.	Proximal SI	50935	St6galnac6	FALSE	FALSE	0.5625
EE16B10	GI Epith.	Proximal SI	54397	Ppt2	FALSE	FALSE	0.21428571428571427
EE16B10	GI Epith.	Proximal SI	57814	Kcne4	FALSE	FALSE	0
EE16B10	GI Epith.	Proximal SI	60363	Cldn15	FALSE	FALSE	NA
EE16B10	GI Epith.	Proximal SI	64292	Ptges	FALSE	FALSE	0.5545454545454546
EE16B10	GI Epith.	Proximal SI	66835	Snord123	FALSE	FALSE	0
EE16B10	GI Epith.	Proximal SI	67169	Nradd	FALSE	FALSE	0.05128205128205128
EE16B10	GI Epith.	Proximal SI	67509	Saysd1	FALSE	FALSE	0.4
EE16B10	GI Epith.	Proximal SI	67765	5830432E09Rik	FALSE	FALSE	0.75
EE16B10	GI Epith.	Proximal SI	68338	Golt1a	FALSE	FALSE	0.25
EE16B10	GI Epith.	Proximal SI	69826	Ms4a10	FALSE	FALSE	0.5
EE16B10	GI Epith.	Proximal SI	69857	1810053B23Rik	FALSE	FALSE	0.3333333333333333
EE16B10	GI Epith.	Proximal SI	70101	Cyp4f16	FALSE	FALSE	0.25
EE16B10	GI Epith.	Proximal SI	70730	6330409D20Rik	FALSE	TRUE	NA
EE16B10	GI Epith.	Proximal SI	71038	4933401H06Rik	FALSE	FALSE	0
EE16B10	GI Epith.	Proximal SI	71281	Apobec4	FALSE	FALSE	NA
EE16B10	GI Epith.	Proximal SI	71321	4933440J02Rik	FALSE	FALSE	0.1724137931034483
EE16B10	GI Epith.	Proximal SI	723865	Mir429	FALSE	FALSE	0
EE16B10	GI Epith.	Proximal SI	73660	Cabp4	FALSE	FALSE	0.75
EE16B10	GI Epith.	Proximal SI	73813	Fam83e	FALSE	FALSE	NA
EE16B10	GI Epith.	Proximal SI	74127	Krt80	FALSE	FALSE	NA
EE16B10	GI Epith.	Proximal SI	74490	Mamstr	FALSE	TRUE	0.45454545454545453
EE16B10	GI Epith.	Proximal SI	78334	Cdk19	FALSE	FALSE	0.6110833333333333
EE16B10	GI Epith.	Proximal SI	78457	1700054A03Rik	FALSE	FALSE	0.625
EE16B10	GI Epith.	Proximal SI	791074	Mir802	FALSE	FALSE	0.06666666666666667
EE16B10	GI Epith.	Proximal SI	80901	Cxcr6	FALSE	FALSE	1
EE16B10	GI Epith.	Proximal SI	94176	Dock2	FALSE	FALSE	0.7
EE16B11	GI Epith.	Proximal SI	100036520	Gata5os	FALSE	FALSE	NA
EE16B11	GI Epith.	Proximal SI	100126226	Krt83	FALSE	FALSE	0.07615
EE16B11	GI Epith.	Proximal SI	100141474	4933428G20Rik	FALSE	TRUE	0.038834951456310676
EE16B11	GI Epith.	Proximal SI	100503565	Gm9926	FALSE	FALSE	0.1111111111111111
EE16B11	GI Epith.	Proximal SI	100504717	Gm12709	FALSE	FALSE	0.6666666666666666
EE16B11	GI Epith.	Proximal SI	100885826	Mir5615-2	FALSE	FALSE	0.12278947368421053
EE16B11	GI Epith.	Proximal SI	100993	NA	FALSE	FALSE	0.375
EE16B11	GI Epith.	Proximal SI	101602	AI467606	FALSE	FALSE	0.21428571428571427
EE16B11	GI Epith.	Proximal SI	102465700	Mir7214	FALSE	FALSE	0.359
EE16B11	GI Epith.	Proximal SI	102465899	Mir8110	FALSE	FALSE	0.0625
EE16B11	GI Epith.	Proximal SI	102465901	Mir8113	FALSE	FALSE	NA
EE16B11	GI Epith.	Proximal SI	102640597	Gm29571	FALSE	FALSE	0.7462272727272727
EE16B11	GI Epith.	Proximal SI	105242657	Hoxaas2	FALSE	FALSE	0.7878787878787878
EE16B11	GI Epith.	Proximal SI	11657	Alb	FALSE	FALSE	0
EE16B11	GI Epith.	Proximal SI	12398	Cbfa2t3	FALSE	FALSE	0.2745294117647059
EE16B11	GI Epith.	Proximal SI	12500	Cd3d	TRUE	FALSE	0.6666666666666666
EE16B11	GI Epith.	Proximal SI	12501	Cd3e	FALSE	FALSE	NA
EE16B11	GI Epith.	Proximal SI	12502	Cd3g	FALSE	FALSE	NA
EE16B11	GI Epith.	Proximal SI	12503	Cd247	FALSE	FALSE	0.9166666666666666
EE16B11	GI Epith.	Proximal SI	12515	Cd69	TRUE	FALSE	1
EE16B11	GI Epith.	Proximal SI	12516	Cd7	FALSE	FALSE	0.625
EE16B11	GI Epith.	Proximal SI	12776	Ccr8	FALSE	FALSE	0.8
EE16B11	GI Epith.	Proximal SI	13112	Cyp3a11	TRUE	FALSE	1
EE16B11	GI Epith.	Proximal SI	14103	Fasl	FALSE	FALSE	0.8
EE16B11	GI Epith.	Proximal SI	14724	Gp1bb	FALSE	FALSE	0.896551724137931
EE16B11	GI Epith.	Proximal SI	14916	Guca2b	FALSE	FALSE	0.8461538461538461
EE16B11	GI Epith.	Proximal SI	14917	Gucy2c	FALSE	FALSE	0
EE16B11	GI Epith.	Proximal SI	15402	Hoxa5	FALSE	TRUE	0.0136986301369863
EE16B11	GI Epith.	Proximal SI	16336	Insl3	FALSE	TRUE	0.05263157894736842
EE16B11	GI Epith.	Proximal SI	16428	Itk	FALSE	FALSE	0.5333333333333333
EE16B11	GI Epith.	Proximal SI	17060	Blnk	TRUE	FALSE	0
EE16B11	GI Epith.	Proximal SI	17831	Muc2	FALSE	FALSE	0.19230769230769232
EE16B11	GI Epith.	Proximal SI	18613	Pecam1	TRUE	FALSE	NA
EE16B11	GI Epith.	Proximal SI	20231	Nkx1-2	TRUE	TRUE	NA
EE16B11	GI Epith.	Proximal SI	20346	Sema3a	FALSE	FALSE	0.1
EE16B11	GI Epith.	Proximal SI	207495	Baiap2l2	FALSE	FALSE	NA
EE16B11	GI Epith.	Proximal SI	210757	Themis	FALSE	FALSE	0.5
EE16B11	GI Epith.	Proximal SI	212712	Satb2	TRUE	FALSE	NA
EE16B11	GI Epith.	Proximal SI	21401	Tcea3	FALSE	FALSE	0.31294444444444447
EE16B11	GI Epith.	Proximal SI	21405	Hnf1a	FALSE	FALSE	0.04
EE16B11	GI Epith.	Proximal SI	217353	Tmc6	FALSE	TRUE	0.32608695652173914
EE16B11	GI Epith.	Proximal SI	22349	Vil1	TRUE	FALSE	0
EE16B11	GI Epith.	Proximal SI	227231	Cps1	FALSE	FALSE	NA
EE16B11	GI Epith.	Proximal SI	230806	Crybg2	FALSE	FALSE	0.15
EE16B11	GI Epith.	Proximal SI	230828	Il22ra1	FALSE	FALSE	0
EE16B11	GI Epith.	Proximal SI	234836	Il17c	FALSE	FALSE	0.5
EE16B11	GI Epith.	Proximal SI	237636	Npc1l1	FALSE	FALSE	0.6153846153846154
EE16B11	GI Epith.	Proximal SI	246747	Adig	FALSE	FALSE	0
EE16B11	GI Epith.	Proximal SI	26565	Pla2g10	FALSE	FALSE	0
EE16B11	GI Epith.	Proximal SI	26878	B3galt2	FALSE	FALSE	0.2857142857142857
EE16B11	GI Epith.	Proximal SI	271944	C2cd4d	FALSE	FALSE	0.42857142857142855
EE16B11	GI Epith.	Proximal SI	27409	Abcg5	TRUE	FALSE	0.2857142857142857
EE16B11	GI Epith.	Proximal SI	280287	Kiss1	FALSE	FALSE	NA
EE16B11	GI Epith.	Proximal SI	320626	9230105E05Rik	FALSE	FALSE	0
EE16B11	GI Epith.	Proximal SI	387173	Mir155	FALSE	FALSE	NA
EE16B11	GI Epith.	Proximal SI	387189	Mir194-1	FALSE	FALSE	0.3333333333333333
EE16B11	GI Epith.	Proximal SI	387211	Mir215	FALSE	FALSE	0.5
EE16B11	GI Epith.	Proximal SI	432552	Garin3	FALSE	FALSE	0.36363636363636365
EE16B11	GI Epith.	Proximal SI	434246	Trim72	FALSE	FALSE	0.8
EE16B11	GI Epith.	Proximal SI	50935	St6galnac6	FALSE	FALSE	0
EE16B11	GI Epith.	Proximal SI	54397	Ppt2	FALSE	FALSE	NA
EE16B11	GI Epith.	Proximal SI	57814	Kcne4	FALSE	FALSE	0.14285714285714285
EE16B11	GI Epith.	Proximal SI	60363	Cldn15	FALSE	FALSE	0
EE16B11	GI Epith.	Proximal SI	64292	Ptges	FALSE	FALSE	NA
EE16B11	GI Epith.	Proximal SI	66835	Snord123	FALSE	FALSE	NA
EE16B11	GI Epith.	Proximal SI	67169	Nradd	FALSE	FALSE	NA
EE16B11	GI Epith.	Proximal SI	67509	Saysd1	FALSE	FALSE	NA
EE16B11	GI Epith.	Proximal SI	67765	5830432E09Rik	FALSE	FALSE	0.8181818181818182
EE16B11	GI Epith.	Proximal SI	68338	Golt1a	FALSE	FALSE	NA
EE16B11	GI Epith.	Proximal SI	69826	Ms4a10	FALSE	FALSE	0.75
EE16B11	GI Epith.	Proximal SI	69857	1810053B23Rik	FALSE	FALSE	0.3333333333333333
EE16B11	GI Epith.	Proximal SI	70101	Cyp4f16	FALSE	FALSE	0.6
EE16B11	GI Epith.	Proximal SI	70730	6330409D20Rik	FALSE	TRUE	0.045098039215686274
EE16B11	GI Epith.	Proximal SI	71038	4933401H06Rik	FALSE	FALSE	0.1111111111111111
EE16B11	GI Epith.	Proximal SI	71281	Apobec4	FALSE	FALSE	0.5
EE16B11	GI Epith.	Proximal SI	71321	4933440J02Rik	FALSE	FALSE	0.13157894736842105
EE16B11	GI Epith.	Proximal SI	723865	Mir429	FALSE	FALSE	0
EE16B11	GI Epith.	Proximal SI	73660	Cabp4	FALSE	FALSE	0.7941176470588235
EE16B11	GI Epith.	Proximal SI	73813	Fam83e	FALSE	FALSE	0
EE16B11	GI Epith.	Proximal SI	74127	Krt80	FALSE	FALSE	0.16666666666666666
EE16B11	GI Epith.	Proximal SI	74490	Mamstr	FALSE	TRUE	0.28921568627450983
EE16B11	GI Epith.	Proximal SI	78334	Cdk19	FALSE	FALSE	0.022222222222222223
EE16B11	GI Epith.	Proximal SI	78457	1700054A03Rik	FALSE	FALSE	NA
EE16B11	GI Epith.	Proximal SI	791074	Mir802	FALSE	FALSE	0.058333333333333334
EE16B11	GI Epith.	Proximal SI	80901	Cxcr6	FALSE	FALSE	1
EE16B11	GI Epith.	Proximal SI	94176	Dock2	FALSE	FALSE	0.8
EE16B12	GI Epith.	Proximal SI	100036520	Gata5os	FALSE	FALSE	0.9583333333333334
EE16B12	GI Epith.	Proximal SI	100126226	Krt83	FALSE	FALSE	0.08695652173913043
EE16B12	GI Epith.	Proximal SI	100141474	4933428G20Rik	FALSE	TRUE	0.09302325581395349
EE16B12	GI Epith.	Proximal SI	100503565	Gm9926	FALSE	FALSE	0.15294117647058825
EE16B12	GI Epith.	Proximal SI	100504717	Gm12709	FALSE	FALSE	NA
EE16B12	GI Epith.	Proximal SI	100885826	Mir5615-2	FALSE	FALSE	NA
EE16B12	GI Epith.	Proximal SI	100993	NA	FALSE	FALSE	0
EE16B12	GI Epith.	Proximal SI	101602	AI467606	FALSE	FALSE	0.4814814814814815
EE16B12	GI Epith.	Proximal SI	102465700	Mir7214	FALSE	FALSE	0.25795238095238093
EE16B12	GI Epith.	Proximal SI	102465899	Mir8110	FALSE	FALSE	0
EE16B12	GI Epith.	Proximal SI	102465901	Mir8113	FALSE	FALSE	0.6
EE16B12	GI Epith.	Proximal SI	102640597	Gm29571	FALSE	FALSE	NA
EE16B12	GI Epith.	Proximal SI	105242657	Hoxaas2	FALSE	FALSE	0.8571428571428571
EE16B12	GI Epith.	Proximal SI	11657	Alb	FALSE	FALSE	0.19042857142857142
EE16B12	GI Epith.	Proximal SI	12398	Cbfa2t3	FALSE	FALSE	0.6666666666666666
EE16B12	GI Epith.	Proximal SI	12500	Cd3d	TRUE	FALSE	0.791625
EE16B12	GI Epith.	Proximal SI	12501	Cd3e	FALSE	FALSE	0.8333333333333334
EE16B12	GI Epith.	Proximal SI	12502	Cd3g	FALSE	FALSE	0.8571428571428571
EE16B12	GI Epith.	Proximal SI	12503	Cd247	FALSE	FALSE	NA
EE16B12	GI Epith.	Proximal SI	12515	Cd69	TRUE	FALSE	1
EE16B12	GI Epith.	Proximal SI	12516	Cd7	FALSE	FALSE	0.4444444444444444
EE16B12	GI Epith.	Proximal SI	12776	Ccr8	FALSE	FALSE	NA
EE16B12	GI Epith.	Proximal SI	13112	Cyp3a11	TRUE	FALSE	0.889
EE16B12	GI Epith.	Proximal SI	14103	Fasl	FALSE	FALSE	NA
EE16B12	GI Epith.	Proximal SI	14724	Gp1bb	FALSE	FALSE	NA
EE16B12	GI Epith.	Proximal SI	14916	Guca2b	FALSE	FALSE	NA
EE16B12	GI Epith.	Proximal SI	14917	Gucy2c	FALSE	FALSE	0
EE16B12	GI Epith.	Proximal SI	15402	Hoxa5	FALSE	TRUE	0
EE16B12	GI Epith.	Proximal SI	16336	Insl3	FALSE	TRUE	0.5833333333333334
EE16B12	GI Epith.	Proximal SI	16428	Itk	FALSE	FALSE	0.8181818181818182
EE16B12	GI Epith.	Proximal SI	17060	Blnk	TRUE	FALSE	0.1111111111111111
EE16B12	GI Epith.	Proximal SI	17831	Muc2	FALSE	FALSE	0.13636363636363635
EE16B12	GI Epith.	Proximal SI	18613	Pecam1	TRUE	FALSE	0.8
EE16B12	GI Epith.	Proximal SI	20231	Nkx1-2	TRUE	TRUE	NA
EE16B12	GI Epith.	Proximal SI	20346	Sema3a	FALSE	FALSE	NA
EE16B12	GI Epith.	Proximal SI	207495	Baiap2l2	FALSE	FALSE	0.2222222222222222
EE16B12	GI Epith.	Proximal SI	210757	Themis	FALSE	FALSE	0.3333333333333333
EE16B12	GI Epith.	Proximal SI	212712	Satb2	TRUE	FALSE	NA
EE16B12	GI Epith.	Proximal SI	21401	Tcea3	FALSE	FALSE	0.4807692307692308
EE16B12	GI Epith.	Proximal SI	21405	Hnf1a	FALSE	FALSE	0.0625
EE16B12	GI Epith.	Proximal SI	217353	Tmc6	FALSE	TRUE	NA
EE16B12	GI Epith.	Proximal SI	22349	Vil1	TRUE	FALSE	0.125
EE16B12	GI Epith.	Proximal SI	227231	Cps1	FALSE	FALSE	1
EE16B12	GI Epith.	Proximal SI	230806	Crybg2	FALSE	FALSE	0.0625
EE16B12	GI Epith.	Proximal SI	230828	Il22ra1	FALSE	FALSE	0.25
EE16B12	GI Epith.	Proximal SI	234836	Il17c	FALSE	FALSE	0.5147058823529411
EE16B12	GI Epith.	Proximal SI	237636	Npc1l1	FALSE	FALSE	0.5714285714285714
EE16B12	GI Epith.	Proximal SI	246747	Adig	FALSE	FALSE	0.25
EE16B12	GI Epith.	Proximal SI	26565	Pla2g10	FALSE	FALSE	NA
EE16B12	GI Epith.	Proximal SI	26878	B3galt2	FALSE	FALSE	0.2
EE16B12	GI Epith.	Proximal SI	271944	C2cd4d	FALSE	FALSE	0.2333
EE16B12	GI Epith.	Proximal SI	27409	Abcg5	TRUE	FALSE	0.125
EE16B12	GI Epith.	Proximal SI	280287	Kiss1	FALSE	FALSE	0.07692307692307693
EE16B12	GI Epith.	Proximal SI	320626	9230105E05Rik	FALSE	FALSE	NA
EE16B12	GI Epith.	Proximal SI	387173	Mir155	FALSE	FALSE	1
EE16B12	GI Epith.	Proximal SI	387189	Mir194-1	FALSE	FALSE	NA
EE16B12	GI Epith.	Proximal SI	387211	Mir215	FALSE	FALSE	NA
EE16B12	GI Epith.	Proximal SI	432552	Garin3	FALSE	FALSE	0.575
EE16B12	GI Epith.	Proximal SI	434246	Trim72	FALSE	FALSE	NA
EE16B12	GI Epith.	Proximal SI	50935	St6galnac6	FALSE	FALSE	0
EE16B12	GI Epith.	Proximal SI	54397	Ppt2	FALSE	FALSE	0.16666666666666666
EE16B12	GI Epith.	Proximal SI	57814	Kcne4	FALSE	FALSE	0.08333333333333333
EE16B12	GI Epith.	Proximal SI	60363	Cldn15	FALSE	FALSE	0
EE16B12	GI Epith.	Proximal SI	64292	Ptges	FALSE	FALSE	0.5
EE16B12	GI Epith.	Proximal SI	66835	Snord123	FALSE	FALSE	NA
EE16B12	GI Epith.	Proximal SI	67169	Nradd	FALSE	FALSE	0.2424181818181818
EE16B12	GI Epith.	Proximal SI	67509	Saysd1	FALSE	FALSE	0.14100000000000001
EE16B12	GI Epith.	Proximal SI	67765	5830432E09Rik	FALSE	FALSE	0.8888888888888888
EE16B12	GI Epith.	Proximal SI	68338	Golt1a	FALSE	FALSE	0.14285714285714285
EE16B12	GI Epith.	Proximal SI	69826	Ms4a10	FALSE	FALSE	0.5714285714285714
EE16B12	GI Epith.	Proximal SI	69857	1810053B23Rik	FALSE	FALSE	0.65
EE16B12	GI Epith.	Proximal SI	70101	Cyp4f16	FALSE	FALSE	0.5714285714285714
EE16B12	GI Epith.	Proximal SI	70730	6330409D20Rik	FALSE	TRUE	0
EE16B12	GI Epith.	Proximal SI	71038	4933401H06Rik	FALSE	FALSE	NA
EE16B12	GI Epith.	Proximal SI	71281	Apobec4	FALSE	FALSE	NA
EE16B12	GI Epith.	Proximal SI	71321	4933440J02Rik	FALSE	FALSE	NA
EE16B12	GI Epith.	Proximal SI	723865	Mir429	FALSE	FALSE	0.18928571428571428
EE16B12	GI Epith.	Proximal SI	73660	Cabp4	FALSE	FALSE	NA
EE16B12	GI Epith.	Proximal SI	73813	Fam83e	FALSE	FALSE	NA
EE16B12	GI Epith.	Proximal SI	74127	Krt80	FALSE	FALSE	0.3888888888888889
EE16B12	GI Epith.	Proximal SI	74490	Mamstr	FALSE	TRUE	0.21902857142857143
EE16B12	GI Epith.	Proximal SI	78334	Cdk19	FALSE	FALSE	0.038461538461538464
EE16B12	GI Epith.	Proximal SI	78457	1700054A03Rik	FALSE	FALSE	0.5285714285714286
EE16B12	GI Epith.	Proximal SI	791074	Mir802	FALSE	FALSE	0.046052631578947366
EE16B12	GI Epith.	Proximal SI	80901	Cxcr6	FALSE	FALSE	1
EE16B12	GI Epith.	Proximal SI	94176	Dock2	FALSE	FALSE	0.8
EE16B2	Mixed Doublet	Proximal SI	100036520	Gata5os	FALSE	FALSE	0.78125
EE16B2	Mixed Doublet	Proximal SI	100126226	Krt83	FALSE	FALSE	0.16666666666666666
EE16B2	Mixed Doublet	Proximal SI	100141474	4933428G20Rik	FALSE	TRUE	0.4704554455445545
EE16B2	Mixed Doublet	Proximal SI	100503565	Gm9926	FALSE	FALSE	0.8888888888888888
EE16B2	Mixed Doublet	Proximal SI	100504717	Gm12709	FALSE	FALSE	0.91675
EE16B2	Mixed Doublet	Proximal SI	100885826	Mir5615-2	FALSE	FALSE	0.5833333333333334
EE16B2	Mixed Doublet	Proximal SI	100993	NA	FALSE	FALSE	0.045454545454545456
EE16B2	Mixed Doublet	Proximal SI	101602	AI467606	FALSE	FALSE	NA
EE16B2	Mixed Doublet	Proximal SI	102465700	Mir7214	FALSE	FALSE	0.32875862068965517
EE16B2	Mixed Doublet	Proximal SI	102465899	Mir8110	FALSE	FALSE	0.4
EE16B2	Mixed Doublet	Proximal SI	102465901	Mir8113	FALSE	FALSE	0.625
EE16B2	Mixed Doublet	Proximal SI	102640597	Gm29571	FALSE	FALSE	0.79584375
EE16B2	Mixed Doublet	Proximal SI	105242657	Hoxaas2	FALSE	FALSE	0.5426363636363636
EE16B2	Mixed Doublet	Proximal SI	11657	Alb	FALSE	FALSE	0.4444444444444444
EE16B2	Mixed Doublet	Proximal SI	12398	Cbfa2t3	FALSE	FALSE	0.25
EE16B2	Mixed Doublet	Proximal SI	12500	Cd3d	TRUE	FALSE	1
EE16B2	Mixed Doublet	Proximal SI	12501	Cd3e	FALSE	FALSE	0.8055555555555556
EE16B2	Mixed Doublet	Proximal SI	12502	Cd3g	FALSE	FALSE	1
EE16B2	Mixed Doublet	Proximal SI	12503	Cd247	FALSE	FALSE	0.75
EE16B2	Mixed Doublet	Proximal SI	12515	Cd69	TRUE	FALSE	0.42857142857142855
EE16B2	Mixed Doublet	Proximal SI	12516	Cd7	FALSE	FALSE	0.621875
EE16B2	Mixed Doublet	Proximal SI	12776	Ccr8	FALSE	FALSE	0.7857142857142857
EE16B2	Mixed Doublet	Proximal SI	13112	Cyp3a11	TRUE	FALSE	0.5
EE16B2	Mixed Doublet	Proximal SI	14103	Fasl	FALSE	FALSE	0.7066
EE16B2	Mixed Doublet	Proximal SI	14724	Gp1bb	FALSE	FALSE	0.4237111111111111
EE16B2	Mixed Doublet	Proximal SI	14916	Guca2b	FALSE	FALSE	0.9166666666666666
EE16B2	Mixed Doublet	Proximal SI	14917	Gucy2c	FALSE	FALSE	0.37759375
EE16B2	Mixed Doublet	Proximal SI	15402	Hoxa5	FALSE	TRUE	0.3965862068965517
EE16B2	Mixed Doublet	Proximal SI	16336	Insl3	FALSE	TRUE	0.4833421052631579
EE16B2	Mixed Doublet	Proximal SI	16428	Itk	FALSE	FALSE	0.7788181818181819
EE16B2	Mixed Doublet	Proximal SI	17060	Blnk	TRUE	FALSE	0.16642105263157894
EE16B2	Mixed Doublet	Proximal SI	17831	Muc2	FALSE	FALSE	0.4912105263157895
EE16B2	Mixed Doublet	Proximal SI	18613	Pecam1	TRUE	FALSE	0.45610526315789474
EE16B2	Mixed Doublet	Proximal SI	20231	Nkx1-2	TRUE	TRUE	0.03
EE16B2	Mixed Doublet	Proximal SI	20346	Sema3a	FALSE	FALSE	0.49017647058823527
EE16B2	Mixed Doublet	Proximal SI	207495	Baiap2l2	FALSE	FALSE	NA
EE16B2	Mixed Doublet	Proximal SI	210757	Themis	FALSE	FALSE	1
EE16B2	Mixed Doublet	Proximal SI	212712	Satb2	TRUE	FALSE	0.06666666666666667
EE16B2	Mixed Doublet	Proximal SI	21401	Tcea3	FALSE	FALSE	0.22727272727272727
EE16B2	Mixed Doublet	Proximal SI	21405	Hnf1a	FALSE	FALSE	0.13823529411764707
EE16B2	Mixed Doublet	Proximal SI	217353	Tmc6	FALSE	TRUE	0.31121311475409835
EE16B2	Mixed Doublet	Proximal SI	22349	Vil1	TRUE	FALSE	0.3333529411764706
EE16B2	Mixed Doublet	Proximal SI	227231	Cps1	FALSE	FALSE	NA
EE16B2	Mixed Doublet	Proximal SI	230806	Crybg2	FALSE	FALSE	0.39245
EE16B2	Mixed Doublet	Proximal SI	230828	Il22ra1	FALSE	FALSE	0.5627073170731708
EE16B2	Mixed Doublet	Proximal SI	234836	Il17c	FALSE	FALSE	0.4087142857142857
EE16B2	Mixed Doublet	Proximal SI	237636	Npc1l1	FALSE	FALSE	0.8056
EE16B2	Mixed Doublet	Proximal SI	246747	Adig	FALSE	FALSE	0.4473684210526316
EE16B2	Mixed Doublet	Proximal SI	26565	Pla2g10	FALSE	FALSE	NA
EE16B2	Mixed Doublet	Proximal SI	26878	B3galt2	FALSE	FALSE	0.16666666666666666
EE16B2	Mixed Doublet	Proximal SI	271944	C2cd4d	FALSE	FALSE	0.8823529411764706
EE16B2	Mixed Doublet	Proximal SI	27409	Abcg5	TRUE	FALSE	0.5293529411764706
EE16B2	Mixed Doublet	Proximal SI	280287	Kiss1	FALSE	FALSE	0.6100714285714286
EE16B2	Mixed Doublet	Proximal SI	320626	9230105E05Rik	FALSE	FALSE	0.3772105263157895
EE16B2	Mixed Doublet	Proximal SI	387173	Mir155	FALSE	FALSE	0.2857142857142857
EE16B2	Mixed Doublet	Proximal SI	387189	Mir194-1	FALSE	FALSE	0.8
EE16B2	Mixed Doublet	Proximal SI	387211	Mir215	FALSE	FALSE	0.7692307692307693
EE16B2	Mixed Doublet	Proximal SI	432552	Garin3	FALSE	FALSE	0.38883333333333336
EE16B2	Mixed Doublet	Proximal SI	434246	Trim72	FALSE	FALSE	0.7142857142857143
EE16B2	Mixed Doublet	Proximal SI	50935	St6galnac6	FALSE	FALSE	0
EE16B2	Mixed Doublet	Proximal SI	54397	Ppt2	FALSE	FALSE	0.2221904761904762
EE16B2	Mixed Doublet	Proximal SI	57814	Kcne4	FALSE	FALSE	0.5333
EE16B2	Mixed Doublet	Proximal SI	60363	Cldn15	FALSE	FALSE	0.4018695652173913
EE16B2	Mixed Doublet	Proximal SI	64292	Ptges	FALSE	FALSE	0.3506666666666667
EE16B2	Mixed Doublet	Proximal SI	66835	Snord123	FALSE	FALSE	0.38461538461538464
EE16B2	Mixed Doublet	Proximal SI	67169	Nradd	FALSE	FALSE	0.4625918367346939
EE16B2	Mixed Doublet	Proximal SI	67509	Saysd1	FALSE	FALSE	0.48207692307692307
EE16B2	Mixed Doublet	Proximal SI	67765	5830432E09Rik	FALSE	FALSE	0.6145833333333334
EE16B2	Mixed Doublet	Proximal SI	68338	Golt1a	FALSE	FALSE	0.6100714285714286
EE16B2	Mixed Doublet	Proximal SI	69826	Ms4a10	FALSE	FALSE	0.6563846153846153
EE16B2	Mixed Doublet	Proximal SI	69857	1810053B23Rik	FALSE	FALSE	0.7272727272727273
EE16B2	Mixed Doublet	Proximal SI	70101	Cyp4f16	FALSE	FALSE	0.6
EE16B2	Mixed Doublet	Proximal SI	70730	6330409D20Rik	FALSE	TRUE	0.5565757575757576
EE16B2	Mixed Doublet	Proximal SI	71038	4933401H06Rik	FALSE	FALSE	0.95
EE16B2	Mixed Doublet	Proximal SI	71281	Apobec4	FALSE	FALSE	0.5238095238095238
EE16B2	Mixed Doublet	Proximal SI	71321	4933440J02Rik	FALSE	FALSE	0.7536086956521739
EE16B2	Mixed Doublet	Proximal SI	723865	Mir429	FALSE	FALSE	1
EE16B2	Mixed Doublet	Proximal SI	73660	Cabp4	FALSE	FALSE	0.4621363636363636
EE16B2	Mixed Doublet	Proximal SI	73813	Fam83e	FALSE	FALSE	0.6737368421052632
EE16B2	Mixed Doublet	Proximal SI	74127	Krt80	FALSE	FALSE	0.5864193548387097
EE16B2	Mixed Doublet	Proximal SI	74490	Mamstr	FALSE	TRUE	0.7222222222222222
EE16B2	Mixed Doublet	Proximal SI	78334	Cdk19	FALSE	FALSE	NA
EE16B2	Mixed Doublet	Proximal SI	78457	1700054A03Rik	FALSE	FALSE	0.47547058823529414
EE16B2	Mixed Doublet	Proximal SI	791074	Mir802	FALSE	FALSE	0.335
EE16B2	Mixed Doublet	Proximal SI	80901	Cxcr6	FALSE	FALSE	1
EE16B2	Mixed Doublet	Proximal SI	94176	Dock2	FALSE	FALSE	0.6944444444444444
EE16B4	GI Epith.	Proximal SI	100036520	Gata5os	FALSE	FALSE	0.66
EE16B4	GI Epith.	Proximal SI	100126226	Krt83	FALSE	FALSE	0.16666666666666666
EE16B4	GI Epith.	Proximal SI	100141474	4933428G20Rik	FALSE	TRUE	0.05747126436781609
EE16B4	GI Epith.	Proximal SI	100503565	Gm9926	FALSE	FALSE	0
EE16B4	GI Epith.	Proximal SI	100504717	Gm12709	FALSE	FALSE	0.5
EE16B4	GI Epith.	Proximal SI	100885826	Mir5615-2	FALSE	FALSE	0.38095238095238093
EE16B4	GI Epith.	Proximal SI	100993	NA	FALSE	FALSE	NA
EE16B4	GI Epith.	Proximal SI	101602	AI467606	FALSE	FALSE	0.6110833333333333
EE16B4	GI Epith.	Proximal SI	102465700	Mir7214	FALSE	FALSE	0.2096060606060606
EE16B4	GI Epith.	Proximal SI	102465899	Mir8110	FALSE	FALSE	0.25
EE16B4	GI Epith.	Proximal SI	102465901	Mir8113	FALSE	FALSE	0.729125
EE16B4	GI Epith.	Proximal SI	102640597	Gm29571	FALSE	FALSE	0.7619285714285714
EE16B4	GI Epith.	Proximal SI	105242657	Hoxaas2	FALSE	FALSE	0.75
EE16B4	GI Epith.	Proximal SI	11657	Alb	FALSE	FALSE	0.4
EE16B4	GI Epith.	Proximal SI	12398	Cbfa2t3	FALSE	FALSE	NA
EE16B4	GI Epith.	Proximal SI	12500	Cd3d	TRUE	FALSE	1
EE16B4	GI Epith.	Proximal SI	12501	Cd3e	FALSE	FALSE	0.5833333333333334
EE16B4	GI Epith.	Proximal SI	12502	Cd3g	FALSE	FALSE	NA
EE16B4	GI Epith.	Proximal SI	12503	Cd247	FALSE	FALSE	0.8461538461538461
EE16B4	GI Epith.	Proximal SI	12515	Cd69	TRUE	FALSE	1
EE16B4	GI Epith.	Proximal SI	12516	Cd7	FALSE	FALSE	NA
EE16B4	GI Epith.	Proximal SI	12776	Ccr8	FALSE	FALSE	0.3
EE16B4	GI Epith.	Proximal SI	13112	Cyp3a11	TRUE	FALSE	1
EE16B4	GI Epith.	Proximal SI	14103	Fasl	FALSE	FALSE	0.5
EE16B4	GI Epith.	Proximal SI	14724	Gp1bb	FALSE	FALSE	0.8666666666666667
EE16B4	GI Epith.	Proximal SI	14916	Guca2b	FALSE	FALSE	0.2
EE16B4	GI Epith.	Proximal SI	14917	Gucy2c	FALSE	FALSE	0
EE16B4	GI Epith.	Proximal SI	15402	Hoxa5	FALSE	TRUE	0
EE16B4	GI Epith.	Proximal SI	16336	Insl3	FALSE	TRUE	0.25
EE16B4	GI Epith.	Proximal SI	16428	Itk	FALSE	FALSE	0.5909090909090909
EE16B4	GI Epith.	Proximal SI	17060	Blnk	TRUE	FALSE	0
EE16B4	GI Epith.	Proximal SI	17831	Muc2	FALSE	FALSE	0.2222222222222222
EE16B4	GI Epith.	Proximal SI	18613	Pecam1	TRUE	FALSE	NA
EE16B4	GI Epith.	Proximal SI	20231	Nkx1-2	TRUE	TRUE	0
EE16B4	GI Epith.	Proximal SI	20346	Sema3a	FALSE	FALSE	0.16666666666666666
EE16B4	GI Epith.	Proximal SI	207495	Baiap2l2	FALSE	FALSE	0.1
EE16B4	GI Epith.	Proximal SI	210757	Themis	FALSE	FALSE	NA
EE16B4	GI Epith.	Proximal SI	212712	Satb2	TRUE	FALSE	NA
EE16B4	GI Epith.	Proximal SI	21401	Tcea3	FALSE	FALSE	NA
EE16B4	GI Epith.	Proximal SI	21405	Hnf1a	FALSE	FALSE	NA
EE16B4	GI Epith.	Proximal SI	217353	Tmc6	FALSE	TRUE	0.541675
EE16B4	GI Epith.	Proximal SI	22349	Vil1	TRUE	FALSE	0.01665
EE16B4	GI Epith.	Proximal SI	227231	Cps1	FALSE	FALSE	NA
EE16B4	GI Epith.	Proximal SI	230806	Crybg2	FALSE	FALSE	0.16666666666666666
EE16B4	GI Epith.	Proximal SI	230828	Il22ra1	FALSE	FALSE	0.236125
EE16B4	GI Epith.	Proximal SI	234836	Il17c	FALSE	FALSE	0.18181818181818182
EE16B4	GI Epith.	Proximal SI	237636	Npc1l1	FALSE	FALSE	0.625
EE16B4	GI Epith.	Proximal SI	246747	Adig	FALSE	FALSE	0.05
EE16B4	GI Epith.	Proximal SI	26565	Pla2g10	FALSE	FALSE	0
EE16B4	GI Epith.	Proximal SI	26878	B3galt2	FALSE	FALSE	0.125
EE16B4	GI Epith.	Proximal SI	271944	C2cd4d	FALSE	FALSE	0.045454545454545456
EE16B4	GI Epith.	Proximal SI	27409	Abcg5	TRUE	FALSE	0.46153846153846156
EE16B4	GI Epith.	Proximal SI	280287	Kiss1	FALSE	FALSE	0
EE16B4	GI Epith.	Proximal SI	320626	9230105E05Rik	FALSE	FALSE	0.23076923076923078
EE16B4	GI Epith.	Proximal SI	387173	Mir155	FALSE	FALSE	NA
EE16B4	GI Epith.	Proximal SI	387189	Mir194-1	FALSE	FALSE	0.15384615384615385
EE16B4	GI Epith.	Proximal SI	387211	Mir215	FALSE	FALSE	0.21428571428571427
EE16B4	GI Epith.	Proximal SI	432552	Garin3	FALSE	FALSE	0.5757272727272728
EE16B4	GI Epith.	Proximal SI	434246	Trim72	FALSE	FALSE	0.8
EE16B4	GI Epith.	Proximal SI	50935	St6galnac6	FALSE	FALSE	0.04615384615384615
EE16B4	GI Epith.	Proximal SI	54397	Ppt2	FALSE	FALSE	0.2
EE16B4	GI Epith.	Proximal SI	57814	Kcne4	FALSE	FALSE	0.36363636363636365
EE16B4	GI Epith.	Proximal SI	60363	Cldn15	FALSE	FALSE	0.1875
EE16B4	GI Epith.	Proximal SI	64292	Ptges	FALSE	FALSE	NA
EE16B4	GI Epith.	Proximal SI	66835	Snord123	FALSE	FALSE	0
EE16B4	GI Epith.	Proximal SI	67169	Nradd	FALSE	FALSE	0.20689655172413793
EE16B4	GI Epith.	Proximal SI	67509	Saysd1	FALSE	FALSE	0.45454545454545453
EE16B4	GI Epith.	Proximal SI	67765	5830432E09Rik	FALSE	FALSE	0.9
EE16B4	GI Epith.	Proximal SI	68338	Golt1a	FALSE	FALSE	0
EE16B4	GI Epith.	Proximal SI	69826	Ms4a10	FALSE	FALSE	NA
EE16B4	GI Epith.	Proximal SI	69857	1810053B23Rik	FALSE	FALSE	1
EE16B4	GI Epith.	Proximal SI	70101	Cyp4f16	FALSE	FALSE	NA
EE16B4	GI Epith.	Proximal SI	70730	6330409D20Rik	FALSE	TRUE	0.06666666666666667
EE16B4	GI Epith.	Proximal SI	71038	4933401H06Rik	FALSE	FALSE	NA
EE16B4	GI Epith.	Proximal SI	71281	Apobec4	FALSE	FALSE	0.7272727272727273
EE16B4	GI Epith.	Proximal SI	71321	4933440J02Rik	FALSE	FALSE	0.47619047619047616
EE16B4	GI Epith.	Proximal SI	723865	Mir429	FALSE	FALSE	0
EE16B4	GI Epith.	Proximal SI	73660	Cabp4	FALSE	FALSE	0.7954545454545454
EE16B4	GI Epith.	Proximal SI	73813	Fam83e	FALSE	FALSE	0.1
EE16B4	GI Epith.	Proximal SI	74127	Krt80	FALSE	FALSE	0.2962962962962963
EE16B4	GI Epith.	Proximal SI	74490	Mamstr	FALSE	TRUE	0.21052631578947367
EE16B4	GI Epith.	Proximal SI	78334	Cdk19	FALSE	FALSE	0
EE16B4	GI Epith.	Proximal SI	78457	1700054A03Rik	FALSE	FALSE	NA
EE16B4	GI Epith.	Proximal SI	791074	Mir802	FALSE	FALSE	NA
EE16B4	GI Epith.	Proximal SI	80901	Cxcr6	FALSE	FALSE	1
EE16B4	GI Epith.	Proximal SI	94176	Dock2	FALSE	FALSE	NA
EE16B5	GI Epith.	Proximal SI	100036520	Gata5os	FALSE	FALSE	NA
EE16B5	GI Epith.	Proximal SI	100126226	Krt83	FALSE	FALSE	0.25
EE16B5	GI Epith.	Proximal SI	100141474	4933428G20Rik	FALSE	TRUE	0.10256043956043956
EE16B5	GI Epith.	Proximal SI	100503565	Gm9926	FALSE	FALSE	0.08333333333333333
EE16B5	GI Epith.	Proximal SI	100504717	Gm12709	FALSE	FALSE	0.7057857142857142
EE16B5	GI Epith.	Proximal SI	100885826	Mir5615-2	FALSE	FALSE	0.3333333333333333
EE16B5	GI Epith.	Proximal SI	100993	NA	FALSE	FALSE	0.25
EE16B5	GI Epith.	Proximal SI	101602	AI467606	FALSE	FALSE	1
EE16B5	GI Epith.	Proximal SI	102465700	Mir7214	FALSE	FALSE	0.19271875
EE16B5	GI Epith.	Proximal SI	102465899	Mir8110	FALSE	FALSE	0.35714285714285715
EE16B5	GI Epith.	Proximal SI	102465901	Mir8113	FALSE	FALSE	0.7142857142857143
EE16B5	GI Epith.	Proximal SI	102640597	Gm29571	FALSE	FALSE	NA
EE16B5	GI Epith.	Proximal SI	105242657	Hoxaas2	FALSE	FALSE	0.9397741935483871
EE16B5	GI Epith.	Proximal SI	11657	Alb	FALSE	FALSE	0
EE16B5	GI Epith.	Proximal SI	12398	Cbfa2t3	FALSE	FALSE	NA
EE16B5	GI Epith.	Proximal SI	12500	Cd3d	TRUE	FALSE	0.33325
EE16B5	GI Epith.	Proximal SI	12501	Cd3e	FALSE	FALSE	NA
EE16B5	GI Epith.	Proximal SI	12502	Cd3g	FALSE	FALSE	0.44433333333333336
EE16B5	GI Epith.	Proximal SI	12503	Cd247	FALSE	FALSE	0.7777777777777778
EE16B5	GI Epith.	Proximal SI	12515	Cd69	TRUE	FALSE	0.6785714285714286
EE16B5	GI Epith.	Proximal SI	12516	Cd7	FALSE	FALSE	0.8333333333333334
EE16B5	GI Epith.	Proximal SI	12776	Ccr8	FALSE	FALSE	0.7
EE16B5	GI Epith.	Proximal SI	13112	Cyp3a11	TRUE	FALSE	0.5
EE16B5	GI Epith.	Proximal SI	14103	Fasl	FALSE	FALSE	0.5
EE16B5	GI Epith.	Proximal SI	14724	Gp1bb	FALSE	FALSE	0.8
EE16B5	GI Epith.	Proximal SI	14916	Guca2b	FALSE	FALSE	0.8205384615384615
EE16B5	GI Epith.	Proximal SI	14917	Gucy2c	FALSE	FALSE	0
EE16B5	GI Epith.	Proximal SI	15402	Hoxa5	FALSE	TRUE	0
EE16B5	GI Epith.	Proximal SI	16336	Insl3	FALSE	TRUE	0.33513513513513515
EE16B5	GI Epith.	Proximal SI	16428	Itk	FALSE	FALSE	0.8214285714285714
EE16B5	GI Epith.	Proximal SI	17060	Blnk	TRUE	FALSE	0
EE16B5	GI Epith.	Proximal SI	17831	Muc2	FALSE	FALSE	0.2727272727272727
EE16B5	GI Epith.	Proximal SI	18613	Pecam1	TRUE	FALSE	0.5333333333333333
EE16B5	GI Epith.	Proximal SI	20231	Nkx1-2	TRUE	TRUE	0.1875
EE16B5	GI Epith.	Proximal SI	20346	Sema3a	FALSE	FALSE	NA
EE16B5	GI Epith.	Proximal SI	207495	Baiap2l2	FALSE	FALSE	0.20833333333333334
EE16B5	GI Epith.	Proximal SI	210757	Themis	FALSE	FALSE	NA
EE16B5	GI Epith.	Proximal SI	212712	Satb2	TRUE	FALSE	NA
EE16B5	GI Epith.	Proximal SI	21401	Tcea3	FALSE	FALSE	0.6363636363636364
EE16B5	GI Epith.	Proximal SI	21405	Hnf1a	FALSE	FALSE	0.058823529411764705
EE16B5	GI Epith.	Proximal SI	217353	Tmc6	FALSE	TRUE	0.7142857142857143
EE16B5	GI Epith.	Proximal SI	22349	Vil1	TRUE	FALSE	0
EE16B5	GI Epith.	Proximal SI	227231	Cps1	FALSE	FALSE	NA
EE16B5	GI Epith.	Proximal SI	230806	Crybg2	FALSE	FALSE	0
EE16B5	GI Epith.	Proximal SI	230828	Il22ra1	FALSE	FALSE	0.4803030303030303
EE16B5	GI Epith.	Proximal SI	234836	Il17c	FALSE	FALSE	0.21428571428571427
EE16B5	GI Epith.	Proximal SI	237636	Npc1l1	FALSE	FALSE	0.5666666666666667
EE16B5	GI Epith.	Proximal SI	246747	Adig	FALSE	FALSE	NA
EE16B5	GI Epith.	Proximal SI	26565	Pla2g10	FALSE	FALSE	0.25
EE16B5	GI Epith.	Proximal SI	26878	B3galt2	FALSE	FALSE	0.3
EE16B5	GI Epith.	Proximal SI	271944	C2cd4d	FALSE	FALSE	0.26666666666666666
EE16B5	GI Epith.	Proximal SI	27409	Abcg5	TRUE	FALSE	0.7333333333333333
EE16B5	GI Epith.	Proximal SI	280287	Kiss1	FALSE	FALSE	0.3610833333333333
EE16B5	GI Epith.	Proximal SI	320626	9230105E05Rik	FALSE	FALSE	0.13333333333333333
EE16B5	GI Epith.	Proximal SI	387173	Mir155	FALSE	FALSE	0.8
EE16B5	GI Epith.	Proximal SI	387189	Mir194-1	FALSE	FALSE	NA
EE16B5	GI Epith.	Proximal SI	387211	Mir215	FALSE	FALSE	0.484375
EE16B5	GI Epith.	Proximal SI	432552	Garin3	FALSE	FALSE	NA
EE16B5	GI Epith.	Proximal SI	434246	Trim72	FALSE	FALSE	0.4
EE16B5	GI Epith.	Proximal SI	50935	St6galnac6	FALSE	FALSE	0.3333333333333333
EE16B5	GI Epith.	Proximal SI	54397	Ppt2	FALSE	FALSE	NA
EE16B5	GI Epith.	Proximal SI	57814	Kcne4	FALSE	FALSE	NA
EE16B5	GI Epith.	Proximal SI	60363	Cldn15	FALSE	FALSE	NA
EE16B5	GI Epith.	Proximal SI	64292	Ptges	FALSE	FALSE	0.475
EE16B5	GI Epith.	Proximal SI	66835	Snord123	FALSE	FALSE	0.09615384615384616
EE16B5	GI Epith.	Proximal SI	67169	Nradd	FALSE	FALSE	0.21332
EE16B5	GI Epith.	Proximal SI	67509	Saysd1	FALSE	FALSE	NA
EE16B5	GI Epith.	Proximal SI	67765	5830432E09Rik	FALSE	FALSE	0.8333333333333334
EE16B5	GI Epith.	Proximal SI	68338	Golt1a	FALSE	FALSE	0.3610833333333333
EE16B5	GI Epith.	Proximal SI	69826	Ms4a10	FALSE	FALSE	0.4
EE16B5	GI Epith.	Proximal SI	69857	1810053B23Rik	FALSE	FALSE	1
EE16B5	GI Epith.	Proximal SI	70101	Cyp4f16	FALSE	FALSE	NA
EE16B5	GI Epith.	Proximal SI	70730	6330409D20Rik	FALSE	TRUE	NA
EE16B5	GI Epith.	Proximal SI	71038	4933401H06Rik	FALSE	FALSE	0.058823529411764705
EE16B5	GI Epith.	Proximal SI	71281	Apobec4	FALSE	FALSE	0.75
EE16B5	GI Epith.	Proximal SI	71321	4933440J02Rik	FALSE	FALSE	0
EE16B5	GI Epith.	Proximal SI	723865	Mir429	FALSE	FALSE	NA
EE16B5	GI Epith.	Proximal SI	73660	Cabp4	FALSE	FALSE	NA
EE16B5	GI Epith.	Proximal SI	73813	Fam83e	FALSE	FALSE	0
EE16B5	GI Epith.	Proximal SI	74127	Krt80	FALSE	FALSE	0.42857142857142855
EE16B5	GI Epith.	Proximal SI	74490	Mamstr	FALSE	TRUE	0.2707272727272727
EE16B5	GI Epith.	Proximal SI	78334	Cdk19	FALSE	FALSE	0.09523809523809523
EE16B5	GI Epith.	Proximal SI	78457	1700054A03Rik	FALSE	FALSE	NA
EE16B5	GI Epith.	Proximal SI	791074	Mir802	FALSE	FALSE	0
EE16B5	GI Epith.	Proximal SI	80901	Cxcr6	FALSE	FALSE	0.9334
EE16B5	GI Epith.	Proximal SI	94176	Dock2	FALSE	FALSE	0.9
EE16B6	GI Epith.	Proximal SI	100036520	Gata5os	FALSE	FALSE	NA
EE16B6	GI Epith.	Proximal SI	100126226	Krt83	FALSE	FALSE	0.05
EE16B6	GI Epith.	Proximal SI	100141474	4933428G20Rik	FALSE	TRUE	0.07051282051282051
EE16B6	GI Epith.	Proximal SI	100503565	Gm9926	FALSE	FALSE	0.1
EE16B6	GI Epith.	Proximal SI	100504717	Gm12709	FALSE	FALSE	0.6428571428571429
EE16B6	GI Epith.	Proximal SI	100885826	Mir5615-2	FALSE	FALSE	0.4444444444444444
EE16B6	GI Epith.	Proximal SI	100993	NA	FALSE	FALSE	NA
EE16B6	GI Epith.	Proximal SI	101602	AI467606	FALSE	FALSE	0.75
EE16B6	GI Epith.	Proximal SI	102465700	Mir7214	FALSE	FALSE	0.3181818181818182
EE16B6	GI Epith.	Proximal SI	102465899	Mir8110	FALSE	FALSE	NA
EE16B6	GI Epith.	Proximal SI	102465901	Mir8113	FALSE	FALSE	0.5
EE16B6	GI Epith.	Proximal SI	102640597	Gm29571	FALSE	FALSE	NA
EE16B6	GI Epith.	Proximal SI	105242657	Hoxaas2	FALSE	FALSE	NA
EE16B6	GI Epith.	Proximal SI	11657	Alb	FALSE	FALSE	0
EE16B6	GI Epith.	Proximal SI	12398	Cbfa2t3	FALSE	FALSE	0.7575454545454545
EE16B6	GI Epith.	Proximal SI	12500	Cd3d	TRUE	FALSE	NA
EE16B6	GI Epith.	Proximal SI	12501	Cd3e	FALSE	FALSE	NA
EE16B6	GI Epith.	Proximal SI	12502	Cd3g	FALSE	FALSE	NA
EE16B6	GI Epith.	Proximal SI	12503	Cd247	FALSE	FALSE	0.16666666666666666
EE16B6	GI Epith.	Proximal SI	12515	Cd69	TRUE	FALSE	0.7555555555555555
EE16B6	GI Epith.	Proximal SI	12516	Cd7	FALSE	FALSE	0.6476428571428572
EE16B6	GI Epith.	Proximal SI	12776	Ccr8	FALSE	FALSE	0.42857142857142855
EE16B6	GI Epith.	Proximal SI	13112	Cyp3a11	TRUE	FALSE	NA
EE16B6	GI Epith.	Proximal SI	14103	Fasl	FALSE	FALSE	0.55
EE16B6	GI Epith.	Proximal SI	14724	Gp1bb	FALSE	FALSE	0.8333333333333334
EE16B6	GI Epith.	Proximal SI	14916	Guca2b	FALSE	FALSE	0.7941176470588235
EE16B6	GI Epith.	Proximal SI	14917	Gucy2c	FALSE	FALSE	0
EE16B6	GI Epith.	Proximal SI	15402	Hoxa5	FALSE	TRUE	0.013888888888888888
EE16B6	GI Epith.	Proximal SI	16336	Insl3	FALSE	TRUE	0.44595238095238093
EE16B6	GI Epith.	Proximal SI	16428	Itk	FALSE	FALSE	NA
EE16B6	GI Epith.	Proximal SI	17060	Blnk	TRUE	FALSE	0
EE16B6	GI Epith.	Proximal SI	17831	Muc2	FALSE	FALSE	NA
EE16B6	GI Epith.	Proximal SI	18613	Pecam1	TRUE	FALSE	0.6666666666666666
EE16B6	GI Epith.	Proximal SI	20231	Nkx1-2	TRUE	TRUE	0.02
EE16B6	GI Epith.	Proximal SI	20346	Sema3a	FALSE	FALSE	0.2111111111111111
EE16B6	GI Epith.	Proximal SI	207495	Baiap2l2	FALSE	FALSE	0.2631578947368421
EE16B6	GI Epith.	Proximal SI	210757	Themis	FALSE	FALSE	0.6666666666666666
EE16B6	GI Epith.	Proximal SI	212712	Satb2	TRUE	FALSE	0
EE16B6	GI Epith.	Proximal SI	21401	Tcea3	FALSE	FALSE	0.17391304347826086
EE16B6	GI Epith.	Proximal SI	21405	Hnf1a	FALSE	FALSE	NA
EE16B6	GI Epith.	Proximal SI	217353	Tmc6	FALSE	TRUE	0.5159649122807017
EE16B6	GI Epith.	Proximal SI	22349	Vil1	TRUE	FALSE	0
EE16B6	GI Epith.	Proximal SI	227231	Cps1	FALSE	FALSE	1
EE16B6	GI Epith.	Proximal SI	230806	Crybg2	FALSE	FALSE	0.1111111111111111
EE16B6	GI Epith.	Proximal SI	230828	Il22ra1	FALSE	FALSE	0.2222222222222222
EE16B6	GI Epith.	Proximal SI	234836	Il17c	FALSE	FALSE	0.45454545454545453
EE16B6	GI Epith.	Proximal SI	237636	Npc1l1	FALSE	FALSE	0.5818181818181818
EE16B6	GI Epith.	Proximal SI	246747	Adig	FALSE	FALSE	0.14285714285714285
EE16B6	GI Epith.	Proximal SI	26565	Pla2g10	FALSE	FALSE	0.125
EE16B6	GI Epith.	Proximal SI	26878	B3galt2	FALSE	FALSE	NA
EE16B6	GI Epith.	Proximal SI	271944	C2cd4d	FALSE	FALSE	0.09090909090909091
EE16B6	GI Epith.	Proximal SI	27409	Abcg5	TRUE	FALSE	0.45454545454545453
EE16B6	GI Epith.	Proximal SI	280287	Kiss1	FALSE	FALSE	0.058823529411764705
EE16B6	GI Epith.	Proximal SI	320626	9230105E05Rik	FALSE	FALSE	0
EE16B6	GI Epith.	Proximal SI	387173	Mir155	FALSE	FALSE	NA
EE16B6	GI Epith.	Proximal SI	387189	Mir194-1	FALSE	FALSE	0.15
EE16B6	GI Epith.	Proximal SI	387211	Mir215	FALSE	FALSE	0.15
EE16B6	GI Epith.	Proximal SI	432552	Garin3	FALSE	FALSE	0.5714285714285714
EE16B6	GI Epith.	Proximal SI	434246	Trim72	FALSE	FALSE	0.5
EE16B6	GI Epith.	Proximal SI	50935	St6galnac6	FALSE	FALSE	0.14285714285714285
EE16B6	GI Epith.	Proximal SI	54397	Ppt2	FALSE	FALSE	0.5384615384615384
EE16B6	GI Epith.	Proximal SI	57814	Kcne4	FALSE	FALSE	0.25
EE16B6	GI Epith.	Proximal SI	60363	Cldn15	FALSE	FALSE	0.13723529411764707
EE16B6	GI Epith.	Proximal SI	64292	Ptges	FALSE	FALSE	0.6666875
EE16B6	GI Epith.	Proximal SI	66835	Snord123	FALSE	FALSE	NA
EE16B6	GI Epith.	Proximal SI	67169	Nradd	FALSE	FALSE	0.0975609756097561
EE16B6	GI Epith.	Proximal SI	67509	Saysd1	FALSE	FALSE	0.13723529411764707
EE16B6	GI Epith.	Proximal SI	67765	5830432E09Rik	FALSE	FALSE	0.5925555555555555
EE16B6	GI Epith.	Proximal SI	68338	Golt1a	FALSE	FALSE	0.058823529411764705
EE16B6	GI Epith.	Proximal SI	69826	Ms4a10	FALSE	FALSE	0.5555555555555556
EE16B6	GI Epith.	Proximal SI	69857	1810053B23Rik	FALSE	FALSE	0.4
EE16B6	GI Epith.	Proximal SI	70101	Cyp4f16	FALSE	FALSE	NA
EE16B6	GI Epith.	Proximal SI	70730	6330409D20Rik	FALSE	TRUE	0.017417910447761194
EE16B6	GI Epith.	Proximal SI	71038	4933401H06Rik	FALSE	FALSE	0
EE16B6	GI Epith.	Proximal SI	71281	Apobec4	FALSE	FALSE	0.6666666666666666
EE16B6	GI Epith.	Proximal SI	71321	4933440J02Rik	FALSE	FALSE	NA
EE16B6	GI Epith.	Proximal SI	723865	Mir429	FALSE	FALSE	0.2
EE16B6	GI Epith.	Proximal SI	73660	Cabp4	FALSE	FALSE	1
EE16B6	GI Epith.	Proximal SI	73813	Fam83e	FALSE	FALSE	0
EE16B6	GI Epith.	Proximal SI	74127	Krt80	FALSE	FALSE	0.2
EE16B6	GI Epith.	Proximal SI	74490	Mamstr	FALSE	TRUE	0.3076923076923077
EE16B6	GI Epith.	Proximal SI	78334	Cdk19	FALSE	FALSE	0.1
EE16B6	GI Epith.	Proximal SI	78457	1700054A03Rik	FALSE	FALSE	0.6666666666666666
EE16B6	GI Epith.	Proximal SI	791074	Mir802	FALSE	FALSE	0.09585
EE16B6	GI Epith.	Proximal SI	80901	Cxcr6	FALSE	FALSE	1
EE16B6	GI Epith.	Proximal SI	94176	Dock2	FALSE	FALSE	NA
EE16B7	GI Epith.	Proximal SI	100036520	Gata5os	FALSE	FALSE	NA
EE16B7	GI Epith.	Proximal SI	100126226	Krt83	FALSE	FALSE	0.2647058823529412
EE16B7	GI Epith.	Proximal SI	100141474	4933428G20Rik	FALSE	TRUE	0.1111111111111111
EE16B7	GI Epith.	Proximal SI	100503565	Gm9926	FALSE	FALSE	0.14668
EE16B7	GI Epith.	Proximal SI	100504717	Gm12709	FALSE	FALSE	0.5238571428571429
EE16B7	GI Epith.	Proximal SI	100885826	Mir5615-2	FALSE	FALSE	0.38461538461538464
EE16B7	GI Epith.	Proximal SI	100993	NA	FALSE	FALSE	0.25
EE16B7	GI Epith.	Proximal SI	101602	AI467606	FALSE	FALSE	NA
EE16B7	GI Epith.	Proximal SI	102465700	Mir7214	FALSE	FALSE	0.349
EE16B7	GI Epith.	Proximal SI	102465899	Mir8110	FALSE	FALSE	NA
EE16B7	GI Epith.	Proximal SI	102465901	Mir8113	FALSE	FALSE	0.21428571428571427
EE16B7	GI Epith.	Proximal SI	102640597	Gm29571	FALSE	FALSE	0.5
EE16B7	GI Epith.	Proximal SI	105242657	Hoxaas2	FALSE	FALSE	0.9523809523809523
EE16B7	GI Epith.	Proximal SI	11657	Alb	FALSE	FALSE	0
EE16B7	GI Epith.	Proximal SI	12398	Cbfa2t3	FALSE	FALSE	0.5111111111111111
EE16B7	GI Epith.	Proximal SI	12500	Cd3d	TRUE	FALSE	0.6666666666666666
EE16B7	GI Epith.	Proximal SI	12501	Cd3e	FALSE	FALSE	0.875
EE16B7	GI Epith.	Proximal SI	12502	Cd3g	FALSE	FALSE	NA
EE16B7	GI Epith.	Proximal SI	12503	Cd247	FALSE	FALSE	0.8571428571428571
EE16B7	GI Epith.	Proximal SI	12515	Cd69	TRUE	FALSE	0.6428571428571429
EE16B7	GI Epith.	Proximal SI	12516	Cd7	FALSE	FALSE	0.6666666666666666
EE16B7	GI Epith.	Proximal SI	12776	Ccr8	FALSE	FALSE	0.7884615384615384
EE16B7	GI Epith.	Proximal SI	13112	Cyp3a11	TRUE	FALSE	0
EE16B7	GI Epith.	Proximal SI	14103	Fasl	FALSE	FALSE	0.6879090909090909
EE16B7	GI Epith.	Proximal SI	14724	Gp1bb	FALSE	FALSE	0.8772105263157894
EE16B7	GI Epith.	Proximal SI	14916	Guca2b	FALSE	FALSE	NA
EE16B7	GI Epith.	Proximal SI	14917	Gucy2c	FALSE	FALSE	0
EE16B7	GI Epith.	Proximal SI	15402	Hoxa5	FALSE	TRUE	0.0125
EE16B7	GI Epith.	Proximal SI	16336	Insl3	FALSE	TRUE	NA
EE16B7	GI Epith.	Proximal SI	16428	Itk	FALSE	FALSE	0.7360833333333333
EE16B7	GI Epith.	Proximal SI	17060	Blnk	TRUE	FALSE	0.043478260869565216
EE16B7	GI Epith.	Proximal SI	17831	Muc2	FALSE	FALSE	0.28125
EE16B7	GI Epith.	Proximal SI	18613	Pecam1	TRUE	FALSE	0.7
EE16B7	GI Epith.	Proximal SI	20231	Nkx1-2	TRUE	TRUE	0.008064516129032258
EE16B7	GI Epith.	Proximal SI	20346	Sema3a	FALSE	FALSE	NA
EE16B7	GI Epith.	Proximal SI	207495	Baiap2l2	FALSE	FALSE	0.14814814814814814
EE16B7	GI Epith.	Proximal SI	210757	Themis	FALSE	FALSE	0.75
EE16B7	GI Epith.	Proximal SI	212712	Satb2	TRUE	FALSE	0
EE16B7	GI Epith.	Proximal SI	21401	Tcea3	FALSE	FALSE	0.5217391304347826
EE16B7	GI Epith.	Proximal SI	21405	Hnf1a	FALSE	FALSE	0.05
EE16B7	GI Epith.	Proximal SI	217353	Tmc6	FALSE	TRUE	0.6132564102564103
EE16B7	GI Epith.	Proximal SI	22349	Vil1	TRUE	FALSE	0
EE16B7	GI Epith.	Proximal SI	227231	Cps1	FALSE	FALSE	0.6666666666666666
EE16B7	GI Epith.	Proximal SI	230806	Crybg2	FALSE	FALSE	0.16666666666666666
EE16B7	GI Epith.	Proximal SI	230828	Il22ra1	FALSE	FALSE	0.43454166666666666
EE16B7	GI Epith.	Proximal SI	234836	Il17c	FALSE	FALSE	0.09090909090909091
EE16B7	GI Epith.	Proximal SI	237636	Npc1l1	FALSE	FALSE	0.8
EE16B7	GI Epith.	Proximal SI	246747	Adig	FALSE	FALSE	0.07692307692307693
EE16B7	GI Epith.	Proximal SI	26565	Pla2g10	FALSE	FALSE	0.23076923076923078
EE16B7	GI Epith.	Proximal SI	26878	B3galt2	FALSE	FALSE	NA
EE16B7	GI Epith.	Proximal SI	271944	C2cd4d	FALSE	FALSE	0.16666666666666666
EE16B7	GI Epith.	Proximal SI	27409	Abcg5	TRUE	FALSE	0.3333333333333333
EE16B7	GI Epith.	Proximal SI	280287	Kiss1	FALSE	FALSE	NA
EE16B7	GI Epith.	Proximal SI	320626	9230105E05Rik	FALSE	FALSE	0.1
EE16B7	GI Epith.	Proximal SI	387173	Mir155	FALSE	FALSE	NA
EE16B7	GI Epith.	Proximal SI	387189	Mir194-1	FALSE	FALSE	0.5555555555555556
EE16B7	GI Epith.	Proximal SI	387211	Mir215	FALSE	FALSE	0.6153846153846154
EE16B7	GI Epith.	Proximal SI	432552	Garin3	FALSE	FALSE	NA
EE16B7	GI Epith.	Proximal SI	434246	Trim72	FALSE	FALSE	NA
EE16B7	GI Epith.	Proximal SI	50935	St6galnac6	FALSE	FALSE	0
EE16B7	GI Epith.	Proximal SI	54397	Ppt2	FALSE	FALSE	0.25
EE16B7	GI Epith.	Proximal SI	57814	Kcne4	FALSE	FALSE	0
EE16B7	GI Epith.	Proximal SI	60363	Cldn15	FALSE	FALSE	0.047619047619047616
EE16B7	GI Epith.	Proximal SI	64292	Ptges	FALSE	FALSE	NA
EE16B7	GI Epith.	Proximal SI	66835	Snord123	FALSE	FALSE	0
EE16B7	GI Epith.	Proximal SI	67169	Nradd	FALSE	FALSE	0.16666666666666666
EE16B7	GI Epith.	Proximal SI	67509	Saysd1	FALSE	FALSE	0.25
EE16B7	GI Epith.	Proximal SI	67765	5830432E09Rik	FALSE	FALSE	0.9117647058823529
EE16B7	GI Epith.	Proximal SI	68338	Golt1a	FALSE	FALSE	NA
EE16B7	GI Epith.	Proximal SI	69826	Ms4a10	FALSE	FALSE	0.75
EE16B7	GI Epith.	Proximal SI	69857	1810053B23Rik	FALSE	FALSE	0.7857142857142857
EE16B7	GI Epith.	Proximal SI	70101	Cyp4f16	FALSE	FALSE	NA
EE16B7	GI Epith.	Proximal SI	70730	6330409D20Rik	FALSE	TRUE	0.08163265306122448
EE16B7	GI Epith.	Proximal SI	71038	4933401H06Rik	FALSE	FALSE	0
EE16B7	GI Epith.	Proximal SI	71281	Apobec4	FALSE	FALSE	0.475
EE16B7	GI Epith.	Proximal SI	71321	4933440J02Rik	FALSE	FALSE	0.36666666666666664
EE16B7	GI Epith.	Proximal SI	723865	Mir429	FALSE	FALSE	0
EE16B7	GI Epith.	Proximal SI	73660	Cabp4	FALSE	FALSE	0.8181818181818182
EE16B7	GI Epith.	Proximal SI	73813	Fam83e	FALSE	FALSE	NA
EE16B7	GI Epith.	Proximal SI	74127	Krt80	FALSE	FALSE	NA
EE16B7	GI Epith.	Proximal SI	74490	Mamstr	FALSE	TRUE	0.05555555555555555
EE16B7	GI Epith.	Proximal SI	78334	Cdk19	FALSE	FALSE	0.5
EE16B7	GI Epith.	Proximal SI	78457	1700054A03Rik	FALSE	FALSE	0.38571428571428573
EE16B7	GI Epith.	Proximal SI	791074	Mir802	FALSE	FALSE	0.023809523809523808
EE16B7	GI Epith.	Proximal SI	80901	Cxcr6	FALSE	FALSE	NA
EE16B7	GI Epith.	Proximal SI	94176	Dock2	FALSE	FALSE	0.8333333333333334
EE16B8	GI Epith.	Proximal SI	100036520	Gata5os	FALSE	FALSE	NA
EE16B8	GI Epith.	Proximal SI	100126226	Krt83	FALSE	FALSE	0
EE16B8	GI Epith.	Proximal SI	100141474	4933428G20Rik	FALSE	TRUE	NA
EE16B8	GI Epith.	Proximal SI	100503565	Gm9926	FALSE	FALSE	NA
EE16B8	GI Epith.	Proximal SI	100504717	Gm12709	FALSE	FALSE	0.8
EE16B8	GI Epith.	Proximal SI	100885826	Mir5615-2	FALSE	FALSE	0
EE16B8	GI Epith.	Proximal SI	100993	NA	FALSE	FALSE	0.21428571428571427
EE16B8	GI Epith.	Proximal SI	101602	AI467606	FALSE	FALSE	0.4166666666666667
EE16B8	GI Epith.	Proximal SI	102465700	Mir7214	FALSE	FALSE	0.5277777777777778
EE16B8	GI Epith.	Proximal SI	102465899	Mir8110	FALSE	FALSE	NA
EE16B8	GI Epith.	Proximal SI	102465901	Mir8113	FALSE	FALSE	0.5
EE16B8	GI Epith.	Proximal SI	102640597	Gm29571	FALSE	FALSE	0.6428571428571429
EE16B8	GI Epith.	Proximal SI	105242657	Hoxaas2	FALSE	FALSE	0.7777777777777778
EE16B8	GI Epith.	Proximal SI	11657	Alb	FALSE	FALSE	0.25
EE16B8	GI Epith.	Proximal SI	12398	Cbfa2t3	FALSE	FALSE	0.7142857142857143
EE16B8	GI Epith.	Proximal SI	12500	Cd3d	TRUE	FALSE	0.625
EE16B8	GI Epith.	Proximal SI	12501	Cd3e	FALSE	FALSE	NA
EE16B8	GI Epith.	Proximal SI	12502	Cd3g	FALSE	FALSE	0.5714285714285714
EE16B8	GI Epith.	Proximal SI	12503	Cd247	FALSE	FALSE	0.7142857142857143
EE16B8	GI Epith.	Proximal SI	12515	Cd69	TRUE	FALSE	1
EE16B8	GI Epith.	Proximal SI	12516	Cd7	FALSE	FALSE	0.5
EE16B8	GI Epith.	Proximal SI	12776	Ccr8	FALSE	FALSE	0.8939090909090909
EE16B8	GI Epith.	Proximal SI	13112	Cyp3a11	TRUE	FALSE	0.2
EE16B8	GI Epith.	Proximal SI	14103	Fasl	FALSE	FALSE	NA
EE16B8	GI Epith.	Proximal SI	14724	Gp1bb	FALSE	FALSE	NA
EE16B8	GI Epith.	Proximal SI	14916	Guca2b	FALSE	FALSE	NA
EE16B8	GI Epith.	Proximal SI	14917	Gucy2c	FALSE	FALSE	0
EE16B8	GI Epith.	Proximal SI	15402	Hoxa5	FALSE	TRUE	0
EE16B8	GI Epith.	Proximal SI	16336	Insl3	FALSE	TRUE	NA
EE16B8	GI Epith.	Proximal SI	16428	Itk	FALSE	FALSE	NA
EE16B8	GI Epith.	Proximal SI	17060	Blnk	TRUE	FALSE	0
EE16B8	GI Epith.	Proximal SI	17831	Muc2	FALSE	FALSE	0.15
EE16B8	GI Epith.	Proximal SI	18613	Pecam1	TRUE	FALSE	NA
EE16B8	GI Epith.	Proximal SI	20231	Nkx1-2	TRUE	TRUE	0.01332
EE16B8	GI Epith.	Proximal SI	20346	Sema3a	FALSE	FALSE	0.18181818181818182
EE16B8	GI Epith.	Proximal SI	207495	Baiap2l2	FALSE	FALSE	NA
EE16B8	GI Epith.	Proximal SI	210757	Themis	FALSE	FALSE	0
EE16B8	GI Epith.	Proximal SI	212712	Satb2	TRUE	FALSE	NA
EE16B8	GI Epith.	Proximal SI	21401	Tcea3	FALSE	FALSE	0.42105263157894735
EE16B8	GI Epith.	Proximal SI	21405	Hnf1a	FALSE	FALSE	0
EE16B8	GI Epith.	Proximal SI	217353	Tmc6	FALSE	TRUE	0.46527083333333336
EE16B8	GI Epith.	Proximal SI	22349	Vil1	TRUE	FALSE	0
EE16B8	GI Epith.	Proximal SI	227231	Cps1	FALSE	FALSE	NA
EE16B8	GI Epith.	Proximal SI	230806	Crybg2	FALSE	FALSE	0.21875
EE16B8	GI Epith.	Proximal SI	230828	Il22ra1	FALSE	FALSE	0.23529411764705882
EE16B8	GI Epith.	Proximal SI	234836	Il17c	FALSE	FALSE	0.05555555555555555
EE16B8	GI Epith.	Proximal SI	237636	Npc1l1	FALSE	FALSE	0.44869230769230767
EE16B8	GI Epith.	Proximal SI	246747	Adig	FALSE	FALSE	NA
EE16B8	GI Epith.	Proximal SI	26565	Pla2g10	FALSE	FALSE	NA
EE16B8	GI Epith.	Proximal SI	26878	B3galt2	FALSE	FALSE	0.2
EE16B8	GI Epith.	Proximal SI	271944	C2cd4d	FALSE	FALSE	0.42857142857142855
EE16B8	GI Epith.	Proximal SI	27409	Abcg5	TRUE	FALSE	0.45454545454545453
EE16B8	GI Epith.	Proximal SI	280287	Kiss1	FALSE	FALSE	0
EE16B8	GI Epith.	Proximal SI	320626	9230105E05Rik	FALSE	FALSE	0
EE16B8	GI Epith.	Proximal SI	387173	Mir155	FALSE	FALSE	0.8
EE16B8	GI Epith.	Proximal SI	387189	Mir194-1	FALSE	FALSE	NA
EE16B8	GI Epith.	Proximal SI	387211	Mir215	FALSE	FALSE	0.45454545454545453
EE16B8	GI Epith.	Proximal SI	432552	Garin3	FALSE	FALSE	0.8409090909090909
EE16B8	GI Epith.	Proximal SI	434246	Trim72	FALSE	FALSE	0.875
EE16B8	GI Epith.	Proximal SI	50935	St6galnac6	FALSE	FALSE	0
EE16B8	GI Epith.	Proximal SI	54397	Ppt2	FALSE	FALSE	0.10526315789473684
EE16B8	GI Epith.	Proximal SI	57814	Kcne4	FALSE	FALSE	0.09375
EE16B8	GI Epith.	Proximal SI	60363	Cldn15	FALSE	FALSE	0
EE16B8	GI Epith.	Proximal SI	64292	Ptges	FALSE	FALSE	0.6296296296296297
EE16B8	GI Epith.	Proximal SI	66835	Snord123	FALSE	FALSE	0
EE16B8	GI Epith.	Proximal SI	67169	Nradd	FALSE	FALSE	0.25
EE16B8	GI Epith.	Proximal SI	67509	Saysd1	FALSE	FALSE	0.3333333333333333
EE16B8	GI Epith.	Proximal SI	67765	5830432E09Rik	FALSE	FALSE	0.8
EE16B8	GI Epith.	Proximal SI	68338	Golt1a	FALSE	FALSE	0
EE16B8	GI Epith.	Proximal SI	69826	Ms4a10	FALSE	FALSE	0.2575454545454545
EE16B8	GI Epith.	Proximal SI	69857	1810053B23Rik	FALSE	FALSE	NA
EE16B8	GI Epith.	Proximal SI	70101	Cyp4f16	FALSE	FALSE	0.4
EE16B8	GI Epith.	Proximal SI	70730	6330409D20Rik	FALSE	TRUE	0.024066666666666667
EE16B8	GI Epith.	Proximal SI	71038	4933401H06Rik	FALSE	FALSE	0
EE16B8	GI Epith.	Proximal SI	71281	Apobec4	FALSE	FALSE	0.21428571428571427
EE16B8	GI Epith.	Proximal SI	71321	4933440J02Rik	FALSE	FALSE	0.3684210526315789
EE16B8	GI Epith.	Proximal SI	723865	Mir429	FALSE	FALSE	NA
EE16B8	GI Epith.	Proximal SI	73660	Cabp4	FALSE	FALSE	0.7647058823529411
EE16B8	GI Epith.	Proximal SI	73813	Fam83e	FALSE	FALSE	NA
EE16B8	GI Epith.	Proximal SI	74127	Krt80	FALSE	FALSE	0.18181818181818182
EE16B8	GI Epith.	Proximal SI	74490	Mamstr	FALSE	TRUE	0.1891891891891892
EE16B8	GI Epith.	Proximal SI	78334	Cdk19	FALSE	FALSE	0.26666666666666666
EE16B8	GI Epith.	Proximal SI	78457	1700054A03Rik	FALSE	FALSE	0.45454545454545453
EE16B8	GI Epith.	Proximal SI	791074	Mir802	FALSE	FALSE	NA
EE16B8	GI Epith.	Proximal SI	80901	Cxcr6	FALSE	FALSE	1
EE16B8	GI Epith.	Proximal SI	94176	Dock2	FALSE	FALSE	0.7221666666666666
EE16B9	GI Epith.	Proximal SI	100036520	Gata5os	FALSE	FALSE	1
EE16B9	GI Epith.	Proximal SI	100126226	Krt83	FALSE	FALSE	0.11764705882352941
EE16B9	GI Epith.	Proximal SI	100141474	4933428G20Rik	FALSE	TRUE	0.10778947368421053
EE16B9	GI Epith.	Proximal SI	100503565	Gm9926	FALSE	FALSE	0.1111111111111111
EE16B9	GI Epith.	Proximal SI	100504717	Gm12709	FALSE	FALSE	NA
EE16B9	GI Epith.	Proximal SI	100885826	Mir5615-2	FALSE	FALSE	0.058823529411764705
EE16B9	GI Epith.	Proximal SI	100993	NA	FALSE	FALSE	0.3333333333333333
EE16B9	GI Epith.	Proximal SI	101602	AI467606	FALSE	FALSE	0.571875
EE16B9	GI Epith.	Proximal SI	102465700	Mir7214	FALSE	FALSE	0.06347619047619048
EE16B9	GI Epith.	Proximal SI	102465899	Mir8110	FALSE	FALSE	NA
EE16B9	GI Epith.	Proximal SI	102465901	Mir8113	FALSE	FALSE	0.125
EE16B9	GI Epith.	Proximal SI	102640597	Gm29571	FALSE	FALSE	0.4444444444444444
EE16B9	GI Epith.	Proximal SI	105242657	Hoxaas2	FALSE	FALSE	0.8695652173913043
EE16B9	GI Epith.	Proximal SI	11657	Alb	FALSE	FALSE	0.2
EE16B9	GI Epith.	Proximal SI	12398	Cbfa2t3	FALSE	FALSE	0.3005833333333333
EE16B9	GI Epith.	Proximal SI	12500	Cd3d	TRUE	FALSE	0.3333333333333333
EE16B9	GI Epith.	Proximal SI	12501	Cd3e	FALSE	FALSE	0.6363636363636364
EE16B9	GI Epith.	Proximal SI	12502	Cd3g	FALSE	FALSE	NA
EE16B9	GI Epith.	Proximal SI	12503	Cd247	FALSE	FALSE	NA
EE16B9	GI Epith.	Proximal SI	12515	Cd69	TRUE	FALSE	0.82
EE16B9	GI Epith.	Proximal SI	12516	Cd7	FALSE	FALSE	0.6
EE16B9	GI Epith.	Proximal SI	12776	Ccr8	FALSE	FALSE	0.6944444444444444
EE16B9	GI Epith.	Proximal SI	13112	Cyp3a11	TRUE	FALSE	NA
EE16B9	GI Epith.	Proximal SI	14103	Fasl	FALSE	FALSE	0.7142857142857143
EE16B9	GI Epith.	Proximal SI	14724	Gp1bb	FALSE	FALSE	NA
EE16B9	GI Epith.	Proximal SI	14916	Guca2b	FALSE	FALSE	0.6111333333333333
EE16B9	GI Epith.	Proximal SI	14917	Gucy2c	FALSE	FALSE	0
EE16B9	GI Epith.	Proximal SI	15402	Hoxa5	FALSE	TRUE	NA
EE16B9	GI Epith.	Proximal SI	16336	Insl3	FALSE	TRUE	0.25833333333333336
EE16B9	GI Epith.	Proximal SI	16428	Itk	FALSE	FALSE	0.5
EE16B9	GI Epith.	Proximal SI	17060	Blnk	TRUE	FALSE	0
EE16B9	GI Epith.	Proximal SI	17831	Muc2	FALSE	FALSE	NA
EE16B9	GI Epith.	Proximal SI	18613	Pecam1	TRUE	FALSE	0.7272727272727273
EE16B9	GI Epith.	Proximal SI	20231	Nkx1-2	TRUE	TRUE	NA
EE16B9	GI Epith.	Proximal SI	20346	Sema3a	FALSE	FALSE	NA
EE16B9	GI Epith.	Proximal SI	207495	Baiap2l2	FALSE	FALSE	0.15384615384615385
EE16B9	GI Epith.	Proximal SI	210757	Themis	FALSE	FALSE	NA
EE16B9	GI Epith.	Proximal SI	212712	Satb2	TRUE	FALSE	0
EE16B9	GI Epith.	Proximal SI	21401	Tcea3	FALSE	FALSE	NA
EE16B9	GI Epith.	Proximal SI	21405	Hnf1a	FALSE	FALSE	0
EE16B9	GI Epith.	Proximal SI	217353	Tmc6	FALSE	TRUE	0.391304347826087
EE16B9	GI Epith.	Proximal SI	22349	Vil1	TRUE	FALSE	NA
EE16B9	GI Epith.	Proximal SI	227231	Cps1	FALSE	FALSE	NA
EE16B9	GI Epith.	Proximal SI	230806	Crybg2	FALSE	FALSE	0.2222222222222222
EE16B9	GI Epith.	Proximal SI	230828	Il22ra1	FALSE	FALSE	NA
EE16B9	GI Epith.	Proximal SI	234836	Il17c	FALSE	FALSE	0.1875
EE16B9	GI Epith.	Proximal SI	237636	Npc1l1	FALSE	FALSE	0.6667142857142857
EE16B9	GI Epith.	Proximal SI	246747	Adig	FALSE	FALSE	0.18181818181818182
EE16B9	GI Epith.	Proximal SI	26565	Pla2g10	FALSE	FALSE	0.25
EE16B9	GI Epith.	Proximal SI	26878	B3galt2	FALSE	FALSE	NA
EE16B9	GI Epith.	Proximal SI	271944	C2cd4d	FALSE	FALSE	NA
EE16B9	GI Epith.	Proximal SI	27409	Abcg5	TRUE	FALSE	0.125
EE16B9	GI Epith.	Proximal SI	280287	Kiss1	FALSE	FALSE	0.5
EE16B9	GI Epith.	Proximal SI	320626	9230105E05Rik	FALSE	FALSE	0.10177777777777779
EE16B9	GI Epith.	Proximal SI	387173	Mir155	FALSE	FALSE	0.6666
EE16B9	GI Epith.	Proximal SI	387189	Mir194-1	FALSE	FALSE	0
EE16B9	GI Epith.	Proximal SI	387211	Mir215	FALSE	FALSE	0.4117647058823529
EE16B9	GI Epith.	Proximal SI	432552	Garin3	FALSE	FALSE	0.8333333333333334
EE16B9	GI Epith.	Proximal SI	434246	Trim72	FALSE	FALSE	1
EE16B9	GI Epith.	Proximal SI	50935	St6galnac6	FALSE	FALSE	0
EE16B9	GI Epith.	Proximal SI	54397	Ppt2	FALSE	FALSE	0.07142857142857142
EE16B9	GI Epith.	Proximal SI	57814	Kcne4	FALSE	FALSE	0.2857142857142857
EE16B9	GI Epith.	Proximal SI	60363	Cldn15	FALSE	FALSE	0.0625
EE16B9	GI Epith.	Proximal SI	64292	Ptges	FALSE	FALSE	0.9411764705882353
EE16B9	GI Epith.	Proximal SI	66835	Snord123	FALSE	FALSE	0
EE16B9	GI Epith.	Proximal SI	67169	Nradd	FALSE	FALSE	0.151046875
EE16B9	GI Epith.	Proximal SI	67509	Saysd1	FALSE	FALSE	0.2
EE16B9	GI Epith.	Proximal SI	67765	5830432E09Rik	FALSE	FALSE	0.5333333333333333
EE16B9	GI Epith.	Proximal SI	68338	Golt1a	FALSE	FALSE	0.5
EE16B9	GI Epith.	Proximal SI	69826	Ms4a10	FALSE	FALSE	0.6666666666666666
EE16B9	GI Epith.	Proximal SI	69857	1810053B23Rik	FALSE	FALSE	0.375
EE16B9	GI Epith.	Proximal SI	70101	Cyp4f16	FALSE	FALSE	0.37044444444444447
EE16B9	GI Epith.	Proximal SI	70730	6330409D20Rik	FALSE	TRUE	0.024390243902439025
EE16B9	GI Epith.	Proximal SI	71038	4933401H06Rik	FALSE	FALSE	NA
EE16B9	GI Epith.	Proximal SI	71281	Apobec4	FALSE	FALSE	0.5454545454545454
EE16B9	GI Epith.	Proximal SI	71321	4933440J02Rik	FALSE	FALSE	0.35714285714285715
EE16B9	GI Epith.	Proximal SI	723865	Mir429	FALSE	FALSE	0.14285714285714285
EE16B9	GI Epith.	Proximal SI	73660	Cabp4	FALSE	FALSE	0.8125
EE16B9	GI Epith.	Proximal SI	73813	Fam83e	FALSE	FALSE	NA
EE16B9	GI Epith.	Proximal SI	74127	Krt80	FALSE	FALSE	0.5294117647058824
EE16B9	GI Epith.	Proximal SI	74490	Mamstr	FALSE	TRUE	0.1935483870967742
EE16B9	GI Epith.	Proximal SI	78334	Cdk19	FALSE	FALSE	NA
EE16B9	GI Epith.	Proximal SI	78457	1700054A03Rik	FALSE	FALSE	0.25
EE16B9	GI Epith.	Proximal SI	791074	Mir802	FALSE	FALSE	0.11764705882352941
EE16B9	GI Epith.	Proximal SI	80901	Cxcr6	FALSE	FALSE	0.9285714285714286
EE16B9	GI Epith.	Proximal SI	94176	Dock2	FALSE	FALSE	0.9166666666666666
EE16C1	Lymphocyte	Distal SI	100036520	Gata5os	FALSE	FALSE	0.9090909090909091
EE16C1	Lymphocyte	Distal SI	100126226	Krt83	FALSE	FALSE	NA
EE16C1	Lymphocyte	Distal SI	100141474	4933428G20Rik	FALSE	TRUE	NA
EE16C1	Lymphocyte	Distal SI	100503565	Gm9926	FALSE	FALSE	1
EE16C1	Lymphocyte	Distal SI	100504717	Gm12709	FALSE	FALSE	0.75
EE16C1	Lymphocyte	Distal SI	100885826	Mir5615-2	FALSE	FALSE	1
EE16C1	Lymphocyte	Distal SI	100993	NA	FALSE	FALSE	0.25488235294117645
EE16C1	Lymphocyte	Distal SI	101602	AI467606	FALSE	FALSE	NA
EE16C1	Lymphocyte	Distal SI	102465700	Mir7214	FALSE	FALSE	0.925
EE16C1	Lymphocyte	Distal SI	102465899	Mir8110	FALSE	FALSE	NA
EE16C1	Lymphocyte	Distal SI	102465901	Mir8113	FALSE	FALSE	0.6666666666666666
EE16C1	Lymphocyte	Distal SI	102640597	Gm29571	FALSE	FALSE	0.9333333333333333
EE16C1	Lymphocyte	Distal SI	105242657	Hoxaas2	FALSE	FALSE	NA
EE16C1	Lymphocyte	Distal SI	11657	Alb	FALSE	FALSE	NA
EE16C1	Lymphocyte	Distal SI	12398	Cbfa2t3	FALSE	FALSE	0
EE16C1	Lymphocyte	Distal SI	12500	Cd3d	TRUE	FALSE	NA
EE16C1	Lymphocyte	Distal SI	12501	Cd3e	FALSE	FALSE	NA
EE16C1	Lymphocyte	Distal SI	12502	Cd3g	FALSE	FALSE	NA
EE16C1	Lymphocyte	Distal SI	12503	Cd247	FALSE	FALSE	0.875
EE16C1	Lymphocyte	Distal SI	12515	Cd69	TRUE	FALSE	NA
EE16C1	Lymphocyte	Distal SI	12516	Cd7	FALSE	FALSE	NA
EE16C1	Lymphocyte	Distal SI	12776	Ccr8	FALSE	FALSE	0.9772727272727273
EE16C1	Lymphocyte	Distal SI	13112	Cyp3a11	TRUE	FALSE	1
EE16C1	Lymphocyte	Distal SI	14103	Fasl	FALSE	FALSE	NA
EE16C1	Lymphocyte	Distal SI	14724	Gp1bb	FALSE	FALSE	0.41332
EE16C1	Lymphocyte	Distal SI	14916	Guca2b	FALSE	FALSE	1
EE16C1	Lymphocyte	Distal SI	14917	Gucy2c	FALSE	FALSE	0.8181818181818182
EE16C1	Lymphocyte	Distal SI	15402	Hoxa5	FALSE	TRUE	0.9310344827586207
EE16C1	Lymphocyte	Distal SI	16336	Insl3	FALSE	TRUE	0.8333243243243244
EE16C1	Lymphocyte	Distal SI	16428	Itk	FALSE	FALSE	0.5384615384615384
EE16C1	Lymphocyte	Distal SI	17060	Blnk	TRUE	FALSE	0
EE16C1	Lymphocyte	Distal SI	17831	Muc2	FALSE	FALSE	0.6923076923076923
EE16C1	Lymphocyte	Distal SI	18613	Pecam1	TRUE	FALSE	0
EE16C1	Lymphocyte	Distal SI	20231	Nkx1-2	TRUE	TRUE	NA
EE16C1	Lymphocyte	Distal SI	20346	Sema3a	FALSE	FALSE	0.7777777777777778
EE16C1	Lymphocyte	Distal SI	207495	Baiap2l2	FALSE	FALSE	NA
EE16C1	Lymphocyte	Distal SI	210757	Themis	FALSE	FALSE	NA
EE16C1	Lymphocyte	Distal SI	212712	Satb2	TRUE	FALSE	NA
EE16C1	Lymphocyte	Distal SI	21401	Tcea3	FALSE	FALSE	0.05263157894736842
EE16C1	Lymphocyte	Distal SI	21405	Hnf1a	FALSE	FALSE	0.9285714285714286
EE16C1	Lymphocyte	Distal SI	217353	Tmc6	FALSE	TRUE	0.08333333333333333
EE16C1	Lymphocyte	Distal SI	22349	Vil1	TRUE	FALSE	0.9090909090909091
EE16C1	Lymphocyte	Distal SI	227231	Cps1	FALSE	FALSE	0.6666666666666666
EE16C1	Lymphocyte	Distal SI	230806	Crybg2	FALSE	FALSE	0.8913043478260869
EE16C1	Lymphocyte	Distal SI	230828	Il22ra1	FALSE	FALSE	NA
EE16C1	Lymphocyte	Distal SI	234836	Il17c	FALSE	FALSE	0.9375
EE16C1	Lymphocyte	Distal SI	237636	Npc1l1	FALSE	FALSE	0.9
EE16C1	Lymphocyte	Distal SI	246747	Adig	FALSE	FALSE	1
EE16C1	Lymphocyte	Distal SI	26565	Pla2g10	FALSE	FALSE	NA
EE16C1	Lymphocyte	Distal SI	26878	B3galt2	FALSE	FALSE	0.6
EE16C1	Lymphocyte	Distal SI	271944	C2cd4d	FALSE	FALSE	0.7
EE16C1	Lymphocyte	Distal SI	27409	Abcg5	TRUE	FALSE	0.1
EE16C1	Lymphocyte	Distal SI	280287	Kiss1	FALSE	FALSE	1
EE16C1	Lymphocyte	Distal SI	320626	9230105E05Rik	FALSE	FALSE	0.7777777777777778
EE16C1	Lymphocyte	Distal SI	387173	Mir155	FALSE	FALSE	NA
EE16C1	Lymphocyte	Distal SI	387189	Mir194-1	FALSE	FALSE	1
EE16C1	Lymphocyte	Distal SI	387211	Mir215	FALSE	FALSE	1
EE16C1	Lymphocyte	Distal SI	432552	Garin3	FALSE	FALSE	0.8181818181818182
EE16C1	Lymphocyte	Distal SI	434246	Trim72	FALSE	FALSE	0.8571428571428571
EE16C1	Lymphocyte	Distal SI	50935	St6galnac6	FALSE	FALSE	0.8333333333333334
EE16C1	Lymphocyte	Distal SI	54397	Ppt2	FALSE	FALSE	0.5
EE16C1	Lymphocyte	Distal SI	57814	Kcne4	FALSE	FALSE	NA
EE16C1	Lymphocyte	Distal SI	60363	Cldn15	FALSE	FALSE	0.8333333333333334
EE16C1	Lymphocyte	Distal SI	64292	Ptges	FALSE	FALSE	0.3695652173913043
EE16C1	Lymphocyte	Distal SI	66835	Snord123	FALSE	FALSE	NA
EE16C1	Lymphocyte	Distal SI	67169	Nradd	FALSE	FALSE	NA
EE16C1	Lymphocyte	Distal SI	67509	Saysd1	FALSE	FALSE	0.8409090909090909
EE16C1	Lymphocyte	Distal SI	67765	5830432E09Rik	FALSE	FALSE	0.22727272727272727
EE16C1	Lymphocyte	Distal SI	68338	Golt1a	FALSE	FALSE	1
EE16C1	Lymphocyte	Distal SI	69826	Ms4a10	FALSE	FALSE	1
EE16C1	Lymphocyte	Distal SI	69857	1810053B23Rik	FALSE	FALSE	NA
EE16C1	Lymphocyte	Distal SI	70101	Cyp4f16	FALSE	FALSE	0.95
EE16C1	Lymphocyte	Distal SI	70730	6330409D20Rik	FALSE	TRUE	0.8837209302325582
EE16C1	Lymphocyte	Distal SI	71038	4933401H06Rik	FALSE	FALSE	0.9166666666666666
EE16C1	Lymphocyte	Distal SI	71281	Apobec4	FALSE	FALSE	0.1
EE16C1	Lymphocyte	Distal SI	71321	4933440J02Rik	FALSE	FALSE	1
EE16C1	Lymphocyte	Distal SI	723865	Mir429	FALSE	FALSE	NA
EE16C1	Lymphocyte	Distal SI	73660	Cabp4	FALSE	FALSE	0.07692307692307693
EE16C1	Lymphocyte	Distal SI	73813	Fam83e	FALSE	FALSE	1
EE16C1	Lymphocyte	Distal SI	74127	Krt80	FALSE	FALSE	0.9642857142857143
EE16C1	Lymphocyte	Distal SI	74490	Mamstr	FALSE	TRUE	NA
EE16C1	Lymphocyte	Distal SI	78334	Cdk19	FALSE	FALSE	NA
EE16C1	Lymphocyte	Distal SI	78457	1700054A03Rik	FALSE	FALSE	0.875
EE16C1	Lymphocyte	Distal SI	791074	Mir802	FALSE	FALSE	0.9705882352941176
EE16C1	Lymphocyte	Distal SI	80901	Cxcr6	FALSE	FALSE	1
EE16C1	Lymphocyte	Distal SI	94176	Dock2	FALSE	FALSE	NA
EE16C11	Lymphocyte	Distal SI	100036520	Gata5os	FALSE	FALSE	1
EE16C11	Lymphocyte	Distal SI	100126226	Krt83	FALSE	FALSE	1
EE16C11	Lymphocyte	Distal SI	100141474	4933428G20Rik	FALSE	TRUE	NA
EE16C11	Lymphocyte	Distal SI	100503565	Gm9926	FALSE	FALSE	0.9090909090909091
EE16C11	Lymphocyte	Distal SI	100504717	Gm12709	FALSE	FALSE	0.3
EE16C11	Lymphocyte	Distal SI	100885826	Mir5615-2	FALSE	FALSE	0.9375
EE16C11	Lymphocyte	Distal SI	100993	NA	FALSE	FALSE	0.4444444444444444
EE16C11	Lymphocyte	Distal SI	101602	AI467606	FALSE	FALSE	0.07692307692307693
EE16C11	Lymphocyte	Distal SI	102465700	Mir7214	FALSE	FALSE	NA
EE16C11	Lymphocyte	Distal SI	102465899	Mir8110	FALSE	FALSE	0.6363636363636364
EE16C11	Lymphocyte	Distal SI	102465901	Mir8113	FALSE	FALSE	0
EE16C11	Lymphocyte	Distal SI	102640597	Gm29571	FALSE	FALSE	0.9019411764705882
EE16C11	Lymphocyte	Distal SI	105242657	Hoxaas2	FALSE	FALSE	0.5531914893617021
EE16C11	Lymphocyte	Distal SI	11657	Alb	FALSE	FALSE	1
EE16C11	Lymphocyte	Distal SI	12398	Cbfa2t3	FALSE	FALSE	0
EE16C11	Lymphocyte	Distal SI	12500	Cd3d	TRUE	FALSE	0.25
EE16C11	Lymphocyte	Distal SI	12501	Cd3e	FALSE	FALSE	0
EE16C11	Lymphocyte	Distal SI	12502	Cd3g	FALSE	FALSE	0.3333333333333333
EE16C11	Lymphocyte	Distal SI	12503	Cd247	FALSE	FALSE	NA
EE16C11	Lymphocyte	Distal SI	12515	Cd69	TRUE	FALSE	NA
EE16C11	Lymphocyte	Distal SI	12516	Cd7	FALSE	FALSE	0.07692307692307693
[truncated: 12,105 more rows]
