# Supplementary material for: High-coverage allele-resolved single-cell DNA methylation profiling reveals cell lineage, X-inactivation state, and replication dynamics
Source: Nat Commun. 2025 Jul 8;16:6273. doi: 10.1038/s41467-025-61589-1 (PMC12234882; doi:10.1038/s41467-025-61589-1)
Supplement: Supplementary file 4 — Source Data [file 41467_2025_61589_MOESM4_ESM.zip › source_data/fig_5i.tsv]

id	allele	mean_beta_snp_defined_allele	mean_beta_nmf_defined_allele
EE16A10	C57BL/6	0.25609756097560976	0.14705882352941177
EE16A10	BALB/c	0.6057692307692307	0.6106194690265486
EE16A11	C57BL/6	0.4409937888198758	0.4228187919463087
EE16A11	BALB/c	0.00980392156862745	0.06363636363636363
EE16A12	C57BL/6	0.05	0.030303030303030304
EE16A12	BALB/c	0.5671641791044776	0.582089552238806
EE16A2	C57BL/6	0.34418604651162793	0.30456852791878175
EE16A2	BALB/c	0.27631578947368424	0.3148936170212766
EE16A3	C57BL/6	0.48598130841121495	0.4891304347826087
EE16A3	BALB/c	0.10185185185185185	0.11206896551724138
EE16A4	C57BL/6	0.00625	0.024390243902439025
EE16A4	BALB/c	0.6037735849056604	0.6020408163265306
EE16A5	C57BL/6	0.7131147540983607	0.7226890756302521
EE16A5	BALB/c	0.03571428571428571	0.02702702702702703
EE16A6	C57BL/6	0.1079136690647482	0.0625
EE16A6	BALB/c	0.41333333333333333	0.4358974358974359
EE16A7	C57BL/6	0.5511811023622047	0.5390625
EE16A7	BALB/c	0.08571428571428572	0.0784313725490196
EE16A8	C57BL/6	0.1504424778761062	0.15789473684210525
EE16A8	BALB/c	0.5310344827586206	0.5285714285714286
EE16A9	C57BL/6	0.10752688172043011	0.08045977011494253
EE16A9	BALB/c	0.5078125	0.4921875
EE16B1	C57BL/6	0.48717948717948717	0.48344370860927155
EE16B1	BALB/c	0.040697674418604654	0.03529411764705882
EE16B10	C57BL/6	0.06535947712418301	0.05333333333333334
EE16B10	BALB/c	0.453125	0.4838709677419355
EE16B11	C57BL/6	0.5970149253731343	0.6060606060606061
EE16B11	BALB/c	0.10526315789473684	0.08035714285714286
EE16B12	C57BL/6	0.6835443037974683	0.6830985915492958
EE16B12	BALB/c	0.0603448275862069	0.11904761904761904
EE16B2	C57BL/6	0.3138075313807531	0.30131004366812225
EE16B2	BALB/c	0.23684210526315788	0.2532467532467532
EE16B4	C57BL/6	0.032	0.046875
EE16B4	BALB/c	0.47959183673469385	0.4891304347826087
EE16B5	C57BL/6	0.06976744186046512	0.05625
EE16B5	BALB/c	0.45	0.4444444444444444
EE16B6	C57BL/6	0.5042016806722689	0.528
EE16B6	BALB/c	0.09090909090909091	0.046153846153846156
EE16B7	C57BL/6	0.04093567251461988	0.024096385542168676
EE16B7	BALB/c	0.5138888888888888	0.5136986301369864
EE16B8	C57BL/6	0.0472972972972973	0.027972027972027972
EE16B8	BALB/c	0.6063829787234043	0.6020408163265306
EE16B9	C57BL/6	0.015384615384615385	0.007874015748031496
EE16B9	BALB/c	0.5660377358490566	0.5660377358490566
EE16C1	C57BL/6	0.7764705882352941	0.7727272727272727
EE16C1	BALB/c	0.15	0.11258278145695365
EE16C10	C57BL/6	0.0738255033557047	0.07801418439716312
EE16C10	BALB/c	0.686046511627907	0.6627906976744186
EE16C11	C57BL/6	0.5948275862068966	0.591304347826087
EE16C11	BALB/c	0.06451612903225806	0.05434782608695652
EE16C2	C57BL/6	0.27049180327868855	0.2412280701754386
EE16C2	BALB/c	0.4156378600823045	0.428
EE16C3	C57BL/6	0.7096774193548387	0.7115384615384616
EE16C3	BALB/c	0.11333333333333333	0.09090909090909091
EE16C4	C57BL/6	0.7115384615384616	0.7040816326530612
EE16C4	BALB/c	0.08139534883720931	0.09090909090909091
EE16C6	C57BL/6	0.5636363636363636	0.5979381443298969
EE16C6	BALB/c	0.028368794326241134	0.033783783783783786
EE16C7	C57BL/6	0.6335877862595419	0.6423357664233577
EE16C7	BALB/c	0.09523809523809523	0.04145077720207254
EE16C8	C57BL/6	0.07100591715976332	0.0650887573964497
EE16C8	BALB/c	0.581081081081081	0.6029411764705882
EE16C9	C57BL/6	0.08196721311475409	0.08264462809917356
EE16C9	BALB/c	0.4583333333333333	0.45652173913043476
EE16D1	C57BL/6	0.6956521739130435	0.6903225806451613
EE16D1	BALB/c	0.021834061135371178	0.03862660944206009
EE16D10	C57BL/6	0.058823529411764705	0.043859649122807015
EE16D10	BALB/c	0.5306122448979592	0.54
EE16D11	C57BL/6	0.10975609756097561	0.04
EE16D11	BALB/c	0.6764705882352942	0.6886792452830188
EE16D2	C57BL/6	0.08808290155440414	0.055248618784530384
EE16D2	BALB/c	0.6385542168674698	0.6373626373626373
EE16D3	C57BL/6	0.7066666666666667	0.7123287671232876
EE16D3	BALB/c	0.028409090909090908	0.022988505747126436
EE16D4	C57BL/6	0.04878048780487805	0.040983606557377046
EE16D4	BALB/c	0.7317073170731707	0.7317073170731707
EE16D5	C57BL/6	0.725	0.7232142857142857
EE16D5	BALB/c	0.019417475728155338	0.0392156862745098
EE16D6	C57BL/6	0.05732484076433121	0.07547169811320754
EE16D6	BALB/c	0.7360406091370558	0.7393617021276596
EE16D7	C57BL/6	0.10434782608695652	0.08181818181818182
EE16D7	BALB/c	0.6132075471698113	0.6226415094339622
EE16D8	C57BL/6	0.0967741935483871	0.1
EE16D8	BALB/c	0.7153846153846154	0.7153846153846154
EE16D9	C57BL/6	0.616822429906542	0.6153846153846154
EE16D9	BALB/c	0.02564102564102564	0.07317073170731707
EE16E1	C57BL/6	0.6837606837606838	0.6810344827586207
EE16E1	BALB/c	0.03048780487804878	0.037037037037037035
EE16E10	C57BL/6	0.5882352941176471	0.593939393939394
EE16E10	BALB/c	0.03389830508474576	0.03389830508474576
EE16E11	C57BL/6	0.6131386861313869	0.6304347826086957
EE16E11	BALB/c	0.09322033898305085	0.045454545454545456
EE16E12	C57BL/6	0.5483870967741935	0.5645161290322581
EE16E12	BALB/c	0.07096774193548387	0.040268456375838924
EE16E2	C57BL/6	0.09066666666666667	0.06925207756232687
EE16E2	BALB/c	0.5882352941176471	0.5907859078590786
EE16E3	C57BL/6	0.015789473684210527	0.015873015873015872
EE16E3	BALB/c	0.46875	0.47368421052631576
EE16E4	C57BL/6	0.6881720430107527	0.6703296703296703
EE16E4	BALB/c	0.05813953488372093	0.06976744186046512
EE16E5	C57BL/6	0.056179775280898875	0.07692307692307693
EE16E5	BALB/c	0.5652173913043478	0.5681818181818182
EE16E6	C57BL/6	0.4444444444444444	0.46745562130177515
EE16E6	BALB/c	0.10778443113772455	0.05194805194805195
EE16E7	C57BL/6	0.6261682242990654	0.6176470588235294
EE16E7	BALB/c	0.08695652173913043	0.09482758620689655
EE16E8	C57BL/6	0.7349397590361446	0.75
EE16E8	BALB/c	0.021739130434782608	0.03597122302158273
EE16E9	C57BL/6	0.5407407407407407	0.5602836879432624
EE16E9	BALB/c	0.104	0.018018018018018018
EE16F10	C57BL/6	0.5609756097560976	0.5555555555555556
EE16F10	BALB/c	0.027777777777777776	0.027777777777777776
EE16F11	C57BL/6	0.6506024096385542	0.6024096385542169
EE16F11	BALB/c	0.008403361344537815	0.02608695652173913
EE16F12	C57BL/6	0.03968253968253968	0.024
EE16F12	BALB/c	0.55	0.5630252100840336
EE16F2	C57BL/6	0.05429864253393665	0.05333333333333334
EE16F2	BALB/c	0.75625	0.7837837837837838
EE16F3	C57BL/6	0.5897435897435898	0.584070796460177
EE16F3	BALB/c	0.017241379310344827	0.03418803418803419
EE16F7	C57BL/6	0.13761467889908258	0.10576923076923077
EE16F7	BALB/c	0.67	0.66
EE16F8	C57BL/6	0.03636363636363636	0.037037037037037035
EE16F8	BALB/c	0.6272727272727273	0.6146788990825688
EE16F9	C57BL/6	0.6691729323308271	0.6410256410256411
EE16F9	BALB/c	0.057692307692307696	0.08641975308641975
EE16G1	C57BL/6	0.020905923344947737	0.03484320557491289
EE16G1	BALB/c	0.6533333333333333	0.6454545454545455
EE16G10	C57BL/6	0.7205882352941176	0.7142857142857143
EE16G10	BALB/c	0.07092198581560284	0.05263157894736842
EE16G11	C57BL/6	0.6521739130434783	0.6635514018691588
EE16G11	BALB/c	0.09900990099009901	0.06060606060606061
EE16G2	C57BL/6	0.0625	0.0975609756097561
EE16G2	BALB/c	0.7243589743589743	0.7171052631578947
EE16G3	C57BL/6	0.7352941176470589	0.7272727272727273
EE16G3	BALB/c	0.008333333333333333	0.01652892561983471
EE16G4	C57BL/6	0.03870967741935484	0.06289308176100629
EE16G4	BALB/c	0.6363636363636364	0.6440677966101694
EE16G5	C57BL/6	0.6153846153846154	0.6307692307692307
EE16G5	BALB/c	0.07758620689655173	0.10084033613445378
EE16G6	C57BL/6	0.10784313725490197	0.10101010101010101
EE16G6	BALB/c	0.6153846153846154	0.5887850467289719
EE16G7	C57BL/6	0.03	0.02030456852791878
EE16G7	BALB/c	0.54	0.54
EE16G8	C57BL/6	0.6538461538461539	0.6589147286821705
EE16G8	BALB/c	0.11267605633802817	0.1044776119402985
EE16G9	C57BL/6	0.6	0.5925925925925926
EE16G9	BALB/c	0.059322033898305086	0.06779661016949153
EE16H1	C57BL/6	0.047058823529411764	0.052941176470588235
EE16H1	BALB/c	0.6231884057971014	0.625
EE16H11	C57BL/6	0.087248322147651	0.09333333333333334
EE16H11	BALB/c	0.6446280991735537	0.6339285714285714
EE16H12	C57BL/6	0.5714285714285714	0.5584415584415584
EE16H12	BALB/c	0.1103448275862069	0.12244897959183673
EE16H2	C57BL/6	0.6867469879518072	0.6447368421052632
EE16H2	BALB/c	0.04854368932038835	0.09433962264150944
EE16H3	C57BL/6	0.5238095238095238	0.5432098765432098
EE16H3	BALB/c	0.03636363636363636	0.03508771929824561
EE16H4	C57BL/6	0.6024096385542169	0.6172839506172839
EE16H4	BALB/c	0	0
EE16H5	C57BL/6	0.6766917293233082	0.680327868852459
EE16H5	BALB/c	0.1511627906976744	0.1797752808988764
EE16H6	C57BL/6	0.07462686567164178	0.08333333333333333
EE16H6	BALB/c	0.6328125	0.6048387096774194
EE16H7	C57BL/6	0.13513513513513514	0.030303030303030304
EE16H7	BALB/c	0.6260869565217392	0.652542372881356
EE16H8	C57BL/6	0.5967741935483871	0.6271186440677966
EE16H8	BALB/c	0.02564102564102564	0.02564102564102564
EE16H9	C57BL/6	0.6238532110091743	0.6306306306306306
EE16H9	BALB/c	0.040229885057471264	0.006097560975609756
EE17A1	C57BL/6	0.5876288659793815	0.59375
EE17A1	BALB/c	0.07042253521126761	0.05714285714285714
EE17A10	C57BL/6	0.6666666666666666	0.6623376623376623
EE17A10	BALB/c	0.11278195488721804	0.0859375
EE17A11	C57BL/6	0.36681222707423583	0.33640552995391704
EE17A11	BALB/c	0.25	0.2625
EE17A12	C57BL/6	0.05333333333333334	0.07894736842105263
EE17A12	BALB/c	0.5979381443298969	0.5955056179775281
EE17A2	C57BL/6	0.7446808510638298	0.7325581395348837
EE17A2	BALB/c	0.040697674418604654	0.062146892655367235
EE17A3	C57BL/6	0.611764705882353	0.6071428571428571
EE17A3	BALB/c	0.025	0.00847457627118644
EE17A4	C57BL/6	0.6186440677966102	0.6146788990825688
EE17A4	BALB/c	0.008620689655172414	0.03278688524590164
EE17A5	C57BL/6	0.0947867298578199	0.03553299492385787
EE17A5	BALB/c	0.631578947368421	0.6477987421383647
EE17A6	C57BL/6	0.6290322580645161	0.6324786324786325
EE17A6	BALB/c	0.14516129032258066	0.11864406779661017
EE17A7	C57BL/6	0.6727272727272727	0.660377358490566
EE17A7	BALB/c	0.009900990099009901	0.01
EE17A8	C57BL/6	0.6145833333333334	0.6237623762376238
EE17A8	BALB/c	0.12987012987012986	0.04477611940298507
EE17A9	C57BL/6	0.6886792452830188	0.7058823529411765
EE17A9	BALB/c	0.04046242774566474	0.029069767441860465
EE17B1	C57BL/6	0.09836065573770492	0.03508771929824561
EE17B1	BALB/c	0.6909090909090909	0.7142857142857143
EE17B10	C57BL/6	0.048	0.05384615384615385
EE17B10	BALB/c	0.54	0.5730337078651685
EE17B11	C57BL/6	0.027522935779816515	0.018518518518518517
EE17B11	BALB/c	0.535483870967742	0.535483870967742
EE17B12	C57BL/6	0.5447154471544715	0.5338983050847458
EE17B12	BALB/c	0.01875	0.03164556962025317
EE17B2	C57BL/6	0.11016949152542373	0.08695652173913043
EE17B2	BALB/c	0.66875	0.6792452830188679
EE17B4	C57BL/6	0.15053763440860216	0.13333333333333333
EE17B4	BALB/c	0.6944444444444444	0.6826923076923077
EE17B5	C57BL/6	0.08391608391608392	0.07194244604316546
EE17B5	BALB/c	0.6869565217391305	0.7027027027027027
EE17B6	C57BL/6	0.69	0.68
EE17B6	BALB/c	0.022727272727272728	0.01744186046511628
EE17B7	C57BL/6	0.19230769230769232	0.19230769230769232
EE17B7	BALB/c	0.5769230769230769	0.625
EE17B8	C57BL/6	0.5061728395061729	0.5180722891566265
EE17B8	BALB/c	0.05343511450381679	0.023622047244094488
EE17C1	C57BL/6	0.5970149253731343	0.5806451612903226
EE17C1	BALB/c	0.015151515151515152	0.029850746268656716
EE17C10	C57BL/6	0.010526315789473684	0.04081632653061224
EE17C10	BALB/c	0.6	0.5764705882352941
EE17C11	C57BL/6	0.3891402714932127	0.37799043062200954
EE17C11	BALB/c	0.30131004366812225	0.3053097345132743
EE17C12	C57BL/6	0.6851851851851852	0.68
EE17C12	BALB/c	0.019762845849802372	0.0199203187250996
EE17C2	C57BL/6	0.03225806451612903	0.03937007874015748
EE17C2	BALB/c	0.5117647058823529	0.5153374233128835
EE17C3	C57BL/6	0.08152173913043478	0.0449438202247191
EE17C3	BALB/c	0.5377358490566038	0.5392156862745098
EE17C4	C57BL/6	0.3081081081081081	0.25443786982248523
EE17C4	BALB/c	0.2909090909090909	0.3474576271186441
EE17C5	C57BL/6	0.035211267605633804	0.029197080291970802
EE17C5	BALB/c	0.620253164556962	0.6172839506172839
EE17C6	C57BL/6	0.5333333333333333	0.5301204819277109
EE17C6	BALB/c	0.020833333333333332	0.04040404040404041
EE17C7	C57BL/6	0.023255813953488372	0.0234375
EE17C7	BALB/c	0.7101449275362319	0.6956521739130435
EE17C8	C57BL/6	0.63125	0.6181818181818182
EE17C8	BALB/c	0.05309734513274336	0.028846153846153848
EE17C9	C57BL/6	0.02531645569620253	0.02531645569620253
EE17C9	BALB/c	0.7303370786516854	0.7441860465116279
EE17D1	C57BL/6	0.6486486486486487	0.6513761467889908
EE17D1	BALB/c	0.08955223880597014	0.08396946564885496
EE17D10	C57BL/6	0.03225806451612903	0
EE17D10	BALB/c	0.2857142857142857	0.2857142857142857
EE17D11	C57BL/6	0.6635514018691588	0.6542056074766355
EE17D11	BALB/c	0.07569721115537849	0.07024793388429752
EE17D12	C57BL/6	0.6099290780141844	0.6058394160583942
EE17D12	BALB/c	0.03398058252427184	0.02926829268292683
EE17D3	C57BL/6	0.6176470588235294	0.6161616161616161
EE17D3	BALB/c	0.07758620689655173	0.03669724770642202
EE17D4	C57BL/6	0.65	0.6554621848739496
EE17D4	BALB/c	0.02666666666666667	0.02666666666666667
EE17D5	C57BL/6	0.6732673267326733	0.6714285714285714
EE17D5	BALB/c	0.13157894736842105	0.06521739130434782
EE17D6	C57BL/6	0.5850340136054422	0.5857142857142857
EE17D6	BALB/c	0.031007751937984496	0.04477611940298507
EE17D7	C57BL/6	0.03896103896103896	0.07453416149068323
EE17D7	BALB/c	0.6902173913043478	0.6900584795321637
EE17D8	C57BL/6	0.06569343065693431	0.044444444444444446
EE17D8	BALB/c	0.5038759689922481	0.5193798449612403
EE17D9	C57BL/6	0.16326530612244897	0.13636363636363635
EE17D9	BALB/c	0.4897959183673469	0.46296296296296297
EE17E1	C57BL/6	0.7431192660550459	0.7456140350877193
EE17E1	BALB/c	0.11029411764705882	0.048
EE17E10	C57BL/6	0.03804347826086957	0.027624309392265192
EE17E10	BALB/c	0.5634920634920635	0.5772357723577236
EE17E11	C57BL/6	0.05	0.03626943005181347
EE17E11	BALB/c	0.5513513513513514	0.5519125683060109
EE17E12	C57BL/6	0.07547169811320754	0.06896551724137931
EE17E12	BALB/c	0.7096774193548387	0.6966292134831461
EE17E2	C57BL/6	0.6736842105263158	0.6770833333333334
EE17E2	BALB/c	0.04	0
EE17E3	C57BL/6	0.6666666666666666	0.6587301587301587
EE17E3	BALB/c	0.051094890510948905	0.06944444444444445
EE17E4	C57BL/6	0	0.020202020202020204
EE17E4	BALB/c	0.5918367346938775	0.5777777777777777
EE17E5	C57BL/6	0.058394160583941604	0.07857142857142857
EE17E5	BALB/c	0.7982456140350878	0.7904761904761904
EE17E6	C57BL/6	0.5891472868217055	0.59375
EE17E6	BALB/c	0.057692307692307696	0.03289473684210526
EE17E7	C57BL/6	0.6458333333333334	0.6477272727272727
EE17E7	BALB/c	0.1839080459770115	0.17045454545454544
EE17E8	C57BL/6	0.648	0.6440677966101694
EE17E8	BALB/c	0.06578947368421052	0.07692307692307693
EE17E9	C57BL/6	0.6494845360824743	0.6630434782608695
EE17E9	BALB/c	0.12080536912751678	0.1095890410958904
EE17F1	C57BL/6	0.05970149253731343	0.06818181818181818
EE17F1	BALB/c	0.6941176470588235	0.688622754491018
EE17F10	C57BL/6	0.07086614173228346	0.07874015748031496
EE17F10	BALB/c	0.43478260869565216	0.4153846153846154
EE17F11	C57BL/6	0.25327510917030566	0.2391304347826087
EE17F11	BALB/c	0.10416666666666667	0.08839779005524862
EE17F12	C57BL/6	0.6449704142011834	0.6441717791411042
EE17F12	BALB/c	0.07042253521126761	0.06382978723404255
EE17F2	C57BL/6	0.6086956521739131	0.6017699115044248
EE17F2	BALB/c	0.024	0.031746031746031744
EE17F3	C57BL/6	0	0
EE17F3	BALB/c	0.6351351351351351	0.625
EE17F4	C57BL/6	0.061452513966480445	0.05142857142857143
EE17F4	BALB/c	0.65	0.6496350364963503
EE17F5	C57BL/6	0.15384615384615385	0.12
EE17F5	BALB/c	0.5666666666666667	0.6
EE17F6	C57BL/6	0.6575342465753424	0.6571428571428571
EE17F6	BALB/c	0.10377358490566038	0.102803738317757
EE17F7	C57BL/6	0.5681818181818182	0.5789473684210527
EE17F7	BALB/c	0.10377358490566038	0.07766990291262135
EE17F8	C57BL/6	0.6638655462184874	0.6636363636363637
EE17F8	BALB/c	0.07692307692307693	0.08888888888888889
EE17F9	C57BL/6	0.08426966292134831	0.07471264367816093
EE17F9	BALB/c	0.8222222222222222	0.8241758241758241
EE17G1	C57BL/6	0.0390625	0.024193548387096774
EE17G1	BALB/c	0.4777777777777778	0.4945054945054945
EE17G10	C57BL/6	0.6213592233009708	0.6129032258064516
EE17G10	BALB/c	0.03	0.0761904761904762
EE17G11	C57BL/6	0.3770491803278688	0.35795454545454547
EE17G11	BALB/c	0.25142857142857145	0.2694610778443114
EE17G12	C57BL/6	0.05128205128205128	0.05263157894736842
EE17G12	BALB/c	0.6111111111111112	0.6265060240963856
EE17G3	C57BL/6	0.022988505747126436	0.05555555555555555
EE17G3	BALB/c	0.4967741935483871	0.47651006711409394
EE17G4	C57BL/6	0.6197183098591549	0.6412213740458015
EE17G4	BALB/c	0.026143790849673203	0.025806451612903226
EE17G5	C57BL/6	0.01775147928994083	0.012195121951219513
EE17G5	BALB/c	0.6923076923076923	0.6551724137931034
EE17G8	C57BL/6	0.05426356589147287	0.06766917293233082
EE17G8	BALB/c	0.5757575757575758	0.5806451612903226
EE17G9	C57BL/6	0.00980392156862745	0.04
EE17G9	BALB/c	0.44954128440366975	0.4174757281553398
EE17H1	C57BL/6	0.4946236559139785	0.5319148936170213
EE17H1	BALB/c	0.07792207792207792	0
EE17H10	C57BL/6	0.0625	0.027777777777777776
EE17H10	BALB/c	0.6607142857142857	0.6724137931034483
EE17H11	C57BL/6	0.580952380952381	0.5615763546798029
EE17H11	BALB/c	0.015810276679841896	0.03162055335968379
EE17H12	C57BL/6	0.028037383177570093	0.02830188679245283
EE17H12	BALB/c	0.4	0.40425531914893614
EE17H2	C57BL/6	0.6194029850746269	0.6212121212121212
EE17H2	BALB/c	0.09574468085106383	0.08896797153024912
EE17H3	C57BL/6	0.0136986301369863	0.027777777777777776
EE17H3	BALB/c	0.4666666666666667	0.42857142857142855
EE17H5	C57BL/6	0.5596330275229358	0.5585585585585585
EE17H5	BALB/c	0.05434782608695652	0.03409090909090909
EE17H6	C57BL/6	0.07627118644067797	0.09836065573770492
EE17H6	BALB/c	0.46153846153846156	0.4492753623188406
EE17H7	C57BL/6	0.11214953271028037	0.09345794392523364
EE17H7	BALB/c	0.5535714285714286	0.5740740740740741
EE17H8	C57BL/6	0.6086956521739131	0.5968992248062015
EE17H8	BALB/c	0.03333333333333333	0.1076923076923077
EE17H9	C57BL/6	0.5596330275229358	0.5684210526315789
EE17H9	BALB/c	0.006802721088435374	0.03205128205128205
