# Supplementary material for: High-coverage allele-resolved single-cell DNA methylation profiling reveals cell lineage, X-inactivation state, and replication dynamics
Source: Nat Commun. 2025 Jul 8;16:6273. doi: 10.1038/s41467-025-61589-1 (PMC12234882; doi:10.1038/s41467-025-61589-1)
Supplement: Supplementary file 4 — Source Data [file 41467_2025_61589_MOESM4_ESM.zip › source_data/fig_3e.tsv]

# Source data for figure 3e
# Column names and interpretations:
# n_(unme|hemi|meth)_in_region: number of symmetrically unmethylated, hemi-methylated, or symmetrically methylated CpGs inside this region set. Aggregated across all G1-phase cells of the given query cell type.
# p_(unme|hemi|meth)_in_region: proportion (multiply by 100 to get percentage) of symmetrically unmethylated, hemi-methylated, or symmetrically methylated CpGs inside this region set. Aggregated across all G1-phase cells of the given query cell type.
# lola_cell_type: cellType field from LOLA database - indicates the cell type that the ChIP-seq experiment was performed on
# filename, description, tissue, dataSource, antibody, treatment, collection, size: fields from LOLA database
# query_cell_type: cell type (epithelial or immune, as identified by cell-type-specific hypomethylation). Data from all G1-phase cells of this cell type was pooled together for enrichment against this region set.
# flagged_with_color_on_plot: These data points are flagged with a color on the plot indicating that they are one of the highlighted transcription factors (CDX2, GATA3, or SOX2)
n_unme_in_region	n_hemi_in_region	n_meth_in_region	p_unme_in_region	p_hemi_in_region	p_meth_in_region	filename	lola_cell_type	description	tissue	dataSource	antibody	treatment	collection	size	query_cell_type	flagged_with_color_on_plot
58340	1619	10721	0.8254102999434069	0.02290605546123373	0.15168364459535938	BG107_A3300007_Gata2.bed	Mast	Bone marrow cells were cultured in the presence of IL3 and SCF	NA	GSE42518	Gata2	NA	codex	42203	epi	NA
72276	3086	21027	0.7498365996119889	0.03201610142236147	0.2181472989656496	BG108_A3300008_PU1.bed	Mast	Bone marrow cells were cultured in the presence of IL3 and SCF	NA	GSE48086	Spi1	NA	codex	78095	epi	NA
74666	1894	11178	0.8510109644623767	0.02158699765210057	0.12740203788552282	BG109_A3300009_Runx1.bed	Mast	Bone marrow cells were cultured in the presence of IL3 and SCF	NA	GSE48086	Runx1	NA	codex	50625	epi	NA
31329	513	2646	0.9084029227557411	0.014874739039665972	0.0767223382045929	BG110_A3300010_Scl.bed	Mast	Bone marrow cells were cultured in the presence of IL3 and SCF	NA	GSE48086	Tal1	NA	codex	11717	epi	NA
61431	873	3651	0.9314077780304754	0.013236297475551512	0.05535592449397316	BG122_A420009_Erg.bed	Mast	Bone marrow cells were cultured in the presence of IL3 and SCF	NA	GSE48086	Erg	NA	codex	24249	epi	NA
63801	1155	5945	0.8998603686830934	0.01629032030577848	0.08384931101112819	BG123_A420010_Fli1.bed	Mast	Bone marrow cells were cultured in the presence of IL3 and SCF	NA	GSE48086	Fli1	NA	codex	31868	epi	NA
71140	1807	11298	0.8444418066354086	0.02144934417472847	0.1341088491898629	BG125_A420012_Lmo2.bed	Mast	Bone marrow cells were cultured in the presence of IL3 and SCF	NA	GSE48086	Lmo2	NA	codex	47464	epi	NA
5340	92	471	0.9046247670675928	0.015585295612400475	0.07978993732000678	BG126_A420013_Meis1.bed	Mast	Bone marrow cells were cultured in the presence of IL3 and SCF	NA	GSE48086	Meis1	NA	codex	2796	epi	NA
47693	1349	8662	0.8265111604048246	0.023377928739775407	0.15011091085539996	BG139_A610003_CTCF.bed	Mast	Bone marrow cells were cultured in the presence of IL3 and SCF	NA	GSE48086	Ctcf	NA	codex	54984	epi	NA
872	66	422	0.6411764705882353	0.04852941176470588	0.31029411764705883	BG140_A610004_E2A.bed	Mast	Bone marrow cells were cultured in the presence of IL3 and SCF	NA	GSE48086	Tcf3	NA	codex	2154	epi	NA
1815	103	850	0.6557080924855492	0.037210982658959536	0.3070809248554913	BG145_A730001_Mitf.bed	Mast	Bone marrow cells were cultured in the presence of IL3 and SCF	NA	GSE48086	Mitf	NA	codex	4432	epi	NA
1264	98	710	0.61003861003861	0.0472972972972973	0.34266409266409265	BG147_A730003_Gfi1.bed	Mast	Bone marrow cells were cultured in the presence of IL3 and SCF	NA	GSE42518	Gfi1	NA	codex	4225	epi	NA
2538	165	971	0.6908002177463255	0.04491017964071856	0.2642896026129559	BG162_B460002_cFos.bed	Mast	Bone marrow cells were cultured in the presence of IL3 and SCF	NA	GSE48086	Fos	NA	codex	7079	epi	NA
12487	305	1643	0.8650502251472116	0.02112919986144787	0.11382057499134049	BG26_PU1_HPC7.bed	Multipotent myeloid progenitor	N/A	NA	GSE22178	Spi1	NA	codex	10927	epi	NA
895	161	1120	0.41130514705882354	0.0739889705882353	0.5147058823529411	BG43_Lmo2_HPC7.bed	Multipotent myeloid progenitor	N/A	NA	GSE22178	Lmo2	NA	codex	5202	epi	NA
41370	1238	7750	0.8215179316096747	0.024583978712419078	0.1538980896779062	BG83_5307_3_CTCF.bed	Multipotent myeloid progenitor	Multipotent myeloid progenitor cell line derived from ES cells retrovirally transduced with Lh2.	NA	GSE48086	Ctcf	NA	codex	43804	epi	NA
4249	212	1439	0.7201694915254238	0.03593220338983051	0.24389830508474578	BG87_5307_8_E2A.bed	Multipotent myeloid progenitor	Multipotent myeloid progenitor cell line derived from ES cells retrovirally transduced with Lh2.	NA	GSE48086	Tcf3	NA	codex	5858	epi	NA
16320	163	413	0.9659090909090909	0.009647253787878788	0.024443655303030304	BG98_5684_8_Gfi1b.bed	Leukemogenic	E12 FL	NA	PMID 22158964	Gfi1b	NA	codex	5123	epi	NA
4961	495	3465	0.5561035758323057	0.055487053020961775	0.3884093711467324	CEBPa_GSM537984_Macrophages.bed	Macrophages	Thioglycollate-elicited peritoneal macrophages	NA	GSE21512	Cebpa	NA	codex	18518	epi	NA
7810	631	4421	0.6072150520914321	0.049059244285492146	0.34372570362307575	CEBPb_GSM537985_Macrophages.bed	Macrophages	Thioglycollate-elicited peritoneal macrophages	NA	GSE21512	Cebpb	NA	codex	22679	epi	NA
6047	517	3418	0.6057904227609697	0.0517932278100581	0.34241634942897214	CEBPb_GSM686970_day0_Adipocytes.bed	Adipocytes	Day 0 (confluent)	NA	GSE27826	Cebpb	NA	codex	22195	epi	NA
4602	519	3517	0.5327622134753415	0.06008335262792313	0.40715443389673533	CEBPb_GSM686971_2h_Adipocytes.bed	Adipocytes	Cells were induced with DMEM containing FBS; dexamethasone; insulin and 3-isobutyl-1-methylxanthine for 2 hrs.	NA	GSE27826	Cebpb	NA	codex	22003	epi	NA
7436	836	5613	0.535541951746489	0.06020885848037451	0.40424918977313645	CEBPb_GSM686972_4h_Adipocytes.bed	Adipocytes	Cells were induced with DMEM containing FBS; dexamethasone; insulin and 3-isobutyl-1-methylxanthine for 4 hrs.	NA	GSE27826	Cebpb	NA	codex	34404	epi	NA
3343	426	2721	0.515100154083205	0.06563944530046224	0.4192604006163328	CEBPb_GSM686973_day2_Adipocytes.bed	Adipocytes	Cells were induced with DMEM containing FBS; dexamethasone; insulin and 3-isobutyl-1-methylxanthine for 2 days.	NA	GSE27826	Cebpb	NA	codex	20123	epi	NA
2510	50	201	0.9090909090909091	0.018109380659181457	0.07279971024990946	CEBPd_GSM686974_day0_Adipocytes.bed	Adipocytes	Day 0 (confluent)	NA	GSE27826	Cebpd	NA	codex	2355	epi	NA
4214	381	2639	0.5825269560409179	0.05266795687033453	0.3648050870887476	CEBPd_GSM686975_4h_Adipocytes.bed	Adipocytes	Cells were induced with DMEM containing FBS; dexamethasone; insulin and 3-isobutyl-1-methylxanthine for 4 hrs.	NA	GSE27826	Cebpd	NA	codex	21042	epi	NA
9464	136	524	0.9348083761359146	0.013433425523508494	0.05175819834057685	CHD2_GSM912929_MEL.bed	Mouse ErythroLeukaemic	NULL	NA	GSE36030	Chd2	NA	codex	5520	epi	NA
20983	576	3421	0.8399919935948759	0.023058446757405926	0.13694955964771818	CTCF_GSM1023416_Rag1-_DN_Thymo.bed	T-Cells	CD4-CD8- (DN) thymocytes were obtained from 3-wk-old Rag1-/- mice	NA	GSE41743	Ctcf	NA	codex	26103	epi	NA
28774	784	4907	0.8348759611199768	0.02274771507326273	0.1423763238067605	CTCF_GSM1023418_Rag1-_DP_Thymo.bed	T-Cells	CD4+ CD8+ (DP) thymocytes were obtained from Rag1 -/- with TCRbeta transgene 10 days after a single i.p. injection of anti-CD3 antibody.	NA	GSE41743	Ctcf	NA	codex	33137	epi	NA
29690	752	4483	0.8501073729420187	0.021531853972798855	0.12836077308518254	CTCF_GSM1023420_Rag1-_Pro_B.bed	B-Cells	Rag1 -/- pro-B cells	NA	GSE41743	Ctcf	NA	codex	33299	epi	NA
18324	635	3598	0.8123420667641974	0.028150906592188676	0.15950702664361396	CTCF_GSM535747_Pre-Adipocyte.bed	Pre-adipocyte	Cells were induced with DMEM containing FBS; dexamethasone; insulin and 3-isobutyl-1-methylxanthine for 2 days.	NA	GSE20752	Ctcf	NA	codex	28671	epi	NA
20752	958	6859	0.726381742448108	0.033532850292274846	0.24008540725961708	CTCF_GSM912896_MEL.bed	Mouse ErythroLeukaemic	NULL	NA	GSE36030	Ctcf	NA	codex	43401	epi	NA
21972	897	5775	0.7670716380393799	0.031315458734813575	0.20161290322580644	ERX206185_87_Gata_1_Ter119_neg.bed	Erythroid	Fetal liver cells from day E12.5 C57/BL6 mouse embryos expanded for 3 days in serum free medium (Papadopoulos GL. 2013) Ter119-	NA	ERA195911	Gata1	NA	codex	31876	epi	NA
7910	262	1576	0.8114485022568731	0.026877308165777596	0.1616741895773492	ERX206186_89_Gata_1_Ter119_pos.bed	Erythroid	Fetal liver cells from day E12.5 C57/BL6 mouse embryos expanded for 3 days in serum free medium (Papadopoulos GL. 2013) Ter119+	NA	ERA195911	Gata1	NA	codex	9509	epi	NA
17321	196	665	0.9526454735452645	0.010779892201077989	0.036574634253657465	Elf1_GSM999184_Treg_T-Cells.bed	T-Cells	Foxp3+ CD4+ T cells were sorted from spleens and lymph nodes of ~8-wk-old mice.	NA	GSE40684	Elf1	NA	codex	6477	epi	NA
29923	362	1491	0.9416855488418933	0.011392245720040281	0.04692220543806647	Elf1_GSM999185_TN_T-Cells.bed	T-Cells	Foxp3- CD4+ T cells were isolated from spleens and lymph nodes of ~8 wk old mice.	NA	GSE40684	Elf1	NA	codex	11483	epi	NA
24362	188	200	0.9843232323232324	0.007595959595959596	0.00808080808080808	Ets1_GSM777093_G1ME_MK-Prog.bed	Megakaryocyte Progenitors	NULL	NA	GSE31331	Ets1	NA	codex	5722	epi	NA
9680	90	280	0.96318407960199	0.008955223880597015	0.027860696517412936	Ets1_GSM999186_Treg_T-Cells.bed	T-Cells	Foxp3+ CD4+ T cells were isolated from spleens and lymph nodes of ~8 wk old mice.	NA	GSE40684	Ets1	NA	codex	3317	epi	NA
23676	246	861	0.9553322842270912	0.00992615906064641	0.034741556712262436	Ets1_GSM999187_CD4_T-Cells.bed	T-Cells	Foxp3- CD4+ T cells were sorted from spleens and lymph nodes of ~8-wk-old mice.	NA	GSE40684	Ets1	NA	codex	8098	epi	NA
16485	214	928	0.9352130254722868	0.012140466330061836	0.05264650819765133	Foxp3_GSM999179_80_82_Treg_T-Cells.bed	T-Cells	Foxp3+ CD4+ T cells were sorted from spleens and lymph nodes of ~8-wk-old mice.	NA	GSE40684	Foxp3	NA	codex	7583	epi	NA
787	123	871	0.44188658057271196	0.06906232453677709	0.48905109489051096	GR_GSM686976_4h_Adipocytes.bed	Adipocytes	Cells were induced with DMEM containing FBS; dexamethasone; insulin and 3-isobutyl-1-methylxanthine for 4 hrs.	NA	GSE27826	Gcgr	NA	codex	6342	epi	NA
36761	379	1281	0.9567944613622759	0.009864397074516541	0.033341141563207624	GSM1003593_Kdm2a.bed	Embryonic stem cells	N/A	NA	GSE41267	Kdm2a	NA	codex	9805	epi	NA
36754	352	892	0.9672614348123586	0.009263645455023948	0.023474919732617505	GSM1003594_Kdm2b.bed	Embryonic stem cells	N/A	NA	GSE41267	Kdm2b	NA	codex	10280	epi	NA
54752	575	1566	0.962367953878333	0.010106691508621448	0.027525354613045543	GSM1003596_Rnf2.bed	Embryonic stem cells	ES cells expressing control shRNA	NA	GSE41267	Rnf2	NA	codex	15529	epi	NA
73146	802	2407	0.9579726278567219	0.010503568856001571	0.03152380328727654	GSM1003597_Kdm2b.bed	Embryonic stem cells	ES cells expressing control shRNA	NA	GSE41267	Kdm2b	NA	codex	19918	epi	NA
39246	437	1492	0.9531511839708561	0.010613236187006679	0.03623557984213722	GSM1003599_Rnf2.bed	Embryonic stem cells	ES cells expressing shRNA targeting Kdm2b	NA	GSE41267	Rnf2	NA	codex	12423	epi	NA
31227	271	714	0.9694213336644729	0.0084130137836831	0.022165652551844033	GSM1003600_Kdm2b.bed	Embryonic stem cells	ES cells expressing shRNA targeting Kdm2b	NA	GSE41267	Kdm2b	NA	codex	7843	epi	NA
64092	1817	11103	0.8322339375681712	0.023593725653144965	0.14417233677868385	GSM1004784_85_BatF_Th0.bed	T-Cells	CD4+CD25-CD62L+CD44lo/- naive CD4+ T cells were isolated from spleen and lymph nodes. Naive CD4+ T cells were cultured with anti-CD3epsilon and anti-CD28 for TCR stimulation. For Th0 conditions cultures were supplemented with anti-IL4 and anti-IFNgamma for 48 hours.	NA	GSE40918	Batf	NA	codex	59539	epi	NA
47807	1906	12674	0.7662974658181994	0.030551236635837593	0.2031512975459631	GSM1004786_87_BatF_Th17.bed	T-Cells	CD4+CD25-CD62L+CD44lo/- naive CD4+ T cells were isolated from spleen and lymph nodes. Naive CD4+ T cells were cultured with anti-CD3epsilon and anti-CD28 for TCR stimulation. For Th17 conditions cultures were supplemented with anti-IL4; anti-IFNgamma; IL-6 and TGFbeta for 48 hrs.	NA	GSE40918	Batf	NA	codex	70560	epi	NA
24291	802	4877	0.8105105105105105	0.026760093426760095	0.1627293960627294	GSM1004789_91_BatF_Th0.bed	T-Cells	CD4+CD25-CD62L+CD44lo/- naive CD4+ T cells were isolated from spleen and lymph nodes. Naive CD4+ T cells were cultured with anti-CD3epsilon and anti-CD28 for TCR stimulation. For Th0 conditions cultures were supplemented with anti-IL4 and anti-IFNgamma for 48 hrs.	NA	GSE40918	Batf	NA	codex	29187	epi	NA
41446	743	3675	0.9036717251002965	0.016200069771498342	0.08012820512820513	GSM1004790_92_BatF_Th0.bed	T-Cells	IRF4 KO CD4+CD25-CD62L+CD44lo/- naive CD4+ T cells were isolated from spleen and lymph nodes. Naive CD4+ T cells were cultured with anti-CD3epsilon and anti-CD28 for TCR stimulation. For Th0 conditions cultures were supplemented with anti-IL4 and anti-IFNgamma for 48 hrs.	NA	GSE40918	Batf	NA	codex	25333	epi	NA
36434	1213	7494	0.8071154825989677	0.026871358631842448	0.16601315876918987	GSM1004793_BatF_Th17.bed	T-Cells	CD4+CD25-CD62L+CD44lo/- naive CD4+ T cells were isolated from spleen and lymph nodes. Naive CD4+ T cells were cultured with anti-CD3epsilon and anti-CD28 for TCR stimulation. For Th17 conditions cultures were supplemented with anti-IL4; anti-IFNgamma; IL-6 and TGFbeta for 16 hrs.	NA	GSE40918	Batf	NA	codex	48188	epi	NA
45571	1633	10520	0.7894636546323887	0.02828979280715127	0.18224655256046013	GSM1004794_96_BatF_Th17.bed	T-Cells	CD4+CD25-CD62L+CD44lo/- naive CD4+ T cells were isolated from spleen and lymph nodes. Naive CD4+ T cells were cultured with anti-CD3epsilon and anti-CD28 for TCR stimulation. For Th17 conditions cultures were supplemented with anti-IL4; anti-IFNgamma; IL-6 and TGFbeta for 48 hrs.	NA	GSE40918	Batf	NA	codex	59581	epi	NA
53855	1725	10823	0.811032634067738	0.02597774196948933	0.16298962396277278	GSM1004795_97_BatF_Th17.bed	T-Cells	IRF4 KO CD4+CD25-CD62L+CD44lo/- naive CD4+ T cells were isolated from spleen and lymph nodes. Naive CD4+ T cells were cultured with anti-CD3epsilon and anti-CD28 for TCR stimulation. For Th17 conditions cultures were supplemented with anti-IL4; anti-IFNgamma; IL-6 and TGFbeta for 48 hrs.	NA	GSE40918	Batf	NA	codex	59359	epi	NA
50104	1275	7765	0.8471527120248884	0.0215575544433924	0.1312897335317192	GSM1004799_800_cMaf_Th17.bed	T-Cells	CD4+CD25-CD62L+CD44lo/- naive CD4+ T cells were isolated from spleen and lymph nodes. Naive CD4+ T cells were cultured with anti-CD3epsilon and anti-CD28 for TCR stimulation. For Th17 conditions cultures were supplemented with anti-IL4; anti-IFNgamma; IL-6 and TGFbeta for 48 hrs.	NA	GSE40918	Maf	NA	codex	45158	epi	NA
45653	1413	9223	0.8110465632716872	0.025102595533763258	0.16385084119454957	GSM1004802_03_Ctcf_Th0.bed	T-Cells	CD4+CD25-CD62L+CD44lo/- naive CD4+ T cells were isolated from spleen and lymph nodes. Naive CD4+ T cells were cultured with anti-CD3epsilon and anti-CD28 for TCR stimulation. For Th0 conditions cultures were supplemented with anti-IL4 and anti-IFNgamma for 48 hrs.	NA	GSE40918	Ctcf	NA	codex	55565	epi	NA
33964	522	2310	0.9230351125122296	0.014186324600500054	0.06277856288727035	GSM1004804_05_Ctcf_Th17.bed	T-Cells	CD4+CD25-CD62L+CD44lo/- naive CD4+ T cells were isolated from spleen and lymph nodes. Naive CD4+ T cells were cultured with anti-CD3epsilon and anti-CD28 for TCR stimulation. For Th17 conditions cultures were supplemented with anti-IL4; anti-IFNgamma; IL-6 and TGFbeta for 48 hrs.	NA	GSE40918	Ctcf	NA	codex	19865	epi	NA
32977	321	891	0.9645500014624587	0.009388984761180497	0.026061013776360817	GSM1004806_07_Etv6_Th17.bed	T-Cells	CD4+CD25-CD62L+CD44lo/- naive CD4+ T cells were isolated from spleen and lymph nodes. Naive CD4+ T cells were cultured with anti-CD3epsilon and anti-CD28 for TCR stimulation. For Th17 conditions cultures were supplemented with anti-IL4; anti-IFNgamma; IL-6 and TGFbeta for 48 hrs.	NA	GSE40918	Etv6	NA	codex	10114	epi	NA
7647	559	3901	0.6316180721896424	0.0461716362434955	0.32221029156686215	GSM1004808_Fosl2_Th0.bed	T-Cells	CD4+CD25-CD62L+CD44lo/- naive CD4+ T cells were isolated from spleen and lymph nodes. Naive CD4+ T cells were cultured with anti-CD3epsilon and anti-CD28 for TCR stimulation. For Th0 conditions cultures were supplemented with anti-IL4 and anti-IFNgamma for 48 hrs.	NA	GSE40918	Fosl2	NA	codex	18378	epi	NA
43034	1945	12543	0.7481311498209381	0.033813149751399464	0.21805570042766245	GSM1004809_10_Fosl2_Th17.bed	T-Cells	CD4+CD25-CD62L+CD44lo/-naive CD4+ T cells were isolated from spleen and lymph nodes. Naive CD4+ T cells were cultured with anti-CD3epsilon and anti-CD28 for TCR stimulation. For Th17 conditions cultures were supplemented with anti-IL4; anti-IFNgamma; IL-6 and TGFbeta for 48 hrs.	NA	GSE40918	Fosl2	NA	codex	66297	epi	NA
41226	428	1322	0.9592795979151154	0.009959046909903202	0.030761355174981384	GSM1004819_20_Hif1a_Th17.bed	T-Cells	CD4+CD25-CD62L+CD44lo/- naive CD4+ T cells were isolated from spleen and lymph nodes. Naive CD4+ T cells were cultured with anti-CD3epsilon and anti-CD28 for TCR stimulation. For Th17 conditions cultures were supplemented with anti-IL4; anti-IFNgamma; IL-6 and TGFbeta for 48 hrs.	NA	GSE40918	Hif1a	NA	codex	13955	epi	NA
34781	822	4556	0.8660823227670011	0.02046863716726014	0.1134490400657387	GSM1004821_Irf4_Th0.bed	T-Cells	CD4+CD25-CD62L+CD44lo/- naive CD4+ T cells were isolated from spleen and lymph nodes. Naive CD4+ T cells were cultured with anti-CD3epsilon and anti-CD28 for TCR stimulation. For Th0 conditions cultures were supplemented with anti-IL4 and anti-IFNgamma for 48 hrs.	NA	GSE40918	Irf4	NA	codex	32638	epi	NA
16113	290	1312	0.9095681625740898	0.016370307648885127	0.07406152977702513	GSM1004822_Irf4_Th0.bed	T-Cells	Batf -/- CD4+CD25-CD62L+CD44lo/- naive CD4+ T cells were isolated from spleen and lymph nodes. Naive CD4+ T cells were cultured with anti-CD3epsilon and anti-CD28 for TCR stimulation. For Th0 conditions cultures were supplemented with anti-IL4 and anti-IFNgamma for 48 hrs.	NA	GSE40918	Irf4	NA	codex	11475	epi	NA
45284	738	3524	0.9139789286723449	0.014895248859645582	0.07112582246800953	GSM1004823_24_Irf4_Th0.bed	T-Cells	CD4+CD25-CD62L+CD44lo/- naive CD4+ T cells were isolated from spleen and lymph nodes. Naive CD4+ T cells were culture with anti-CD3epsilon and anti-CD28 for TCR stimulation. For Th0 conditions cultures were supplemented with anti-IL4 and anti-IFNgammad for 48 hrs.	NA	GSE40918	Irf4	NA	codex	26201	epi	NA
57210	853	3923	0.92295034362598	0.01376117187752073	0.06328848449649921	GSM1004825_Irf4_Th0.bed	T-Cells	CD4+CD25-CD62L+CD44lo/- naive CD4+ T cells were isolated from spleen and lymph nodes. Naive CD4+ T cells were cultured with anti-CD3epsilon and anti-CD28 for TCR stimulation. For Th0 conditions cultures were supplemented with anti-IL4 and anti-IFNgamma for 48 hrs.	NA	GSE40918	Irf4	NA	codex	30510	epi	NA
51596	727	2878	0.9346932120794913	0.01317005126718719	0.0521367366533215	GSM1004826_Irf4_Th0.bed	T-Cells	Batf KO CD4+CD25-CD62L+CD44lo/- naive CD4+ T cells were isolated from spleen and lymph nodes. Naive CD4+ T cells were cultured with anti-CD3epsilon and anti-CD28 for TCR stimulation. For Th0 conditions cultures were supplemented with anti-IL4 and anti-IFNgamma for 48 hrs.	NA	GSE40918	Irf4	NA	codex	25667	epi	NA
33495	680	3866	0.8804973581136143	0.017875450172182644	0.10162719171420309	GSM1004827_Irf4_Th17.bed	T-Cells	CD4+CD25-CD62L+CD44lo/- naive CD4+ T cells were isolated from spleen and lymph nodes. Naive CD4+ T cells were cultured with anti-CD3epsilon and anti-CD28 for TCR stimulation. For Th17 conditions cultures were supplemented with anti-IL4; anti-IFNgamma; IL-6 and TGFbeta for 16 hrs.	NA	GSE40918	Irf4	NA	codex	28507	epi	NA
40897	733	3944	0.8973756966691535	0.016083731952429018	0.08654057137841752	GSM1004828_Irf4_Th17.bed	T-Cells	CD4+CD25-CD62L+CD44lo/- naive CD4+ T cells were isolated from spleen and lymph nodes. Naive CD4+ T cells were cultured with anti-CD3epsilon and anti-CD28 for TCR stimulation. For Th17 conditions cultures were supplemented with anti-IL4; anti-IFNgamma; IL-6 and TGFbeta for 3 hrs.	NA	GSE40918	Irf4	NA	codex	28996	epi	NA
45384	1397	8588	0.8196644331665733	0.02523072477379039	0.15510484205963626	GSM1004829_Irf4_Th17.bed	T-Cells	CD4+CD25-CD62L+CD44lo/- naive CD4+ T cells were isolated from spleen and lymph nodes. Naive CD4+ T cells were cultured with anti-CD3epsilon and anti-CD28 for TCR stimulation. For Th17 conditions cultures were supplemented with anti-IL4; anti-IFNgamma; IL-6 and TGFbeta for 48 hrs.	NA	GSE40918	Irf4	NA	codex	51064	epi	NA
53297	986	4760	0.9026810968277357	0.016699693443761328	0.08061920972850295	GSM1004830_Irf4_Th17.bed	T-Cells	Batf -/- CD4+CD25-CD62L+CD44lo/- naive CD4+ T cells were isolated from spleen and lymph nodes. Naive CD4+ T cells were cultured with anti-CD3epsilon and anti-CD28 for TCR stimulation. For Th17 conditions cultures were supplemented with anti-IL4; anti-IFNgamma; IL-6 and TGFbeta for 48 hrs.	NA	GSE40918	Irf4	NA	codex	33617	epi	NA
32498	744	4222	0.8674460815716422	0.01985906470211403	0.11269485372624385	GSM1004831_Irf4_Th17.bed	T-Cells	CD4+CD25-CD62L+CD44lo/- naive CD4+ T cells were isolated from spleen and lymph nodes. Naive CD4+ T cells were cultured with anti-CD3epsilon and anti-CD28 for TCR stimulation. For Th17 conditions cultures were supplemented with anti-IL4; anti-IFNgamma; IL-6 and TGFbeta for 48 hrs.	NA	GSE40918	Irf4	NA	codex	26627	epi	NA
61881	1971	12081	0.8149421200268658	0.025957093753703923	0.15910078621943027	GSM1004833_35_Irf4_Th17.bed	T-Cells	CD4+CD25-CD62L+CD44lo/- naive CD4+ T cells were isolated from spleen and lymph nodes. Naive CD4+ T cells were cultured with anti-CD3epsilon and anti-CD28 for TCR stimulation. For Th17 conditions cultures were supplemented with anti-IL4; anti-IFNgamma; IL-6 and TGFbeta for 48 hrs.	NA	GSE40918	Irf4	NA	codex	71008	epi	NA
58842	1690	10351	0.83012852164835	0.023842106005671316	0.1460293723459786	GSM1004834_36_Irf4_Th17.bed	T-Cells	RORg KO CD4+CD25-CD62L+CD44lo/- naive CD4+ T cells were isolated from spleen and lymph nodes. Naive CD4+ T cells were cultured with anti-CD3epsilon and anti-CD28 for TCR stimulation. For Th17 conditions cultures were supplemented with anti-IL4; anti-IFNgamma; IL-6 and TGFbeta for 48 hrs.	NA	GSE40918	Irf4	NA	codex	62383	epi	NA
45868	1043	5592	0.8736262689751062	0.01986553149343847	0.10650819953145535	GSM1004837_Irf4_Th17.bed	T-Cells	CD4+CD25-CD62L+CD44lo/- naive CD4+ T cells were isolated from spleen and lymph nodes. Naive CD4+ T cells were cultured with anti-CD3epsilon and anti-CD28 for TCR stimulation. For Th17 conditions cultures were supplemented with anti-IL4; anti-IFNgamma; IL-6 and TGFbeta for 48 hrs.	NA	GSE40918	Irf4	NA	codex	36832	epi	NA
41538	655	3137	0.9163467902051622	0.014449591881756011	0.06920361791308184	GSM1004838_Irf4_Th17.bed	T-Cells	Batf KO CD4+CD25-CD62L+CD44lo/- naive CD4+ T cells were isolated from spleen and lymph nodes. Naive CD4+ T cells were cultured with anti-CD3epsilon and anti-CD28 for TCR stimulation. For Th17 conditions cultures were supplemented with anti-IL4; anti-IFNgamma; IL-6 and TGFbeta for 48 hrs.	NA	GSE40918	Irf4	NA	codex	24488	epi	NA
8046	87	249	0.9599141016463851	0.010379384395132427	0.029706513958482464	GSM1004839_Kdm6b_Th17.bed	T-Cells	CD4+CD25-CD62L+CD44lo/- naive CD4+ T cells were isolated from spleen and lymph nodes. Naive CD4+ T cells were cultured with anti-CD3epsilon and anti-CD28 for TCR stimulation. For Th17 conditions cultures were supplemented with anti-IL4; anti-IFNgamma; IL-6 and TGFbeta for 48 hrs.	NA	GSE40918	Kdm6b	NA	codex	2925	epi	NA
15359	301	1485	0.8958296879556722	0.017556138815981337	0.08661417322834646	GSM1004840_Kdm6b_Th17.bed	T-Cells	CD4+CD25-CD62L+CD44lo/- naive CD4+ T cells were isolated from spleen and lymph nodes. Naive CD4+ T cells were cultured with anti-CD3epsilon and anti-CD28 for TCR stimulation. For Th17 conditions cultures were supplemented with anti-IL4; anti-IFNgamma; IL-6 and TGFbeta for 48 hrs.	NA	GSE40918	Kdm6b	NA	codex	11303	epi	NA
2529	124	816	0.7290285384837129	0.03574517151916979	0.23522628999711734	GSM1004841_42_p300_Th0.bed	T-Cells	CD4+CD25-CD62L+CD44lo/- naive CD4+ T cells were isolated from spleen and lymph nodes. Naive CD4+ T cells were cultured with anti-CD3epsilon and anti-CD28 for TCR stimulation. For Th0 conditions cultures were supplemented with anti-IL4 and anti-IFNgamma for 48 hrs.	NA	GSE40918	Ep300	NA	codex	5307	epi	NA
43594	651	2914	0.924404673551178	0.013804363960219682	0.061790962488602386	GSM1004843_p300_Th17.bed	T-Cells	Stat3 +/+ CD4-Cre CD4+CD25-CD62L+CD44lo/- naive CD4+ T cells were isolated from spleen and lymph nodes. Naive CD4+ T cells were cultured with anti-CD3epsilon and anti-CD28 for TCR stimulation. For Th17 conditions cultures were supplemented with anti-IL4; anti-IFNgamma; IL-6 and TGFbeta for 48 hrs.	NA	GSE40918	Ep300	NA	codex	20790	epi	NA
26820	291	1144	0.9492125287559724	0.01029906211290037	0.04048840913112724	GSM1004844_p300_Th17.bed	T-Cells	Stat3 fl/fl CD4+CD25-CD62L+CD44lo/- naive CD4+ T cells were isolated from spleen and lymph nodes. Naive CD4+ T cells were cultured with anti-CD3epsilon and anti-CD28 for TCR stimulation. For Th17 conditions cultures were supplemented with anti-IL4; anti-IFNgamma; IL-6 and TGFbeta for 48 hrs.	NA	GSE40918	Ep300	NA	codex	10642	epi	NA
41829	862	4518	0.8860386790654324	0.01825923023152365	0.0957020907030439	GSM1004845_p300_Th17.bed	T-Cells	CD4+CD25-CD62L+CD44lo/- naive CD4+ T cells were isolated from spleen and lymph nodes. Naive CD4+ T cells were cultured with anti-CD3epsilon and anti-CD28 for TCR stimulation. For Th17 conditions cultures were supplemented with anti-IL4; anti-IFNgamma; IL-6 and TGFbeta for 48 hrs.	NA	GSE40918	Ep300	NA	codex	27673	epi	NA
34344	524	2529	0.9183624354894777	0.014011819129876727	0.0676257453806455	GSM1004846_p300_Th17.bed	T-Cells	Batf -/- CD4+CD25-CD62L+CD44lo/- naive CD4+ T cells were isolated from spleen and lymph nodes. Naive CD4+ T cells were cultured with anti-CD3epsilon and anti-CD28 for TCR stimulation. For Th17 conditions cultures were supplemented with anti-IL4; anti-IFNgamma; IL-6 and TGFbeta for 48 hrs.	NA	GSE40918	Ep300	NA	codex	16570	epi	NA
35948	573	2632	0.9181416494266085	0.014634893877863766	0.0672234566955278	GSM1004847_p300_Th17.bed	T-Cells	CD4+CD25-CD62L+CD44lo/- naive CD4+ T cells were isolated from spleen and lymph nodes. Naive CD4+ T cells were cultured with anti-CD3epsilon and anti-CD28 for TCR stimulation. For Th17 conditions cultures were supplemented with anti-IL4; anti-IFNgamma; IL-6 and TGFbeta for 48 hrs.	NA	GSE40918	Ep300	NA	codex	18822	epi	NA
33616	495	2239	0.9247867950481431	0.013617606602475928	0.06159559834938102	GSM1004848_p300_Th17.bed	T-Cells	IRF4 -/- CD4+CD25-CD62L+CD44lo/- naive CD4+ T cells were isolated from spleen and lymph nodes. Naive CD4+ T cells were cultured with anti-CD3epsilon and anti-CD28 for TCR stimulation. For Th17 conditions cultures were supplemented with anti-IL4; anti-IFNgamma; IL-6 and TGFbeta for 48 hrs.	NA	GSE40918	Ep300	NA	codex	14790	epi	NA
3291	257	2189	0.5736447620707686	0.044796932194526753	0.38155830573470456	GSM1004849_50_p300_Th17.bed	T-Cells	CD4+CD25-CD62L+CD44lo/- naive CD4+ T cells were isolated from spleen and lymph nodes. Naive CD4+ T cells were cultured with anti-CD3epsilon and anti-CD28 for TCR stimulation. For Th17 conditions cultures were supplemented with anti-IL4; anti-IFNgamma; IL-6 and TGFbeta for 48 hrs.	NA	GSE40918	Ep300	NA	codex	9861	epi	NA
1650	136	915	0.6108848574601999	0.050351721584598295	0.3387634209552018	GSM1004851_p300_Th17.bed	T-Cells	CD4+CD25-CD62L+CD44lo/- naive CD4+ T cells were isolated from spleen and lymph nodes. Naive CD4+ T cells were cultured with anti-CD3epsilon and anti-CD28 for TCR stimulation. For Th17 conditions cultures were supplemented with anti-IL4; anti-IFNgamma; IL-6 and TGFbeta for 48 hrs.	NA	GSE40918	Ep300	NA	codex	5276	epi	NA
41067	760	4321	0.8898977203779145	0.016468752708676433	0.09363352691340904	GSM1004852_p300_Th17.bed	T-Cells	RORg KO CD4+CD25-CD62L+CD44lo/- naive CD4+ T cells were isolated from spleen and lymph nodes. Naive CD4+ T cells were cultured with anti-CD3epsilon and anti-CD28 for TCR stimulation. For Th17 conditions cultures were supplemented with anti-IL4; anti-IFNgamma; IL-6 and TGFbeta for 48 hrs.	NA	GSE40918	Ep300	NA	codex	27811	epi	NA
43188	681	3416	0.9133551866342392	0.014402030242148672	0.07224278312361214	GSM1004855_56_Rorc_Th17.bed	T-Cells	CD4+CD25-CD62L+CD44lo/- naive CD4+ T cells were isolated from spleen and lymph nodes. Naive CD4+ T cells were cultured with anti-CD3epsilon and anti-CD28 for TCR stimulation. For Th17 conditions cultures were supplemented with anti-IL4; anti-IFNgamma; IL-6 and TGFbeta for 48 hrs.	NA	GSE40918	Rorc	NA	codex	22496	epi	NA
4796	169	976	0.8072715031139539	0.028446389496717725	0.16428210738932839	GSM1004859_Stat3_Th17.bed	T-Cells	CD4+CD25-CD62L+CD44lo/- naive CD4+ T cells were isolated from spleen and lymph nodes. Naive CD4+ T cells were cultured with anti-CD3epsilon and anti-CD28 for TCR stimulation. For Th17 conditions cultures were supplemented with anti-IL4; anti-IFNgamma; IL-6 and TGFbeta for 3 hrs.	NA	GSE40918	Stat3	NA	codex	6271	epi	NA
12457	344	1957	0.8440845643041063	0.023309391516465647	0.13260604417942812	GSM1004860_61_Stat3_Th17.bed	T-Cells	CD4+CD25-CD62L+CD44lo/- naive CD4+ T cells were isolated from spleen and lymph nodes. Naive CD4+ T cells were cultured with anti-CD3epsilon and anti-CD28 for TCR stimulation. For Th17 conditions cultures were supplemented with anti-IL4; anti-IFNgamma; IL-6 and TGFbeta for 48 hrs.	NA	GSE40918	Stat3	NA	codex	11329	epi	NA
45437	808	3738	0.9090490766860733	0.01616549626873137	0.07478542704519536	GSM1004863_65_Stat3_Th17.bed	T-Cells	CD4+CD25-CD62L+CD44lo/- naive CD4+ T cells were isolated from spleen and lymph nodes. Naive CD4+ T cells were cultured with anti-CD3epsilon and anti-CD28 for TCR stimulation. For Th17 conditions cultures were supplemented with anti-IL4; anti-IFNgamma; IL-6 and TGFbeta for 48 hrs.	NA	GSE40918	Stat3	NA	codex	25189	epi	NA
41562	806	4170	0.8930766255533112	0.017319180024925867	0.08960419442176286	GSM1004864_66_Stat3_Th17.bed	T-Cells	RORg KO CD4+CD25-CD62L+CD44lo/- naive CD4+ T cells were isolated from spleen and lymph nodes. Naive CD4+ T cells were cultured with anti-CD3epsilon and anti-CD28 for TCR stimulation. For Th17 conditions cultures were supplemented with anti-IL4; anti-IFNgamma; IL-6 and TGFbeta for 48 hrs.	NA	GSE40918	Stat3	NA	codex	25934	epi	NA
12283	144	532	0.9478354811328035	0.011111968516089204	0.04105255035110734	GSM1014542_Ezh2.bed	Embryonic Stem Cell	N/A	NA	GSE41314	Ezh2	NA	codex	5409	epi	NA
62199	732	2591	0.9492842098837032	0.011171820152010011	0.0395439699642868	GSM1014546_Kdm2b.bed	Embryonic Stem Cell	N/A	NA	GSE41314	Kdm2b	NA	codex	17827	epi	NA
9016	105	421	0.9448752881995389	0.01100398239362817	0.04412072940683295	GSM1014548_Ring1b.bed	Embryonic Stem Cell	N/A	NA	GSE41314	Ring1b	NA	codex	4290	epi	NA
1796	80	755	0.6826301786393006	0.03040668947168377	0.28696313188901557	GSM1014575_Stat5b.bed	T-Cells	NaÃ¯ve CD4+ T cells (spleen) were cultured under Th9 conditions (anti-IFNg; IL-4; TGF-beta; anti-CD3; and anti-CD28) for two rounds.	NA	GSE41317	Stat5b	NA	codex	5096	epi	NA
2494	68	377	0.8485879550867642	0.023137121469887716	0.12827492344334807	GSM1014576_Stat6.bed	T-Cells	NaÃ¯ve CD4+ T cells (spleen) were cultured under Th9 conditions (anti-IFNg; IL-4; TGF-beta; anti-CD3; and anti-CD28) for two rounds.	NA	GSE41317	Stat6	NA	codex	2626	epi	NA
29037	485	2106	0.9180789174149487	0.015334513722018465	0.06658656886303276	GSM1015512_Gata4.bed	Embryonic Stem Cell	Parental cell line: J1 derived from 129 background. Genotype/variation: wild type. Cell type: sorted Flk1+ mesoderm progenitor cells (ES-derived). Differentiation day: 4.5. Clone name: J1G4.2. Chip antibody (mixed): GATA4. Chip antibody info: Santa Cruz; sc-1237; lot K1611. Chip antibody info: Santa Cruz; sc-25310; lot J0611. Chip antibody info: BD pharmingen; L97-56; lot 17576	NA	GSE41361	Gata4	NA	codex	16084	epi	NA
3833	82	372	0.8940984371355261	0.019127595054816888	0.0867739678096571	GSM1015513_Gata4.bed	Embryonic Stem Cell	Parental cell line: J1 derived from 129 background. Genotype/variation: Dnmt3a-/-Dnmt3b-/-(DKO). Cell type: sorted Flk1+ mesoderm progenitor cells (ES-derived). Differentiation day: 4.5. Clone name: 16G4.3. Chip antibody (mixed): GATA4. Chip antibody info: Santa Cruz; sc-1237; lot K1611. Chip antibody info: Santa Cruz; sc-25310; lot J0611. Chip antibody info: BD pharmingen; L97-56; lot 17576	NA	GSE41361	Gata4	NA	codex	2879	epi	NA
30210	374	1921	0.9293954776188279	0.011505922165820644	0.05909860021535149	GSM1019771_Suz12.bed	Embryonic Stem Cells	N/A	NA	GSE41589	Suz12	NA	codex	10683	epi	NA
34748	692	3322	0.896444971879676	0.017852535988855063	0.08570249213146897	GSM1020006_Smc3.bed	Fibroblast	Wapl+/fl MEFs; serum starved and 4-OHT added to delete floxed allele	NA	GSE41603	Smc3	NA	codex	32892	epi	NA
22017	729	4119	0.8195421552205472	0.027135678391959798	0.15332216638749302	GSM1020007_Smc3.bed	Fibroblast	Wapl -/fl MEFs; serum starved and 4-OHT added to delete floxed allele	NA	GSE41603	Smc3	NA	codex	32822	epi	NA
13355	274	1274	0.896128296316178	0.018385559954371602	0.08548614372945045	GSM1020008_Smc3.bed	Fibroblast	Wapl+/fl MEFs; serum starved and 4-OHT added to delete floxed allele	NA	GSE41603	Smc3	NA	codex	15321	epi	NA
16130	346	1542	0.8952158952158952	0.019203019203019204	0.08558108558108558	GSM1020009_Smc3.bed	Fibroblast	Wapl -/fl MEFs; serum starved and 4-OHT added to delete floxed allele	NA	GSE41603	Smc3	NA	codex	14962	epi	NA
19334	456	2242	0.8775417574437182	0.020697167755991286	0.10176107480029048	GSM1020012_Ctcf.bed	Fibroblast	Wapl+/fl MEFs; serum starved and 4-OHT added to delete floxed allele	NA	GSE41603	Ctcf	NA	codex	22802	epi	NA
22852	575	2934	0.8668866886688669	0.021812526080194225	0.11130078525093888	GSM1020013_Ctcf.bed	Fibroblast	Wapl -/fl MEFs; serum starved and 4-OHT added to delete floxed allele	NA	GSE41603	Ctcf	NA	codex	26608	epi	NA
27823	1100	7504	0.7638015757542482	0.030197381063496856	0.20600104318225493	GSM1027476_Cebpb.bed	Osteoblast precursor	Cells were cultured in alpha MEM with heat-inactivated fetal bovine serum and penicillin-streptomycin.	NA	GSE41920	Cebpb	NA	codex	45237	epi	NA
40297	900	5285	0.8669377393399595	0.019362333806634827	0.11369992685340562	GSM1027478_Runx2.bed	Osteoblast precursor	Cells were cultured in alpha MEM with heat-inactivated fetal bovine serum and penicillin-streptomycin.	NA	GSE41920	Runx2	NA	codex	32109	epi	NA
33279	1444	9525	0.7521017899114084	0.03263424335563189	0.2152639667329597	GSM1027494_Cebpb.bed	Osteoblast	Cells were differentiated in complete media plus glycerol-2-phosphate and ascorbic acid for 15 days.	NA	GSE41920	Cebpb	NA	codex	59292	epi	NA
30927	2709	19771	0.5790813938247795	0.05072368790607973	0.37019491826914075	GSM1031977_Sfpi1.bed	Myeloid progenitor cells	Tot2 cells were retrovirally transduced with MSCV-IRF8. 3 days after the transduction; the cells were harvested.	NA	GSE38824	Spi1	NA	codex	86377	epi	NA
22227	352	1564	0.92063952284306	0.014579795385826119	0.06478068177111378	GSM1038263_Med1.bed	B-Cells	NULL	NA	GSE44288	Med1	NA	codex	11171	epi	NA
45781	1360	8240	0.8266553511131977	0.024557158592297	0.14878749029450533	GSM1040573_4_Ikzf1.bed	B-Cells	Primary pre-B cells were established from fetal liver cells plated on irradiated S17 stromal cells and grown in the presence of IL-7.	NA	GSE38200	Ikzf1	NA	codex	42736	epi	NA
10838	107	434	0.9524562791106425	0.009403286756305475	0.03814043413305211	GSM1041372_Ring1B.bed	Embryonic Stem Cell	N/A	NA	GSE42466	Ring1B	NA	codex	3855	epi	NA
24694	255	1161	0.9457679050172347	0.009766373037150517	0.044465721945614704	GSM1041374_Suz12.bed	Embryonic Stem cell	N/A	NA	GSE42466	Suz12	NA	codex	7637	epi	NA
12110	254	1161	0.8953789279112754	0.01878003696857671	0.08584103512014787	GSM1050288_Sox2.bed	neural progenitor cells	ES cells differentiated in vitro	NA	GSE35496	Sox2	NA	codex	8571	epi	Sox2
2601	106	599	0.7867513611615246	0.03206291591046582	0.1811857229280097	GSM1050289_Sox2.bed	neural progenitor cells	ES cells differentiated in vitro	NA	GSE35496	Sox2	NA	codex	3734	epi	Sox2
2616	211	1389	0.6204933586337761	0.05004743833017078	0.32945920303605314	GSM1050291_Sox2.bed	Embryonic stem cells	N/A	NA	GSE35496	Sox2	NA	codex	7439	epi	Sox2
931	102	514	0.6018099547511312	0.06593406593406594	0.33225597931480283	GSM1050304_Sox2.bed	Embryonic stem cells	ES cells differentiated in vitro for 2 days	NA	GSE35496	Sox2	NA	codex	2790	epi	Sox2
11746	141	437	0.9530996429730607	0.011441090555014606	0.0354592664719247	GSM1055553_Ldb1.bed	Mesoderm	Flk1+ BL-CFCs isolated from day 4 embryoid bodies (grown without LIF)	NA	GSE43044	Ldb1	NA	codex	3991	epi	NA
26629	478	2515	0.8989602322598069	0.01613665518871109	0.084903112551482	GSM1058995_Kdm4b.bed	Embryonic Stem Cell	ES cells expressing Biotin-Kdm4b. Streptavidin antibody used.	NA	GSE43231	Kdm4b	NA	codex	12228	epi	NA
79180	1275	5818	0.9177842430424351	0.01477866771759415	0.06743708923997078	GSM1058996_Kdm4c.bed	Embryonic Stem Cell	ES cells expressing Biotin-Kdm4c. Streptavidin antibody used.	NA	GSE43231	Kdm4c	NA	codex	27997	epi	NA
10753	104	254	0.967779677796778	0.00936009360093601	0.022860228602286023	GSM1059004_Ezh2.bed	Embryonic Stem Cell	ES cells expressing control shRNA targeting GFP	NA	GSE43231	Ezh2	NA	codex	3087	epi	NA
21986	757	4268	0.8139646810558662	0.028025619192180964	0.15800969975195292	GSM1059011_Nanog.bed	Embryonic Stem Cell	ES cells expressing control shRNA targeting GFP	NA	GSE43231	Nanog	NA	codex	21796	epi	NA
27058	564	2914	0.8861016505108724	0.01847000261985853	0.09542834686926906	GSM1059012_Pou5f1.bed	Embryonic Stem Cell	ES cells expressing control shRNA targeting GFP	NA	GSE43231	Pou5f1	NA	codex	17029	epi	NA
46997	399	751	0.9761148150455895	0.00828712069287806	0.01559806426153239	GSM1059013_Polr2a.bed	Embryonic Stem Cell	ES cells expressing control shRNA targeting GFP	NA	GSE43231	Polr2a	NA	codex	10908	epi	NA
2908	58	401	0.8636768636768637	0.017226017226017225	0.11909711909711909	GSM1059014_Polr2a.bed	Embryonic Stem Cell	ES cells expressing control shRNA targeting GFP	NA	GSE43231	Polr2a	NA	codex	2005	epi	NA
52362	589	2186	0.9496708199575603	0.01068248181801694	0.0396466982244228	GSM1059015_Polr2a.bed	Embryonic Stem Cell	ES cells expressing control shRNA targeting GFP	NA	GSE43231	Polr2a	NA	codex	15660	epi	NA
51128	589	2235	0.9476571767497034	0.010917111506524317	0.04142571174377224	GSM1059016_Spt5.bed	Embryonic Stem Cell	ES cells expressing control shRNA targeting GFP	NA	GSE43231	Supt5h	NA	codex	15511	epi	NA
24491	446	2137	0.904594814212898	0.016473369284184088	0.07893181650291793	GSM1059024_Pou5f1.bed	Embryonic Stem Cell	ES cells expressing shRNA targeting Kdm4b	NA	GSE43231	Pou5f1	NA	codex	13758	epi	NA
3339	99	544	0.8385233550979407	0.024861878453038673	0.1366147664490206	GSM1059025_Ctr9.bed	Embryonic Stem Cell	ES cells expressing shRNA targeting Kdm4c	NA	GSE43231	Ctr9	NA	codex	2507	epi	NA
35492	647	3180	0.902667921361174	0.016455148910196088	0.08087692972862992	GSM1059031_Pou5f1.bed	Embryonic Stem Cell	ES cells expressing shRNA targeting Kdm4c	NA	GSE43231	Pou5f1	NA	codex	19234	epi	NA
18241	519	2976	0.8392068457857932	0.023877438351122562	0.1369157158630843	GSM1059032_Nanog.bed	Embryonic Stem Cell	ES cells expressing shRNA targeting Kdm4c	NA	GSE43231	Nanog	NA	codex	16413	epi	NA
59015	680	2376	0.9507660582236471	0.010955196468560198	0.03827874530779269	GSM1059034_Polr2a.bed	Embryonic Stem Cell	ES cells expressing shRNA targeting Kdm4c	NA	GSE43231	Polr2a	NA	codex	17662	epi	NA
2810	87	590	0.8058503011184399	0.024949813593346717	0.16919988528821336	GSM1059035_Polr2a.bed	Embryonic Stem Cell	ES cells expressing shRNA targeting Kdm4c	NA	GSE43231	Polr2a	NA	codex	2567	epi	NA
54351	622	2283	0.9492629593405058	0.01086349028922733	0.03987355037026687	GSM1059036_Polr2a.bed	Embryonic Stem Cell	ES cells expressing shRNA targeting Kdm4c	NA	GSE43231	Polr2a	NA	codex	16805	epi	NA
52545	644	2518	0.9432387312186978	0.011560486114850917	0.04520078266645126	GSM1059037_Spt5.bed	Embryonic Stem Cell	ES cells expressing shRNA targeting Kdm4c	NA	GSE43231	Supt5h	NA	codex	16722	epi	NA
1460	106	740	0.6331309627059843	0.04596704249783174	0.32090199479618386	GSM1065517_bCatenin.bed	Embryonic Stem Cell	ES cell carrying knocked-in Biotin-3xFLAG tagged Ctnnb1 (Beta-Catenin) Cells treated for 16 hours with CHIR99021. Anti-FLAG antibody used.	NA	GSE43565	Ctnnb1	NA	codex	3891	epi	NA
1759	112	747	0.671886936592819	0.0427807486631016	0.28533231474407944	GSM1065518_bCatenin.bed	Embryonic Stem Cell	ES cell carrying knocked-in Biotin-3xFLAG tagged Ctnnb1 (Beta-Catenin) Cells treated for 16 hours with CHIR99021. Streptavidin antibody used.	NA	GSE43565	Ctnnb1	NA	codex	3890	epi	NA
8688	530	3735	0.6707326488072262	0.040917162047402145	0.28835018914537175	GSM1082340_Pou5f1.bed	Embryonic stem cells	V6.5 (C57BL/6-129) murine ES cells were grown under typical ES conditions on irradiated mouse embryonic fibroblasts (MEFs). For location analysis; cells were grown for two passages off of MEFs; on gelatinized tissue-culture plates.	NA	GSE44286	Pou5f1	NA	codex	18190	epi	NA
2349	298	1987	0.5069054812257229	0.06430729391454466	0.4287872248597324	GSM1082341_Sox2.bed	Embryonic stem cells	V6.5 (C57BL/6-129) murine ES cells were grown under typical ES conditions on irradiated mouse embryonic fibroblasts (MEFs). For location analysis; cells were grown for two passages off of MEFs; on gelatinized tissue-culture plates.	NA	GSE44286	Sox2	NA	codex	9938	epi	Sox2
3772	468	3126	0.5120825414064621	0.06353516155308173	0.42438229704045616	GSM1082342_Nanog.bed	Embryonic stem cells	V6.5 (C57BL/6-129) murine ES cells were grown under typical ES conditions on irradiated mouse embryonic fibroblasts (MEFs). For location analysis; cells were grown for two passages off of MEFs; on gelatinized tissue-culture plates.	NA	GSE44286	Nanog	NA	codex	15072	epi	NA
35970	564	2464	0.9223549925637212	0.014462280116929073	0.06318272731934971	GSM1082346_Cdk8.bed	Embryonic stem cells	V6.5 (C57BL/6-129) murine ES cells were grown under typical ES conditions on irradiated mouse embryonic fibroblasts (MEFs). For location analysis; cells were grown for two passages off of MEFs; on gelatinized tissue-culture plates.	NA	GSE44286	Cdk8	NA	codex	16689	epi	NA
33060	601	2895	0.9043659043659044	0.016440529598424337	0.07919356603567129	GSM1082347_Cdk9.bed	Embryonic stem cells	V6.5 (C57BL/6-129) murine ES cells were grown under typical ES conditions on irradiated mouse embryonic fibroblasts (MEFs). For location analysis; cells were grown for two passages off of MEFs; on gelatinized tissue-culture plates.	NA	GSE44286	Cdk9	NA	codex	17029	epi	NA
27176	788	5021	0.8238896468091557	0.023889646809155677	0.15222070638168864	GSM1088169_Ctcf.bed	B-Cells	Chip antibody: CTCF. Chip antibody manufacturer: Millipore. Cell type: splenic B cells. Strain: C57BL/6. Cell surface markers: CD43-. Cell isolation: B cells were purified from the spleens of 6-week old mice using a magnetic bead based CD43- B cell Isolation Kit (Miltenyi).	NA	GSE44637	CTCF	NA	codex	29514	epi	NA
21925	604	3371	0.8465250965250966	0.023320463320463322	0.13015444015444017	GSM1088171_Ctcf.bed	Plasmablasts	Chip antibody: CTCF. Chip antibody manufacturer: Millipore. Cell type: splenic Plasmablasts.Strain: C57BL/6. Cell surface markers: CD138+. Cell isolation: Plasmablasts were induced by injecting 6-week old mice with 50 ug LPS retro-orbitally. 3 days post-injection spleens were harvested and plasmablasts purified by flow cytometry based on surface expression of CD138.	NA	GSE44637	CTCF	NA	codex	26716	epi	NA
13990	189	1032	0.919729143383078	0.012425218591808559	0.06784563802511341	GSM1090228_Tbx3.bed	Embryonic stem cells	N/A	NA	GSE44764	Tbx3	NA	codex	4415	epi	NA
7650	139	918	0.8786034225335937	0.0159641667623751	0.10543241070403124	GSM1090229_Tbx3.bed	Embryoid bodies	ES cells differentiated in vitro into embryoid bodies	NA	GSE44764	Tbx3	NA	codex	2761	epi	NA
65105	840	3565	0.936627823334772	0.012084592145015106	0.05128758452021292	GSM1090230_Nanog.bed	Embryonic stem cells	N/A	NA	GSE44764	Nanog	NA	codex	19438	epi	NA
29587	458	2130	0.9195648795648795	0.014234654234654235	0.0662004662004662	GSM1090231_Nanog.bed	Embryoid bodies	ES cells differentiated in vitro into embryoid bodies	NA	GSE44764	Nanog	NA	codex	11949	epi	NA
10780	193	965	0.9029988272742503	0.016166862120958286	0.08083431060479142	GSM1103355_Runx1.bed	Megakaryocyte	FL cells were derived from E14.5 embryos and cultured in DMEM supplemented with FBS and TPO; and in the presence of 10% CO2. After 7 days in culture; mature MKs were isolated by two sequential 2%-4% BSA gradients.	NA	GSE45372	Runx1	NA	codex	5747	epi	NA
14861	192	668	0.9452961007569493	0.0122129635519369	0.0424909356911138	GSM1132365_Erg.bed	Leukaemia	Spleens from two mice overexpressing Erg (TgErg 70960) with AML.	NA	GSE46554	Erg	NA	codex	5469	epi	NA
11225	133	447	0.9508682761541719	0.011266412537060568	0.03786531130876747	GSM1132367_Erg.bed	Leukaemia	Spleens from two mice overexpressing Erg (TgErg 655 Gata1s) with AML.	NA	GSE46554	Erg	NA	codex	3689	epi	NA
23825	330	1543	0.9271149505798116	0.012841466261965912	0.06004358315822243	GSM1133644_Hnf1a.bed	T-Cells	Thymocytes were collected from a thymus of a 4 wk old mouse.	NA	GSE46662	Hnf1a	NA	codex	10780	epi	NA
7354	437	3136	0.6730118056191087	0.0399926786858241	0.28699551569506726	GSM1142809_10_Cebpa.bed	Hematopoietic Progenitor Cells	GMPs (Lin?Â Sca1?Â Kit+Â CD150?Â CD41?Â Fc?RII/III+)	NA	GSE47003	Cebpa	NA	codex	15177	epi	NA
4099	288	2061	0.6357009925558312	0.04466501240694789	0.31963399503722084	GSM1150325_Ptf1a.bed	Pancreas Cells	Pancreas dissected from E17.5 embryo	NA	GSE47459	Ptf1a	NA	codex	10951	epi	NA
1364	56	297	0.7944088526499709	0.032615026208503206	0.1729761211415259	GSM1150327_Rbpj.bed	Neural Tube Cells	Neural turbe dissected from E12.5 embryo	NA	GSE47459	Rbpj	NA	codex	2086	epi	NA
12866	402	2302	0.8263326910725755	0.02581888246628131	0.1478484264611432	GSM1150329_Rbpjl.bed	Pancreas Cells	Pancreas dissected from E17.5 embryo	NA	GSE47459	Rbpjl	NA	codex	13773	epi	NA
64454	849	3027	0.9432752817210596	0.01242499634128494	0.044299721937655495	GSM1150333_Foxa2.bed	Pancreas Cells	Pancreas dissected from E17.5 embryo	NA	GSE47459	Foxa2	NA	codex	28656	epi	NA
35528	832	5073	0.8574807520575387	0.020080612072502595	0.12243863586995873	GSM1151145_Ctcf.bed	Erythroid	Mouse primary erythroid cells were sorted from the spleens of acetylphenylhydrazine-treated mice based on the expression of Ter119	NA	GSE47492	Ctcf	NA	codex	35454	epi	NA
1404	57	420	0.7464114832535885	0.030303030303030304	0.22328548644338117	GSM1151146_Gata1.bed	Erythroid	Mouse primary erythroid cells were sorted from the spleens of acetylphenylhydrazine-treated mice based on the expression of Ter119	NA	GSE47492	Gata1	NA	codex	3244	epi	NA
5497	90	520	0.90011462256427055	0.01473718683477976	0.08514819060094973	GSM1151147_Nfe2.bed	Erythroid	Mouse primary erythroid cells were sorted from the spleens of acetylphenylhydrazine-treated mice based on the expression of Ter119	NA	GSE47492	Nfe2	NA	codex	3565	epi	NA
686	86	627	0.49035025017869904	0.061472480343102216	0.4481772694781987	GSM1151623_Maf.bed	T-Cells	Cell type: Activated CD4+ T cells skewed towards a Th17 subset. Strain: C57BL/6. Genotype: miR-155WT. Chip antibody: c-Maf (Santa Cruz; M-153). Chip antibody manufacturer: Santa Cruz. Chip antibody catalog #: M-153	NA	GSE47528	Maf	NA	codex	4181	epi	NA
8894	128	625	0.921944646003939	0.013268373587643828	0.06478698040841713	GSM1169006_Jarid2.bed	Embryonic stem cell	N/A	NA	GSE48122	Jarid2	NA	codex	5095	epi	NA
10947	206	949	0.9045612295488349	0.017021979838043298	0.0784167906131218	GSM1169007_Jarid2.bed	Embryonic stem cell	N/A	NA	GSE48122	Jarid2	NA	codex	7045	epi	NA
2104	116	824	0.6911957950065704	0.03810775295663601	0.2706964520367937	GSM1169010_Rest.bed	Embryonic stem cell	N/A	NA	GSE48122	Rest	NA	codex	3581	epi	NA
21924	307	1472	0.9249462093405898	0.012951947010926886	0.06210184364848331	GSM1169014_Rnf2.bed	Embryonic stem cell	N/A	NA	GSE48122	Rnf2	NA	codex	8387	epi	NA
16613	239	1221	0.9192165108172412	0.013224146516903668	0.06755934266585514	GSM1169017_Rnf2.bed	Embryonic stem cell	N/A	NA	GSE48122	Rnf2	NA	codex	6642	epi	NA
17760	198	946	0.9394837071519255	0.010473973762166737	0.05004231908590774	GSM1169018_Suz12.bed	Embryonic stem cell	N/A	NA	GSE48122	Suz12	NA	codex	6958	epi	NA
19087	233	1165	0.9317549426409568	0.0113741762265072	0.056870881132536	GSM1169019_Suz12.bed	Embryonic stem cell	N/A	NA	GSE48122	Suz12	NA	codex	8009	epi	NA
11667	200	1101	0.8996761258482419	0.015422578655151141	0.08490129549660703	GSM1181851_Runx3.bed	T-Cells	Splenic CD4+ dendritic cells collected from approximately 15 mice. DC were freshly sorted; fixed and frozen -80C (Runx3poly clonal home made).	NA	GSE48591	Runx3	NA	codex	6274	epi	NA
13327	237	1263	0.8988332096850341	0.015984352869764618	0.08518243744520132	GSM1181852_Runx3.bed	T-Cells	Splenic CD4+ dendritic cells collected from approximately 15 mice. DC were freshly sorted; fixed and frozen -80C (Runx3poly clonal home made).	NA	GSE48591	Runx3	NA	codex	7910	epi	NA
7069	254	1734	0.7805012697361157	0.02804460638180413	0.19145412388208016	GSM1183968_Spi1.bed	Macrophages	Thioglycollate-elicited peritoneal macrophages - no treatment	NA	GSE48759	Spi1	NA	codex	7578	epi	NA
24140	872	5889	0.7812044917640206	0.02821915148377075	0.19057635675220866	GSM1183969_Spi1.bed	Macrophages	Thioglycollate-elicited peritoneal macrophages treated with Kdo2 Lipid A for 1hr	NA	GSE48759	Spi1	NA	codex	29180	epi	NA
15430	670	4608	0.7451226579099864	0.03235464554761445	0.22252269654239906	GSM1183972_Spi1.bed	Macrophages	Thioglycollate-elicited peritoneal macrophages treated with Kdo2 Lipid A for 24hrs	NA	GSE48759	Spi1	NA	codex	21558	epi	NA
22213	693	4165	0.8205459717040375	0.025599349857781388	0.15385467843818107	GSM1183978_Rela.bed	Macrophages	Thioglycollate-elicited peritoneal macrophages treated with Kdo2 Lipid A for 1hr - group-2	NA	GSE48759	Rela	NA	codex	24035	epi	NA
11200	299	1645	0.852099817407182	0.02274802191113816	0.12515216068167986	GSM1184045_Nanog.bed	Embryonic Stem Cell	ES cells expressing shRNA targeting Kdm4b	NA	GSE43231	Nanog	NA	codex	8463	epi	NA
2014	51	228	0.8783253379851723	0.022241604884430877	0.09943305713039687	GSM1198167_Egr2.bed	T-Cells	Naive CD4+ T cells (spleen and lymph nodes) were purified from 6 week old mice using a CD4+CD62+ T cell Isolation Kit. Cells were activated with anti-CD3 and anti-CD28 for 16 hours.	NA	GSE49366	Egr2	NA	codex	1101	epi	NA
49707	478	1346	0.9646038307038481	0.009275969804583648	0.026120199491568182	GSM1199182_Ezh2.bed	Embryonic Stem Cell	Cells were lysed in ChIP buffer (50 mM Tris-HCl pH 7.9; 150 mM NaCl; 1% Triron X-100; 0.5% NP-40; 5 mM EDTA pH 8.0; 1 mM PMSF and protease inhibitor) and chromatin was sonicated to ~200 bp with a Diagenode Bioruptor Libraries were prepared according to manufacturerÃƒÂ¢Ã¢â€šÂ¬Ã¢â€žÂ¢s instructions (Illumina). Immunoprecipitated DNA was first end-repaired using End-It Repair Kit (Epicenter); tailed…	NA	GSE49435	Ezh2	NA	codex	12467	epi	NA
20432	216	820	0.9517421278181479	0.010061486864169928	0.03819638531768213	GSM1199188_Suz12.bed	Embryonic Stem Cell	Cells were lysed in ChIP buffer (50 mM Tris-HCl pH 7.9; 150 mM NaCl; 1% Triron X-100; 0.5% NP-40; 5 mM EDTA pH 8.0; 1 mM PMSF and protease inhibitor) and chromatin was sonicated to ~200 bp with a Diagenode Bioruptor Libraries were prepared according to manufacturerÃƒÂ¢Ã¢â€šÂ¬Ã¢â€žÂ¢s instructions (Illumina). Immunoprecipitated DNA was first end-repaired using End-It Repair Kit (Epicenter); tailed…	NA	GSE49435	Suz12	NA	codex	5834	epi	NA
38361	501	2362	0.9305501649524549	0.01215311469047157	0.05729672035707355	GSM1214529_Runx3.bed	NK cells	Mice were injected with mIL-15 and rmIL-15Ra. Two injections were given 48 hrs apart and mice were sacrificed 48 hrs after the second injection. NK cells from spleens of WT mice were sorted and cultured for 7 days in RPMI medium containing FCS; nonessential amino acids; and rhIL-2 or rmIL-15. After 7-day culture period; all cells were NKp46+.	NA	GSE50131	Runx3	NA	codex	16098	epi	NA
21548	383	2021	0.8996325985303941	0.015990313961255845	0.08437708750835003	GSM1214531_Runx3.bed	NK cells	NK cells from spleens of WT mice were sorted and cultured for 7 days in RPMI medium containing FCS; nonessential amino acids; and rhIL-2 or rmIL-15. After 7-day culture period; all cells were NKp46+.	NA	GSE50131	Runx3	NA	codex	12278	epi	NA
3253	115	814	0.7778574844571975	0.027498804399808705	0.19464371114299378	GSM1214534_5_Runx3.bed	T-Cells	Splenic CD8+ T cells were TCR-activated for 2 days on anti-CD3e coated plates with soluble anti-CD28 and then cultured for 4 additional days in the presence of rhIL-2.	NA	GSE50131	Runx3	NA	codex	3682	epi	NA
9504	306	1895	0.8119607005553182	0.026142674070909866	0.1618966253737719	GSM1214539_40_Runx3.bed	NK cells	Splenic CD8+ T cells were TCR-activated for 2 days on anti-CD3e coated plates with soluble anti-CD28 and then cultured for 4 additional days in the presence of rhIL-2.	NA	GSE50131	Runx3	NA	codex	8206	epi	NA
5162	166	948	0.8224984066284258	0.026449968132568516	0.15105162523900573	GSM1214544_6_Runx3.bed	T-Cells	Splenic CD8+ T cells were collected from 18 mice.	NA	GSE50131	Runx3	NA	codex	4661	epi	NA
1202	47	298	0.7769877181641888	0.030381383322559793	0.19263089851325146	GSM1214546_Runx3.bed	T-Cells	Splenic NK cells. Cells were freshly isolated; fixed and frozen at -80C (Runx3 poly clonal home made).	NA	GSE50131	Runx3	NA	codex	1406	epi	NA
7061	77	267	0.9535449020931803	0.010398379473328832	0.036056718433490884	GSM1215218_Ezh2.bed	Embryonic Stem Cell	C57BL/6-CBA ES cells	NA	GSE46545	Ezh2	NA	codex	3086	epi	NA
20006	846	5588	0.7566565809379727	0.03199697428139183	0.2113464447806354	GSM1223648_Cebpa.bed	Macrophage	Macrophages differentiated from isolated bone marrow cells in IMDM medium supplemented with IL-3 and CSF1	NA	GSE50565	Cebpa	NA	codex	29539	epi	NA
4944	107	593	0.8759744861800142	0.01895818568391212	0.10506732813607371	GSM1229967_Gfi1.bed	Lymphoid cells	Type 2 innate lymphoid cells were sorted from mesenteric lymph nodes of IL-25-treated mice then cultured for 6 days in RPMI-1640 containing FBS; rhIL-2; rmIL-7; rmIL-33 and rmIL-25.	NA	GSE50806	Gfi1	NA	codex	3380	epi	NA
1430	111	902	0.5853458862054851	0.04543593941874744	0.3692181743757675	GSM1234369_Stat5b.bed	T-Cells	NaÃ¯ve CD4+ T cells (spleen) were cultured under Th9 conditions (anti-IFNg; IL-4; TGF-beta; anti-CD3; and anti-CD28) for the 72 hours.	NA	GSE41317	Stat5b	NA	codex	5848	epi	NA
5997	361	2736	0.6594457884319331	0.039696503188915766	0.3008577083791511	GSM1234371_Stat6.bed	T-Cells	NaÃ¯ve CD4+ T cells (spleen) were cultured under Th9 conditions (anti-IFNg; IL-4; TGF-beta; anti-CD3; and anti-CD28) for the 72 hours.	NA	GSE41317	Stat6	NA	codex	14618	epi	NA
19695	366	1938	0.8952679667257603	0.01663711986908496	0.08809491340515478	GSM1234372_Stat6.bed	T-Cells	Naive CD4+ T cells (spleen) were cultured under Th9 conditions (anti-IFNg; IL-4; TGF-beta; anti-CD3; and anti-CD28) for the 72 hours. In the presence of anti-IL-2 antibody. In the presence of anti-IL-2 antibody.	NA	GSE41317	Stat6	NA	codex	9741	epi	NA
2653	106	601	0.7895833333333333	0.03154761904761905	0.17886904761904762	GSM1246866_Crebbp.bed	Embryonic stem cells	N/A	NA	GSE51522	Crebbp	NA	codex	3043	epi	NA
21794	392	2279	0.8908236255875741	0.01602288984263233	0.09315348456979358	GSM1262345_Brd4.bed	Leukaemia	Cell line: MLL-AF9/NrasG12D AML cell line. Treatment: DMSO. Chip antibody: anti-Brd4 (Bethyl; A301-985A; A301-985A-1)	NA	GSE52279	Brd4	NA	codex	13248	epi	NA
6356	154	1124	0.8325910400838354	0.020172910662824207	0.14723604925334033	GSM1276938_Ascl2.bed	T-Cells	Strain: C57BL/6. Cell type: CD4+ T cells. Genotype/variation: Ascl2 vector transfected. Chip antibody: Ascl2 mAb (clone; 7E2; Millipore; lot# 2066321)	NA	GSE52840	Ascl2	NA	codex	5781	epi	NA
6775	132	816	0.8772497734041176	0.017091803703224134	0.1056584228926583	GSM1285796_Hnf1a.bed	T-Cells	Strain: C57BL/6. Genotype: CD4Cre;CtnnbdEx3fl/fl ('CAT'). Age: 4-6 weeks. Antibody: Tcf1. Antibody provider: antiserum provided by Dr. Kawamoto	NA	GSE46662	Hnf1a	NA	codex	4814	epi	NA
34327	2158	15809	0.6564232990400428	0.04126668451447585	0.30231001644548133	GSM1288391_Spi1.bed	Dendritic	Bone marrow-derived dendritic cells were stimulated with LPS for 6 hours.	NA	GSE52773	Spi1	NA	codex	77534	epi	NA
2923	328	2596	0.49991448606122796	0.056097143834445015	0.443988370104327	GSM1288392_Batf.bed	Dendritic	Bone marrow-derived dendritic cells were stimulated with LPS for 6 hours.	NA	GSE52773	Batf	NA	codex	13838	epi	NA
1172	150	1042	0.4957698815566836	0.06345177664974619	0.4407783417935702	GSM1288393_Junb.bed	Dendritic	Bone marrow-derived dendritic cells were stimulated with LPS for 6 hours.	NA	GSE52773	Junb	NA	codex	4957	epi	NA
7245	501	3592	0.6390015875815841	0.044187687422825896	0.31681072499559004	GSM1289235_Irf8.bed	Dendritic	Bone marrow cells were collected; red blood cells lysed and the whole bone marrow was cultured in Flt3 ligand for 10 days.	NA	GSE53311	Irf8	NA	codex	17723	epi	NA
6395	377	2775	0.669843930030376	0.039488844663244996	0.29066722530637895	GSM1289237_Irf8.bed	Dendritic	Bone marrow cells were collected; red blood cells lysed and the whole bone marrow was cultured in Flt3 ligand for 10 days.	NA	GSE53311	Irf8	NA	codex	13353	epi	NA
57506	524	1244	0.9701724196106218	0.008840300975132435	0.020987279414245705	GSM1301741_Men1.bed	T-Cells	Strain background: BALB/c. Genotype/variation: DO11.10 OVA-specific TCR transgenic. Tissue: spleen. Cell type: KJ1+ naive CD4 T cells. Chip antibody: Menin. Chip antibody vendor: Bethyl Laboratories. Chip antibody cat. #: A300-105A. Chip antibody lot#: A300-105A-5	NA	GSE53831	Men1	NA	codex	14772	epi	NA
45943	311	226	0.9884466437177281	0.00669104991394148	0.0048623063683304645	GSM1301742_Men1.bed	T-Cells	Strain background: BALB/c. Genotype/variation: DO11.10 OVA-specific TCR transgenic. Tissue: spleen. Cell type: KJ1+ transferred CD4 T cells. Chip antibody: Menin. Chip antibody vendor: Bethyl Laboratories. Chip antibody cat. #: A300-105A. Chip antibody lot#: A300-105A-5	NA	GSE53831	Men1	NA	codex	9063	epi	NA
824	102	681	0.5127566894835096	0.06347230864965775	0.4237710018668326	GSM1309509_10_Batf.bed	T-Cells	Primary P14 TCR transgenic CD8+ T cells were isolated. Naive CD8+ T cells were stimulated with plate-bound anti-CD3 and anti-CD28 in the presence of rhIL-2 for 3 days.	NA	GSE54191	Batf	NA	codex	3885	epi	NA
3477	167	1241	0.711770726714432	0.034186284544524055	0.25404298874104403	GSM1309511_2_Irf4.bed	T-Cells	Primary P14 TCR transgenic CD8+ T cells were isolated. Naive CD8+ T cells were stimulated with plate-bound anti-CD3 and anti-CD28 in the presence of rhIL-2 for 3 days.	NA	GSE54191	Irf4	NA	codex	6157	epi	NA
21548	174	281	0.9793210016815889	0.007908012543744035	0.012770985774667091	GSM1309513_cJun.bed	T-Cells	Primary P14 TCR transgenic CD8+ T cells were isolated. Naive CD8+ T cells were stimulated with plate-bound anti-CD3 and anti-CD28 in the presence of rhIL-2 for 3 days.	NA	GSE54191	Jun	NA	codex	5221	epi	NA
1140	60	423	0.7024029574861368	0.036968576709796676	0.26062846580406657	GSM1309515_JunD.bed	T-Cells	Primary P14 TCR transgenic CD8+ T cells were isolated. Naive CD8+ T cells were stimulated with plate-bound anti-CD3 and anti-CD28 in the presence of rhIL-2 for 3 days.	NA	GSE54191	JunD	NA	codex	2235	epi	NA
850	78	617	0.5501618122977346	0.05048543689320388	0.39935275080906146	GSM1314656_Atf3.bed	Primary murine bone marrow macrophage cells	genotype/variation: wild type. age: 8-12 weeks. tissue: primary murine bone marrow macrophage cells (BMMs). stimuated with: lipopolysaccharide (LPS). time after lps stimulation: 240 minutes. 3?Ã—?107 BMMs were fixed for 10?min in 1% formaldehyde in PBS; washed in PBS; and harvested by scraping in PBS. Cells were lysed by resuspending cell pellets in RIPA buffer (10mM Tris-HCl; pH8.0; 140 mM NaCl;…	NA	GSE54414	Atf3	NA	codex	3145	epi	NA
9809	134	512	0.9382113821138212	0.012816834050693449	0.048971783835485415	GSM1314665_Polr2a.bed	Primary murine bone marrow macrophage cells	genotype/variation: wild type. age: 8-12 weeks. tissue: primary murine bone marrow macrophage cells (BMMs). stimuated with: lipopolysaccharide (LPS). time after lps stimulation: 240 minutes. 3?Ã—?107 BMMs were fixed for 10?min in 1% formaldehyde in PBS; washed in PBS; and harvested by scraping in PBS. Cells were lysed by resuspending cell pellets in RIPA buffer (10mM Tris-HCl; pH8.0; 140 mM NaCl;…	NA	GSE54414	Polr2a	NA	codex	4654	epi	NA
12149	88	189	0.9777080315467568	0.007081924995976179	0.01521004345726702	GSM1314672_Polr2a.bed	Primary murine bone marrow macrophage cells	genotype/variation: wild type. age: 8-12 weeks. tissue: primary murine bone marrow macrophage cells (BMMs). stimuated with: none (unstimulated control). time after lps stimulation: 0 (no stim). 3?Ã—?107 BMMs were fixed for 10?min in 1% formaldehyde in PBS; washed in PBS; and harvested by scraping in PBS. Cells were lysed by resuspending cell pellets in RIPA buffer (10mM Tris-HCl; pH8.0; 140 mM Na…	NA	GSE54414	Polr2a	NA	codex	2826	epi	NA
16504	174	528	0.9592002789724515	0.010112751365802627	0.030686969661745903	GSM1314673_Polr2a.bed	Primary murine bone marrow macrophage cells	genotype/variation: wild type. age: 8-12 weeks. tissue: primary murine bone marrow macrophage cells (BMMs). stimuated with: lipopolysaccharide (LPS). time after lps stimulation: 60 minutes. 3?Ã—?107 BMMs were fixed for 10?min in 1% formaldehyde in PBS; washed in PBS; and harvested by scraping in PBS. Cells were lysed by resuspending cell pellets in RIPA buffer (10mM Tris-HCl; pH8.0; 140 mM NaCl; …	NA	GSE54414	Polr2a	NA	codex	5539	epi	NA
3947	424	2546	0.5706231025010843	0.06129825068671389	0.3680786468122018	GSM1394999_Gata6.bed	Mouse Embryonic fibroblasts	ChIP-Seq: After sonicating nuclei; histone-DNA complexes were isolated with antibody. ChIP-Seq: Libraries were constructed according to Illumina's NEXTflexTM ChIP-Seq Kit (Catalog # 5143-02). RNA-Seq: Total RNA was extracted from each cell line using TRIzol reagent. RNA-Seq: 1 ug of total RNA was used to prepare libraries according to Illumina TruSeq RNA Sample Prep Kit (Part # 15027084).	NA	GSE57849	Gata6	NA	codex	16873	epi	NA
512	49	422	0.5208545269582909	0.04984740590030519	0.42929806714140384	GSM1409206_Hoxa9.bed	Hematopoietic Stem Cells	N/A	NA	GSE58362	Hoxa9	NA	codex	2964	epi	NA
4028	264	1935	0.6468604464429099	0.042396017343825275	0.31074353621326484	GSM1409207_Cebpa.bed	Hematopoietic Stem Cells	N/A	NA	GSE58362	Cebpa	NA	codex	10230	epi	NA
544	57	416	0.5349065880039331	0.05604719764011799	0.40904621435594885	GSM288345_Nanog.bed	Embryonic Stem Cell	N/A	NA	GSE11431	Nanog	NA	codex	1840	epi	NA
387	54	247	0.5625	0.07848837209302326	0.35901162790697677	GSM288347_Sox2.bed	Embryonic Stem Cell	N/A	NA	GSE11431	Sox2	NA	codex	1205	epi	Sox2
34651	457	1718	0.9409384673871721	0.012409710530603378	0.046651822082224514	GSM288349_E2f1.bed	Embryonic Stem Cell	N/A	NA	GSE11431	E2f1	NA	codex	11686	epi	NA
6962	301	1853	0.7637121544537078	0.0330188679245283	0.20326897762176394	GSM288350_Tcfcp2l1.bed	Embryonic Stem Cell	N/A	NA	GSE11431	Tfcp2l1	NA	codex	7783	epi	NA
17494	714	4510	0.7700501804736333	0.03142882295976759	0.19852099656659916	GSM288351_CTCF.bed	Embryonic Stem Cell	N/A	NA	GSE11431	Ctcf	NA	codex	27625	epi	NA
21651	265	1163	0.9381255686988171	0.011482299926339963	0.050392131374842934	GSM288352_Zfx.bed	Embryonic Stem Cell	N/A	NA	GSE11431	Zfx	NA	codex	6927	epi	NA
7834	125	516	0.9243657817109144	0.014749262536873156	0.06088495575221239	GSM288354_Klf4.bed	Embryonic Stem Cell	N/A	NA	GSE11431	Klf4	NA	codex	3845	epi	NA
6305	422	2820	0.6604168848853043	0.04420236723578087	0.29538074787891483	GSM288355_Esrrb.bed	Embryonic Stem Cell	N/A	NA	GSE11431	Esrrb	NA	codex	10374	epi	NA
15116	133	231	0.9764857881136951	0.008591731266149871	0.014922480620155039	GSM288356_Myc.bed	Embryonic Stem Cells	N/A	NA	GSE11431	Myc	NA	codex	3542	epi	NA
2074	191	1242	0.5913886512688908	0.05446250356429997	0.3541488451668092	GSM307137_Oct4.bed	Embryonic Stem Cell	N/A	NA	GSE11724	Pou5f1	NA	codex	6282	epi	NA
839	108	654	0.5240474703310432	0.06745783885071831	0.4084946908182386	GSM307138_Sox2.bed	Embryonic Stem Cell	N/A	NA	GSE11724	Sox2	NA	codex	3247	epi	Sox2
1075	150	889	0.5085146641438032	0.07095553453169347	0.4205298013245033	GSM307140_Nanog.bed	Embryonic Stem Cell	N/A	NA	GSE11724	Nanog	NA	codex	5397	epi	NA
5652	75	286	0.9399634126060203	0.012472975220355896	0.047563612173623815	GSM327668_Ezh2.bed	Embryonic Stem Cell	N/A	NA	GSE13084	Ezh2	NA	codex	2828	epi	NA
12445	119	234	0.9724175652445695	0.009298327863728707	0.01828410689170183	GSM415050_Mtf2.bed	Embryonic Stem Cell	N/A	NA	GSE16526	Mtf2	NA	codex	3245	epi	NA
492	34	294	0.6	0.041463414634146344	0.35853658536585364	GSM417015_Gata1.bed	Erythroid	MEL86 erythroid cell line expressing metabolically biotinylated GATA-1 (MEL Bio-GATA-1)	NA	GSE16594	Gata1	NA	codex	1172	epi	NA
2412	138	1113	0.6584766584766585	0.03767403767403767	0.30384930384930386	GSM453997_Gata1.bed	Erythroid	Gata1 restored erythroid cells; differentiation induced by estradiol (E2) 24hrs	NA	GSE18164	Gata1	NA	codex	4599	epi	NA
2880	99	676	0.7879616963064295	0.027086183310533515	0.18495212038303693	GSM464634_Scl.bed	Erythroid	TER119- cells from E12.5 FL	NA	GSE18720	Tal1	NA	codex	2934	epi	NA
591	34	237	0.685614849187935	0.03944315545243619	0.27494199535962877	GSM464636_Scl.bed	Erythroid	TER119- cells from E12.5 FL (RER - DNA binding mutant)	NA	GSE18720	Tal1	NA	codex	816	epi	NA
835	73	470	0.6059506531204645	0.05297532656023222	0.34107402031930334	GSM470523_Nr5a2.bed	Embryonic stem cells	ES cells expressing HA-Nr5a2. HA antibody used.	NA	GSE19019	Nr5a2	NA	codex	2029	epi	NA
2435	108	891	0.7090856144437974	0.0314502038439138	0.25946418171228885	GSM499030_Ebf.bed	B-Cells	N/A	NA	GSE19971	Ebf1	NA	codex	3207	epi	NA
33150	280	570	0.975	0.00823529411764706	0.016764705882352942	GSM515662_POL2.bed	Embryonic Stem Cell	Polr2a serine 5 phosphorylation antibody	NA	GSE20485	Polr2a	NA	codex	8057	epi	NA
18691	145	164	0.9837368421052631	0.007631578947368421	0.00863157894736842	GSM515665_Supt5.bed	Embryonic Stem Cell	N/A	NA	GSE20485	Supt5	NA	codex	3646	epi	NA
56588	592	1745	0.9603394145099703	0.010046669495120916	0.02961391599490878	GSM515667_74_Nterm_control.bed	Embryonic Stem Cell	ES cells expressing control shRNA	NA	GSE20485	Polr2a	NA	codex	15721	epi	NA
45443	382	718	0.976365941172679	0.008207464065487828	0.015426594761833144	GSM515668_POL2_shrna_NelfA.bed	Embryonic Stem Cell	ES cells expressing shRNA targeting NelfA	NA	GSE20485	Polr2a	NA	codex	10673	epi	NA
33076	249	217	0.9861069703655119	0.007423528710273687	0.006469500924214418	GSM515669_POL2_shrna_Supt5.bed	Embryonic Stem Cell	ES cells expressing shRNA targeting Supt5	NA	GSE20485	Polr2a	NA	codex	7029	epi	NA
35040	239	261	0.9859313449634215	0.006724817107484525	0.007343837929093979	GSM515670_POL2_DMSO_1h.bed	Embryonic Stem Cell	ES cells treated with DMSO for 1 hour	NA	GSE20485	Polr2a	NA	codex	7414	epi	NA
39463	318	524	0.9791092916511599	0.00788983997022702	0.013000868378613075	GSM515671_POL2_Flavopiridol.bed	Embryonic Stem Cell	ES cells treated with Flavopiridol for 1 hour	NA	GSE20485	Polr2a	NA	codex	9447	epi	NA
38057	290	420	0.9816854541233523	0.0074805891608842575	0.010833956715763407	GSM515672_POL2_DMSO_6h.bed	Embryonic Stem Cell	ES cells treated with DMSO for 6 hours	NA	GSE20485	Polr2a	NA	codex	8492	epi	NA
45170	414	760	0.9746677023994476	0.008933195235629209	0.016399102364923184	GSM515673_POL2_10058F4.bed	Embryonic Stem Cell	ES cells treated with c-Myc inhibitor (10058-F4) for 6 hours	NA	GSE20485	Polr2a	NA	codex	11048	epi	NA
52596	463	929	0.9742164925539009	0.00857597984737349	0.017207527598725642	GSM515675_POL2_shcMyc.bed	Embryonic Stem Cell	ES cells expressing shRNA targeting c-Myc	NA	GSE20485	Polr2a	NA	codex	12941	epi	NA
56036	671	2399	0.9480594186715393	0.011352485365275946	0.040588095963184787	GSM515676_POL2_Dox0h.bed	Embryonic Stem Cell	Inducible Oct4 repression via Tet-OFF system; no dox added	NA	GSE20485	Polr2a	NA	codex	17406	epi	NA
59729	724	2666	0.9462919247770085	0.01147039718626721	0.042237678036724284	GSM515677_POL2_Dox12h.bed	Embryonic Stem Cell	Inducible Oct4 repression via Tet-OFF system; dox added for 12 hours	NA	GSE20485	Polr2a	NA	codex	18422	epi	NA
51906	554	1568	0.9607240690012586	0.010253942400236915	0.02902198859850448	GSM515678_POL2_Dox24h.bed	Embryonic Stem Cell	Inducible Oct4 repression via Tet-OFF system; dox added for 24 hours	NA	GSE20485	Polr2a	NA	codex	14051	epi	NA
830	58	484	0.6049562682215743	0.04227405247813411	0.35276967930029157	GSM523221_Gata3.bed	T-Cells	CD3-CD4-CD8-	NA	GSE20898	Gata3	NA	codex	3461	epi	Gata3
2907	52	374	0.8721872187218722	0.015601560156015602	0.11221122112211221	GSM523223_Gata3.bed	T-Cells	CD3hiCD4+CD8- (isolated from Lymph nodes)	NA	GSE20898	Gata3	NA	codex	2306	epi	Gata3
1621	74	563	0.7178919397697077	0.03277236492471213	0.24933569530558017	GSM523226_Gata3.bed	T-Cells	Purified CD4+ T cells (lymph nodes) were co-cultured with APC; in the presence of anti-CD3 and anti-CD28. Additionally; anti-IFN and anti-IL-12; IL-4 and IL-2 were added. After 4 days of stimulation; cells were cultured in IL-2-containing medium for another 2-3 days.	NA	GSE20898	Gata3	NA	codex	3331	epi	Gata3
1310	46	316	0.7834928229665071	0.02751196172248804	0.18899521531100477	GSM523230_Gata3.bed	T-Cells	CD4+CD25h (isolated from Lymph nodes)	NA	GSE20898	Gata3	NA	codex	1911	epi	Gata3
1645	49	314	0.8192231075697212	0.02440239043824701	0.15637450199203187	GSM523231_Gata3.bed	T-Cells	TCRbeta+B220-CD1d- alpha-GalCertetramer+ (from liver)	NA	GSE20898	Gata3	NA	codex	1625	epi	Gata3
47160	465	1311	0.9637076998528691	0.009502206964198137	0.02679009318293281	GSM530318_Rag2.bed	T-Cells	Developing lymphocytes were analyzed or purified by flow cytometry. Thymocytes were almost entirely CD4+CD8+ pre-T cells.	NA	GSE21207	Rag2	NA	codex	14120	epi	NA
9378	440	2823	0.7418716873665058	0.034807372834427655	0.22332093979906653	GSM539537_8_Sfpi1.bed	B-Cells	NULL	NA	GSE21614	Spi1	NA	codex	14541	epi	NA
581	42	372	0.5839195979899497	0.04221105527638191	0.37386934673366834	GSM539545_Smad3.bed	B-Cells	TGFbeta for 1 hr	NA	GSE21614	Smad3	NA	codex	1762	epi	NA
29791	662	3604	0.8747394074639575	0.019438000998326335	0.10582259153771618	GSM540722_Stat3.bed	T-Cells	Control (STAT3fl/fl) naive CD4+CD44-CD62L+ T cells were isolated and sorted (thymus; spleen; mesenteric lymph nodes; and colon lamina propria). Cells were cultured for 72h with platebound anti-CD3; anti-CD28; IL-6 and TGF-b with blocking antibodies to IL-2; IL-4 and IFN-g. Cells were restimulated for 1h with IL-6.	NA	GSE21669	pStat3	NA	codex	20929	epi	NA
24368	283	933	0.9524702939337085	0.011061601000625391	0.03646810506566604	GSM545882_5_Sfpi1.bed	Erythroid Progenitors	Murine erythroleukemia (MEL) cells stably transfected with Gata-1 fused to ER	NA	GSE21953	Spi1	NA	codex	8191	epi	NA
19862	191	466	0.9679808957551538	0.009308445830693504	0.022710658414152738	GSM545888_91_Sfpi1.bed	Erythroid progenitor	N/A	NA	GSE21953	Spi1	NA	codex	5113	epi	NA
17806	522	2929	0.8376534788540245	0.02455661664392906	0.1377899045020464	GSM546525_Foxo1.bed	B-Cells	Pro-B cells were isolated from femoral bone marrow of Rag1 knockout mice by positive enrichment of B220+ cells using magnetic separation and expanded for 10 d in the presence of IL-7 and SCF.	NA	GSE21978	Foxo1	NA	codex	23111	epi	NA
26966	866	5385	0.8118132281663004	0.02607098774723786	0.16211578408646174	GSM546526_Ctcf.bed	B-Cells	Pro-B cells were isolated from femoral bone marrow of Rag1 knockout mice by positive enrichment of B220+ cells using magnetic separation and expanded for 10 d in the presence of IL-7 and SCF.	NA	GSE21978	Ctcf	NA	codex	37717	epi	NA
4989	148	1137	0.795186483901817	0.023589416640102008	0.18122409945808096	GSM549337_39_41_Myb.bed	Myeloid Progenitors	Cells were cultured in the presence of beta-estradiol (antibody used ER)	NA	GSE22095	Myb	NA	codex	5251	epi	NA
25764	944	6432	0.7774290887145443	0.02848521424260712	0.19408569704284853	GSM550303_Stat4.bed	T-Cells	Naive CD4+CD44-CD62L+ T cells were isolated (spleen and lymph nodes) and sorted. Cells were cultured with platebound anti-CD3; anti-CD28; IL-12 and anti-IL-4 for 3 days; followed by IL-2 and IL-12 for 4 days. After 7 day in vitro culture; cells were restimulated with plate-bound anti-CD3; anti-CD28 and IL-12 for 2 hrs.	NA	GSE22104	Stat4	NA	codex	34844	epi	NA
16970	527	3271	0.8171224961479199	0.02537557781201849	0.15750192604006163	GSM550311_Stat6.bed	T-Cells	Naive CD4+CD44-CD62L+ T cells were isolated (spleen and lymph nodes) and sorted. Cells were cultured for 72h with platebound anti-CD3; anti-CD28; IL-4 and anti-IFN-g for 3 days; followed by IL-2 and IL-4 for 4 days. After 7 day in vitro culture; cells were restimulated with plate-bound IL-4 for 2 hrs.	NA	GSE22104	Stat6	NA	codex	19769	epi	NA
10462	544	3790	0.7070829954041633	0.03676669370100027	0.2561503108948364	GSM552233_Fli1.bed	Multipotent myeloid progenitor	Multipotent myeloid progenitor cell line derived from ES cells retrovirally transduced with Lh2.	NA	GSE22178	Fli1	NA	codex	18796	epi	NA
741	92	728	0.4746957078795644	0.058936579115951314	0.4663677130044843	GSM552234_Gata2.bed	Multipotent myeloid progenitor	Multipotent myeloid progenitor cell line derived from ES cells retrovirally transduced with Lh2.	NA	GSE22178	Gata2	NA	codex	2796	epi	NA
4472	117	575	0.8659953524399691	0.0226568551510457	0.11134779240898528	GSM552235_Gfi1b.bed	Multipotent myeloid progenitor	Multipotent myeloid progenitor cell line derived from ES cells retrovirally transduced with Lh2.	NA	GSE22178	Gfi1b	NA	codex	3279	epi	NA
489	115	765	0.35719503287070853	0.08400292184075968	0.5588020452885317	GSM552238_Lyl1.bed	Multipotent myeloid progenitor	Multipotent myeloid progenitor cell line derived from ES cells retrovirally transduced with Lh2.	NA	GSE22178	Lyl1	NA	codex	3432	epi	NA
4795	209	1519	0.7350912156982984	0.03204047217537943	0.23286831212632225	GSM552239_Meis1.bed	Multipotent myeloid progenitor	Multipotent myeloid progenitor cell line derived from ES cells retrovirally transduced with Lh2.	NA	GSE22178	Meis1	NA	codex	7690	epi	NA
28783	571	3105	0.8867494377522412	0.017591423025971224	0.09565913922178748	GSM552240_Sfpi1.bed	Multipotent myeloid progenitor	Multipotent myeloid progenitor cell line derived from ES cells retrovirally transduced with Lh2.	NA	GSE22178	Spi1	NA	codex	18249	epi	NA
1713	183	1394	0.5206686930091186	0.055623100303951366	0.4237082066869301	GSM552241_Runx1.bed	Multipotent myeloid progenitor	Multipotent myeloid progenitor cell line derived from ES cells retrovirally transduced with Lh2.	NA	GSE22178	Runx1	NA	codex	5992	epi	NA
12203	265	1473	0.875331755254286	0.019008679434760777	0.1056595653109533	GSM552242_Tal1.bed	Multipotent myeloid progenitor	Multipotent myeloid progenitor cell line derived from ES cells retrovirally transduced with Lh2.	NA	GSE22178	Tal1	NA	codex	7596	epi	NA
10599	99	169	0.9753381798104352	0.009110149995398914	0.015551670194165822	GSM555160_2_TBP.bed	Embryonic Stem Cell	N/A	NA	GSE22303	Tbp	NA	codex	2396	epi	NA
16622	436	2661	0.8429433541254627	0.022110654698514122	0.13494599117602313	GSM558904_Gata4.bed	Cardiac muscle	Confluent HL-1 cells were infected with adenovirus expressing rtTA; BirA and Gata4 for 48 hrs. (streptavidin beads)	NA	GSE21529	Gata4	NA	codex	16335	epi	NA
8216	846	6360	0.5327454286084814	0.05485669822331734	0.41239787316820126	GSM558906_Nkx2-5.bed	Cardiac muscle	Confluent HL-1 cells were infected with adenovirus expressing rtTA; BirA and Nkx2-5 for 48 hrs. (streptavidin beads)	NA	GSE21529	Nkx2-5	NA	codex	29143	epi	NA
34402	549	2654	0.9148251562292249	0.014599122457120063	0.0705757213136551	GSM558907_Srf.bed	Cardiac muscle	Confluent HL-1 cells were infected with adenovirus expressing rtTA; BirA and Srf for 48 hrs. (streptavidin beads)	NA	GSE21529	Srf	NA	codex	17797	epi	NA
76320	2813	19873	0.7708623719774559	0.028412419449326303	0.2007252085732178	GSM558908_Tbx5.bed	Cardiac muscle	Confluent HL-1 cells were infected with adenovirus expressing rtTA; BirA and Tbx5 for 48 hrs. (streptavidin beads)	NA	GSE21529	Tbx5	NA	codex	58743	epi	NA
232	41	224	0.46680080482897385	0.08249496981891348	0.4507042253521127	GSM558909_Ep300.bed	Cardiac muscle	HL-1 cardiac muscle cell line	NA	GSE21529	Ep300	NA	codex	1309	epi	NA
3562	70	377	0.8885008730356697	0.017460713394861563	0.0940384135694687	GSM560341_GSM560342_Smc1.bed	Embryonic Stem Cell	N/A	NA	GSE22562	Smc1a	NA	codex	3004	epi	NA
4285	90	473	0.8838696369636964	0.018564356435643563	0.09756600660066006	GSM560343_GSM560344_Smc3.bed	Embryonic Stem Cell	N/A	NA	GSE22562	Smc3	NA	codex	4077	epi	NA
2000	68	337	0.8316008316008316	0.028274428274428276	0.14012474012474013	GSM560345_Med12.bed	Embryonic Stem Cell	N/A	NA	GSE22562	Med12	NA	codex	1713	epi	NA
1601	74	471	0.7460391425908667	0.034482758620689655	0.21947809878844363	GSM560346_Med12.bed	Embryonic Stem Cell	N/A	NA	GSE22562	Med12	NA	codex	2348	epi	NA
7066	157	659	0.8964729764019285	0.019918802334432884	0.08360822126363868	GSM560352_Ctcf.bed	Embryonic Stem Cell	N/A	NA	GSE22562	Ctcf	NA	codex	9720	epi	NA
2760	65	363	0.8657465495608532	0.02038895859473024	0.11386449184441656	GSM591469_Rad21.bed	Embryonic Stem Cell	ES cells expressing Rad21-GFP. Anti GFP antibody used	NA	GSE24030	Rad21	NA	codex	4089	epi	NA
12073	347	2015	0.8363699341877381	0.02403879459646692	0.13959127121579495	GSM594600_p300.bed	Embryonic Stem Cell	N/A	NA	GSE24164	p300	NA	codex	9429	epi	NA
7529	326	2024	0.7621216722340318	0.03299929142625772	0.2048790363397105	GSM611116-7_Rela.bed	Macrophages	3 hr LPS stimulated macrophages	NA	GSE16723	Rela	NA	codex	11550	epi	NA
4577	210	2021	0.6722972972972973	0.030846063454759105	0.2968566392479436	GSM611192_Tet1C.bed	Embryonic Stem Cell	ES cell expressing scrabbled control shRNA. Antbody to Tet1 C-terminus	NA	GSE24841	Tet1	NA	codex	3420	epi	NA
16088	133	405	0.9676410441477205	0.007999518825935283	0.02435943702634428	GSM611194_Tet1N.bed	Embryonic Stem Cell	ES cell expressing scrabbled control shRNA. Antbody to Tet1 N-terminus	NA	GSE24841	Tet1	NA	codex	3991	epi	NA
5944	478	3501	0.5990123954449259	0.04817091605361282	0.35281668850146125	GSM623989_Prdm14.bed	Embryonic Stem Cell	ES cells carrying Flag-HA tagged Prdm14. Flag and HA antibodies used.	NA	GSE25409	Prdm14	NA	codex	13610	epi	NA
17551	128	223	0.9803932521505977	0.007150039101776338	0.012456708747625963	GSM632040_POL2.bed	Embryonic Stem Cell	129Sv-C57Bl/6 ES cells	NA	GSE25532	Polr2a	NA	codex	4688	epi	NA
32626	240	75	0.990437448772047	0.007285753316535624	0.0022767979114173826	GSM632059_POL2.bed	Neuron	N/A	NA	GSE25532	Polr2a	NA	codex	7200	epi	NA
4031	182	1087	0.7605660377358491	0.034339622641509436	0.2050943396226415	GSM634247_Ctcf-Gfp.bed	Embryonic Stem Cell	N/A	NA	GSE25777	Ctcf	NA	codex	8148	epi	NA
1547	68	505	0.7297169811320755	0.03207547169811321	0.23820754716981132	GSM641909_Ldb1.bed	Haematopoietic progenitor	Lin- bone marrow haematopoietic progenitor cells	NA	GSE26031	Ldb1	NA	codex	2023	epi	NA
4123	229	1406	0.7160472386245224	0.0397707537339354	0.24418200764154221	GSM641910_Tal1.bed	Haematopoietic progenitor	Lin- bone marrow haematopoietic progenitor cells	NA	GSE26031	Tal1	NA	codex	6347	epi	NA
3988	78	490	0.8753292361720808	0.017120280948200176	0.10755048287971905	GSM641911_Gata2.bed	Haematopoietic progenitor	Lin- bone marrow haematopoietic progenitor cells	NA	GSE26031	Gata2	NA	codex	2367	epi	NA
13406	329	1732	0.8667485614534169	0.021271093295403116	0.11198034525117993	GSM644975_Ctcf.bed	B-Cells	Bone marrow cells were isolated from 4- to 8-wk-old Rag1-/- mice and were enriched for CD19+ cells.	NA	GSE26257	Ctcf	NA	codex	15692	epi	NA
5458	168	726	0.8592569269521411	0.02644836272040302	0.11429471032745592	GSM644976_Rad21.bed	B-Cells	Bone marrow cells were isolated from 4- to 8-wk-old Rag1-/- mice and were enriched for CD19+ cells.	NA	GSE26257	Rad21	NA	codex	7401	epi	NA
1108	192	1345	0.41890359168241964	0.07258979206049149	0.5085066162570888	GSM647224_p53.bed	Embryonic Stem Cell	N/A	NA	GSE26362	Trp53	NA	codex	4692	epi	NA
6682	956	6945	0.4582047589659192	0.06555578413220874	0.476239456901872	GSM647225_p53.bed	Embryonic Stem Cell	ES cells treated with adriamycin for 8 hours	NA	GSE26362	Trp53	NA	codex	23887	epi	NA
290	72	537	0.3225806451612903	0.08008898776418243	0.5973303670745272	GSM647226_p53S18P.bed	Embryonic Stem Cell	p53S18P - p53 phosphorylated at residue Ser18	NA	GSE26362	Trp53S18P	NA	codex	2069	epi	NA
4544	677	4855	0.45097260817784834	0.06718936085748313	0.48183803096466854	GSM647227_p53S18P.bed	Embryonic Stem Cell	ES cells treated with adriamycin for 8hours. p53S18P - p53 phosphorylated at residue Ser18	NA	GSE26362	Trp53S18P	NA	codex	16426	epi	NA
45133	955	5052	0.8825381306218224	0.018674227610481032	0.09878764176769651	GSM652877_Stat3.bed	T-Cells	Naive CD4+CD44-CD62L+ T cells were isolated (spleen and lymph nodes) and sorted. Cells were cultured with platebound anti-CD3; anti-CD28; IL-6; TGF-beta; anti-IL-4 and anti-IL-2 for 3 days. After 3 day in vitro culture; cells were restimulated with IL-6 for 30 mins.	NA	GSE26552	Stat3	NA	codex	32951	epi	NA
30649	903	5699	0.8227698585272879	0.02424095997422888	0.15298918149848326	GSM652878_Stat5.bed	T-Cells	Naive CD4+CD44-CD62L+ T cells were isolated (spleen and lymph nodes) and sorted. Cells were cultured with platebound anti-CD3; anti-CD28; IL-6; TGF-beta; anti-IL-4 and anti-IL-2 for 3 days. After 3 day in vitro culture; cells were restimulated with IL-2 for 30 mins.	NA	GSE26552	Stat5a/b	NA	codex	35736	epi	NA
128	48	391	0.2257495590828924	0.08465608465608465	0.689594356261023	GSM654874_Fli1.bed	T-Cells	Purified CD4+ T cells (lymph nodes) were co-cultured with APC; in the presence of anti-CD3 and anti-CD28. Additionally; anti-IFN and anti-IL-12; IL-4 and IL-2 were added. After 4 days of stimulation; cells were cultured in IL-2-containing medium for another 2-3 days.	NA	GSE20898	Fli1	NA	codex	1574	epi	NA
7228	88	302	0.9488054607508533	0.011551588343397217	0.03964295090574954	GSM656523_Ring1b.bed	Embryonic Stem Cell	N/A	NA	GSE26680	Rnf2	NA	codex	2770	epi	NA
843	83	548	0.5719131614654003	0.056309362279511534	0.37177747625508817	GSM671415_Stat3.bed	Dendritic	Spleen derived. Treated with IL-21 for 2 hours.	NA	GSE27161	Stat3	NA	codex	2601	epi	NA
564	43	312	0.6137105549510338	0.046789989118607184	0.3394994559303591	GSM671416_Stat3.bed	Dendritic	Spleen derived. Treated with IL-21 and GMCSF for 2 hours.	NA	GSE27161	Stat3	NA	codex	1674	epi	NA
6189	496	3540	0.605281173594132	0.04850855745721271	0.34621026894865525	GSM671418_Stat5B.bed	Dendritic	Spleen derived. Treated with GM-CSF for 2 hours	NA	GSE27161	Stat5b	NA	codex	17707	epi	NA
4073	369	2578	0.5801994301994302	0.052564102564102565	0.36723646723646725	GSM671419_Stat5B.bed	Dendritic	Spleen derived. Treated with IL-21 and GMCSF for 2 hours.	NA	GSE27161	Stat5b	NA	codex	13157	epi	NA
11517	202	999	0.9055669130366409	0.015883000471772293	0.07855008649158672	GSM687279_Hdac2.bed	Embyonic stem cell	N/A	NA	GSE27844	Hdac2	NA	codex	5965	epi	NA
45317	577	2164	0.9429647509259644	0.012006325689791502	0.04502892338424404	GSM687282_Kdm1a.bed	Embyonic stem cell	N/A	NA	GSE27844	Kdm1a	NA	codex	16263	epi	NA
3073	135	916	0.7451503394762367	0.03273520853540252	0.22211445198836083	GSM687284_Chd4.bed	Embyonic stem cell	N/A	NA	GSE27844	Chd4	NA	codex	4320	epi	NA
7345	237	1321	0.8250028080422329	0.026620240368415142	0.1483769515893519	GSM687285_Rest.bed	Embyonic stem cell	N/A	NA	GSE27844	Rest	NA	codex	5793	epi	NA
30001	1321	9166	0.7409849832049002	0.03262695119541593	0.22638806559968386	GSM699165_CTCF.bed	Embryonic Stem Cell	N/A	NA	GSE28247	Ctcf	NA	codex	47797	epi	NA
16527	180	692	0.949882177136617	0.010345422150698317	0.03977240071268464	GSM700553_Suz12_Pcl3_shRNA.bed	Embryonic Stem Cell	ES cells expresseding shRNA targeting Pcl3	NA	GSE28325	Suz12	NA	codex	5888	epi	NA
29438	323	1286	0.9481753470544658	0.01040358166650562	0.04142107127902857	GSM700554_Suz12.bed	Embryonic Stem Cell	ES cells expressing control shRNA	NA	GSE28325	Suz12	NA	codex	9733	epi	NA
10986	123	492	0.9469873286785622	0.01060253426428756	0.04241013705715024	GSM700556_Phf19.bed	Embryonic Stem Cell	ES cells expressing shRNA targeting Pcl3 and a TAP-tagged Pcl3 not recognized by the shRNA	NA	GSE28325	Phf19	NA	codex	5025	epi	NA
709	96	566	0.5171407731582787	0.0700218818380744	0.412837345003647	GSM703186_Sox2.bed	Embryonic Stem Cells	N/A	NA	GSE28455	Sox2	NA	codex	2320	epi	Sox2
11888	2417	17770	0.37063133281371785	0.07535463756819953	0.5540140296180827	GSM721212_Mllt3.bed	Leukaemia	Bone marrow cells were transformed with biotinylated MLL-AF9 (streptavidin beads)	NA	GSE29130	Mllt3	NA	codex	74678	epi	NA
3764	384	2671	0.5519870948819475	0.056313242410910694	0.3916996627071418	GSM722387_Gata2.bed	Erythroid Progenitors	24 hrs beta estradiol + 2 hrs rhBMP4	NA	GSE29193	Gata2	NA	codex	15683	epi	NA
2546	270	1941	0.5352112676056338	0.0567584612150515	0.4080302711793147	GSM722388_Smad1.bed	Erythroid Progenitors	24 hrs beta estradiol + 2 hrs rhBMP4	NA	GSE29193	Smad1	NA	codex	10785	epi	NA
20658	370	2211	0.8889367012349929	0.015921511252635655	0.09514178751237144	GSM722390_Gata1.bed	Erythroid Progenitors	24 hrs beta estradiol + 2 hrs rhBMP4	NA	GSE29193	Gata1	NA	codex	9473	epi	NA
12172	156	567	0.9439317564947655	0.012097712291585886	0.0439705312136487	GSM732913_Notch1.bed	Leukaemia	NULL	NA	GSE29600	Notch1	NA	codex	4205	epi	NA
11181	137	584	0.9394219458914468	0.011510670475550327	0.04906738363300286	GSM732914_Rbpj.bed	Leukaemia	NULL	NA	GSE29600	Rbpj	NA	codex	4319	epi	NA
1718	172	1386	0.5244200244200244	0.052503052503052504	0.4230769230769231	GSM746555_6_Tal1.bed	Erythroid	Gata1 null erythroid progenitor	NA	GSE30142	Tal1	NA	codex	6589	epi	NA
1158	82	646	0.6139978791092259	0.043478260869565216	0.3425238600212089	GSM746571_2_Tal1.bed	Erythroid	Gata1 restored erythroid cells; differentiation induced by estradiol (E2) 24hrs - ENCODE	NA	GSE30142	Tal1	NA	codex	2695	epi	NA
3116	140	968	0.7376893939393939	0.03314393939393939	0.22916666666666666	GSM746581_2_Gata1.bed	Erythroid	Ter119+ cells from E14.5 FL	NA	GSE30142	Gata1	NA	codex	4532	epi	NA
1521	133	867	0.6033320111067036	0.052756842522808406	0.3439111463704879	GSM746583_4_Tal1.bed	Erythroid	Ter119+ cells from E14.5 FL	NA	GSE30142	Tal1	NA	codex	3623	epi	NA
3170	53	228	0.918574326282237	0.015357867284844973	0.066067806432918	GSM749809_Ell2.bed	Embryonic Stem Cell	N/A	NA	GSE30267	Ell2	NA	codex	1451	epi	NA
4051	84	388	0.8956444837497236	0.018571744417422063	0.0857837718328543	GSM749810_Aff4.bed	Embryonic Stem Cell	N/A	NA	GSE30267	Aff4	NA	codex	2758	epi	NA
34926	305	766	0.9702475206267189	0.008472928299580521	0.021279551073700585	GSM773994_Tcf7.bed	Haematopoietic progenitors	Lin-SCA+CD34+	NA	GSE31221	Tcf7	NA	codex	9219	epi	NA
7933	203	1274	0.843039319872476	0.02157279489904357	0.13538788522848033	GSM773995_GSM773996_Runx1.bed	Haematopoietic progenitors	Lin-SCA+CD34+	NA	GSE31221	Runx1	NA	codex	6103	epi	NA
45364	907	4990	0.884961276604046	0.017693763289830477	0.09734496010612356	GSM774291_Pu1.bed	T-Cells	E13.5-14 Fetal Liver cells were myeloid depleted. Lin-c-Kit+CD27+ FL cells were sorted and cultured in the presence of Flt3-L and IL-7. After 4.5 d of culture; cells were sorted to isolate DN1 (FLDN1; Lin-c-KithiCD45+CD44+CD25-).	NA	GSE31235	Spi1	NA	codex	25702	epi	NA
20951	885	6081	0.7504746211985529	0.031701114016549056	0.21782426478489808	GSM774292_Pu1.bed	T-Cells	E13.5-14 Fetal Liver cells were myeloid depleted. Lin-c-Kit+CD27+ FL cells were sorted and cultured in the presence of Flt3-L and IL-7. At both 4.5 d and 8.5 d of culture; cells were sorted to isolate DN2a cells (FLDN2a; Lin-c-KithiCD45+CD44+CD25+). The FLDN2a sample is a pool of day 4.5 and day 8.5 DN2a cells in approximately 2:1 ratio.	NA	GSE31235	Spi1	NA	codex	27165	epi	NA
9379	264	1721	0.8253255895811334	0.023231256599788808	0.1514431538190778	GSM774293_Pu1.bed	T-Cells	E13.5-14 Fetal Liver cells were myeloid depleted. Lin-c-Kit+CD27+ FL cells were sorted and cultured in the presence of Flt3-L and IL-7. After 8.5 d of culture; cells were sorted for DN2b (FLDN2b; Lin-c-KitintCD45+CD44intCD25+).	NA	GSE31235	Spi1	NA	codex	8355	epi	NA
694	51	491	0.5614886731391586	0.0412621359223301	0.39724919093851135	GSM774296_Gata3.bed	T-Cells	E13.5-14 Fetal Liver cells were myeloid depleted. Lin-c-Kit+CD27+ FL cells were sorted and cultured in the presence of Flt3-L and IL-7. After 8.5 d of culture; cells were sorted for DN2b (FLDN2b; Lin-c-KitintCD45+CD44intCD25+).	NA	GSE31235	Gata3	NA	codex	2298	epi	Gata3
56466	589	1407	0.9658581642776505	0.010074920461154255	0.024066915261195306	GSM774940_Taf3.bed	Embryonic Stem Cell	N/A	NA	GSE31270	Taf3	NA	codex	15649	epi	NA
23700	172	168	0.9858569051580699	0.007154742096505824	0.006988352745424293	GSM774944_Tbp.bed	Embryonic Stem Cell	N/A	NA	GSE31270	Tbp	NA	codex	5151	epi	NA
17109	244	1100	0.9271663144204194	0.013222782203435755	0.0596109033761448	GSM788496_Yy1.bed	Embryonic Stem Cell	ES cells expressing Biotin-Yy1. Steptavidin antibody used	NA	GSE31786	Yy1	NA	codex	5827	epi	NA
13240	219	1113	0.9085918199286303	0.015028822399121603	0.07637935767224814	GSM832311_Runx1.bed	Megakaryoblastic cells	Maturation induced by addition of TPA for 72 hrs	NA	GSE33653	Runx1	NA	codex	6522	epi	NA
15293	287	1635	0.8883531803659599	0.01667150740633169	0.0949753122277084	GSM832312_Cbfb.bed	Megakaryoblastic cells	Maturation induced by addition of TPA for 72 hrs	NA	GSE33653	Cbfb	NA	codex	9311	epi	NA
6511	232	1444	0.7952852082569928	0.028337608403566632	0.17637718333944058	GSM832313_Ring1b.bed	Megakaryoblastic cells	Maturation induced by addition of TPA for 72 hrs	NA	GSE33653	Rnf2	NA	codex	6795	epi	NA
4393	121	669	0.8475786224194481	0.023345552768666795	0.129075824811885	GSM832315_Runx1.bed	Megakaryoblastic cells	NULL	NA	GSE33653	Runx1	NA	codex	3274	epi	NA
7612	184	957	0.8696446932480293	0.02102136410373586	0.10933394264823489	GSM832316_Cbfb.bed	Megakaryoblastic cells	NULL	NA	GSE33653	Cbfb	NA	codex	5486	epi	NA
4892	174	977	0.8095316895581665	0.028793645540294555	0.16167466490153898	GSM832317_Ring1b.bed	Megakaryoblastic cells	NULL	NA	GSE33653	Rnf2	NA	codex	5393	epi	NA
817	56	427	0.6284615384615385	0.043076923076923075	0.32846153846153847	GSM832319_Runx1.bed	Megakaryoblastic cells	NULL	NA	GSE33653	Runx1	NA	codex	1643	epi	NA
1647	74	454	0.7572413793103449	0.03402298850574713	0.20873563218390806	GSM832320_Ring1b.bed	Megakaryoblastic cells	NULL	NA	GSE33653	Rnf2	NA	codex	2278	epi	NA
11475	154	640	0.935284049229766	0.01255196022495721	0.05216399054527671	GSM832321_Runx1.bed	T-Cells	Runx1 fl/fl	NA	GSE33653	Runx1	NA	codex	4960	epi	NA
10634	141	658	0.9301145806000175	0.012332721070585148	0.057552698329397356	GSM832322_Cbfb.bed	T-Cells	Runx1 fl/fl	NA	GSE33653	Cbfb	NA	codex	3940	epi	NA
5623	65	209	0.9535356961166694	0.01102255384093607	0.035441750042394436	GSM832323_Ring1b.bed	T-Cells	Runx1 fl/fl	NA	GSE33653	Rnf2	NA	codex	2140	epi	NA
52932	815	3556	0.9237212711376368	0.014222641048461685	0.06205608781390154	GSM836124_Tbet.bed	T-Cells	Splenic and lymph node T cells were obtained by disrupting organs of 8- to 12-week-old mice; naive CD4+CD44-CD62L+ T cells were isolated and sorted on the flow cytometer. Cells were cultured with plate-bound anti-CD3 and anti-CD28; IL-12 and anti-IL-4 for 3 days; followed by IL-2 and IL-12 for 4 days. After 7 day culture in vitro; cells were restimulated for 2hr with plate-bound anti-CD3 and anti…	NA	GSE33802	Tbx21	NA	codex	27801	epi	NA
10954	604	4114	0.6989535477284329	0.03854007146503318	0.26250638080653393	GSM838681_Stat1.bed	Macrophages	Bone marrow from Ikbke+/+ mice was isolated and differentiated into macrophages with macrophage colony-stimulating factor (M-CSF).	NA	GSE33913	Stat1	NA	codex	23124	epi	NA
18069	670	4246	0.7861213835109854	0.02914944529040679	0.1847291711986078	GSM838683_Stat1_6h_IFNg.bed	Macrophages	Bone marrow from Ikbke+/+ mice was isolated and differentiated into macrophages with macrophage colony-stimulating factor (M-CSF). Cells were then treated IFNg for six hours.	NA	GSE33913	Stat1	NA	codex	24604	epi	NA
11970	701	4924	0.680306905370844	0.0398408638817846	0.2798522307473714	GSM838685_Stat1_6h_IFNb.bed	Macrophages	Bone marrow from Ikbke+/+ mice was isolated and differentiated into macrophages with macrophage colony-stimulating factor (M-CSF). Cells were then treated IFNb for six hours.	NA	GSE33913	Stat1	NA	codex	28876	epi	NA
19145	746	4777	0.7761066969353008	0.030241608561699367	0.19365169450299985	GSM838687_Stat1_ikk.bed	Macrophages	Bone marrow from Ikbke-/- mice was isolated and differentiated into macrophages with macrophage colony-stimulating factor (M-CSF).	NA	GSE33913	Stat1	NA	codex	26928	epi	NA
11703	652	4444	0.6966486100363117	0.03881183403774034	0.26453955592594797	GSM838689_Stat1.bed	Macrophages	Bone marrow from Ikbke-/- mice was isolated and differentiated into macrophages with macrophage colony-stimulating factor (M-CSF). Cells were then treated IFNg for six hours.	NA	GSE33913	Stat1	NA	codex	24485	epi	NA
16722	730	4872	0.7490593083676761	0.0327002329331661	0.21824045869915787	GSM838691_Stat1.bed	Macrophages	Bone marrow from Ikbke-/- mice was isolated and differentiated into macrophages with macrophage colony-stimulating factor (M-CSF). Cells were then treated IFNb for six hours.	NA	GSE33913	Stat1	NA	codex	26734	epi	NA
3759	77	532	0.8605769230769231	0.017628205128205128	0.12179487179487179	GSM840466_HoxB4_ESCells_d6.bed	Haematopoietic precursor and progenitor cells	EB day 6 no treatment	NA	GSE34014	Hoxb4	NA	codex	2763	epi	NA
7858	146	867	0.8858076879720438	0.01645812197046556	0.0977341900574907	GSM840468_HoxB4_ESCells_d10.bed	Haematopoietic stem and progenitor cells	EB with a hematopoietic cytokine cocktail for 10 days	NA	GSE34014	Hoxb4	NA	codex	5802	epi	NA
24502	809	5125	0.8050335129451964	0.0265803653568143	0.16838612169798922	GSM840470_HoxB4_ESCells_d26.bed	Haematopoietic stem and progenitor cells	EB with a hematopoietic cytokine cocktail for 20 days	NA	GSE34014	Hoxb4	NA	codex	30689	epi	NA
5967	375	3371	0.6143313085555441	0.03860805106558221	0.3470606403788737	GSM859512_Notch1.bed	Leukaemia	intracellular Notch1-IC over-expressing tumors	NA	GSE34954	Notch1	NA	codex	5782	epi	NA
5200	226	1348	0.7676409802184825	0.03336285798641866	0.1989961617950989	GSM860154_STAT5.bed	Fibroblast	Stat5 KO MEFs overexpressing Stat5 stimulated with growth hormone (GH) for 45 min	NA	GSE34986	STAT5	NA	codex	10358	epi	NA
1568	130	926	0.5975609756097561	0.04954268292682927	0.35289634146341464	GSM867156_7_Gata1.bed	Erythroid progenitor	ES-cell derived erythroid progenitors	NA	GSE35385	Gata1	NA	codex	4723	epi	NA
1766	121	902	0.6332018644675511	0.043384725708139116	0.32341340982430977	GSM867158_59_60_Gata1.bed	Erythroid progenitor	ES-cell derived erythroid progenitors	NA	GSE35385	Gata1	NA	codex	4018	epi	NA
5753	318	2552	0.6671691986547605	0.036878116664733854	0.2959526846805056	GSM872894_Gata1_V205G.bed	Megakaryocyte Progenitors	G1ME cells were infected with MigR1-GATA-1(GATA-1V205G) and harvested 48 hrs later. Cells were cultured in presence of TPO. (HA antibody used for ChIP).	NA	GSE35644	Gata1 (V205G)	NA	codex	11294	epi	NA
468	37	294	0.5857321652065082	0.04630788485607009	0.36795994993742176	GSM873424_Ddit3.bed	Fibroblast	MEFs treated with tunicamycin for 10 hours	NA	GSE35681	Ddit3	NA	codex	2124	epi	NA
7411	420	3048	0.681220700432025	0.0386064895670558	0.2801728100009192	GSM873426_Atf3.bed	Fibroblast	MEFs treated with tunicamycin for 10 hours	NA	GSE35681	Atf4	NA	codex	17679	epi	NA
4553	192	1492	0.7299983966650634	0.030784030784030785	0.2392175725509059	GSM876622_23_Ebf1.bed	B-Cells	Pro-B cells were isolated from the bone marrow of Rag2-/- mice then were expanded in vitro for 4-5 d on OP9 cells in the presence of IL-7	NA	GSE35857	Ebf1	NA	codex	5411	epi	NA
1152	67	490	0.6740784084259801	0.03920421299005266	0.28671737858396723	GSM876624_25_Ebf1.bed	B-Cells	Mature B-Cell were FACS sorted from lymph nodes of C57BL/6 mice	NA	GSE35857	Ebf1	NA	codex	2351	epi	NA
8710	112	507	0.9336477650337657	0.012005574016507665	0.054346660949726656	GSM877317_Ebf1.bed	B-Cells	Strain: C57BL/6. Chip antibody: Ebf1 (custom-made against murine Ebf1b)	NA	GSE35915	Ebf1	NA	codex	3109	epi	NA
19857	541	2922	0.8515008576329332	0.023198970840480275	0.12530017152658662	GSM881052_DC_Ctcf_0.bed	Dendritic	Ctcf 0 min post LPS stimulation	NA	GSE36099	Ctcf	NA	codex	24637	epi	NA
17525	497	2579	0.8506868598611718	0.024125042473666328	0.1251880976651619	GSM881053_DC_Ctcf_120.bed	Dendritic	Bone marrow derived dendritic cells. Ctcf 120 min post LPS stimulation	NA	GSE36099	Ctcf	NA	codex	22629	epi	NA
18020	419	2112	0.8768429760108997	0.020388302272395502	0.10276872171670479	GSM881054_DC_Ctcf_30.bed	Dendritic	Bone marrow derived dendritic cells. Ctcf 30 min post LPS stimulation	NA	GSE36099	Ctcf	NA	codex	20155	epi	NA
18243	466	2515	0.8595457972107049	0.021956275914059555	0.11849792687523558	GSM881055_DC_Ctcf_60.bed	Dendritic	Bone marrow derived dendritic cells. Ctcf 60 min post LPS stimulation	NA	GSE36099	Ctcf	NA	codex	22563	epi	NA
464	35	233	0.6338797814207651	0.04781420765027322	0.31830601092896177	GSM881058_DC_E2f1_30.bed	Dendritic	Bone marrow derived dendritic cells. E2f1 30 min post LPS stimulation	NA	GSE36099	E2f1	NA	codex	1055	epi	NA
3073	73	430	0.8593400447427293	0.02041387024608501	0.12024608501118568	GSM881059_DC_E2f1_60.bed	Dendritic	Bone marrow derived dendritic cells. E2f1 60 min post LPS stimulation	NA	GSE36099	E2f1	NA	codex	2951	epi	NA
1955	82	399	0.8025451559934319	0.03366174055829228	0.16379310344827586	GSM881072_DC_Irf1_0.bed	Dendritic	Irf1 0 min post LPS stimulation	NA	GSE36099	Irf1	NA	codex	2580	epi	NA
4983	254	1443	0.7459580838323353	0.03802395209580838	0.21601796407185628	GSM881073_DC_Irf1_120.bed	Dendritic	Bone marrow derived dendritic cells. Irf1 120 min post LPS stimulation	NA	GSE36099	Irf1	NA	codex	10761	epi	NA
2434	54	206	0.9034892353377877	0.0200445434298441	0.07646622123236822	GSM881074_DC_Irf1_30.bed	Dendritic	Bone marrow derived dendritic cells. Irf1 30 min post LPS stimulation	NA	GSE36099	Irf1	NA	codex	1813	epi	NA
4273	181	1031	0.7790337283500456	0.032999088422971744	0.1879671832269827	GSM881075_DC_Irf1_60.bed	Dendritic	Bone marrow derived dendritic cells. Irf1 60 min post LPS stimulation	NA	GSE36099	Irf1	NA	codex	6622	epi	NA
501	47	354	0.5554323725055432	0.052106430155210645	0.3924611973392461	GSM881095_DC_Maff_0.bed	Dendritic	Maff 0 min post LPS stimulation	NA	GSE36099	Maff	NA	codex	2033	epi	NA
229	40	249	0.4420849420849421	0.07722007722007722	0.4806949806949807	GSM881096_DC_Maff_120.bed	Dendritic	Bone marrow derived dendritic cells. Maff 120 min post LPS stimulation	NA	GSE36099	Maff	NA	codex	1191	epi	NA
376	52	301	0.5157750342935528	0.07133058984910837	0.41289437585733885	GSM881097_DC_Maff_30.bed	Dendritic	Bone marrow derived dendritic cells. Maff 30 min post LPS stimulation	NA	GSE36099	Maff	NA	codex	1586	epi	NA
435	58	372	0.5028901734104047	0.06705202312138728	0.4300578034682081	GSM881098_DC_Maff_60.bed	Dendritic	Bone marrow derived dendritic cells. Maff 60 min post LPS stimulation	NA	GSE36099	Maff	NA	codex	1934	epi	NA
4936	329	2057	0.6741327506145862	0.044933078393881457	0.2809341709915324	GSM881112_DC_Rela_120.bed	Dendritic	Bone marrow derived dendritic cells. Rela 120 min post LPS stimulation	NA	GSE36099	Rela	NA	codex	12766	epi	NA
2314	78	353	0.8429872495446266	0.02841530054644809	0.12859744990892533	GSM881113_DC_Rela_30.bed	Dendritic	Bone marrow derived dendritic cells. Rela 30 min post LPS stimulation	NA	GSE36099	Rela	NA	codex	2870	epi	NA
3426	210	1088	0.7252328535139713	0.04445385266723116	0.23031329381879762	GSM881114_DC_Rela_60.bed	Dendritic	Bone marrow derived dendritic cells. Rela 60 min post LPS stimulation	NA	GSE36099	Rela	NA	codex	6859	epi	NA
24030	547	2805	0.8775838141845008	0.019976626981228544	0.1024395588342707	GSM883646_Smc1a.bed	Neural progenitor cells	Chromatin immunoprecipitation (ChIP) was performed as previously described with minor modifications (Kagey et al.; 2010). Briefly; 50x106 NPCs were lysed and chromatin was sonicated with a Branson Sonifier 250 for 30 x 12 sec pulses. Chromatin was pre-cleared with Protein A Sepharose beads and then immunoprecipitated with approximately 10 ÃŽÂ¼g of the appropriate antibody coupled to Protein A sep…	NA	GSE36203	Smc1a	NA	codex	26165	epi	NA
25002	680	3861	0.8462918457841113	0.0230172968215821	0.1306908573943066	GSM883647_Ctcf.bed	Neural progenitor cells	Chromatin immunoprecipitation (ChIP) was performed as previously described with minor modifications (Kagey et al.; 2010). Briefly; 50x106 NPCs were lysed and chromatin was sonicated with a Branson Sonifier 250 for 30 x 12 sec pulses. Chromatin was pre-cleared with Protein A Sepharose beads and then immunoprecipitated with approximately 10 ÃŽÂ¼g of the appropriate antibody coupled to Protein A sep…	NA	GSE36203	Ctcf	NA	codex	32114	epi	NA
15728	600	3656	0.7870296236989591	0.0300240192153723	0.18294635708566853	GSM896915_Stag2.bed	Embryonic Stem Cells	N/A	NA	GSE36561	Stag2	NA	codex	24389	epi	NA
15306	676	4394	0.7511778563015312	0.0331762858264625	0.21564585787200627	GSM896916_Stag1.bed	Embryonic Stem Cells	N/A	NA	GSE36561	Stag1	NA	codex	27755	epi	NA
17803	172	659	0.9554041000321992	0.009230438982505099	0.035365460985295694	GSM898201_Cbx8.bed	Haematopoietic progenitor	Mice were injected with 5FU five days prior to sacrifice. Bone marrow cells were isolated and were retrovirally transduced with Flag-Cbx8. Transduced GFP+ cells were sorted and cultured in StemSpan media supplemented with FBS; stem cell factor; IL-11 and Flt3 ligand for 7 days. (antibody used Flag)	NA	GSE36658	Cbx8	NA	codex	5689	epi	NA
14334	281	1289	0.9012826961770624	0.01766851106639839	0.08104879275653923	GSM898372_Kdm6b.bed	Embryonic Stem Cell	NSCs from cerebral cortex of E12.5 embryos and expanded in vitro and treated with TGFb	NA	GSE36673	Kdm6b	NA	codex	8521	epi	NA
5698	166	1116	0.8163323782234957	0.023782234957020056	0.15988538681948425	GSM904760_Stat5a.bed	T-Cells	Splenic T cells were isolated from 6-12-week-old tetramer-deficient mice; purified by positive selection using CD90 magnetic beads or negative selection using Mouse Pan T Isolation Kit. Cells were stimulated with platebound anti-CD3 plus anti-CD28 for 2-3 days; washed; rested overnight; and re-stimulated with IL-2 for 1 hour.	NA	GSE36882	Stat5a	NA	codex	6624	epi	NA
4317	124	931	0.8036113179448995	0.02308265078183172	0.1733060312732688	GSM904761_Stat5b.bed	T-Cells	Splenic T cells were isolated from 6-12-week-old tetramer-deficient mice; purified by positive selection using CD90 magnetic beads or negative selection using Mouse Pan T Isolation Kit. Cells were stimulated with platebound anti-CD3 plus anti-CD28 for 2-3 days; washed; rested overnight; and re-stimulated with IL-2 for 1 hour.	NA	GSE36882	Stat5b	NA	codex	5359	epi	NA
820	27	229	0.7620817843866171	0.02509293680297398	0.2128252788104089	GSM904766_Stat5a.bed	T-Cells	Splenic T cells were isolated from 6-12-week-old tetramer-deficient mice Stat5a/Stat5b KI; purified by positive selection using CD90 magnetic beads or negative selection using Mouse Pan T Isolation Kit. Cells were stimulated with platebound anti-CD3 plus anti-CD28 for 2-3 days; washed; rested overnight; and re-stimulated with IL-2 for 1 hour.	NA	GSE36882	Stat5a	NA	codex	1072	epi	NA
18340	558	3722	0.8107869142351901	0.0246684350132626	0.1645446507515473	GSM905442_Pol2ra.bed	embryonic stem cell	129-C57Bl/6 ES cells	NA	GSE36905	Polr2a	NA	codex	22281	epi	NA
3456	60	293	0.9073247571541087	0.015752165922814386	0.07692307692307693	GSM905445_Ezh2.bed	embryonic stem cell	129-C57Bl/6 ES cell differentiated in vitro by removal of LIF for 7 days	NA	GSE36905	Ezh2	NA	codex	3452	epi	NA
9875	180	1024	0.8913259319433162	0.016246953696181964	0.09242711436050186	GSM905450_Pol2ra.bed	embryonic stem cell	129-C57Bl/6 ES cell differentiated in vitro by removal of LIF for 7 days	NA	GSE36905	Polr2a	NA	codex	8747	epi	NA
40580	482	1681	0.9493952226095501	0.01127670027840816	0.03932807711204174	GSM905457_Pol2ra.bed	Fibroblast	N/A	NA	GSE36905	Polr2a	NA	codex	18788	epi	NA
46184	692	3028	0.9254568772042321	0.013866623917922411	0.060676498877845465	GSM918734_CTCF.bed	Thymus	Whole thymus from 8 week old male C57BL/6 mouse	NA	GSE36027	Ctcf	NA	codex	19687	epi	NA
30293	774	4468	0.852483467004362	0.02178134233853947	0.12573519065709862	GSM918744_CTCF.bed	Mouse ErythroLeukaemic	NULL	NA	GSE36027	Ctcf	NA	codex	31029	epi	NA
9732	256	1352	0.8582010582010582	0.022574955908289243	0.11922398589065256	GSM923570_Ctcf.bed	Erythroid	Gata1 null erythroid progenitor	NA	GSE36029	Ctcf	NA	codex	12072	epi	NA
16389	488	2696	0.8373269299545292	0.024932304705461605	0.1377407653400092	GSM923571_Ctcf.bed	Erythroid	Gata1 restored erythroid cells; differentiation induced by estradiol (E2) 24hrs	NA	GSE36029	Ctcf	NA	codex	21740	epi	NA
3884	195	1481	0.6985611510791367	0.03507194244604316	0.26636690647482014	GSM923572_Gata1.bed	Erythroid	Gata1 restored erythroid cells; differentiation induced by estradiol (E2) 24hrs	NA	GSE36029	Gata1	NA	codex	6600	epi	NA
17077	732	5082	0.7460137171814251	0.03197763313092482	0.22200864968765016	GSM923573_Ctcf.bed	Mouse ErythroLeukaemic	NULL	NA	GSE36029	Ctcf	NA	codex	32969	epi	NA
3441	173	1158	0.721081307627829	0.03625314333612741	0.2426655490360436	GSM923575_Gata1.bed	Erythroid	Ter119+ cells from E14.5 FL	NA	GSE36029	Gata1	NA	codex	5480	epi	NA
1290	108	799	0.5871643149749659	0.04915794264906691	0.36367774237596723	GSM923576_Tal1.bed	Erythroid	Gata1 restored erythroid cells; differentiation induced by estradiol (E2) 24hrs - ENCODE	NA	GSE36029	Tal1	NA	codex	3319	epi	NA
2903	341	2223	0.5310042070605451	0.06237424547283702	0.4066215474666179	GSM923578_Tal1.bed	Mouse ErythroLeukaemic	NULL	NA	GSE36029	Tal1	NA	codex	11214	epi	NA
1253	128	1042	0.5171275278580273	0.052827073875361126	0.43004539826661164	GSM923579_Tal1.bed	Erythroid	Gata1 null erythroid progenitor	NA	GSE36029	Tal1	NA	codex	4771	epi	NA
1269	50	401	0.7377906976744186	0.029069767441860465	0.23313953488372094	GSM923586_Gata1.bed	Megakaryocyte	Progenitors are purified from E14.5 mouse embryos and expanded for 7 days in IMDM; FBS; mSCF and TPO. On day 7 cells are then washed and cultured in IMDM with TPO for a further 5 days. CD41+ mature megakaryocytes are then purified.	NA	GSE36029	Gata1	NA	codex	2324	epi	NA
2088	92	505	0.7776536312849162	0.03426443202979516	0.18808193668528864	GSM931695_Hsf1.bed	striatal cells	Striatal cells derived from wild type HdhQ7/Q7 embryonic mice	NA	GSE38002	Hsf1	NA	codex	2821	epi	NA
1899	171	1418	0.5444380733944955	0.04902522935779816	0.4065366972477064	GSM932921_4_Pax5.bed	B-Cells	Sorted pro-B cells were cultured for 4-5 days on OP9 cells in IL-7. (Dynabeads M-280 Streptavidin)	NA	GSE38046	Pax5	NA	codex	4326	epi	NA
11518	304	2016	0.8323457146986559	0.02196849255672785	0.14568579274461627	GSM932925_31_Pax5.bed	B-Cells	Mature B cells were FACs sorted from lymph nodes of Pax5Bio/Bio mice. (Dynabeads M-280 Streptavidin)	NA	GSE38046	Pax5	NA	codex	8595	epi	NA
8106	324	2132	0.7674682825222495	0.03067600833175535	0.20185570914599507	GSM935891_Ell3.bed	Embryonic stem cells	N/A	NA	GSE38148	Ell3	NA	codex	10057	epi	NA
49165	796	4033	0.9105641367559358	0.014742378782827721	0.07469348446123643	GSM935893_Pol2.bed	Embryonic stem cells	ES cells expressing control shRNA	NA	GSE38148	Polr2a	NA	codex	24825	epi	NA
43837	752	4301	0.8966455307833913	0.015381468602986295	0.08797300061362241	GSM935895_Pol2.bed	Embryonic stem cells	ES cells expressing shRNA targeting Ell3	NA	GSE38148	Polr2a	NA	codex	23716	epi	NA
29500	553	2714	0.9002960295419171	0.016876735740226446	0.08282723471785639	GSM936199_200_Ikzf1.bed	B-Cells	WT B3 pre-B cells.	NA	GSE38200	Ikzf1	NA	codex	17508	epi	NA
31242	504	2372	0.9157043203001348	0.014772260976610586	0.06952341872325458	GSM936201_2_Ikzf1.bed	B-Cells	B3 cells were transduced with HA-Ikaros-IRES-GFP. (Antibody used HA).	NA	GSE38200	Ikzf1	NA	codex	15463	epi	NA
64063	969	4601	0.9200091910444761	0.013915815777002283	0.06607499317852168	GSM937538_Polr2a.bed	embryonic stem cells	ES cells treated with DMSO for 18 hours	NA	GSE36561	Polr2a	NA	codex	23568	epi	NA
63259	924	3931	0.928722435916258	0.01356549314384708	0.05771207093989488	GSM937539_Polr2a.bed	embryonic stem cells	ES cells treated with JQ1 for 18 hours	NA	GSE36561	Polr2a	NA	codex	22350	epi	NA
37257	585	2753	0.9177731247690603	0.014410641704643429	0.06781623352629634	GSM937540_Brd4.bed	embryonic stem cells	N/A	NA	GSE36561	Brd4	NA	codex	17478	epi	NA
33490	1078	6883	0.8079419073122482	0.026006610214470097	0.16605148247328172	GSM937541_Stag1.bed	embryonic stem cells	N/A	NA	GSE36561	Stag1	NA	codex	39851	epi	NA
28128	873	5643	0.8119154832005542	0.025199168687218564	0.1628853481122272	GSM937542_Stag2.bed	embryonic stem cells	N/A	NA	GSE36561	Stag2	NA	codex	33937	epi	NA
59257	556	1374	0.9684573520519064	0.009086897543595861	0.02245575040449769	GSM937543_Polr2a.bed	embryonic stem cells	ES cells treated with retinoic acid for 8 hours	NA	GSE36561	Polr2a	NA	codex	15791	epi	NA
11219	119	434	0.9530241250424737	0.010108732585796806	0.03686714237172953	GSM959053_Zfp143.bed	Embryonic fibroblast cells	ChIP-seq_ZFP143_3T3. ChIP assays were performed essentially as previously described (Myslinski et al. 2006) with 1-4x107 cells. The chromatin was sonicated to an average of 200bp using a BioruptorTM UCD-200 (Diagenode) at Maximum power level for 30 minutes (pulses of 30 seconds with 30 seconds breaks).	NA	GSE39263	Zfp143	NA	codex	4571	epi	NA
9025	178	1122	0.87409200968523	0.017239709443099275	0.1086682808716707	GSM959054_Zfp143.bed	Embryonic Stem cells	ChIP-seq_ZFP143_mESC. ChIP assays were performed essentially as previously described (Myslinski et al. 2006) with 1-4x107 cells. The chromatin was sonicated to an average of 200bp using a BioruptorTM UCD-200 (Diagenode) at Maximum power level for 30 minutes (pulses of 30 seconds with 30 seconds breaks).	NA	GSE39263	Zfp143	NA	codex	5143	epi	NA
7381	795	4483	0.5830634331305791	0.06280116912868315	0.3541353977407378	GSM968709_V5.bed	Motor neuron progenitors	ES cells differentiated in vitro into embryoid bodies for 4 days; all-trans RA and Hh signalling agonist (SAG) at day 2; Cdx2-V5 expression induced for 6-8 hours on day 3	NA	GSE39453	Cdx2	NA	codex	47386	epi	Cdx2
37180	274	167	0.9882778235559927	0.00728316631668483	0.004439010127322506	GSM968717_Pol2.bed	Motor neuron progenitors	ES cells differentiated in vitro into embryoid bodies for 4 days; all-trans RA and Hh signalling agonist (SAG) at day 2	NA	GSE39434	Polr2a	NA	codex	8692	epi	NA
5300	71	181	0.9546109510086456	0.012788184438040346	0.032600864553314124	GSM972967_Prep.bed	Embryonic Trunk	N/A	NA	GSE39609	Prep	NA	codex	2113	epi	NA
25476	462	2465	0.8969475055451889	0.0162658874062599	0.0867866070485512	GSM972983_Mbd1a_delMBD.bed	Embryonic Stem Cells	129-C57Bl/6 ES cells	NA	GSE39610	Mbd1	NA	codex	12920	epi	NA
14113	157	599	0.9491559620687336	0.010558880893133366	0.040285157038133027	GSM978747_Irf4.bed	B-Cells	Untreated spleenic B-cells	NA	GSE39756	Irf4	NA	codex	4827	epi	NA
11998	164	880	0.9199509277718141	0.012574758472626898	0.06747431375555896	GSM978748_Irf4.bed	B-Cells	Spleenic B-cells were treated IL-21 for 1h	NA	GSE39756	Irf4	NA	codex	5278	epi	NA
205	35	300	0.37962962962962965	0.06481481481481481	0.5555555555555556	GSM978750_Irf4.bed	T-Cells	T cells were isolated from the spleen. Cells were pre-activated with plate-bound anti-CD3 and soluble anti-CD28 for 3 days.	NA	GSE39756	Irf4	NA	codex	1678	epi	NA
491	78	555	0.43683274021352314	0.0693950177935943	0.49377224199288255	GSM978751_Irf4.bed	T-Cells	T cells were isolated from the spleen. Cells were pre-activated with plate-bound anti-CD3 and soluble anti-CD28 for 3 days; rested overnight and stimulated with IL-21 for 1h.	NA	GSE39756	Irf4	NA	codex	3964	epi	NA
2157	45	246	0.8811274509803921	0.01838235294117647	0.10049019607843138	GSM978757_Stat3.bed	T-Cells	T cells were isolated from the spleen. Cells were pre-activated with plate-bound anti-CD3 and soluble anti-CD28 for 3 days; rested overnight and stimulated with IL-21 for 1h.	NA	GSE39756	Stat3	NA	codex	1709	epi	NA
9662	384	2627	0.7624082695494359	0.03030063915410716	0.20729109129645704	GSM978767_Batf.bed	T-Cells	T cells were isolated from the spleen. Cells were pre-activated with plate-bound anti-CD3 and soluble anti-CD28 for 3_days. For Th17 polarization; cells were subjected to 2 rounds of polarization with anti-CD3 and anti-CD28 for 4_days in the presence of IL-6; TGF-beta; anti-IFN-gamma and anti-IL-4.	NA	GSE39756	Batf	NA	codex	15164	epi	NA
42494	645	3339	0.9142820259047291	0.013877533456689186	0.07184044063858169	GSM978768_Irf4.bed	T-Cells	T cells were isolated from the spleen. Cells were pre-activated with plate-bound anti-CD3 and soluble anti-CD28 for 3 days. For Th17 polarization; cells were subjected to 2 rounds of polarization with anti-CD3 and anti-CD28 for 4 days in the presence of IL-6; TGF-beta; anti-IFN-gamma and anti-IL-4.	NA	GSE39756	Irf4	NA	codex	21641	epi	NA
14391	444	3021	0.8059475806451613	0.02486559139784946	0.16918682795698925	GSM978769_Junb.bed	T-Cells	T cells were isolated from the spleen. Cells were pre-activated with plate-bound anti-CD3 and soluble anti-CD28 for 3 days. For Th17 polarization; cells were subjected to 2 rounds of polarization with anti-CD3 and anti-CD28 for 4 days in the presence of IL-6; TGF-beta; anti-IFN-gamma and anti-IL-4.	NA	GSE39756	Junb	NA	codex	15023	epi	NA
44464	529	1945	0.9472921726532874	0.0112701862030764	0.04143764114363629	GSM978770_Jun.bed	T-Cells	T cells were isolated from the spleen. Cells were pre-activated with plate-bound anti-CD3 and soluble anti-CD28 for 3 days. For Th17 polarization; cells were subjected to 2 rounds of polarization with anti-CD3 and anti-CD28 for 4 days in the presence of IL-6; TGF-beta; anti-IFN-gamma and anti-IL-4.	NA	GSE39756	Jun	NA	codex	16273	epi	NA
38363	595	3072	0.9127527956221746	0.01415655484177968	0.07309064953604569	GSM978771_Jund.bed	T-Cells	T cells were isolated from the spleen. Cells were pre-activated with plate-bound anti-CD3 and soluble anti-CD28 for 3 days. For Th17 polarization; cells were subjected to 2 rounds of polarization with anti-CD3 and anti-CD28 for 4 days in the presence of IL-6; TGF-beta; anti-IFN-gamma and anti-IL-4.	NA	GSE39756	Jund	NA	codex	18321	epi	NA
36792	382	1186	0.9591240875912409	0.009958289885297185	0.03091762252346194	GSM978772_Stat3.bed	T-Cells	T cells were isolated from the spleen. Cells were pre-activated with plate-bound anti-CD3 and soluble anti-CD28 for 3 days. For Th17 polarization; cells were subjected to 2 rounds of polarization with anti-CD3 and anti-CD28 for 4 days in the presence of IL-6; TGF-beta; anti-IFN-gamma and anti-IL-4.	NA	GSE39756	Stat3	NA	codex	11673	epi	NA
3120	173	1376	0.6682373099164703	0.03705290212036839	0.2947097879631613	GSM979714_Tfe3.bed	Embryonic Stem Cell	N/A	NA	GSE39815	Tfe3	NA	codex	4440	epi	NA
4751	229	1738	0.7072045251562965	0.03408752604941947	0.258707948794284	GSM979715_Tfe3.bed	Embryonic Stem Cell	ES cells transduced to express shRNA targeting Folliculin	NA	GSE39815	Tfe3	NA	codex	5348	epi	NA
9572	530	3881	0.6845455195594651	0.037903168132732604	0.27755131230780233	GSM989014_Runx1.bed	Haemogenic endothelium	iRunxHE (doxycycline overnight to induce expression of Runx1) (antibody used HA)	NA	GSE40235	Runx1	NA	codex	14159	epi	NA
3615	181	1209	0.7222777222777222	0.036163836163836165	0.24155844155844156	GSM989015_Fli1.bed	Haemogenic endothelium	iRunxHE (uninduced)	NA	GSE40235	Fli1	NA	codex	6345	epi	NA
5065	93	401	0.911135096240331	0.01672962763086886	0.07213527612880015	GSM989016_Fli1.bed	Haemogenic endothelium	iRunxHE (doxycycline overnight to induce expression of Runx1)	NA	GSE40235	Fli1	NA	codex	2694	epi	NA
3998	160	945	0.7834607093866354	0.0313541054281795	0.18518518518518517	GSM989017_Cebpb.bed	Haemogenic endothelium	iRunxHE (uninduced)	NA	GSE40235	Cebpb	NA	codex	6103	epi	NA
9416	297	1631	0.8300423131170663	0.02618124118476728	0.14377644569816644	GSM989018_Tal1.bed	Haemogenic endothelium	iRunxHE (uninduced)	NA	GSE40235	Tal1	NA	codex	8156	epi	NA
3032	207	1324	0.6644751260135876	0.045364891518737675	0.29015998246767477	GSM989019_Tal1.bed	Haemogenic endothelium	iRunxHE (doxycycline overnight to induce expression of Runx1)	NA	GSE40235	Tal1	NA	codex	6374	epi	NA
15217	173	570	0.9534461152882205	0.010839598997493734	0.03571428571428571	GSM989023_Fli1.bed	Haemogenic endothelium	c?kit+/CD41+/Tie2? wild?type progenitor cells prepared on day 4 of blast differentiation	NA	GSE40235	Fli1	NA	codex	5066	epi	NA
4763	221	1504	0.7341245376078915	0.03406288532675709	0.2318125770653514	GSM989024_Tal1.bed	Haemogenic endothelium	c?kit+/CD41+/Tie2? wild?type progenitor cells prepared on day 4 of blast differentiation	NA	GSE40235	Tal1	NA	codex	7366	epi	NA
49941	1388	8331	0.8370935300033523	0.023265169292658396	0.13964130070398928	GSM994508_ep300_th1.bed	T-Cells	FACS sorted naive CD4+T cells from spleen and lymph node were cultured in vitro for 7 days under Th1 conditions (plate-bound anti-CD3 and anti-CD28; IL-12 and anti-IL-4 for 3 days; followed by IL-2 and IL-12 for 4 days) and restimulated with plate-bound CD3/28 + IL-12 for 2 hrs.	NA	GSE40463	Ep300	NA	codex	51074	epi	NA
51135	1299	7170	0.8579122206563318	0.021793839339641633	0.12029394000402657	GSM994516_ep300_th2.bed	T-Cells	FACS sorted naive CD4+T cells from spleen and lymph node were cultured in vitro for 7 days under Th2 condition and restimulated with plate-bound CD3/28 + IL-4 for 2 hrs	NA	GSE40463	Ep300	NA	codex	46383	epi	NA
39407	1525	9801	0.7767528038949008	0.030059330218989613	0.19318786588610964	GSM994520_ep300_th1_controlV.bed	T-Cells	FACS sorted naive CD4+T cells from spleen and lymph node were cultured in vitro for 7 days under Th1 conditions (plate-bound anti-CD3 and anti-CD28; IL-12 and anti-IL-4 for 3 days; followed by IL-2 and IL-12 for 4 days) and restimulated with plate-bound CD3/28 + IL-12 for 2 hrs.	NA	GSE40463	Ep300	NA	codex	54058	epi	NA
54825	1229	7142	0.8675390847521995	0.01944743338185961	0.11301348186594089	GSM994524_ep300_th2_controlV.bed	T-Cells	FACS sorted naive CD4+T cells from spleen and lymph node were cultured in vitro for 7 days under Th2 condition and restimulated with plate-bound CD3/28 + IL-4 for 2 hrs	NA	GSE40463	Ep300	NA	codex	44365	epi	NA
39624	678	2897	0.9172434547095998	0.015694807750179403	0.06706173754022084	GSM994528_STAT1.bed	T-Cells	FACS sorted naive CD4+T cells from spleen and lymph node were cultured in vitro for 7 days under Th1 conditions (plate-bound anti-CD3 and anti-CD28; IL-12 and anti-IL-4 for 3 days; followed by IL-2 and IL-12 for 4 days) and restimulated with plate-bound CD3/28 + IL-12 for 2 hrs.	NA	GSE40463	Stat1	NA	codex	24667	epi	NA
11085	331	2056	0.8228176959619953	0.024569477434679333	0.15261282660332542	GSM998272_Tbx21.bed	T-Cells	Antibody: T-bet (Lab produced (Szabo et al.; Nature 2000)). Cell type: Th1. Cell number: 100000000. Genotype: wild type	NA	GSE40623	Tbx21	NA	codex	11720	epi	NA
2330	197	1341	0.6023784901758015	0.05093071354705274	0.34669079627714583	Gata1_ERX002128_MEL.bed	Mouse ErythroLeukaemic	Gata1 non-induced ChIP	NA	ERA000161	Gata1	NA	codex	6108	epi	NA
2356	173	1219	0.6286019210245464	0.04615795090715048	0.3252401280683031	Gata1_ERX002130_MEL.bed	Mouse ErythroLeukaemic	Gata1 induced ChIP	NA	ERA000161	Gata1	NA	codex	6949	epi	NA
4817	207	1579	0.7295168862638195	0.03134938664243526	0.23913372709374528	Gata1_GSM777092_G1ME_MK-Prog.bed	Megakaryocyte Progenitors	ChIPs were performed 48 hours after transduction with HA-GATA1 retrovirus (antibody used HA)	NA	GSE31331	Gata1	NA	codex	6995	epi	NA
17077	1230	8181	0.6447070371488977	0.046436122017517366	0.308856840833585	Gata1_GSM912907_MEL.bed	Mouse ErythroLeukaemic	NULL	NA	GSE36030	Gata1	NA	codex	50414	epi	NA
1655	130	938	0.6077855306647081	0.0477414616232097	0.3444730077120823	Gata2_GSM777091_G1ME_MK-Prog.bed	Megakaryocyte Progenitors	NULL	NA	GSE31331	Gata2	NA	codex	4095	epi	NA
63982	1024	5019	0.9137022491967155	0.014623348803998572	0.07167440199928597	Gfi1_GSM786037_MLL-ENL-Preleukemia.bed	AML pre-leukaemic	Immortalized bone marrow progenitor cells WITH MLL-ENL	NA	GSE31657	Gfi1	NA	codex	26279	epi	NA
1499	150	949	0.5769822940723633	0.057736720554272515	0.3652809853733641	JunB_GSM1022318_UT_BMDM.bed	Macrophages	Untreated (day 7 of differentiation)	NA	GSE38377	Junb	NA	codex	4666	epi	NA
12885	890	6118	0.6477152767305082	0.04473935555220429	0.30754536771728747	JunB_GSM1022319_LPS_4h_BMDM.bed	Macrophages	LPS for 4 hrs (day 7 of differentiation)	NA	GSE38377	Junb	NA	codex	35055	epi	NA
636	47	287	0.6556701030927835	0.04845360824742268	0.2958762886597938	JunD_GSM912915_MEL.bed	Mouse ErythroLeukaemic	NULL	NA	GSE36030	Jund	NA	codex	2092	epi	NA
1556	218	1378	0.4936548223350254	0.06916243654822335	0.43718274111675126	Ldb1_ERX002132_MEL.bed	Mouse ErythroLeukaemic	Ldb1 non-induced ChIP	NA	ERA000161	Ldb1	NA	codex	5778	epi	NA
6679	419	2638	0.6860106820049302	0.04303615447822515	0.2709531635168447	Ldb1_ERX002134_MEL.bed	Mouse ErythroLeukaemic	Ldb1 induced ChIP	NA	ERA000161	Ldb1	NA	codex	11657	epi	NA
1944	183	1227	0.5796064400715564	0.05456171735241502	0.36583184257602863	MafK_GSM912899_MEL.bed	Mouse ErythroLeukaemic	NULL	NA	GSE36030	Mafk	NA	codex	7367	epi	NA
30940	485	2256	0.918618805854933	0.0143998099818889	0.06698138416317806	Max_GSM912919_MEL.bed	Mouse ErythroLeukaemic	NULL	NA	GSE36030	Max	NA	codex	15984	epi	NA
684	87	537	0.5229357798165137	0.06651376146788991	0.4105504587155963	Mtgr1_ERX002142_MEL.bed	Mouse ErythroLeukaemic	Mtgr1 non-induced ChIP (Streptavidin beads)	NA	ERA000161	Cbfa2t2	NA	codex	2143	epi	NA
44156	728	3365	0.9151692263052084	0.01508839561441688	0.06974237808037473	Mxi1_GSM912928_MEL.bed	Mouse ErythroLeukaemic	NULL	NA	GSE36030	Mxi1	NA	codex	26574	epi	NA
43472	431	1081	0.9663880490841188	0.009581184421127513	0.02403076649475369	NELFe_GSM912932_MEL.bed	Mouse ErythroLeukaemic	NULL	NA	GSE36030	Rdbp	NA	codex	13667	epi	NA
836	58	347	0.6736502820306205	0.046736502820306204	0.27961321514907334	PPARg_GSM686979_day2_Adipocytes.bed	Adipocytes	Cells were induced with DMEM containing FBS; dexamethasone; insulin and 3-isobutyl-1-methylxanthine for 2 days.	NA	GSE27826	Pparg	NA	codex	2868	epi	NA
2087	166	1013	0.6390079608083282	0.050826699326393145	0.3101653398652786	PPARg_GSM686980_day6_Adipocytes.bed	Adipocytes	Cells were differentiated in DMEM containing FBS; dexamethasone; insulin and 3-isobutyl-1-methyxanthine for 2 days. They were then transferred to DMEM containing FBS and insulin for a further 2 days. Cells were then maintained in DMEM with FBS.	NA	GSE27826	Pparg	NA	codex	5951	epi	NA
35419	1731	11416	0.7292962154593748	0.03564221883622287	0.23506156570440226	PU.1_GSM1022260_stat6ko_ctrl_UT_BMDM.bed	Macrophages	Untreated (day 7 of differentiation)	NA	GSE38377	Spi1	NA	codex	64066	epi	NA
32878	1529	10549	0.7313373075896432	0.03401103301005427	0.23465165940030253	PU.1_GSM1022261_stat6ko_ctrl_IL4_4h_BMDM.bed	Macrophages	Control IL-4 4 h (day 7 of differentiation)	NA	GSE38377	Spi1	NA	codex	58119	epi	NA
37067	1728	11652	0.7347711459551609	0.03425377128471465	0.2309750827601245	PU.1_GSM1022262_stat6ko_UT_BMDM.bed	Macrophages	Stat6 KO untreated (day 7 of differentiation)	NA	GSE38377	Spi1	NA	codex	63658	epi	NA
35909	1663	11398	0.7332856851133347	0.03395956708188687	0.23275474780477842	PU.1_GSM1022263_stat6ko_IL4_4h_BMDM.bed	Macrophages	Stat6 KO IL-4 4 h (day 7 of differentiation)	NA	GSE38377	Spi1	NA	codex	63579	epi	NA
32439	1399	9621	0.7464276674566833	0.03219126072850273	0.22138107181481395	PU.1_GSM1022280_stat1ko_ctrl_UT_BMDM.bed	Macrophages	Stat1 KO untreated (day 7 of differentiation)	NA	GSE38377	Spi1	NA	codex	51669	epi	NA
31732	1468	10098	0.7328744976673287	0.033904568340339045	0.2332209339923322	PU.1_GSM1022281_stat1ko_ctrl_IFNg_4h_BMDM.bed	Macrophages	Stat1 KO IFNg for 4 hrs (day 7 of differentiation)	NA	GSE38377	Spi1	NA	codex	54259	epi	NA
36714	1707	11825	0.7306850296541019	0.03397285356048243	0.23534211678541575	PU.1_GSM1022282_stat1ko_UT_BMDM.bed	Macrophages	Stat1 KO untreated (day 7 of differentiation)	NA	GSE38377	Spi1	NA	codex	64343	epi	NA
28718	1295	9075	0.7347011870650839	0.03313037249283668	0.2321684404420794	PU.1_GSM1022283_stat1ko_IFNg_4h_BMDM.bed	Macrophages	Stat1 KO IFNg for 4 hrs (day 7 of differentiation)	NA	GSE38377	Spi1	NA	codex	48287	epi	NA
29796	1375	9510	0.7324303729013545	0.03379956244930066	0.2337700646493449	PU.1_GSM1022310_tc_IFNg_UT_BMDM.bed	Macrophages	Untreated (day 7 of differentiation)	NA	GSE38377	Spi1	NA	codex	51774	epi	NA
40986	1902	13105	0.7319843551872556	0.03396853178075831	0.23404711303198614	PU.1_GSM1022311_tc_IFNg_30min_BMDM.bed	Macrophages	IFNg for 30min (day 7 of differentiation)	NA	GSE38377	Spi1	NA	codex	70375	epi	NA
33539	1471	10094	0.7435925860234126	0.0326135154310039	0.22379389854558354	PU.1_GSM1022312_tc_IFNg_1h_BMDM.bed	Macrophages	IFNg for 1h (day 7 of differentiation)	NA	GSE38377	Spi1	NA	codex	56234	epi	NA
33145	1439	9785	0.747030584417048	0.0324325542608578	0.22053686132209427	PU.1_GSM1022313_tc_IFNg_2h_BMDM.bed	Macrophages	IFNg for 2h (day 7 of differentiation)	NA	GSE38377	Spi1	NA	codex	54969	epi	NA
58479	3125	21366	0.704821019645655	0.03766421598168013	0.2575147643726648	PU.1_GSM940924_25_UT_BMDM.bed	Macrophages	Untreated (day 7 of differentiation)	NA	GSE38377	Spi1	NA	codex	114432	epi	NA
53042	2576	17754	0.722918824619746	0.035108760835195985	0.24197241454505805	PU.1_GSM940926_LPS_4h_BMDM.bed	Macrophages	LPS for 4h (day 7 of differentiation)	NA	GSE38377	Spi1	NA	codex	91013	epi	NA
54962	2731	18895	0.7176320050138403	0.03565832767535384	0.24670966731080587	PU.1_GSM940927_LPS_24h_BMDM.bed	Macrophages	LPS for 24h (day 7 of differentiation)	NA	GSE38377	Spi1	NA	codex	97774	epi	NA
48058	2677	18312	0.6960186539603459	0.038770692426897624	0.26521065361275653	PU.1_GSM940928_IFNg_4h_BMDM.bed	Macrophages	IFNg for 4h (day 7 of differentiation)	NA	GSE38377	Spi1	NA	codex	101069	epi	NA
48495	2662	18666	0.6945419131231829	0.03812497314638443	0.26733311373043267	PU.1_GSM940929__IL4_4h_BMDM.bed	Macrophages	IL-4 for 4h (day 7 of differentiation)	NA	GSE38377	Spi1	NA	codex	100380	epi	NA
50573	2795	19360	0.6953717962820372	0.03843086569134309	0.2661973380266197	PU.1_GSM940930_TNFa_4h_BMDM.bed	Macrophages	TNFa for 4h (day 7 of differentiation)	NA	GSE38377	Spi1	NA	codex	104224	epi	NA
51128	2764	19035	0.7010846462901258	0.03790091461324338	0.26101443909663086	PU.1_GSM940931_TGFb1_4h_BMDM.bed	Macrophages	TGFb1 for 4h (day 7 of differentiation)	NA	GSE38377	Spi1	NA	codex	102292	epi	NA
50670	2753	19092	0.6987519823484796	0.03796455905674688	0.2632834585947735	PU.1_GSM940932_IL1b_4h_BMDM.bed	Macrophages	IL-1b for 4h (day 7 of differentiation)	NA	GSE38377	Spi1	NA	codex	103473	epi	NA
50922	2782	19030	0.7001127395715896	0.03824896197101768	0.26163829845739267	PU.1_GSM940933_MALP2_BMDM.bed	Macrophages	MALP2 for 4h (day 7 of differentiation)	NA	GSE38377	Spi1	NA	codex	102614	epi	NA
53316	2776	19258	0.7075779694757797	0.03684140676841407	0.25558062375580626	PU.1_GSM940934_CpG_BMDM.bed	Macrophages	CpG for 4hrs (day 7 of differentiation)	NA	GSE38377	Spi1	NA	codex	104075	epi	NA
22355	884	6160	0.7604000136059049	0.030069049967685977	0.20953093642640905	PU1_GSM537983_Macrophages.bed	Macrophages	Thioglycollate-elicited peritoneal macrophages	NA	GSE21512	Spi1	NA	codex	29393	epi	NA
22702	538	3472	0.8498802036537886	0.020140760706798443	0.129979035639413	PU1_GSM537989_B-Cells.bed	B-Cells	Splenic B cells were isolated from 6- to 8-week-old C57Bl/6 mice by magnetic depletion of CD43- and CD11b-expressing cells.	NA	GSE21512	Spi1	NA	codex	19571	epi	NA
15695	613	3802	0.7804574838388861	0.030482347090999503	0.18906016907011436	Rad21_GSM912933_DMSO_MEL.bed	Mouse ErythroLeukaemic	5 d with 2% DMSO	NA	GSE36030	Rad21	NA	codex	30532	epi	NA
14090	624	3997	0.7530329752551975	0.03334936668270001	0.2136176580621025	Rad21_GSM912935_MEL.bed	Mouse ErythroLeukaemic	NULL	NA	GSE36030	Rad21	NA	codex	30942	epi	NA
13270	516	3066	0.7874436268692143	0.030619511037265606	0.18193686209352006	SMC3_GSM912923_MEL.bed	Mouse ErythroLeukaemic	NULL	NA	GSE36030	Smc3	NA	codex	25786	epi	NA
1299	165	1114	0.5038789759503491	0.06400310318076027	0.4321179208688906	Scl_ERX002136_MEL.bed	Mouse ErythroLeukaemic	Tal1 non-induced ChIP	NA	ERA000161	Tal1	NA	codex	4949	epi	NA
1712	199	1276	0.5371823031063696	0.0624411672419203	0.40037652965171006	Scl_ERX002138_MEL.bed	Mouse ErythroLeukaemic	Tal1 induced ChIP. Induced to differentiate with 2% DMSO for 4 d	NA	ERA000161	Tal1	NA	codex	5670	epi	NA
16232	413	2461	0.8495760494085628	0.02161624620538051	0.12880770438605674	Stat1_GSM1022315_tc_IFNg_30min_BMDM.bed	Macrophages	IFNg for 30min (day 7 of differentiation)	NA	GSE38377	Stat1	NA	codex	16398	epi	NA
13141	338	2027	0.847478395459822	0.021798013672126918	0.13072359086805108	Stat1_GSM1022316_tc_IFNg_1h_BMDM.bed	Macrophages	IFNg for 1h (day 7 of differentiation)	NA	GSE38377	Stat1	NA	codex	13717	epi	NA
21788	498	2870	0.8661154396565431	0.019796470027031325	0.1140880903164255	Stat1_GSM1022317_tc_IFNg_2h_BMDM.bed	Macrophages	IFNg for 2h (day 7 of differentiation)	NA	GSE38377	Stat1	NA	codex	21508	epi	NA
882	139	943	0.44908350305498984	0.07077393075356415	0.480142566191446	Stat5a_GSM686977_4h_Adipocytes.bed	Adipocytes	Cells were induced with DMEM containing FBS; dexamethasone; insulin and 3-isobutyl-1-methylxanthine for 4 hrs.	NA	GSE27826	Stat5a	NA	codex	7617	epi	NA
5715	399	2772	0.6431465226198515	0.04490209318028359	0.31195138419986496	Stat6_GSM1022301_tc_IL4_15min_BMDM.bed	Macrophages	IL-4 15 min (day 7 of differentiation)	NA	GSE38377	Stat6	NA	codex	15461	epi	NA
2842	290	2190	0.5340097707628711	0.05449079293498685	0.41149943630214203	Stat6_GSM1022302_tc_IL4_30min_BMDM.bed	Macrophages	IL-4 30 min (day 7 of differentiation)	NA	GSE38377	Stat6	NA	codex	11684	epi	NA
4674	358	2524	0.6185812599258868	0.04737956590788777	0.3340391741662255	Stat6_GSM1022303_tc_IL4_1h_BMDM.bed	Macrophages	IL-4 1h (day 7 of differentiation)	NA	GSE38377	Stat6	NA	codex	14551	epi	NA
4754	362	2489	0.6251150558842866	0.04760026298487837	0.327284681130835	Stat6_GSM1022304_tc_IL4_2h_BMDM.bed	Macrophages	IL-4 2h (day 7 of differentiation)	NA	GSE38377	Stat6	NA	codex	14659	epi	NA
4565	325	2358	0.6298289183222958	0.044839955849889625	0.3253311258278146	Stat6_GSM1022305_tc_IL4_4h_BMDM.bed	Macrophages	IL-4 4h (day 7 of differentiation)	NA	GSE38377	Stat6	NA	codex	14329	epi	NA
5222	204	1339	0.7719142645971915	0.03015521064301552	0.19793052475979306	c-Myb_GSM912903_MEL.bed	Mouse ErythroLeukaemic	NULL	NA	GSE36030	Myb	NA	codex	7338	epi	NA
23495	400	2113	0.903375884343279	0.015379883112888341	0.08124423254383267	c-Myc_GSM912934_MEL.bed	Mouse ErythroLeukaemic	NULL	NA	GSE36030	Myc	NA	codex	15695	epi	NA
5587	732	5026	0.4924636403702071	0.06452181577787572	0.44301454385191713	p300_GSM912893_MEL.bed	Mouse ErythroLeukaemic	NULL	NA	GSE36030	Ep300	NA	codex	30589	epi	NA
13794	923	6313	0.6559201141226819	0.04388968140751308	0.30019020446980504	p300_GSM912921_MEL.bed	Mouse ErythroLeukaemic	NULL	NA	GSE36030	Ep300	NA	codex	36308	epi	NA
1678	100	793	0.6526643329443796	0.038895371450797356	0.308440295604823	wgEncodeCaltechTfbsC2c12CebpbFCntrl50bE2p60hPcr1xPkRep1.narrowPeak	C2C12	ChIP C2C12 CEBPB	NA	NA	CEBPB	EqS_2.0pct_60hr	encodeTFBSmm10	7935	epi	NA
1824	127	1045	0.6088117489986649	0.04238985313751669	0.34879839786381844	wgEncodeCaltechTfbsC2c12CebpbFCntrl50bE2p60hPcr1xPkRep2.narrowPeak	C2C12	ChIP C2C12 CEBPB	NA	NA	CEBPB	EqS_2.0pct_60hr	encodeTFBSmm10	7338	epi	NA
3475	229	1540	0.6626620900076278	0.043668954996186116	0.2936689549961861	wgEncodeCaltechTfbsC2c12CebpbFCntrl50bPcr1xPkRep1.narrowPeak	C2C12	ChIP C2C12 CEBPB	NA	NA	CEBPB	None	encodeTFBSmm10	11434	epi	NA
24474	325	1206	0.9411267064026149	0.012497596616035379	0.04637569698134974	wgEncodeCaltechTfbsC2c12CtcfFCntrl32bPcr2xPkRep1.narrowPeak	C2C12	ChIP C2C12 CTCF	NA	NA	CTCF	None	encodeTFBSmm10	21116	epi	NA
18909	124	128	0.9868482855800845	0.006471478524085382	0.006680235895830071	wgEncodeCaltechTfbsC2c12E2f4FCntrl50bE2p60hPcr1xPkRep1.narrowPeak	C2C12	ChIP C2C12 E2F4	NA	NA	E2F4	EqS_2.0pct_60hr	encodeTFBSmm10	4546	epi	NA
1099	177	1086	0.4652836579170195	0.07493649449618967	0.45977984758679086	wgEncodeCaltechTfbsC2c12Fosl1sc605FCntrl36bPcr1xPkRep1.narrowPeak	C2C12	ChIP C2C12 FOSL1_(sc-605)	NA	NA	FOSL1_(sc-605)	None	encodeTFBSmm10	6507	epi	NA
3651	68	307	0.9068554396423248	0.01689021361152509	0.07625434674615003	wgEncodeCaltechTfbsC2c12MaxFCntrl50bE2p60hPcr1xPkRep1.narrowPeak	C2C12	ChIP C2C12 Max	NA	NA	Max	EqS_2.0pct_60hr	encodeTFBSmm10	2085	epi	NA
28901	445	1853	0.9263437930702907	0.014263277669156063	0.05939292926055322	wgEncodeCaltechTfbsC2c12MaxFCntrl50bPcr1xPkRep1.narrowPeak	C2C12	ChIP C2C12 Max	NA	NA	Max	None	encodeTFBSmm10	8930	epi	NA
19970	268	1212	0.931002331002331	0.012494172494172494	0.0565034965034965	wgEncodeCaltechTfbsC2c12NrsfFCntrl32bE2p60hPcr2xPkRep1.narrowPeak	C2C12	ChIP C2C12 NRSF	NA	NA	NRSF	EqS_2.0pct_60hr	encodeTFBSmm10	15125	epi	NA
94923	1187	4356	0.9448271056874963	0.011814942368562498	0.043357951943941236	wgEncodeCaltechTfbsC2c12Pol2FCntrl32bE2p60hPcr2xPkRep1.narrowPeak	C2C12	ChIP C2C12 Pol2	NA	NA	Pol2	EqS_2.0pct_60hr	encodeTFBSmm10	22980	epi	NA
84007	1808	11514	0.8631240431937038	0.01857616948699771	0.11829978731929847	wgEncodeCaltechTfbsC2c12Pol2s2FCntrl32bE2p60hPcr2xPkRep1.narrowPeak	C2C12	ChIP C2C12 Pol2(phosphoS2)	NA	NA	Pol2(phosphoS2)	EqS_2.0pct_60hr	encodeTFBSmm10	30876	epi	NA
44081	856	4608	0.8897164194166919	0.017277222726814007	0.0930063578564941	wgEncodeCaltechTfbsC2c12Sc12732FCntrl32bE2p24hPcr2xPkRep1.narrowPeak	C2C12	ChIP C2C12 Myogenin_(sc-12732)	NA	NA	Myogenin_(sc-12732)	EqS_2.0pct_24hr	encodeTFBSmm10	24358	epi	NA
62109	1524	8450	0.8616317300889252	0.02114229429962682	0.11722597561144792	wgEncodeCaltechTfbsC2c12Sc12732FCntrl32bE2p60hPcr2xPkRep1.narrowPeak	C2C12	ChIP C2C12 Myogenin_(sc-12732)	NA	NA	Myogenin_(sc-12732)	EqS_2.0pct_60hr	encodeTFBSmm10	32172	epi	NA
1749	227	1721	0.47308628617798215	0.06140113605626183	0.465512577765756	wgEncodeCaltechTfbsC2c12Sc12732FCntrl50bE2p7dPcr1xPkRep1.narrowPeak	C2C12	ChIP C2C12 Myogenin_(sc-12732)	NA	NA	Myogenin_(sc-12732)	EqS_2.0pct_7d	encodeTFBSmm10	6885	epi	NA
13207	719	4951	0.699634475817132	0.038088679345234945	0.2622768448376331	wgEncodeCaltechTfbsC2c12Sc32758FCntrl32bE2p24hPcr2xPkRep1.narrowPeak	C2C12	ChIP C2C12 MyoD_(sc-32758)	NA	NA	MyoD_(sc-32758)	EqS_2.0pct_24hr	encodeTFBSmm10	20159	epi	NA
33976	1355	8805	0.7698024288562625	0.030700561899583107	0.19949700924415442	wgEncodeCaltechTfbsC2c12Sc32758FCntrl32bE2p60hPcr2xPkRep1.narrowPeak	C2C12	ChIP C2C12 MyoD_(sc-32758)	NA	NA	MyoD_(sc-32758)	EqS_2.0pct_60hr	encodeTFBSmm10	29225	epi	NA
4770	491	3691	0.5328418230563002	0.05484807864164432	0.4123100983020554	wgEncodeCaltechTfbsC2c12Sc32758FCntrl32bPcr2xPkRep1.narrowPeak	C2C12	ChIP C2C12 MyoD_(sc-32758)	NA	NA	MyoD_(sc-32758)	None	encodeTFBSmm10	13040	epi	NA
604	93	664	0.443791329904482	0.0683321087435709	0.4878765613519471	wgEncodeCaltechTfbsC2c12Sc32758FCntrl50bE2p7dPcr1xPkRep1.narrowPeak	C2C12	ChIP C2C12 MyoD_(sc-32758)	NA	NA	MyoD_(sc-32758)	EqS_2.0pct_7d	encodeTFBSmm10	3247	epi	NA
9359	96	332	0.9562685194645959	0.009808930213548585	0.033922550321855524	wgEncodeCaltechTfbsC2c12SrfFCntrl32bE2p24hPcr2xPkRep1.narrowPeak	C2C12	ChIP C2C12 SRF	NA	NA	SRF	EqS_2.0pct_24hr	encodeTFBSmm10	2610	epi	NA
3599	429	2918	0.5181399366541894	0.0617621652749784	0.42009789807083214	wgEncodeCaltechTfbsC2c12Tcf12FCntrl50bE2p60hPcr1xPkRep1.narrowPeak	C2C12	ChIP C2C12 TCF12	NA	NA	TCF12	EqS_2.0pct_60hr	encodeTFBSmm10	16466	epi	NA
9281	336	1952	0.8022300976748207	0.029043132509292073	0.16872676981588727	wgEncodeCaltechTfbsC2c12Tcf3FCntrl32bE2p5dPcr2xPkRep1.narrowPeak	C2C12	ChIP C2C12 TCF3_(SC-349)	NA	NA	TCF3_(SC-349)	EqS_2.0pct_5d	encodeTFBSmm10	10172	epi	NA
6583	168	944	0.8554905782975959	0.02183235867446394	0.12267706302794022	wgEncodeCaltechTfbsC2c12Usf1FCntrl50bE2p60hPcr1xPkRep1.narrowPeak	C2C12	ChIP C2C12 USF-1	NA	NA	USF-1	EqS_2.0pct_60hr	encodeTFBSmm10	6741	epi	NA
8303	228	1403	0.8358163881618683	0.022951479766458626	0.14123213207167304	wgEncodeCaltechTfbsC2c12Usf1FCntrl50bPcr1xPkRep1.narrowPeak	C2C12	ChIP C2C12 USF-1	NA	NA	USF-1	None	encodeTFBSmm10	8579	epi	NA
24609	1231	8687	0.7127465461812494	0.03565325687143395	0.2516001969473166	wgEncodeLicrTfbsBmarrowCtcfMAdult8wksC57bl6StdPk.broadPeak	BoneMarrow	ChIP BoneMarrow CTCF	NA	NA	CTCF	NA	encodeTFBSmm10	15608	epi	NA
57577	578	1567	0.9640835872877667	0.009678175546699709	0.02623823716553364	wgEncodeLicrTfbsBmarrowPol2MAdult8wksC57bl6StdPk.broadPeak	BoneMarrow	ChIP BoneMarrow Pol2	NA	NA	Pol2	NA	encodeTFBSmm10	8634	epi	NA
43435	2291	17064	0.6917502787068004	0.03648670170409301	0.27176301958910654	wgEncodeLicrTfbsBmdmCtcfFAdult8wksC57bl6StdPk.broadPeak	BMDM	ChIP BMDM CTCF	NA	NA	CTCF	NA	encodeTFBSmm10	26081	epi	NA
89351	1829	10030	0.8828277838158285	0.018071336824424463	0.09910087935974705	wgEncodeLicrTfbsBmdmPol2FAdult8wksC57bl6StdPk.broadPeak	BMDM	ChIP BMDM Pol2	NA	NA	Pol2	NA	encodeTFBSmm10	21524	epi	NA
29796	1703	11903	0.68651214229758994	0.0392378231417907	0.2742500345606193	wgEncodeLicrTfbsCbellumCtcfMAdult8wksC57bl6StdPk.broadPeak	Cerebellum	ChIP Cerebellum CTCF	NA	NA	CTCF	NA	encodeTFBSmm10	23677	epi	NA
16799	533	3601	0.8025127788659056	0.025462188888358096	0.1720250322457364	wgEncodeLicrTfbsCbellumPol2MAdult8wksC57bl6StdPk.broadPeak	Cerebellum	ChIP Cerebellum Pol2	NA	NA	Pol2	NA	encodeTFBSmm10	7771	epi	NA
38302	2698	19060	0.6377289377289377	0.04492174492174492	0.3173493173493174	wgEncodeLicrTfbsCortexCtcfMAdult8wksC57bl6StdPk.broadPeak	Cortex	ChIP Cortex CTCF	NA	NA	CTCF	NA	encodeTFBSmm10	37075	epi	NA
63210	1255	7474	0.8786610878661087	0.017445335631576752	0.10389357650231446	wgEncodeLicrTfbsCortexPol2MAdult8wksC57bl6StdPk.broadPeak	Cortex	ChIP Cortex Pol2	NA	NA	Pol2	NA	encodeTFBSmm10	19441	epi	NA
33428	2613	19483	0.6020459621064764	0.04706073049492111	0.3508933073986024	wgEncodeLicrTfbsEsb4CtcfME0C57bl6StdPk.broadPeak	ES-Bruce4	ChIP ES-Bruce4 CTCF	NA	NA	CTCF	NA	encodeTFBSmm10	33874	epi	NA
38623	1869	12430	0.7298099089225653	0.035316125618835265	0.23487396545859945	wgEncodeLicrTfbsEsb4P300ME0C57bl6StdPk.broadPeak	ES-Bruce4	ChIP ES-Bruce4 p300	NA	NA	p300	NA	encodeTFBSmm10	23650	epi	NA
58543	632	1706	0.9615972142376111	0.010380907015324977	0.028021878747063945	wgEncodeLicrTfbsEsb4Pol2ME0C57bl6StdPk.broadPeak	ES-Bruce4	ChIP ES-Bruce4 Pol2	NA	NA	Pol2	NA	encodeTFBSmm10	9276	epi	NA
39100	2319	16666	0.6731514160282345	0.03992424894551089	0.28692433502625464	wgEncodeLicrTfbsHeartCtcfMAdult8wksC57bl6StdPk.broadPeak	Heart	ChIP Heart CTCF	NA	NA	CTCF	NA	encodeTFBSmm10	33168	epi	NA
81602	2983	19074	0.7872157748000655	0.028777047820256803	0.1840071773796776	wgEncodeLicrTfbsHeartP300MAdult8wksC57bl6StdPk.broadPeak	Heart	ChIP Heart p300	NA	NA	p300	NA	encodeTFBSmm10	39436	epi	NA
97189	2047	10901	0.8824373280550587	0.018585942961947394	0.09897672898299391	wgEncodeLicrTfbsHeartPol2MAdult8wksC57bl6StdPk.broadPeak	Heart	ChIP Heart Pol2	NA	NA	Pol2	NA	encodeTFBSmm10	29278	epi	NA
52666	3027	21334	0.6837342749944825	0.03929790852558194	0.2769678164799356	wgEncodeLicrTfbsKidneyCtcfMAdult8wksC57bl6StdPk.broadPeak	Kidney	ChIP Kidney CTCF	NA	NA	CTCF	NA	encodeTFBSmm10	41693	epi	NA
65874	859	3006	0.944579073402257	0.012317354708269404	0.043103571889473606	wgEncodeLicrTfbsKidneyPol2MAdult8wksC57bl6StdPk.broadPeak	Kidney	ChIP Kidney Pol2	NA	NA	Pol2	NA	encodeTFBSmm10	13191	epi	NA
58917	2504	16672	0.7544466213360993	0.0320643335510225	0.21348904511287822	wgEncodeLicrTfbsLimbCtcfUE14halfC57bl6StdPk.broadPeak	Limb	ChIP Limb CTCF	NA	NA	CTCF	NA	encodeTFBSmm10	31552	epi	NA
100237	938	2244	0.9692319593111517	0.009069900115065897	0.02169814057378238	wgEncodeLicrTfbsLimbPol2UE14halfC57bl6StdPk.broadPeak	Limb	ChIP Limb Pol2	NA	NA	Pol2	NA	encodeTFBSmm10	14420	epi	NA
41478	2149	15012	0.7073449410801685	0.03664796466515459	0.25600709425467694	wgEncodeLicrTfbsLiverCtcfMAdult8wksC57bl6StdPk.broadPeak	Liver	ChIP Liver CTCF	NA	NA	CTCF	NA	encodeTFBSmm10	30374	epi	NA
61534	640	1633	0.9643769492375445	0.010030247465011676	0.025592803297443855	wgEncodeLicrTfbsLiverPol2MAdult8wksC57bl6StdPk.broadPeak	Liver	ChIP Liver Pol2	NA	NA	Pol2	NA	encodeTFBSmm10	11032	epi	NA
29596	1824	12907	0.6676743294154804	0.041148735533647667	0.29117693505087194	wgEncodeLicrTfbsLungCtcfMAdult8wksC57bl6StdPk.broadPeak	Lung	ChIP Lung CTCF	NA	NA	CTCF	NA	encodeTFBSmm10	24578	epi	NA
86622	1270	5447	0.9280365120689101	0.013606316759339612	0.05835717117175029	wgEncodeLicrTfbsLungPol2MAdult8wksC57bl6StdPk.broadPeak	Lung	ChIP Lung Pol2	NA	NA	Pol2	NA	encodeTFBSmm10	18093	epi	NA
63899	3190	22960	0.7096025497229286	0.03542515741429666	0.25497229286277473	wgEncodeLicrTfbsMefCtcfMAdult8wksC57bl6StdPk.broadPeak	MEF	ChIP MEF CTCF	NA	NA	CTCF	NA	encodeTFBSmm10	41367	epi	NA
106140	1688	7909	0.9170792400010368	0.014584791380457417	0.06833596861850574	wgEncodeLicrTfbsMefPol2MAdult8wksC57bl6StdPk.broadPeak	MEF	ChIP MEF Pol2	NA	NA	Pol2	NA	encodeTFBSmm10	26286	epi	NA
82266	2973	20356	0.7790709787395237	0.02815474217529239	0.19277427908518396	wgEncodeLicrTfbsMelCtcfMImmortalC57bl6StdPk.broadPeak	MEL	ChIP MEL CTCF	NA	NA	CTCF	NA	encodeTFBSmm10	43897	epi	NA
101683	1307	5427	0.9378879695988637	0.012055304979846334	0.05005672542129002	wgEncodeLicrTfbsMelPol2MImmortalC57bl6StdPk.broadPeak	MEL	ChIP MEL Pol2	NA	NA	Pol2	NA	encodeTFBSmm10	16985	epi	NA
41138	1254	7870	0.8184712108551192	0.02494926584696192	0.1565795232979189	wgEncodeLicrTfbsOlfactCtcfMAdult8wksC57bl6StdPk.broadPeak	OlfactBulb	ChIP OlfactBulb CTCF	NA	NA	CTCF	NA	encodeTFBSmm10	14510	epi	NA
99432	1268	4657	0.9437626356103533	0.01203527055629906	0.04420209383334757	wgEncodeLicrTfbsOlfactPol2MAdult8wksC57bl6StdPk.broadPeak	OlfactBulb	ChIP OlfactBulb Pol2	NA	NA	Pol2	NA	encodeTFBSmm10	16591	epi	NA
62876	1350	7842	0.8724537936393406	0.018732308375423213	0.10881389798523616	wgEncodeLicrTfbsSmintCtcfMAdult8wksC57bl6StdPk.broadPeak	SmIntestine	ChIP SmIntestine CTCF	NA	NA	CTCF	NA	encodeTFBSmm10	17167	epi	NA
111615	1996	9814	0.904314360947944	0.01617176422928904	0.07951387482276687	wgEncodeLicrTfbsSmintPol2MAdult8wksC57bl6StdPk.broadPeak	SmIntestine	ChIP SmIntestine Pol2	NA	NA	Pol2	NA	encodeTFBSmm10	24599	epi	NA
50614	1816	11902	0.7867624199465274	0.028228564322576633	0.18500901573089598	wgEncodeLicrTfbsSpleenCtcfMAdult8wksC57bl6StdPk.broadPeak	Spleen	ChIP Spleen CTCF	NA	NA	CTCF	NA	encodeTFBSmm10	24215	epi	NA
36416	398	1132	0.9596795446160333	0.01048858904759395	0.02983186633637274	wgEncodeLicrTfbsSpleenPol2MAdult8wksC57bl6StdPk.broadPeak	Spleen	ChIP Spleen Pol2	NA	NA	Pol2	NA	encodeTFBSmm10	5560	epi	NA
55488	1977	13442	0.782546152001918	0.027881591380258648	0.18957225661782334	wgEncodeLicrTfbsTestisCtcfMAdult8wksC57bl6StdPk.broadPeak	Testis	ChIP Testis CTCF	NA	NA	CTCF	NA	encodeTFBSmm10	20964	epi	NA
110312	2466	14498	0.8667148559037053	0.019375216065872593	0.11390992803042208	wgEncodeLicrTfbsTestisPol2MAdult8wksC57bl6StdPk.broadPeak	Testis	ChIP Testis Pol2	NA	NA	Pol2	NA	encodeTFBSmm10	28020	epi	NA
117347	5636	41823	0.7120311153720131	0.03419778406125991	0.2537711005667269	wgEncodeLicrTfbsThymusCtcfMAdult8wksC57bl6StdPk.broadPeak	Thymus	ChIP Thymus CTCF	NA	NA	CTCF	NA	encodeTFBSmm10	53115	epi	NA
90228	1699	8977	0.8941964639657496	0.01683778641084595	0.08896574962340442	wgEncodeLicrTfbsThymusPol2MAdult8wksC57bl6StdPk.broadPeak	Thymus	ChIP Thymus Pol2	NA	NA	Pol2	NA	encodeTFBSmm10	18278	epi	NA
73439	3243	21593	0.7472805901806157	0.03299923683541084	0.21972017298397353	wgEncodeLicrTfbsWbrainCtcfUE14halfC57bl6StdPk.broadPeak	WholeBrain	ChIP WholeBrain CTCF	NA	NA	CTCF	NA	encodeTFBSmm10	42038	epi	NA
109850	936	1854	0.9752308238636364	0.008309659090909092	0.016459517045454546	wgEncodeLicrTfbsWbrainPol2UE14halfC57bl6StdPk.broadPeak	WholeBrain	ChIP WholeBrain Pol2	NA	NA	Pol2	NA	encodeTFBSmm10	16600	epi	NA
18097	1171	8244	0.6577856935155568	0.04256324512939808	0.29965106135504505	wgEncodePsuTfbsCh12CtcfFImmortal2a4bInputPk.broadPeak	CH12	ChIP CH12 CTCF	NA	NA	CTCF	NA	encodeTFBSmm10	28931	epi	NA
6581	366	2600	0.6893264899968576	0.03833665025662512	0.2723368597465172	wgEncodePsuTfbsErythroblGata1aBE14halfCd1InputPk.broadPeak	Erythrobl	ChIP Erythrobl GATA1_(SC-265)	NA	NA	GATA1_(SC-265)	NA	encodeTFBSmm10	7675	epi	NA
3268	401	3011	0.48922155688622754	0.060029940119760476	0.450748502994012	wgEncodePsuTfbsErythroblTal1BE14halfCd1InputPk.broadPeak	Erythrobl	ChIP Erythrobl TAL1_(SC-12984)	NA	NA	TAL1_(SC-12984)	NA	encodeTFBSmm10	6773	epi	NA
14251	563	3725	0.7687038135821781	0.030368412535735478	0.2009277738820864	wgEncodePsuTfbsG1eCtcfME0S129InputPk.broadPeak	G1E	ChIP G1E CTCF	NA	NA	CTCF	NA	encodeTFBSmm10	18856	epi	NA
747	87	623	0.5126973232669869	0.05971173644474949	0.42759094028826355	wgEncodePsuTfbsG1eGata2sc9008ME0S129InputPk.broadPeak	G1E	ChIP G1E GATA2_(SC-9008)	NA	NA	GATA2_(SC-9008)	NA	encodeTFBSmm10	4353	epi	NA
52806	3145	24345	0.6576417256152237	0.03916757995416957	0.30319069443060676	wgEncodePsuTfbsG1ePol24h8ME0S129InputPk.broadPeak	G1E	ChIP G1E Pol2-4H8	NA	NA	Pol2-4H8	NA	encodeTFBSmm10	28580	epi	NA
3789	427	3519	0.4898513251454428	0.05520361990950226	0.45494505494505494	wgEncodePsuTfbsG1eTal1ME0S129InputPk.broadPeak	G1E	ChIP G1E TAL1_(SC-12984)	NA	NA	TAL1_(SC-12984)	NA	encodeTFBSmm10	7999	epi	NA
6685	467	3375	0.6350337228080175	0.04436211646242994	0.32060416072955256	wgEncodePsuTfbsG1eer4Gata1aME0S129InputDiffd14hPkRep1.broadPeak	G1E-ER4	ChIP G1E-ER4 GATA1_(SC-265)	NA	NA	GATA1_(SC-265)	diffProtD_14hr	encodeTFBSmm10	13337	epi	NA
1934	126	917	0.6496472959355055	0.0423244877393349	0.30802821632515953	wgEncodePsuTfbsG1eer4Gata1aME0S129InputDiffd24hPkRep1.broadPeak	G1E-ER4	ChIP G1E-ER4 GATA1_(SC-265)	NA	NA	GATA1_(SC-265)	diffProtD_24hr	encodeTFBSmm10	4909	epi	NA
5207	278	1953	0.7000537778972842	0.03737563861253025	0.2625705834901855	wgEncodePsuTfbsG1eer4Gata1aME0S129InputDiffd30hPkRep1.broadPeak	G1E-ER4	ChIP G1E-ER4 GATA1_(SC-265)	NA	NA	GATA1_(SC-265)	diffProtD_30hr	encodeTFBSmm10	7650	epi	NA
9137	816	6109	0.5688581745735276	0.05080313784086664	0.3803386875856058	wgEncodePsuTfbsG1eer4Gata1aME0S129InputDiffd3hPkRep1.broadPeak	G1E-ER4	ChIP G1E-ER4 GATA1_(SC-265)	NA	NA	GATA1_(SC-265)	diffProtD_3hr	encodeTFBSmm10	22724	epi	NA
6322	591	4568	0.550648898179601	0.051476352234125944	0.39787474958627295	wgEncodePsuTfbsG1eer4Gata1aME0S129InputDiffd7hPkRep1.broadPeak	G1E-ER4	ChIP G1E-ER4 GATA1_(SC-265)	NA	NA	GATA1_(SC-265)	diffProtD_7hr	encodeTFBSmm10	15696	epi	NA
3408	363	2771	0.5209416080709264	0.05548761846530113	0.42357077346377253	wgEncodePsuTfbsG1eer4Gata1aME0S129InputPkRep1.broadPeak	G1E-ER4	ChIP G1E-ER4 GATA1_(SC-265)	NA	NA	GATA1_(SC-265)	None	encodeTFBSmm10	8849	epi	NA
30884	1589	11136	0.7082024352771217	0.036437432640051365	0.25536013208282693	wgEncodePsuTfbsG1eer4e2CtcfME0S129InputPk.broadPeak	G1E-ER4	ChIP G1E-ER4 CTCF	NA	NA	CTCF	diffProtD_24hr	encodeTFBSmm10	32933	epi	NA
9308	573	4118	0.6649046360454318	0.04093149510679334	0.29416386884777485	wgEncodePsuTfbsG1eer4e2Gata1aME0S129InputPk.broadPeak	G1E-ER4	ChIP G1E-ER4 GATA1_(SC-265)	NA	NA	GATA1_(SC-265)	diffProtD_24hr	encodeTFBSmm10	13119	epi	NA
2172	259	1958	0.49487354750512647	0.05901116427432217	0.44611528822055135	wgEncodePsuTfbsG1eer4e2Gata2sc9008ME0S129InputPk.broadPeak	G1E-ER4	ChIP G1E-ER4 GATA2_(SC-9008)	NA	NA	GATA2_(SC-9008)	diffProtD_24hr	encodeTFBSmm10	14061	epi	NA
14599	469	3069	0.8049291503556266	0.025858741798533386	0.16921210784583998	wgEncodePsuTfbsG1eer4e2Pol24h8ME0S129InputPk.broadPeak	G1E-ER4	ChIP G1E-ER4 Pol2-4H8	NA	NA	Pol2-4H8	diffProtD_24hr	encodeTFBSmm10	5644	epi	NA
2252	228	1720	0.5361904761904762	0.054285714285714284	0.4095238095238095	wgEncodePsuTfbsG1eer4e2Tal1ME0S129InputPk.broadPeak	G1E-ER4	ChIP G1E-ER4 TAL1_(SC-12984)	NA	NA	TAL1_(SC-12984)	diffProtD_24hr	encodeTFBSmm10	4912	epi	NA
10665	105	300	0.9634146341463414	0.009485094850948509	0.02710027100271003	wgEncodePsuTfbsMegakaryoFli1sc356BE14halfCd1InputPk.broadPeak	Megakaryo	ChIP Megakaryo FLI1_(sc-356)	NA	NA	FLI1_(sc-356)	NA	encodeTFBSmm10	3669	epi	NA
1680	124	838	0.6358819076457229	0.046934140802422405	0.31718395155185464	wgEncodePsuTfbsMegakaryoGata1aBE14halfCd1InputPk.broadPeak	Megakaryo	ChIP Megakaryo GATA1_(SC-265)	NA	NA	GATA1_(SC-265)	NA	encodeTFBSmm10	9230	epi	NA
1732	66	505	0.752062527138515	0.028658271819366043	0.21927920104211898	wgEncodePsuTfbsMegakaryoGata1aBE14halfCd1InputPkV2.broadPeak	Megakaryo	ChIP Megakaryo GATA1_(SC-265)	NA	NA	GATA1_(SC-265)	NA	encodeTFBSmm10	6070	epi	NA
1570	291	2063	0.4001019367991845	0.07415902140672782	0.5257390417940877	wgEncodePsuTfbsMegakaryoTal1BE14halfCd1InputPk.broadPeak	Megakaryo	ChIP Megakaryo TAL1_(SC-12984)	NA	NA	TAL1_(SC-12984)	NA	encodeTFBSmm10	11670	epi	NA
25474	1830	13743	0.6206056471849344	0.04458303895534387	0.3348113138597218	wgEncodePsuTfbsMelCtcfMImmortalC57bl6InputPk.broadPeak	MEL	ChIP MEL CTCF	NA	NA	CTCF	NA	encodeTFBSmm10	33832	epi	NA
27603	594	3610	0.8678278366397334	0.018675134404376396	0.11349702895589021	wgEncodePsuTfbsMelPol24h8UImmortalC57bl6InputPk.broadPeak	MEL	ChIP MEL Pol2-4H8	NA	NA	Pol2-4H8	NA	encodeTFBSmm10	22057	epi	NA
10009	1192	8839	0.49945109780439123	0.05948103792415169	0.4410678642714571	wgEncodePsuTfbsMelTal1UImmortalC57bl6InputPk.broadPeak	MEL	ChIP MEL TAL1_(SC-12984)	NA	NA	TAL1_(SC-12984)	NA	encodeTFBSmm10	18187	epi	NA
69199	2557	16876	0.7807451033486776	0.028849625417456448	0.19040527123386589	wgEncodeSydhTfbsCh12Bhlhe40nb100IggrabPk.narrowPeak	CH12	ChIP CH12 BHLHE40_(NB100-1800)	NA	NA	BHLHE40_(NB100-1800)	None	encodeTFBSmm10	50569	epi	NA
18745	549	3415	0.8254436566999868	0.024175437051389317	0.15038090624862388	wgEncodeSydhTfbsCh12Chd1nb10060411IggrabPk.narrowPeak	CH12	ChIP CH12 CHD1_(NB100-60411)	NA	NA	CHD1_(NB100-60411)	None	encodeTFBSmm10	4969	epi	NA
51793	1235	7406	0.8570175728894331	0.020435516431148028	0.12254691067941886	wgEncodeSydhTfbsCh12Chd2ab68301IggrabPk.narrowPeak	CH12	ChIP CH12 CHD2_(AB68301)	NA	NA	CHD2_(AB68301)	None	encodeTFBSmm10	25728	epi	NA
6379	616	4758	0.5427550412660598	0.052412150089338895	0.40483280864460136	wgEncodeSydhTfbsCh12CjunIggrabPk.narrowPeak	CH12	ChIP CH12 c-Jun	NA	NA	c-Jun	None	encodeTFBSmm10	16616	epi	NA
53065	1159	6640	0.8718618559411146	0.01904245531019979	0.1090956887486856	wgEncodeSydhTfbsCh12CmycIggrabPk.narrowPeak	CH12	ChIP CH12 c-Myc	NA	NA	c-Myc	None	encodeTFBSmm10	19352	epi	NA
33366	1029	6715	0.811627341279494	0.02503040622719533	0.16334225249331064	wgEncodeSydhTfbsCh12Corestsc30189IggrabPk.narrowPeak	CH12	ChIP CH12 COREST_(sc-30189)	NA	NA	COREST_(sc-30189)	None	encodeTFBSmm10	21827	epi	NA
39447	1803	12214	0.7378235822235523	0.03372362711357175	0.22845279066287597	wgEncodeSydhTfbsCh12CtcfbIggrabPk.narrowPeak	CH12	ChIP CH12 CTCF_(SC-15914)	NA	NA	CTCF_(SC-15914)	None	encodeTFBSmm10	79984	epi	NA
15532	127	280	0.9744651483781919	0.007967877533094924	0.01756697408871322	wgEncodeSydhTfbsCh12E2f4IggrabPk.narrowPeak	CH12	ChIP CH12 E2F4	NA	NA	E2F4	None	encodeTFBSmm10	2971	epi	NA
38096	2103	14932	0.6910086883967278	0.03814550797192142	0.2708458036313508	wgEncodeSydhTfbsCh12Ets1IggrabPk.narrowPeak	CH12	ChIP CH12 ETS1	NA	NA	ETS1	None	encodeTFBSmm10	41144	epi	NA
59222	702	2648	0.9464616761490763	0.011219075624880137	0.0423192482260436	wgEncodeSydhTfbsCh12Gcn5IggrabPk.narrowPeak	CH12	ChIP CH12 GCN5	NA	NA	GCN5	None	encodeTFBSmm10	13717	epi	NA
75363	782	2227	0.9616061858827132	0.009978053386413515	0.02841576073087327	wgEncodeSydhTfbsCh12Hcfc1nb10068209IggrabPk.narrowPeak	CH12	ChIP CH12 HCFC1_(NB100-68209)	NA	NA	HCFC1_(NB100-68209)	None	encodeTFBSmm10	12779	epi	NA
5771	588	4166	0.548313539192399	0.05586698337292161	0.3958194774346793	wgEncodeSydhTfbsCh12JundIggrabPk.narrowPeak	CH12	ChIP CH12 JunD	NA	NA	JunD	None	encodeTFBSmm10	14820	epi	NA
14459	1102	8336	0.6050550278277608	0.046114575051261666	0.3488303971209775	wgEncodeSydhTfbsCh12Mafkab50322IggrabPk.narrowPeak	CH12	ChIP CH12 MafK_(ab50322)	NA	NA	MafK_(ab50322)	None	encodeTFBSmm10	38911	epi	NA
87949	1655	9590	0.8866362884851906	0.01668447688368248	0.09667923463112688	wgEncodeSydhTfbsCh12MaxIggrabPk.narrowPeak	CH12	ChIP CH12 Max	NA	NA	Max	None	encodeTFBSmm10	31128	epi	NA
72126	1582	8629	0.875985280007773	0.019213719227078957	0.10480100076514812	wgEncodeSydhTfbsCh12Mazab85725IggrabPk.narrowPeak	CH12	ChIP CH12 MAZ_(ab85725)	NA	NA	MAZ_(ab85725)	None	encodeTFBSmm10	32431	epi	NA
105501	1714	8242	0.91376876239639	0.014845353681457165	0.07138588392215284	wgEncodeSydhTfbsCh12Mxi1af4185IggrabPk.narrowPeak	CH12	ChIP CH12 Mxi1_(AF4185)	NA	NA	Mxi1_(AF4185)	None	encodeTFBSmm10	22854	epi	NA
84298	1007	4072	0.9431732996184701	0.011266880741130268	0.04555981964039966	wgEncodeSydhTfbsCh12NelfeIggrabPk.narrowPeak	CH12	ChIP CH12 NELFe	NA	NA	NELFe	None	encodeTFBSmm10	18980	epi	NA
19449	166	304	0.9764044379737938	0.008333751694362167	0.015261810331843968	wgEncodeSydhTfbsCh12Nrf2IggrabPk.narrowPeak	CH12	ChIP CH12 Nrf2	NA	NA	Nrf2	None	encodeTFBSmm10	4047	epi	NA
16829	1898	14023	0.5138625954198474	0.05795419847328244	0.4281832061068702	wgEncodeSydhTfbsCh12P300sc584IggrabPk.narrowPeak	CH12	ChIP CH12 p300_(SC-584)	NA	NA	p300_(SC-584)	None	encodeTFBSmm10	37964	epi	NA
101142	2234	13714	0.8637970791698694	0.019079340678110856	0.11712358015201982	wgEncodeSydhTfbsCh12Pol2IggmusPk.narrowPeak	CH12	ChIP CH12 Pol2	NA	NA	Pol2	None	encodeTFBSmm10	28801	epi	NA
60423	3589	29133	0.6486982661441838	0.03853132213215953	0.31277041172365666	wgEncodeSydhTfbsCh12Pol2s2IggrabPk.narrowPeak	CH12	ChIP CH12 Pol2(phosphoS2)	NA	NA	Pol2(phosphoS2)	None	encodeTFBSmm10	39346	epi	NA
34853	1797	12498	0.709143810531456	0.03656303410108244	0.25429315536746155	wgEncodeSydhTfbsCh12Rad21IggrabPk.narrowPeak	CH12	ChIP CH12 Rad21	NA	NA	Rad21	None	encodeTFBSmm10	78218	epi	NA
105493	1815	9043	0.9066789284148825	0.015599350241940335	0.0777217213431771	wgEncodeSydhTfbsCh12Sin3anb6001263IggrabPk.narrowPeak	CH12	ChIP CH12 SIN3A_(NB600-1263)	NA	NA	SIN3A_(NB600-1263)	None	encodeTFBSmm10	22201	epi	NA
38638	1667	11168	0.750645969731704	0.032385911060167465	0.21696811920812853	wgEncodeSydhTfbsCh12Smc3ab9263IggrabPk.narrowPeak	CH12	ChIP CH12 SMC3_(ab9263)	NA	NA	SMC3_(ab9263)	None	encodeTFBSmm10	57340	epi	NA
55922	970	5010	0.9033956899615522	0.01566992988917967	0.0809343801492682	wgEncodeSydhTfbsCh12TbpIggmusPk.narrowPeak	CH12	ChIP CH12 TBP	NA	NA	TBP	None	encodeTFBSmm10	17490	epi	NA
50032	460	1068	0.9703646237393329	0.008921644685802949	0.020713731574864235	wgEncodeSydhTfbsCh12Ubfsc13125IggrabPk.narrowPeak	CH12	ChIP CH12 UBF_(sc-13125)	NA	NA	UBF_(sc-13125)	None	encodeTFBSmm10	7477	epi	NA
15274	476	3092	0.8106358136078973	0.025262710964865726	0.16410147542723702	wgEncodeSydhTfbsCh12Usf2IggmusPk.narrowPeak	CH12	ChIP CH12 USF2	NA	NA	USF2	None	encodeTFBSmm10	13419	epi	NA
9989	257	1222	0.8710324380885943	0.022410184862225322	0.10655737704918032	wgEncodeSydhTfbsCh12Zc3h11anb10074650IggrabPk.narrowPeak	CH12	ChIP CH12 ZC3H11A_(NB100-74650)	NA	NA	ZC3H11A_(NB100-74650)	None	encodeTFBSmm10	13956	epi	NA
5232	197	1311	0.7762611275964392	0.029228486646884273	0.19451038575667656	wgEncodeSydhTfbsCh12Zkscan1hpa006672IggrabPk.narrowPeak	CH12	ChIP CH12 ZKSCAN1_(HPA006672)	NA	NA	ZKSCAN1_(HPA006672)	None	encodeTFBSmm10	6131	epi	NA
15871	708	4948	0.7372601848840991	0.0328889301807033	0.22985088493519765	wgEncodeSydhTfbsCh12Znf384hpa004051IggrabPk.narrowPeak	CH12	ChIP CH12 ZNF384_(HPA004051)	NA	NA	ZNF384_(HPA004051)	None	encodeTFBSmm10	33717	epi	NA
52111	636	2701	0.9398174866541624	0.011470206319434425	0.04871230702640312	wgEncodeSydhTfbsCh12Znfmizdcp1ab65767IggrabPk.narrowPeak	CH12	ChIP CH12 ZNF-MIZD-CP1_(ab65767)	NA	NA	ZNF-MIZD-CP1_(ab65767)	None	encodeTFBSmm10	10204	epi	NA
68416	551	646	0.9828049358596814	0.0079151882550673	0.009279875885251318	wgEncodeSydhTfbsEse14Hcfc1nb10068209StdPk.narrowPeak	ES-E14	ChIP ES-E14 HCFC1_(NB100-68209)	NA	NA	HCFC1_(NB100-68209)	None	encodeTFBSmm10	9418	epi	NA
5971	449	3013	0.6329905650376338	0.04759885508321849	0.31941057987914767	wgEncodeSydhTfbsEse14MafkStdPk.narrowPeak	ES-E14	ChIP ES-E14 MafK_(ab50322)	NA	NA	MafK_(ab50322)	None	encodeTFBSmm10	14596	epi	NA
7448	192	1006	0.861438815637289	0.02220680083275503	0.11635438352995604	wgEncodeSydhTfbsEse14Zc3h11anb10074650StdPk.narrowPeak	ES-E14	ChIP ES-E14 ZC3H11A_(NB100-74650)	NA	NA	ZC3H11A_(NB100-74650)	None	encodeTFBSmm10	12330	epi	NA
10519	497	3070	0.746769842396706	0.03528325997444271	0.21794689762885133	wgEncodeSydhTfbsEse14Znf384hpa004051StdPk.narrowPeak	ES-E14	ChIP ES-E14 ZNF384_(HPA004051)	NA	NA	ZNF384_(HPA004051)	None	encodeTFBSmm10	23705	epi	NA
15016	500	2676	0.8254177660510115	0.027484608619173262	0.1470976253298153	wgEncodeSydhTfbsMelBhlhe40cIggrabPk.narrowPeak	MEL	ChIP MEL BHLHE40_(NB100-1800)	NA	NA	BHLHE40_(NB100-1800)	None	encodeTFBSmm10	11918	epi	NA
5632	102	385	0.9204118319986926	0.016669390423271778	0.06291877757803563	wgEncodeSydhTfbsMelChd1nb10060411IggrabPk.narrowPeak	MEL	ChIP MEL CHD1_(NB100-60411)	NA	NA	CHD1_(NB100-60411)	None	encodeTFBSmm10	643	epi	NA
10996	185	693	0.9260569311099882	0.015580259390264443	0.05836280949974735	wgEncodeSydhTfbsMelChd2ab68301IggrabPk.narrowPeak	MEL	ChIP MEL CHD2_(AB68301)	NA	NA	CHD2_(AB68301)	None	encodeTFBSmm10	3618	epi	NA
4732	199	1198	0.7720672214064285	0.03246859193995758	0.19546418665361395	wgEncodeSydhTfbsMelCmybh141IggrabPk.narrowPeak	MEL	ChIP MEL c-Myb_(SC-7874)	NA	NA	c-Myb_(SC-7874)	None	encodeTFBSmm10	4019	epi	NA
4732	199	1198	0.7720672214064285	0.03246859193995758	0.19546418665361395	wgEncodeSydhTfbsMelCmybsc7874IggrabPk.narrowPeak	MEL	ChIP MEL c-Myb_(SC-7874)	NA	NA	c-Myb_(SC-7874)	None	encodeTFBSmm10	4019	epi	NA
23646	445	1912	0.9093566126985347	0.017113409991154866	0.07352997731031034	wgEncodeSydhTfbsMelCmycIggrabPk.narrowPeak	MEL	ChIP MEL c-Myc	NA	NA	c-Myc	None	encodeTFBSmm10	6294	epi	NA
8158	605	4347	0.6222730739893211	0.046147978642257816	0.33157894736842103	wgEncodeSydhTfbsMelCorestsc30189IggrabPk.narrowPeak	MEL	ChIP MEL COREST_(sc-30189)	NA	NA	COREST_(sc-30189)	None	encodeTFBSmm10	16714	epi	NA
17987	533	2637	0.8501677931653826	0.025192607647587087	0.1246395991870303	wgEncodeSydhTfbsMelCtcfDmso20IggyalePk.narrowPeak	MEL	ChIP MEL CTCF_(SC-15914)	NA	NA	CTCF_(SC-15914)	DMSO_2.0pct	encodeTFBSmm10	35479	epi	NA
28708	1158	7933	0.7594909918251805	0.03063573110399746	0.20987327707082198	wgEncodeSydhTfbsMelCtcfbDm2p5dStdPk.narrowPeak	MEL	ChIP MEL CTCF_(SC-15914)	NA	NA	CTCF_(SC-15914)	DMSO_2.0pct	encodeTFBSmm10	58493	epi	NA
27947	1288	9102	0.7289824451574197	0.03359678639434489	0.2374207684482354	wgEncodeSydhTfbsMelCtcfbIggrabPk.narrowPeak	MEL	ChIP MEL CTCF_(SC-15914)	NA	NA	CTCF_(SC-15914)	None	encodeTFBSmm10	59324	epi	NA
17987	533	2637	0.8501677931653826	0.025192607647587087	0.1246395991870303	wgEncodeSydhTfbsMelCtcfsc15914Dm2p5dIggyalePk.narrowPeak	MEL	ChIP MEL CTCF_(SC-15914)	NA	NA	CTCF_(SC-15914)	DMSO_2.0pct	encodeTFBSmm10	35479	epi	NA
13692	718	4834	0.7114944917896487	0.03731033049262108	0.2511951777177302	wgEncodeSydhTfbsMelEts1IggrabPk.narrowPeak	MEL	ChIP MEL ETS1	NA	NA	ETS1	None	encodeTFBSmm10	14367	epi	NA
22206	749	4334	0.8137344717651801	0.02744695664919931	0.15881857158562057	wgEncodeSydhTfbsMelGata1Dm2p5dStdPk.narrowPeak	MEL	ChIP MEL GATA-1	NA	NA	GATA-1	DMSO_2.0pct	encodeTFBSmm10	23791	epi	NA
25209	1658	10981	0.6660589727330374	0.04380680617205665	0.29013422109490594	wgEncodeSydhTfbsMelGata1IggratPk.narrowPeak	MEL	ChIP MEL GATA-1	NA	NA	GATA-1	None	encodeTFBSmm10	60509	epi	NA
21339	264	699	0.95682001614205	0.011837503362927092	0.03134248049502287	wgEncodeSydhTfbsMelGcn5IggrabPk.narrowPeak	MEL	ChIP MEL GCN5	NA	NA	GCN5	None	encodeTFBSmm10	2052	epi	NA
61998	565	827	0.9780407004259347	0.008913077772519325	0.013046221801545984	wgEncodeSydhTfbsMelHcfc1nb10068209IggrabPk.narrowPeak	MEL	ChIP MEL HCFC1_(NB100-68209)	NA	NA	HCFC1_(NB100-68209)	None	encodeTFBSmm10	7593	epi	NA
573	30	263	0.6616628175519631	0.03464203233256351	0.30369515011547343	wgEncodeSydhTfbsMelJundIggrabPk.narrowPeak	MEL	ChIP MEL JunD	NA	NA	JunD	None	encodeTFBSmm10	1638	epi	NA
804	27	248	0.7451343836886005	0.025023169601482854	0.22984244670991658	wgEncodeSydhTfbsMelMafkDm2p5dStdPk.narrowPeak	MEL	ChIP MEL MafK_(ab50322)	NA	NA	MafK_(ab50322)	DMSO_2.0pct	encodeTFBSmm10	1191	epi	NA
3168	249	1733	0.6151456310679612	0.048349514563106794	0.336504854368932	wgEncodeSydhTfbsMelMafkab50322IggrabPk.narrowPeak	MEL	ChIP MEL MafK_(ab50322)	NA	NA	MafK_(ab50322)	None	encodeTFBSmm10	11369	epi	NA
38418	561	2253	0.9317520372526193	0.01360593713620489	0.05464202561117579	wgEncodeSydhTfbsMelMaxIggrabPk.narrowPeak	MEL	ChIP MEL Max	NA	NA	Max	None	encodeTFBSmm10	10077	epi	NA
23157	434	2400	0.8909622561655958	0.016698087799622948	0.09233965603478127	wgEncodeSydhTfbsMelMazab85725IggrabPk.narrowPeak	MEL	ChIP MEL MAZ_(ab85725)	NA	NA	MAZ_(ab85725)	None	encodeTFBSmm10	4625	epi	NA
74404	944	3378	0.9451007291110942	0.011990955973884105	0.04290831491502172	wgEncodeSydhTfbsMelMxi1af4185IggrabPk.narrowPeak	MEL	ChIP MEL Mxi1_(AF4185)	NA	NA	Mxi1_(AF4185)	None	encodeTFBSmm10	12348	epi	NA
71292	700	1684	0.9676421086921114	0.009501058689396819	0.022856832618491776	wgEncodeSydhTfbsMelNelfeIggrabPk.narrowPeak	MEL	ChIP MEL NELFe	NA	NA	NELFe	None	encodeTFBSmm10	9414	epi	NA
1444	92	622	0.6691380908248378	0.042632066728452274	0.2882298424467099	wgEncodeSydhTfbsMelNrf2IggrabPk.narrowPeak	MEL	ChIP MEL Nrf2	NA	NA	Nrf2	None	encodeTFBSmm10	820	epi	NA
6698	946	6693	0.46718281369882125	0.06598312059705656	0.4668340657041222	wgEncodeSydhTfbsMelP300IggrabPk.narrowPeak	MEL	ChIP MEL p300_(SC-584)	NA	NA	p300_(SC-584)	None	encodeTFBSmm10	21436	epi	NA
12793	1192	8341	0.5730090477470214	0.05339066559168682	0.37360028666129175	wgEncodeSydhTfbsMelP300IggrabPkV2.narrowPeak	MEL	ChIP MEL p300	NA	NA	p300	None	encodeTFBSmm10	25672	epi	NA
6698	946	6693	0.46718281369882125	0.06598312059705656	0.4668340657041222	wgEncodeSydhTfbsMelP300sc584IggrabPk.narrowPeak	MEL	ChIP MEL p300_(SC-584)	NA	NA	p300_(SC-584)	None	encodeTFBSmm10	21436	epi	NA
39514	598	2870	0.9193150621190266	0.013912800707272813	0.06677213717370062	wgEncodeSydhTfbsMelPol2Dm2p5dIggrabPk.narrowPeak	MEL	ChIP MEL Pol2	NA	NA	Pol2	DMSO_2.0pct	encodeTFBSmm10	5490	epi	NA
98516	2362	14591	0.8531813733556193	0.0204557067264807	0.12636291991790005	wgEncodeSydhTfbsMelPol2IggmusPk.narrowPeak	MEL	ChIP MEL Pol2	NA	NA	Pol2	None	encodeTFBSmm10	27842	epi	NA
28883	2033	17520	0.596312660004955	0.041972912709554874	0.36171442728549014	wgEncodeSydhTfbsMelPol2s2IggrabPk.narrowPeak	MEL	ChIP MEL Pol2(phosphoS2)	NA	NA	Pol2(phosphoS2)	None	encodeTFBSmm10	15159	epi	NA
17987	533	2637	0.8501677931653826	0.025192607647587087	0.1246395991870303	wgEncodeSydhTfbsMelRad21Dm2p5dIggrabPk.narrowPeak	MEL	ChIP MEL Rad21	NA	NA	Rad21	DMSO_2.0pct	encodeTFBSmm10	35479	epi	NA
17987	533	2637	0.8501677931653826	0.025192607647587087	0.1246395991870303	wgEncodeSydhTfbsMelRad21Dmso20IggrabPk.narrowPeak	MEL	ChIP MEL Rad21	NA	NA	Rad21	DMSO_2.0pct	encodeTFBSmm10	35479	epi	NA
18167	856	5665	0.7358635774465327	0.034672715489306546	0.22946370706416072	wgEncodeSydhTfbsMelRad21IggrabPk.narrowPeak	MEL	ChIP MEL Rad21	NA	NA	Rad21	None	encodeTFBSmm10	44406	epi	NA
79939	1129	4383	0.935495196077284	0.013212250295490982	0.05129255362722496	wgEncodeSydhTfbsMelSin3anb6001263IggrabPk.narrowPeak	MEL	ChIP MEL SIN3A_(NB600-1263)	NA	NA	SIN3A_(NB600-1263)	None	encodeTFBSmm10	13319	epi	NA
18510	860	5473	0.7450790967274484	0.034617397254759895	0.22030350601779172	wgEncodeSydhTfbsMelSmc3ab9263IggrabPk.narrowPeak	MEL	ChIP MEL SMC3_(ab9263)	NA	NA	SMC3_(ab9263)	None	encodeTFBSmm10	36150	epi	NA
73793	1379	6512	0.9033960139072523	0.016882131139513246	0.07972185495323442	wgEncodeSydhTfbsMelTbpIggmusPk.narrowPeak	MEL	ChIP MEL TBP	NA	NA	TBP	None	encodeTFBSmm10	25442	epi	NA
23927	250	684	0.9624311170105788	0.010055910864406098	0.027512972125015085	wgEncodeSydhTfbsMelUbfsc13125IggmusPk.narrowPeak	MEL	ChIP MEL UBF_(sc-13125)	NA	NA	UBF_(sc-13125)	None	encodeTFBSmm10	3439	epi	NA
2448	100	770	0.7377938517179023	0.030138637733574444	0.2320675105485232	wgEncodeSydhTfbsMelUsf2IggmusPk.narrowPeak	MEL	ChIP MEL USF2	NA	NA	USF2	None	encodeTFBSmm10	1430	epi	NA
9514	229	1452	0.8498436802143814	0.02045556051808843	0.12970075926753014	wgEncodeSydhTfbsMelUsf2IggrabPk.narrowPeak	MEL	ChIP MEL USF2	NA	NA	USF2	None	encodeTFBSmm10	15140	epi	NA
8804	432	2972	0.7211664482306684	0.035386631716906945	0.24344692005242463	wgEncodeSydhTfbsMelZc3h11anb10074650IggrabPk.narrowPeak	MEL	ChIP MEL ZC3H11A_(NB100-74650)	NA	NA	ZC3H11A_(NB100-74650)	None	encodeTFBSmm10	11184	epi	NA
888	55	426	0.6486486486486487	0.04017531044558072	0.3111760409057706	wgEncodeSydhTfbsMelZkscan1hpa006672IggrabPk.narrowPeak	MEL	ChIP MEL ZKSCAN1_(HPA006672)	NA	NA	ZKSCAN1_(HPA006672)	None	encodeTFBSmm10	1845	epi	NA
10998	501	3342	0.7410551849605822	0.03375783303011926	0.22518698200929857	wgEncodeSydhTfbsMelZnf384hpa004051IggrabPk.narrowPeak	MEL	ChIP MEL ZNF384_(HPA004051)	NA	NA	ZNF384_(HPA004051)	None	encodeTFBSmm10	19986	epi	NA
8927	178	911	0.8912739616613419	0.017771565495207666	0.09095447284345048	wgEncodeSydhTfbsMelZnfmizdcp1ab65767IggrabPk.narrowPeak	MEL	ChIP MEL ZNF-MIZD-CP1_(ab65767)	NA	NA	ZNF-MIZD-CP1_(ab65767)	None	encodeTFBSmm10	1854	epi	NA
30744	802	5619	0.8272299206242433	0.02157944302435087	0.1511906363514059	BG107_A3300007_Gata2.bed	Mast	Bone marrow cells were cultured in the presence of IL3 and SCF	NA	GSE42518	Gata2	NA	codex	42203	immune	NA
41149	1299	10313	0.7799131934572885	0.02462045829305737	0.1954663482496541	BG108_A3300008_PU1.bed	Mast	Bone marrow cells were cultured in the presence of IL3 and SCF	NA	GSE48086	Spi1	NA	codex	78095	immune	NA
41871	907	5036	0.8757058602083072	0.01896933952398879	0.10532480026770402	BG109_A3300009_Runx1.bed	Mast	Bone marrow cells were cultured in the presence of IL3 and SCF	NA	GSE48086	Runx1	NA	codex	50625	immune	NA
16422	261	1296	0.913398965459703	0.014516936425830134	0.07208409811446688	BG110_A3300010_Scl.bed	Mast	Bone marrow cells were cultured in the presence of IL3 and SCF	NA	GSE48086	Tal1	NA	codex	11717	immune	NA
33947	492	1353	0.948452168082253	0.013746088511399196	0.03780174340634779	BG122_A420009_Erg.bed	Mast	Bone marrow cells were cultured in the presence of IL3 and SCF	NA	GSE48086	Erg	NA	codex	24249	immune	NA
35620	590	2406	0.922415579034597	0.015278640977833022	0.06230577998756992	BG123_A420010_Fli1.bed	Mast	Bone marrow cells were cultured in the presence of IL3 and SCF	NA	GSE48086	Fli1	NA	codex	31868	immune	NA
38436	880	6138	0.8456021472257667	0.019360232322787874	0.1350376204514454	BG125_A420012_Lmo2.bed	Mast	Bone marrow cells were cultured in the presence of IL3 and SCF	NA	GSE48086	Lmo2	NA	codex	47464	immune	NA
25634	668	5200	0.8137261126277696	0.021205002856961464	0.16506888451526888	BG139_A610003_CTCF.bed	Mast	Bone marrow cells were cultured in the presence of IL3 and SCF	NA	GSE48086	Ctcf	NA	codex	54984	immune	NA
1150	42	350	0.7457846952010376	0.027237354085603113	0.22697795071335927	BG145_A730001_Mitf.bed	Mast	Bone marrow cells were cultured in the presence of IL3 and SCF	NA	GSE48086	Mitf	NA	codex	4432	immune	NA
839	31	274	0.7333916083916084	0.027097902097902096	0.2395104895104895	BG147_A730003_Gfi1.bed	Mast	Bone marrow cells were cultured in the presence of IL3 and SCF	NA	GSE42518	Gfi1	NA	codex	4225	immune	NA
1492	42	492	0.736426456071076	0.02073050345508391	0.2428430404738401	BG162_B460002_cFos.bed	Mast	Bone marrow cells were cultured in the presence of IL3 and SCF	NA	GSE48086	Fos	NA	codex	7079	immune	NA
7169	118	453	0.9262273901808785	0.01524547803617571	0.05852713178294574	BG26_PU1_HPC7.bed	Multipotent myeloid progenitor	N/A	NA	GSE22178	Spi1	NA	codex	10927	immune	NA
879	49	414	0.6549925484351714	0.03651266766020864	0.30849478390462	BG43_Lmo2_HPC7.bed	Multipotent myeloid progenitor	N/A	NA	GSE22178	Lmo2	NA	codex	5202	immune	NA
22205	607	4842	0.8029579807622768	0.02194980834598973	0.17509221089173357	BG83_5307_3_CTCF.bed	Multipotent myeloid progenitor	Multipotent myeloid progenitor cell line derived from ES cells retrovirally transduced with Lh2.	NA	GSE48086	Ctcf	NA	codex	43804	immune	NA
2659	66	432	0.8422553056699398	0.020905923344947737	0.13683877098511246	BG87_5307_8_E2A.bed	Multipotent myeloid progenitor	Multipotent myeloid progenitor cell line derived from ES cells retrovirally transduced with Lh2.	NA	GSE48086	Tcf3	NA	codex	5858	immune	NA
9019	117	263	0.9595701670390467	0.012448132780082987	0.027981700180870307	BG98_5684_8_Gfi1b.bed	Leukemogenic	E12 FL	NA	PMID 22158964	Gfi1b	NA	codex	5123	immune	NA
2755	205	1710	0.5899357601713062	0.043897216274089934	0.36616702355460384	CEBPa_GSM537984_Macrophages.bed	Macrophages	Thioglycollate-elicited peritoneal macrophages	NA	GSE21512	Cebpa	NA	codex	18518	immune	NA
4030	262	2231	0.6178138893147325	0.04016556799018856	0.342020542695079	CEBPb_GSM537985_Macrophages.bed	Macrophages	Thioglycollate-elicited peritoneal macrophages	NA	GSE21512	Cebpb	NA	codex	22679	immune	NA
2524	211	2388	0.4926800702713254	0.04118680460667577	0.46613312512199884	CEBPb_GSM686970_day0_Adipocytes.bed	Adipocytes	Day 0 (confluent)	NA	GSE27826	Cebpb	NA	codex	22195	immune	NA
1880	218	2382	0.41964285714285715	0.048660714285714286	0.5316964285714286	CEBPb_GSM686971_2h_Adipocytes.bed	Adipocytes	Cells were induced with DMEM containing FBS; dexamethasone; insulin and 3-isobutyl-1-methylxanthine for 2 hrs.	NA	GSE27826	Cebpb	NA	codex	22003	immune	NA
2967	337	3750	0.4206124184859654	0.047774312446838677	0.531613269067196	CEBPb_GSM686972_4h_Adipocytes.bed	Adipocytes	Cells were induced with DMEM containing FBS; dexamethasone; insulin and 3-isobutyl-1-methylxanthine for 4 hrs.	NA	GSE27826	Cebpb	NA	codex	34404	immune	NA
1374	164	1905	0.399070577984316	0.04763287830380482	0.5532965437118792	CEBPb_GSM686973_day2_Adipocytes.bed	Adipocytes	Cells were induced with DMEM containing FBS; dexamethasone; insulin and 3-isobutyl-1-methylxanthine for 2 days.	NA	GSE27826	Cebpb	NA	codex	20123	immune	NA
1601	170	1807	0.44745667970933484	0.047512576858580215	0.505030743432085	CEBPd_GSM686975_4h_Adipocytes.bed	Adipocytes	Cells were induced with DMEM containing FBS; dexamethasone; insulin and 3-isobutyl-1-methylxanthine for 4 hrs.	NA	GSE27826	Cebpd	NA	codex	21042	immune	NA
4919	80	388	0.9131241878596621	0.01485056617783553	0.07202524596250232	CHD2_GSM912929_MEL.bed	Mouse ErythroLeukaemic	NULL	NA	GSE36030	Chd2	NA	codex	5520	immune	NA
11235	292	2139	0.8221132738182351	0.021366895946143716	0.15651983023562124	CTCF_GSM1023416_Rag1-_DN_Thymo.bed	T-Cells	CD4-CD8- (DN) thymocytes were obtained from 3-wk-old Rag1-/- mice	NA	GSE41743	Ctcf	NA	codex	26103	immune	NA
15670	393	2971	0.8232636334979511	0.02064726279289692	0.15608910370915205	CTCF_GSM1023418_Rag1-_DP_Thymo.bed	T-Cells	CD4+ CD8+ (DP) thymocytes were obtained from Rag1 -/- with TCRbeta transgene 10 days after a single i.p. injection of anti-CD3 antibody.	NA	GSE41743	Ctcf	NA	codex	33137	immune	NA
16222	391	2849	0.8335217346624191	0.020090432637961154	0.14638783269961977	CTCF_GSM1023420_Rag1-_Pro_B.bed	B-Cells	Rag1 -/- pro-B cells	NA	GSE41743	Ctcf	NA	codex	33299	immune	NA
9735	290	2521	0.7759445241511239	0.023114937031723258	0.20094053881715288	CTCF_GSM535747_Pre-Adipocyte.bed	Pre-adipocyte	Cells were induced with DMEM containing FBS; dexamethasone; insulin and 3-isobutyl-1-methylxanthine for 2 days.	NA	GSE20752	Ctcf	NA	codex	28671	immune	NA
11068	429	4362	0.6979002459171448	0.027050885932278203	0.27504886815057694	CTCF_GSM912896_MEL.bed	Mouse ErythroLeukaemic	NULL	NA	GSE36030	Ctcf	NA	codex	43401	immune	NA
10891	409	3557	0.7330551255300531	0.02752911085683516	0.23941576361311168	ERX206185_87_Gata_1_Ter119_neg.bed	Erythroid	Fetal liver cells from day E12.5 C57/BL6 mouse embryos expanded for 3 days in serum free medium (Papadopoulos GL. 2013) Ter119-	NA	ERA195911	Gata1	NA	codex	31876	immune	NA
3986	140	1011	0.7759392641619622	0.027253260657971578	0.1968074751800662	ERX206186_89_Gata_1_Ter119_pos.bed	Erythroid	Fetal liver cells from day E12.5 C57/BL6 mouse embryos expanded for 3 days in serum free medium (Papadopoulos GL. 2013) Ter119+	NA	ERA195911	Gata1	NA	codex	9509	immune	NA
9687	121	137	0.9740573152337858	0.01216691804927099	0.013775766716943187	Elf1_GSM999184_Treg_T-Cells.bed	T-Cells	Foxp3+ CD4+ T cells were sorted from spleens and lymph nodes of ~8-wk-old mice.	NA	GSE40684	Elf1	NA	codex	6477	immune	NA
16814	216	356	0.9670999654894743	0.012423789255722996	0.020476245254802714	Elf1_GSM999185_TN_T-Cells.bed	T-Cells	Foxp3- CD4+ T cells were isolated from spleens and lymph nodes of ~8 wk old mice.	NA	GSE40684	Elf1	NA	codex	11483	immune	NA
12654	147	116	0.9796392351165131	0.01138035147480065	0.008980413408686227	Ets1_GSM999187_CD4_T-Cells.bed	T-Cells	Foxp3- CD4+ T cells were sorted from spleens and lymph nodes of ~8-wk-old mice.	NA	GSE40684	Ets1	NA	codex	8098	immune	NA
9244	116	147	0.9723361733459556	0.012201535710529085	0.015462290943515304	Foxp3_GSM999179_80_82_Treg_T-Cells.bed	T-Cells	Foxp3+ CD4+ T cells were sorted from spleens and lymph nodes of ~8-wk-old mice.	NA	GSE40684	Foxp3	NA	codex	7583	immune	NA
259	58	678	0.26030150753768844	0.05829145728643216	0.6814070351758794	GR_GSM686976_4h_Adipocytes.bed	Adipocytes	Cells were induced with DMEM containing FBS; dexamethasone; insulin and 3-isobutyl-1-methylxanthine for 4 hrs.	NA	GSE27826	Gcgr	NA	codex	6342	immune	NA
18055	240	855	0.9428198433420365	0.012532637075718016	0.04464751958224543	GSM1003593_Kdm2a.bed	Embryonic stem cells	N/A	NA	GSE41267	Kdm2a	NA	codex	9805	immune	NA
18420	211	649	0.9553941908713693	0.010943983402489626	0.03366182572614108	GSM1003594_Kdm2b.bed	Embryonic stem cells	N/A	NA	GSE41267	Kdm2b	NA	codex	10280	immune	NA
28597	395	1385	0.9414030351910986	0.013003259044671955	0.04559370576422952	GSM1003596_Rnf2.bed	Embryonic stem cells	ES cells expressing control shRNA	NA	GSE41267	Rnf2	NA	codex	15529	immune	NA
37234	506	1959	0.9379077558628681	0.012745912995289554	0.049346331141842364	GSM1003597_Kdm2b.bed	Embryonic stem cells	ES cells expressing control shRNA	NA	GSE41267	Kdm2b	NA	codex	19918	immune	NA
20173	291	1147	0.9334598121327102	0.013465364860487715	0.053074823006802094	GSM1003599_Rnf2.bed	Embryonic stem cells	ES cells expressing shRNA targeting Kdm2b	NA	GSE41267	Rnf2	NA	codex	12423	immune	NA
16220	184	479	0.960729728128887	0.010898536989871468	0.028371734881241485	GSM1003600_Kdm2b.bed	Embryonic stem cells	ES cells expressing shRNA targeting Kdm2b	NA	GSE41267	Kdm2b	NA	codex	7843	immune	NA
34880	817	5413	0.8484553636584773	0.01987351009486743	0.1316711262466553	GSM1004784_85_BatF_Th0.bed	T-Cells	CD4+CD25-CD62L+CD44lo/- naive CD4+ T cells were isolated from spleen and lymph nodes. Naive CD4+ T cells were cultured with anti-CD3epsilon and anti-CD28 for TCR stimulation. For Th0 conditions cultures were supplemented with anti-IL4 and anti-IFNgamma for 48 hours.	NA	GSE40918	Batf	NA	codex	59539	immune	NA
26619	789	6113	0.7940992213836102	0.0235374839652755	0.18236329465111423	GSM1004786_87_BatF_Th17.bed	T-Cells	CD4+CD25-CD62L+CD44lo/- naive CD4+ T cells were isolated from spleen and lymph nodes. Naive CD4+ T cells were cultured with anti-CD3epsilon and anti-CD28 for TCR stimulation. For Th17 conditions cultures were supplemented with anti-IL4; anti-IFNgamma; IL-6 and TGFbeta for 48 hrs.	NA	GSE40918	Batf	NA	codex	70560	immune	NA
13427	339	2214	0.8402377972465582	0.021214017521902377	0.13854818523153942	GSM1004789_91_BatF_Th0.bed	T-Cells	CD4+CD25-CD62L+CD44lo/- naive CD4+ T cells were isolated from spleen and lymph nodes. Naive CD4+ T cells were cultured with anti-CD3epsilon and anti-CD28 for TCR stimulation. For Th0 conditions cultures were supplemented with anti-IL4 and anti-IFNgamma for 48 hrs.	NA	GSE40918	Batf	NA	codex	29187	immune	NA
22546	380	1491	0.9233730597534505	0.015562927468566983	0.061064012777982554	GSM1004790_92_BatF_Th0.bed	T-Cells	IRF4 KO CD4+CD25-CD62L+CD44lo/- naive CD4+ T cells were isolated from spleen and lymph nodes. Naive CD4+ T cells were cultured with anti-CD3epsilon and anti-CD28 for TCR stimulation. For Th0 conditions cultures were supplemented with anti-IL4 and anti-IFNgamma for 48 hrs.	NA	GSE40918	Batf	NA	codex	25333	immune	NA
20573	503	3117	0.850369941718679	0.0207911379324598	0.12883892034886124	GSM1004793_BatF_Th17.bed	T-Cells	CD4+CD25-CD62L+CD44lo/- naive CD4+ T cells were isolated from spleen and lymph nodes. Naive CD4+ T cells were cultured with anti-CD3epsilon and anti-CD28 for TCR stimulation. For Th17 conditions cultures were supplemented with anti-IL4; anti-IFNgamma; IL-6 and TGFbeta for 16 hrs.	NA	GSE40918	Batf	NA	codex	48188	immune	NA
25242	669	4842	0.8207979709296654	0.021753975221929567	0.15744805384840505	GSM1004794_96_BatF_Th17.bed	T-Cells	CD4+CD25-CD62L+CD44lo/- naive CD4+ T cells were isolated from spleen and lymph nodes. Naive CD4+ T cells were cultured with anti-CD3epsilon and anti-CD28 for TCR stimulation. For Th17 conditions cultures were supplemented with anti-IL4; anti-IFNgamma; IL-6 and TGFbeta for 48 hrs.	NA	GSE40918	Batf	NA	codex	59581	immune	NA
29903	784	5059	0.8365411514575057	0.02193252391876014	0.14152632462373413	GSM1004795_97_BatF_Th17.bed	T-Cells	IRF4 KO CD4+CD25-CD62L+CD44lo/- naive CD4+ T cells were isolated from spleen and lymph nodes. Naive CD4+ T cells were cultured with anti-CD3epsilon and anti-CD28 for TCR stimulation. For Th17 conditions cultures were supplemented with anti-IL4; anti-IFNgamma; IL-6 and TGFbeta for 48 hrs.	NA	GSE40918	Batf	NA	codex	59359	immune	NA
27589	580	3460	0.8722691201112903	0.018337601568181098	0.10939327832052863	GSM1004799_800_cMaf_Th17.bed	T-Cells	CD4+CD25-CD62L+CD44lo/- naive CD4+ T cells were isolated from spleen and lymph nodes. Naive CD4+ T cells were cultured with anti-CD3epsilon and anti-CD28 for TCR stimulation. For Th17 conditions cultures were supplemented with anti-IL4; anti-IFNgamma; IL-6 and TGFbeta for 48 hrs.	NA	GSE40918	Maf	NA	codex	45158	immune	NA
24574	654	5649	0.7958674741717136	0.02118081419827056	0.18295171163001586	GSM1004802_03_Ctcf_Th0.bed	T-Cells	CD4+CD25-CD62L+CD44lo/- naive CD4+ T cells were isolated from spleen and lymph nodes. Naive CD4+ T cells were cultured with anti-CD3epsilon and anti-CD28 for TCR stimulation. For Th0 conditions cultures were supplemented with anti-IL4 and anti-IFNgamma for 48 hrs.	NA	GSE40918	Ctcf	NA	codex	55565	immune	NA
18176	293	1541	0.9083458270864567	0.014642678660669666	0.07701149425287357	GSM1004804_05_Ctcf_Th17.bed	T-Cells	CD4+CD25-CD62L+CD44lo/- naive CD4+ T cells were isolated from spleen and lymph nodes. Naive CD4+ T cells were cultured with anti-CD3epsilon and anti-CD28 for TCR stimulation. For Th17 conditions cultures were supplemented with anti-IL4; anti-IFNgamma; IL-6 and TGFbeta for 48 hrs.	NA	GSE40918	Ctcf	NA	codex	19865	immune	NA
18187	224	253	0.9744427775396485	0.012001714530647235	0.013555507929704244	GSM1004806_07_Etv6_Th17.bed	T-Cells	CD4+CD25-CD62L+CD44lo/- naive CD4+ T cells were isolated from spleen and lymph nodes. Naive CD4+ T cells were cultured with anti-CD3epsilon and anti-CD28 for TCR stimulation. For Th17 conditions cultures were supplemented with anti-IL4; anti-IFNgamma; IL-6 and TGFbeta for 48 hrs.	NA	GSE40918	Etv6	NA	codex	10114	immune	NA
4082	192	1895	0.6616955746474307	0.031123358729129517	0.3071810666234398	GSM1004808_Fosl2_Th0.bed	T-Cells	CD4+CD25-CD62L+CD44lo/- naive CD4+ T cells were isolated from spleen and lymph nodes. Naive CD4+ T cells were cultured with anti-CD3epsilon and anti-CD28 for TCR stimulation. For Th0 conditions cultures were supplemented with anti-IL4 and anti-IFNgamma for 48 hrs.	NA	GSE40918	Fosl2	NA	codex	18378	immune	NA
23312	782	6356	0.7655829228243022	0.025681444991789818	0.20873563218390806	GSM1004809_10_Fosl2_Th17.bed	T-Cells	CD4+CD25-CD62L+CD44lo/-naive CD4+ T cells were isolated from spleen and lymph nodes. Naive CD4+ T cells were cultured with anti-CD3epsilon and anti-CD28 for TCR stimulation. For Th17 conditions cultures were supplemented with anti-IL4; anti-IFNgamma; IL-6 and TGFbeta for 48 hrs.	NA	GSE40918	Fosl2	NA	codex	66297	immune	NA
22181	280	459	0.9677574171029668	0.012216404886561954	0.020026178010471206	GSM1004819_20_Hif1a_Th17.bed	T-Cells	CD4+CD25-CD62L+CD44lo/- naive CD4+ T cells were isolated from spleen and lymph nodes. Naive CD4+ T cells were cultured with anti-CD3epsilon and anti-CD28 for TCR stimulation. For Th17 conditions cultures were supplemented with anti-IL4; anti-IFNgamma; IL-6 and TGFbeta for 48 hrs.	NA	GSE40918	Hif1a	NA	codex	13955	immune	NA
19002	390	1931	0.8911504009754725	0.01829010927167847	0.09055948975284904	GSM1004821_Irf4_Th0.bed	T-Cells	CD4+CD25-CD62L+CD44lo/- naive CD4+ T cells were isolated from spleen and lymph nodes. Naive CD4+ T cells were cultured with anti-CD3epsilon and anti-CD28 for TCR stimulation. For Th0 conditions cultures were supplemented with anti-IL4 and anti-IFNgamma for 48 hrs.	NA	GSE40918	Irf4	NA	codex	32638	immune	NA
8900	133	391	0.9443972835314092	0.014112903225806451	0.04148981324278438	GSM1004822_Irf4_Th0.bed	T-Cells	Batf -/- CD4+CD25-CD62L+CD44lo/- naive CD4+ T cells were isolated from spleen and lymph nodes. Naive CD4+ T cells were cultured with anti-CD3epsilon and anti-CD28 for TCR stimulation. For Th0 conditions cultures were supplemented with anti-IL4 and anti-IFNgamma for 48 hrs.	NA	GSE40918	Irf4	NA	codex	11475	immune	NA
24305	397	1484	0.928167723210876	0.015160772932101123	0.05667150385702284	GSM1004823_24_Irf4_Th0.bed	T-Cells	CD4+CD25-CD62L+CD44lo/- naive CD4+ T cells were isolated from spleen and lymph nodes. Naive CD4+ T cells were culture with anti-CD3epsilon and anti-CD28 for TCR stimulation. For Th0 conditions cultures were supplemented with anti-IL4 and anti-IFNgammad for 48 hrs.	NA	GSE40918	Irf4	NA	codex	26201	immune	NA
31492	471	1621	0.9377084325869461	0.014024535493091949	0.048267031919961886	GSM1004825_Irf4_Th0.bed	T-Cells	CD4+CD25-CD62L+CD44lo/- naive CD4+ T cells were isolated from spleen and lymph nodes. Naive CD4+ T cells were cultured with anti-CD3epsilon and anti-CD28 for TCR stimulation. For Th0 conditions cultures were supplemented with anti-IL4 and anti-IFNgamma for 48 hrs.	NA	GSE40918	Irf4	NA	codex	30510	immune	NA
28376	396	1086	0.9503650612901064	0.013262777145153727	0.03637216156473977	GSM1004826_Irf4_Th0.bed	T-Cells	Batf KO CD4+CD25-CD62L+CD44lo/- naive CD4+ T cells were isolated from spleen and lymph nodes. Naive CD4+ T cells were cultured with anti-CD3epsilon and anti-CD28 for TCR stimulation. For Th0 conditions cultures were supplemented with anti-IL4 and anti-IFNgamma for 48 hrs.	NA	GSE40918	Irf4	NA	codex	25667	immune	NA
18471	333	1371	0.9155390334572491	0.016505576208178437	0.06795539033457249	GSM1004827_Irf4_Th17.bed	T-Cells	CD4+CD25-CD62L+CD44lo/- naive CD4+ T cells were isolated from spleen and lymph nodes. Naive CD4+ T cells were cultured with anti-CD3epsilon and anti-CD28 for TCR stimulation. For Th17 conditions cultures were supplemented with anti-IL4; anti-IFNgamma; IL-6 and TGFbeta for 16 hrs.	NA	GSE40918	Irf4	NA	codex	28507	immune	NA
22601	373	1307	0.9308100984308719	0.015361805526955232	0.05382809604217289	GSM1004828_Irf4_Th17.bed	T-Cells	CD4+CD25-CD62L+CD44lo/- naive CD4+ T cells were isolated from spleen and lymph nodes. Naive CD4+ T cells were cultured with anti-CD3epsilon and anti-CD28 for TCR stimulation. For Th17 conditions cultures were supplemented with anti-IL4; anti-IFNgamma; IL-6 and TGFbeta for 3 hrs.	NA	GSE40918	Irf4	NA	codex	28996	immune	NA
25037	589	3854	0.8492876526458616	0.01997964721845319	0.13073270013568522	GSM1004829_Irf4_Th17.bed	T-Cells	CD4+CD25-CD62L+CD44lo/- naive CD4+ T cells were isolated from spleen and lymph nodes. Naive CD4+ T cells were cultured with anti-CD3epsilon and anti-CD28 for TCR stimulation. For Th17 conditions cultures were supplemented with anti-IL4; anti-IFNgamma; IL-6 and TGFbeta for 48 hrs.	NA	GSE40918	Irf4	NA	codex	51064	immune	NA
29593	516	2043	0.920409305797462	0.016048768350335904	0.06354192585220204	GSM1004830_Irf4_Th17.bed	T-Cells	Batf -/- CD4+CD25-CD62L+CD44lo/- naive CD4+ T cells were isolated from spleen and lymph nodes. Naive CD4+ T cells were cultured with anti-CD3epsilon and anti-CD28 for TCR stimulation. For Th17 conditions cultures were supplemented with anti-IL4; anti-IFNgamma; IL-6 and TGFbeta for 48 hrs.	NA	GSE40918	Irf4	NA	codex	33617	immune	NA
17906	332	1799	0.8936467535060139	0.01656934670858911	0.08978389978539701	GSM1004831_Irf4_Th17.bed	T-Cells	CD4+CD25-CD62L+CD44lo/- naive CD4+ T cells were isolated from spleen and lymph nodes. Naive CD4+ T cells were cultured with anti-CD3epsilon and anti-CD28 for TCR stimulation. For Th17 conditions cultures were supplemented with anti-IL4; anti-IFNgamma; IL-6 and TGFbeta for 48 hrs.	NA	GSE40918	Irf4	NA	codex	26627	immune	NA
35119	853	5558	0.8456296653021912	0.020539369130748858	0.13383096556705995	GSM1004833_35_Irf4_Th17.bed	T-Cells	CD4+CD25-CD62L+CD44lo/- naive CD4+ T cells were isolated from spleen and lymph nodes. Naive CD4+ T cells were cultured with anti-CD3epsilon and anti-CD28 for TCR stimulation. For Th17 conditions cultures were supplemented with anti-IL4; anti-IFNgamma; IL-6 and TGFbeta for 48 hrs.	NA	GSE40918	Irf4	NA	codex	71008	immune	NA
32641	727	4538	0.8611037830422624	0.01917902179074553	0.11971719516699203	GSM1004834_36_Irf4_Th17.bed	T-Cells	RORg KO CD4+CD25-CD62L+CD44lo/- naive CD4+ T cells were isolated from spleen and lymph nodes. Naive CD4+ T cells were cultured with anti-CD3epsilon and anti-CD28 for TCR stimulation. For Th17 conditions cultures were supplemented with anti-IL4; anti-IFNgamma; IL-6 and TGFbeta for 48 hrs.	NA	GSE40918	Irf4	NA	codex	62383	immune	NA
25554	458	2202	0.9057205642588786	0.016233075777982563	0.07804635996313887	GSM1004837_Irf4_Th17.bed	T-Cells	CD4+CD25-CD62L+CD44lo/- naive CD4+ T cells were isolated from spleen and lymph nodes. Naive CD4+ T cells were cultured with anti-CD3epsilon and anti-CD28 for TCR stimulation. For Th17 conditions cultures were supplemented with anti-IL4; anti-IFNgamma; IL-6 and TGFbeta for 48 hrs.	NA	GSE40918	Irf4	NA	codex	36832	immune	NA
23272	373	1148	0.9386520388819425	0.015044569031581495	0.04630339208647602	GSM1004838_Irf4_Th17.bed	T-Cells	Batf KO CD4+CD25-CD62L+CD44lo/- naive CD4+ T cells were isolated from spleen and lymph nodes. Naive CD4+ T cells were cultured with anti-CD3epsilon and anti-CD28 for TCR stimulation. For Th17 conditions cultures were supplemented with anti-IL4; anti-IFNgamma; IL-6 and TGFbeta for 48 hrs.	NA	GSE40918	Irf4	NA	codex	24488	immune	NA
8225	153	995	0.8775205377147125	0.01632348234289982	0.10615597994238771	GSM1004840_Kdm6b_Th17.bed	T-Cells	CD4+CD25-CD62L+CD44lo/- naive CD4+ T cells were isolated from spleen and lymph nodes. Naive CD4+ T cells were cultured with anti-CD3epsilon and anti-CD28 for TCR stimulation. For Th17 conditions cultures were supplemented with anti-IL4; anti-IFNgamma; IL-6 and TGFbeta for 48 hrs.	NA	GSE40918	Kdm6b	NA	codex	11303	immune	NA
1453	46	317	0.8001101321585903	0.025330396475770924	0.17455947136563876	GSM1004841_42_p300_Th0.bed	T-Cells	CD4+CD25-CD62L+CD44lo/- naive CD4+ T cells were isolated from spleen and lymph nodes. Naive CD4+ T cells were cultured with anti-CD3epsilon and anti-CD28 for TCR stimulation. For Th0 conditions cultures were supplemented with anti-IL4 and anti-IFNgamma for 48 hrs.	NA	GSE40918	Ep300	NA	codex	5307	immune	NA
23631	359	1121	0.9410616861136554	0.014296523435944408	0.044641790450400225	GSM1004843_p300_Th17.bed	T-Cells	Stat3 +/+ CD4-Cre CD4+CD25-CD62L+CD44lo/- naive CD4+ T cells were isolated from spleen and lymph nodes. Naive CD4+ T cells were cultured with anti-CD3epsilon and anti-CD28 for TCR stimulation. For Th17 conditions cultures were supplemented with anti-IL4; anti-IFNgamma; IL-6 and TGFbeta for 48 hrs.	NA	GSE40918	Ep300	NA	codex	20790	immune	NA
14549	176	367	0.9640206732043467	0.011661807580174927	0.024317519215478398	GSM1004844_p300_Th17.bed	T-Cells	Stat3 fl/fl CD4+CD25-CD62L+CD44lo/- naive CD4+ T cells were isolated from spleen and lymph nodes. Naive CD4+ T cells were cultured with anti-CD3epsilon and anti-CD28 for TCR stimulation. For Th17 conditions cultures were supplemented with anti-IL4; anti-IFNgamma; IL-6 and TGFbeta for 48 hrs.	NA	GSE40918	Ep300	NA	codex	10642	immune	NA
22886	402	1791	0.9125563220224092	0.016029347262650026	0.07141433071494079	GSM1004845_p300_Th17.bed	T-Cells	CD4+CD25-CD62L+CD44lo/- naive CD4+ T cells were isolated from spleen and lymph nodes. Naive CD4+ T cells were cultured with anti-CD3epsilon and anti-CD28 for TCR stimulation. For Th17 conditions cultures were supplemented with anti-IL4; anti-IFNgamma; IL-6 and TGFbeta for 48 hrs.	NA	GSE40918	Ep300	NA	codex	27673	immune	NA
18705	271	853	0.9433153462100963	0.013666851581017702	0.04301780220888597	GSM1004846_p300_Th17.bed	T-Cells	Batf -/- CD4+CD25-CD62L+CD44lo/- naive CD4+ T cells were isolated from spleen and lymph nodes. Naive CD4+ T cells were cultured with anti-CD3epsilon and anti-CD28 for TCR stimulation. For Th17 conditions cultures were supplemented with anti-IL4; anti-IFNgamma; IL-6 and TGFbeta for 48 hrs.	NA	GSE40918	Ep300	NA	codex	16570	immune	NA
19857	282	941	0.9419829222011386	0.013377609108159393	0.04463946869070209	GSM1004847_p300_Th17.bed	T-Cells	CD4+CD25-CD62L+CD44lo/- naive CD4+ T cells were isolated from spleen and lymph nodes. Naive CD4+ T cells were cultured with anti-CD3epsilon and anti-CD28 for TCR stimulation. For Th17 conditions cultures were supplemented with anti-IL4; anti-IFNgamma; IL-6 and TGFbeta for 48 hrs.	NA	GSE40918	Ep300	NA	codex	18822	immune	NA
18609	263	819	0.9450510385455284	0.013356355695495405	0.041592605758976185	GSM1004848_p300_Th17.bed	T-Cells	IRF4 -/- CD4+CD25-CD62L+CD44lo/- naive CD4+ T cells were isolated from spleen and lymph nodes. Naive CD4+ T cells were cultured with anti-CD3epsilon and anti-CD28 for TCR stimulation. For Th17 conditions cultures were supplemented with anti-IL4; anti-IFNgamma; IL-6 and TGFbeta for 48 hrs.	NA	GSE40918	Ep300	NA	codex	14790	immune	NA
2021	98	791	0.6945017182130584	0.03367697594501718	0.2718213058419244	GSM1004849_50_p300_Th17.bed	T-Cells	CD4+CD25-CD62L+CD44lo/- naive CD4+ T cells were isolated from spleen and lymph nodes. Naive CD4+ T cells were cultured with anti-CD3epsilon and anti-CD28 for TCR stimulation. For Th17 conditions cultures were supplemented with anti-IL4; anti-IFNgamma; IL-6 and TGFbeta for 48 hrs.	NA	GSE40918	Ep300	NA	codex	9861	immune	NA
1212	48	341	0.7570268582136165	0.029981261711430358	0.21299188007495315	GSM1004851_p300_Th17.bed	T-Cells	CD4+CD25-CD62L+CD44lo/- naive CD4+ T cells were isolated from spleen and lymph nodes. Naive CD4+ T cells were cultured with anti-CD3epsilon and anti-CD28 for TCR stimulation. For Th17 conditions cultures were supplemented with anti-IL4; anti-IFNgamma; IL-6 and TGFbeta for 48 hrs.	NA	GSE40918	Ep300	NA	codex	5276	immune	NA
22198	390	1672	0.9150041220115417	0.016075845012366034	0.06892003297609234	GSM1004852_p300_Th17.bed	T-Cells	RORg KO CD4+CD25-CD62L+CD44lo/- naive CD4+ T cells were isolated from spleen and lymph nodes. Naive CD4+ T cells were cultured with anti-CD3epsilon and anti-CD28 for TCR stimulation. For Th17 conditions cultures were supplemented with anti-IL4; anti-IFNgamma; IL-6 and TGFbeta for 48 hrs.	NA	GSE40918	Ep300	NA	codex	27811	immune	NA
23265	379	1374	0.9299304500759453	0.015149092653289632	0.05492045727076505	GSM1004855_56_Rorc_Th17.bed	T-Cells	CD4+CD25-CD62L+CD44lo/- naive CD4+ T cells were isolated from spleen and lymph nodes. Naive CD4+ T cells were cultured with anti-CD3epsilon and anti-CD28 for TCR stimulation. For Th17 conditions cultures were supplemented with anti-IL4; anti-IFNgamma; IL-6 and TGFbeta for 48 hrs.	NA	GSE40918	Rorc	NA	codex	22496	immune	NA
2925	63	262	0.9	0.019384615384615386	0.08061538461538462	GSM1004859_Stat3_Th17.bed	T-Cells	CD4+CD25-CD62L+CD44lo/- naive CD4+ T cells were isolated from spleen and lymph nodes. Naive CD4+ T cells were cultured with anti-CD3epsilon and anti-CD28 for TCR stimulation. For Th17 conditions cultures were supplemented with anti-IL4; anti-IFNgamma; IL-6 and TGFbeta for 3 hrs.	NA	GSE40918	Stat3	NA	codex	6271	immune	NA
7101	143	769	0.8861849494571321	0.01784600024959441	0.09596905029327343	GSM1004860_61_Stat3_Th17.bed	T-Cells	CD4+CD25-CD62L+CD44lo/- naive CD4+ T cells were isolated from spleen and lymph nodes. Naive CD4+ T cells were cultured with anti-CD3epsilon and anti-CD28 for TCR stimulation. For Th17 conditions cultures were supplemented with anti-IL4; anti-IFNgamma; IL-6 and TGFbeta for 48 hrs.	NA	GSE40918	Stat3	NA	codex	11329	immune	NA
24815	392	1426	0.931738820260579	0.014718582210040175	0.05354259752938084	GSM1004863_65_Stat3_Th17.bed	T-Cells	CD4+CD25-CD62L+CD44lo/- naive CD4+ T cells were isolated from spleen and lymph nodes. Naive CD4+ T cells were cultured with anti-CD3epsilon and anti-CD28 for TCR stimulation. For Th17 conditions cultures were supplemented with anti-IL4; anti-IFNgamma; IL-6 and TGFbeta for 48 hrs.	NA	GSE40918	Stat3	NA	codex	25189	immune	NA
22763	397	1490	0.923448275862069	0.01610547667342799	0.06044624746450304	GSM1004864_66_Stat3_Th17.bed	T-Cells	RORg KO CD4+CD25-CD62L+CD44lo/- naive CD4+ T cells were isolated from spleen and lymph nodes. Naive CD4+ T cells were cultured with anti-CD3epsilon and anti-CD28 for TCR stimulation. For Th17 conditions cultures were supplemented with anti-IL4; anti-IFNgamma; IL-6 and TGFbeta for 48 hrs.	NA	GSE40918	Stat3	NA	codex	25934	immune	NA
6079	84	455	0.9185554548201874	0.012692656391659111	0.06875188878815353	GSM1014542_Ezh2.bed	Embryonic Stem Cell	N/A	NA	GSE41314	Ezh2	NA	codex	5409	immune	NA
32418	465	1900	0.9320070149210822	0.013368599603254464	0.0546243854756634	GSM1014546_Kdm2b.bed	Embryonic Stem Cell	N/A	NA	GSE41314	Kdm2b	NA	codex	17827	immune	NA
4743	62	374	0.9158138636802472	0.011971423054643753	0.0722147132651091	GSM1014548_Ring1b.bed	Embryonic Stem Cell	N/A	NA	GSE41314	Ring1b	NA	codex	4290	immune	NA
1213	35	269	0.7996044825313118	0.023071852340145024	0.17732366512854317	GSM1014575_Stat5b.bed	T-Cells	NaÃ¯ve CD4+ T cells (spleen) were cultured under Th9 conditions (anti-IFNg; IL-4; TGF-beta; anti-CD3; and anti-CD28) for two rounds.	NA	GSE41317	Stat5b	NA	codex	5096	immune	NA
14865	294	1641	0.8848214285714285	0.0175	0.09767857142857143	GSM1015512_Gata4.bed	Embryonic Stem Cell	Parental cell line: J1 derived from 129 background. Genotype/variation: wild type. Cell type: sorted Flk1+ mesoderm progenitor cells (ES-derived). Differentiation day: 4.5. Clone name: J1G4.2. Chip antibody (mixed): GATA4. Chip antibody info: Santa Cruz; sc-1237; lot K1611. Chip antibody info: Santa Cruz; sc-25310; lot J0611. Chip antibody info: BD pharmingen; L97-56; lot 17576	NA	GSE41361	Gata4	NA	codex	16084	immune	NA
2024	33	293	0.8612765957446809	0.014042553191489362	0.12468085106382978	GSM1015513_Gata4.bed	Embryonic Stem Cell	Parental cell line: J1 derived from 129 background. Genotype/variation: Dnmt3a-/-Dnmt3b-/-(DKO). Cell type: sorted Flk1+ mesoderm progenitor cells (ES-derived). Differentiation day: 4.5. Clone name: 16G4.3. Chip antibody (mixed): GATA4. Chip antibody info: Santa Cruz; sc-1237; lot K1611. Chip antibody info: Santa Cruz; sc-25310; lot J0611. Chip antibody info: BD pharmingen; L97-56; lot 17576	NA	GSE41361	Gata4	NA	codex	2879	immune	NA
15931	247	1254	0.9138939880679211	0.01416934373565856	0.07193666819642038	GSM1019771_Suz12.bed	Embryonic Stem Cells	N/A	NA	GSE41589	Suz12	NA	codex	10683	immune	NA
18694	394	2236	0.8766647908459951	0.018476833614706433	0.10485837553929844	GSM1020006_Smc3.bed	Fibroblast	Wapl+/fl MEFs; serum starved and 4-OHT added to delete floxed allele	NA	GSE41603	Smc3	NA	codex	32892	immune	NA
11595	326	2891	0.7828112341344855	0.02200918174453146	0.195179584120983	GSM1020007_Smc3.bed	Fibroblast	Wapl -/fl MEFs; serum starved and 4-OHT added to delete floxed allele	NA	GSE41603	Smc3	NA	codex	32822	immune	NA
7634	158	925	0.8757600091774693	0.018125501892853047	0.10611448892967765	GSM1020008_Smc3.bed	Fibroblast	Wapl+/fl MEFs; serum starved and 4-OHT added to delete floxed allele	NA	GSE41603	Smc3	NA	codex	15321	immune	NA
8725	147	1150	0.870584713630014	0.014667730991818	0.11474755537816803	GSM1020009_Smc3.bed	Fibroblast	Wapl -/fl MEFs; serum starved and 4-OHT added to delete floxed allele	NA	GSE41603	Smc3	NA	codex	14962	immune	NA
10658	228	1599	0.853664397276732	0.018261914297156588	0.12807368842611133	GSM1020012_Ctcf.bed	Fibroblast	Wapl+/fl MEFs; serum starved and 4-OHT added to delete floxed allele	NA	GSE41603	Ctcf	NA	codex	22802	immune	NA
12252	278	2087	0.8382020934528289	0.019018950537045904	0.1427789560101252	GSM1020013_Ctcf.bed	Fibroblast	Wapl -/fl MEFs; serum starved and 4-OHT added to delete floxed allele	NA	GSE41603	Ctcf	NA	codex	26608	immune	NA
13640	574	4830	0.7162360848561227	0.030140726738080235	0.2536231884057971	GSM1027476_Cebpb.bed	Osteoblast precursor	Cells were cultured in alpha MEM with heat-inactivated fetal bovine serum and penicillin-streptomycin.	NA	GSE41920	Cebpb	NA	codex	45237	immune	NA
22740	469	3041	0.8662857142857143	0.017866666666666666	0.11584761904761905	GSM1027478_Runx2.bed	Osteoblast precursor	Cells were cultured in alpha MEM with heat-inactivated fetal bovine serum and penicillin-streptomycin.	NA	GSE41920	Runx2	NA	codex	32109	immune	NA
16413	728	6175	0.703937210499228	0.03122319437296277	0.26483959512780925	GSM1027494_Cebpb.bed	Osteoblast	Cells were differentiated in complete media plus glycerol-2-phosphate and ascorbic acid for 15 days.	NA	GSE41920	Cebpb	NA	codex	59292	immune	NA
17980	988	9586	0.6296841073054563	0.0346011066750718	0.33571478601947186	GSM1031977_Sfpi1.bed	Myeloid progenitor cells	Tot2 cells were retrovirally transduced with MSCV-IRF8. 3 days after the transduction; the cells were harvested.	NA	GSE38824	Spi1	NA	codex	86377	immune	NA
11918	176	442	0.9507019783024888	0.014039566049776643	0.03525845564773453	GSM1038263_Med1.bed	B-Cells	NULL	NA	GSE44288	Med1	NA	codex	11171	immune	NA
26421	569	3213	0.8747806509287157	0.018839188160116545	0.10638016091116777	GSM1040573_4_Ikzf1.bed	B-Cells	Primary pre-B cells were established from fetal liver cells plated on irradiated S17 stromal cells and grown in the presence of IL-7.	NA	GSE38200	Ikzf1	NA	codex	42736	immune	NA
5763	83	358	0.9289168278529981	0.01337846550612508	0.05770470664087685	GSM1041372_Ring1B.bed	Embryonic Stem Cell	N/A	NA	GSE42466	Ring1B	NA	codex	3855	immune	NA
12946	185	861	0.925242995997713	0.013221841052029731	0.06153516295025729	GSM1041374_Suz12.bed	Embryonic Stem cell	N/A	NA	GSE42466	Suz12	NA	codex	7637	immune	NA
6140	132	959	0.8491218365371318	0.01825473655096114	0.13262342691190707	GSM1050288_Sox2.bed	neural progenitor cells	ES cells differentiated in vitro	NA	GSE35496	Sox2	NA	codex	8571	immune	Sox2
1153	48	546	0.659988551803091	0.027475672581568404	0.31253577561534057	GSM1050289_Sox2.bed	neural progenitor cells	ES cells differentiated in vitro	NA	GSE35496	Sox2	NA	codex	3734	immune	Sox2
1028	82	896	0.5124626121635095	0.040877367896311065	0.44666001994017945	GSM1050291_Sox2.bed	Embryonic stem cells	N/A	NA	GSE35496	Sox2	NA	codex	7439	immune	Sox2
353	30	308	0.5108538350217077	0.04341534008683068	0.44573082489146165	GSM1050304_Sox2.bed	Embryonic stem cells	ES cells differentiated in vitro for 2 days	NA	GSE35496	Sox2	NA	codex	2790	immune	Sox2
5879	69	318	0.9382381104372806	0.01101180976699649	0.05075007979572295	GSM1055553_Ldb1.bed	Mesoderm	Flk1+ BL-CFCs isolated from day 4 embryoid bodies (grown without LIF)	NA	GSE43044	Ldb1	NA	codex	3991	immune	NA
13997	291	1661	0.8776098814972726	0.01824565803498652	0.10414446046774092	GSM1058995_Kdm4b.bed	Embryonic Stem Cell	ES cells expressing Biotin-Kdm4b. Streptavidin antibody used.	NA	GSE43231	Kdm4b	NA	codex	12228	immune	NA
40599	735	4134	0.8929136975455265	0.016165215096331485	0.09092108735814199	GSM1058996_Kdm4c.bed	Embryonic Stem Cell	ES cells expressing Biotin-Kdm4c. Streptavidin antibody used.	NA	GSE43231	Kdm4c	NA	codex	27997	immune	NA
5654	79	239	0.9467515070328199	0.013228399196249163	0.04002009377093101	GSM1059004_Ezh2.bed	Embryonic Stem Cell	ES cells expressing control shRNA targeting GFP	NA	GSE43231	Ezh2	NA	codex	3087	immune	NA
10878	373	3065	0.7598491198658843	0.026054763900530874	0.2140961162335848	GSM1059011_Nanog.bed	Embryonic Stem Cell	ES cells expressing control shRNA targeting GFP	NA	GSE43231	Nanog	NA	codex	21796	immune	NA
13858	292	2034	0.856277805239743	0.018042511122095897	0.12567968363816115	GSM1059012_Pou5f1.bed	Embryonic Stem Cell	ES cells expressing control shRNA targeting GFP	NA	GSE43231	Pou5f1	NA	codex	17029	immune	NA
24981	298	480	0.9697969641678637	0.011568772079661477	0.018634263752474862	GSM1059013_Polr2a.bed	Embryonic Stem Cell	ES cells expressing control shRNA targeting GFP	NA	GSE43231	Polr2a	NA	codex	10908	immune	NA
1236	29	237	0.8229027962716379	0.019307589880159785	0.1577896138482024	GSM1059014_Polr2a.bed	Embryonic Stem Cell	ES cells expressing control shRNA targeting GFP	NA	GSE43231	Polr2a	NA	codex	2005	immune	NA
27833	394	1414	0.939003407442394	0.013292399041867683	0.04770419351573833	GSM1059015_Polr2a.bed	Embryonic Stem Cell	ES cells expressing control shRNA targeting GFP	NA	GSE43231	Polr2a	NA	codex	15660	immune	NA
26863	381	1568	0.9323545744828544	0.013223656809662641	0.05442176870748299	GSM1059016_Spt5.bed	Embryonic Stem Cell	ES cells expressing control shRNA targeting GFP	NA	GSE43231	Supt5h	NA	codex	15511	immune	NA
13112	257	1465	0.8839153296481057	0.017325064042065526	0.09875960630982877	GSM1059024_Pou5f1.bed	Embryonic Stem Cell	ES cells expressing shRNA targeting Kdm4b	NA	GSE43231	Pou5f1	NA	codex	13758	immune	NA
1487	49	327	0.7981749865807837	0.026301663982823402	0.17552334943639292	GSM1059025_Ctr9.bed	Embryonic Stem Cell	ES cells expressing shRNA targeting Kdm4c	NA	GSE43231	Ctr9	NA	codex	2507	immune	NA
18090	352	2083	0.8813641900121802	0.017149817295980512	0.10148599269183922	GSM1059031_Pou5f1.bed	Embryonic Stem Cell	ES cells expressing shRNA targeting Kdm4c	NA	GSE43231	Pou5f1	NA	codex	19234	immune	NA
9034	295	2205	0.7832495231489509	0.02557655626842379	0.19117392058262528	GSM1059032_Nanog.bed	Embryonic Stem Cell	ES cells expressing shRNA targeting Kdm4c	NA	GSE43231	Nanog	NA	codex	16413	immune	NA
31027	449	1685	0.935647296523024	0.013540001809354362	0.050812701667621606	GSM1059034_Polr2a.bed	Embryonic Stem Cell	ES cells expressing shRNA targeting Kdm4c	NA	GSE43231	Polr2a	NA	codex	17662	immune	NA
1241	44	398	0.7373737373737373	0.026143790849673203	0.23648247177658943	GSM1059035_Polr2a.bed	Embryonic Stem Cell	ES cells expressing shRNA targeting Kdm4c	NA	GSE43231	Polr2a	NA	codex	2567	immune	NA
28896	413	1631	0.9339366515837104	0.01334841628959276	0.05271493212669683	GSM1059036_Polr2a.bed	Embryonic Stem Cell	ES cells expressing shRNA targeting Kdm4c	NA	GSE43231	Polr2a	NA	codex	16805	immune	NA
27993	411	1709	0.929598512270448	0.013648590309832962	0.05675289741971906	GSM1059037_Spt5.bed	Embryonic Stem Cell	ES cells expressing shRNA targeting Kdm4c	NA	GSE43231	Supt5h	NA	codex	16722	immune	NA
524	60	504	0.48161764705882354	0.05514705882352941	0.4632352941176471	GSM1065517_bCatenin.bed	Embryonic Stem Cell	ES cell carrying knocked-in Biotin-3xFLAG tagged Ctnnb1 (Beta-Catenin) Cells treated for 16 hours with CHIR99021. Anti-FLAG antibody used.	NA	GSE43565	Ctnnb1	NA	codex	3891	immune	NA
602	63	486	0.5230234578627281	0.05473501303214596	0.42224152910512597	GSM1065518_bCatenin.bed	Embryonic Stem Cell	ES cell carrying knocked-in Biotin-3xFLAG tagged Ctnnb1 (Beta-Catenin) Cells treated for 16 hours with CHIR99021. Streptavidin antibody used.	NA	GSE43565	Ctnnb1	NA	codex	3890	immune	NA
3986	258	2575	0.5845431881507552	0.03783545974483062	0.3776213521044141	GSM1082340_Pou5f1.bed	Embryonic stem cells	V6.5 (C57BL/6-129) murine ES cells were grown under typical ES conditions on irradiated mouse embryonic fibroblasts (MEFs). For location analysis; cells were grown for two passages off of MEFs; on gelatinized tissue-culture plates.	NA	GSE44286	Pou5f1	NA	codex	18190	immune	NA
821	129	1416	0.34699915469146236	0.05452240067624683	0.5984784446322908	GSM1082341_Sox2.bed	Embryonic stem cells	V6.5 (C57BL/6-129) murine ES cells were grown under typical ES conditions on irradiated mouse embryonic fibroblasts (MEFs). For location analysis; cells were grown for two passages off of MEFs; on gelatinized tissue-culture plates.	NA	GSE44286	Sox2	NA	codex	9938	immune	Sox2
1260	205	2143	0.3492239467849224	0.056818181818181816	0.5939578713968958	GSM1082342_Nanog.bed	Embryonic stem cells	V6.5 (C57BL/6-129) murine ES cells were grown under typical ES conditions on irradiated mouse embryonic fibroblasts (MEFs). For location analysis; cells were grown for two passages off of MEFs; on gelatinized tissue-culture plates.	NA	GSE44286	Nanog	NA	codex	15072	immune	NA
18639	347	1933	0.8910081743869209	0.016587791003394043	0.09240403460968498	GSM1082346_Cdk8.bed	Embryonic stem cells	V6.5 (C57BL/6-129) murine ES cells were grown under typical ES conditions on irradiated mouse embryonic fibroblasts (MEFs). For location analysis; cells were grown for two passages off of MEFs; on gelatinized tissue-culture plates.	NA	GSE44286	Cdk8	NA	codex	16689	immune	NA
17233	364	2253	0.8681612090680101	0.018337531486146096	0.11350125944584383	GSM1082347_Cdk9.bed	Embryonic stem cells	V6.5 (C57BL/6-129) murine ES cells were grown under typical ES conditions on irradiated mouse embryonic fibroblasts (MEFs). For location analysis; cells were grown for two passages off of MEFs; on gelatinized tissue-culture plates.	NA	GSE44286	Cdk9	NA	codex	17029	immune	NA
14747	395	2929	0.8160588788666925	0.021858225886779922	0.16208289524652758	GSM1088169_Ctcf.bed	B-Cells	Chip antibody: CTCF. Chip antibody manufacturer: Millipore. Cell type: splenic B cells. Strain: C57BL/6. Cell surface markers: CD43-. Cell isolation: B cells were purified from the spleens of 6-week old mice using a magnetic bead based CD43- B cell Isolation Kit (Miltenyi).	NA	GSE44637	CTCF	NA	codex	29514	immune	NA
11762	281	2165	0.8278434684684685	0.01977759009009009	0.15237894144144143	GSM1088171_Ctcf.bed	Plasmablasts	Chip antibody: CTCF. Chip antibody manufacturer: Millipore. Cell type: splenic Plasmablasts.Strain: C57BL/6. Cell surface markers: CD138+. Cell isolation: Plasmablasts were induced by injecting 6-week old mice with 50 ug LPS retro-orbitally. 3 days post-injection spleens were harvested and plasmablasts purified by flow cytometry based on surface expression of CD138.	NA	GSE44637	CTCF	NA	codex	26716	immune	NA
7365	111	587	0.9134317251643309	0.01376658811856629	0.07280168671710281	GSM1090228_Tbx3.bed	Embryonic stem cells	N/A	NA	GSE44764	Tbx3	NA	codex	4415	immune	NA
4146	69	560	0.8682722513089005	0.014450261780104712	0.11727748691099477	GSM1090229_Tbx3.bed	Embryoid bodies	ES cells differentiated in vitro into embryoid bodies	NA	GSE44764	Tbx3	NA	codex	2761	immune	NA
34579	533	2465	0.920217154110227	0.01418420842536658	0.06559863746440642	GSM1090230_Nanog.bed	Embryonic stem cells	N/A	NA	GSE44764	Nanog	NA	codex	19438	immune	NA
15475	258	1625	0.8915197603410531	0.014863463532665053	0.09361677612628183	GSM1090231_Nanog.bed	Embryoid bodies	ES cells differentiated in vitro into embryoid bodies	NA	GSE44764	Nanog	NA	codex	11949	immune	NA
5965	94	208	0.951811073879049	0.014999202170097335	0.03318972395085368	GSM1103355_Runx1.bed	Megakaryocyte	FL cells were derived from E14.5 embryos and cultured in DMEM supplemented with FBS and TPO; and in the presence of 10% CO2. After 7 days in culture; mature MKs were isolated by two sequential 2%-4% BSA gradients.	NA	GSE45372	Runx1	NA	codex	5747	immune	NA
7910	126	318	0.946851807517357	0.015082595163993297	0.03806559731864975	GSM1132365_Erg.bed	Leukaemia	Spleens from two mice overexpressing Erg (TgErg 70960) with AML.	NA	GSE46554	Erg	NA	codex	5469	immune	NA
5995	92	213	0.9515873015873015	0.014603174603174604	0.03380952380952381	GSM1132367_Erg.bed	Leukaemia	Spleens from two mice overexpressing Erg (TgErg 655 Gata1s) with AML.	NA	GSE46554	Erg	NA	codex	3689	immune	NA
13186	169	365	0.9610787172011662	0.012317784256559767	0.026603498542274052	GSM1133644_Hnf1a.bed	T-Cells	Thymocytes were collected from a thymus of a 4 wk old mouse.	NA	GSE46662	Hnf1a	NA	codex	10780	immune	NA
4093	170	1586	0.6997777397845786	0.029064797401265174	0.27115746281415626	GSM1142809_10_Cebpa.bed	Hematopoietic Progenitor Cells	GMPs (Lin?Â Sca1?Â Kit+Â CD150?Â CD41?Â Fc?RII/III+)	NA	GSE47003	Cebpa	NA	codex	15177	immune	NA
1138	166	1771	0.3700813008130081	0.053983739837398376	0.5759349593495935	GSM1150325_Ptf1a.bed	Pancreas Cells	Pancreas dissected from E17.5 embryo	NA	GSE47459	Ptf1a	NA	codex	10951	immune	NA
652	29	251	0.6995708154506438	0.03111587982832618	0.26931330472103004	GSM1150327_Rbpj.bed	Neural Tube Cells	Neural turbe dissected from E12.5 embryo	NA	GSE47459	Rbpj	NA	codex	2086	immune	NA
5186	260	2172	0.6807561039642951	0.034129692832764506	0.2851142032029404	GSM1150329_Rbpjl.bed	Pancreas Cells	Pancreas dissected from E17.5 embryo	NA	GSE47459	Rbpjl	NA	codex	13773	immune	NA
32166	646	3375	0.8888827479481581	0.01785171470417553	0.0932655373476663	GSM1150333_Foxa2.bed	Pancreas Cells	Pancreas dissected from E17.5 embryo	NA	GSE47459	Foxa2	NA	codex	28656	immune	NA
19536	443	3298	0.8392834128109292	0.019031662155776088	0.14168492503329466	GSM1151145_Ctcf.bed	Erythroid	Mouse primary erythroid cells were sorted from the spleens of acetylphenylhydrazine-treated mice based on the expression of Ter119	NA	GSE47492	Ctcf	NA	codex	35454	immune	NA
752	31	341	0.6690391459074733	0.027580071174377226	0.30338078291814946	GSM1151146_Gata1.bed	Erythroid	Mouse primary erythroid cells were sorted from the spleens of acetylphenylhydrazine-treated mice based on the expression of Ter119	NA	GSE47492	Gata1	NA	codex	3244	immune	NA
3443	55	385	0.886685552407932	0.014164305949008499	0.09915014164305949	GSM1151147_Nfe2.bed	Erythroid	Mouse primary erythroid cells were sorted from the spleens of acetylphenylhydrazine-treated mice based on the expression of Ter119	NA	GSE47492	Nfe2	NA	codex	3565	immune	NA
444	35	285	0.581151832460733	0.04581151832460733	0.3730366492146597	GSM1151623_Maf.bed	T-Cells	Cell type: Activated CD4+ T cells skewed towards a Th17 subset. Strain: C57BL/6. Genotype: miR-155WT. Chip antibody: c-Maf (Santa Cruz; M-153). Chip antibody manufacturer: Santa Cruz. Chip antibody catalog #: M-153	NA	GSE47528	Maf	NA	codex	4181	immune	NA
4314	73	494	0.8838352796558082	0.014955951649252203	0.10120876869493955	GSM1169006_Jarid2.bed	Embryonic stem cell	N/A	NA	GSE48122	Jarid2	NA	codex	5095	immune	NA
5538	86	699	0.875850071168749	0.013601138699984184	0.1105487901312668	GSM1169007_Jarid2.bed	Embryonic stem cell	N/A	NA	GSE48122	Jarid2	NA	codex	7045	immune	NA
880	71	508	0.6031528444139822	0.04866346812885538	0.34818368745716244	GSM1169010_Rest.bed	Embryonic stem cell	N/A	NA	GSE48122	Rest	NA	codex	3581	immune	NA
11605	185	995	0.9077043410246383	0.014470082127493155	0.0778255768478686	GSM1169014_Rnf2.bed	Embryonic stem cell	N/A	NA	GSE48122	Rnf2	NA	codex	8387	immune	NA
8790	136	722	0.9110696517412935	0.014096185737976783	0.07483416252072969	GSM1169017_Rnf2.bed	Embryonic stem cell	N/A	NA	GSE48122	Rnf2	NA	codex	6642	immune	NA
9003	134	706	0.9146601645839683	0.013613735649700295	0.0717260997663314	GSM1169018_Suz12.bed	Embryonic stem cell	N/A	NA	GSE48122	Suz12	NA	codex	6958	immune	NA
10139	156	876	0.9076179393071345	0.013964730104735475	0.07841733058812998	GSM1169019_Suz12.bed	Embryonic stem cell	N/A	NA	GSE48122	Suz12	NA	codex	8009	immune	NA
6674	93	242	0.9522043087458981	0.013268654586959623	0.03452703666714225	GSM1181851_Runx3.bed	T-Cells	Splenic CD4+ dendritic cells collected from approximately 15 mice. DC were freshly sorted; fixed and frozen -80C (Runx3poly clonal home made).	NA	GSE48591	Runx3	NA	codex	6274	immune	NA
7961	121	313	0.948302561048243	0.014413341274568196	0.0372840976771888	GSM1181852_Runx3.bed	T-Cells	Splenic CD4+ dendritic cells collected from approximately 15 mice. DC were freshly sorted; fixed and frozen -80C (Runx3poly clonal home made).	NA	GSE48591	Runx3	NA	codex	7910	immune	NA
4262	105	582	0.8611840775914326	0.021216407355021217	0.11759951505354617	GSM1183968_Spi1.bed	Macrophages	Thioglycollate-elicited peritoneal macrophages - no treatment	NA	GSE48759	Spi1	NA	codex	7578	immune	NA
13964	376	2355	0.8364180892482779	0.022521713087750823	0.14106019766397124	GSM1183969_Spi1.bed	Macrophages	Thioglycollate-elicited peritoneal macrophages treated with Kdo2 Lipid A for 1hr	NA	GSE48759	Spi1	NA	codex	29180	immune	NA
9129	270	1891	0.80859167404783	0.023914968999114262	0.1674933569530558	GSM1183972_Spi1.bed	Macrophages	Thioglycollate-elicited peritoneal macrophages treated with Kdo2 Lipid A for 24hrs	NA	GSE48759	Spi1	NA	codex	21558	immune	NA
12154	319	2068	0.8358434770648511	0.021937968502854	0.1422185544322949	GSM1183978_Rela.bed	Macrophages	Thioglycollate-elicited peritoneal macrophages treated with Kdo2 Lipid A for 1hr - group-2	NA	GSE48759	Rela	NA	codex	24035	immune	NA
5828	144	1153	0.8179649122807018	0.020210526315789474	0.16182456140350876	GSM1184045_Nanog.bed	Embryonic Stem Cell	ES cells expressing shRNA targeting Kdm4b	NA	GSE43231	Nanog	NA	codex	8463	immune	NA
25811	328	1073	0.9485153608702043	0.012053505806261943	0.039431133323533735	GSM1199182_Ezh2.bed	Embryonic Stem Cell	Cells were lysed in ChIP buffer (50 mM Tris-HCl pH 7.9; 150 mM NaCl; 1% Triron X-100; 0.5% NP-40; 5 mM EDTA pH 8.0; 1 mM PMSF and protease inhibitor) and chromatin was sonicated to ~200 bp with a Diagenode Bioruptor Libraries were prepared according to manufacturerÃƒÂ¢Ã¢â€šÂ¬Ã¢â€žÂ¢s instructions (Illumina). Immunoprecipitated DNA was first end-repaired using End-It Repair Kit (Epicenter); tailed…	NA	GSE49435	Ezh2	NA	codex	12467	immune	NA
10647	146	611	0.9336197825324447	0.012802525429673799	0.053577692037881444	GSM1199188_Suz12.bed	Embryonic Stem Cell	Cells were lysed in ChIP buffer (50 mM Tris-HCl pH 7.9; 150 mM NaCl; 1% Triron X-100; 0.5% NP-40; 5 mM EDTA pH 8.0; 1 mM PMSF and protease inhibitor) and chromatin was sonicated to ~200 bp with a Diagenode Bioruptor Libraries were prepared according to manufacturerÃƒÂ¢Ã¢â€šÂ¬Ã¢â€žÂ¢s instructions (Illumina). Immunoprecipitated DNA was first end-repaired using End-It Repair Kit (Epicenter); tailed…	NA	GSE49435	Suz12	NA	codex	5834	immune	NA
22021	296	575	0.9619517735453433	0.012930281320985497	0.025117945133671153	GSM1214529_Runx3.bed	NK cells	Mice were injected with mIL-15 and rmIL-15Ra. Two injections were given 48 hrs apart and mice were sacrificed 48 hrs after the second injection. NK cells from spleens of WT mice were sorted and cultured for 7 days in RPMI medium containing FCS; nonessential amino acids; and rhIL-2 or rmIL-15. After 7-day culture period; all cells were NKp46+.	NA	GSE50131	Runx3	NA	codex	16098	immune	NA
12746	174	436	0.9543276430068883	0.01302785265049416	0.03264450434261755	GSM1214531_Runx3.bed	NK cells	NK cells from spleens of WT mice were sorted and cultured for 7 days in RPMI medium containing FCS; nonessential amino acids; and rhIL-2 or rmIL-15. After 7-day culture period; all cells were NKp46+.	NA	GSE50131	Runx3	NA	codex	12278	immune	NA
5751	116	431	0.9131470308034296	0.01841854557002223	0.06843442362654811	GSM1214539_40_Runx3.bed	NK cells	Splenic CD8+ T cells were TCR-activated for 2 days on anti-CD3e coated plates with soluble anti-CD28 and then cultured for 4 additional days in the presence of rhIL-2.	NA	GSE50131	Runx3	NA	codex	8206	immune	NA
3950	54	245	0.9296305012944223	0.012708872675923747	0.057660626029654036	GSM1215218_Ezh2.bed	Embryonic Stem Cell	C57BL/6-CBA ES cells	NA	GSE46545	Ezh2	NA	codex	3086	immune	NA
10891	383	2764	0.775822766775894	0.027283088759082492	0.1968941444650235	GSM1223648_Cebpa.bed	Macrophage	Macrophages differentiated from isolated bone marrow cells in IMDM medium supplemented with IL-3 and CSF1	NA	GSE50565	Cebpa	NA	codex	29539	immune	NA
1078	47	339	0.7363387978142076	0.03210382513661202	0.23155737704918034	GSM1234369_Stat5b.bed	T-Cells	NaÃ¯ve CD4+ T cells (spleen) were cultured under Th9 conditions (anti-IFNg; IL-4; TGF-beta; anti-CD3; and anti-CD28) for the 72 hours.	NA	GSE41317	Stat5b	NA	codex	5848	immune	NA
3873	114	922	0.7889590547973111	0.023222652271338358	0.18781829293135058	GSM1234371_Stat6.bed	T-Cells	NaÃ¯ve CD4+ T cells (spleen) were cultured under Th9 conditions (anti-IFNg; IL-4; TGF-beta; anti-CD3; and anti-CD28) for the 72 hours.	NA	GSE41317	Stat6	NA	codex	14618	immune	NA
10550	163	711	0.9234943977591037	0.014268207282913165	0.062237394957983194	GSM1234372_Stat6.bed	T-Cells	Naive CD4+ T cells (spleen) were cultured under Th9 conditions (anti-IFNg; IL-4; TGF-beta; anti-CD3; and anti-CD28) for the 72 hours. In the presence of anti-IL-2 antibody. In the presence of anti-IL-2 antibody.	NA	GSE41317	Stat6	NA	codex	9741	immune	NA
1188	52	512	0.678082191780822	0.02968036529680365	0.2922374429223744	GSM1246866_Crebbp.bed	Embryonic stem cells	N/A	NA	GSE51522	Crebbp	NA	codex	3043	immune	NA
12331	206	758	0.9274915381722452	0.015494546822113577	0.05701391500564122	GSM1262345_Brd4.bed	Leukaemia	Cell line: MLL-AF9/NrasG12D AML cell line. Treatment: DMSO. Chip antibody: anti-Brd4 (Bethyl; A301-985A; A301-985A-1)	NA	GSE52279	Brd4	NA	codex	13248	immune	NA
3771	85	392	0.8877118644067796	0.020009416195856874	0.09227871939736347	GSM1276938_Ascl2.bed	T-Cells	Strain: C57BL/6. Cell type: CD4+ T cells. Genotype/variation: Ascl2 vector transfected. Chip antibody: Ascl2 mAb (clone; 7E2; Millipore; lot# 2066321)	NA	GSE52840	Ascl2	NA	codex	5781	immune	NA
3948	63	227	0.931571495988674	0.014865502595563945	0.05356300141576215	GSM1285796_Hnf1a.bed	T-Cells	Strain: C57BL/6. Genotype: CD4Cre;CtnnbdEx3fl/fl ('CAT'). Age: 4-6 weeks. Antibody: Tcf1. Antibody provider: antiserum provided by Dr. Kawamoto	NA	GSE46662	Hnf1a	NA	codex	4814	immune	NA
20797	872	7242	0.7193455778077549	0.03016153021341358	0.25049289197883157	GSM1288391_Spi1.bed	Dendritic	Bone marrow-derived dendritic cells were stimulated with LPS for 6 hours.	NA	GSE52773	Spi1	NA	codex	77534	immune	NA
2088	132	1104	0.628158844765343	0.039711191335740074	0.33212996389891697	GSM1288392_Batf.bed	Dendritic	Bone marrow-derived dendritic cells were stimulated with LPS for 6 hours.	NA	GSE52773	Batf	NA	codex	13838	immune	NA
746	45	467	0.5930047694753577	0.03577106518282989	0.3712241653418124	GSM1288393_Junb.bed	Dendritic	Bone marrow-derived dendritic cells were stimulated with LPS for 6 hours.	NA	GSE52773	Junb	NA	codex	4957	immune	NA
4693	177	1364	0.7528071863971768	0.028392685274302214	0.21880012832852103	GSM1289235_Irf8.bed	Dendritic	Bone marrow cells were collected; red blood cells lysed and the whole bone marrow was cultured in Flt3 ligand for 10 days.	NA	GSE53311	Irf8	NA	codex	17723	immune	NA
4180	123	914	0.8012267586735672	0.023576768257619323	0.1751964730688135	GSM1289237_Irf8.bed	Dendritic	Bone marrow cells were collected; red blood cells lysed and the whole bone marrow was cultured in Flt3 ligand for 10 days.	NA	GSE53311	Irf8	NA	codex	13353	immune	NA
30818	365	709	0.9663238429700238	0.011444876458045905	0.022231280571930266	GSM1301741_Men1.bed	T-Cells	Strain background: BALB/c. Genotype/variation: DO11.10 OVA-specific TCR transgenic. Tissue: spleen. Cell type: KJ1+ naive CD4 T cells. Chip antibody: Menin. Chip antibody vendor: Bethyl Laboratories. Chip antibody cat. #: A300-105A. Chip antibody lot#: A300-105A-5	NA	GSE53831	Men1	NA	codex	14772	immune	NA
24939	265	109	0.9852249832102082	0.010468929008809703	0.004306087780982104	GSM1301742_Men1.bed	T-Cells	Strain background: BALB/c. Genotype/variation: DO11.10 OVA-specific TCR transgenic. Tissue: spleen. Cell type: KJ1+ transferred CD4 T cells. Chip antibody: Menin. Chip antibody vendor: Bethyl Laboratories. Chip antibody cat. #: A300-105A. Chip antibody lot#: A300-105A-5	NA	GSE53831	Men1	NA	codex	9063	immune	NA
2160	43	386	0.8342989571263036	0.01660872923908845	0.14909231363460795	GSM1309511_2_Irf4.bed	T-Cells	Primary P14 TCR transgenic CD8+ T cells were isolated. Naive CD8+ T cells were stimulated with plate-bound anti-CD3 and anti-CD28 in the presence of rhIL-2 for 3 days.	NA	GSE54191	Irf4	NA	codex	6157	immune	NA
482	35	278	0.6062893081761006	0.0440251572327044	0.34968553459119495	GSM1314656_Atf3.bed	Primary murine bone marrow macrophage cells	genotype/variation: wild type. age: 8-12 weeks. tissue: primary murine bone marrow macrophage cells (BMMs). stimuated with: lipopolysaccharide (LPS). time after lps stimulation: 240 minutes. 3?Ã—?107 BMMs were fixed for 10?min in 1% formaldehyde in PBS; washed in PBS; and harvested by scraping in PBS. Cells were lysed by resuspending cell pellets in RIPA buffer (10mM Tris-HCl; pH8.0; 140 mM NaCl;…	NA	GSE54414	Atf3	NA	codex	3145	immune	NA
5050	60	201	0.9508567124835248	0.011297307475051779	0.03784598004142346	GSM1314665_Polr2a.bed	Primary murine bone marrow macrophage cells	genotype/variation: wild type. age: 8-12 weeks. tissue: primary murine bone marrow macrophage cells (BMMs). stimuated with: lipopolysaccharide (LPS). time after lps stimulation: 240 minutes. 3?Ã—?107 BMMs were fixed for 10?min in 1% formaldehyde in PBS; washed in PBS; and harvested by scraping in PBS. Cells were lysed by resuspending cell pellets in RIPA buffer (10mM Tris-HCl; pH8.0; 140 mM NaCl;…	NA	GSE54414	Polr2a	NA	codex	4654	immune	NA
8709	109	250	0.9604102337891487	0.012020291133656815	0.02756947507719453	GSM1314673_Polr2a.bed	Primary murine bone marrow macrophage cells	genotype/variation: wild type. age: 8-12 weeks. tissue: primary murine bone marrow macrophage cells (BMMs). stimuated with: lipopolysaccharide (LPS). time after lps stimulation: 60 minutes. 3?Ã—?107 BMMs were fixed for 10?min in 1% formaldehyde in PBS; washed in PBS; and harvested by scraping in PBS. Cells were lysed by resuspending cell pellets in RIPA buffer (10mM Tris-HCl; pH8.0; 140 mM NaCl; …	NA	GSE54414	Polr2a	NA	codex	5539	immune	NA
1118	220	2253	0.3113338902812587	0.06126427179058758	0.6274018379281537	GSM1394999_Gata6.bed	Mouse Embryonic fibroblasts	ChIP-Seq: After sonicating nuclei; histone-DNA complexes were isolated with antibody. ChIP-Seq: Libraries were constructed according to Illumina's NEXTflexTM ChIP-Seq Kit (Catalog # 5143-02). RNA-Seq: Total RNA was extracted from each cell line using TRIzol reagent. RNA-Seq: 1 ug of total RNA was used to prepare libraries according to Illumina TruSeq RNA Sample Prep Kit (Part # 15027084).	NA	GSE57849	Gata6	NA	codex	16873	immune	NA
2162	108	931	0.6754139331458919	0.033739456419868794	0.2908466104342393	GSM1409207_Cebpa.bed	Hematopoietic Stem Cells	N/A	NA	GSE58362	Cebpa	NA	codex	10230	immune	NA
191	26	255	0.4046610169491525	0.05508474576271186	0.5402542372881356	GSM288345_Nanog.bed	Embryonic Stem Cell	N/A	NA	GSE11431	Nanog	NA	codex	1840	immune	NA
18342	261	1172	0.9275347661188369	0.013198482932996207	0.05926675094816688	GSM288349_E2f1.bed	Embryonic Stem Cell	N/A	NA	GSE11431	E2f1	NA	codex	11686	immune	NA
3053	138	1495	0.6515151515151515	0.029449423815621	0.31903542466922746	GSM288350_Tcfcp2l1.bed	Embryonic Stem Cell	N/A	NA	GSE11431	Tfcp2l1	NA	codex	7783	immune	NA
9355	327	3132	0.7300608709224286	0.02551896363352583	0.24442016544404557	GSM288351_CTCF.bed	Embryonic Stem Cell	N/A	NA	GSE11431	Ctcf	NA	codex	27625	immune	NA
11400	178	705	0.928112024749654	0.014491573719775299	0.057396401530570705	GSM288352_Zfx.bed	Embryonic Stem Cell	N/A	NA	GSE11431	Zfx	NA	codex	6927	immune	NA
4047	84	491	0.87559498052791	0.018173950670705322	0.10623106880138468	GSM288354_Klf4.bed	Embryonic Stem Cell	N/A	NA	GSE11431	Klf4	NA	codex	3845	immune	NA
2818	182	1960	0.5681451612903226	0.03669354838709677	0.3951612903225806	GSM288355_Esrrb.bed	Embryonic Stem Cell	N/A	NA	GSE11431	Esrrb	NA	codex	10374	immune	NA
792	69	825	0.4697508896797153	0.04092526690391459	0.4893238434163701	GSM307137_Oct4.bed	Embryonic Stem Cell	N/A	NA	GSE11724	Pou5f1	NA	codex	6282	immune	NA
281	37	435	0.37317397078353254	0.049136786188579015	0.5776892430278885	GSM307138_Sox2.bed	Embryonic Stem Cell	N/A	NA	GSE11724	Sox2	NA	codex	3247	immune	Sox2
328	51	618	0.32898696088264795	0.05115346038114343	0.6198595787362087	GSM307140_Nanog.bed	Embryonic Stem Cell	N/A	NA	GSE11724	Nanog	NA	codex	5397	immune	NA
2822	53	216	0.9129731478485927	0.017146554513102555	0.06988029763830475	GSM327668_Ezh2.bed	Embryonic Stem Cell	N/A	NA	GSE13084	Ezh2	NA	codex	2828	immune	NA
6613	85	274	0.9485083189902467	0.01219162363740677	0.03930005737234653	GSM415050_Mtf2.bed	Embryonic Stem Cell	N/A	NA	GSE16526	Mtf2	NA	codex	3245	immune	NA
1080	62	646	0.6040268456375839	0.03467561521252797	0.36129753914988816	GSM453997_Gata1.bed	Erythroid	Gata1 restored erythroid cells; differentiation induced by estradiol (E2) 24hrs	NA	GSE18164	Gata1	NA	codex	4599	immune	NA
1286	47	425	0.7315130830489193	0.026734926052332197	0.24175199089874858	GSM464634_Scl.bed	Erythroid	TER119- cells from E12.5 FL	NA	GSE18720	Tal1	NA	codex	2934	immune	NA
287	23	296	0.4735973597359736	0.037953795379537955	0.4884488448844885	GSM470523_Nr5a2.bed	Embryonic stem cells	ES cells expressing HA-Nr5a2. HA antibody used.	NA	GSE19019	Nr5a2	NA	codex	2029	immune	NA
1614	50	332	0.8086172344689379	0.025050100200400802	0.16633266533066132	GSM499030_Ebf.bed	B-Cells	N/A	NA	GSE19971	Ebf1	NA	codex	3207	immune	NA
17926	209	392	0.9675608571274357	0.011280833378312732	0.021158309494251633	GSM515662_POL2.bed	Embryonic Stem Cell	Polr2a serine 5 phosphorylation antibody	NA	GSE20485	Polr2a	NA	codex	8057	immune	NA
30320	419	1259	0.9475592224514032	0.013094568410525658	0.03934620913807113	GSM515667_74_Nterm_control.bed	Embryonic Stem Cell	ES cells expressing control shRNA	NA	GSE20485	Polr2a	NA	codex	15721	immune	NA
24453	305	481	0.9688577201949364	0.012084472443440707	0.019057807361622884	GSM515668_POL2_shrna_NelfA.bed	Embryonic Stem Cell	ES cells expressing shRNA targeting NelfA	NA	GSE20485	Polr2a	NA	codex	10673	immune	NA
17837	207	141	0.9808633489139401	0.01138300797360462	0.00775364311245532	GSM515669_POL2_shrna_Supt5.bed	Embryonic Stem Cell	ES cells expressing shRNA targeting Supt5	NA	GSE20485	Polr2a	NA	codex	7029	immune	NA
19093	227	156	0.9803347710002054	0.011655370712672006	0.008009858287122612	GSM515670_POL2_DMSO_1h.bed	Embryonic Stem Cell	ES cells treated with DMSO for 1 hour	NA	GSE20485	Polr2a	NA	codex	7414	immune	NA
21522	260	347	0.9725699308599576	0.011749288264268607	0.015680780875773872	GSM515671_POL2_Flavopiridol.bed	Embryonic Stem Cell	ES cells treated with Flavopiridol for 1 hour	NA	GSE20485	Polr2a	NA	codex	9447	immune	NA
20585	245	257	0.9761938635178071	0.011618532745293309	0.012187603736899512	GSM515672_POL2_DMSO_6h.bed	Embryonic Stem Cell	ES cells treated with DMSO for 6 hours	NA	GSE20485	Polr2a	NA	codex	8492	immune	NA
24308	295	562	0.965944764553944	0.011722630637790582	0.022332604808265447	GSM515673_POL2_10058F4.bed	Embryonic Stem Cell	ES cells treated with c-Myc inhibitor (10058-F4) for 6 hours	NA	GSE20485	Polr2a	NA	codex	11048	immune	NA
28163	344	695	0.9644202451886857	0.011780015067461133	0.02379973974385316	GSM515675_POL2_shcMyc.bed	Embryonic Stem Cell	ES cells expressing shRNA targeting c-Myc	NA	GSE20485	Polr2a	NA	codex	12941	immune	NA
29932	456	1710	0.9325191600722786	0.01420649261636239	0.053274347311358966	GSM515676_POL2_Dox0h.bed	Embryonic Stem Cell	Inducible Oct4 repression via Tet-OFF system; no dox added	NA	GSE20485	Polr2a	NA	codex	17406	immune	NA
31630	475	1957	0.9286007868005401	0.013945158828019494	0.057454054371440313	GSM515677_POL2_Dox12h.bed	Embryonic Stem Cell	Inducible Oct4 repression via Tet-OFF system; dox added for 12 hours	NA	GSE20485	Polr2a	NA	codex	18422	immune	NA
27875	385	1185	0.9466802513160129	0.013075224995754798	0.040244523688232295	GSM515678_POL2_Dox24h.bed	Embryonic Stem Cell	Inducible Oct4 repression via Tet-OFF system; dox added for 24 hours	NA	GSE20485	Polr2a	NA	codex	14051	immune	NA
960	48	239	0.7698476343223737	0.038492381716118684	0.19165998396150763	GSM523226_Gata3.bed	T-Cells	Purified CD4+ T cells (lymph nodes) were co-cultured with APC; in the presence of anti-CD3 and anti-CD28. Additionally; anti-IFN and anti-IL-12; IL-4 and IL-2 were added. After 4 days of stimulation; cells were cultured in IL-2-containing medium for another 2-3 days.	NA	GSE20898	Gata3	NA	codex	3331	immune	Gata3
24649	286	323	0.9758888273022409	0.011323145142133185	0.01278802755562594	GSM530318_Rag2.bed	T-Cells	Developing lymphocytes were analyzed or purified by flow cytometry. Thymocytes were almost entirely CD4+CD8+ pre-T cells.	NA	GSE21207	Rag2	NA	codex	14120	immune	NA
5854	128	775	0.8663608110108036	0.01894331804055054	0.11469587094864585	GSM539537_8_Sfpi1.bed	B-Cells	NULL	NA	GSE21614	Spi1	NA	codex	14541	immune	NA
17302	304	1540	0.903687454298548	0.0158779901807166	0.0804345555207354	GSM540722_Stat3.bed	T-Cells	Control (STAT3fl/fl) naive CD4+CD44-CD62L+ T cells were isolated and sorted (thymus; spleen; mesenteric lymph nodes; and colon lamina propria). Cells were cultured for 72h with platebound anti-CD3; anti-CD28; IL-6 and TGF-b with blocking antibodies to IL-2; IL-4 and IFN-g. Cells were restimulated for 1h with IL-6.	NA	GSE21669	pStat3	NA	codex	20929	immune	NA
12925	169	387	0.9587567687856984	0.01253616200578592	0.02870706920851569	GSM545882_5_Sfpi1.bed	Erythroid Progenitors	Murine erythroleukemia (MEL) cells stably transfected with Gata-1 fused to ER	NA	GSE21953	Spi1	NA	codex	8191	immune	NA
10562	124	162	0.9736356932153393	0.011430678466076696	0.014933628318584071	GSM545888_91_Sfpi1.bed	Erythroid progenitor	N/A	NA	GSE21953	Spi1	NA	codex	5113	immune	NA
10109	235	1680	0.8407351962741184	0.01954424484364604	0.13972055888223553	GSM546525_Foxo1.bed	B-Cells	Pro-B cells were isolated from femoral bone marrow of Rag1 knockout mice by positive enrichment of B220+ cells using magnetic separation and expanded for 10 d in the presence of IL-7 and SCF.	NA	GSE21978	Foxo1	NA	codex	23111	immune	NA
14524	413	3362	0.7937045740204383	0.022569539319088474	0.18372588666047324	GSM546526_Ctcf.bed	B-Cells	Pro-B cells were isolated from femoral bone marrow of Rag1 knockout mice by positive enrichment of B220+ cells using magnetic separation and expanded for 10 d in the presence of IL-7 and SCF.	NA	GSE21978	Ctcf	NA	codex	37717	immune	NA
2562	65	506	0.8177465687839132	0.02074688796680498	0.16150654324928185	GSM549337_39_41_Myb.bed	Myeloid Progenitors	Cells were cultured in the presence of beta-estradiol (antibody used ER)	NA	GSE22095	Myb	NA	codex	5251	immune	NA
14779	377	2712	0.8271211103648981	0.02109917170360421	0.15177971793149764	GSM550303_Stat4.bed	T-Cells	Naive CD4+CD44-CD62L+ T cells were isolated (spleen and lymph nodes) and sorted. Cells were cultured with platebound anti-CD3; anti-CD28; IL-12 and anti-IL-4 for 3 days; followed by IL-2 and IL-12 for 4 days. After 7 day in vitro culture; cells were restimulated with plate-bound anti-CD3; anti-CD28 and IL-12 for 2 hrs.	NA	GSE22104	Stat4	NA	codex	34844	immune	NA
9902	219	1459	0.8550949913644215	0.018911917098445596	0.12599309153713298	GSM550311_Stat6.bed	T-Cells	Naive CD4+CD44-CD62L+ T cells were isolated (spleen and lymph nodes) and sorted. Cells were cultured for 72h with platebound anti-CD3; anti-CD28; IL-4 and anti-IFN-g for 3 days; followed by IL-2 and IL-4 for 4 days. After 7 day in vitro culture; cells were restimulated with plate-bound IL-4 for 2 hrs.	NA	GSE22104	Stat6	NA	codex	19769	immune	NA
6762	187	1107	0.8393743793445879	0.023212512413108243	0.13741310824230388	GSM552233_Fli1.bed	Multipotent myeloid progenitor	Multipotent myeloid progenitor cell line derived from ES cells retrovirally transduced with Lh2.	NA	GSE22178	Fli1	NA	codex	18796	immune	NA
621	25	232	0.7072892938496583	0.02847380410022779	0.2642369020501139	GSM552234_Gata2.bed	Multipotent myeloid progenitor	Multipotent myeloid progenitor cell line derived from ES cells retrovirally transduced with Lh2.	NA	GSE22178	Gata2	NA	codex	2796	immune	NA
526	31	281	0.6276849642004774	0.03699284009546539	0.3353221957040573	GSM552238_Lyl1.bed	Multipotent myeloid progenitor	Multipotent myeloid progenitor cell line derived from ES cells retrovirally transduced with Lh2.	NA	GSE22178	Lyl1	NA	codex	3432	immune	NA
3037	91	550	0.8257205002718869	0.024741707449700924	0.14953779227841218	GSM552239_Meis1.bed	Multipotent myeloid progenitor	Multipotent myeloid progenitor cell line derived from ES cells retrovirally transduced with Lh2.	NA	GSE22178	Meis1	NA	codex	7690	immune	NA
16206	282	1005	0.9264277139427199	0.01612073400788887	0.05745155204939118	GSM552240_Sfpi1.bed	Multipotent myeloid progenitor	Multipotent myeloid progenitor cell line derived from ES cells retrovirally transduced with Lh2.	NA	GSE22178	Spi1	NA	codex	18249	immune	NA
1387	56	365	0.7671460176991151	0.030973451327433628	0.20188053097345132	GSM552241_Runx1.bed	Multipotent myeloid progenitor	Multipotent myeloid progenitor cell line derived from ES cells retrovirally transduced with Lh2.	NA	GSE22178	Runx1	NA	codex	5992	immune	NA
6565	119	505	0.9132007233273056	0.016553067185978577	0.07024620948671581	GSM552242_Tal1.bed	Multipotent myeloid progenitor	Multipotent myeloid progenitor cell line derived from ES cells retrovirally transduced with Lh2.	NA	GSE22178	Tal1	NA	codex	7596	immune	NA
7914	263	2075	0.7719469371829887	0.025653531018337887	0.20239953179867343	GSM558904_Gata4.bed	Cardiac muscle	Confluent HL-1 cells were infected with adenovirus expressing rtTA; BirA and Gata4 for 48 hrs. (streptavidin beads)	NA	GSE21529	Gata4	NA	codex	16335	immune	NA
3190	330	3963	0.4262996124548978	0.04409995990912736	0.5296004276359749	GSM558906_Nkx2-5.bed	Cardiac muscle	Confluent HL-1 cells were infected with adenovirus expressing rtTA; BirA and Nkx2-5 for 48 hrs. (streptavidin beads)	NA	GSE21529	Nkx2-5	NA	codex	29143	immune	NA
17548	367	1921	0.8846541641459972	0.018501714055253075	0.09684412179874975	GSM558907_Srf.bed	Cardiac muscle	Confluent HL-1 cells were infected with adenovirus expressing rtTA; BirA and Srf for 48 hrs. (streptavidin beads)	NA	GSE21529	Srf	NA	codex	17797	immune	NA
36148	1421	13650	0.7057537242039087	0.027743610769441027	0.26650266502665027	GSM558908_Tbx5.bed	Cardiac muscle	Confluent HL-1 cells were infected with adenovirus expressing rtTA; BirA and Tbx5 for 48 hrs. (streptavidin beads)	NA	GSE21529	Tbx5	NA	codex	58743	immune	NA
2290	42	274	0.8787413660782809	0.016116653875671526	0.10514198004604758	GSM560343_GSM560344_Smc3.bed	Embryonic Stem Cell	N/A	NA	GSE22562	Smc3	NA	codex	4077	immune	NA
903	23	262	0.76010101010101	0.01936026936026936	0.22053872053872053	GSM560345_Med12.bed	Embryonic Stem Cell	N/A	NA	GSE22562	Med12	NA	codex	1713	immune	NA
675	33	333	0.6484149855907781	0.03170028818443804	0.31988472622478387	GSM560346_Med12.bed	Embryonic Stem Cell	N/A	NA	GSE22562	Med12	NA	codex	2348	immune	NA
3976	83	524	0.8675540039275583	0.018110408029674886	0.11433558804276675	GSM560352_Ctcf.bed	Embryonic Stem Cell	N/A	NA	GSE22562	Ctcf	NA	codex	9720	immune	NA
1459	38	262	0.8294485503126776	0.02160318362706083	0.14894826606026151	GSM591469_Rad21.bed	Embryonic Stem Cell	ES cells expressing Rad21-GFP. Anti GFP antibody used	NA	GSE24030	Rad21	NA	codex	4089	immune	NA
5915	200	1618	0.7649036596405018	0.0258631837579206	0.20923315660157765	GSM594600_p300.bed	Embryonic Stem Cell	N/A	NA	GSE24164	p300	NA	codex	9429	immune	NA
4147	136	985	0.7872057706909643	0.025816249050873197	0.18697798025816248	GSM611116-7_Rela.bed	Macrophages	3 hr LPS stimulated macrophages	NA	GSE16723	Rela	NA	codex	11550	immune	NA
2222	119	1268	0.6156830146855085	0.032973122748683845	0.3513438625658077	GSM611192_Tet1C.bed	Embryonic Stem Cell	ES cell expressing scrabbled control shRNA. Antbody to Tet1 C-terminus	NA	GSE24841	Tet1	NA	codex	3420	immune	NA
9043	114	314	0.9548094182240524	0.012036743744060817	0.03315383803188681	GSM611194_Tet1N.bed	Embryonic Stem Cell	ES cell expressing scrabbled control shRNA. Antbody to Tet1 N-terminus	NA	GSE24841	Tet1	NA	codex	3991	immune	NA
2290	220	2336	0.4725546842756913	0.04539826661163846	0.48204704911267027	GSM623989_Prdm14.bed	Embryonic Stem Cell	ES cells carrying Flag-HA tagged Prdm14. Flag and HA antibodies used.	NA	GSE25409	Prdm14	NA	codex	13610	immune	NA
9444	113	197	0.9682181669058848	0.011584990773016198	0.020196842321099036	GSM632040_POL2.bed	Embryonic Stem Cell	129Sv-C57Bl/6 ES cells	NA	GSE25532	Polr2a	NA	codex	4688	immune	NA
2276	88	738	0.7337201805286911	0.028368794326241134	0.2379110251450677	GSM634247_Ctcf-Gfp.bed	Embryonic Stem Cell	N/A	NA	GSE25777	Ctcf	NA	codex	8148	immune	NA
896	33	314	0.7208366854384554	0.02654867256637168	0.252614641995173	GSM641909_Ldb1.bed	Haematopoietic progenitor	Lin- bone marrow haematopoietic progenitor cells	NA	GSE26031	Ldb1	NA	codex	2023	immune	NA
2091	90	776	0.7071356104159622	0.03043625295908015	0.26242813662495773	GSM641910_Tal1.bed	Haematopoietic progenitor	Lin- bone marrow haematopoietic progenitor cells	NA	GSE26031	Tal1	NA	codex	6347	immune	NA
7440	169	1130	0.8513559903879162	0.01933859709348896	0.12930541251859481	GSM644975_Ctcf.bed	B-Cells	Bone marrow cells were isolated from 4- to 8-wk-old Rag1-/- mice and were enriched for CD19+ cells.	NA	GSE26257	Ctcf	NA	codex	15692	immune	NA
3192	66	508	0.8475836431226765	0.017525225703664365	0.13489113117365906	GSM644976_Rad21.bed	B-Cells	Bone marrow cells were isolated from 4- to 8-wk-old Rag1-/- mice and were enriched for CD19+ cells.	NA	GSE26257	Rad21	NA	codex	7401	immune	NA
401	75	885	0.2946362968405584	0.055106539309331376	0.6502571638501102	GSM647224_p53.bed	Embryonic Stem Cell	N/A	NA	GSE26362	Trp53	NA	codex	4692	immune	NA
2854	371	4225	0.38308724832214763	0.0497986577181208	0.5671140939597316	GSM647225_p53.bed	Embryonic Stem Cell	ES cells treated with adriamycin for 8 hours	NA	GSE26362	Trp53	NA	codex	23887	immune	NA
137	35	375	0.25045703839122485	0.06398537477148081	0.6855575868372943	GSM647226_p53S18P.bed	Embryonic Stem Cell	p53S18P - p53 phosphorylated at residue Ser18	NA	GSE26362	Trp53S18P	NA	codex	2069	immune	NA
1937	259	2946	0.37670167250097236	0.050369506028782575	0.572928821470245	GSM647227_p53S18P.bed	Embryonic Stem Cell	ES cells treated with adriamycin for 8hours. p53S18P - p53 phosphorylated at residue Ser18	NA	GSE26362	Trp53S18P	NA	codex	16426	immune	NA
25993	475	1996	0.9131885890949972	0.016687745924676783	0.07012366498032603	GSM652877_Stat3.bed	T-Cells	Naive CD4+CD44-CD62L+ T cells were isolated (spleen and lymph nodes) and sorted. Cells were cultured with platebound anti-CD3; anti-CD28; IL-6; TGF-beta; anti-IL-4 and anti-IL-2 for 3 days. After 3 day in vitro culture; cells were restimulated with IL-6 for 30 mins.	NA	GSE26552	Stat3	NA	codex	32951	immune	NA
17458	402	2303	0.8658433764816743	0.019937509299211426	0.11421911421911422	GSM652878_Stat5.bed	T-Cells	Naive CD4+CD44-CD62L+ T cells were isolated (spleen and lymph nodes) and sorted. Cells were cultured with platebound anti-CD3; anti-CD28; IL-6; TGF-beta; anti-IL-4 and anti-IL-2 for 3 days. After 3 day in vitro culture; cells were restimulated with IL-2 for 30 mins.	NA	GSE26552	Stat5a/b	NA	codex	35736	immune	NA
3864	43	223	0.9355932203389831	0.010411622276029056	0.05399515738498789	GSM656523_Ring1b.bed	Embryonic Stem Cell	N/A	NA	GSE26680	Rnf2	NA	codex	2770	immune	NA
3854	190	1409	0.706766917293233	0.03484320557491289	0.258389877131854	GSM671418_Stat5B.bed	Dendritic	Spleen derived. Treated with GM-CSF for 2 hours	NA	GSE27161	Stat5b	NA	codex	17707	immune	NA
2729	126	1011	0.705897568546301	0.032591826176927054	0.26151060527677183	GSM671419_Stat5B.bed	Dendritic	Spleen derived. Treated with IL-21 and GMCSF for 2 hours.	NA	GSE27161	Stat5b	NA	codex	13157	immune	NA
5886	142	838	0.8572676958928052	0.020681619574715992	0.12205068453247889	GSM687279_Hdac2.bed	Embyonic stem cell	N/A	NA	GSE27844	Hdac2	NA	codex	5965	immune	NA
23693	391	1643	0.9209390912271155	0.015198040968632176	0.06386286780425234	GSM687282_Kdm1a.bed	Embyonic stem cell	N/A	NA	GSE27844	Kdm1a	NA	codex	16263	immune	NA
1427	68	676	0.6573007830492861	0.03132197144173192	0.31137724550898205	GSM687284_Chd4.bed	Embyonic stem cell	N/A	NA	GSE27844	Chd4	NA	codex	4320	immune	NA
3678	109	799	0.8020061055385957	0.023767989533362406	0.17422590492804188	GSM687285_Rest.bed	Embyonic stem cell	N/A	NA	GSE27844	Rest	NA	codex	5793	immune	NA
15773	601	5893	0.7083576593164773	0.026990613912965374	0.2646517267705573	GSM699165_CTCF.bed	Embryonic Stem Cell	N/A	NA	GSE28247	Ctcf	NA	codex	47797	immune	NA
8879	109	505	0.9353207626672285	0.011482144738228168	0.053197092594543346	GSM700553_Suz12_Pcl3_shRNA.bed	Embryonic Stem Cell	ES cells expresseding shRNA targeting Pcl3	NA	GSE28325	Suz12	NA	codex	5888	immune	NA
15792	246	983	0.9277950766699958	0.014452734856941426	0.05775218847306269	GSM700554_Suz12.bed	Embryonic Stem Cell	ES cells expressing control shRNA	NA	GSE28325	Suz12	NA	codex	9733	immune	NA
5154	70	378	0.9200285612281328	0.012495537308104248	0.06747590146376294	GSM700556_Phf19.bed	Embryonic Stem Cell	ES cells expressing shRNA targeting Pcl3 and a TAP-tagged Pcl3 not recognized by the shRNA	NA	GSE28325	Phf19	NA	codex	5025	immune	NA
212	33	375	0.3419354838709677	0.0532258064516129	0.6048387096774194	GSM703186_Sox2.bed	Embryonic Stem Cells	N/A	NA	GSE28455	Sox2	NA	codex	2320	immune	Sox2
5089	894	10944	0.30064394163171265	0.05281502924322089	0.6465410291250665	GSM721212_Mllt3.bed	Leukaemia	Bone marrow cells were transformed with biotinylated MLL-AF9 (streptavidin beads)	NA	GSE29130	Mllt3	NA	codex	74678	immune	NA
1657	155	1591	0.48692330296796943	0.0455480458419042	0.4675286511901264	GSM722387_Gata2.bed	Erythroid Progenitors	24 hrs beta estradiol + 2 hrs rhBMP4	NA	GSE29193	Gata2	NA	codex	15683	immune	NA
1121	110	1176	0.46572496884088077	0.045700041545492315	0.48857498961362694	GSM722388_Smad1.bed	Erythroid Progenitors	24 hrs beta estradiol + 2 hrs rhBMP4	NA	GSE29193	Smad1	NA	codex	10785	immune	NA
9934	191	1341	0.8663875806732949	0.0166579452293738	0.11695447409733124	GSM722390_Gata1.bed	Erythroid Progenitors	24 hrs beta estradiol + 2 hrs rhBMP4	NA	GSE29193	Gata1	NA	codex	9473	immune	NA
5727	63	195	0.9568922305764411	0.010526315789473684	0.03258145363408521	GSM732914_Rbpj.bed	Leukaemia	NULL	NA	GSE29600	Rbpj	NA	codex	4319	immune	NA
863	84	831	0.48537682789651293	0.047244094488188976	0.46737907761529807	GSM746555_6_Tal1.bed	Erythroid	Gata1 null erythroid progenitor	NA	GSE30142	Tal1	NA	codex	6589	immune	NA
545	43	408	0.5471887550200804	0.04317269076305221	0.40963855421686746	GSM746571_2_Tal1.bed	Erythroid	Gata1 restored erythroid cells; differentiation induced by estradiol (E2) 24hrs - ENCODE	NA	GSE30142	Tal1	NA	codex	2695	immune	NA
1320	68	643	0.6499261447562777	0.03348104382077794	0.3165928114229444	GSM746581_2_Gata1.bed	Erythroid	Ter119+ cells from E14.5 FL	NA	GSE30142	Gata1	NA	codex	4532	immune	NA
548	57	608	0.4517724649629019	0.04699093157460841	0.5012366034624897	GSM746583_4_Tal1.bed	Erythroid	Ter119+ cells from E14.5 FL	NA	GSE30142	Tal1	NA	codex	3623	immune	NA
1883	36	286	0.8539682539682539	0.0163265306122449	0.12970521541950114	GSM749810_Aff4.bed	Embryonic Stem Cell	N/A	NA	GSE30267	Aff4	NA	codex	2758	immune	NA
19098	220	195	0.9787321272997489	0.011274534925434326	0.009993337774816789	GSM773994_Tcf7.bed	Haematopoietic progenitors	Lin-SCA+CD34+	NA	GSE31221	Tcf7	NA	codex	9219	immune	NA
4718	76	309	0.9245541838134431	0.014893200078385264	0.06055261610817166	GSM773995_GSM773996_Runx1.bed	Haematopoietic progenitors	Lin-SCA+CD34+	NA	GSE31221	Runx1	NA	codex	6103	immune	NA
24870	413	1671	0.9226830897083921	0.015322401127847444	0.06199450916376048	GSM774291_Pu1.bed	T-Cells	E13.5-14 Fetal Liver cells were myeloid depleted. Lin-c-Kit+CD27+ FL cells were sorted and cultured in the presence of Flt3-L and IL-7. After 4.5 d of culture; cells were sorted to isolate DN1 (FLDN1; Lin-c-KithiCD45+CD44+CD25-).	NA	GSE31235	Spi1	NA	codex	25702	immune	NA
13165	311	1687	0.868231880234782	0.02051045307656796	0.11125766668865	GSM774292_Pu1.bed	T-Cells	E13.5-14 Fetal Liver cells were myeloid depleted. Lin-c-Kit+CD27+ FL cells were sorted and cultured in the presence of Flt3-L and IL-7. At both 4.5 d and 8.5 d of culture; cells were sorted to isolate DN2a cells (FLDN2a; Lin-c-KithiCD45+CD44+CD25+). The FLDN2a sample is a pool of day 4.5 and day 8.5 DN2a cells in approximately 2:1 ratio.	NA	GSE31235	Spi1	NA	codex	27165	immune	NA
5507	92	346	0.9263246425567704	0.015475189234650967	0.05820016820857864	GSM774293_Pu1.bed	T-Cells	E13.5-14 Fetal Liver cells were myeloid depleted. Lin-c-Kit+CD27+ FL cells were sorted and cultured in the presence of Flt3-L and IL-7. After 8.5 d of culture; cells were sorted for DN2b (FLDN2b; Lin-c-KitintCD45+CD44intCD25+).	NA	GSE31235	Spi1	NA	codex	8355	immune	NA
29762	414	1083	0.9521097923797947	0.013244185674525736	0.034646021945679645	GSM774940_Taf3.bed	Embryonic Stem Cell	N/A	NA	GSE31270	Taf3	NA	codex	15649	immune	NA
8928	135	691	0.9153167931105187	0.013840475702275989	0.07084273118720524	GSM788496_Yy1.bed	Embryonic Stem Cell	ES cells expressing Biotin-Yy1. Steptavidin antibody used	NA	GSE31786	Yy1	NA	codex	5827	immune	NA
7482	108	340	0.9435056746532157	0.013619167717528373	0.04287515762925599	GSM832311_Runx1.bed	Megakaryoblastic cells	Maturation induced by addition of TPA for 72 hrs	NA	GSE33653	Runx1	NA	codex	6522	immune	NA
8439	115	492	0.9328985186822906	0.012712801238116295	0.05438868007959319	GSM832312_Cbfb.bed	Megakaryoblastic cells	Maturation induced by addition of TPA for 72 hrs	NA	GSE33653	Cbfb	NA	codex	9311	immune	NA
3744	80	469	0.8721174004192872	0.01863498718844631	0.10924761239226648	GSM832313_Ring1b.bed	Megakaryoblastic cells	Maturation induced by addition of TPA for 72 hrs	NA	GSE33653	Rnf2	NA	codex	6795	immune	NA
2346	35	228	0.899195093905711	0.013415101571483326	0.08738980452280568	GSM832315_Runx1.bed	Megakaryoblastic cells	NULL	NA	GSE33653	Runx1	NA	codex	3274	immune	NA
3986	66	299	0.9161112387956791	0.015168926683521029	0.06871983452079981	GSM832316_Cbfb.bed	Megakaryoblastic cells	NULL	NA	GSE33653	Cbfb	NA	codex	5486	immune	NA
2667	63	407	0.850175326745298	0.020082881734140898	0.12974179152056103	GSM832317_Ring1b.bed	Megakaryoblastic cells	NULL	NA	GSE33653	Rnf2	NA	codex	5393	immune	NA
29412	423	1385	0.942088404868674	0.013549007046764894	0.04436258808456118	GSM836124_Tbet.bed	T-Cells	Splenic and lymph node T cells were obtained by disrupting organs of 8- to 12-week-old mice; naive CD4+CD44-CD62L+ T cells were isolated and sorted on the flow cytometer. Cells were cultured with plate-bound anti-CD3 and anti-CD28; IL-12 and anti-IL-4 for 3 days; followed by IL-2 and IL-12 for 4 days. After 7 day culture in vitro; cells were restimulated for 2hr with plate-bound anti-CD3 and anti…	NA	GSE33802	Tbx21	NA	codex	27801	immune	NA
6461	259	1828	0.7558493214787084	0.030299485259709873	0.21385119326158167	GSM838681_Stat1.bed	Macrophages	Bone marrow from Ikbke+/+ mice was isolated and differentiated into macrophages with macrophage colony-stimulating factor (M-CSF).	NA	GSE33913	Stat1	NA	codex	23124	immune	NA
10455	297	1778	0.8343974461292897	0.023703112529928173	0.1418994413407821	GSM838683_Stat1_6h_IFNg.bed	Macrophages	Bone marrow from Ikbke+/+ mice was isolated and differentiated into macrophages with macrophage colony-stimulating factor (M-CSF). Cells were then treated IFNg for six hours.	NA	GSE33913	Stat1	NA	codex	24604	immune	NA
6971	306	2234	0.7329408053832405	0.032173273052255286	0.23488592156450425	GSM838685_Stat1_6h_IFNb.bed	Macrophages	Bone marrow from Ikbke+/+ mice was isolated and differentiated into macrophages with macrophage colony-stimulating factor (M-CSF). Cells were then treated IFNb for six hours.	NA	GSE33913	Stat1	NA	codex	28876	immune	NA
10941	342	2102	0.8174075457601793	0.025550989914082927	0.15704146432573776	GSM838687_Stat1_ikk.bed	Macrophages	Bone marrow from Ikbke-/- mice was isolated and differentiated into macrophages with macrophage colony-stimulating factor (M-CSF).	NA	GSE33913	Stat1	NA	codex	26928	immune	NA
6614	252	1941	0.7509935278755535	0.028613602815941865	0.2203928693085046	GSM838689_Stat1.bed	Macrophages	Bone marrow from Ikbke-/- mice was isolated and differentiated into macrophages with macrophage colony-stimulating factor (M-CSF). Cells were then treated IFNg for six hours.	NA	GSE33913	Stat1	NA	codex	24485	immune	NA
9606	313	2082	0.8004332972252313	0.026081159903341387	0.17348554287142737	GSM838691_Stat1.bed	Macrophages	Bone marrow from Ikbke-/- mice was isolated and differentiated into macrophages with macrophage colony-stimulating factor (M-CSF). Cells were then treated IFNb for six hours.	NA	GSE33913	Stat1	NA	codex	26734	immune	NA
1830	56	348	0.8191584601611459	0.025067144136078783	0.1557743957027753	GSM840466_HoxB4_ESCells_d6.bed	Haematopoietic precursor and progenitor cells	EB day 6 no treatment	NA	GSE34014	Hoxb4	NA	codex	2763	immune	NA
3896	84	398	0.8899040657834628	0.019186843307446324	0.09090909090909091	GSM840468_HoxB4_ESCells_d10.bed	Haematopoietic stem and progenitor cells	EB with a hematopoietic cytokine cocktail for 10 days	NA	GSE34014	Hoxb4	NA	codex	5802	immune	NA
13727	353	2204	0.8429746990911324	0.021677720461802996	0.1353475804470646	GSM840470_HoxB4_ESCells_d26.bed	Haematopoietic stem and progenitor cells	EB with a hematopoietic cytokine cocktail for 20 days	NA	GSE34014	Hoxb4	NA	codex	30689	immune	NA
3008	160	2146	0.5660519382762514	0.030109145652992095	0.4038389160707565	GSM859512_Notch1.bed	Leukaemia	intracellular Notch1-IC over-expressing tumors	NA	GSE34954	Notch1	NA	codex	5782	immune	NA
2623	78	864	0.7357643758765778	0.02187938288920056	0.2423562412342216	GSM860154_STAT5.bed	Fibroblast	Stat5 KO MEFs overexpressing Stat5 stimulated with growth hormone (GH) for 45 min	NA	GSE34986	STAT5	NA	codex	10358	immune	NA
704	74	688	0.48021828103683495	0.0504774897680764	0.4693042291950887	GSM867156_7_Gata1.bed	Erythroid progenitor	ES-cell derived erythroid progenitors	NA	GSE35385	Gata1	NA	codex	4723	immune	NA
706	66	603	0.5134545454545455	0.048	0.43854545454545457	GSM867158_59_60_Gata1.bed	Erythroid progenitor	ES-cell derived erythroid progenitors	NA	GSE35385	Gata1	NA	codex	4018	immune	NA
2629	144	1514	0.6132493585257756	0.03358992302309307	0.35316071845113134	GSM872894_Gata1_V205G.bed	Megakaryocyte Progenitors	G1ME cells were infected with MigR1-GATA-1(GATA-1V205G) and harvested 48 hrs later. Cells were cultured in presence of TPO. (HA antibody used for ChIP).	NA	GSE35644	Gata1 (V205G)	NA	codex	11294	immune	NA
3646	194	1896	0.6356345885634589	0.033821478382147836	0.3305439330543933	GSM873426_Atf3.bed	Fibroblast	MEFs treated with tunicamycin for 10 hours	NA	GSE35681	Atf4	NA	codex	17679	immune	NA
2755	65	580	0.8102941176470588	0.01911764705882353	0.17058823529411765	GSM876622_23_Ebf1.bed	B-Cells	Pro-B cells were isolated from the bone marrow of Rag2-/- mice then were expanded in vitro for 4-5 d on OP9 cells in the presence of IL-7	NA	GSE35857	Ebf1	NA	codex	5411	immune	NA
691	34	227	0.7258403361344538	0.03571428571428571	0.23844537815126052	GSM876624_25_Ebf1.bed	B-Cells	Mature B-Cell were FACS sorted from lymph nodes of C57BL/6 mice	NA	GSE35857	Ebf1	NA	codex	2351	immune	NA
10677	259	1868	0.8338800374882849	0.020228053733208372	0.14589190877850672	GSM881052_DC_Ctcf_0.bed	Dendritic	Ctcf 0 min post LPS stimulation	NA	GSE36099	Ctcf	NA	codex	24637	immune	NA
9644	249	1747	0.8285223367697595	0.021391752577319588	0.15008591065292096	GSM881053_DC_Ctcf_120.bed	Dendritic	Bone marrow derived dendritic cells. Ctcf 120 min post LPS stimulation	NA	GSE36099	Ctcf	NA	codex	22629	immune	NA
9732	217	1371	0.8597173144876326	0.019169611307420495	0.12111307420494699	GSM881054_DC_Ctcf_30.bed	Dendritic	Bone marrow derived dendritic cells. Ctcf 30 min post LPS stimulation	NA	GSE36099	Ctcf	NA	codex	20155	immune	NA
9883	239	1638	0.840391156462585	0.02032312925170068	0.1392857142857143	GSM881055_DC_Ctcf_60.bed	Dendritic	Bone marrow derived dendritic cells. Ctcf 60 min post LPS stimulation	NA	GSE36099	Ctcf	NA	codex	22563	immune	NA
2651	81	610	0.7932375822860562	0.02423698384201077	0.18252543387193298	GSM881073_DC_Irf1_120.bed	Dendritic	Bone marrow derived dendritic cells. Irf1 120 min post LPS stimulation	NA	GSE36099	Irf1	NA	codex	10761	immune	NA
2322	60	476	0.8124562631210637	0.02099370188943317	0.16655003498950316	GSM881075_DC_Irf1_60.bed	Dendritic	Bone marrow derived dendritic cells. Irf1 60 min post LPS stimulation	NA	GSE36099	Irf1	NA	codex	6622	immune	NA
285	25	227	0.5307262569832403	0.04655493482309125	0.4227188081936685	GSM881095_DC_Maff_0.bed	Dendritic	Maff 0 min post LPS stimulation	NA	GSE36099	Maff	NA	codex	2033	immune	NA
2996	112	896	0.7482517482517482	0.027972027972027972	0.22377622377622378	GSM881112_DC_Rela_120.bed	Dendritic	Bone marrow derived dendritic cells. Rela 120 min post LPS stimulation	NA	GSE36099	Rela	NA	codex	12766	immune	NA
1897	64	490	0.773969808241534	0.026111791105671155	0.1999184006527948	GSM881114_DC_Rela_60.bed	Dendritic	Bone marrow derived dendritic cells. Rela 60 min post LPS stimulation	NA	GSE36099	Rela	NA	codex	6859	immune	NA
12821	280	1931	0.8529137839276211	0.018626929217668974	0.12845928685470995	GSM883646_Smc1a.bed	Neural progenitor cells	Chromatin immunoprecipitation (ChIP) was performed as previously described with minor modifications (Kagey et al.; 2010). Briefly; 50x106 NPCs were lysed and chromatin was sonicated with a Branson Sonifier 250 for 30 x 12 sec pulses. Chromatin was pre-cleared with Protein A Sepharose beads and then immunoprecipitated with approximately 10 ÃŽÂ¼g of the appropriate antibody coupled to Protein A sep…	NA	GSE36203	Smc1a	NA	codex	26165	immune	NA
13286	352	2659	0.815242069092471	0.021599067313002394	0.1631588635945266	GSM883647_Ctcf.bed	Neural progenitor cells	Chromatin immunoprecipitation (ChIP) was performed as previously described with minor modifications (Kagey et al.; 2010). Briefly; 50x106 NPCs were lysed and chromatin was sonicated with a Branson Sonifier 250 for 30 x 12 sec pulses. Chromatin was pre-cleared with Protein A Sepharose beads and then immunoprecipitated with approximately 10 ÃŽÂ¼g of the appropriate antibody coupled to Protein A sep…	NA	GSE36203	Ctcf	NA	codex	32114	immune	NA
8487	279	2517	0.7521935655410795	0.02472746609944164	0.22307896835947885	GSM896915_Stag2.bed	Embryonic Stem Cells	N/A	NA	GSE36561	Stag2	NA	codex	24389	immune	NA
8138	317	2963	0.7127342792082676	0.027763180942371693	0.25950253984936067	GSM896916_Stag1.bed	Embryonic Stem Cells	N/A	NA	GSE36561	Stag1	NA	codex	27755	immune	NA
9378	106	216	0.9668041237113402	0.010927835051546392	0.0222680412371134	GSM898201_Cbx8.bed	Haematopoietic progenitor	Mice were injected with 5FU five days prior to sacrifice. Bone marrow cells were isolated and were retrovirally transduced with Flag-Cbx8. Transduced GFP+ cells were sorted and cultured in StemSpan media supplemented with FBS; stem cell factor; IL-11 and Flt3 ligand for 7 days. (antibody used Flag)	NA	GSE36658	Cbx8	NA	codex	5689	immune	NA
7252	145	1045	0.8590381426202321	0.017176024638711207	0.12378583274105662	GSM898372_Kdm6b.bed	Embryonic Stem Cell	NSCs from cerebral cortex of E12.5 embryos and expanded in vitro and treated with TGFb	NA	GSE36673	Kdm6b	NA	codex	8521	immune	NA
3594	68	324	0.9016557952834923	0.017059708981435023	0.08128449573507275	GSM904760_Stat5a.bed	T-Cells	Splenic T cells were isolated from 6-12-week-old tetramer-deficient mice; purified by positive selection using CD90 magnetic beads or negative selection using Mouse Pan T Isolation Kit. Cells were stimulated with platebound anti-CD3 plus anti-CD28 for 2-3 days; washed; rested overnight; and re-stimulated with IL-2 for 1 hour.	NA	GSE36882	Stat5a	NA	codex	6624	immune	NA
2854	48	236	0.9094964945825367	0.015296367112810707	0.07520713830465264	GSM904761_Stat5b.bed	T-Cells	Splenic T cells were isolated from 6-12-week-old tetramer-deficient mice; purified by positive selection using CD90 magnetic beads or negative selection using Mouse Pan T Isolation Kit. Cells were stimulated with platebound anti-CD3 plus anti-CD28 for 2-3 days; washed; rested overnight; and re-stimulated with IL-2 for 1 hour.	NA	GSE36882	Stat5b	NA	codex	5359	immune	NA
9098	245	2319	0.7801406276796433	0.02100840336134454	0.19885096895901216	GSM905442_Pol2ra.bed	embryonic stem cell	129-C57Bl/6 ES cells	NA	GSE36905	Polr2a	NA	codex	22281	immune	NA
1757	38	225	0.8698019801980198	0.01881188118811881	0.11138613861386139	GSM905445_Ezh2.bed	embryonic stem cell	129-C57Bl/6 ES cell differentiated in vitro by removal of LIF for 7 days	NA	GSE36905	Ezh2	NA	codex	3452	immune	NA
4850	97	645	0.867310443490701	0.01734620886981402	0.11534334763948498	GSM905450_Pol2ra.bed	embryonic stem cell	129-C57Bl/6 ES cell differentiated in vitro by removal of LIF for 7 days	NA	GSE36905	Polr2a	NA	codex	8747	immune	NA
21586	306	1248	0.9328435609334486	0.013223854796888505	0.05393258426966292	GSM905457_Pol2ra.bed	Fibroblast	N/A	NA	GSE36905	Polr2a	NA	codex	18788	immune	NA
24696	389	1863	0.9164316461332938	0.014435208549799614	0.06913314531690663	GSM918734_CTCF.bed	Thymus	Whole thymus from 8 week old male C57BL/6 mouse	NA	GSE36027	Ctcf	NA	codex	19687	immune	NA
16111	390	2940	0.828712514788334	0.02006069646623116	0.1512267887454349	GSM918744_CTCF.bed	Mouse ErythroLeukaemic	NULL	NA	GSE36027	Ctcf	NA	codex	31029	immune	NA
5178	138	912	0.8314065510597303	0.022157996146435453	0.1464354527938343	GSM923570_Ctcf.bed	Erythroid	Gata1 null erythroid progenitor	NA	GSE36029	Ctcf	NA	codex	12072	immune	NA
8649	236	1844	0.8061329108024979	0.02199645819740889	0.1718706310000932	GSM923571_Ctcf.bed	Erythroid	Gata1 restored erythroid cells; differentiation induced by estradiol (E2) 24hrs	NA	GSE36029	Ctcf	NA	codex	21740	immune	NA
1713	100	872	0.6379888268156425	0.037243947858473	0.32476722532588453	GSM923572_Gata1.bed	Erythroid	Gata1 restored erythroid cells; differentiation induced by estradiol (E2) 24hrs	NA	GSE36029	Gata1	NA	codex	6600	immune	NA
9116	343	3273	0.7159912032673579	0.02693999371661954	0.25706880301602264	GSM923573_Ctcf.bed	Mouse ErythroLeukaemic	NULL	NA	GSE36029	Ctcf	NA	codex	32969	immune	NA
1539	91	746	0.6477272727272727	0.0382996632996633	0.31397306397306396	GSM923575_Gata1.bed	Erythroid	Ter119+ cells from E14.5 FL	NA	GSE36029	Gata1	NA	codex	5480	immune	NA
575	51	500	0.5106571936056838	0.0452930728241563	0.44404973357015987	GSM923576_Tal1.bed	Erythroid	Gata1 restored erythroid cells; differentiation induced by estradiol (E2) 24hrs - ENCODE	NA	GSE36029	Tal1	NA	codex	3319	immune	NA
1354	123	1268	0.49326047358834246	0.04480874316939891	0.46193078324225867	GSM923578_Tal1.bed	Mouse ErythroLeukaemic	NULL	NA	GSE36029	Tal1	NA	codex	11214	immune	NA
604	60	602	0.47709320695102686	0.04739336492890995	0.4755134281200632	GSM923579_Tal1.bed	Erythroid	Gata1 null erythroid progenitor	NA	GSE36029	Tal1	NA	codex	4771	immune	NA
867	33	304	0.7200996677740864	0.027408637873754152	0.25249169435215946	GSM931695_Hsf1.bed	striatal cells	Striatal cells derived from wild type HdhQ7/Q7 embryonic mice	NA	GSE38002	Hsf1	NA	codex	2821	immune	NA
1489	63	464	0.7385912698412699	0.03125	0.23015873015873015	GSM932921_4_Pax5.bed	B-Cells	Sorted pro-B cells were cultured for 4-5 days on OP9 cells in IL-7. (Dynabeads M-280 Streptavidin)	NA	GSE38046	Pax5	NA	codex	4326	immune	NA
6570	139	519	0.9089651355838406	0.019230769230769232	0.07180409518539015	GSM932925_31_Pax5.bed	B-Cells	Mature B cells were FACs sorted from lymph nodes of Pax5Bio/Bio mice. (Dynabeads M-280 Streptavidin)	NA	GSE38046	Pax5	NA	codex	8595	immune	NA
3778	164	1448	0.7009276437847867	0.030426716141001856	0.2686456400742115	GSM935891_Ell3.bed	Embryonic stem cells	N/A	NA	GSE38148	Ell3	NA	codex	10057	immune	NA
25852	428	2310	0.9042322490381253	0.014970269324938789	0.080797481636936	GSM935893_Pol2.bed	Embryonic stem cells	ES cells expressing control shRNA	NA	GSE38148	Polr2a	NA	codex	24825	immune	NA
23035	424	2570	0.8849744515732453	0.0162895232240962	0.09873602520265858	GSM935895_Pol2.bed	Embryonic stem cells	ES cells expressing shRNA targeting Ell3	NA	GSE38148	Polr2a	NA	codex	23716	immune	NA
16773	258	917	0.9345330956095387	0.014374860708714063	0.051092043681747266	GSM936199_200_Ikzf1.bed	B-Cells	WT B3 pre-B cells.	NA	GSE38200	Ikzf1	NA	codex	17508	immune	NA
17402	240	771	0.9450931407157986	0.013034269266279258	0.04187259001792212	GSM936201_2_Ikzf1.bed	B-Cells	B3 cells were transduced with HA-Ikaros-IRES-GFP. (Antibody used HA).	NA	GSE38200	Ikzf1	NA	codex	15463	immune	NA
33820	587	3035	0.9032637145451632	0.01567758132578388	0.08105870412905293	GSM937538_Polr2a.bed	embryonic stem cells	ES cells treated with DMSO for 18 hours	NA	GSE36561	Polr2a	NA	codex	23568	immune	NA
33165	543	2705	0.9108010875236866	0.014912256611649686	0.07428665586466372	GSM937539_Polr2a.bed	embryonic stem cells	ES cells treated with JQ1 for 18 hours	NA	GSE36561	Polr2a	NA	codex	22350	immune	NA
20134	351	1978	0.8963183902417309	0.01562569558830076	0.08805591416996839	GSM937540_Brd4.bed	embryonic stem cells	N/A	NA	GSE36561	Brd4	NA	codex	17478	immune	NA
18150	524	4747	0.7749455616754195	0.022373083984458392	0.2026813543401221	GSM937541_Stag1.bed	embryonic stem cells	N/A	NA	GSE36561	Stag1	NA	codex	39851	immune	NA
15080	440	3853	0.7784029319155525	0.022712021886130182	0.19888504619831723	GSM937542_Stag2.bed	embryonic stem cells	N/A	NA	GSE36561	Stag2	NA	codex	33937	immune	NA
31477	396	1048	0.9561374198839646	0.01202879620910665	0.03183378390692871	GSM937543_Polr2a.bed	embryonic stem cells	ES cells treated with retinoic acid for 8 hours	NA	GSE36561	Polr2a	NA	codex	15791	immune	NA
6008	89	343	0.9329192546583851	0.013819875776397516	0.05326086956521739	GSM959053_Zfp143.bed	Embryonic fibroblast cells	ChIP-seq_ZFP143_3T3. ChIP assays were performed essentially as previously described (Myslinski et al. 2006) with 1-4x107 cells. The chromatin was sonicated to an average of 200bp using a BioruptorTM UCD-200 (Diagenode) at Maximum power level for 30 minutes (pulses of 30 seconds with 30 seconds breaks).	NA	GSE39263	Zfp143	NA	codex	4571	immune	NA
5106	104	657	0.8702914607124596	0.017726265553093576	0.11198227373444691	GSM959054_Zfp143.bed	Embryonic Stem cells	ChIP-seq_ZFP143_mESC. ChIP assays were performed essentially as previously described (Myslinski et al. 2006) with 1-4x107 cells. The chromatin was sonicated to an average of 200bp using a BioruptorTM UCD-200 (Diagenode) at Maximum power level for 30 minutes (pulses of 30 seconds with 30 seconds breaks).	NA	GSE39263	Zfp143	NA	codex	5143	immune	NA
2064	343	3872	0.3287147634973722	0.054626532887402456	0.6166587036152253	GSM968709_V5.bed	Motor neuron progenitors	ES cells differentiated in vitro into embryoid bodies for 4 days; all-trans RA and Hh signalling agonist (SAG) at day 2; Cdx2-V5 expression induced for 6-8 hours on day 3	NA	GSE39453	Cdx2	NA	codex	47386	immune	Cdx2
19313	224	112	0.982899893124332	0.011400071250445315	0.0057000356252226575	GSM968717_Pol2.bed	Motor neuron progenitors	ES cells differentiated in vitro into embryoid bodies for 4 days; all-trans RA and Hh signalling agonist (SAG) at day 2	NA	GSE39434	Polr2a	NA	codex	8692	immune	NA
12511	263	1631	0.8685178757375911	0.018257549461992362	0.11322457480041652	GSM972983_Mbd1a_delMBD.bed	Embryonic Stem Cells	129-C57Bl/6 ES cells	NA	GSE39610	Mbd1	NA	codex	12920	immune	NA
7966	109	179	0.9651078265083596	0.013205718439544463	0.021686455052095953	GSM978747_Irf4.bed	B-Cells	Untreated spleenic B-cells	NA	GSE39756	Irf4	NA	codex	4827	immune	NA
6836	97	251	0.9515590200445434	0.013502227171492204	0.03493875278396436	GSM978748_Irf4.bed	B-Cells	Spleenic B-cells were treated IL-21 for 1h	NA	GSE39756	Irf4	NA	codex	5278	immune	NA
5430	131	888	0.8419910063575748	0.020313226856877035	0.13769576678554815	GSM978767_Batf.bed	T-Cells	T cells were isolated from the spleen. Cells were pre-activated with plate-bound anti-CD3 and soluble anti-CD28 for 3_days. For Th17 polarization; cells were subjected to 2 rounds of polarization with anti-CD3 and anti-CD28 for 4_days in the presence of IL-6; TGF-beta; anti-IFN-gamma and anti-IL-4.	NA	GSE39756	Batf	NA	codex	15164	immune	NA
23524	327	1143	0.9411858846123069	0.013083139953588861	0.04573097543410418	GSM978768_Irf4.bed	T-Cells	T cells were isolated from the spleen. Cells were pre-activated with plate-bound anti-CD3 and soluble anti-CD28 for 3 days. For Th17 polarization; cells were subjected to 2 rounds of polarization with anti-CD3 and anti-CD28 for 4 days in the presence of IL-6; TGF-beta; anti-IFN-gamma and anti-IL-4.	NA	GSE39756	Irf4	NA	codex	21641	immune	NA
8451	176	1064	0.8720462284593953	0.018161180476730987	0.10979259106387369	GSM978769_Junb.bed	T-Cells	T cells were isolated from the spleen. Cells were pre-activated with plate-bound anti-CD3 and soluble anti-CD28 for 3 days. For Th17 polarization; cells were subjected to 2 rounds of polarization with anti-CD3 and anti-CD28 for 4 days in the presence of IL-6; TGF-beta; anti-IFN-gamma and anti-IL-4.	NA	GSE39756	Junb	NA	codex	15023	immune	NA
23878	301	625	0.9626673117239155	0.01213513949363006	0.02519754878245444	GSM978770_Jun.bed	T-Cells	T cells were isolated from the spleen. Cells were pre-activated with plate-bound anti-CD3 and soluble anti-CD28 for 3 days. For Th17 polarization; cells were subjected to 2 rounds of polarization with anti-CD3 and anti-CD28 for 4 days in the presence of IL-6; TGF-beta; anti-IFN-gamma and anti-IL-4.	NA	GSE39756	Jun	NA	codex	16273	immune	NA
21367	303	982	0.9432721172523397	0.013376302313261522	0.043351580434398726	GSM978771_Jund.bed	T-Cells	T cells were isolated from the spleen. Cells were pre-activated with plate-bound anti-CD3 and soluble anti-CD28 for 3 days. For Th17 polarization; cells were subjected to 2 rounds of polarization with anti-CD3 and anti-CD28 for 4 days in the presence of IL-6; TGF-beta; anti-IFN-gamma and anti-IL-4.	NA	GSE39756	Jund	NA	codex	18321	immune	NA
20287	236	340	0.9723913147677707	0.01131189186598284	0.016296793366246464	GSM978772_Stat3.bed	T-Cells	T cells were isolated from the spleen. Cells were pre-activated with plate-bound anti-CD3 and soluble anti-CD28 for 3 days. For Th17 polarization; cells were subjected to 2 rounds of polarization with anti-CD3 and anti-CD28 for 4 days in the presence of IL-6; TGF-beta; anti-IFN-gamma and anti-IL-4.	NA	GSE39756	Stat3	NA	codex	11673	immune	NA
1471	88	866	0.6065979381443299	0.03628865979381443	0.35711340206185566	GSM979714_Tfe3.bed	Embryonic Stem Cell	N/A	NA	GSE39815	Tfe3	NA	codex	4440	immune	NA
2424	125	1092	0.6657511672617413	0.034331227684702	0.2999176050535567	GSM979715_Tfe3.bed	Embryonic Stem Cell	ES cells transduced to express shRNA targeting Folliculin	NA	GSE39815	Tfe3	NA	codex	5348	immune	NA
5736	200	1591	0.7620565962534874	0.026571011026969578	0.21137239271954297	GSM989014_Runx1.bed	Haemogenic endothelium	iRunxHE (doxycycline overnight to induce expression of Runx1) (antibody used HA)	NA	GSE40235	Runx1	NA	codex	14159	immune	NA
1662	77	678	0.6876292925113777	0.031857674803475386	0.2805130326851469	GSM989015_Fli1.bed	Haemogenic endothelium	iRunxHE (uninduced)	NA	GSE40235	Fli1	NA	codex	6345	immune	NA
1868	80	642	0.7212355212355213	0.03088803088803089	0.2478764478764479	GSM989017_Cebpb.bed	Haemogenic endothelium	iRunxHE (uninduced)	NA	GSE40235	Cebpb	NA	codex	6103	immune	NA
5105	134	919	0.8290029230269568	0.021760311789542058	0.14923676518350112	GSM989018_Tal1.bed	Haemogenic endothelium	iRunxHE (uninduced)	NA	GSE40235	Tal1	NA	codex	8156	immune	NA
1703	68	616	0.7134478424801005	0.028487641390867197	0.25806451612903225	GSM989019_Tal1.bed	Haemogenic endothelium	iRunxHE (doxycycline overnight to induce expression of Runx1)	NA	GSE40235	Tal1	NA	codex	6374	immune	NA
2476	79	667	0.7684667908131595	0.02451893234016139	0.20701427684667909	GSM989024_Tal1.bed	Haemogenic endothelium	c?kit+/CD41+/Tie2? wild?type progenitor cells prepared on day 4 of blast differentiation	NA	GSE40235	Tal1	NA	codex	7366	immune	NA
28051	607	3500	0.8722868337583183	0.018875551962186703	0.108837614279495	GSM994508_ep300_th1.bed	T-Cells	FACS sorted naive CD4+T cells from spleen and lymph node were cultured in vitro for 7 days under Th1 conditions (plate-bound anti-CD3 and anti-CD28; IL-12 and anti-IL-4 for 3 days; followed by IL-2 and IL-12 for 4 days) and restimulated with plate-bound CD3/28 + IL-12 for 2 hrs.	NA	GSE40463	Ep300	NA	codex	51074	immune	NA
29158	583	3116	0.8874212496576072	0.01774355540676264	0.09483519493563015	GSM994516_ep300_th2.bed	T-Cells	FACS sorted naive CD4+T cells from spleen and lymph node were cultured in vitro for 7 days under Th2 condition and restimulated with plate-bound CD3/28 + IL-4 for 2 hrs	NA	GSE40463	Ep300	NA	codex	46383	immune	NA
22314	618	4147	0.8240333838029469	0.022822113076553786	0.1531445031204993	GSM994520_ep300_th1_controlV.bed	T-Cells	FACS sorted naive CD4+T cells from spleen and lymph node were cultured in vitro for 7 days under Th1 conditions (plate-bound anti-CD3 and anti-CD28; IL-12 and anti-IL-4 for 3 days; followed by IL-2 and IL-12 for 4 days) and restimulated with plate-bound CD3/28 + IL-12 for 2 hrs.	NA	GSE40463	Ep300	NA	codex	54058	immune	NA
30987	565	2757	0.903174094260981	0.016467982162114897	0.08035792357690402	GSM994524_ep300_th2_controlV.bed	T-Cells	FACS sorted naive CD4+T cells from spleen and lymph node were cultured in vitro for 7 days under Th2 condition and restimulated with plate-bound CD3/28 + IL-4 for 2 hrs	NA	GSE40463	Ep300	NA	codex	44365	immune	NA
22309	348	1302	0.9311323510997955	0.01452481322258859	0.05434283567761593	GSM994528_STAT1.bed	T-Cells	FACS sorted naive CD4+T cells from spleen and lymph node were cultured in vitro for 7 days under Th1 conditions (plate-bound anti-CD3 and anti-CD28; IL-12 and anti-IL-4 for 3 days; followed by IL-2 and IL-12 for 4 days) and restimulated with plate-bound CD3/28 + IL-12 for 2 hrs.	NA	GSE40463	Stat1	NA	codex	24667	immune	NA
6415	138	633	0.8927080434177568	0.0192040077929307	0.08808794878931256	GSM998272_Tbx21.bed	T-Cells	Antibody: T-bet (Lab produced (Szabo et al.; Nature 2000)). Cell type: Th1. Cell number: 100000000. Genotype: wild type	NA	GSE40623	Tbx21	NA	codex	11720	immune	NA
1117	87	859	0.5414444983034415	0.04217159476490548	0.41638390693165295	Gata1_ERX002128_MEL.bed	Mouse ErythroLeukaemic	Gata1 non-induced ChIP	NA	ERA000161	Gata1	NA	codex	6108	immune	NA
1269	79	728	0.611271676300578	0.038053949903660886	0.35067437379576105	Gata1_ERX002130_MEL.bed	Mouse ErythroLeukaemic	Gata1 induced ChIP	NA	ERA000161	Gata1	NA	codex	6949	immune	NA
2548	102	920	0.7137254901960784	0.02857142857142857	0.25770308123249297	Gata1_GSM777092_G1ME_MK-Prog.bed	Megakaryocyte Progenitors	ChIPs were performed 48 hours after transduction with HA-GATA1 retrovirus (antibody used HA)	NA	GSE31331	Gata1	NA	codex	6995	immune	NA
8052	481	4893	0.5997318635483391	0.03582600923581111	0.36444212721584984	Gata1_GSM912907_MEL.bed	Mouse ErythroLeukaemic	NULL	NA	GSE36030	Gata1	NA	codex	50414	immune	NA
1098	47	407	0.7074742268041238	0.030283505154639175	0.2622422680412371	Gata2_GSM777091_G1ME_MK-Prog.bed	Megakaryocyte Progenitors	NULL	NA	GSE31331	Gata2	NA	codex	4095	immune	NA
35584	564	2543	0.9196970871778967	0.014577033418624487	0.06572587940347885	Gfi1_GSM786037_MLL-ENL-Preleukemia.bed	AML pre-leukaemic	Immortalized bone marrow progenitor cells WITH MLL-ENL	NA	GSE31657	Gfi1	NA	codex	26279	immune	NA
990	46	367	0.7056307911617962	0.03278688524590164	0.2615823235923022	JunB_GSM1022318_UT_BMDM.bed	Macrophages	Untreated (day 7 of differentiation)	NA	GSE38377	Junb	NA	codex	4666	immune	NA
7416	329	2909	0.6960765909517552	0.03088042049934297	0.2730429885489018	JunB_GSM1022319_LPS_4h_BMDM.bed	Macrophages	LPS for 4 hrs (day 7 of differentiation)	NA	GSE38377	Junb	NA	codex	35055	immune	NA
819	76	728	0.5046210720887245	0.04682686383240912	0.4485520640788663	Ldb1_ERX002132_MEL.bed	Mouse ErythroLeukaemic	Ldb1 non-induced ChIP	NA	ERA000161	Ldb1	NA	codex	5778	immune	NA
3566	175	1610	0.6664174920575593	0.03270416744533732	0.3008783404971033	Ldb1_ERX002134_MEL.bed	Mouse ErythroLeukaemic	Ldb1 induced ChIP	NA	ERA000161	Ldb1	NA	codex	11657	immune	NA
1052	63	759	0.5613660618996799	0.0336179295624333	0.4050160085378869	MafK_GSM912899_MEL.bed	Mouse ErythroLeukaemic	NULL	NA	GSE36030	Mafk	NA	codex	7367	immune	NA
16352	270	1301	0.9123472632929756	0.01506444233666239	0.0725882943703621	Max_GSM912919_MEL.bed	Mouse ErythroLeukaemic	NULL	NA	GSE36030	Max	NA	codex	15984	immune	NA
339	29	276	0.5263975155279503	0.04503105590062112	0.42857142857142855	Mtgr1_ERX002142_MEL.bed	Mouse ErythroLeukaemic	Mtgr1 non-induced ChIP (Streptavidin beads)	NA	ERA000161	Cbfa2t2	NA	codex	2143	immune	NA
24290	427	1980	0.9098400569352362	0.015994306476383113	0.07416563658838071	Mxi1_GSM912928_MEL.bed	Mouse ErythroLeukaemic	NULL	NA	GSE36030	Mxi1	NA	codex	26574	immune	NA
23618	293	554	0.965379113018598	0.011976292662987942	0.02264459431841406	NELFe_GSM912932_MEL.bed	Mouse ErythroLeukaemic	NULL	NA	GSE36030	Rdbp	NA	codex	13667	immune	NA
383	37	312	0.523224043715847	0.050546448087431695	0.4262295081967213	PPARg_GSM686979_day2_Adipocytes.bed	Adipocytes	Cells were induced with DMEM containing FBS; dexamethasone; insulin and 3-isobutyl-1-methylxanthine for 2 days.	NA	GSE27826	Pparg	NA	codex	2868	immune	NA
983	69	776	0.537746170678337	0.03774617067833698	0.424507658643326	PPARg_GSM686980_day6_Adipocytes.bed	Adipocytes	Cells were differentiated in DMEM containing FBS; dexamethasone; insulin and 3-isobutyl-1-methyxanthine for 2 days. They were then transferred to DMEM containing FBS and insulin for a further 2 days. Cells were then maintained in DMEM with FBS.	NA	GSE27826	Pparg	NA	codex	5951	immune	NA
20881	714	5156	0.780568950693432	0.026690591005943703	0.19274045830062428	PU.1_GSM1022260_stat6ko_ctrl_UT_BMDM.bed	Macrophages	Untreated (day 7 of differentiation)	NA	GSE38377	Spi1	NA	codex	64066	immune	NA
19741	639	4716	0.786619381574753	0.025462225055785784	0.18791839336946126	PU.1_GSM1022261_stat6ko_ctrl_IL4_4h_BMDM.bed	Macrophages	Control IL-4 4 h (day 7 of differentiation)	NA	GSE38377	Spi1	NA	codex	58119	immune	NA
21760	694	5206	0.7866955892986262	0.025090383224873464	0.18821402747650037	PU.1_GSM1022262_stat6ko_UT_BMDM.bed	Macrophages	Stat6 KO untreated (day 7 of differentiation)	NA	GSE38377	Spi1	NA	codex	63658	immune	NA
21358	705	5086	0.7866956425651037	0.025967807285719548	0.18733655014917677	PU.1_GSM1022263_stat6ko_IL4_4h_BMDM.bed	Macrophages	Stat6 KO IL-4 4 h (day 7 of differentiation)	NA	GSE38377	Spi1	NA	codex	63579	immune	NA
19715	592	4126	0.8069005034175091	0.024229525641550363	0.16886997094094053	PU.1_GSM1022280_stat1ko_ctrl_UT_BMDM.bed	Macrophages	Stat1 KO untreated (day 7 of differentiation)	NA	GSE38377	Spi1	NA	codex	51669	immune	NA
18824	589	4256	0.7953018716464574	0.02488487050572479	0.17981325784781782	PU.1_GSM1022281_stat1ko_ctrl_IFNg_4h_BMDM.bed	Macrophages	Stat1 KO IFNg for 4 hrs (day 7 of differentiation)	NA	GSE38377	Spi1	NA	codex	54259	immune	NA
21968	700	5179	0.7888821057923654	0.025137357704600138	0.18598053650303445	PU.1_GSM1022282_stat1ko_UT_BMDM.bed	Macrophages	Stat1 KO untreated (day 7 of differentiation)	NA	GSE38377	Spi1	NA	codex	64343	immune	NA
17105	527	3899	0.7944359295898936	0.024476336445125632	0.18108773396498073	PU.1_GSM1022283_stat1ko_IFNg_4h_BMDM.bed	Macrophages	Stat1 KO IFNg for 4 hrs (day 7 of differentiation)	NA	GSE38377	Spi1	NA	codex	48287	immune	NA
17746	562	4057	0.7934719427677174	0.025128549072211043	0.18139950816007155	PU.1_GSM1022310_tc_IFNg_UT_BMDM.bed	Macrophages	Untreated (day 7 of differentiation)	NA	GSE38377	Spi1	NA	codex	51774	immune	NA
24337	795	5789	0.7870702758642993	0.025710682060735422	0.18721904207496523	PU.1_GSM1022311_tc_IFNg_30min_BMDM.bed	Macrophages	IFNg for 30min (day 7 of differentiation)	NA	GSE38377	Spi1	NA	codex	70375	immune	NA
20257	637	4321	0.8033710093198493	0.025262740432282372	0.17136625024786833	PU.1_GSM1022312_tc_IFNg_1h_BMDM.bed	Macrophages	IFNg for 1h (day 7 of differentiation)	NA	GSE38377	Spi1	NA	codex	56234	immune	NA
19769	595	4234	0.8036832262785593	0.024188958451906658	0.1721278152695341	PU.1_GSM1022313_tc_IFNg_2h_BMDM.bed	Macrophages	IFNg for 2h (day 7 of differentiation)	NA	GSE38377	Spi1	NA	codex	54969	immune	NA
33981	1256	10225	0.7474594166556685	0.02762746909506841	0.2249131142492631	PU.1_GSM940924_25_UT_BMDM.bed	Macrophages	Untreated (day 7 of differentiation)	NA	GSE38377	Spi1	NA	codex	114432	immune	NA
30720	1071	8367	0.7649783355744808	0.026669654863290003	0.20835200956222918	PU.1_GSM940926_LPS_4h_BMDM.bed	Macrophages	LPS for 4h (day 7 of differentiation)	NA	GSE38377	Spi1	NA	codex	91013	immune	NA
31841	1184	9048	0.7568036507974235	0.028141563473011194	0.21505478572956527	PU.1_GSM940927_LPS_24h_BMDM.bed	Macrophages	LPS for 24h (day 7 of differentiation)	NA	GSE38377	Spi1	NA	codex	97774	immune	NA
27962	1099	8679	0.7409114997350291	0.02912029676735559	0.22996820349761526	PU.1_GSM940928_IFNg_4h_BMDM.bed	Macrophages	IFNg for 4h (day 7 of differentiation)	NA	GSE38377	Spi1	NA	codex	101069	immune	NA
28115	1105	8926	0.737036648665653	0.02896765060556808	0.2339957007287789	PU.1_GSM940929__IL4_4h_BMDM.bed	Macrophages	IL-4 for 4h (day 7 of differentiation)	NA	GSE38377	Spi1	NA	codex	100380	immune	NA
29338	1175	9363	0.7357307653726552	0.029466345671581903	0.23480288895576287	PU.1_GSM940930_TNFa_4h_BMDM.bed	Macrophages	TNFa for 4h (day 7 of differentiation)	NA	GSE38377	Spi1	NA	codex	104224	immune	NA
30106	1168	9211	0.743633444485612	0.028850191428924293	0.22751636408546375	PU.1_GSM940931_TGFb1_4h_BMDM.bed	Macrophages	TGFb1 for 4h (day 7 of differentiation)	NA	GSE38377	Spi1	NA	codex	102292	immune	NA
29776	1142	9253	0.7412312364641159	0.02842846829802594	0.23034029523785815	PU.1_GSM940932_IL1b_4h_BMDM.bed	Macrophages	IL-1b for 4h (day 7 of differentiation)	NA	GSE38377	Spi1	NA	codex	103473	immune	NA
29611	1157	9206	0.7407564917196178	0.028943813478761196	0.23029969480162105	PU.1_GSM940933_MALP2_BMDM.bed	Macrophages	MALP2 for 4h (day 7 of differentiation)	NA	GSE38377	Spi1	NA	codex	102614	immune	NA
30922	1184	9371	0.7455216143886974	0.028545941123996433	0.2259324444873062	PU.1_GSM940934_CpG_BMDM.bed	Macrophages	CpG for 4hrs (day 7 of differentiation)	NA	GSE38377	Spi1	NA	codex	104075	immune	NA
13096	375	2448	0.822664740247503	0.023556756077643067	0.15377850367485396	PU1_GSM537983_Macrophages.bed	Macrophages	Thioglycollate-elicited peritoneal macrophages	NA	GSE21512	Spi1	NA	codex	29393	immune	NA
13422	251	923	0.9195670046588106	0.017196492189640998	0.06323650315154837	PU1_GSM537989_B-Cells.bed	B-Cells	Splenic B cells were isolated from 6- to 8-week-old C57Bl/6 mice by magnetic depletion of CD43- and CD11b-expressing cells.	NA	GSE21512	Spi1	NA	codex	19571	immune	NA
8208	276	2574	0.7422680412371134	0.024959305480195332	0.23277265328269126	Rad21_GSM912933_DMSO_MEL.bed	Mouse ErythroLeukaemic	5 d with 2% DMSO	NA	GSE36030	Rad21	NA	codex	30532	immune	NA
7579	264	2630	0.7236703905280244	0.025207676883414496	0.2511219325885611	Rad21_GSM912935_MEL.bed	Mouse ErythroLeukaemic	NULL	NA	GSE36030	Rad21	NA	codex	30942	immune	NA
7148	220	2061	0.7580867536324106	0.023332272775479904	0.21858097359210946	SMC3_GSM912923_MEL.bed	Mouse ErythroLeukaemic	NULL	NA	GSE36030	Smc3	NA	codex	25786	immune	NA
672	63	642	0.4880174291938998	0.0457516339869281	0.4662309368191721	Scl_ERX002136_MEL.bed	Mouse ErythroLeukaemic	Tal1 non-induced ChIP	NA	ERA000161	Tal1	NA	codex	4949	immune	NA
782	89	828	0.46027074749852853	0.052383755150088286	0.48734549735138316	Scl_ERX002138_MEL.bed	Mouse ErythroLeukaemic	Tal1 induced ChIP. Induced to differentiate with 2% DMSO for 4 d	NA	ERA000161	Tal1	NA	codex	5670	immune	NA
9067	199	1014	0.8820038910505836	0.0193579766536965	0.09863813229571984	Stat1_GSM1022315_tc_IFNg_30min_BMDM.bed	Macrophages	IFNg for 30min (day 7 of differentiation)	NA	GSE38377	Stat1	NA	codex	16398	immune	NA
7626	157	795	0.8890184192119375	0.01830263464677081	0.09267894614129167	Stat1_GSM1022316_tc_IFNg_1h_BMDM.bed	Macrophages	IFNg for 1h (day 7 of differentiation)	NA	GSE38377	Stat1	NA	codex	13717	immune	NA
12217	245	1268	0.8898033503277495	0.017844136926438457	0.09235251274581209	Stat1_GSM1022317_tc_IFNg_2h_BMDM.bed	Macrophages	IFNg for 2h (day 7 of differentiation)	NA	GSE38377	Stat1	NA	codex	21508	immune	NA
338	64	673	0.3144186046511628	0.059534883720930236	0.626046511627907	Stat5a_GSM686977_4h_Adipocytes.bed	Adipocytes	Cells were induced with DMEM containing FBS; dexamethasone; insulin and 3-isobutyl-1-methylxanthine for 4 hrs.	NA	GSE27826	Stat5a	NA	codex	7617	immune	NA
3653	142	1094	0.7471875639190019	0.02904479443649008	0.22376764164450808	Stat6_GSM1022301_tc_IL4_15min_BMDM.bed	Macrophages	IL-4 15 min (day 7 of differentiation)	NA	GSE38377	Stat6	NA	codex	15461	immune	NA
2031	105	896	0.6698548812664907	0.034630606860158314	0.2955145118733509	Stat6_GSM1022302_tc_IL4_30min_BMDM.bed	Macrophages	IL-4 30 min (day 7 of differentiation)	NA	GSE38377	Stat6	NA	codex	11684	immune	NA
3137	127	961	0.7424852071005917	0.030059171597633137	0.22745562130177516	Stat6_GSM1022303_tc_IL4_1h_BMDM.bed	Macrophages	IL-4 1h (day 7 of differentiation)	NA	GSE38377	Stat6	NA	codex	14551	immune	NA
3066	132	948	0.7395079594790159	0.03183791606367583	0.22865412445730826	Stat6_GSM1022304_tc_IL4_2h_BMDM.bed	Macrophages	IL-4 2h (day 7 of differentiation)	NA	GSE38377	Stat6	NA	codex	14659	immune	NA
3021	113	903	0.7483279663116176	0.027991082486995295	0.22368095120138717	Stat6_GSM1022305_tc_IL4_4h_BMDM.bed	Macrophages	IL-4 4h (day 7 of differentiation)	NA	GSE38377	Stat6	NA	codex	14329	immune	NA
2348	88	742	0.7388294524858402	0.027690371302706105	0.23348017621145375	c-Myb_GSM912903_MEL.bed	Mouse ErythroLeukaemic	NULL	NA	GSE36030	Myb	NA	codex	7338	immune	NA
12542	251	1185	0.8972671340678209	0.017956789240234656	0.08477607669194448	c-Myc_GSM912934_MEL.bed	Mouse ErythroLeukaemic	NULL	NA	GSE36030	Myc	NA	codex	15695	immune	NA
2573	279	2961	0.4426285910889386	0.047995871322896955	0.5093755375881645	p300_GSM912893_MEL.bed	Mouse ErythroLeukaemic	NULL	NA	GSE36030	Ep300	NA	codex	30589	immune	NA
6736	368	3753	0.620429216173897	0.033895182831353045	0.3456756009947499	p300_GSM912921_MEL.bed	Mouse ErythroLeukaemic	NULL	NA	GSE36030	Ep300	NA	codex	36308	immune	NA
713	60	512	0.554863813229572	0.04669260700389105	0.398443579766537	wgEncodeCaltechTfbsC2c12CebpbFCntrl50bE2p60hPcr1xPkRep1.narrowPeak	C2C12	ChIP C2C12 CEBPB	NA	NA	CEBPB	EqS_2.0pct_60hr	encodeTFBSmm10	7935	immune	NA
842	72	703	0.520717377860235	0.04452690166975881	0.43475572047000616	wgEncodeCaltechTfbsC2c12CebpbFCntrl50bE2p60hPcr1xPkRep2.narrowPeak	C2C12	ChIP C2C12 CEBPB	NA	NA	CEBPB	EqS_2.0pct_60hr	encodeTFBSmm10	7338	immune	NA
1418	110	926	0.5778321108394459	0.04482477587612062	0.3773431132844336	wgEncodeCaltechTfbsC2c12CebpbFCntrl50bPcr1xPkRep1.narrowPeak	C2C12	ChIP C2C12 CEBPB	NA	NA	CEBPB	None	encodeTFBSmm10	11434	immune	NA
13467	194	906	0.924486853847738	0.013317773048671655	0.06219537310359031	wgEncodeCaltechTfbsC2c12CtcfFCntrl32bPcr2xPkRep1.narrowPeak	C2C12	ChIP C2C12 CTCF	NA	NA	CTCF	None	encodeTFBSmm10	21116	immune	NA
488	63	722	0.38334642576590733	0.04948939512961508	0.5671641791044776	wgEncodeCaltechTfbsC2c12Fosl1sc605FCntrl36bPcr1xPkRep1.narrowPeak	C2C12	ChIP C2C12 FOSL1_(sc-605)	NA	NA	FOSL1_(sc-605)	None	encodeTFBSmm10	6507	immune	NA
14865	271	1209	0.9094524319363719	0.016579993881921076	0.07396757418170695	wgEncodeCaltechTfbsC2c12MaxFCntrl50bPcr1xPkRep1.narrowPeak	C2C12	ChIP C2C12 Max	NA	NA	Max	None	encodeTFBSmm10	8930	immune	NA
10779	160	696	0.9264288783841856	0.013751611516974646	0.05981951009883971	wgEncodeCaltechTfbsC2c12NrsfFCntrl32bE2p60hPcr2xPkRep1.narrowPeak	C2C12	ChIP C2C12 NRSF	NA	NA	NRSF	EqS_2.0pct_60hr	encodeTFBSmm10	15125	immune	NA
48504	764	3081	0.9265506504422243	0.014594357103287551	0.05885499245448815	wgEncodeCaltechTfbsC2c12Pol2FCntrl32bE2p60hPcr2xPkRep1.narrowPeak	C2C12	ChIP C2C12 Pol2	NA	NA	Pol2	EqS_2.0pct_60hr	encodeTFBSmm10	22980	immune	NA
42167	1019	7469	0.8324351001875432	0.020116474188135426	0.1474484256243214	wgEncodeCaltechTfbsC2c12Pol2s2FCntrl32bE2p60hPcr2xPkRep1.narrowPeak	C2C12	ChIP C2C12 Pol2(phosphoS2)	NA	NA	Pol2(phosphoS2)	EqS_2.0pct_60hr	encodeTFBSmm10	30876	immune	NA
22949	519	3333	0.8562740196261334	0.019364949069064587	0.12436103130480206	wgEncodeCaltechTfbsC2c12Sc12732FCntrl32bE2p24hPcr2xPkRep1.narrowPeak	C2C12	ChIP C2C12 Myogenin_(sc-12732)	NA	NA	Myogenin_(sc-12732)	EqS_2.0pct_24hr	encodeTFBSmm10	24358	immune	NA
32041	807	5896	0.826992566590956	0.020829031591988435	0.15217840181705555	wgEncodeCaltechTfbsC2c12Sc12732FCntrl32bE2p60hPcr2xPkRep1.narrowPeak	C2C12	ChIP C2C12 Myogenin_(sc-12732)	NA	NA	Myogenin_(sc-12732)	EqS_2.0pct_60hr	encodeTFBSmm10	32172	immune	NA
651	109	1136	0.34335443037974683	0.05748945147679325	0.5991561181434599	wgEncodeCaltechTfbsC2c12Sc12732FCntrl50bE2p7dPcr1xPkRep1.narrowPeak	C2C12	ChIP C2C12 Myogenin_(sc-12732)	NA	NA	Myogenin_(sc-12732)	EqS_2.0pct_7d	encodeTFBSmm10	6885	immune	NA
6501	385	3547	0.623118949487204	0.03690213744848078	0.33997891306431516	wgEncodeCaltechTfbsC2c12Sc32758FCntrl32bE2p24hPcr2xPkRep1.narrowPeak	C2C12	ChIP C2C12 MyoD_(sc-32758)	NA	NA	MyoD_(sc-32758)	EqS_2.0pct_24hr	encodeTFBSmm10	20159	immune	NA
17119	696	6092	0.7160664240598987	0.029112812147069896	0.2548207637930313	wgEncodeCaltechTfbsC2c12Sc32758FCntrl32bE2p60hPcr2xPkRep1.narrowPeak	C2C12	ChIP C2C12 MyoD_(sc-32758)	NA	NA	MyoD_(sc-32758)	EqS_2.0pct_60hr	encodeTFBSmm10	29225	immune	NA
2288	257	2383	0.4642857142857143	0.052150974025974024	0.4835633116883117	wgEncodeCaltechTfbsC2c12Sc32758FCntrl32bPcr2xPkRep1.narrowPeak	C2C12	ChIP C2C12 MyoD_(sc-32758)	NA	NA	MyoD_(sc-32758)	None	encodeTFBSmm10	13040	immune	NA
232	49	454	0.31564625850340133	0.06666666666666667	0.617687074829932	wgEncodeCaltechTfbsC2c12Sc32758FCntrl50bE2p7dPcr1xPkRep1.narrowPeak	C2C12	ChIP C2C12 MyoD_(sc-32758)	NA	NA	MyoD_(sc-32758)	EqS_2.0pct_7d	encodeTFBSmm10	3247	immune	NA
4682	73	220	0.941105527638191	0.014673366834170854	0.044221105527638194	wgEncodeCaltechTfbsC2c12SrfFCntrl32bE2p24hPcr2xPkRep1.narrowPeak	C2C12	ChIP C2C12 SRF	NA	NA	SRF	EqS_2.0pct_24hr	encodeTFBSmm10	2610	immune	NA
1591	186	2012	0.419899709685933	0.04908946951702296	0.5310108207970441	wgEncodeCaltechTfbsC2c12Tcf12FCntrl50bE2p60hPcr1xPkRep1.narrowPeak	C2C12	ChIP C2C12 TCF12	NA	NA	TCF12	EqS_2.0pct_60hr	encodeTFBSmm10	16466	immune	NA
4906	167	1375	0.7608560794044665	0.02589950372208437	0.21324441687344914	wgEncodeCaltechTfbsC2c12Tcf3FCntrl32bE2p5dPcr2xPkRep1.narrowPeak	C2C12	ChIP C2C12 TCF3_(SC-349)	NA	NA	TCF3_(SC-349)	EqS_2.0pct_5d	encodeTFBSmm10	10172	immune	NA
3460	80	640	0.8277511961722488	0.019138755980861243	0.15311004784688995	wgEncodeCaltechTfbsC2c12Usf1FCntrl50bE2p60hPcr1xPkRep1.narrowPeak	C2C12	ChIP C2C12 USF-1	NA	NA	USF-1	EqS_2.0pct_60hr	encodeTFBSmm10	6741	immune	NA
4248	121	928	0.8019633754955635	0.02284311874646026	0.1751935057579762	wgEncodeCaltechTfbsC2c12Usf1FCntrl50bPcr1xPkRep1.narrowPeak	C2C12	ChIP C2C12 USF-1	NA	NA	USF-1	None	encodeTFBSmm10	8579	immune	NA
12252	548	5368	0.6743725231175693	0.0301629238221048	0.2954645530603259	wgEncodeLicrTfbsBmarrowCtcfMAdult8wksC57bl6StdPk.broadPeak	BoneMarrow	ChIP BoneMarrow CTCF	NA	NA	CTCF	NA	encodeTFBSmm10	15608	immune	NA
29910	392	854	0.9600077031711388	0.012581846193349596	0.02741045063551162	wgEncodeLicrTfbsBmarrowPol2MAdult8wksC57bl6StdPk.broadPeak	BoneMarrow	ChIP BoneMarrow Pol2	NA	NA	Pol2	NA	encodeTFBSmm10	8634	immune	NA
21285	1020	10419	0.6504400440044005	0.03116978364503117	0.3183901723505684	wgEncodeLicrTfbsBmdmCtcfFAdult8wksC57bl6StdPk.broadPeak	BMDM	ChIP BMDM CTCF	NA	NA	CTCF	NA	encodeTFBSmm10	26081	immune	NA
45908	921	5610	0.8754552909094376	0.01756326398291348	0.10698144510764888	wgEncodeLicrTfbsBmdmPol2FAdult8wksC57bl6StdPk.broadPeak	BMDM	ChIP BMDM Pol2	NA	NA	Pol2	NA	encodeTFBSmm10	21524	immune	NA
14387	754	7515	0.6350194209039548	0.033280367231638415	0.3317002118644068	wgEncodeLicrTfbsCbellumCtcfMAdult8wksC57bl6StdPk.broadPeak	Cerebellum	ChIP Cerebellum CTCF	NA	NA	CTCF	NA	encodeTFBSmm10	23677	immune	NA
8315	266	2207	0.7707638116425658	0.024657026325546904	0.20457916203188728	wgEncodeLicrTfbsCbellumPol2MAdult8wksC57bl6StdPk.broadPeak	Cerebellum	ChIP Cerebellum Pol2	NA	NA	Pol2	NA	encodeTFBSmm10	7771	immune	NA
18401	1146	11793	0.587141033822591	0.036566687938736436	0.3762922782386726	wgEncodeLicrTfbsCortexCtcfMAdult8wksC57bl6StdPk.broadPeak	Cortex	ChIP Cortex CTCF	NA	NA	CTCF	NA	encodeTFBSmm10	37075	immune	NA
32440	755	4878	0.8520473826596275	0.01983032595277493	0.1281222913875975	wgEncodeLicrTfbsCortexPol2MAdult8wksC57bl6StdPk.broadPeak	Cortex	ChIP Cortex Pol2	NA	NA	Pol2	NA	encodeTFBSmm10	19441	immune	NA
16291	1109	12063	0.5529307945558837	0.03764043037029494	0.4094287750738214	wgEncodeLicrTfbsEsb4CtcfME0C57bl6StdPk.broadPeak	ES-Bruce4	ChIP ES-Bruce4 CTCF	NA	NA	CTCF	NA	encodeTFBSmm10	33874	immune	NA
18517	864	8510	0.6639059194722312	0.030977734753146177	0.30511634577462265	wgEncodeLicrTfbsEsb4P300ME0C57bl6StdPk.broadPeak	ES-Bruce4	ChIP ES-Bruce4 p300	NA	NA	p300	NA	encodeTFBSmm10	23650	immune	NA
30410	429	1138	0.9509960283954092	0.013415892672858616	0.03558807893173218	wgEncodeLicrTfbsEsb4Pol2ME0C57bl6StdPk.broadPeak	ES-Bruce4	ChIP ES-Bruce4 Pol2	NA	NA	Pol2	NA	encodeTFBSmm10	9276	immune	NA
19232	1039	10322	0.6286405386853202	0.03396201745497336	0.3373974438597065	wgEncodeLicrTfbsHeartCtcfMAdult8wksC57bl6StdPk.broadPeak	Heart	ChIP Heart CTCF	NA	NA	CTCF	NA	encodeTFBSmm10	33168	immune	NA
39968	1476	12625	0.7392036102017792	0.027298451978028077	0.2334979378201927	wgEncodeLicrTfbsHeartP300MAdult8wksC57bl6StdPk.broadPeak	Heart	ChIP Heart p300	NA	NA	p300	NA	encodeTFBSmm10	39436	immune	NA
49659	1151	7342	0.8539517127527858	0.01979295639014995	0.12625533085706425	wgEncodeLicrTfbsHeartPol2MAdult8wksC57bl6StdPk.broadPeak	Heart	ChIP Heart Pol2	NA	NA	Pol2	NA	encodeTFBSmm10	29278	immune	NA
25875	1358	13302	0.6383372394227211	0.033501911927963486	0.3281608486493154	wgEncodeLicrTfbsKidneyCtcfMAdult8wksC57bl6StdPk.broadPeak	Kidney	ChIP Kidney CTCF	NA	NA	CTCF	NA	encodeTFBSmm10	41693	immune	NA
34278	562	2290	0.9231887961217344	0.015136008618367896	0.061675195259897654	wgEncodeLicrTfbsKidneyPol2MAdult8wksC57bl6StdPk.broadPeak	Kidney	ChIP Kidney Pol2	NA	NA	Pol2	NA	encodeTFBSmm10	13191	immune	NA
29221	1148	10569	0.7137867018418096	0.028042405588939372	0.2581708925692511	wgEncodeLicrTfbsLimbCtcfUE14halfC57bl6StdPk.broadPeak	Limb	ChIP Limb CTCF	NA	NA	CTCF	NA	encodeTFBSmm10	31552	immune	NA
51745	664	1639	0.9573897276494967	0.012285375962107756	0.0303248963883955	wgEncodeLicrTfbsLimbPol2UE14halfC57bl6StdPk.broadPeak	Limb	ChIP Limb Pol2	NA	NA	Pol2	NA	encodeTFBSmm10	14420	immune	NA
20319	983	9487	0.6599434863100458	0.03192698691090974	0.3081295267790445	wgEncodeLicrTfbsLiverCtcfMAdult8wksC57bl6StdPk.broadPeak	Liver	ChIP Liver CTCF	NA	NA	CTCF	NA	encodeTFBSmm10	30374	immune	NA
31931	442	1315	0.9478449299453812	0.01312039895511755	0.0390346710995013	wgEncodeLicrTfbsLiverPol2MAdult8wksC57bl6StdPk.broadPeak	Liver	ChIP Liver Pol2	NA	NA	Pol2	NA	encodeTFBSmm10	11032	immune	NA
14416	752	7998	0.6222912889579556	0.032461365794699125	0.34524734524734524	wgEncodeLicrTfbsLungCtcfMAdult8wksC57bl6StdPk.broadPeak	Lung	ChIP Lung CTCF	NA	NA	CTCF	NA	encodeTFBSmm10	24578	immune	NA
43946	780	3706	0.9073752890650809	0.016105054509415264	0.0765196564255038	wgEncodeLicrTfbsLungPol2MAdult8wksC57bl6StdPk.broadPeak	Lung	ChIP Lung Pol2	NA	NA	Pol2	NA	encodeTFBSmm10	18093	immune	NA
31680	1460	14263	0.6683121321435352	0.0307997384131806	0.3008881294432842	wgEncodeLicrTfbsMefCtcfMAdult8wksC57bl6StdPk.broadPeak	MEF	ChIP MEF CTCF	NA	NA	CTCF	NA	encodeTFBSmm10	41367	immune	NA
54385	998	5316	0.895978516944266	0.01644178652037101	0.08757969653536302	wgEncodeLicrTfbsMefPol2MAdult8wksC57bl6StdPk.broadPeak	MEF	ChIP MEF Pol2	NA	NA	Pol2	NA	encodeTFBSmm10	26286	immune	NA
40856	1398	12397	0.7475800991747635	0.025580501729154086	0.22683939909608242	wgEncodeLicrTfbsMelCtcfMImmortalC57bl6StdPk.broadPeak	MEL	ChIP MEL CTCF	NA	NA	CTCF	NA	encodeTFBSmm10	43897	immune	NA
52049	798	3275	0.9274259648622644	0.014219022843091835	0.058355012294643814	wgEncodeLicrTfbsMelPol2MImmortalC57bl6StdPk.broadPeak	MEL	ChIP MEL Pol2	NA	NA	Pol2	NA	encodeTFBSmm10	16985	immune	NA
20318	560	4745	0.7929594504936971	0.021855364321117746	0.18518518518518517	wgEncodeLicrTfbsOlfactCtcfMAdult8wksC57bl6StdPk.broadPeak	OlfactBulb	ChIP OlfactBulb CTCF	NA	NA	CTCF	NA	encodeTFBSmm10	14510	immune	NA
50865	831	3181	0.9268910472511253	0.015142956065382582	0.05796599668349217	wgEncodeLicrTfbsOlfactPol2MAdult8wksC57bl6StdPk.broadPeak	OlfactBulb	ChIP OlfactBulb Pol2	NA	NA	Pol2	NA	encodeTFBSmm10	16591	immune	NA
32512	728	5022	0.8497203491715017	0.0190267105744603	0.13125294025403794	wgEncodeLicrTfbsSmintCtcfMAdult8wksC57bl6StdPk.broadPeak	SmIntestine	ChIP SmIntestine CTCF	NA	NA	CTCF	NA	encodeTFBSmm10	17167	immune	NA
55569	1157	7443	0.8659788994685907	0.018030513176144243	0.115990587355265	wgEncodeLicrTfbsSmintPol2MAdult8wksC57bl6StdPk.broadPeak	SmIntestine	ChIP SmIntestine Pol2	NA	NA	Pol2	NA	encodeTFBSmm10	24599	immune	NA
25490	866	7177	0.7601467211403692	0.025825306414576685	0.21402797244505412	wgEncodeLicrTfbsSpleenCtcfMAdult8wksC57bl6StdPk.broadPeak	Spleen	ChIP Spleen CTCF	NA	NA	CTCF	NA	encodeTFBSmm10	24215	immune	NA
19411	272	395	0.9667795597171033	0.013547166052395657	0.019673274230501046	wgEncodeLicrTfbsSpleenPol2MAdult8wksC57bl6StdPk.broadPeak	Spleen	ChIP Spleen Pol2	NA	NA	Pol2	NA	encodeTFBSmm10	5560	immune	NA
27514	945	8282	0.7488636672926703	0.02572058463297134	0.22541574807435835	wgEncodeLicrTfbsTestisCtcfMAdult8wksC57bl6StdPk.broadPeak	Testis	ChIP Testis CTCF	NA	NA	CTCF	NA	encodeTFBSmm10	20964	immune	NA
55566	1302	9456	0.83779627284241	0.01963090284060069	0.14257282431698934	wgEncodeLicrTfbsTestisPol2MAdult8wksC57bl6StdPk.broadPeak	Testis	ChIP Testis Pol2	NA	NA	Pol2	NA	encodeTFBSmm10	28020	immune	NA
57387	2593	25262	0.6732244668121349	0.030419276882288074	0.29635625630557705	wgEncodeLicrTfbsThymusCtcfMAdult8wksC57bl6StdPk.broadPeak	Thymus	ChIP Thymus CTCF	NA	NA	CTCF	NA	encodeTFBSmm10	53115	immune	NA
46267	855	4765	0.8916877059764489	0.016478115905718196	0.09183417811783298	wgEncodeLicrTfbsThymusPol2MAdult8wksC57bl6StdPk.broadPeak	Thymus	ChIP Thymus Pol2	NA	NA	Pol2	NA	encodeTFBSmm10	18278	immune	NA
36143	1454	13438	0.708200254727148	0.028490251787988634	0.2633094934848633	wgEncodeLicrTfbsWbrainCtcfUE14halfC57bl6StdPk.broadPeak	WholeBrain	ChIP WholeBrain CTCF	NA	NA	CTCF	NA	encodeTFBSmm10	42038	immune	NA
56233	708	1560	0.9612314319413343	0.012102357224662826	0.026666210834002838	wgEncodeLicrTfbsWbrainPol2UE14halfC57bl6StdPk.broadPeak	WholeBrain	ChIP WholeBrain Pol2	NA	NA	Pol2	NA	encodeTFBSmm10	16600	immune	NA
9215	494	5228	0.6169244158800294	0.03307223672758921	0.3500033473923813	wgEncodePsuTfbsCh12CtcfFImmortal2a4bInputPk.broadPeak	CH12	ChIP CH12 CTCF	NA	NA	CTCF	NA	encodeTFBSmm10	28931	immune	NA
2892	181	1628	0.6151882578174857	0.03850244628802382	0.34630929589449055	wgEncodePsuTfbsErythroblGata1aBE14halfCd1InputPk.broadPeak	Erythrobl	ChIP Erythrobl GATA1_(SC-265)	NA	NA	GATA1_(SC-265)	NA	encodeTFBSmm10	7675	immune	NA
1300	172	1844	0.39203860072376356	0.05186972255729795	0.5560916767189384	wgEncodePsuTfbsErythroblTal1BE14halfCd1InputPk.broadPeak	Erythrobl	ChIP Erythrobl TAL1_(SC-12984)	NA	NA	TAL1_(SC-12984)	NA	encodeTFBSmm10	6773	immune	NA
7361	265	2401	0.7341178817193578	0.026428642664805026	0.23945347561583724	wgEncodePsuTfbsG1eCtcfME0S129InputPk.broadPeak	G1E	ChIP G1E CTCF	NA	NA	CTCF	NA	encodeTFBSmm10	18856	immune	NA
365	40	413	0.44621026894865523	0.0488997555012225	0.5048899755501223	wgEncodePsuTfbsG1eGata2sc9008ME0S129InputPk.broadPeak	G1E	ChIP G1E GATA2_(SC-9008)	NA	NA	GATA2_(SC-9008)	NA	encodeTFBSmm10	4353	immune	NA
24599	1323	14102	0.6146062362582451	0.033055166899860086	0.35233859684189484	wgEncodePsuTfbsG1ePol24h8ME0S129InputPk.broadPeak	G1E	ChIP G1E Pol2-4H8	NA	NA	Pol2-4H8	NA	encodeTFBSmm10	28580	immune	NA
1615	202	2058	0.4167741935483871	0.05212903225806451	0.5310967741935484	wgEncodePsuTfbsG1eTal1ME0S129InputPk.broadPeak	G1E	ChIP G1E TAL1_(SC-12984)	NA	NA	TAL1_(SC-12984)	NA	encodeTFBSmm10	7999	immune	NA
2834	211	2152	0.5453146045795652	0.04060034635366558	0.4140850490667693	wgEncodePsuTfbsG1eer4Gata1aME0S129InputDiffd14hPkRep1.broadPeak	G1E-ER4	ChIP G1E-ER4 GATA1_(SC-265)	NA	NA	GATA1_(SC-265)	diffProtD_14hr	encodeTFBSmm10	13337	immune	NA
892	51	548	0.5982562038900067	0.03420523138832998	0.3675385647216633	wgEncodePsuTfbsG1eer4Gata1aME0S129InputDiffd24hPkRep1.broadPeak	G1E-ER4	ChIP G1E-ER4 GATA1_(SC-265)	NA	NA	GATA1_(SC-265)	diffProtD_24hr	encodeTFBSmm10	4909	immune	NA
2426	127	1179	0.65005359056806	0.03403001071811361	0.3159163987138264	wgEncodePsuTfbsG1eer4Gata1aME0S129InputDiffd30hPkRep1.broadPeak	G1E-ER4	ChIP G1E-ER4 GATA1_(SC-265)	NA	NA	GATA1_(SC-265)	diffProtD_30hr	encodeTFBSmm10	7650	immune	NA
3796	359	3801	0.477124183006536	0.04512317747611865	0.4777526395173454	wgEncodePsuTfbsG1eer4Gata1aME0S129InputDiffd3hPkRep1.broadPeak	G1E-ER4	ChIP G1E-ER4 GATA1_(SC-265)	NA	NA	GATA1_(SC-265)	diffProtD_3hr	encodeTFBSmm10	22724	immune	NA
2649	260	2833	0.461337513061651	0.04528039010797631	0.4933820968303727	wgEncodePsuTfbsG1eer4Gata1aME0S129InputDiffd7hPkRep1.broadPeak	G1E-ER4	ChIP G1E-ER4 GATA1_(SC-265)	NA	NA	GATA1_(SC-265)	diffProtD_7hr	encodeTFBSmm10	15696	immune	NA
1474	176	1689	0.4414495357891584	0.052710392333033845	0.5058400718778078	wgEncodePsuTfbsG1eer4Gata1aME0S129InputPkRep1.broadPeak	G1E-ER4	ChIP G1E-ER4 GATA1_(SC-265)	NA	NA	GATA1_(SC-265)	None	encodeTFBSmm10	8849	immune	NA
15495	711	6949	0.6691859209673936	0.03070611099114662	0.3001079680414597	wgEncodePsuTfbsG1eer4e2CtcfME0S129InputPk.broadPeak	G1E-ER4	ChIP G1E-ER4 CTCF	NA	NA	CTCF	diffProtD_24hr	encodeTFBSmm10	32933	immune	NA
4131	256	2619	0.5896374536111904	0.03654010847844705	0.37382243791036257	wgEncodePsuTfbsG1eer4e2Gata1aME0S129InputPk.broadPeak	G1E-ER4	ChIP G1E-ER4 GATA1_(SC-265)	NA	NA	GATA1_(SC-265)	diffProtD_24hr	encodeTFBSmm10	13119	immune	NA
1231	112	1185	0.48694620253164556	0.04430379746835443	0.46875	wgEncodePsuTfbsG1eer4e2Gata2sc9008ME0S129InputPk.broadPeak	G1E-ER4	ChIP G1E-ER4 GATA2_(SC-9008)	NA	NA	GATA2_(SC-9008)	diffProtD_24hr	encodeTFBSmm10	14061	immune	NA
6907	237	1717	0.7794831283150886	0.02674641688297032	0.19377045480194108	wgEncodePsuTfbsG1eer4e2Pol24h8ME0S129InputPk.broadPeak	G1E-ER4	ChIP G1E-ER4 Pol2-4H8	NA	NA	Pol2-4H8	diffProtD_24hr	encodeTFBSmm10	5644	immune	NA
962	101	1084	0.448067070330694	0.04704238472286912	0.5048905449464369	wgEncodePsuTfbsG1eer4e2Tal1ME0S129InputPk.broadPeak	G1E-ER4	ChIP G1E-ER4 TAL1_(SC-12984)	NA	NA	TAL1_(SC-12984)	diffProtD_24hr	encodeTFBSmm10	4912	immune	NA
1116	52	360	0.7303664921465969	0.034031413612565446	0.2356020942408377	wgEncodePsuTfbsMegakaryoGata1aBE14halfCd1InputPk.broadPeak	Megakaryo	ChIP Megakaryo GATA1_(SC-265)	NA	NA	GATA1_(SC-265)	NA	encodeTFBSmm10	9230	immune	NA
1040	40	236	0.790273556231003	0.030395136778115502	0.17933130699088146	wgEncodePsuTfbsMegakaryoGata1aBE14halfCd1InputPkV2.broadPeak	Megakaryo	ChIP Megakaryo GATA1_(SC-265)	NA	NA	GATA1_(SC-265)	NA	encodeTFBSmm10	6070	immune	NA
1106	100	1003	0.5006790402897239	0.04526935264825713	0.454051607062019	wgEncodePsuTfbsMegakaryoTal1BE14halfCd1InputPk.broadPeak	Megakaryo	ChIP Megakaryo TAL1_(SC-12984)	NA	NA	TAL1_(SC-12984)	NA	encodeTFBSmm10	11670	immune	NA
12638	781	8338	0.5808705244289194	0.03589649308268603	0.38323298248839455	wgEncodePsuTfbsMelCtcfMImmortalC57bl6InputPk.broadPeak	MEL	ChIP MEL CTCF	NA	NA	CTCF	NA	encodeTFBSmm10	33832	immune	NA
13809	318	2051	0.8535665718877488	0.01965632340215107	0.12677710471010015	wgEncodePsuTfbsMelPol24h8UImmortalC57bl6InputPk.broadPeak	MEL	ChIP MEL Pol2-4H8	NA	NA	Pol2-4H8	NA	encodeTFBSmm10	22057	immune	NA
4593	462	5019	0.4559261465157832	0.04586063132817153	0.49821322215604524	wgEncodePsuTfbsMelTal1UImmortalC57bl6InputPk.broadPeak	MEL	ChIP MEL TAL1_(SC-12984)	NA	NA	TAL1_(SC-12984)	NA	encodeTFBSmm10	18187	immune	NA
37420	1178	7984	0.8033145850328453	0.025288738139195396	0.1713966768279593	wgEncodeSydhTfbsCh12Bhlhe40nb100IggrabPk.narrowPeak	CH12	ChIP CH12 BHLHE40_(NB100-1800)	NA	NA	BHLHE40_(NB100-1800)	None	encodeTFBSmm10	50569	immune	NA
8902	240	1549	0.8326629875596296	0.022448788700776354	0.14488822373959406	wgEncodeSydhTfbsCh12Chd1nb10060411IggrabPk.narrowPeak	CH12	ChIP CH12 CHD1_(NB100-60411)	NA	NA	CHD1_(NB100-60411)	None	encodeTFBSmm10	4969	immune	NA
26511	619	3575	0.863409868099658	0.020159583129783422	0.11643054877055854	wgEncodeSydhTfbsCh12Chd2ab68301IggrabPk.narrowPeak	CH12	ChIP CH12 CHD2_(AB68301)	NA	NA	CHD2_(AB68301)	None	encodeTFBSmm10	25728	immune	NA
3460	246	2133	0.5925672204144545	0.042130501798253124	0.36530227778729235	wgEncodeSydhTfbsCh12CjunIggrabPk.narrowPeak	CH12	ChIP CH12 c-Jun	NA	NA	c-Jun	None	encodeTFBSmm10	16616	immune	NA
27695	600	3109	0.8818940262386957	0.019105846388995033	0.09900012737230926	wgEncodeSydhTfbsCh12CmycIggrabPk.narrowPeak	CH12	ChIP CH12 c-Myc	NA	NA	c-Myc	None	encodeTFBSmm10	19352	immune	NA
18270	509	3048	0.8370366976680258	0.023319741604434875	0.13964356072753928	wgEncodeSydhTfbsCh12Corestsc30189IggrabPk.narrowPeak	CH12	ChIP CH12 COREST_(sc-30189)	NA	NA	COREST_(sc-30189)	None	encodeTFBSmm10	21827	immune	NA
20399	775	7362	0.7148514157555369	0.027158676759181384	0.2579899074852817	wgEncodeSydhTfbsCh12CtcfbIggrabPk.narrowPeak	CH12	ChIP CH12 CTCF_(SC-15914)	NA	NA	CTCF_(SC-15914)	None	encodeTFBSmm10	79984	immune	NA
8249	124	157	0.9670574443141853	0.014536928487690504	0.018405627198124268	wgEncodeSydhTfbsCh12E2f4IggrabPk.narrowPeak	CH12	ChIP CH12 E2F4	NA	NA	E2F4	None	encodeTFBSmm10	2971	immune	NA
21088	917	6790	0.7323493662094114	0.03184580656363952	0.23580482722694912	wgEncodeSydhTfbsCh12Ets1IggrabPk.narrowPeak	CH12	ChIP CH12 ETS1	NA	NA	ETS1	None	encodeTFBSmm10	41144	immune	NA
30067	432	1191	0.9487851057115809	0.013632060586935942	0.03758283370148312	wgEncodeSydhTfbsCh12Gcn5IggrabPk.narrowPeak	CH12	ChIP CH12 GCN5	NA	NA	GCN5	None	encodeTFBSmm10	13717	immune	NA
39133	519	1053	0.9613806657658764	0.01275027637882324	0.02586905785530033	wgEncodeSydhTfbsCh12Hcfc1nb10068209IggrabPk.narrowPeak	CH12	ChIP CH12 HCFC1_(NB100-68209)	NA	NA	HCFC1_(NB100-68209)	None	encodeTFBSmm10	12779	immune	NA
3211	226	1895	0.6022130532633159	0.04238559639909977	0.3554013503375844	wgEncodeSydhTfbsCh12JundIggrabPk.narrowPeak	CH12	ChIP CH12 JunD	NA	NA	JunD	None	encodeTFBSmm10	14820	immune	NA
8115	463	4126	0.6387751889168766	0.036445214105793454	0.32477959697733	wgEncodeSydhTfbsCh12Mafkab50322IggrabPk.narrowPeak	CH12	ChIP CH12 MafK_(ab50322)	NA	NA	MafK_(ab50322)	None	encodeTFBSmm10	38911	immune	NA
45699	957	4491	0.8934834887676697	0.01871077482550296	0.08780573640682739	wgEncodeSydhTfbsCh12MaxIggrabPk.narrowPeak	CH12	ChIP CH12 Max	NA	NA	Max	None	encodeTFBSmm10	31128	immune	NA
38277	814	4137	0.8854677523827149	0.018830387711668364	0.09570185990561673	wgEncodeSydhTfbsCh12Mazab85725IggrabPk.narrowPeak	CH12	ChIP CH12 MAZ_(ab85725)	NA	NA	MAZ_(ab85725)	None	encodeTFBSmm10	32431	immune	NA
54153	987	4101	0.9141135362333519	0.016660758596242466	0.06922570517040563	wgEncodeSydhTfbsCh12Mxi1af4185IggrabPk.narrowPeak	CH12	ChIP CH12 Mxi1_(AF4185)	NA	NA	Mxi1_(AF4185)	None	encodeTFBSmm10	22854	immune	NA
43808	642	1830	0.9465859982713916	0.013872082973206568	0.0395419187554019	wgEncodeSydhTfbsCh12NelfeIggrabPk.narrowPeak	CH12	ChIP CH12 NELFe	NA	NA	NELFe	None	encodeTFBSmm10	18980	immune	NA
10687	128	166	0.9732264821054549	0.011656497586740734	0.01511702030780439	wgEncodeSydhTfbsCh12Nrf2IggrabPk.narrowPeak	CH12	ChIP CH12 Nrf2	NA	NA	Nrf2	None	encodeTFBSmm10	4047	immune	NA
10041	715	6427	0.5843566315544434	0.04161089448873887	0.37403247395681777	wgEncodeSydhTfbsCh12P300sc584IggrabPk.narrowPeak	CH12	ChIP CH12 p300_(SC-584)	NA	NA	p300_(SC-584)	None	encodeTFBSmm10	37964	immune	NA
51218	1154	7180	0.8600550779150994	0.019378022568511552	0.12056689951638903	wgEncodeSydhTfbsCh12Pol2IggmusPk.narrowPeak	CH12	ChIP CH12 Pol2	NA	NA	Pol2	None	encodeTFBSmm10	28801	immune	NA
27869	1532	16651	0.6051637279596978	0.03326674194388952	0.36156953009641274	wgEncodeSydhTfbsCh12Pol2s2IggrabPk.narrowPeak	CH12	ChIP CH12 Pol2(phosphoS2)	NA	NA	Pol2(phosphoS2)	None	encodeTFBSmm10	39346	immune	NA
18935	781	7141	0.7050303459060953	0.029079941914584653	0.2658897121793201	wgEncodeSydhTfbsCh12Rad21IggrabPk.narrowPeak	CH12	ChIP CH12 Rad21	NA	NA	Rad21	None	encodeTFBSmm10	78218	immune	NA
53494	1002	4371	0.9087264511525982	0.017021421169755552	0.07425212767764622	wgEncodeSydhTfbsCh12Sin3anb6001263IggrabPk.narrowPeak	CH12	ChIP CH12 SIN3A_(NB600-1263)	NA	NA	SIN3A_(NB600-1263)	None	encodeTFBSmm10	22201	immune	NA
20596	752	6343	0.7437795673684591	0.02715683796179264	0.2290635946697483	wgEncodeSydhTfbsCh12Smc3ab9263IggrabPk.narrowPeak	CH12	ChIP CH12 SMC3_(ab9263)	NA	NA	SMC3_(ab9263)	None	encodeTFBSmm10	57340	immune	NA
29430	498	2085	0.9193140286758504	0.015556180301752412	0.06512979102239715	wgEncodeSydhTfbsCh12TbpIggmusPk.narrowPeak	CH12	ChIP CH12 TBP	NA	NA	TBP	None	encodeTFBSmm10	17490	immune	NA
25945	343	434	0.970922835117132	0.012835865578923734	0.016241299303944315	wgEncodeSydhTfbsCh12Ubfsc13125IggrabPk.narrowPeak	CH12	ChIP CH12 UBF_(sc-13125)	NA	NA	UBF_(sc-13125)	None	encodeTFBSmm10	7477	immune	NA
7732	223	1494	0.8182876494867182	0.02360038099269764	0.15811196952058418	wgEncodeSydhTfbsCh12Usf2IggmusPk.narrowPeak	CH12	ChIP CH12 USF2	NA	NA	USF2	None	encodeTFBSmm10	13419	immune	NA
5425	126	884	0.8430458430458431	0.019580419580419582	0.13737373737373737	wgEncodeSydhTfbsCh12Zc3h11anb10074650IggrabPk.narrowPeak	CH12	ChIP CH12 ZC3H11A_(NB100-74650)	NA	NA	ZC3H11A_(NB100-74650)	None	encodeTFBSmm10	13956	immune	NA
2770	100	797	0.7553858740114535	0.02727024815925825	0.21734387782928824	wgEncodeSydhTfbsCh12Zkscan1hpa006672IggrabPk.narrowPeak	CH12	ChIP CH12 ZKSCAN1_(HPA006672)	NA	NA	ZKSCAN1_(HPA006672)	None	encodeTFBSmm10	6131	immune	NA
8129	302	2559	0.7396724294813467	0.027479526842584166	0.23284804367606915	wgEncodeSydhTfbsCh12Znf384hpa004051IggrabPk.narrowPeak	CH12	ChIP CH12 ZNF384_(HPA004051)	NA	NA	ZNF384_(HPA004051)	None	encodeTFBSmm10	33717	immune	NA
26851	413	1327	0.9391416879437585	0.014445105103004442	0.04641320695323703	wgEncodeSydhTfbsCh12Znfmizdcp1ab65767IggrabPk.narrowPeak	CH12	ChIP CH12 ZNF-MIZD-CP1_(ab65767)	NA	NA	ZNF-MIZD-CP1_(ab65767)	None	encodeTFBSmm10	10204	immune	NA
35780	421	464	0.9758625392063276	0.011482340106368472	0.012655120687303968	wgEncodeSydhTfbsEse14Hcfc1nb10068209StdPk.narrowPeak	ES-E14	ChIP ES-E14 HCFC1_(NB100-68209)	NA	NA	HCFC1_(NB100-68209)	None	encodeTFBSmm10	9418	immune	NA
3191	193	1906	0.6032136105860113	0.03648393194706994	0.3603024574669187	wgEncodeSydhTfbsEse14MafkStdPk.narrowPeak	ES-E14	ChIP ES-E14 MafK_(ab50322)	NA	NA	MafK_(ab50322)	None	encodeTFBSmm10	14596	immune	NA
3982	89	711	0.8327059807611877	0.018611459640317858	0.14868255959849436	wgEncodeSydhTfbsEse14Zc3h11anb10074650StdPk.narrowPeak	ES-E14	ChIP ES-E14 ZC3H11A_(NB100-74650)	NA	NA	ZC3H11A_(NB100-74650)	None	encodeTFBSmm10	12330	immune	NA
5162	191	2019	0.7002170374389582	0.025908844275637548	0.27387411828540426	wgEncodeSydhTfbsEse14Znf384hpa004051StdPk.narrowPeak	ES-E14	ChIP ES-E14 ZNF384_(HPA004051)	NA	NA	ZNF384_(HPA004051)	None	encodeTFBSmm10	23705	immune	NA
7472	214	1514	0.8121739130434783	0.02326086956521739	0.16456521739130434	wgEncodeSydhTfbsMelBhlhe40cIggrabPk.narrowPeak	MEL	ChIP MEL BHLHE40_(NB100-1800)	NA	NA	BHLHE40_(NB100-1800)	None	encodeTFBSmm10	11918	immune	NA
5191	95	457	0.9038829879853735	0.016541877067734634	0.07957513494689186	wgEncodeSydhTfbsMelChd2ab68301IggrabPk.narrowPeak	MEL	ChIP MEL CHD2_(AB68301)	NA	NA	CHD2_(AB68301)	None	encodeTFBSmm10	3618	immune	NA
1970	71	710	0.7161032351872046	0.025808796801163214	0.25808796801163214	wgEncodeSydhTfbsMelCmybh141IggrabPk.narrowPeak	MEL	ChIP MEL c-Myb_(SC-7874)	NA	NA	c-Myb_(SC-7874)	None	encodeTFBSmm10	4019	immune	NA
1970	71	710	0.7161032351872046	0.025808796801163214	0.25808796801163214	wgEncodeSydhTfbsMelCmybsc7874IggrabPk.narrowPeak	MEL	ChIP MEL c-Myb_(SC-7874)	NA	NA	c-Myb_(SC-7874)	None	encodeTFBSmm10	4019	immune	NA
11995	230	1016	0.9058983460463711	0.017370289253077563	0.07673136470055132	wgEncodeSydhTfbsMelCmycIggrabPk.narrowPeak	MEL	ChIP MEL c-Myc	NA	NA	c-Myc	None	encodeTFBSmm10	6294	immune	NA
3654	257	2397	0.5792644261255548	0.04074191502853519	0.37999365884590997	wgEncodeSydhTfbsMelCorestsc30189IggrabPk.narrowPeak	MEL	ChIP MEL COREST_(sc-30189)	NA	NA	COREST_(sc-30189)	None	encodeTFBSmm10	16714	immune	NA
9823	250	1917	0.8192660550458716	0.020850708924103418	0.15988323603002502	wgEncodeSydhTfbsMelCtcfDmso20IggyalePk.narrowPeak	MEL	ChIP MEL CTCF_(SC-15914)	NA	NA	CTCF_(SC-15914)	DMSO_2.0pct	encodeTFBSmm10	35479	immune	NA
15061	538	5140	0.7262163074400887	0.025941462944211388	0.24784222961569988	wgEncodeSydhTfbsMelCtcfbDm2p5dStdPk.narrowPeak	MEL	ChIP MEL CTCF_(SC-15914)	NA	NA	CTCF_(SC-15914)	DMSO_2.0pct	encodeTFBSmm10	58493	immune	NA
14828	571	5805	0.699302018487078	0.026928881343142804	0.2737691001697793	wgEncodeSydhTfbsMelCtcfbIggrabPk.narrowPeak	MEL	ChIP MEL CTCF_(SC-15914)	NA	NA	CTCF_(SC-15914)	None	encodeTFBSmm10	59324	immune	NA
9823	250	1917	0.8192660550458716	0.020850708924103418	0.15988323603002502	wgEncodeSydhTfbsMelCtcfsc15914Dm2p5dIggyalePk.narrowPeak	MEL	ChIP MEL CTCF_(SC-15914)	NA	NA	CTCF_(SC-15914)	DMSO_2.0pct	encodeTFBSmm10	35479	immune	NA
6543	293	2570	0.695619817137997	0.03115032957686583	0.27322985328513716	wgEncodeSydhTfbsMelEts1IggrabPk.narrowPeak	MEL	ChIP MEL ETS1	NA	NA	ETS1	None	encodeTFBSmm10	14367	immune	NA
11032	349	2661	0.7856430707876371	0.024854009400370317	0.1895029198119926	wgEncodeSydhTfbsMelGata1Dm2p5dStdPk.narrowPeak	MEL	ChIP MEL GATA-1	NA	NA	GATA-1	DMSO_2.0pct	encodeTFBSmm10	23791	immune	NA
11832	669	6364	0.627193214948317	0.035462496686986485	0.33734428836469654	wgEncodeSydhTfbsMelGata1IggratPk.narrowPeak	MEL	ChIP MEL GATA-1	NA	NA	GATA-1	None	encodeTFBSmm10	60509	immune	NA
10126	145	354	0.9530352941176471	0.013647058823529411	0.03331764705882353	wgEncodeSydhTfbsMelGcn5IggrabPk.narrowPeak	MEL	ChIP MEL GCN5	NA	NA	GCN5	None	encodeTFBSmm10	2052	immune	NA
31368	382	495	0.9728019848038456	0.011846797953171034	0.015351217242983408	wgEncodeSydhTfbsMelHcfc1nb10068209IggrabPk.narrowPeak	MEL	ChIP MEL HCFC1_(NB100-68209)	NA	NA	HCFC1_(NB100-68209)	None	encodeTFBSmm10	7593	immune	NA
1508	88	970	0.5876851130163678	0.034294621979735	0.3780202650038971	wgEncodeSydhTfbsMelMafkab50322IggrabPk.narrowPeak	MEL	ChIP MEL MafK_(ab50322)	NA	NA	MafK_(ab50322)	None	encodeTFBSmm10	11369	immune	NA
19314	314	1242	0.9254432199329181	0.015045519885002396	0.05951126018207954	wgEncodeSydhTfbsMelMaxIggrabPk.narrowPeak	MEL	ChIP MEL Max	NA	NA	Max	None	encodeTFBSmm10	10077	immune	NA
11177	234	1553	0.8621567417463746	0.01804998457266276	0.11979327368096267	wgEncodeSydhTfbsMelMazab85725IggrabPk.narrowPeak	MEL	ChIP MEL MAZ_(ab85725)	NA	NA	MAZ_(ab85725)	None	encodeTFBSmm10	4625	immune	NA
37299	582	2111	0.9326615323064613	0.014552910582116423	0.052785557111422285	wgEncodeSydhTfbsMelMxi1af4185IggrabPk.narrowPeak	MEL	ChIP MEL Mxi1_(AF4185)	NA	NA	Mxi1_(AF4185)	None	encodeTFBSmm10	12348	immune	NA
36339	452	966	0.9624440501099134	0.011971290091903487	0.02558465979818312	wgEncodeSydhTfbsMelNelfeIggrabPk.narrowPeak	MEL	ChIP MEL NELFe	NA	NA	NELFe	None	encodeTFBSmm10	9414	immune	NA
781	40	295	0.6998207885304659	0.035842293906810034	0.26433691756272404	wgEncodeSydhTfbsMelNrf2IggrabPk.narrowPeak	MEL	ChIP MEL Nrf2	NA	NA	Nrf2	None	encodeTFBSmm10	820	immune	NA
2894	347	3731	0.4150889271371199	0.04977051061388411	0.535140562248996	wgEncodeSydhTfbsMelP300IggrabPk.narrowPeak	MEL	ChIP MEL p300_(SC-584)	NA	NA	p300_(SC-584)	None	encodeTFBSmm10	21436	immune	NA
6021	440	4632	0.542774722798161	0.03966465338501758	0.4175606238168214	wgEncodeSydhTfbsMelP300IggrabPkV2.narrowPeak	MEL	ChIP MEL p300	NA	NA	p300	None	encodeTFBSmm10	25672	immune	NA
2894	347	3731	0.4150889271371199	0.04977051061388411	0.535140562248996	wgEncodeSydhTfbsMelP300sc584IggrabPk.narrowPeak	MEL	ChIP MEL p300_(SC-584)	NA	NA	p300_(SC-584)	None	encodeTFBSmm10	21436	immune	NA
19966	387	1622	0.9085779294653015	0.017610921501706484	0.07381114903299203	wgEncodeSydhTfbsMelPol2Dm2p5dIggrabPk.narrowPeak	MEL	ChIP MEL Pol2	NA	NA	Pol2	DMSO_2.0pct	encodeTFBSmm10	5490	immune	NA
48890	1163	8523	0.8346421742693253	0.019854547937721935	0.14550327779295275	wgEncodeSydhTfbsMelPol2IggmusPk.narrowPeak	MEL	ChIP MEL Pol2	NA	NA	Pol2	None	encodeTFBSmm10	27842	immune	NA
12609	843	10143	0.5343928798474253	0.03572790845518118	0.4298792116973935	wgEncodeSydhTfbsMelPol2s2IggrabPk.narrowPeak	MEL	ChIP MEL Pol2(phosphoS2)	NA	NA	Pol2(phosphoS2)	None	encodeTFBSmm10	15159	immune	NA
9823	250	1917	0.8192660550458716	0.020850708924103418	0.15988323603002502	wgEncodeSydhTfbsMelRad21Dm2p5dIggrabPk.narrowPeak	MEL	ChIP MEL Rad21	NA	NA	Rad21	DMSO_2.0pct	encodeTFBSmm10	35479	immune	NA
9823	250	1917	0.8192660550458716	0.020850708924103418	0.15988323603002502	wgEncodeSydhTfbsMelRad21Dmso20IggrabPk.narrowPeak	MEL	ChIP MEL Rad21	NA	NA	Rad21	DMSO_2.0pct	encodeTFBSmm10	35479	immune	NA
9378	369	3685	0.6981834425253127	0.02747170935080405	0.27434484812388327	wgEncodeSydhTfbsMelRad21IggrabPk.narrowPeak	MEL	ChIP MEL Rad21	NA	NA	Rad21	None	encodeTFBSmm10	44406	immune	NA
39550	647	2545	0.9253193580085162	0.015137335641757522	0.059543306349726266	wgEncodeSydhTfbsMelSin3anb6001263IggrabPk.narrowPeak	MEL	ChIP MEL SIN3A_(NB600-1263)	NA	NA	SIN3A_(NB600-1263)	None	encodeTFBSmm10	13319	immune	NA
9460	378	3613	0.7032934354323098	0.02810199985131217	0.26860456471637795	wgEncodeSydhTfbsMelSmc3ab9263IggrabPk.narrowPeak	MEL	ChIP MEL SMC3_(ab9263)	NA	NA	SMC3_(ab9263)	None	encodeTFBSmm10	36150	immune	NA
37633	680	3369	0.9028597476128785	0.016313996449306655	0.08082625593781488	wgEncodeSydhTfbsMelTbpIggmusPk.narrowPeak	MEL	ChIP MEL TBP	NA	NA	TBP	None	encodeTFBSmm10	25442	immune	NA
12466	185	479	0.9494287890327494	0.01408987052551409	0.03648134044173648	wgEncodeSydhTfbsMelUbfsc13125IggmusPk.narrowPeak	MEL	ChIP MEL UBF_(sc-13125)	NA	NA	UBF_(sc-13125)	None	encodeTFBSmm10	3439	immune	NA
1437	56	448	0.740340030911901	0.028851107676455434	0.23080886141164347	wgEncodeSydhTfbsMelUsf2IggmusPk.narrowPeak	MEL	ChIP MEL USF2	NA	NA	USF2	None	encodeTFBSmm10	1430	immune	NA
4955	135	837	0.8360047241437489	0.022777121646701537	0.14121815420954953	wgEncodeSydhTfbsMelUsf2IggrabPk.narrowPeak	MEL	ChIP MEL USF2	NA	NA	USF2	None	encodeTFBSmm10	15140	immune	NA
4338	220	1996	0.6618858712236801	0.033567287152883735	0.3045468416234361	wgEncodeSydhTfbsMelZc3h11anb10074650IggrabPk.narrowPeak	MEL	ChIP MEL ZC3H11A_(NB100-74650)	NA	NA	ZC3H11A_(NB100-74650)	None	encodeTFBSmm10	11184	immune	NA
460	26	305	0.5815423514538559	0.03286978508217446	0.38558786346396967	wgEncodeSydhTfbsMelZkscan1hpa006672IggrabPk.narrowPeak	MEL	ChIP MEL ZKSCAN1_(HPA006672)	NA	NA	ZKSCAN1_(HPA006672)	None	encodeTFBSmm10	1845	immune	NA
5754	196	1868	0.735993860322333	0.02507035047326682	0.2389357892044001	wgEncodeSydhTfbsMelZnf384hpa004051IggrabPk.narrowPeak	MEL	ChIP MEL ZNF384_(HPA004051)	NA	NA	ZNF384_(HPA004051)	None	encodeTFBSmm10	19986	immune	NA
4904	88	462	0.8991565823248991	0.016134946828016136	0.0847084708470847	wgEncodeSydhTfbsMelZnfmizdcp1ab65767IggrabPk.narrowPeak	MEL	ChIP MEL ZNF-MIZD-CP1_(ab65767)	NA	NA	ZNF-MIZD-CP1_(ab65767)	None	encodeTFBSmm10	1854	immune	NA
