# Supplementary material for: High-coverage allele-resolved single-cell DNA methylation profiling reveals cell lineage, X-inactivation state, and replication dynamics
Source: Nat Commun. 2025 Jul 8;16:6273. doi: 10.1038/s41467-025-61589-1 (PMC12234882; doi:10.1038/s41467-025-61589-1)
Supplement: Supplementary file 4 — Source Data [file 41467_2025_61589_MOESM4_ESM.zip › source_data/fig_1g.tsv]

id	protocol	lab	low_sample_flag	frac_genome_cov
SRR6911700	snmC-seq2 (Ecker)	public	FALSE	0.08016688601510447
SRR6911701	snmC-seq2 (Ecker)	public	FALSE	0.07809107479243947
SRR6911702	snmC-seq2 (Ecker)	public	FALSE	0.10743993360961854
SRR6911703	snmC-seq2 (Ecker)	public	FALSE	0.09070527352896203
SRR6911704	snmC-seq2 (Ecker)	public	FALSE	0.09823644009561722
SRR6911705	snmC-seq2 (Ecker)	public	FALSE	0.08859965252918879
SRR6911706	snmC-seq2 (Ecker)	public	FALSE	0.10399799147755544
SRR6911707	snmC-seq2 (Ecker)	public	FALSE	0.08136859830008249
SRR6911708	snmC-seq2 (Ecker)	public	FALSE	0.09212114600382204
SRR6911709	snmC-seq2 (Ecker)	public	FALSE	0.09383675145191313
SRR6911710	snmC-seq2 (Ecker)	public	FALSE	0.07327706773173853
SRR6911711	snmC-seq2 (Ecker)	public	FALSE	0.08456007191568081
SRR6911712	snmC-seq2 (Ecker)	public	FALSE	0.07220461287003493
SRR6911713	snmC-seq2 (Ecker)	public	FALSE	0.07666778503547131
SRR6911714	snmC-seq2 (Ecker)	public	FALSE	0.09486892788783395
SRR6911715	snmC-seq2 (Ecker)	public	FALSE	0.08743517504555608
SRR6911716	snmC-seq2 (Ecker)	public	FALSE	0.07879324136957525
SRR6911717	snmC-seq2 (Ecker)	public	FALSE	0.07238985846646676
SRR6911718	snmC-seq2 (Ecker)	public	FALSE	0.0741349633613313
SRR6911719	snmC-seq2 (Ecker)	public	FALSE	0.0681337727657757
SRR6911720	snmC-seq2 (Ecker)	public	FALSE	0.08344220946777521
SRR6911721	snmC-seq2 (Ecker)	public	FALSE	0.08015556863554546
SRR6911722	snmC-seq2 (Ecker)	public	FALSE	0.110827108566775
SRR6911723	snmC-seq2 (Ecker)	public	FALSE	0.08724476609430222
SRR6911724	snmC-seq2 (Ecker)	public	FALSE	0.09206701142536709
SRR6911725	snmC-seq2 (Ecker)	public	FALSE	0.06539617468461126
SRR6911726	snmC-seq2 (Ecker)	public	FALSE	0.06806504943569815
SRR6911727	snmC-seq2 (Ecker)	public	FALSE	0.07499745587997904
SRR6911728	snmC-seq2 (Ecker)	public	FALSE	0.07852896670168766
SRR6911729	snmC-seq2 (Ecker)	public	FALSE	0.08380359946548742
SRR6911730	snmC-seq2 (Ecker)	public	FALSE	0.0866873705538825
SRR6911731	snmC-seq2 (Ecker)	public	FALSE	0.08709844824474278
SRR6911732	snmC-seq2 (Ecker)	public	FALSE	0.09273864272339571
SRR6911733	snmC-seq2 (Ecker)	public	FALSE	0.06606902278723745
SRR6911734	snmC-seq2 (Ecker)	public	FALSE	0.08708519920401456
SRR6911735	snmC-seq2 (Ecker)	public	FALSE	0.07329878956481965
SRR6911736	snmC-seq2 (Ecker)	public	FALSE	0.08085365672367618
SRR6911737	snmC-seq2 (Ecker)	public	FALSE	0.07757855650238972
SRR6911738	snmC-seq2 (Ecker)	public	TRUE	0.05639278036399168
SRR6911739	snmC-seq2 (Ecker)	public	FALSE	0.07496799320831804
SRR6911740	snmC-seq2 (Ecker)	public	FALSE	0.07092941745862805
SRR6911741	snmC-seq2 (Ecker)	public	FALSE	0.09191445148435404
SRR6911742	snmC-seq2 (Ecker)	public	FALSE	0.06913766172069007
SRR6911743	snmC-seq2 (Ecker)	public	FALSE	0.09360638827652565
SRR6911744	snmC-seq2 (Ecker)	public	FALSE	0.08566651633635125
SRR6911745	snmC-seq2 (Ecker)	public	FALSE	0.08603813239603138
SRR6911746	snmC-seq2 (Ecker)	public	TRUE	0.043745609835868476
SRR6911747	snmC-seq2 (Ecker)	public	FALSE	0.08370022430183038
SRR6911748	snmC-seq2 (Ecker)	public	FALSE	0.09477826820318605
SRR6911749	snmC-seq2 (Ecker)	public	FALSE	0.09037257682884793
SRR6911750	snmC-seq2 (Ecker)	public	FALSE	0.0695871429517761
SRR6911751	snmC-seq2 (Ecker)	public	TRUE	0.049784689765253076
SRR6911752	snmC-seq2 (Ecker)	public	TRUE	0.027975861929770716
SRR6911753	snmC-seq2 (Ecker)	public	FALSE	0.08886641629152887
SRR6911754	snmC-seq2 (Ecker)	public	FALSE	0.08253458033743818
SRR6911755	snmC-seq2 (Ecker)	public	FALSE	0.08568421677862821
SRR6911756	snmC-seq2 (Ecker)	public	FALSE	0.09981399919114947
SRR6911757	snmC-seq2 (Ecker)	public	FALSE	0.07518175661409211
SRR6911758	snmC-seq2 (Ecker)	public	FALSE	0.076646500632675
SRR6911759	snmC-seq2 (Ecker)	public	FALSE	0.09381059918554914
SRR6911760	snmC-seq2 (Ecker)	public	TRUE	0.052309131552587394
SRR6911761	snmC-seq2 (Ecker)	public	FALSE	0.06951223624138936
SRR6911762	snmC-seq2 (Ecker)	public	FALSE	0.07889863529335199
SRR6911763	snmC-seq2 (Ecker)	public	FALSE	0.06335881087423598
SRR6911764	snmC-seq2 (Ecker)	public	FALSE	0.10867365959774154
SRR6911765	snmC-seq2 (Ecker)	public	FALSE	0.10745786954165058
SRR6911766	snmC-seq2 (Ecker)	public	FALSE	0.10197185730261123
SRR6911767	snmC-seq2 (Ecker)	public	FALSE	0.08995701580015705
SRR6911768	snmC-seq2 (Ecker)	public	FALSE	0.07843254816346716
SRR6911769	snmC-seq2 (Ecker)	public	FALSE	0.07286659360434646
SRR6911770	snmC-seq2 (Ecker)	public	FALSE	0.08888624839997251
SRR6911771	snmC-seq2 (Ecker)	public	TRUE	0.05458165510981392
SRR6911772	snmC-seq2 (Ecker)	public	TRUE	0.047520773519869705
SRR6911773	snmC-seq2 (Ecker)	public	TRUE	0.04064410750062029
SRR6911774	snmC-seq2 (Ecker)	public	FALSE	0.07826133743385041
SRR6911775	snmC-seq2 (Ecker)	public	FALSE	0.10187743462071235
SRR6911776	snmC-seq2 (Ecker)	public	TRUE	0.061038916455945086
SRR5824928	scTrio-seq (Fu)	public	FALSE	0.20546289643564355
SRR5824930	scTrio-seq (Fu)	public	FALSE	0.20169486841381049
SRR5824931	scTrio-seq (Fu)	public	FALSE	0.06492761588006402
SRR5824935	scTrio-seq (Fu)	public	FALSE	0.22792419541298467
SRR5824936	scTrio-seq (Fu)	public	FALSE	0.22447095074044304
SRR5824938	scTrio-seq (Fu)	public	FALSE	0.19029481936981082
SRR5824942	scTrio-seq (Fu)	public	FALSE	0.2235731502427886
SRR5824944	scTrio-seq (Fu)	public	FALSE	0.23462220535529182
SRR5824946	scTrio-seq (Fu)	public	FALSE	0.115885760772627
SRR5824947	scTrio-seq (Fu)	public	FALSE	0.24414991406715927
SRR5824948	scTrio-seq (Fu)	public	FALSE	0.21054792897807442
SRR5824954	scTrio-seq (Fu)	public	FALSE	0.0635943325656149
SRR5824955	scTrio-seq (Fu)	public	FALSE	0.0751214899469322
SRR5824965	scTrio-seq (Fu)	public	FALSE	0.2677613211368303
SRR5824971	scTrio-seq (Fu)	public	FALSE	0.23273684921406557
SRR5824972	scTrio-seq (Fu)	public	FALSE	0.06604684900737977
SRR5824976	scTrio-seq (Fu)	public	FALSE	0.18576824755570562
SRR5824980	scTrio-seq (Fu)	public	FALSE	0.1317564412007029
SRR5824983	scTrio-seq (Fu)	public	TRUE	0.06458920129514294
SRR5824987	scTrio-seq (Fu)	public	FALSE	0.218443518521452
SRR5824988	scTrio-seq (Fu)	public	FALSE	0.19866381848410192
SRR5824989	scTrio-seq (Fu)	public	FALSE	0.17599307395081135
SRR5824998	scTrio-seq (Fu)	public	FALSE	0.21884436434374765
SRR5825010	scTrio-seq (Fu)	public	FALSE	0.18417959850565183
SRR5825015	scTrio-seq (Fu)	public	FALSE	0.2490655065693785
SRR5825018	scTrio-seq (Fu)	public	FALSE	0.24608022036380295
SRR5825019	scTrio-seq (Fu)	public	FALSE	0.24841596904920857
SRR5825021	scTrio-seq (Fu)	public	FALSE	0.23677534754246624
SRR5825022	scTrio-seq (Fu)	public	FALSE	0.24285739983591415
SRR5825023	scTrio-seq (Fu)	public	FALSE	0.2466913933769805
SRR5825027	scTrio-seq (Fu)	public	FALSE	0.20707855874131662
SRR5825028	scTrio-seq (Fu)	public	FALSE	0.0992766096344857
SRR5825029	scTrio-seq (Fu)	public	FALSE	0.19123779486721051
SRR5825030	scTrio-seq (Fu)	public	FALSE	0.1476204311390244
SRR5825031	scTrio-seq (Fu)	public	FALSE	0.19428150511325953
SRR5825032	scTrio-seq (Fu)	public	FALSE	0.15358701796671764
SRR5825038	scTrio-seq (Fu)	public	FALSE	0.16498255044625001
SRR5825039	scTrio-seq (Fu)	public	FALSE	0.18181822466382716
SRR5825044	scTrio-seq (Fu)	public	FALSE	0.181718653143598
SRR5825046	scTrio-seq (Fu)	public	FALSE	0.20389370012971558
SRR5825048	scTrio-seq (Fu)	public	FALSE	0.2108055241242236
SRR5825050	scTrio-seq (Fu)	public	FALSE	0.15427851201911694
SRR5825053	scTrio-seq (Fu)	public	FALSE	0.23489712448269848
SRR5825055	scTrio-seq (Fu)	public	FALSE	0.21120886646051198
SRR5825056	scTrio-seq (Fu)	public	FALSE	0.13284595616610279
SRR5825057	scTrio-seq (Fu)	public	FALSE	0.22708834226964641
SRR5825059	scTrio-seq (Fu)	public	FALSE	0.2037200025637673
SRR5825061	scTrio-seq (Fu)	public	FALSE	0.14522935558730787
SRR5825062	scTrio-seq (Fu)	public	FALSE	0.05211955036395214
SRR5825063	scTrio-seq (Fu)	public	FALSE	0.15057891151351838
SRR5825065	scTrio-seq (Fu)	public	FALSE	0.14995986507780293
SRR5825066	scTrio-seq (Fu)	public	FALSE	0.2618874424320656
SRR5825067	scTrio-seq (Fu)	public	FALSE	0.22908814707702724
SRR5825068	scTrio-seq (Fu)	public	FALSE	0.17655542993775727
SRR5825075	scTrio-seq (Fu)	public	FALSE	0.1844612307040223
SRR5825076	scTrio-seq (Fu)	public	FALSE	0.19717838394852977
SRR5825079	scTrio-seq (Fu)	public	FALSE	0.21118189127035997
SRR5825084	scTrio-seq (Fu)	public	FALSE	0.18288338547230817
SRR5825085	scTrio-seq (Fu)	public	FALSE	0.16606044060505445
SRR5825086	scTrio-seq (Fu)	public	FALSE	0.22980468014216746
SRR5825087	scTrio-seq (Fu)	public	FALSE	0.19639401047859925
SRR5825088	scTrio-seq (Fu)	public	FALSE	0.2169672042137649
SRR5825090	scTrio-seq (Fu)	public	FALSE	0.20393440695329942
SRR5825091	scTrio-seq (Fu)	public	FALSE	0.20843359550254
SRR5825092	scTrio-seq (Fu)	public	FALSE	0.18961237554354748
SRR5825093	scTrio-seq (Fu)	public	FALSE	0.193437734030142
SRR5825096	scTrio-seq (Fu)	public	FALSE	0.22708660835535374
SRR5825098	scTrio-seq (Fu)	public	FALSE	0.18792185330285
SRR5825100	scTrio-seq (Fu)	public	FALSE	0.20197702288329533
SRR5825101	scTrio-seq (Fu)	public	FALSE	0.17865924444077907
SRR5825102	scTrio-seq (Fu)	public	FALSE	0.21362591943551404
SRR5825104	scTrio-seq (Fu)	public	FALSE	0.2388201134732805
SRR5825107	scTrio-seq (Fu)	public	FALSE	0.2144713353984415
SRR5825111	scTrio-seq (Fu)	public	FALSE	0.13667281501276712
SRR5825112	scTrio-seq (Fu)	public	FALSE	0.25189294721799954
SRR5825113	scTrio-seq (Fu)	public	FALSE	0.21781080174415882
SRR5825114	scTrio-seq (Fu)	public	FALSE	0.27265558342865703
SRR5825115	scTrio-seq (Fu)	public	FALSE	0.23872112358048755
SRR5825116	scTrio-seq (Fu)	public	FALSE	0.23384948733788377
SRR5825117	scTrio-seq (Fu)	public	FALSE	0.20931574657690777
SRR5825118	scTrio-seq (Fu)	public	FALSE	0.19883955771396805
SRR5825119	scTrio-seq (Fu)	public	FALSE	0.238975957044728
SRR5825120	scTrio-seq (Fu)	public	FALSE	0.0954555635137078
SRR5825121	scTrio-seq (Fu)	public	FALSE	0.14248852194142614
SRR5825122	scTrio-seq (Fu)	public	FALSE	0.11947332944665343
SRR5825123	scTrio-seq (Fu)	public	FALSE	0.1543104802372544
SRR5825124	scTrio-seq (Fu)	public	FALSE	0.1593588767029776
SRR5825125	scTrio-seq (Fu)	public	FALSE	0.2353283268699584
SRR5825126	scTrio-seq (Fu)	public	FALSE	0.255338542344565
SRR5825127	scTrio-seq (Fu)	public	FALSE	0.2602057958970143
SRR5825129	scTrio-seq (Fu)	public	FALSE	0.14625732288579787
SRR5825131	scTrio-seq (Fu)	public	FALSE	0.23416851401900884
SRR5825132	scTrio-seq (Fu)	public	FALSE	0.2618154509558115
SRR5825133	scTrio-seq (Fu)	public	FALSE	0.2459120610007526
SRR5825134	scTrio-seq (Fu)	public	FALSE	0.2201263967001813
SRR5825135	scTrio-seq (Fu)	public	FALSE	0.21052170670996131
SRR5825136	scTrio-seq (Fu)	public	FALSE	0.17844219095279645
SRR5825138	scTrio-seq (Fu)	public	FALSE	0.06999989068436532
SRR5825139	scTrio-seq (Fu)	public	FALSE	0.059459913453366514
SRR5825141	scTrio-seq (Fu)	public	FALSE	0.09408757675148632
SRR5825144	scTrio-seq (Fu)	public	FALSE	0.07522943974102352
SRR5825145	scTrio-seq (Fu)	public	FALSE	0.053230214244892
SRR5825148	scTrio-seq (Fu)	public	FALSE	0.07659374350799303
SRR5825153	scTrio-seq (Fu)	public	FALSE	0.10730117014236712
SRR5825154	scTrio-seq (Fu)	public	FALSE	0.08338078793304919
SRR5825159	scTrio-seq (Fu)	public	FALSE	0.07886614512668882
SRR5825161	scTrio-seq (Fu)	public	FALSE	0.0674941635581984
SRR5825186	scTrio-seq (Fu)	public	FALSE	0.17782589748909472
SRR5825195	scTrio-seq (Fu)	public	FALSE	0.1443761081383743
SRR5825210	scTrio-seq (Fu)	public	FALSE	0.2116678650261797
SRR5825211	scTrio-seq (Fu)	public	FALSE	0.17146799410946958
SRR5825212	scTrio-seq (Fu)	public	FALSE	0.21107782802499386
SRR5825213	scTrio-seq (Fu)	public	FALSE	0.14567984394033284
SRR5825214	scTrio-seq (Fu)	public	FALSE	0.11915107139446424
SRR5825215	scTrio-seq (Fu)	public	FALSE	0.19615162603509712
SRR5825217	scTrio-seq (Fu)	public	FALSE	0.1762473125614786
SRR5825219	scTrio-seq (Fu)	public	FALSE	0.1517849516485709
SRR5825220	scTrio-seq (Fu)	public	FALSE	0.058559933223828256
SRR5825221	scTrio-seq (Fu)	public	FALSE	0.23382683773968532
SRR5825222	scTrio-seq (Fu)	public	FALSE	0.06019046461070912
SRR5825224	scTrio-seq (Fu)	public	FALSE	0.18933095689890014
SRR5825225	scTrio-seq (Fu)	public	FALSE	0.21578997092753485
SRR5825228	scTrio-seq (Fu)	public	FALSE	0.07010700368335429
SRR5825230	scTrio-seq (Fu)	public	FALSE	0.1969747207951284
SRR5825234	scTrio-seq (Fu)	public	FALSE	0.07316820146313456
SRR5825235	scTrio-seq (Fu)	public	FALSE	0.16524157530554245
SRR5825236	scTrio-seq (Fu)	public	FALSE	0.1568596232869549
SRR5825237	scTrio-seq (Fu)	public	FALSE	0.20691598725982488
SRR5825240	scTrio-seq (Fu)	public	FALSE	0.1722882487985367
SRR5825246	scTrio-seq (Fu)	public	FALSE	0.18892339832822938
SRR5825249	scTrio-seq (Fu)	public	FALSE	0.04871971896151969
SRR5825254	scTrio-seq (Fu)	public	FALSE	0.23207625238530113
SRR5825257	scTrio-seq (Fu)	public	FALSE	0.08373565970337579
SRR5825258	scTrio-seq (Fu)	public	FALSE	0.16433901307600446
SRR5825260	scTrio-seq (Fu)	public	FALSE	0.0807815700837539
SRR5825303	scTrio-seq (Fu)	public	FALSE	0.1414094765924669
SRR5825304	scTrio-seq (Fu)	public	FALSE	0.08669692466357662
SRR5825306	scTrio-seq (Fu)	public	FALSE	0.17577032193334408
SRR5825308	scTrio-seq (Fu)	public	FALSE	0.16629224768748826
SRR5825310	scTrio-seq (Fu)	public	FALSE	0.09481386651202779
SRR5825311	scTrio-seq (Fu)	public	FALSE	0.09472528720194238
SRR5825312	scTrio-seq (Fu)	public	FALSE	0.09842632225951481
SRR5825314	scTrio-seq (Fu)	public	FALSE	0.061657739982864945
SRR5825315	scTrio-seq (Fu)	public	FALSE	0.06144792603061368
SRR5825316	scTrio-seq (Fu)	public	FALSE	0.07009030778230661
SRR5825317	scTrio-seq (Fu)	public	FALSE	0.12679661952882326
SRR5825318	scTrio-seq (Fu)	public	FALSE	0.14664151184027924
SRR5825319	scTrio-seq (Fu)	public	FALSE	0.07607051011149765
SRR5825321	scTrio-seq (Fu)	public	FALSE	0.12038520803800949
SRR7214614	scTrio-seq (Fu)	public	FALSE	0.07472380517136283
SRR7214626	scTrio-seq (Fu)	public	FALSE	0.19776897999594242
SRR7214627	scTrio-seq (Fu)	public	FALSE	0.12785888865214712
SRR7214639	scTrio-seq (Fu)	public	FALSE	0.10023468002518712
SRR7214640	scTrio-seq (Fu)	public	FALSE	0.09337378407740027
SRR7214665	scTrio-seq (Fu)	public	FALSE	0.11449341953089788
SRR7214685	scTrio-seq (Fu)	public	FALSE	0.18660089223177787
SRR7214723	scTrio-seq (Fu)	public	FALSE	0.1811386747808419
SRR7214724	scTrio-seq (Fu)	public	FALSE	0.20069971354810057
SRR7214725	scTrio-seq (Fu)	public	FALSE	0.17686587704966786
SRR7214745	scTrio-seq (Fu)	public	FALSE	0.19399476052908252
SRR7214746	scTrio-seq (Fu)	public	FALSE	0.173547387034533
SRR7214747	scTrio-seq (Fu)	public	FALSE	0.1838820813942396
SRR7214751	scTrio-seq (Fu)	public	FALSE	0.13628655600656184
SRR7214752	scTrio-seq (Fu)	public	FALSE	0.12378819726128118
SRR7214759	scTrio-seq (Fu)	public	FALSE	0.1758200012391858
SRR7214761	scTrio-seq (Fu)	public	FALSE	0.20756469088819082
SRR7214798	scTrio-seq (Fu)	public	FALSE	0.09601413037371762
SRR7214799	scTrio-seq (Fu)	public	FALSE	0.09835584469205613
SRR7214800	scTrio-seq (Fu)	public	FALSE	0.0886919561258805
SRR7214889	scTrio-seq (Fu)	public	FALSE	0.22346612014909698
SRR7214890	scTrio-seq (Fu)	public	FALSE	0.300392150669548
SRR7214891	scTrio-seq (Fu)	public	FALSE	0.21780289961122612
SRR7215062	scTrio-seq (Fu)	public	FALSE	0.23281771768632073
SRR7215085	scTrio-seq (Fu)	public	FALSE	0.2299755515084659
SRR7215120	scTrio-seq (Fu)	public	FALSE	0.18606663791474395
SRR7215145	scTrio-seq (Fu)	public	FALSE	0.2393496889637282
SRR7215146	scTrio-seq (Fu)	public	FALSE	0.22791388096171142
SRR7215147	scTrio-seq (Fu)	public	FALSE	0.24734999660754425
SRR7215184	scTrio-seq (Fu)	public	FALSE	0.19871152774071849
SRR7215186	scTrio-seq (Fu)	public	FALSE	0.1994477522656267
SRR7215214	scTrio-seq (Fu)	public	FALSE	0.14036514791741694
SRR7215215	scTrio-seq (Fu)	public	FALSE	0.1968394761254778
SRR7215216	scTrio-seq (Fu)	public	FALSE	0.2186346958790026
SRR7215240	scTrio-seq (Fu)	public	FALSE	0.17013890057712897
SRR7215241	scTrio-seq (Fu)	public	FALSE	0.19246917660320984
SRR7215251	scTrio-seq (Fu)	public	FALSE	0.21555686510297226
SRR7215253	scTrio-seq (Fu)	public	FALSE	0.1966332912961647
SRR7461380	scTrio-seq (Fu)	public	FALSE	0.1704053233632072
SRR7461381	scTrio-seq (Fu)	public	FALSE	0.07538592203810811
SRR7461399	scTrio-seq (Fu)	public	FALSE	0.16464473006972466
SRR7461412	scTrio-seq (Fu)	public	FALSE	0.2222596751652189
SRR7461413	scTrio-seq (Fu)	public	FALSE	0.22311762337677069
SRR7461417	scTrio-seq (Fu)	public	FALSE	0.2080094116777481
SRR7461420	scTrio-seq (Fu)	public	FALSE	0.2240296029383916
SRR7461431	scTrio-seq (Fu)	public	FALSE	0.18091182427386981
SRR7461441	scTrio-seq (Fu)	public	FALSE	0.20049584135721796
SRR7461442	scTrio-seq (Fu)	public	FALSE	0.2096682395781192
SRR7461445	scTrio-seq (Fu)	public	FALSE	0.2174659189331015
SRR7461446	scTrio-seq (Fu)	public	FALSE	0.19319531861812414
SRR7461447	scTrio-seq (Fu)	public	FALSE	0.23801669114028356
SRR7461450	scTrio-seq (Fu)	public	FALSE	0.17042635066280515
SRR7461452	scTrio-seq (Fu)	public	FALSE	0.21117980508920078
SRR7461456	scTrio-seq (Fu)	public	FALSE	0.2267984830915167
SRR7461467	scTrio-seq (Fu)	public	FALSE	0.12873058623950953
SRR7461468	scTrio-seq (Fu)	public	FALSE	0.15945945599032307
SRR7461469	scTrio-seq (Fu)	public	FALSE	0.18403398583500283
SRR7461470	scTrio-seq (Fu)	public	FALSE	0.15348718643999176
SRR7461471	scTrio-seq (Fu)	public	FALSE	0.11878681197021561
SRR7461472	scTrio-seq (Fu)	public	FALSE	0.158778999633075
SRR7461474	scTrio-seq (Fu)	public	FALSE	0.15381933861037078
SRR7461475	scTrio-seq (Fu)	public	FALSE	0.09577493955840105
SRR7461476	scTrio-seq (Fu)	public	FALSE	0.0808664925282725
SRR7461477	scTrio-seq (Fu)	public	FALSE	0.11384594722362129
SRR7461480	scTrio-seq (Fu)	public	FALSE	0.18422999170029908
SRR7461481	scTrio-seq (Fu)	public	FALSE	0.15711620614974586
SRR7461482	scTrio-seq (Fu)	public	FALSE	0.11201276109563281
SRR7461485	scTrio-seq (Fu)	public	FALSE	0.14515125686167912
SRR7461486	scTrio-seq (Fu)	public	FALSE	0.19426415758302654
SRR7461494	scTrio-seq (Fu)	public	FALSE	0.14468702590720636
SRR7461495	scTrio-seq (Fu)	public	FALSE	0.19105207474279273
SRR7461498	scTrio-seq (Fu)	public	FALSE	0.18700213516077013
SRR7461499	scTrio-seq (Fu)	public	FALSE	0.1778211196277759
SRR7461502	scTrio-seq (Fu)	public	FALSE	0.18546176699451924
SRR7461503	scTrio-seq (Fu)	public	FALSE	0.17526445058357346
SRR7461504	scTrio-seq (Fu)	public	FALSE	0.08867061688300423
SRR7461505	scTrio-seq (Fu)	public	FALSE	0.15933828780143058
SRR7461506	scTrio-seq (Fu)	public	FALSE	0.17263330387196277
SRR7461507	scTrio-seq (Fu)	public	FALSE	0.14605127805998297
SRR7461508	scTrio-seq (Fu)	public	FALSE	0.11240912132197693
SRR7461509	scTrio-seq (Fu)	public	FALSE	0.10990739494093701
SRR7461510	scTrio-seq (Fu)	public	FALSE	0.17568094163550263
SRR7461511	scTrio-seq (Fu)	public	FALSE	0.1258656536863448
SRR7461512	scTrio-seq (Fu)	public	FALSE	0.16501731873435221
SRR7461513	scTrio-seq (Fu)	public	FALSE	0.18526083939334148
SRR7461514	scTrio-seq (Fu)	public	FALSE	0.12064543163693199
SRR7461515	scTrio-seq (Fu)	public	FALSE	0.08329134247228921
SRR7461516	scTrio-seq (Fu)	public	FALSE	0.2218803921397725
SRR7461517	scTrio-seq (Fu)	public	FALSE	0.21024598498185507
SRR7461519	scTrio-seq (Fu)	public	FALSE	0.1842388854709128
SRR7461520	scTrio-seq (Fu)	public	FALSE	0.14581422794331686
SRR7461522	scTrio-seq (Fu)	public	FALSE	0.1927539001691462
SRR7461523	scTrio-seq (Fu)	public	FALSE	0.1126152629244035
EE5A10S1	scDEEP-mC (Laird)	lab_data	FALSE	0.2798628983549173
EE5A11S1	scDEEP-mC (Laird)	lab_data	FALSE	0.27566181338335577
EE5A11S3	scDEEP-mC (Laird)	lab_data	FALSE	0.18235252672398952
EE5A12S1	scDEEP-mC (Laird)	lab_data	FALSE	0.2514387068357396
EE5A12S3	scDEEP-mC (Laird)	lab_data	FALSE	0.19495679069614533
EE5A1S3	scDEEP-mC (Laird)	lab_data	FALSE	0.23579351268699975
EE5A2S1	scDEEP-mC (Laird)	lab_data	FALSE	0.22961374504873475
EE5A2S3	scDEEP-mC (Laird)	lab_data	FALSE	0.20975954153687998
EE5A3S1	scDEEP-mC (Laird)	lab_data	FALSE	0.25365726259287197
EE5A3S2	scDEEP-mC (Laird)	lab_data	FALSE	0.25162018749938825
EE5A3S3	scDEEP-mC (Laird)	lab_data	FALSE	0.229866155871796
EE5A4S1	scDEEP-mC (Laird)	lab_data	FALSE	0.2866529854366448
EE5A4S3	scDEEP-mC (Laird)	lab_data	FALSE	0.22952666287283208
EE5A5S1	scDEEP-mC (Laird)	lab_data	FALSE	0.2843975026277923
EE5A6S1	scDEEP-mC (Laird)	lab_data	FALSE	0.2762988973665455
EE5A7S1	scDEEP-mC (Laird)	lab_data	FALSE	0.20904739600072478
EE5A7S3	scDEEP-mC (Laird)	lab_data	FALSE	0.20804431545310667
EE5A8S1	scDEEP-mC (Laird)	lab_data	FALSE	0.27236287869555514
EE5A8S3	scDEEP-mC (Laird)	lab_data	FALSE	0.20844271282712673
EE5A9S1	scDEEP-mC (Laird)	lab_data	FALSE	0.29137309660280314
EE5B11S3	scDEEP-mC (Laird)	lab_data	FALSE	0.21409338272881703
EE5B12S1	scDEEP-mC (Laird)	lab_data	FALSE	0.28049267409098144
EE5B12S3	scDEEP-mC (Laird)	lab_data	FALSE	0.21052542744809183
EE5B1S1	scDEEP-mC (Laird)	lab_data	FALSE	0.27866448324909937
EE5B1S2	scDEEP-mC (Laird)	lab_data	FALSE	0.26200804028412655
EE5B1S3	scDEEP-mC (Laird)	lab_data	FALSE	0.2231653819894592
EE5B2S3	scDEEP-mC (Laird)	lab_data	FALSE	0.23846037480715232
EE5B3S1	scDEEP-mC (Laird)	lab_data	FALSE	0.28732373219644264
EE5B3S3	scDEEP-mC (Laird)	lab_data	FALSE	0.231314196569791
EE5B4S1	scDEEP-mC (Laird)	lab_data	FALSE	0.27479867794541774
EE5B4S3	scDEEP-mC (Laird)	lab_data	FALSE	0.23113114360879122
EE5B5S1	scDEEP-mC (Laird)	lab_data	FALSE	0.22182407621649022
EE5B7S1	scDEEP-mC (Laird)	lab_data	FALSE	0.2564034283074688
EE5B7S3	scDEEP-mC (Laird)	lab_data	FALSE	0.22803990088473633
EE5B8S1	scDEEP-mC (Laird)	lab_data	FALSE	0.24746796697459802
EE5B8S2	scDEEP-mC (Laird)	lab_data	FALSE	0.24914538082324297
EE5B8S3	scDEEP-mC (Laird)	lab_data	FALSE	0.2305002068759756
EE5B9S1	scDEEP-mC (Laird)	lab_data	FALSE	0.2584416905273892
EE5C10S2	scDEEP-mC (Laird)	lab_data	FALSE	0.23616210931639534
EE5C11S1	scDEEP-mC (Laird)	lab_data	FALSE	0.27439503044021385
EE5C11S2	scDEEP-mC (Laird)	lab_data	FALSE	0.2479395735972359
EE5C11S3	scDEEP-mC (Laird)	lab_data	FALSE	0.20297240904510716
EE5C12S1	scDEEP-mC (Laird)	lab_data	FALSE	0.26814511911380046
EE5C12S3	scDEEP-mC (Laird)	lab_data	FALSE	0.1875096636487215
EE5C1S1	scDEEP-mC (Laird)	lab_data	FALSE	0.26317544106660956
EE5C2S1	scDEEP-mC (Laird)	lab_data	FALSE	0.2329388158734641
EE5C2S3	scDEEP-mC (Laird)	lab_data	FALSE	0.21685708501062834
EE5C3S1	scDEEP-mC (Laird)	lab_data	FALSE	0.269272785677647
EE5C4S1	scDEEP-mC (Laird)	lab_data	FALSE	0.19463974954850333
EE5C4S3	scDEEP-mC (Laird)	lab_data	FALSE	0.21625359573782976
EE5C5S1	scDEEP-mC (Laird)	lab_data	FALSE	0.27657162514887496
EE5C5S2	scDEEP-mC (Laird)	lab_data	FALSE	0.2522309240500471
EE5C6S1	scDEEP-mC (Laird)	lab_data	FALSE	0.2601757290167077
EE5C6S2	scDEEP-mC (Laird)	lab_data	FALSE	0.2571737798141325
EE5C6S3	scDEEP-mC (Laird)	lab_data	FALSE	0.21934625172300393
EE5C7S1	scDEEP-mC (Laird)	lab_data	FALSE	0.2769379778512343
EE5C7S2	scDEEP-mC (Laird)	lab_data	FALSE	0.24381159529108376
EE5C7S3	scDEEP-mC (Laird)	lab_data	FALSE	0.19767654639600235
EE5C8S1	scDEEP-mC (Laird)	lab_data	FALSE	0.25799178799545364
EE5C9S1	scDEEP-mC (Laird)	lab_data	FALSE	0.2778503193573829
EE5D10S1	scDEEP-mC (Laird)	lab_data	FALSE	0.2508039203293112
EE5D10S3	scDEEP-mC (Laird)	lab_data	FALSE	0.188022864859061
EE5D11S3	scDEEP-mC (Laird)	lab_data	FALSE	0.18673156743241345
EE5D1S1	scDEEP-mC (Laird)	lab_data	FALSE	0.2761302108935502
EE5D1S3	scDEEP-mC (Laird)	lab_data	FALSE	0.20951787259512689
EE5D2S1	scDEEP-mC (Laird)	lab_data	FALSE	0.22819855162310004
EE5D2S2	scDEEP-mC (Laird)	lab_data	FALSE	0.24634541086102577
EE5D3S1	scDEEP-mC (Laird)	lab_data	FALSE	0.23257011795121496
EE5D3S3	scDEEP-mC (Laird)	lab_data	FALSE	0.21995448401754114
EE5D4S1	scDEEP-mC (Laird)	lab_data	FALSE	0.27672494478628973
EE5D4S3	scDEEP-mC (Laird)	lab_data	FALSE	0.21521256230640765
EE5D5S1	scDEEP-mC (Laird)	lab_data	FALSE	0.2543209546602668
EE5D5S3	scDEEP-mC (Laird)	lab_data	FALSE	0.21566437585383524
EE5D6S1	scDEEP-mC (Laird)	lab_data	FALSE	0.26453054395851755
EE5D7S1	scDEEP-mC (Laird)	lab_data	FALSE	0.2714623200644677
EE5D7S2	scDEEP-mC (Laird)	lab_data	FALSE	0.28389028543794187
EE5D7S3	scDEEP-mC (Laird)	lab_data	FALSE	0.19187145779717726
EE5D8S1	scDEEP-mC (Laird)	lab_data	FALSE	0.20368139805077795
EE5D8S3	scDEEP-mC (Laird)	lab_data	FALSE	0.21345533968940547
EE5D9S1	scDEEP-mC (Laird)	lab_data	FALSE	0.18586959976558975
EE5D9S3	scDEEP-mC (Laird)	lab_data	FALSE	0.17880152154421203
EE5E10S1	scDEEP-mC (Laird)	lab_data	FALSE	0.270643539928374
EE5E10S3	scDEEP-mC (Laird)	lab_data	FALSE	0.20723507781351366
EE5E11S1	scDEEP-mC (Laird)	lab_data	FALSE	0.2512922373694885
EE5E12S1	scDEEP-mC (Laird)	lab_data	FALSE	0.256399070134056
EE5E12S3	scDEEP-mC (Laird)	lab_data	FALSE	0.1769479045831423
EE5E1S1	scDEEP-mC (Laird)	lab_data	FALSE	0.2637641590025781
EE5E1S3	scDEEP-mC (Laird)	lab_data	FALSE	0.21621985070110175
EE5E2S1	scDEEP-mC (Laird)	lab_data	FALSE	0.25703466117671614
EE5E2S3	scDEEP-mC (Laird)	lab_data	FALSE	0.1982427492532627
EE5E3S1	scDEEP-mC (Laird)	lab_data	FALSE	0.2576773704617544
EE5E4S1	scDEEP-mC (Laird)	lab_data	FALSE	0.22310673665313369
EE5E4S3	scDEEP-mC (Laird)	lab_data	FALSE	0.2048176157960329
EE5E5S3	scDEEP-mC (Laird)	lab_data	FALSE	0.19051997983455418
EE5E6S1	scDEEP-mC (Laird)	lab_data	FALSE	0.27835803172089646
EE5E7S1	scDEEP-mC (Laird)	lab_data	FALSE	0.2624138875217141
EE5E7S2	scDEEP-mC (Laird)	lab_data	FALSE	0.22398571539017045
EE5E8S1	scDEEP-mC (Laird)	lab_data	FALSE	0.2622876292056357
EE5E9S1	scDEEP-mC (Laird)	lab_data	FALSE	0.25455585149732296
EE5E9S3	scDEEP-mC (Laird)	lab_data	FALSE	0.15238127493586298
EE5F10S1	scDEEP-mC (Laird)	lab_data	FALSE	0.2527712914230524
EE5F10S3	scDEEP-mC (Laird)	lab_data	FALSE	0.19579892206087224
EE5F11S1	scDEEP-mC (Laird)	lab_data	FALSE	0.2350247779949286
EE5F11S3	scDEEP-mC (Laird)	lab_data	FALSE	0.2065440573213342
EE5F1S1	scDEEP-mC (Laird)	lab_data	FALSE	0.25971430297103026
EE5F2S1	scDEEP-mC (Laird)	lab_data	FALSE	0.228334447921936
EE5F2S2	scDEEP-mC (Laird)	lab_data	FALSE	0.246162352416018
EE5F2S3	scDEEP-mC (Laird)	lab_data	FALSE	0.2075592417197756
EE5F4S1	scDEEP-mC (Laird)	lab_data	FALSE	0.26300776848991597
EE5F5S1	scDEEP-mC (Laird)	lab_data	FALSE	0.26668079833159936
EE5F5S2	scDEEP-mC (Laird)	lab_data	FALSE	0.23059165722554098
EE5F6S1	scDEEP-mC (Laird)	lab_data	FALSE	0.2418406537855489
EE5F6S3	scDEEP-mC (Laird)	lab_data	FALSE	0.2057551718031783
EE5F7S1	scDEEP-mC (Laird)	lab_data	FALSE	0.23134177177493545
EE5F8S1	scDEEP-mC (Laird)	lab_data	FALSE	0.26476089100446976
EE5F8S3	scDEEP-mC (Laird)	lab_data	FALSE	0.1963240467949486
EE5F9S2	scDEEP-mC (Laird)	lab_data	FALSE	0.25106684915711897
EE5F9S3	scDEEP-mC (Laird)	lab_data	FALSE	0.1783350553725981
EE5G10S1	scDEEP-mC (Laird)	lab_data	FALSE	0.27406617544899486
EE5G10S3	scDEEP-mC (Laird)	lab_data	FALSE	0.20845064592857515
EE5G11S1	scDEEP-mC (Laird)	lab_data	FALSE	0.26846597455029764
EE5G11S3	scDEEP-mC (Laird)	lab_data	FALSE	0.21683529091767717
EE5G12S1	scDEEP-mC (Laird)	lab_data	FALSE	0.25928206442884794
EE5G12S2	scDEEP-mC (Laird)	lab_data	FALSE	0.24610913624760794
EE5G12S3	scDEEP-mC (Laird)	lab_data	FALSE	0.20740642241744323
EE5G1S1	scDEEP-mC (Laird)	lab_data	FALSE	0.2762030711011885
EE5G2S3	scDEEP-mC (Laird)	lab_data	FALSE	0.22402039206308028
EE5G3S1	scDEEP-mC (Laird)	lab_data	FALSE	0.27070188557979197
EE5G3S3	scDEEP-mC (Laird)	lab_data	FALSE	0.22101331563561802
EE5G4S1	scDEEP-mC (Laird)	lab_data	FALSE	0.26961147123708085
EE5G4S2	scDEEP-mC (Laird)	lab_data	FALSE	0.25195832401284507
EE5G4S3	scDEEP-mC (Laird)	lab_data	FALSE	0.22097620986975494
EE5G5S1	scDEEP-mC (Laird)	lab_data	FALSE	0.25628552987769637
EE5G5S3	scDEEP-mC (Laird)	lab_data	FALSE	0.22222271295132984
EE5G6S1	scDEEP-mC (Laird)	lab_data	FALSE	0.1815487437368197
EE5G6S3	scDEEP-mC (Laird)	lab_data	FALSE	0.1555653393340708
EE5G7S1	scDEEP-mC (Laird)	lab_data	FALSE	0.2600750210164687
EE5G7S3	scDEEP-mC (Laird)	lab_data	FALSE	0.17168926738031032
EE5G8S2	scDEEP-mC (Laird)	lab_data	FALSE	0.22588414089021588
EE5G8S3	scDEEP-mC (Laird)	lab_data	FALSE	0.21762117926416924
EE5G9S1	scDEEP-mC (Laird)	lab_data	FALSE	0.26898984247877694
EE5G9S3	scDEEP-mC (Laird)	lab_data	FALSE	0.2096962018897104
EE5H10S1	scDEEP-mC (Laird)	lab_data	FALSE	0.1896306143863741
EE5H12S1	scDEEP-mC (Laird)	lab_data	FALSE	0.16957192544250738
EE5H1S1	scDEEP-mC (Laird)	lab_data	FALSE	0.28752795342830473
EE5H1S3	scDEEP-mC (Laird)	lab_data	FALSE	0.21135307877358991
EE5H2S3	scDEEP-mC (Laird)	lab_data	FALSE	0.22007291246055685
EE5H3S1	scDEEP-mC (Laird)	lab_data	FALSE	0.21610158968162424
EE5H3S3	scDEEP-mC (Laird)	lab_data	FALSE	0.17893878949022424
EE5H4S1	scDEEP-mC (Laird)	lab_data	FALSE	0.24572497084210207
EE5H5S1	scDEEP-mC (Laird)	lab_data	FALSE	0.17294508908182427
EE5H5S3	scDEEP-mC (Laird)	lab_data	FALSE	0.14294901570574436
EE5H6S3	scDEEP-mC (Laird)	lab_data	FALSE	0.2044974732805751
EE5H7S3	scDEEP-mC (Laird)	lab_data	FALSE	0.2079932306282746
EE5H8S3	scDEEP-mC (Laird)	lab_data	FALSE	0.20845193273492185
EE5H9S1	scDEEP-mC (Laird)	lab_data	FALSE	0.19444637697481099
EE7A1	scDEEP-mC (Laird)	lab_data	FALSE	0.25021401268619636
EE7A11	scDEEP-mC (Laird)	lab_data	FALSE	0.18181884338896454
EE7A2	scDEEP-mC (Laird)	lab_data	FALSE	0.21247087605857698
EE7A3	scDEEP-mC (Laird)	lab_data	FALSE	0.18114355716090133
EE7A4	scDEEP-mC (Laird)	lab_data	FALSE	0.25086256147198355
EE7A6	scDEEP-mC (Laird)	lab_data	FALSE	0.2617879131709569
EE7A7	scDEEP-mC (Laird)	lab_data	FALSE	0.26641706819344685
EE7A8	scDEEP-mC (Laird)	lab_data	FALSE	0.2547704058906032
EE7A9	scDEEP-mC (Laird)	lab_data	FALSE	0.2529083854937522
EE7B10	scDEEP-mC (Laird)	lab_data	FALSE	0.2652248329194623
EE7B11	scDEEP-mC (Laird)	lab_data	FALSE	0.2668819436801534
EE7B12	scDEEP-mC (Laird)	lab_data	FALSE	0.19414761241287415
EE7B2	scDEEP-mC (Laird)	lab_data	FALSE	0.22150195300637998
EE7B3	scDEEP-mC (Laird)	lab_data	FALSE	0.27897263804566785
EE7B4	scDEEP-mC (Laird)	lab_data	FALSE	0.15034014877341415
EE7B6	scDEEP-mC (Laird)	lab_data	FALSE	0.22111796889572669
EE7B7	scDEEP-mC (Laird)	lab_data	FALSE	0.26623009997332703
EE7B8	scDEEP-mC (Laird)	lab_data	FALSE	0.25651002806782713
EE7B9	scDEEP-mC (Laird)	lab_data	FALSE	0.2579930202843091
EE7C1	scDEEP-mC (Laird)	lab_data	FALSE	0.24770856169596142
EE7C10	scDEEP-mC (Laird)	lab_data	FALSE	0.24237501326650085
EE7C11	scDEEP-mC (Laird)	lab_data	FALSE	0.2673427364842017
EE7C2	scDEEP-mC (Laird)	lab_data	FALSE	0.26563958199238114
EE7C3	scDEEP-mC (Laird)	lab_data	FALSE	0.27067792756180353
EE7C6	scDEEP-mC (Laird)	lab_data	FALSE	0.2598414196956543
EE7C7	scDEEP-mC (Laird)	lab_data	FALSE	0.25864414074725744
EE7C8	scDEEP-mC (Laird)	lab_data	FALSE	0.2475319608316626
EE7C9	scDEEP-mC (Laird)	lab_data	FALSE	0.252693093662691
EE7D10	scDEEP-mC (Laird)	lab_data	FALSE	0.2583673831868175
EE7D11	scDEEP-mC (Laird)	lab_data	FALSE	0.2670787114999723
EE7D12	scDEEP-mC (Laird)	lab_data	FALSE	0.1929482556706245
EE7D2	scDEEP-mC (Laird)	lab_data	FALSE	0.2687657736542134
EE7D4	scDEEP-mC (Laird)	lab_data	FALSE	0.3304046296168405
EE7D5	scDEEP-mC (Laird)	lab_data	FALSE	0.20328352778670286
EE7D6	scDEEP-mC (Laird)	lab_data	FALSE	0.23750325895643082
EE7D7	scDEEP-mC (Laird)	lab_data	FALSE	0.2345151181633993
EE7D8	scDEEP-mC (Laird)	lab_data	FALSE	0.2640080583226418
EE7D9	scDEEP-mC (Laird)	lab_data	FALSE	0.25053107060845103
EE7E10	scDEEP-mC (Laird)	lab_data	FALSE	0.2689250598923272
EE7E11	scDEEP-mC (Laird)	lab_data	FALSE	0.2698109175109224
EE7E12	scDEEP-mC (Laird)	lab_data	FALSE	0.24527229340212084
EE7E2	scDEEP-mC (Laird)	lab_data	FALSE	0.26346021431120653
EE7E3	scDEEP-mC (Laird)	lab_data	FALSE	0.2739185675672017
EE7E4	scDEEP-mC (Laird)	lab_data	FALSE	0.24771181468046882
EE7E6	scDEEP-mC (Laird)	lab_data	FALSE	0.2547908783376275
EE7E7	scDEEP-mC (Laird)	lab_data	FALSE	0.2513456606398476
EE7E8	scDEEP-mC (Laird)	lab_data	FALSE	0.25308407762566737
EE7E9	scDEEP-mC (Laird)	lab_data	FALSE	0.2580436728402757
EE7F1	scDEEP-mC (Laird)	lab_data	FALSE	0.18549077481610532
EE7F10	scDEEP-mC (Laird)	lab_data	FALSE	0.26289955385049735
EE7F11	scDEEP-mC (Laird)	lab_data	FALSE	0.21880315879802495
EE7F12	scDEEP-mC (Laird)	lab_data	FALSE	0.23611792821245206
EE7F2	scDEEP-mC (Laird)	lab_data	FALSE	0.2637213276097791
EE7F4	scDEEP-mC (Laird)	lab_data	FALSE	0.19869205725421382
EE7F5	scDEEP-mC (Laird)	lab_data	FALSE	0.19406752976670588
EE7F6	scDEEP-mC (Laird)	lab_data	FALSE	0.27501582143564923
EE7F7	scDEEP-mC (Laird)	lab_data	FALSE	0.2692581891838955
EE7F8	scDEEP-mC (Laird)	lab_data	FALSE	0.15692292228794757
EE7F9	scDEEP-mC (Laird)	lab_data	FALSE	0.2522066108618938
EE7G1	scDEEP-mC (Laird)	lab_data	FALSE	0.20125578518447246
EE7G10	scDEEP-mC (Laird)	lab_data	FALSE	0.1759367728666095
EE7G11	scDEEP-mC (Laird)	lab_data	FALSE	0.26657758801077086
EE7G12	scDEEP-mC (Laird)	lab_data	FALSE	0.23191106567717298
EE7G4	scDEEP-mC (Laird)	lab_data	FALSE	0.26697947192352123
EE7G5	scDEEP-mC (Laird)	lab_data	FALSE	0.24048556282942296
EE7G6	scDEEP-mC (Laird)	lab_data	FALSE	0.26977558436999666
EE7G7	scDEEP-mC (Laird)	lab_data	FALSE	0.2649454001308867
EE7G9	scDEEP-mC (Laird)	lab_data	FALSE	0.27026049551862014
EE7H1	scDEEP-mC (Laird)	lab_data	FALSE	0.3060755668733337
EE7H10	scDEEP-mC (Laird)	lab_data	FALSE	0.24179294614187588
EE7H2	scDEEP-mC (Laird)	lab_data	FALSE	0.281988140167532
EE7H3	scDEEP-mC (Laird)	lab_data	FALSE	0.20867358278937073
EE7H4	scDEEP-mC (Laird)	lab_data	FALSE	0.26265110215862003
EE7H5	scDEEP-mC (Laird)	lab_data	FALSE	0.25583240145870473
EE7H6	scDEEP-mC (Laird)	lab_data	FALSE	0.2866452320171054
EE7H7	scDEEP-mC (Laird)	lab_data	FALSE	0.2577671917383564
EE7H9	scDEEP-mC (Laird)	lab_data	FALSE	0.2746190050688754
