# Supplementary material for: High-coverage allele-resolved single-cell DNA methylation profiling reveals cell lineage, X-inactivation state, and replication dynamics
Source: Nat Commun. 2025 Jul 8;16:6273. doi: 10.1038/s41467-025-61589-1 (PMC12234882; doi:10.1038/s41467-025-61589-1)
Supplement: Supplementary file 4 — Source Data [file 41467_2025_61589_MOESM4_ESM.zip › source_data/fig_3c.tsv]

read_name	allele	bisulfite_strand	start	end	chr	phase_set	pos	value
A01660:166:H3NJJDSX7:4:1132:12111:10535/1	C57BL/6	R	6830704	6830829	chr7	6830714	6830714	A
A01660:166:H3NJJDSX7:4:1132:12111:10535/1	C57BL/6	R	6830704	6830829	chr7	6830714	6830729	Unmethylated
A01660:166:H3NJJDSX7:4:1132:12111:10535/1	C57BL/6	R	6830704	6830829	chr7	6830714	6830741	Unmethylated
A01660:166:H3NJJDSX7:4:1132:12111:10535/1	C57BL/6	R	6830704	6830829	chr7	6830714	6830772	Methylated
A01660:166:H3NJJDSX7:4:1101:15049:3349/2	C57BL/6	R	6830703	6830853	chr7	6830714	6830714	A
A01660:166:H3NJJDSX7:4:1101:15049:3349/2	C57BL/6	R	6830703	6830853	chr7	6830714	6830729	Unmethylated
A01660:166:H3NJJDSX7:4:1101:15049:3349/2	C57BL/6	R	6830703	6830853	chr7	6830714	6830741	Unmethylated
A01660:166:H3NJJDSX7:4:1101:15049:3349/2	C57BL/6	R	6830703	6830853	chr7	6830714	6830772	Methylated
A01660:166:H3NJJDSX7:4:1148:14344:16470/2	C57BL/6	F	6830683	6830833	chr7	6830714	6830714	G
A01660:166:H3NJJDSX7:4:1148:14344:16470/2	C57BL/6	F	6830683	6830833	chr7	6830714	6830728	Unmethylated
A01660:166:H3NJJDSX7:4:1148:14344:16470/2	C57BL/6	F	6830683	6830833	chr7	6830714	6830740	Unmethylated
A01660:166:H3NJJDSX7:4:1148:14344:16470/2	C57BL/6	F	6830683	6830833	chr7	6830714	6830771	Unmethylated
A01660:166:H3NJJDSX7:4:1511:12662:33974/1	BALB/c	R	6830644	6830794	chr7	6830714	6830714	C
A01660:166:H3NJJDSX7:4:1511:12662:33974/1	BALB/c	R	6830644	6830794	chr7	6830714	6830729	Methylated
A01660:166:H3NJJDSX7:4:1511:12662:33974/1	BALB/c	R	6830644	6830794	chr7	6830714	6830741	Methylated
A01660:166:H3NJJDSX7:4:1511:12662:33974/1	BALB/c	R	6830644	6830794	chr7	6830714	6830772	Methylated
A01660:166:H3NJJDSX7:4:1104:13575:11162/2	BALB/c	F	6830638	6830784	chr7	6830714	6830714	T
A01660:166:H3NJJDSX7:4:1104:13575:11162/2	BALB/c	F	6830638	6830784	chr7	6830714	6830728	Methylated
A01660:166:H3NJJDSX7:4:1104:13575:11162/2	BALB/c	F	6830638	6830784	chr7	6830714	6830740	Methylated
A01660:166:H3NJJDSX7:4:1104:13575:11162/2	BALB/c	F	6830638	6830784	chr7	6830714	6830771	Methylated
