# Supplementary material for: High-coverage allele-resolved single-cell DNA methylation profiling reveals cell lineage, X-inactivation state, and replication dynamics
Source: Nat Commun. 2025 Jul 8;16:6273. doi: 10.1038/s41467-025-61589-1 (PMC12234882; doi:10.1038/s41467-025-61589-1)
Supplement: Supplementary file 4 — Source Data [file 41467_2025_61589_MOESM4_ESM.zip › source_data/fig_2d.tsv]

prom_id	symbol	progenitor_mean_beta	enterocyte_mean_beta	p.adj	n_obs	highlight
100009600	Zglp1	0.03330690389293245	0.024933903982091166	0.6761386590806835	2751	FALSE
100009614	Gm10024	0.7949885416666667	0.85175	0.6722611136645309	204	FALSE
100017	Ldlrap1	0.0801828460839806	0.08532933711105667	0.9227543117127988	2849	FALSE
100019	Mdn1	0.13736680846574034	0.10788376473303354	0.6924614791826125	2116	FALSE
100033459	Ifi208	0.8723475274725274	0.7441666666666666	0.5062496969086228	151	FALSE
100034251	Wfdc17	0.6716666666666666	0.6585365853658537	0.9563471949102864	208	FALSE
100034361	Mfap1b	0.1343002471414396	0.21395346408530289	0.25455777418080666	978	FALSE
100034684	Cstdc5	0.5088259070294785	0.6801702857142857	0.30631400081071236	174	FALSE
100034726	Gm15772	0.13359264090989537	0.12809239680492196	0.9397845336722406	3533	FALSE
100034748	Prr35	0.5256661739576213	0.6270359483770198	0.195881380237052	661	FALSE
100036518	Vmn1r223	0.7824263038548753	0.7517833333333334	0.8959318035324609	185	FALSE
100036521	Umad1	0.013554454126110803	0.031243708386753662	0.19478165198745875	2916	FALSE
100036537	Gm11149	0.6746894424540643	0.6876039833882892	0.9356512084361502	1328	FALSE
100036768	Gm11696	0.03198169797534589	0.007700298364960019	0.26166240978085287	867	FALSE
100037258	Dnajc3	0.014279462683402891	0.023212327306305264	0.45909234825454526	3743	FALSE
100037260	9430060I03Rik	0.07106070188492063	0.10599641754850088	0.5909636337437608	461	FALSE
100037262	Gm12359	0.07405957475927405	0.06178648465033677	0.8060836737978407	2542	FALSE
100037278	Niban3	0.41121133925963005	0.4984098113967655	0.34755268784007765	1063	FALSE
100037282	Rsph3b	0.011289173789173788	0.07326300928152779	0.3230339435111401	821	FALSE
100037396	D030047H15Rik	0.017455739524910623	0.020434650020216383	0.8380745822848259	4251	FALSE
100038347	Fam174b	0.16810596490964838	0.1983978243692405	0.7117105532397108	2039	FALSE
100038353	Gm10532	0.7935394409462592	0.7836768428287797	0.9395617179216315	629	FALSE
100038356	Gm15612	0.0033437986276974984	0.0026287586628565176	0.8784304599275051	5777	FALSE
100038358	Gm10857	0.8318482473053017	0.8711097252420782	0.5100055224309619	752	FALSE
100038371	Zfp389	0.034362639723870124	0.13918886795202584	0.01295021301784801	840	FALSE
100038374	Gm10714	0.6981759421134421	0.6847379028379028	0.9442715770525048	399	FALSE
100038392	Gm10785	0.012111325051421054	0.010512481282721132	0.8930901488956756	4758	FALSE
100038394	Gm10512	0.5972222222222222	0.8333333333333333	0.5891563879380013	33	FALSE
100038417	Spink13	0.7785901875901876	0.6483818253968254	0.09160341076344115	319	FALSE
100038454	Platr8	0.8062544955044955	0.8610866349523493	0.5663130026111206	600	FALSE
100038464	Gm15441	0.4864477963306535	0.4337250280583614	0.7577694894967607	478	FALSE
100038468	Gm10684	0.6199691334191334	0.847302048914804	1.4959795786861946e-5	468	FALSE
100038479	Gm10787	0.7996382481897187	0.7588845899443285	0.5768952327943428	896	FALSE
100038489	Apela	0.1067165158074249	0.1592522301546692	0.4498711933161947	667	FALSE
100038493	Gm13582	0.7676921626984127	0.45213597883597884	3.2050987090863364e-4	286	FALSE
100038494	Gm10782	0.5096958250298034	0.5364192622808335	0.869409471769682	983	FALSE
100038516	Gm10640	0.9198037787376022	0.8952034506876344	0.7099045885529438	635	FALSE
100038522	Dnmt3aos	0.7838287698412698	0.8195357142857143	0.8148920498669656	332	FALSE
100038526	Gm16008	0.7978500910434199	0.8508007482743551	0.5099350904231374	847	FALSE
100038545	Gm10745	0.8419335109335109	0.7750327143616618	0.6131692322074833	264	FALSE
100038554	Gm15348	0.5482854310440517	0.4908259787831216	0.7186345440989844	619	FALSE
100038556	Gm10445	0.7362321556221556	0.6879034213098729	0.7315218817853838	496	FALSE
100038560	Gm10687	0.02930028108949137	0.03604471275002854	0.6884127278533109	4072	FALSE
100038566	Gm10658	0.0028277694113984894	0.004931647804134104	0.7186082173850666	5325	FALSE
100038570	Prcd	0.44413089704851294	0.40863347277172685	0.7687995454781588	1953	FALSE
100038574	Gm10415	0.5376982705846343	0.7092776598740014	0.011205151363026293	510	FALSE
100038575	Gm10635	0.6628524672747887	0.6543360177404295	0.9613355097815585	407	FALSE
100038591	F420014N23Rik	0.16785866489352924	0.1369874698295441	0.68424551466785	1165	FALSE
100038595	Gm16287	0.4921182462378891	0.5518748931623931	0.6121282097516823	608	FALSE
100038599	Gm10710	0.22148183346684489	0.18749134224360625	0.578615787523426	2553	FALSE
100038600	Gm11529	0.17423080174253053	0.19839430709149194	0.7819780969792803	1806	FALSE
100038602	Gm10865	0.6585693033316873	0.7094854087089382	0.5266482203826819	739	FALSE
100038608	Gm10389	0.8732587246582783	0.8552911687491215	0.8237636057766439	807	FALSE
100038614	Gm10791	0.1947939838293587	0.09710211236772924	0.13201973850178428	1395	FALSE
100038617	Gm10466	0.5126811594202898	0.6991666666666667	0.19801391215156136	143	FALSE
100038627	F630042J09Rik	0.06712962962962962	0.22760141093474426	0.21276229776093938	252	FALSE
100038628	Gm10768	0.8165164816026885	0.9175789488289489	0.07547699802924332	522	FALSE
100038653	Gm10538	0.6484347452211848	0.7367755917734582	0.1878853205789239	867	FALSE
100038654	Gm10371	0.5986383771951954	0.4732091969683433	0.08461326794436548	640	FALSE
100038657	Myocos	0.7277800791162861	0.867452408008658	0.02826063574508082	505	FALSE
100038689	Gm10421	0.052430316842737634	0.06229102200693718	0.7968281901470725	2139	FALSE
100038690	Gm10732	0.2273370546120546	0.22563520587939193	0.997009691179207	398	FALSE
100038693	Tmem51os1	0.11098593142869546	0.08957811448997366	0.6219792364563677	2124	FALSE
100038699	Gm10754	0.7962513528138528	0.7653275862068966	0.8782619084513266	215	FALSE
100038706	Gm10637	0.28280635957957384	0.26918375413475415	0.9289829242242924	803	FALSE
100038712	Gm10516	0.062227191439481425	0.06892999649447583	0.9086687591053925	1891	FALSE
100038713	Gm10432	0.265730528524973	0.22810105756816282	0.7390624411736733	505	FALSE
100038714	Gm15401	0.3552988344988345	0.5846081922652511	0.004468667163113092	739	FALSE
100038725	Cep85l	0.08533427156162535	0.07724496437784772	0.9024749461867528	1540	FALSE
100038728	Gm10373	0.015443197153723469	0.028231970677902802	0.5725306562580501	1644	FALSE
100038732	Gm11681	0.8221502248394457	0.8650651947004018	0.5668697492810189	1119	FALSE
100038746	Gm1976	0.2206163709156119	0.17251683237914295	0.6955699421527333	792	FALSE
100038847	Gm10406	0.018112244897959182	0.03126441078268342	0.6339902430846249	1042	FALSE
100038854	Cstdc6	0.7126494252873563	0.5788243243243243	0.570917095617622	107	FALSE
100038859	Or10h1b	0.42857142857142855	0.3333333333333333	0.9162946456916699	22	FALSE
100038860	Or10h1	0.3793125	0.37666666666666665	0.9997089570384415	88	FALSE
100038862	Btnl1	0.6506230158730159	0.5571723577235772	0.5531218057105484	313	FALSE
100038912	Ceacam-ps1	0.7273836284927194	0.6659708100165417	0.5800245845668162	487	FALSE
100038941	Vmn2r121	0.381712962962963	0.5597222222222222	0.3002288133981797	163	FALSE
100038949	Gm1979	0.5995017543859649	0.6839002267573696	0.6696532211239886	168	FALSE
100038982	Gm1995	0.6282727272727273	0.6532843137254902	0.9629090787461497	65	FALSE
100039027	Gm2011	0.015650231630428967	0.020242383065658925	0.86563525608422	1908	FALSE
100039062	Gm2027	0.13861004921522274	0.14610189662195053	0.9497839829541979	1608	FALSE
100039087	Gm2042	0.567032967032967	0.534375	0.9317503293511221	119	FALSE
100039138	Gm2061	0.3092222426649663	0.22714759663542378	0.34233775854989046	2151	FALSE
100039186	Gm2087	0.7714158347254986	0.8270290567210568	0.49168437180146285	616	FALSE
100039319	H2ab1	0.7818519345238095	0.7711573472823473	0.9615770217371762	287	FALSE
100039348	Gm2176	0.7708026077097506	0.7782334869431644	0.9764924758643255	303	FALSE
100039495	Gm15706	0.00312371237824816	0.007218184905097705	0.06504276598044986	10164	FALSE
100039596	Tcf24	0.044321357285462604	0.048408632239082636	0.9162707145587109	3028	FALSE
100039641	E330012B07Rik	0.7696752558048012	0.761487649243118	0.962240469916223	502	FALSE
100039672	Msmp	0.758452555193605	0.7027521576116927	0.4938658421268694	1092	FALSE
100039691	Lncenc1	0.8416677453124545	0.8445280346078423	0.986155114953689	763	FALSE
100039706	Gm2381	0.8336767676767677	0.8194763397522018	0.9284025986657153	384	FALSE
100039707	Mthfsl	0.37535047291889395	0.3390977466819497	0.8401203649456289	554	FALSE
100039727	1700049E15Rik	0.6742305443291686	0.7036259535020442	0.8106179955856857	824	FALSE
100039781	Hrct1	0.2738833697167031	0.27524015854122236	0.9966854645663485	812	FALSE
100039795	Ildr2	0.09263196138933018	0.09410571210352116	0.9874815990234755	3287	FALSE
100039796	Tgtp2	0.7196734693877551	0.6482096093207205	0.64643813657084	266	FALSE
100039801	Cldn24	0.794101857680718	0.7356290597033329	0.26103422116914693	1074	FALSE
100039805	D5Ertd605e	0.47512718253968256	0.5948308702791462	0.4420297238854902	267	FALSE
100039864	Snhg12	0.265891707147043	0.2772890097543377	0.9471398481121013	1405	FALSE
100039911	Gm2491	0.8716649868649868	0.8677530438222746	0.9779563118240615	673	FALSE
100039953	Gfy	0.4306598296598297	0.4172299181315139	0.9351923586285568	773	FALSE
100039957	Gm2518	0.010863287889023587	0.026311966560360125	0.12211185429336231	2492	FALSE
100039968	Tmem35b	0.9054736927516928	0.8982824159967017	0.9533641142055757	466	FALSE
100040214	Gm10228	0.8766666666666667	0.8281179138321996	0.7777927132254572	156	FALSE
100040248	Gm11563	0.6499012184112184	0.6864452772624201	0.8124309697534012	453	FALSE
100040268	Or13c7c	0.651250724726919	0.6043218699363292	0.6762028564824637	1098	FALSE
100040294	Gm2694	0.4687752376708259	0.49132536556036555	0.8750617860355542	577	FALSE
100040298	Gm15501	0.7724036458333333	0.7840416666666666	0.9624669778159727	272	FALSE
100040322	3830408C21Rik	0.0038014129143077273	0.006272704211764584	0.6808036557919613	8334	FALSE
100040328	Gm2716	0.658277205882353	0.6898135582010582	0.7938484289892646	483	FALSE
100040339	Gm2721	0.7205496754746755	0.7339995310245311	0.9199157740646837	704	FALSE
100040421	Gm2762	0.4396007215007215	0.42206630342837237	0.949242423838955	365	FALSE
100040462	Mndal	0.6743717948717949	0.8888888888888888	0.11556288531504827	71	FALSE
100040525	Tmem181c-ps	0.5898288479874928	0.7031315926885192	0.20351163161564897	1373	FALSE
100040557	Gm12408	0.7523141342625292	0.7784082174990324	0.7300143554740887	1066	FALSE
100040563	Dynlt1c	0.10553403542046015	0.1536327182229979	0.33832511552435857	1094	FALSE
100040567	Gm12409	0.1680236019652067	0.19369549884643902	0.757642233044433	1633	FALSE
100040608	Fancf	0.048282806293556996	0.03513398373660131	0.5347968125945981	2526	FALSE
100040617	Wincr1	0.5174603174603174	0.5674583333333333	0.8653048837122314	176	FALSE
100040722	Btbd35f13	0.7333333333333333	0.7222222222222222	0.9917643801261686	38	FALSE
100040736	Foxd2os	0.0052345365224956905	0.009489772644800859	0.29272332915258087	7488	FALSE
100040766	Mroh2a	0.7548015503875969	0.8040754545454546	0.3534013256776958	526	FALSE
100040769	Gm15506	0.0035296997664809333	0.0033169285132522335	0.9779563118240615	5237	FALSE
100040792	Gm11627	0.48743920161734183	0.5466028358242451	0.6217327039024543	1031	FALSE
100040843	Cyp4a32	0.7887383040935673	0.6448533834586466	0.3443218744216225	203	FALSE
100040851	Gm9767	0.10822170506430887	0.10907378691113764	0.9966716112450494	2552	FALSE
100040882	1700017G19Rik	0.3659933564995523	0.31765727409662814	0.8026664737883424	917	FALSE
100040937	Cldn34b1	0.7719916666666666	0.9007863247863248	0.12907343111211828	190	FALSE
100040972	Tceal7	0.7397918220647483	0.6880138832199493	0.667773325273771	864	FALSE
100041085	Mfsd4b3-ps	0.28315352048911235	0.25429368062551305	0.7501671707725662	1770	FALSE
100041099	Gm3137	0.6182368441082727	0.6041829111081284	0.9302965205910384	698	FALSE
100041108	Gm3143	0.8270186688311688	0.892026103808116	0.2706811897984709	579	FALSE
100041231	Gm3219	0.8794195767195767	0.924061507936508	0.5643459428135843	370	FALSE
100041273	Ndufb4c	0.8492261904761904	0.902396985730319	0.5891563879380013	329	FALSE
100041286	Snhg15	0.16709032620811687	0.18185421254272763	0.8749464150380947	2059	FALSE
100041294	Supt4b	0.8895344421660211	0.9260912698412699	0.7341864546824081	213	FALSE
100041296	Pramel47	0.225	0.5151515151515151	0.3489566858227116	45	FALSE
100041339	Gm3279	0.7382311774763698	0.7445628753797203	0.9778880764732033	547	FALSE
100041351	Gm3285	0.71863704998705	0.8029356530674713	0.32797105949487704	549	FALSE
100041352	Tcp10c	0.8264486416361416	0.8410274838330394	0.9189766290363104	379	FALSE
100041379	Zfp980	0.7928571428571428	0.7556666666666667	0.9152779589101524	96	FALSE
100041412	Gm11938	0.6386995391705069	0.5890325670498084	0.7743481095087996	289	FALSE
100041433	Zfp981	0.7924575590398761	0.8091434964726631	0.869409471769682	654	FALSE
100041449	Cyp3a59	0.6180555555555556	0.640159090909091	0.9567288808630886	82	FALSE
100041479	Gm3363	0.7387767138844062	0.8628184335607413	0.014532761572990821	666	FALSE
100041480	Myef2l	0.2551014490376898	0.26593989864839324	0.9849901839520988	798	FALSE
100041530	Gm10409	0.0037037037037037034	0.01968455754771544	0.7778640642919765	574	FALSE
100041554	Gm3404	0.5786344827586207	0.7010043402777778	0.2910443962547703	254	FALSE
100041581	Zkscan16	0.1628349221487459	0.1099694809756093	0.2718057749014104	1879	FALSE
100041585	Amd2	0.044201544504661315	0.048714063593192664	0.9146989072108893	2096	FALSE
100041605	Gm3428	0.852577380952381	0.884375	0.8644777116679953	185	FALSE
100041658	Mup7	0.7444444444444445	0.656952380952381	0.6985445319687655	61	FALSE
100041677	Zfp984	0.4232591335432245	0.4180420016030481	0.9819739735494946	646	FALSE
100041694	Ppp1r36dn	0.5959235882154165	0.5115313882234651	0.39810915725908863	1018	FALSE
100041724	Gm15217	0.49106859410430836	0.5599674698520852	0.5758003306986734	553	FALSE
100041759	Defa41	NA	NA	1	17	FALSE
100041805	Gm3519	0.8623020131577824	0.8691496830079994	0.9555689628431873	613	FALSE
100041811	Defa27	0.7636904761904761	0.8318768115942029	0.8199049200726457	115	FALSE
100041895	Defa37	NA	NA	1	12	FALSE
100041953	Sap18b	0.027249378054290466	0.0428195620342049	0.3996987774881082	2664	FALSE
100041979	Gm3604	0.23097574865963902	0.197849237294839	0.7735140775816343	833	FALSE
100042049	Gm15421	0.8919545177045177	0.8646613543266769	0.7766878555252783	338	FALSE
100042065	Gm3646	0.8362764609522422	0.8744045183982684	0.6429474758094277	554	FALSE
100042132	Gm12371	0.06766197235057474	0.06369145768972191	0.9694772869862093	3328	FALSE
100042143	Gm3693	0.4920827076569264	0.5378861439065985	0.6976806511643715	492	FALSE
100042150	Nrg2	0.1022378440490155	0.08348269515412436	0.6285182962730289	2184	FALSE
100042165	Thoc2l	0.0506894440517125	0.04676963294877927	0.9496904799392141	2082	FALSE
100042173	Rps15a-ps6	0.9324992670727965	0.9395299204267954	0.9279698952329152	557	FALSE
100042194	Gm13446	0.7523870455252808	0.7297022747946204	0.8453012308761796	792	FALSE
100042291	Gm3772	0.3670561162974956	0.21825168019810876	0.010724869024810867	684	FALSE
100042295	Gsta13	0.509090909090909	0.19339583333333332	0.04316220540799826	94	FALSE
100042332	Reno1	0.06203587819903042	0.03701149862849605	0.2713554319378289	2787	FALSE
100042450	Smim17	0.2899570043434141	0.2882586859249193	0.9956799604040113	1007	FALSE
100042480	Nhsl2	0.304348172523864	0.31242637919651484	0.9745938352439708	1530	FALSE
100042514	Sprr2a3	0.34615384615384615	0.4999848484848485	0.5886252713637264	53	FALSE
100042584	Gm16523	0.8382015306122449	0.8145196283391405	0.8612428335017498	311	FALSE
100042605	Rbakdn	0.30025208087501365	0.34671479382601805	0.6666253724862884	1208	FALSE
100042636	Vmn2r34	0.5227272727272727	0.6875	0.7725416590131656	46	FALSE
100042639	Gm3942	0.788624436867901	0.8518151950929729	0.4474079346357697	544	FALSE
100042757	Gm4013	0.006111617992483277	0.006569796125153268	0.9800793771353279	3689	FALSE
100042784	Prdm11	0.06271964100594866	0.07692118190448101	0.7148161268031242	2995	FALSE
100042807	Eif3j2	0.06980721144537776	0.07384290569742802	0.9637156674695035	3697	FALSE
100042810	Vmn2r45	0.5	0.4791666666666667	0.9860039890546249	46	FALSE
100042814	Apol7d	0.023590348092338183	0.030381222919274007	0.7713442031758545	1739	FALSE
100042921	Vmn2r51	0.6361111111111111	0.5750083333333333	0.8680257431331221	80	FALSE
100042926	Gm13546	0.6312095835199284	0.46863576875505447	0.15696690603364744	436	FALSE
100042948	Gm15760	0.06670001873019371	0.08158563037703494	0.6717020465812371	3099	FALSE
100043065	6030469F06Rik	0.5573757763975156	0.5606518477182539	0.991674048061431	313	FALSE
100043092	Gm4224	0.6753650793650794	0.8134880952380953	0.49168437180146285	132	FALSE
100043132	Gm4251	0.661606409719313	0.6953128116164881	0.8369639768003556	552	FALSE
100043133	9130023H24Rik	0.030968295908950047	0.03515004668491622	0.8747501901065169	3966	FALSE
100043169	Gm4278	0.8921133276445776	0.884030612244898	0.9569009497570821	478	FALSE
100043180	Gm28269	0.6994962962962963	0.7288848039215686	0.9155142257727128	183	FALSE
100043188	Spopfm2	0.95	0.8991228070175439	0.7796714749149121	79	FALSE
100043189	Gm4285	0.007473558764523103	0.0037113509057592224	0.6402488678841971	7611	FALSE
100043194	Sult2a2	0.9069444444444444	0.81945	0.7315591075637911	90	FALSE
100043213	5330434G04Rik	0.47100766283524903	0.5419888888888889	0.6274144536497732	338	FALSE
100043216	Gm4297	0.6293350550964187	0.6437070707070707	0.9625772696196273	241	FALSE
100043254	Nps	0.7625748123956941	0.8337406913509671	0.2505908713570126	965	FALSE
100043272	Inafm2	0.06986180702127208	0.07202240146577334	0.969215807827537	3698	FALSE
100043300	Esp16	0.6668309523809524	0.6611150793650794	0.9888527342300951	168	FALSE
100043305	Gm4349	0.5126410800729713	0.5104725309456908	0.9973109613005092	763	FALSE
100043309	4732414G09Rik	0.04316790804946994	0.044518345531065345	0.970183059460967	4950	FALSE
100043315	LOC100043315	0.7338660256410257	0.7888762626262626	0.7211617353794592	255	FALSE
100043332	Ankrd66	0.827461974239752	0.87313838145981	0.44105132801116315	608	FALSE
100043416	Gm4425	0.17367159783793973	0.10365971314957527	0.41044826768020737	1205	FALSE
100043434	Gm4432	0.658102614379085	0.8457983193277311	0.08760878653736359	217	FALSE
100043456	Hsd3b8	0.8089999999999999	0.7429208333333334	0.7964791478461045	114	FALSE
100043474	Or10h5	0.9464285714285714	0.7837882882882883	0.23713014705604896	86	FALSE
100043489	1300002E11Rik	0.02865842646586466	0.02544999917446732	0.8992023362689817	1861	FALSE
100043507	Gng5-ps	0.8510034205990088	0.8641202229143405	0.9096312194224119	523	FALSE
100043580	Gm4532	0.03473582184022172	0.024876059400942604	0.5729188380492477	3850	FALSE
100043582	AU016765	0.8789449506722234	0.881883141615762	0.9877624248607841	693	FALSE
100043597	Srcap	0.039897850639873236	0.03412392520518008	0.8610475096939963	1695	FALSE
100043609	Gm14207	0.02126419397414676	0.025195692153279728	0.7943537914902135	4177	FALSE
100043627	Gm4559	0.6944444444444444	0.6801129032258064	0.9790014988177099	69	FALSE
100043644	Gm4566	0.8450548618048618	0.895156746622912	0.5527936503691465	413	FALSE
100043682	Gm10584	0.17463065665981342	0.24347688028921524	0.17580037033183551	1445	FALSE
100043706	Gm4598	0.4086467814236777	0.48879691125090285	0.38869178342720684	933	FALSE
100043757	Zfp831	0.7668023937748075	0.7551802084552085	0.9442715770525048	499	FALSE
100043766	Gm14057	0.8449855254950364	0.8374208908635224	0.9603019487510833	528	FALSE
100043793	Gm4651	0.535002022650611	0.5066392418389385	0.8438627302589614	1324	FALSE
100043813	Rps27rt	0.039382374244913	0.04066660090497392	0.9805934546840214	2134	FALSE
100043842	Scgb2b11	0.5	0.5238095238095238	0.9874815990234755	23	FALSE
100043860	Scgb1b24	0.6398933333333333	0.69314583333333335	0.8118707243494492	173	FALSE
100043861	Klrb1	0.8548029100529101	0.888064880952381	0.7818760249344232	203	FALSE
100043885	Gm4710	0.6901923076923077	0.7175350877192982	0.9516104042953581	80	FALSE
100043899	R3hdml	0.4734108777497013	0.49434380120223775	0.9175380032909322	885	FALSE
100043902	Six3os1	0.02919995320113934	0.043077040948653486	0.5267877795659905	2359	FALSE
100043904	Gm4719	0.8375083333333333	0.7402777777777778	0.6829469596739071	117	FALSE
100043911	Ppp4r1l-ps	0.030813995930242925	0.03613422088960242	0.8313999271198268	4479	FALSE
100043946	Gm14635	0.8074637345679012	0.8268847567287785	0.8605482192697519	514	FALSE
100044193	Gm20939	0.11698535875674033	0.08184443696019418	0.5680571490033539	744	FALSE
100044509	Tgfbr3l	0.7712959840223078	0.7959534916964539	0.762017056150023	1245	FALSE
100045066	Gm17767	0.14704995886377598	0.18684163713918617	0.6236706763804798	914	FALSE
100045469	Gm14204	0.02480154273137833	0.026644019461180137	0.9005786152951726	6018	FALSE
100045792	Ect2l	0.23434831299102132	0.3094273883063476	0.24628841597934703	770	FALSE
100047123	Gm15743	0.11048732261167524	0.12530939613131814	0.8087718131369254	2175	FALSE
100047133	Gm16894	0.18913099205636275	0.16720134663740216	0.7940785240802001	1516	FALSE
100048534	Cfap43	0.01832062364186887	0.02548958999482295	0.7281399297164028	2379	FALSE
100048658	Ddx43	0.18844568436331569	0.14721832084209105	0.4240634071187706	2684	FALSE
100048701	AI847159	0.827599324009324	0.8216099955974956	0.968684298691912	639	FALSE
100048895	9330020H09Rik	0.020495272572663148	0.026325279973387194	0.7927379118257414	2047	FALSE
100049161	Gm13032	0.7131150815821095	0.7307991371384464	0.869409471769682	1166	FALSE
100049547	Mir804	0.18933953363653383	0.15979524947642226	0.696477721285872	2418	FALSE
100049549	Mir181d	0.7595355196774551	0.8192922750529893	0.5230704191180662	648	FALSE
100049710	Mir290a	0.35462094622388474	0.34882101774524676	0.969029992570257	1385	FALSE
100049711	Mir292	0.3529894887595765	0.3263190659256059	0.7589217628414381	1960	FALSE
100049712	Mir294	0.4859599737197989	0.4801199413129438	0.9777414293880186	1034	FALSE
100049713	Mir295	0.5081695964115658	0.5071029318535085	0.9997873140805124	889	FALSE
100049714	Mir293	0.42128055637392325	0.3990553805856043	0.8820962798952328	1462	FALSE
100049715	Mir291a	0.35054098238595144	0.32730730426916865	0.7813758093185356	1715	FALSE
100061	Lrrc19	0.0303030303030303	0	0.7346092352917369	107	FALSE
100087	Kti12	0.10077735847543431	0.09518194216145529	0.9526071726843048	1147	FALSE
100088	Rcc1	0.08313900601796351	0.06956673878281364	0.7818760249344232	2064	FALSE
100090	Zbtb48	0.1456151702488437	0.193112254720179	0.4312509695893551	3301	FALSE
100093700	Gm10400	0.90625	0.9572072072072072	0.7175220713005467	99	FALSE
100101457	A830035O19Rik	0.6185104102611121	0.6470775346108213	0.8112916615893516	1339	FALSE
100101919	Dnah7c	0.22357002642090207	0.24432621085664738	0.8892423060435847	1538	FALSE
100102	Pcsk9	0.1416100451268298	0.06276007430456872	0.17580037033183551	1810	FALSE
100113364	Snora15	0.6995381944444444	0.6672043010752688	0.9270270648827047	155	FALSE
100113398	Adat3	0.10109259462232777	0.0963576451752793	0.9565290690591642	1551	FALSE
100121	Tdrd7	0.42153286528286527	0.39193033541182665	0.8731627710093773	793	FALSE
100124431	Mir18b	0.5580286789637062	0.5266159081138969	0.8652674668441743	660	FALSE
100124432	Mir193b	0.16510959078128623	0.1905203454479973	0.7186082173850666	2915	FALSE
100124438	Mir343	0.880024039684508	0.9114583105228785	0.4421490106954386	1253	FALSE
100124439	Mir344-2	0.6029230670762928	0.48453197278911564	0.4023155179190108	286	FALSE
100124440	Mir465b-2	0.8333333333333334	0.9444444444444444	0.7635265707866674	26	FALSE
100124449	Mir509	0.596062074829932	0.60362748599439775	0.9776557658635237	286	FALSE
100124451	Mir574	0.01622372652749952	0.01437413468093177	0.9302965205910384	3228	FALSE
100124452	Mir598	0.7892976884952015	0.7754232472701387	0.8754475631184736	1270	FALSE
100124453	Mir654	0.7463920233316067	0.7751325141382833	0.8279653841865834	657	FALSE
100124456	Mir872	0.8712121212121212	0.8869107142857143	0.9705132322460892	61	FALSE
100124457	Mir873a	0.775832867494824	0.7929874883286648	0.9351923586285568	287	FALSE
100124459	Mir877	0.8849881358042838	0.87487422442478	0.8692003538599078	1539	FALSE
100124461	Mir882	0.8092957699110925	0.8635439800939801	0.5029304238123814	665	FALSE
100124466	Mir493	0.6733432539441235	0.7065268623302318	0.7049729871625215	998	FALSE
100124467	Mir568	0.8049492120080355	0.8423205069766835	0.7893262276384709	635	FALSE
100124468	Mir653	0.8564814814814815	0.7840795454545455	0.7434082958267312	94	FALSE
100124469	Mir875	0.8396825396825397	0.8676888888888888	0.8833397416961499	164	FALSE
100124470	Mir92b	0.07199459314977553	0.08044105277494039	0.9007035988464678	3336	FALSE
100124471	Mir291b	0.3575133921973393	0.31935992180369394	0.6252582149495094	2284	FALSE
100124481	Mir190b	0.5640354022854023	0.6295082602582602	0.6572684402069662	558	FALSE
100124489	Mir582	0.953951690830537	0.9267275317275318	0.6240056849859716	621	FALSE
100124491	Mir874	0.8382870757841346	0.8470655632649045	0.9221516448117016	1050	FALSE
100124492	Mir879	0.7774621212121212	0.7446666666666667	0.92857134581434	120	FALSE
100124494	Mir421	0.9634600313479624	0.9104349816849817	0.2774301472088823	512	FALSE
100124496	Mir743b	0.3985432189542484	0.4554631216931217	0.7540295583301494	390	FALSE
100124643	Mir467a-8	0.8829960317460317	0.886321164021164	0.9881444688816848	286	FALSE
100124649	Mir683-2	0.7805236874236874	0.7232625482625482	0.6419107309871158	306	FALSE
100125339	A230020J21Rik	0.08967417114660699	0.10822028744368942	0.8393926292019136	983	FALSE
100125586	Vmn2r2	0.7152738095238095	0.8427862554112554	0.1374335500972852	276	FALSE
100125929	0610009E02Rik	0.0022823005651291116	0.004050029038569761	0.7673590995016124	3887	FALSE
100125931	Phtf1os	0.053502847999631085	0.08163876011031007	0.3670566333583104	2281	FALSE
100126224	Gm11747	0.8436291237408425	0.8281714354350909	0.869409471769682	666	FALSE
100126227	Gm13031	0.3411990470968764	0.35438898669051533	0.92857134581434	1179	FALSE
100126242	Frs3os	0.7495342076570505	0.7821699661277032	0.523274645667299	1670	FALSE
100126244	Gm13262	0.32415210077279044	0.393202871380756	0.7385475825288867	421	FALSE
100126269	BC048602	0.7620175725509059	0.7957627355809174	0.7809096977201355	479	FALSE
100126692	B020018J22Rik	0.660190237235245	0.7870265769039027	0.013497745638569746	1153	FALSE
100126773	Esp34	0.3409189814814815	0.4791197916666667	0.2260084209352558	265	FALSE
100126776	Esp24	0.8338541666666667	0.7580068027210884	0.674299408689413	157	FALSE
100126777	Esp4	0.5842105263157895	0.5640263157894737	0.9601213884665655	90	FALSE
100126778	Esp8	0.6596462382445141	0.8070986000881835	0.1758540281962202	357	FALSE
100126795	Gm10575	0.012322367898789603	0.02826542527458107	0.22939638616884336	1835	FALSE
100126824	Sco2	0.20631633512208275	0.14815409682382877	0.12304840275175527	3820	FALSE
100129	Gpr153	0.06049160245094603	0.0779142714803501	0.47286889839307056	3793	FALSE
100134861	Gm44502	0.06620339144647952	0.054834357906197895	0.7429678297319461	3285	FALSE
100141474	4933428G20Rik	0.057265390449092415	0.06840889718623953	0.6172556418892774	6555	FALSE
100151693	Gm10364	0.5583087556234615	0.4496552303946054	0.19185384946923548	617	FALSE
100163	Pafah2	0.1856469427906192	0.25670349126791014	0.41762279914730344	970	FALSE
100169	Phactr4	0.12830254875962777	0.13887217480728922	0.8911330825514474	2069	FALSE
100169864	Gm44504	0.46649388328294755	0.3710297192987875	0.4748061957227851	1551	FALSE
100169878	Gm10941	0.08084237503358564	0.07999774106683084	0.9898819796508583	4270	FALSE
100174921	4930505N22Rik	0.1159120383150108	0.0948883979843531	0.7062509003037948	2060	FALSE
100177	Zmym6	0.05574742934473162	0.04962250550693115	0.901714036896357	1900	FALSE
100182	Akna	0.4344608574113596	0.40420491212223536	0.8052117184087239	1065	FALSE
100190765	Mir449b	0.43137832653457653	0.3641252204585538	0.6334264150030096	609	FALSE
100191037	Krtap10-4	0.702247043270251	0.7505479825788498	0.543094376581948	913	FALSE
100198	H6pd	0.1370851161902545	0.15071071978652553	0.853970686574809	2824	FALSE
100201	Tmem64	0.05595392280520474	0.055012726961322596	0.9887483863253362	3663	FALSE
100206	Adprs	0.3557011423392731	0.34779601554591427	0.9613576759150588	3607	FALSE
100210	Gpn2	0.2056452912531345	0.23196315655039154	0.7688260076649552	2122	FALSE
100213	Rusc2	0.05463902861310742	0.09210203676980139	0.03864588117368393	3938	FALSE
100216530	Snord118	0.2955748740259789	0.3355539735909814	0.783571714227829	1029	FALSE
100216531	Snord1b	0.17043013059058287	0.27623573496623033	0.03154605721104067	1016	FALSE
100216532	Snord2	0.0027939878794769396	0.0037355249086061656	0.849411270812964	5121	FALSE
100216534	Snord96a	0.013318353007276124	0.016676762478764522	0.8946668096586583	1873	FALSE
100216535	Scarna9	0.9277777777777778	0.9499970238095238	0.8575133204275147	178	FALSE
100216536	Snord1c	0.009275304949719211	0.0030766766013305084	0.3530533025123797	2986	FALSE
100216537	Snord104	0.07191532723932753	0.07884720206435786	0.921932000197859	1857	FALSE
100216538	Snord1a	0.17756440314883296	0.26883254830415876	0.06776308615207423	1029	FALSE
100216539	Snord4a	0.018886409628472187	0.019608314661638763	0.987935698496102	945	FALSE
100216540	Snord95	0.1802231758098509	0.20442542393230143	0.7432844532825387	1153	FALSE
100217416	Snora2b	0.8170910582010582	0.9073054761904762	0.17279064327291788	361	FALSE
100217417	Snora34	0.8879953766701135	0.8735886909559234	0.7979391225388854	1107	FALSE
100217418	Snora44	0.0049834884934365905	0.0016942131666960042	0.631460020399755	2135	FALSE
100217419	Snora52	0.034583586266948935	0.038151398174868546	0.9024749461867528	2972	FALSE
100217420	Snora81	0.01856934731934732	0.018209876543209876	0.9997089570384415	317	FALSE
100217421	Snord11	0.7144561688311688	0.75534	0.8473038312646091	188	FALSE
100217422	Snord13	0.013310939983309674	0.007377392586229126	0.5449478204558544	3052	FALSE
100217423	Snord19	0.32621603700765467	0.41594671423347895	0.386865103848393	740	FALSE
100217424	Snord38a	0.012151530062559866	0.015326352568885553	0.8107285991918404	3752	FALSE
100217425	Snord45c	0.004764379879307743	0.004548460444183504	0.9872850954694492	2916	FALSE
100217426	Snord49b	0.01799287271568341	0.017429714635045127	0.9822440100887505	3121	FALSE
100217428	Snord57	0.7378908268882881	0.6454187396952689	0.09221831354428894	1016	FALSE
100217430	Snord66	0.8901211673384087	0.8907804275277051	0.9997019260654624	677	FALSE
100217435	Snord90	0.8774509803921569	0.9288982804232804	0.6644819229145985	221	FALSE
100217438	Scarna2	0.2875816620463993	0.2562079252702083	0.725003516278055	1240	FALSE
100217441	Snord23	0.9317549068989198	0.9155489637973414	0.696477721285872	1360	FALSE
100217442	Snora30	0.8616213151927438	0.9313186813186813	0.4112555857589127	271	FALSE
100217443	Snord12	0.0628855950391898	0.047993005079791415	0.7893272213284079	686	FALSE
100217444	Snord65	0.020207735528928513	0.009588468606145952	0.5944286008973537	1344	FALSE
100217445	Snord8	0.8611035714285714	0.8719897546897547	0.9419873926102982	359	FALSE
100217446	Snord47	0.03170289855072464	0.04814444444444444	0.8254522219777946	211	FALSE
100217449	Snora36b	0.8222785609551738	0.8008240740740741	0.8749464150380947	427	FALSE
100217450	Snora47	0.6872626158563658	0.718846175708429	0.7466314394932578	703	FALSE
100217451	Snora7a	0.033533271016308056	0.050223672752644985	0.5016473672477868	3595	FALSE
100217452	Snord110	0.01760395182734144	0.012779673043724342	0.6440312157629203	4053	FALSE
100217453	Snord16a	0.28172798467871996	0.17368154721095896	0.24794782767453752	603	FALSE
100217455	Snord49a	0.005788577093557605	0.00987057026398662	0.645022233104949	3235	FALSE
100217456	Snord53	0.8265234765234766	0.8031374349556167	0.8749464150380947	370	FALSE
100217460	Snord85	0.7419434523809524	0.6548181263181263	0.27661491791569615	486	FALSE
100217461	Snord89	0.8511508579094517	0.9257030179344465	0.27804091310849133	439	FALSE
100217463	Snord98	0.7825757575757576	0.8730888278388278	0.6053096198742395	188	FALSE
100217464	Snora41	0.20910377122877122	0.21115973266499583	0.9946260931691292	589	FALSE
100217466	Scarna17	0.00542626481299823	0.004558665478530872	0.9455771461053101	3000	FALSE
100217467	Snora5c	0.8418546688990929	0.8127511653342201	0.6870394389430221	852	FALSE
100217468	Snord45b	0.12189997456677022	0.10813327252573898	0.869409471769682	1018	FALSE
100226	Stx12	0.03503853556296266	0.03318893103504751	0.9563471949102864	2883	FALSE
100233208	Gm10778	0.2197370000992976	0.20551176784861752	0.9442434906481468	678	FALSE
100270707	Gm14379	0.3370650691532416	0.3576937912846083	0.9011653055776678	3859	FALSE
100271704	Scpppq1	0.7127347625919055	0.6603641456582633	0.8421089454323671	247	FALSE
100271841	Uckl1os	0.8619742765914641	0.7998697330447331	0.4012821785913694	542	FALSE
100271928	Gm15881	0.8121369933829611	0.8438826657469515	0.7184010140947168	626	FALSE
100273	Osbpl9	0.03184748613285064	0.01751478382445335	0.5199521574352262	1399	FALSE
100286843	Gm16325	0.7649313994537209	0.7860906166749917	0.8649113202403723	632	FALSE
100294583	Alkal2	0.057515280261322715	0.04377965081915228	0.584068133965989	2571	FALSE
100302499	Snora3	0.0019213419994556023	0.005116365065339032	0.387393028565675	4183	FALSE
100302529	Snord72	0.04044358897328875	0.03814609843821286	0.9694667628458736	1583	FALSE
100302565	Snord68	0.006471552239566504	0.004461483804985821	0.7687995454781588	3884	FALSE
100302567	AF357399	0.01303886579592656	0.013685414611973071	0.9776807891464215	3880	FALSE
100302600	Snord43	0.024636433614715677	0.023757709602068747	0.9760218096356527	2428	FALSE
100302601	Snord83b	0.6095156088396897	0.686547946696161	0.46330385379276035	629	FALSE
100302648	Gm11944	0.8801254093129093	0.8740362271268258	0.9524107611170968	868	FALSE
100303644	C130080G10Rik	0.040496634539809645	0.028197934449903157	0.5158454152622207	3869	FALSE
100303646	Gm26922	0.857770202020202	0.8464044757924069	0.9551845714478104	323	FALSE
100303731	Gm10874	0.8658899499193616	0.6865084207731267	0.0269561801600974	401	FALSE
100303738	D030025P21Rik	0.16255148946965398	0.11708341766404728	0.20763568507432906	2788	FALSE
100303740	Snora75	0.6933578777189888	0.7915366281866282	0.3218663005892632	359	FALSE
100303751	Snora31	0.6173884057971014	0.7033886904761905	0.5748449956468871	307	FALSE
100306943	Scarna13	0.007409844210074867	0.008418299615770326	0.9334188911029938	4747	FALSE
100306952	Snora78	0.010782720732386562	0.021828010859765403	0.6867244550194697	4237	FALSE
100306954	Snora17	0.02927396464920068	0.06817941186621036	0.010548641168164436	2538	FALSE
100306955	Snora43	0.3163450482057625	0.4213180327678857	0.11681637768419895	778	FALSE
100306957	Snora24	0.0035308661474930917	0.003200094550721734	0.9705132322460892	3873	FALSE
100310813	Snora16a	0.0819447503501282	0.06685410768780463	0.800883132440523	2212	FALSE
100310872	Dynlt1a	0.0915850133698431	0.07932782016315298	0.9155142257727128	588	FALSE
100312473	Vmn1r86	0.7798346560846561	0.9084263888888889	0.17791960039360985	280	FALSE
100312948	Pate8	0.5642361111111112	0.5401234567901234	0.9545743360138756	133	FALSE
100312986	Pate7	0.6974746376811594	0.15980043859649123	1.8565582789059557e-7	174	FALSE
100312987	Pate1	0.6825946428571429	0.7248963151927438	0.8483401213866459	264	FALSE
100313519	Snord17	0.2788690476190476	0.30511655844155844	0.8943431550067195	281	FALSE
100313531	Nkx2-2os	0.04940444938524128	0.04939359192136321	1	3132	FALSE
100313943	Snora26	0.06564910160852548	0.09922228582285583	0.29630794535949484	2496	FALSE
100316667	Mir669f	0.8922487026862027	0.8474258838383838	0.6554794669803675	406	FALSE
100316669	Mir1188	0.701213236832298	0.8220851788973386	0.0819842542405671	765	FALSE
100316670	Mir466k	0.6554001988751988	0.7392536528883303	0.36011022369734463	469	FALSE
100316671	Mir466j	0.7270075422912584	0.7775323890181106	0.5490258491564053	941	FALSE
100316673	Mir1193	0.7139035929620489	0.7753302611367128	0.44637274615537864	541	FALSE
100316674	Mir467g	0.5476071428571428	0.7115384615384616	0.6007115724635239	60	FALSE
100316675	Mir467h	0.8635109430292494	0.847756119066119	0.8851650724683783	539	FALSE
100316676	Mir1195	0.5087159863945578	0.4654372023809524	0.8691937332423141	395	FALSE
100316677	Mir1199	0.0842716955793899	0.0836525780340992	0.9955021058369213	5359	FALSE
100316679	Mir1897	0.351209448998004	0.44512223165163345	0.3336617485543557	760	FALSE
100316680	Mir1903	0.003686870080509018	0.002916398773173186	0.908660313257449	3557	FALSE
100316681	Mir1900	0.016211867023406847	0.00931837839328432	0.6171353831020409	4781	FALSE
100316683	Mir1904	0.0869169023103219	0.10439747479850127	0.6408842384761945	4843	FALSE
100316685	Mir1907	0.01830423937334442	0.014184650344033043	0.7385475825288867	4208	FALSE
100316687	Mir1928	0.8027917699584366	0.801016749543931	0.9921775007893687	769	FALSE
100316688	Mir1929	0.8114211780866193	0.838731152031152	0.8105842562442992	493	FALSE
100316689	Mir1931	0.06758639623171166	0.09137198091879833	0.6569534847153276	2579	FALSE
100316690	Mir1932	0.09922217696029532	0.11681530021853552	0.6924614791826125	3101	FALSE
100316693	Mir1938	0.006736610111654276	0.005613392280898927	0.9142691773380341	4434	FALSE
100316694	Mir1941	0.7719855535973028	0.8132375241551378	0.6496409983405214	750	FALSE
100316695	Mir1943	0.8122978718812052	0.8219086249351556	0.9264712028772525	743	FALSE
100316697	Mir1946a	0.890334632034632	0.887818514739229	0.9882279853187497	392	FALSE
100316699	Mir1948	0.6948647750099363	0.8701409993909994	0.0018172003476870549	592	FALSE
100316700	Mir1949	0.14288602335344747	0.16583757486677755	0.8021883404680941	1373	FALSE
100316701	Mir669m-1	0.8905184610075915	0.8670689865689866	0.8568312094598404	302	FALSE
100316704	Mir1953	0.7790272750482768	0.7910443074826409	0.9116142969386156	754	FALSE
100316706	Mir1956	0.28950381785401225	0.3182072293438427	0.8459577383748161	1234	FALSE
100316709	Mir1960	0.36988333333333334	0.43765087719298246	0.7391674059224143	210	FALSE
100316710	Mir1963	0.7871736820586821	0.7982403872613175	0.9291302043572025	532	FALSE
100316711	Mir1964	0.8839399674399674	0.9248161375661376	0.6625135745507654	337	FALSE
100316714	Mir1946b	0.8666930961399711	0.8646591888666889	0.9884261857955637	584	FALSE
100316715	Mir1971	0.5927783333333333	0.5607564102564102	0.8684959535827066	210	FALSE
100316716	Mir1983	0.14852340180135856	0.1589447899666103	0.9270234064060685	1587	FALSE
100316717	Mir1839	0.8452714345839346	0.869491660231022	0.7793750902668877	576	FALSE
100316725	Mir2136	0.6721531618023553	0.6626902916205242	0.9568982575243753	354	FALSE
100316727	Mir2139	0.1419922199013108	0.20219931512789568	0.4974059095650497	840	FALSE
100316735	Mir432	0.9219036930012634	0.9389535868555654	0.6559224261664235	1476	FALSE
100316736	Mir599	0.9307971014492754	0.95	0.8825112474197111	155	FALSE
100316737	Mir664	0.858704036395703	0.8037165732959851	0.5521623653462768	456	FALSE
100316751	Mir1197	0.8641395404593573	0.8534784340888085	0.9009777679929848	874	FALSE
100316752	Mir1896	0.8581331079548471	0.8404697829131653	0.879832494912239	474	FALSE
100316753	Mir1933	0.7321883503401361	0.8467864583333333	0.23689555349614083	274	FALSE
100316769	Mir466l	0.9022974913974914	0.859044758812616	0.6963068303761142	369	FALSE
100316772	Mir1899	0.8132505175983437	0.8288592712842713	0.9489086638102642	283	FALSE
100316773	Mir1893	0.040212233884615756	0.035460841025216364	0.8534023108331952	4741	FALSE
100316776	Mir1954	0.8458024693944048	0.8267795706834923	0.8118707243494492	678	FALSE
100316777	Mir1969	0.6641091640898784	0.6891358676046176	0.854912380128417	538	FALSE
100316778	Mir1982	0.20478723210074043	0.19649780570162126	0.9336264352245006	1396	FALSE
100316779	Mir2137	0.7663470851370852	0.753541883793713	0.9175380032909322	533	FALSE
100316804	Mir466f-4	0.5994457856413739	0.6470102202118869	0.6877194993910517	773	FALSE
100316805	Mir1190	0.7147005797579327	0.8358517110054262	0.00689321856703203	921	FALSE
100316807	Mir1198	0.7442998056470279	0.7919595161782662	0.6573152914950505	506	FALSE
100316808	Mir1905	0.2936911961925515	0.4912166021706932	0.05929638434779433	2822	FALSE
100316810	Mir1894	0.005621657754010695	0.0018304617634293291	0.45470357403760003	3724	FALSE
100316811	Mir1930	0.9171938334235209	0.9292610211725596	0.875313106630964	595	FALSE
100316812	Mir1936	0.2588446067626499	0.325467669555247	0.49267076861709674	1068	FALSE
100316814	Mir1306	0.8938492721760225	0.8368593175161803	0.11802790660355596	712	FALSE
100316816	Mir1952	0.5397012939958592	0.5893201415701416	0.8108920711366344	232	FALSE
100316818	Mir1962	0.8434818396043241	0.8434331934687904	1	778	FALSE
100316819	Mir1967	0.01248726894138567	0.024737745517830256	0.2131275617228156	3488	FALSE
100316821	Mir1981	0.7866899517844779	0.7748786197954409	0.920254364781525	885	FALSE
100316827	Mir767	0.7254809523809523	0.7593452380952381	0.930271508574511	154	FALSE
100316833	Mir1945	0.06521439552361794	0.060141672653897096	0.9302965205910384	2525	FALSE
100316834	Mir669m-2	0.9128959986772487	0.8608693452380952	0.5814652649894184	288	FALSE
100316839	Mir1191	0.8198787878787879	0.9473112135176651	0.17279064327291788	219	FALSE
100316840	Mir1934	0.10391272026190874	0.08708525368950085	0.7734205980786608	2629	FALSE
100316841	Mir1961	0.8020756412845662	0.8245024808871065	0.8527104460297508	692	FALSE
100316903	Gm20605	0.006160720519229524	0.011843768692256467	0.44099394935508096	2566	FALSE
100316932	Snora28	0.443593779178338	0.4401785540848041	0.9941592386267908	495	FALSE
100317	AU040320	0.025681977480123564	0.027259538349246985	0.9497839829541979	3610	FALSE
100322896	Dthd1	0.5403320105820105	0.5160109126984127	0.9165287709909696	332	FALSE
100328588	Il4i1b	0.04341860589582998	0.07055386635184765	0.13825742324545937	4049	FALSE
100336	Ppp1r8	0.045904106799990796	0.052989503991887295	0.8520161288424801	1813	FALSE
100340	Smpdl3b	0.16781525699799293	0.24171698110397802	0.26803139384646457	1100	FALSE
100379610	Gm11651	0.8748201123040378	0.8475668716707002	0.7395393362311656	757	FALSE
100380944	Ino80dos	0.0030058085831275463	0.0024473355232642853	0.933604406679627	5926	FALSE
100382	AW011738	0.08597097225155918	0.08519617413299235	0.997009691179207	2466	FALSE
100383	Bsdc1	0.01735492773463788	0.03579257409669548	0.294032295974855	1452	FALSE
100384868	Gm37013	0.403634387247368	0.39893904301226035	0.9858468384008877	666	FALSE
100384890	D230030E09Rik	0.05877522551292831	0.09763191454377167	0.23229866884741304	1690	FALSE
100415784	Gm17830	0.6825757575757576	0.7129606481481482	0.9024749461867528	219	FALSE
100415787	Tomm6os	0.2222620419868338	0.1799564186739351	0.6938065197477412	1392	FALSE
100415901	Gm13648	0.17475084439370153	0.24584947836061666	0.38273093421880977	757	FALSE
100415912	Gm11665	0.7744482111685254	0.7199364262721406	0.497771946479375	714	FALSE
100415915	A530072M11Rik	0.0031065012499305556	0.0036433396058307773	0.9290356884551237	4461	FALSE
100415916	Gm15997	0.34964449851186946	0.4135253723942855	0.3631995839777664	1172	FALSE
100416706	Zfp729b	0.17195530806641918	0.14795036713286713	0.8477664769036277	575	FALSE
100416830	Zfp572	0.07530483133174078	0.0610457143093882	0.7817362406855785	1179	FALSE
100417125	Gm18409	0.23066801032301032	0.26604099025974026	0.8124054716846663	549	FALSE
100417434	AA543401	0.5029611111111111	0.6826172839506173	0.14520330730697903	151	FALSE
100417514	Adh6b	0.821018269584446	0.8611520991991131	0.4882616096532658	798	FALSE
100417675	Nlrp5-ps	0.09035022162142402	0.0702557686673207	0.6531187104772403	3951	FALSE
100417973	Pou5f1-rs6	0.6631811660561661	0.5541949239417989	0.16092539854694368	451	FALSE
100418302	4930555K19Rik	0.8531838847660276	0.8748853873399328	0.8250316942021723	410	FALSE
100434	Slc44a1	0.002620959374112612	0.003395483100144971	0.883933709725016	4756	FALSE
100463512	Mtrnr2l7	0.5706557971014493	0.6178189655172414	0.8492518667636944	126	FALSE
100465	Mob3c	0.10259618275293045	0.13195112249186164	0.556563657881393	2289	FALSE
100470	Lao1	0.5798232323232323	0.6519656862745098	0.7186082173850666	173	FALSE
100473	BB031773	0.39940025207767144	0.4562812569740201	0.5773081835724504	585	FALSE
100494	Zfand2a	0.2778858388123402	0.32218777040768826	0.6485618884933713	2001	FALSE
100499512	Mir3475	0.7871918714455479	0.8062668934240362	0.9019717036737931	440	FALSE
100499514	Mir2861	0.020628230221189453	0.013648816069699601	0.45700559828751103	4493	FALSE
100499517	Mir3072	0.7122209273741394	0.7336477784450606	0.869409471769682	861	FALSE
100499521	Mir3471-1	0.7029621085613733	0.70921747328134	0.9759905630675968	686	FALSE
100499523	Mir3471-2	0.8000382653061224	0.8752942708333333	0.5118013316372239	198	FALSE
100499528	Mir3473a	0.816719387755102	0.8673669467787115	0.6976806511643715	259	FALSE
100499529	Mir3474	0.8413172151905788	0.9188131164234505	0.07765915442644834	1004	FALSE
100502590	Tex50	0.7262126110659317	0.7237745603602747	0.9902089943902094	593	FALSE
100502601	Gm19276	0.8986239758325966	0.834125393790506	0.2786568932933434	655	FALSE
100502602	Gm19277	0.5445707102037747	0.619236308929166	0.5459317961393465	590	FALSE
100502619	AW046200	0.09801764476008835	0.0706376325879269	0.5876803006321553	1601	FALSE
100502624	Gm13483	0.03839232393803456	0.0300197980055143	0.7732645066492578	2710	FALSE
100502630	Gm15545	0.017408067273525885	0.02558981574138042	0.49736553596080607	3906	FALSE
100502636	Gm19299	0.6829141667156373	0.6757953265261921	0.969215807827537	768	FALSE
100502653	C130060C02Rik	0.03921234129859665	0.07290251253695536	0.024884304142251026	5449	FALSE
100502695	Gm17399	0.04887561792237082	0.05742252037479696	0.8207895384742016	3005	FALSE
100502698	Rubcn	0.008029230238349333	0.004781131055810952	0.570917095617622	4590	FALSE
100502700	AV039307	0.01197343504159725	0.010777215071327747	0.92857134581434	4499	FALSE
100502723	Tsga8	0.9039151515151516	0.8912235572587135	0.8823362702378557	565	FALSE
100502734	Gm16023	0.026076502395937975	0.023863435789402452	0.933795279838703	3763	FALSE
100502736	Gm19345	0.44393170485848615	0.4964174293153993	0.5547351681551849	1256	FALSE
100502742	1700007L15Rik	0.004210458680854866	0.0030156160920175147	0.8263619389502501	5110	FALSE
100502764	Gm16617	0.810969452102168	0.8430028144215983	0.5891563879380013	1760	FALSE
100502766	Kifc1	0.03202028601065834	0.04813493268726382	0.6264506088541294	2098	FALSE
100502803	Gm11562	0.5537036183587654	0.5913736329030447	0.800883132440523	523	FALSE
100502819	BC065403	0.49155586654724587	0.5837332754051504	0.4375084563056232	494	FALSE
100502825	Rpl37rt	0.8336615857002901	0.9058744380148405	0.005011286362909391	1703	FALSE
100502829	Gm9899	0.06629868831586296	0.06374038008283929	0.9514773185692736	3221	FALSE
100502834	Gm15972	0.004320246953162178	0.003542070543384287	0.9287070693352739	3470	FALSE
100502846	Gm19410	0.06682038681870174	0.08631298960581633	0.6993685032837585	1902	FALSE
100502861	Ccdc13	0.16034287150580015	0.13938023542471437	0.7810576909560663	1955	FALSE
100502865	2300003K06Rik	0.7888803854875284	0.7637223689273689	0.8653048837122314	391	FALSE
100502868	Gm20597	0.6822987212440338	0.7561055315677536	0.4118149159013954	734	FALSE
100502876	Kcnmb3	0.815313135420346	0.8199575121812517	0.9762389809868001	736	FALSE
100502888	Gm19434	0.5879230194536647	0.7928235692985693	7.88428617222745e-4	619	FALSE
100502920	Gm16998	0.003316571727579387	0.003106527216444181	0.9798819996719564	6730	FALSE
100502921	Gm10142	0.8246236559139785	0.8553240740740741	0.8825112474197111	173	FALSE
100502932	Gm13544	0.9238563951856735	0.9108531936375336	0.854912380128417	763	FALSE
100502933	Gm19461	0.5857117479831876	0.7188116256085331	0.00128858959016922	1123	FALSE
100502936	Ube2q2l	0.7715533888533944	0.8258887223036682	0.293860065383194	876	FALSE
100502940	Pou2af3	0.04955728839104866	0.03947719600914321	0.6937153823235804	3207	FALSE
100502942	Gm4814	0.16546013756358585	0.25548988147269397	0.1750690570696792	831	FALSE
100502945	Gm19466	0.5132549206349206	0.5828182663690477	0.7062593929460977	297	FALSE
100502946	Gm16796	0.17155680883433153	0.16075441371843013	0.9232399658511649	1666	FALSE
100502950	Gm3336	0.420631996527324	0.3668478005521897	0.6169533962496137	1691	FALSE
100502953	Gm10100	0.7106853279517753	0.7486595305520891	0.6509619841445068	857	FALSE
100502967	Speer4c	0.8389	0.8191989898989899	0.9593044912434636	129	FALSE
100502982	BC037704	0.003729676840049241	0.004279363686252197	0.9360489612574455	4792	FALSE
100502985	Gm10814	0.8742344541877709	0.8434153026259862	0.5400231682978156	1234	FALSE
100503003	Gm17484	0.04124017632028645	0.03972980836494164	0.9767363113643927	4547	FALSE
100503007	Gm19500	0.5190254930254931	0.581894609434683	0.7420781070031973	519	FALSE
100503021	Gm19510	0.8639571066793289	0.9001782836821298	0.7434082958267312	530	FALSE
100503036	Ccdc179	0.8756204081632653	0.9417364864864864	0.4311223484585969	240	FALSE
100503043	Armcx4	0.26272600137111657	0.2820206769424167	0.9096377954686803	1904	FALSE
100503044	A730020M07Rik	0.8697049855699855	0.8504047619047619	0.887670976581756	367	FALSE
100503068	Smim43	0.011601307189542484	0.005445075757575758	0.713717900105561	798	FALSE
100503072	Gm16291	0.874640403456193	0.8124976499780046	0.22661667170698116	729	FALSE
100503074	2610016A17Rik	0.030663479910605952	0.02084287824507042	0.3728802243795982	4101	FALSE
100503085	Klhl3	0.3985164512811836	0.350696923634068	0.6067224117245607	1702	FALSE
100503104	Gm19557	0.7442871436976467	0.8574289329351317	0.004644335343121095	1495	FALSE
100503106	Gm13944	0.6961211021933004	0.790121604112799	0.2390722713558645	680	FALSE
100503120	A930006K02Rik	0.14208215751564207	0.12857968295728253	0.8869277362848114	1634	FALSE
100503147	Gm13293	0.7476671119054487	0.789882844395005	0.6217327039024543	734	FALSE
100503157	Gm15471	0.36374675951288854	0.39373755882360534	0.8516179448910043	767	FALSE
100503166	1700048M11Rik	0.8515802370515843	0.8757596083674813	0.7737077945015624	767	FALSE
100503175	Gm19582	0.024831619992910316	0.052797723110223106	0.3336617485543557	623	FALSE
100503178	2810013P06Rik	0.0056614631533503795	0.0059197340854410885	0.9761585065519401	8818	FALSE
100503185	Btbd8	0.14968181805792208	0.13916515174588767	0.8610475096939963	2089	FALSE
100503190	Gm19585	0.76964024371597906	0.8432375686250686	0.24458558558574606	701	FALSE
100503240	Trpc5os	0.7864835164835164	0.737784996947497	0.7045787430265382	298	FALSE
100503248	Gm15179	0.280949339098429	0.3792242086962947	0.08578432899728357	2542	FALSE
100503272	Gm11423	0.0056839775745133325	0.012850181817277977	0.19636026323944086	3963	FALSE
100503280	Gm38425	0.22509413488543412	0.20668184741075918	0.9095146038452072	695	FALSE
100503307	Gm15408	0.27730411943068856	0.32368581196629387	0.6950550497584999	1347	FALSE
100503337	Gm9895	0.16314901778255161	0.11971829473969825	0.479532749921864	1025	FALSE
100503355	Zfp648	0.5491745775729646	0.4854656213704994	0.6819955575221425	328	FALSE
100503361	Tmem95	0.7391489426182221	0.7969015076184927	0.40023158431241795	1001	FALSE
100503378	Gm15638	0.14783808289411737	0.16568284592899976	0.8610475096939963	582	FALSE
100503380	Snhg4	0.14417289518760107	0.1790778093631998	0.6701170856771022	1370	FALSE
100503392	4833438C02Rik	0.19791867678548594	0.21403840041209224	0.8786246767395752	2142	FALSE
100503427	Gm10390	0.796821570852608	0.7823094107285512	0.9085868736927507	938	FALSE
100503434	Gm19689	0.8691935269642029	0.8357826846892916	0.5347968125945981	1298	FALSE
100503460	Gm19705	0.6116264710395785	0.5852460649969403	0.8240350076029945	1204	FALSE
100503469	Gm19710	0.0460854109695355	0.06420270963751254	0.5107923992622471	2095	FALSE
100503471	Gm15867	0.07822181090063099	0.10629403721751265	0.4065882543430312	2209	FALSE
100503474	Platr22	0.42888917545057526	0.528322978141999	0.31846267110637333	1077	FALSE
100503495	A930016O22Rik	0.24394019849849646	0.20518065296585805	0.6897651341095601	1782	FALSE
100503498	Gm16675	9.652981427174976e-4	0.0042235944239009966	0.08966592198951216	5466	FALSE
100503518	Gm11827	0.49111571428571427	0.7545568783068783	0.0029988336007044825	311	FALSE
100503538	Gm15941	0.1588108108108108	0.15524489795918367	0.9870991219920854	415	FALSE
100503545	Nuggc	0.6596359901882629	0.7120723788406715	0.6849958439645609	556	FALSE
100503565	Gm9926	0.056400416374685826	0.06636824767113228	0.8670044151519138	1024	FALSE
100503572	Bbip1	0.0035635460290753098	0.002633451758482267	0.8531988807931977	6013	FALSE
100503582	Gm19784	0.7144420544733044	0.8347596780614022	0.011257639813942929	456	FALSE
100503583	Fsbp	0.751504331150573	0.7564532645649736	0.9870062909528967	727	FALSE
100503592	A330076C08Rik	0.8518994038369039	0.8724427863295736	0.8147519558384196	592	FALSE
100503613	5031434C07Rik	0.7862861247947455	0.8114778911564626	0.888727092569532	271	FALSE
100503619	E330011O21Rik	0.08462015132289515	0.12447486175194221	0.4319959661781632	1173	FALSE
100503622	Gm16630	0.07029979691204209	0.09273926818510368	0.48025060251449914	2959	FALSE
100503636	1700123M08Rik	0.025792337525808534	0.03129432350494467	0.8087696040456988	5421	FALSE
100503652	Gm16845	0.03790333322728663	0.03350925591864593	0.9139721756533808	1935	FALSE
100503659	Cbarp	0.11167874693601927	0.10690122293328277	0.9585980890004139	2493	FALSE
100503670	Rpl5	0.2764681149530596	0.32918621729141995	0.7051628123950796	1539	FALSE
100503676	Gm38426	0.25083064608227584	0.24554397772172729	0.970183059460967	4176	FALSE
100503704	Gm16861	0.43209464578025286	0.43579774198204385	0.9898819796508583	1153	FALSE
100503727	1700011B04Rik	0.6803635487528344	0.5805298308717426	0.42208843092692283	403	FALSE
100503783	Gm17733	0.012466555445641401	0.03287977691219661	0.03927236779395747	4626	FALSE
100503794	Gm9920	0.05980425408529984	0.18525961538461538	0.003870597383316475	724	FALSE
100503816	Gm16548	0.5733065255731923	0.540713775510204	0.8909124282677018	379	FALSE
100503830	Gm11762	0.007425720284791345	0.008117921524070273	0.9476297037943419	6300	FALSE
100503842	2410022M11Rik	0.011140280090949464	0.00846369650647182	0.8106179955856857	2553	FALSE
100503849	Sp3os	0.0038710466035701686	0.0032412982003075922	0.8904350256959717	6413	FALSE
100503869	Mkln1os	0.008247029829179268	0.009912836495328325	0.8339409805511864	4761	FALSE
100503872	Hotair	0.10301339285714285	0.10864402972913612	0.9661619151176016	551	FALSE
100503895	Tpsab1	0.6268380456349206	0.6477144091288828	0.8858257725705773	619	FALSE
100503915	Smpd5	0.21142401430195615	0.16980022488694257	0.6055000190512484	1301	FALSE
100503924	Fcor	0.3134211036850396	0.285487183567291	0.8128581720262487	1411	FALSE
100503961	Gm19990	0.4721851395132645	0.41730773356070894	0.6317917682141994	689	FALSE
100503962	Gm16701	0.05979344388717685	0.0689216496285497	0.8199049200726457	4375	FALSE
100503965	Gm12167	0.8092850649350649	0.8357273313492064	0.8665372486814716	325	FALSE
100503969	1810008I18Rik	0.4413364127942415	0.5213501891103701	0.5047127752110435	699	FALSE
100503991	Acp4	0.661514108906966	0.6945271114687781	0.7065227050164311	658	FALSE
100504007	Gm15787	0.0023796044685990337	0.005598202925763901	0.600561914217398	2334	FALSE
100504014	Gm15056	0.8096275895400895	0.752845144797731	0.6236706763804798	362	FALSE
100504026	Altre	0.5106018856197085	0.5077949849644346	0.9926948178019943	829	FALSE
100504039	Gm53064	0.7928603920983232	0.8462391702947258	0.6211202210554281	428	FALSE
100504049	Gm15559	0.004382696693588039	0.0037587083936498817	0.9222522618118516	7033	FALSE
100504056	Gm20036	0.030677512996882195	0.026234754279867763	0.8369639768003556	3695	FALSE
100504101	Gm20063	0.03296041542287815	0.03439096919012545	0.9703867407341156	3116	FALSE
100504104	Gm16062	0.09011058758361731	0.07134494436768314	0.6079245203156175	3432	FALSE
100504112	Ccer2	0.17752581965656697	0.22798735178311139	0.43267881271940845	1234	FALSE
100504116	Brd3os	0.1809428270631195	0.1971399513411949	0.8998458120913316	1057	FALSE
100504121	Med9os	0.12104633111106954	0.12410747379236514	0.9759905630675968	3314	FALSE
100504145	Platr30	0.25700083124895157	0.33678853544472204	0.4824487715708769	536	FALSE
100504162	Prss51	0.6547870535714285	0.7635000858000858	0.23201594747339996	323	FALSE
100504164	Cmtm1	0.8389433024958235	0.8864221472910107	0.6646840058402921	659	FALSE
100504166	4933421O10Rik	0.006382196141804652	0.005268912416019779	0.8799829521559493	5590	FALSE
100504169	Gm20098	0.2628899191086691	0.397578125	0.5436283397016966	591	FALSE
100504178	Dhrs13os	0.079581219420985	0.09818385419107756	0.5206534980857939	3036	FALSE
100504183	Krtap16-1	0.755263312690396	0.8306623173123173	0.3371113898375723	626	FALSE
100504184	Gm16336	0.8737909615636889	0.8298970099667774	0.602218786913409	484	FALSE
100504191	Gm16576	0.004542335280294786	0.005074516262797532	0.935435932609841	6052	FALSE
100504207	Arhgap33os	0.654985735323953	0.6742409256029854	0.8860774277392207	1097	FALSE
100504221	Efcab8	0.23053586612408913	0.2528989450037447	0.8438627302589614	1617	FALSE
100504231	Gm15708	0.883312560547119	0.9109085758092516	0.5609265084185302	987	FALSE
100504232	Mptx2	0.4423076923076923	0.11764705882352941	0.05959934681742002	76	FALSE
100504234	Ccdc170	0.46132003384381115	0.49835934769145224	0.7656135761632501	1079	FALSE
100504249	Gm15350	0.8872300356338818	0.8155431721659983	0.12976068069609364	818	FALSE
100504255	Gm12159	0.781239651170086	0.8450127220449801	0.6151509501822899	351	FALSE
100504262	A730020E08Rik	0.004312535864070951	0.005059502257833452	0.9447320757947937	2851	FALSE
100504265	Gm20139	0.6840301587301587	0.7624454568579568	0.45709347963184765	416	FALSE
100504267	Trp53cor1	0.6679921859067608	0.6999944067207996	0.8584497485405234	847	FALSE
100504309	Smim27	0.004205012082542929	0.0037590637746812983	0.969215807827537	4081	FALSE
100504312	Gm17597	0.09535794027094337	0.1059563575494948	0.9112810486948157	984	FALSE
100504333	Gm16712	0.18917174089458685	0.2345706608291105	0.5958694767206649	1585	FALSE
100504347	Gm20187	0.5080310560966811	0.5491247113997114	0.8024917701699741	473	FALSE
100504350	Gm14169	0.020378480056544617	0.012427251963195248	0.16257902687935294	7010	FALSE
100504360	D730003I15Rik	0.21895207416027565	0.18533603971475207	0.5969002207977286	2573	FALSE
100504399	C130021I20Rik	0.023089999464620457	0.015107951288379684	0.36363183353357215	7609	FALSE
100504400	Cypt14-ps	0.5686111111111111	0.6474285714285715	0.7336581861034068	170	FALSE
100504404	H2-Ea	0.717267011617293	0.7077955635402211	0.9402437019302541	815	FALSE
100504412	Kcnmb4os2	0.17764654088922507	0.16330809016821324	0.8824952896690927	2033	FALSE
100504421	2900076A07Rik	0.07606487231484206	0.07947799376834336	0.970183059460967	1416	FALSE
100504425	Tincr	0.2576971515486905	0.3001231241073168	0.6868064385051825	1289	FALSE
100504464	E230016K23Rik	0.9385711111111111	0.9464688293650794	0.9364555718615992	382	FALSE
100504467	Gm16596	0.1262131645766514	0.20193254674462105	0.08169025075390604	912	FALSE
100504474	Smlr1	0.5348781688955063	0.2477630871838189	3.8220351269640935e-6	806	FALSE
100504491	Dcdc2b	0.5563749616390947	0.5685897675560572	0.957351417182728	674	FALSE
100504501	Gm20257	0.3257002146291763	0.32372723492075184	0.9978854373175265	1614	FALSE
100504525	Gm20268	0.6722362723214286	0.639806746031746	0.8584497485405234	390	FALSE
100504549	AI463170	0.15423838614346636	0.19042044298294297	0.5916710535967863	926	FALSE
100504561	9230112J17Rik	0.1780740401233661	0.26269565968753467	0.3105698967060045	770	FALSE
100504568	Gm17634	0.16677337709368334	0.2875843580633829	0.018174143999266548	1605	FALSE
100504591	Gm15987	0.5333333333333333	0.5833333333333334	0.9302965205910384	47	FALSE
100504594	A630012P03Rik	0.8788998412698412	0.8560258145363409	0.8316380042992307	312	FALSE
100504608	Eef1akmt3	0.0028445087849148067	0.005875575218909781	0.5018224643524187	3375	FALSE
100504616	Gm15910	0.5623713896434949	0.6530528276221774	0.48284346921736276	924	FALSE
100504628	Gm20319	0.802775	0.6154142857142857	0.1758540281962202	170	FALSE
100504637	Gm20324	0.06962119390801873	0.07473542162916624	0.9284943466650245	2314	FALSE
100504661	Gm20337	0.004402562716868732	0.008794112826525178	0.4717048239664196	4786	FALSE
100504687	2810029C07Rik	0.0034617532953837783	0.004485004354003822	0.8330515596419746	6334	FALSE
100504689	Plscr5	0.24828169014893153	0.40163834312512886	0.09160341076344115	560	FALSE
100504692	Gm20356	0.6233333333333333	0.63335	0.9877624248607841	71	FALSE
100504701	Gm20362	0.8617516844266844	0.840148597929848	0.8181900456061663	637	FALSE
100504703	A730063M14Rik	0.01758785638544649	0.00431229199575545	0.3332807221844629	1780	FALSE
100504714	Gm16793	0.4923879907147723	0.45639582241570165	0.6833320289787176	2825	FALSE
100504715	Tmppe	0.2119992910425328	0.2118404175372923	1	1957	FALSE
100504728	Gm13985	0.9034523809523809	0.8636436781609196	0.6940729306697806	241	FALSE
100504733	A730018C14Rik	0.7026256183631183	0.7140878527150953	0.9247166760376504	775	FALSE
100504740	Gm20383	0.660169534116677	0.7338219256052589	0.403247414569252	595	FALSE
100505025	4930429H19Rik	0.8122350065202357	0.7956650125672892	0.8534023108331952	1012	FALSE
100505386	Iqschfp	0.6038544596429212	0.6246200908094646	0.9287070693352739	564	FALSE
100515	Zfp518b	0.21841913628612208	0.18850395303682524	0.7264545690434577	2595	FALSE
100526461	Mir1249	0.8759407003967774	0.9269715318456273	0.19408194624368705	974	FALSE
100526463	Mir3058	0.45673299948659424	0.7488988321272942	9.309781512423688e-6	932	FALSE
100526464	Mir3106	0.8019881941535167	0.78216334947732	0.8312522578997587	616	FALSE
100526465	Mir3057	0.87312827483875	0.8820040986768274	0.881816181845461	1443	FALSE
100526467	Mir3061	0.8150326503126503	0.8934187703962704	0.1584446271818387	556	FALSE
100526468	Mir3063	0.7174401046423106	0.8073319190457846	0.1845668762467529	850	FALSE
100526470	Mir3066	0.8107056023478437	0.8336568923796778	0.8477664769036277	622	FALSE
100526471	Mir3069	0.07538352598157104	0.04834083901912268	0.446244541549323	3945	FALSE
100526472	Mir3070a	0.5797755649730179	0.6102686539723443	0.8159576960868729	890	FALSE
100526473	Mir3071	0.6236881358245955	0.692913746682936	0.5099367595000838	967	FALSE
100526475	Mir3076	0.7994295515167318	0.7582888160701226	0.6485618884933713	1231	FALSE
100526476	Mir3077	0.025296395663509545	0.031061959270090585	0.7828841673925526	3338	FALSE
100526477	Mir3080	0.38401705567310657	0.39711478886620455	0.9284025986657153	1063	FALSE
100526478	Mir3081	0.017890659012729328	0.019154775349395043	0.9486485111736614	3437	FALSE
100526479	Mir3082	0.06497828834719374	0.06497942935616438	1	2683	FALSE
100526480	Mir3086	0.597626515747104	0.6291866504358525	0.7968281901470725	887	FALSE
100526481	Mir466m	0.892837867592178	0.8495424205424206	0.6722611136645309	410	FALSE
100526498	Mir3088	0.6583311447811447	0.66191600991601	0.9887791869616095	540	FALSE
100526499	Mir3089	0.5479049293960008	0.6319947451599891	0.48512410531407835	717	FALSE
100526500	Mir3090	0.47778628316128313	0.6065343053166583	0.1961972086482625	677	FALSE
100526501	Mir3094	0.8448383510428965	0.8856726090267757	0.692696544019962	476	FALSE
100526502	Mir3095	0.6818348935786436	0.6566095108595108	0.8311974082916802	700	FALSE
100526504	Mir3100	0.3227070510766213	0.3856666711547278	0.39154386442524874	2014	FALSE
100526505	Mir3101	0.9061083333333333	0.9344855102040817	0.7673749465190036	304	FALSE
100526507	Mir344g	0.5972222222222222	0.6250108695652173	0.935435932609841	91	FALSE
100526508	Mir3102	0.8340366338461425	0.8278044457657547	0.9513638419830752	1521	FALSE
100526509	Mir3104	0.7730917862788552	0.7481006172190383	0.8012677404677225	627	FALSE
100526510	Mir3107	0.6755705993077145	0.6743162000732227	0.9976921381877433	1080	FALSE
100526512	Mir3110	0.8061132953963599	0.8454797578964246	0.601609388816393	541	FALSE
100526514	Mir3112	0.8537107855107855	0.9275275525820981	0.1415679972305527	567	FALSE
100526515	Mir1247	0.017664780495414343	0.020018510556265724	0.8230254355973886	10936	FALSE
100526517	Mir1251	0.7407813672438672	0.7791410934744268	0.7924833953186382	305	FALSE
100526518	Mir3065	0.395564533628589	0.43219069718707986	0.7752833175589156	1403	FALSE
100526519	Mir3070b	0.6168488228624783	0.6398100919735535	0.8971868724594927	631	FALSE
100526520	Mir3078	0.06102988514027148	0.03216051133987457	0.16652251624558298	2887	FALSE
100526524	Mir466n	0.9156316137566137	0.9276436284022491	0.9085868736927507	325	FALSE
100526525	Mir3092	0.7430778289810548	0.6569857448107448	0.3645920810624931	437	FALSE
100526526	Mir3098	0.8355669501133787	0.865401224489796	0.8069457336832568	349	FALSE
100526532	Mir3067	0.4970047112945686	0.6162449152758426	0.09326386289621735	782	FALSE
100526533	Mir3075	0.6798736071027738	0.7076299324412961	0.7988907036277659	579	FALSE
100526534	Mir3083	0.01654007085125319	0.026213086363271656	0.3332807221844629	2880	FALSE
100526540	Mir3093	0.03327716877439535	0.023567472096115486	0.5601620987273246	3720	FALSE
100526541	Mir344e	0.625	0.8181818181818182	0.7736043424482735	19	FALSE
100526542	Mir3113	0.811468671679198	0.7995201955782313	0.953791476750224	292	FALSE
100526543	Mir344d-3	0.4206190476190476	0.3287037037037037	0.8483504456927434	48	FALSE
100526544	Mir344d-1	0.5567823129251701	0.645419708994709	0.7356816472819036	149	FALSE
100526546	Mir3068	0.8031743011777495	0.9145188661165223	0.010370613691460657	563	FALSE
100526547	Mir3073a	0.44427630838962995	0.6037193174538392	0.0029975431503989013	1137	FALSE
100526548	Mir3079	0.87780257649235	0.866403635115281	0.8944106315439231	1102	FALSE
100526549	Mir3085	0.49420232589990654	0.5519071688994766	0.5316553503462752	701	FALSE
100526550	Mir669d-2	0.846478835978836	0.8649084896584897	0.9302965205910384	297	FALSE
100526555	Mir3087	0.8869488021685695	0.8868187380688345	1	1684	FALSE
100526557	Mir3097	0.6340284209254797	0.7366727561546641	0.1988217137018732	750	FALSE
100526559	Mir3103	0.5212301358771947	0.3471712486082234	0.018798636287639687	667	FALSE
100526560	Mir3109	0.14094798175680529	0.2870635975205437	3.300004263135567e-4	876	FALSE
100526562	Mir3105	0.6065239926739927	0.6322435592185592	0.9127759653354998	333	FALSE
100529075	Snord100	0.030649444862711386	0.018915510254179084	0.5566859504838594	2478	FALSE
100529076	Snord42a	0.17315932991739444	0.2476604117208956	0.39101587339366656	521	FALSE
100529077	Snord42b	0.11533305259267619	0.11489262671162781	0.9997089570384415	1910	FALSE
100529079	5830418P13Rik	0.5838065759230724	0.6212190911614835	0.7947085446767204	1204	FALSE
100532	Rell1	0.03221445336130532	0.043862521640983226	0.5453481385224778	2650	FALSE
100532730	C230037L18Rik	0.420658531364145	0.4161851688472638	0.9864123814652583	2388	FALSE
100534287	Dchs2	0.04354973456555781	0.04736701326489577	0.9186769553389851	2971	FALSE
100534633	Gm15008	0.7116616693491694	0.6538278954963166	0.7300143554740887	400	FALSE
100535	Oas1d	0.46991215612344645	0.413365347805789	0.6995722485146914	451	FALSE
100559	Ugt2b38	0.8326057971014493	0.90507326007326	0.5790901174663959	210	FALSE
100568458	Gm38431	0.06140336071897986	0.058199761457788185	0.9397845336722406	2603	FALSE
100579137	Dmrt1i	0.0046231151955365936	0.0011613973262343254	0.7432558727667234	3027	FALSE
100579147	Gm10619	0.6179297345751891	0.6054272579218167	0.9356512084361502	701	FALSE
100579151	Gm16833	0.8255657142857142	0.8255170843776107	1	260	FALSE
100608	Noc4l	0.0580186672316644	0.057975024478103175	1	5295	FALSE
100609	Nsun5	0.17491388935541416	0.15902579250286086	0.8731627710093773	1814	FALSE
100616095	Snhg18	0.00265098536414848	0.0011215812647723217	0.7022243515372312	4605	FALSE
100628567	Mir28c	0.3836764455782313	0.387108843537415	0.9943915558020683	318	FALSE
100628570	Mir3965	0.4763244515900766	0.42252129352129353	0.7202921760856983	669	FALSE
100628571	Mir378b	0.729672619047619	0.7352688311688311	0.9789770272439984	314	FALSE
100628572	Mir101c	0.7956615646258504	0.8053914021164021	0.9581949187380427	283	FALSE
100628575	Mir3970	0.8891138095238096	0.9531049783549783	0.6691600969520214	188	FALSE
100628577	Mir5098	0.7942755013186048	0.8233091486291486	0.8175388020123461	422	FALSE
100628578	Mir5099	0.4993636892736893	0.555794166151309	0.7789185683934193	431	FALSE
100628580	Mir5103	0.02671726140748697	0.03931593998088254	0.8713462022741015	1481	FALSE
100628582	Mir3473c	0.824885264957265	0.9276159058165978	0.13497553042667848	617	FALSE
100628583	Mir5108	0.9027502204585538	0.8498045725108225	0.5634397516927414	476	FALSE
100628589	Mir5118	0.597585119047619	0.43017729240456515	0.18575882909830818	245	FALSE
100628590	Mir5120	0.7536796524903667	0.7639102532809979	0.932937514908013	790	FALSE
100628592	Mir3473d	0.96209200852058	0.9110138916638917	0.21598450006225767	442	FALSE
100628593	Mir5125	0.7754148304284721	0.7220752824644611	0.49880016574380887	927	FALSE
100628596	Mir5127	0.8017200980392157	0.8299861111111111	0.8837709145559766	269	FALSE
100628599	Mir5130	0.04248795666182565	0.054105696999021416	0.6291541838028233	4563	FALSE
100628600	Mir5131	0.019247897640390525	0.024992910046494586	0.7313398160979999	4599	FALSE
100628602	Mir5133	0.032654173513755026	0.03911609215287534	0.8459577383748161	3097	FALSE
100628605	Mir5136	0.08904022209509396	0.12134541962840115	0.6632661520077042	2100	FALSE
100628606	Mir3960	0.02330139335815116	0.016847588581849315	0.6016368813069801	4163	FALSE
100628607	Mir3964	0.8671130952380952	0.8156785714285715	0.6739827734088112	284	FALSE
100628610	Mir5101	0.8469848063973064	0.9009528512639624	0.6223325900320352	327	FALSE
100628612	Mir5113	0.7945089556277056	0.8422870387548959	0.5390676322556175	467	FALSE
100628613	Mir5119	0.8374829761904762	0.9024817073170732	0.5209052826910872	318	FALSE
100628614	Mir5123	0.30215318869165025	0.3754473922276554	0.6387582698935304	490	FALSE
100628615	Mir3962	0.7942114718614719	0.8071214021164022	0.9570826479885634	262	FALSE
100628616	Mir3966	0.4970986394557823	0.666344246031746	0.08430759529042421	215	FALSE
100628619	Mir5114	0.5580471390620176	0.7212783337478629	0.07614035016861384	796	FALSE
100628620	Mir5122	0.2499478748509674	0.21695293843793953	0.8175388020123461	1409	FALSE
100628621	Mir3961	0.7625	0.8235	0.793412515133209	120	FALSE
100628623	Mir3968	0.6090213503122408	0.4132441692911263	0.006915143701384862	1658	FALSE
100628624	Mir3971	0.7077733409007422	0.7991476720559815	0.2928370904166509	852	FALSE
100628625	Mir5100	0.010910053645480531	0.012289652410586402	0.9351464746005068	3301	FALSE
100628627	Mir5110	0.8250291620837076	0.833200388986014	0.9401116863566463	684	FALSE
100628629	Mir5121	0.11301984054773133	0.13360414087672168	0.7893262276384709	1294	FALSE
100637	N4bp2l1	0.7768966997042158	0.6970898830735828	0.47423603541501846	1029	FALSE
100642166	Gm15446	0.26991020675231203	0.10127899877899878	0.18992086013053103	442	FALSE
100647	Upk3b	0.777792202982203	0.7695411664562828	0.9575001293018855	524	FALSE
100653389	Mir155hg	0.09639911229786648	0.11526684533831134	0.6670951557234709	2488	FALSE
100662	NA	0.5063974358974359	0.39285714285714285	0.7291463449884983	87	FALSE
100683	Trrap	0.2603266759450125	0.19465173105629277	0.37393569267660454	2525	FALSE
100689	Spon2	0.366021773240233	0.4939054174961815	0.005848920866273624	948	FALSE
100705	Acacb	0.5476313349250453	0.4773991697484464	0.5091829053984306	1168	FALSE
100715	Tent2	0.16713859525880745	0.1121881816159528	0.20096294410676765	1881	FALSE
100727	Ugt2b34	0.14286904761904762	0.13063063063063063	0.968684298691912	97	FALSE
100732	Mapre3	0.09669131360579995	0.11751093227939892	0.6184660229279254	2641	FALSE
100737	Dcun1d4	0.5215296533306069	0.8322159109932207	2.12131056033171e-7	1139	FALSE
100740	AI839979	0.7069730793113042	0.7875109805545772	0.2750701116275955	823	FALSE
100756	Usp30	0.8266069123336981	0.8114461452066412	0.87813605097343	1072	FALSE
100764	Rita1	0.0044702849816399565	0.004023674920990242	0.9518068381915131	4491	FALSE
100846987	Gm21054	0.936273199023199	0.8807597661284794	0.19294943929179767	712	FALSE
100855	Tbc1d14	0.8381154330083282	0.8711862902601275	0.607678565268419	704	FALSE
100859931	Gm20604	0.19086256336256335	0.16440198161626732	0.8098737357707684	723	FALSE
100859962	Gm21057	0.3567188888888889	0.42715271317829456	0.5891563879380013	376	FALSE
100861570	DQ267100	0.7072463564213565	0.7216358759553204	0.9426008640843488	297	FALSE
100861571	DQ267101	0.7072463564213565	0.7216358759553204	0.9426008640843488	297	FALSE
100861572	DQ267102	0.8362984126984128	0.5888392857142857	0.01563324228714755	184	FALSE
100861615	Gm3411	0.006027986844766853	0.008728977566289972	0.8264337300507636	2043	FALSE
100861794	Gm21221	0.5743454389979008	0.3553710590657012	2.891175155725573e-4	803	FALSE
100861851	Gm21269	0.8139866917918682	0.7696231410841021	0.6248109126084517	755	FALSE
100862066	Cfap99	0.016297439085832418	0.010561261461487904	0.3231768853742277	7905	FALSE
100862203	Gm6712	0.27490292851283565	0.25165623496073325	0.90720555846121	672	FALSE
100862268	Gm16958	0.4648445953341464	0.4747662589683923	0.9637156674695035	780	FALSE
100873092	Gm15679	0.6309681818181818	0.6148148148148148	0.9563471949102864	195	FALSE
100873094	Rubie	0.6014589183763097	0.7344155552050289	0.04739527258637244	520	FALSE
100885823	Mir3544	0.5781709628138937	0.573321017562194	0.9824269888327527	921	FALSE
100885824	Mir299b	0.8786710857785903	0.8758313571676264	0.9803883580585516	971	FALSE
100885825	Mir5615-1	0.056217155720558305	0.053013845083890496	0.923665062588725	3271	FALSE
100885826	Mir5615-2	0.18341978460627287	0.1159786438911286	0.36989008529682205	965	FALSE
100885827	Mir1231	0.8780409852736045	0.8784594499679567	1	982	FALSE
100885828	Mir5616	0.8695923170480313	0.8402833585019631	0.7085204588339636	505	FALSE
100885829	Mir5617	0.715325339535017	0.6814758595163007	0.8108920711366344	630	FALSE
100885830	Mir5618	0.9344728278665778	0.8949754537859801	0.30710559824204253	677	FALSE
100885831	Mir5619	0.0032822297845425427	0.0029489871787847996	0.9585746569781356	4612	FALSE
100885832	Mir5620	0.059646379524315084	0.06507265708763636	0.9241828975159854	5505	FALSE
100885833	Mir5621	0.8279964099927487	0.8464059429816161	0.7730529900271818	1301	FALSE
100885834	Mir5622	0.9364417989417989	0.9183148148148148	0.8924014522208118	212	FALSE
100885836	Mir3073b	0.4786654768235352	0.4701221013619123	0.958914806332492	975	FALSE
100885837	Mir5624	0.9361032342270732	0.9292677165870831	0.9155142257727128	691	FALSE
100885838	Mir5625	0.11815445768317621	0.12788800646457846	0.9165287709909696	1241	FALSE
100885839	Mir5626	0.8211957127074314	0.8519657028961377	0.727941400875258	550	FALSE
100885840	Mir344h-1	0.5356060606060606	0.4760179487179487	0.7687995454781588	179	FALSE
100885842	Mir5627	0.003927292520803964	0.002708727181465412	0.7917005360584628	4775	FALSE
100885843	Mir344i	0.7828020833333333	0.5795454545454546	0.1974874321202554	109	FALSE
100885844	Mir5709	0.8299743145743146	0.8450500603773331	0.9165287709909696	521	FALSE
100885845	Mir5710	0.7635505983915075	0.7871967258931545	0.8289718060547462	637	FALSE
100900	Hscb	0.07930596466171823	0.07671859972156213	0.9785097098311301	2384	FALSE
100910	Chpf2	0.10751690771392665	0.10345803271883972	0.9609030354221393	1862	FALSE
100929	Tyw1	0.005851582154676014	0.008060642138960123	0.8274715199453402	2747	FALSE
100952	Emilin1	0.847809762768096	0.8247365776584527	0.8105842562442992	664	FALSE
100972	Rab28	0.053945740065093103	0.06457168107736408	0.797472853007933	1869	FALSE
100978	Nfxl1	0.03331930448342123	0.029188888030539942	0.8997260679944996	1935	FALSE
100986	Akap9	0.047096298207391675	0.026102948451209397	0.3681871813119527	1553	FALSE
100993	NA	0.2328087554991537	0.6055889366253671	9.78062067204736e-9	858	FALSE
101023	Zfp513	0.23998064663422056	0.2703751965893639	0.7603599320043123	2083	FALSE
101055749	Gm14773	0.6790486111111111	0.794047619047619	0.44709550169933027	134	FALSE
101055843	Gm12551	0.3882363439511877	0.7801614350561719	4.848373887754092e-7	538	FALSE
101055907	Gm15246	0.22722408816939307	0.21133628055126918	0.9302965205910384	4103	FALSE
101055983	Gm14569	0.8014918439048874	0.8520630695246924	0.5520884293204339	484	FALSE
101056073	Zfp990	0.8407407407407408	0.8510989010989011	0.9870062909528967	89	FALSE
101056084	Cirop	0.6942263022430786	0.7514900086715973	0.4339334559091867	895	FALSE
101056138	Gm20619	0.7603830057755588	0.7986842949118794	0.7530204257354853	887	FALSE
101056149	Gm15908	0.02817903437391213	0.009811142778109745	0.008940170617141346	7490	FALSE
101056236	Gm29805	0.8213772197777712	0.7953804678281569	0.7817362406855785	807	FALSE
101056408	Gm15816	0.12168337526281633	0.11378369730066584	0.9019717036737931	2807	FALSE
101100	Ttll3	0.8137664054484101	0.889773695276172	0.11593959238128242	826	FALSE
101113	Snx21	0.04800382064251295	0.04340407969062543	0.9177841980329493	2920	FALSE
101118	Tmem168	0.10719622626766724	0.14769908171796053	0.3787447753325084	2172	FALSE
101122	Rpusd3	0.19087017026395053	0.2300631361631761	0.6922787294616322	1636	FALSE
101142	Itfg2	0.11599846237684981	0.14318683268060187	0.6921479071785718	1423	FALSE
101148	Bmt2	0.05591367978494844	0.0449164674052237	0.7062509003037948	2652	FALSE
101197	Zfp956	0.334351975451821	0.29477635370806937	0.7140437989734865	1682	FALSE
101202	Hepacam2	0.1107307492219177	0.08205109685869381	0.6827422952724875	1447	FALSE
101202683	Dreh	0.6688211759504863	0.674617316017316	0.9840023688764045	389	FALSE
101202684	Uchl1os	0.09417776537958754	0.1216896015796564	0.5097605039009067	3292	FALSE
101206	Tada3	0.012407292182501715	0.015466847120297545	0.8369639768003556	3588	FALSE
101214	Tra2a	0.09252384830677247	0.08466558006442874	0.9234351544448938	1637	FALSE
101240	Wdr91	0.10344919648257335	0.07699025568788971	0.6559224261664235	1875	FALSE
101243624	Gm29811	0.8494484495134496	0.8485552535319977	0.9975237319016709	712	FALSE
101314	Brk1	0.18638853041624132	0.15600752680622584	0.7062593929460977	2373	FALSE
101351	Eogt	0.2640417956031522	0.2708501572712099	0.9794330331861192	715	FALSE
101358	Fbxl14	0.0037094649746340887	0.004226925222778218	0.935435932609841	7163	FALSE
101401	Adamts9	0.036877758595586126	0.06291976407107885	0.23542689438199738	3307	FALSE
101434	Ceacam15	0.6374388120839733	0.6637016374058041	0.8562401918011731	423	FALSE
101437	Dhx32	0.322337200401587	0.36696465587989296	0.7493369083250536	1105	FALSE
101471	Phrf1	0.06329963219019316	0.06721472042464521	0.9318086158522175	3283	FALSE
101476	Plekha1	0.1201383819093199	0.11743994608504435	0.9803909975952255	2448	FALSE
101488	Slco2b1	0.8783043370092486	0.9245881006663236	0.16359725549851517	949	FALSE
101488212	Evi2	0.8661928132156327	0.8583386541219359	0.9635227265416858	608	FALSE
101489	Ric8a	0.026473563236541292	0.02622949893767179	0.9965250553038483	3440	FALSE
101490	Inpp5f	0.1765405689899389	0.2452307118053571	0.3926110694638849	1323	FALSE
101497	Plekhg2	0.00967933554435715	0.009826297761176475	0.9973109613005092	2308	FALSE
101502	Hsd3b7	0.7867531248590746	0.8373151112369522	0.30462432363018527	1213	FALSE
101513	Mob2	0.05581033589327731	0.040011144015552495	0.43381527671454484	2742	FALSE
101540	Prkd2	0.17937951756035608	0.14896522350247848	0.5909636337437608	1871	FALSE
101543	Wtip	0.049676610666693786	0.04877299404369577	0.9837220693400565	3501	FALSE
101544	Zfp575	0.24161695546759812	0.20661024606011308	0.7080236556520392	1936	FALSE
101592	Efl1	0.047160799419757794	0.04110299747452603	0.8583451758478574	1987	FALSE
101604	E430018J23Rik	0.1169267071748302	0.13674721429655645	0.7734205980786608	1099	FALSE
101612	Grwd1	0.2082374683338528	0.14514443959146198	0.33371858992570586	1349	FALSE
101613	Nlrp6	0.17762956740229469	0.1757717358316192	0.993974502426113	803	FALSE
101631	Pwwp2b	0.11723514576152708	0.13243924795696227	0.8097201080617125	4857	FALSE
101669761	Gm15694	0.9283245670995671	0.942502893581675	0.8312101391406063	464	FALSE
101685	Spty2d1	0.15750935130899377	0.11715457275813777	0.5948718454049949	2320	FALSE
101694	Mir9-3hg	0.01951838672451643	0.025567154580871276	0.6013925886718217	4453	FALSE
101739	Psip1	0.040603737756831924	0.03659151611471916	0.9067804324399963	2870	FALSE
101744	Acp7	0.6764924212096812	0.6290442831854491	0.6829469596739071	888	FALSE
101772	Ano1	0.32333002292758595	0.46828956059604554	0.0038227543206212516	967	FALSE
101786	A730082K24Rik	0.6041285714285715	0.6645185139573071	0.6644819229145985	333	FALSE
101809	Spred3	0.005758115691492083	0.0037506919277266854	0.7893262276384709	2736	FALSE
101831	Faap24	0.1521810177325239	0.11907620072890274	0.6480813033835031	1860	FALSE
101835	AW146154	0.1706320572924215	0.13310551068176013	0.6520481249375919	1134	FALSE
101861	Ints4	0.03033363079415711	0.0651353267944177	0.21456190121696594	771	FALSE
101867	Rrp8	0.14318659480139742	0.15137744626556898	0.9481928714422825	842	FALSE
101869	Unc45a	0.6626276373182395	0.6257123680817095	0.8112916615893516	873	FALSE
101883	Igflr1	0.03958624671505027	0.033255496550463705	0.8690800338343745	2715	FALSE
101943	Sf3b3	0.018658817987498962	0.017685256042473816	0.965329446490004	2448	FALSE
101966	D8Ertd738e	0.05757237758787273	0.07588329140186725	0.6913414121673876	1355	FALSE
101985	Usb1	0.004761841741623173	0.004280941716661126	0.9564244253807827	5637	FALSE
101994	Champ1	0.21648712968945943	0.22648495388412676	0.9459811831669181	1449	FALSE
102022	Ces2a	0.5203177083333334	0.499119918699187	0.9364555718615992	231	FALSE
102032	Smim19	0.009073423003081149	0.0035035139459213657	0.32914664769524066	4663	FALSE
102058	Exoc8	0.019304852910675966	0.02769109522449043	0.4025533108249635	6459	FALSE
102093	Phkb	0.017801166717296264	0.021779041954409686	0.7790375556970282	2981	FALSE
102103	Mtus1	0.0023743269139688576	0.0025218569728935633	0.9881444688816848	2929	FALSE
102115	Dohh	0.10839096781262078	0.10600707783560283	0.9766160841887077	2326	FALSE
102122	Psme3ip1	0.003700908907804828	0.005221741097735347	0.8312101391406063	3407	FALSE
102132	E230013L22Rik	0.010619791666666666	0.01886962746051529	0.5864838956093381	2217	FALSE
102141	Snx25	0.014190316538550756	0.016639767387053025	0.8787088384010333	4998	FALSE
102162	Taf5l	0.013181740955879468	0.024656192828791185	0.2786568932933434	3364	FALSE
102182	Prmt9	0.09895517731647989	0.13812433466365107	0.5321387880850826	1465	FALSE
102193	Zdhhc7	0.09673542809245556	0.08986808292621838	0.9016776318927294	3086	FALSE
102209	Snapc2	0.09908360254032217	0.11248973173791935	0.8264337300507636	1922	FALSE
102216272	Ak6	0.006054481616693598	0.014931280408029752	0.47423603541501846	2334	FALSE
102238433	Gm28042	0.20165198283548333	0.1488105871858835	0.4736941343410875	1444	FALSE
102247	Gpat4	0.03004845028675229	0.03193883805331597	0.9599400001311482	3192	FALSE
102294	Cyp4v3	0.1103231029584492	0.10534115251822386	0.9712196736757367	1470	FALSE
102308570	Lbhd1	0.8174316171923315	0.8057677452177452	0.9397845336722406	440	FALSE
102323	Dcun1d2	0.019560315879865182	0.015790613774305507	0.7632988761059036	2757	FALSE
102334	Ankrd10	0.025715445177855303	0.028299208874662946	0.9024749461867528	3843	FALSE
102339	Cog4	0.044902530150921834	0.047593812631176124	0.9564244253807827	2141	FALSE
102371	Myzap	0.2102589461837224	0.17849337754202993	0.7137782915370254	1453	FALSE
102423	Hinfp	0.13818048589182372	0.15611252991703325	0.7550067326199353	3205	FALSE
102436	Lars2	0.06723241193052673	0.06644297021429287	0.9966854645663485	1320	FALSE
102442	Dennd4a	0.037587303702911315	0.05897560051504537	0.33618374448541266	1898	FALSE
102443350	Xndc1	0.08027294432356172	0.021232078255013744	0.007210477224207353	2772	FALSE
102443351	Xntrpc	0.03570456770344982	0.01459090194308441	0.16942142332180346	3039	FALSE
102448	Xylb	0.2965504544631098	0.31777051195953243	0.883834438244058	1545	FALSE
102462	Imp3	0.033593324682837704	0.04509355300159408	0.7202921760856983	1596	FALSE
102465114	Mir3084-2	0.859	0.930952380952381	0.5568354558626495	149	FALSE
102465150	Mir6244	0.8830442692228406	0.8667981042526497	0.873678287513563	520	FALSE
102465169	Mir195b	0.6822916666666666	0.8388888888888889	0.5876803006321553	72	FALSE
102465170	Mir133c	0.8878676352383249	0.9327623282967032	0.49454914426430796	519	FALSE
102465171	Mir6336	0.7788412698412699	0.7596491228070176	0.9378709462570284	186	FALSE
102465172	Mir6338	0.8832548594864083	0.8768063724692429	0.9410116375044973	1015	FALSE
102465173	Mir6340	0.8261372585687446	0.8964917796439715	0.02977912351792921	1291	FALSE
102465174	Mir6342	0.8516806722689075	0.779431216931217	0.7002615191344211	161	FALSE
102465175	Mir6343	0.7425890022675737	0.6411796536796537	0.5365420644158753	180	FALSE
102465176	Mir6346	0.5635542385334773	0.6795605581287399	0.10737449009958332	713	FALSE
102465177	Mir6347	0.3654740707153539	0.2962630836513114	0.5159902531403627	845	FALSE
102465178	Mir6348	0.7064986858379716	0.7134740672026386	0.9686978235191702	450	FALSE
102465179	Mir6351	0.7856018504324807	0.8130758019859917	0.7495099805816668	847	FALSE
102465180	Mir6352	0.7322398889625781	0.7399761503928171	0.9611834887088773	512	FALSE
102465184	Mir6358	0.8001754250090187	0.7941707506585556	0.970183059460967	548	FALSE
102465185	Mir6360	0.9206723590585659	0.8958581349206349	0.7903180877516016	387	FALSE
102465186	Mir6361	0.7706843317972351	0.5212925925925926	0.011822261687676873	286	FALSE
102465189	Mir6366	0.7618185472513598	0.8451977370566525	0.21832629610347065	646	FALSE
102465190	Mir6367	0.5605136547795638	0.5861025541705661	0.8580773511287245	968	FALSE
102465193	Mir6371	0.9234363378684807	0.9119080459770115	0.8978353933491237	350	FALSE
102465194	Mir6374	0.6731648348067703	0.8052106075742439	0.09916336275441463	569	FALSE
102465196	Mir6376	0.8528591346153847	0.7958524856380667	0.3301425927387714	625	FALSE
102465197	Mir6377	0.8161725327812285	0.8896583299512987	0.31970627600337104	380	FALSE
102465198	Mir7j	NA	NA	1	43	FALSE
102465199	Mir6379	0.8101944444444444	0.8205128205128205	0.9870991219920854	72	FALSE
102465200	Mir6381	0.9373691919191919	0.9019776315789474	0.7025515060597205	222	FALSE
102465204	Mir6387	0.8613534632034632	0.8139417530789623	0.4498984833697258	571	FALSE
102465205	Mir6388	0.836914014380681	0.8821363603716544	0.7656135761632501	273	FALSE
102465207	Mir6390	0.5914648033126294	0.6411499686013575	0.8442604930850379	440	FALSE
102465208	Mir6391	0.8638929287474066	0.9041216941055019	0.24511846418489608	1405	FALSE
102465210	Mir6394	0.6608141581632653	0.639753125	0.9155142257727128	401	FALSE
102465211	Mir6395	0.8362246260683761	0.8529765406162465	0.9019717036737931	421	FALSE
102465212	Mir21c	0.8744130434782609	0.8152777777777778	0.7211617353794592	133	FALSE
102465213	Mir6397	0.8808231259968102	0.8834590718668305	0.9898819796508583	392	FALSE
102465215	Mir6401	0.6951014578014578	0.7006981721864075	0.9738470485884447	652	FALSE
102465216	Mir6403	0.4799736521395897	0.518515204576387	0.7635265707866674	1553	FALSE
102465217	Mir6404	0.7768257671957672	0.7127161265432098	0.5874703457423742	343	FALSE
102465219	Mir6406	0.8181092490842491	0.8650738690476191	0.6868064385051825	285	FALSE
102465220	Mir6407	0.9110585006434289	0.9175672099043327	0.9085868736927507	942	FALSE
102465221	Mir6410	0.6246854453627181	0.7245428688882177	0.2595347008022368	524	FALSE
102465222	Mir6411	0.6882559523809524	0.7273534562211982	0.8869277362848114	237	FALSE
102465223	Mir6412	0.9402695887445888	0.8072082732082732	0.06980391045706613	336	FALSE
102465224	Mir378d	0.6858115942028985	0.6612961412151067	0.9165287709909696	211	FALSE
102465225	Mir6414	0.7680555555555556	0.6881467948717949	0.7139464268753425	192	FALSE
102465226	Mir6416	0.6131351274987639	0.6893066151534224	0.3869820727884993	717	FALSE
102465227	Mir6418	0.2850171442797682	0.3235494251234933	0.6079245203156175	2158	FALSE
102465228	Mir6420	0.8179594624819625	0.8174158282794647	1	478	FALSE
102465230	Mir6481	0.950377553002553	0.9138578876320812	0.4984657363098083	462	FALSE
102465258	Mir6516	0.18398917666189374	0.22208343482692458	0.6032340384029375	2558	FALSE
102465309	Mir7k	0.7260054945054945	0.8264656938044035	0.2390722713558645	350	FALSE
102465310	Mir6539	0.9196162064720678	0.891831645463496	0.562996721748082	933	FALSE
102465311	Mir6541	0.5505126262626262	0.517968537414966	0.894724354786445	248	FALSE
102465540	Mir6897	0.8719593337509334	0.8558520408182173	0.8452751603178001	763	FALSE
102465541	Mir6898	0.7939612355077872	0.8139761868686869	0.8586131879419272	540	FALSE
102465542	Mir6900	0.9108313928842003	0.9028074838173522	0.9155142257727128	762	FALSE
102465543	Mir6901	0.8390978361655054	0.8230289565906439	0.8652674668441743	859	FALSE
102465544	Mir6902	0.8432856934731935	0.8203426140658283	0.8445968858988713	521	FALSE
102465545	Mir6905	0.8380253494758308	0.8436180784132925	0.9675491798494713	934	FALSE
102465546	Mir6906	0.4248631865709484	0.444305044183105	0.9019717036737931	1487	FALSE
102465547	Mir6907	0.8524149232130516	0.8694282917974548	0.8769601096595657	906	FALSE
102465549	Mir6910	0.35926828523650384	0.7300035965803957	1.3998329429828103e-13	2011	FALSE
102465550	Mir6912	0.7423041225749559	0.770020925925926	0.788319801857088	512	FALSE
102465551	Mir6914	0.8679223814484259	0.8160070735655841	0.3174145637417273	1074	FALSE
102465552	Mir6916	0.9168491658416614	0.926788793002645	0.882209217807067	1141	FALSE
102465553	Mir6917	0.29915324305324303	0.3400951597014097	0.7540295583301494	671	FALSE
102465555	Mir6921	0.7559808324362167	0.8447610448718404	0.0021930499723516895	1392	FALSE
102465556	Mir6922	0.890589602935653	0.8684040524093428	0.6513357716512658	1190	FALSE
102465557	Mir6925	0.8806945477093867	0.8749193098419191	0.9397845336722406	1263	FALSE
102465558	Mir6926	0.8540642686071046	0.9058269255446139	0.22286611321317581	1288	FALSE
102465559	Mir6927	0.883303032325416	0.8648338440447711	0.728966977993535	1475	FALSE
102465560	Mir6929	0.7838682933228388	0.8439262358012358	0.38237270553451314	539	FALSE
102465561	Mir6930	0.7709110813130107	0.7431986339408069	0.6711999746761472	1206	FALSE
102465563	Mir6934	0.8108688453700474	0.8580165636626157	0.4652685955724794	759	FALSE
102465564	Mir6935	0.003029689807965804	0.003729565000200576	0.8796337031216387	6573	FALSE
102465565	Mir6936	0.08837328448321378	0.0581084754160214	0.47204710486660556	2515	FALSE
102465569	Mir6944	0.47681610055101664	0.5539778780793101	0.2750701116275955	1296	FALSE
102465570	Mir6945	0.899045590755585	0.8345267000770983	0.11263797158701482	1735	FALSE
102465572	Mir6949	0.8063777852971401	0.7529918155130921	0.4213516699100742	602	FALSE
102465573	Mir6950	0.6378701764185635	0.6636435329271868	0.8905964748905854	604	FALSE
102465575	Mir6953	0.03704912276365887	0.07750438974211335	0.03379783937216199	3080	FALSE
102465576	Mir6954	0.8843857584817837	0.874661433655825	0.9008538674140447	1038	FALSE
102465577	Mir6956	0.7996429409315287	0.8379081900121456	0.4388117026746742	1683	FALSE
102465578	Mir6958	0.9033820264629014	0.9142856668359488	0.8150537591055278	1403	FALSE
102465581	Mir6964	0.7955019841269841	0.9065104166666667	0.10731853765029854	270	FALSE
102465582	Mir6965	0.9147210174020088	0.9015739718448332	0.8159775539888154	1203	FALSE
102465583	Mir3547	0.5608771002069943	0.6222352807090488	0.24804685477780433	1684	FALSE
102465584	Mir6968	0.7654289958277828	0.8158106887395697	0.3303736613386052	1130	FALSE
102465587	Mir6972	0.7955478696930309	0.786809789177231	0.9513638419830752	711	FALSE
102465589	Mir6975	0.05627250654872896	0.07344721944172042	0.5880871161941796	2379	FALSE
102465590	Mir6977	0.9329850313812008	0.9446253729778722	0.7115267301600984	1515	FALSE
102465591	Mir6978	0.7189924852924853	0.690304409513251	0.8133850265997726	637	FALSE
102465592	Mir6979	0.8835192451511337	0.9193154930441308	0.28597107119806875	988	FALSE
102465593	Mir6982	0.8478170091598337	0.7930512805015383	0.3435438491839308	1162	FALSE
102465595	Mir6985	0.7848895218374431	0.8153765789931889	0.7302252663067017	1014	FALSE
102465596	Mir6987	0.9116326600386198	0.9177657198744408	0.935435932609841	812	FALSE
102465597	Mir6988	0.8619364283525949	0.8786448297182436	0.7246803764803759	1345	FALSE
102465598	Mir6989	0.9048800471300471	0.9339361014344834	0.39287973576519036	1135	FALSE
102465599	Mir6992	0.23537416762456262	0.28821870726365	0.45417580558780724	2214	FALSE
102465600	Mir6993	0.41402996136615805	0.34828064181189183	0.523274645667299	831	FALSE
102465602	Mir6996	0.9000662014679778	0.8924978061726382	0.9079313958607447	1363	FALSE
102465603	Mir6997	0.899530359020065	0.8877041528732705	0.9015223806365462	600	FALSE
102465604	Mir6999	0.8481482420455998	0.8299182734150558	0.7827631536476741	1539	FALSE
102465605	Mir7001	0.8398539589480744	0.8363542406931995	0.9777414293880186	966	FALSE
102465607	Mir7003	0.8905168732806303	0.9121199398357293	0.7042138760358945	743	FALSE
102465608	Mir7006	0.8708971685968687	0.8889979231134475	0.7144398900478861	1111	FALSE
102465609	Mir7007	0.6754667308000641	0.7271384479717813	0.7400543104261857	328	FALSE
102465610	Mir7008	0.6668645784701394	0.8528097278047522	0.008098589472203294	715	FALSE
102465611	Mir7011	0.17910653426776696	0.21965754505687382	0.5913460156616839	1006	FALSE
102465612	Mir7012	0.8925315759955953	0.8874897492464136	0.9284025986657153	1258	FALSE
102465613	Mir7013	0.7756950250270562	0.8336731922398589	0.47286889839307056	469	FALSE
102465614	Mir7015	0.9013448275862069	0.8513223684210526	0.6573322745539871	195	FALSE
102465616	Mir7018	0.8676919935878686	0.828444085408056	0.6053096198742395	844	FALSE
102465617	Mir7020	0.7081786574497312	0.5367354162168814	1.474651034436767e-5	1416	FALSE
102465619	Mir7022	0.8945572647532206	0.9013207330604648	0.9302965205910384	810	FALSE
102465621	Mir7027	0.7862877820050532	0.8640076527929622	0.009836980982616901	1392	FALSE
102465622	Mir7028	0.5547311904918433	0.6121448859565297	0.4695801896275831	1781	FALSE
102465623	Mir7030	0.7640967348718819	0.7749005858611122	0.9346900166006652	923	FALSE
102465624	Mir7031	0.8314642517006803	0.727826652806258	0.13877541061110035	493	FALSE
102465626	Mir7035	0.9126001469731249	0.9170009121513396	0.9555689628431873	738	FALSE
102465627	Mir7036	0.8704498828116632	0.8924166696807181	0.60496127695741575	1373	FALSE
102465628	Mir7037	0.9002443023412543	0.8989660688761038	0.9900683154431149	1683	FALSE
102465629	Mir7039	0.8946427147731496	0.8935476227156494	0.9945628206881125	794	FALSE
102465630	Mir7040	0.6768104621098997	0.6978885010692008	0.8033169155903787	1612	FALSE
102465636	Mir7051	0.948007849702381	0.9415519129789963	0.9430491273394344	479	FALSE
102465638	Mir7055	0.6456239856368181	0.636852446622532	0.9496351847431461	1757	FALSE
102465639	Mir7056	0.7470895572263994	0.7392191025905311	0.9594546612305939	566	FALSE
102465640	Mir7057	0.8348946492807604	0.8826212599705203	0.47886947174712047	582	FALSE
102465641	Mir7059	0.6721981343819579	0.7874069649100899	0.08530163378686474	853	FALSE
102465643	Mir7062	0.815961101304775	0.8363821666649444	0.7793957735668247	1027	FALSE
102465644	Mir7064	0.9247014528655285	0.8867591613247863	0.40796034527870245	661	FALSE
102465645	Mir7065	0.8705788720655726	0.8959217457250352	0.6833320289787176	842	FALSE
102465646	Mir7066	0.5803247877939054	0.543121567996568	0.844696627045716	434	FALSE
102465647	Mir7068	0.8631028660908485	0.8570025139137977	0.9544975172643082	1014	FALSE
102465648	Mir7070	0.5298515482679086	0.5182638354258853	0.9397845336722406	780	FALSE
102465649	Mir7071	0.040255128802510275	0.03920202647010833	0.9822440100887505	3406	FALSE
102465650	Mir7073	0.7939655797101449	0.6640625	0.3447224492643981	199	FALSE
102465651	Mir7074	0.7450095133509994	0.750378118375992	0.9738470485884447	1062	FALSE
102465652	Mir7075	0.014784911459024035	0.0138159048191851	0.9647548114549687	3022	FALSE
102465654	Mir7079	0.3037642510759956	0.4104535238145849	0.05757431524945991	1008	FALSE
102465655	Mir7080	0.6168232387796838	0.6498341612564202	0.7175294733384892	1289	FALSE
102465656	Mir7082	0.8356795995670996	0.8411411323051948	0.970003880286808	571	FALSE
102465657	Mir7083	0.848498187844884	0.8886445683950089	0.32845707075018143	1116	FALSE
102465658	Mir7085	0.6697398191552216	0.7013323163393546	0.7186082173850666	1228	FALSE
102465660	Mir7089	0.7219737967914438	0.7842582474505552	0.3748284785883384	681	FALSE
102465661	Mir7090	0.7658837545337546	0.7654358766233766	1	670	FALSE
102465662	Mir7092	0.7613219246031746	0.7822404671717171	0.8903475027248428	378	FALSE
102465670	Mir7115	0.8815464375171612	0.8419922540790621	0.48338083872073867	929	FALSE
102465671	Mir7116	0.8269296460763179	0.8938472209310548	0.06717244630797323	888	FALSE
102465672	Mir7118	0.8698913978344147	0.9057954539118432	0.4599286029688247	763	FALSE
102465673	Mir7119	0.8648708264915161	0.889494664183553	0.832431523468286	430	FALSE
102465697	Mir7210	0.895792913510101	0.9107600530523607	0.8910696553024543	608	FALSE
102465699	Mir7213	0.8012834709862352	0.8853231871708854	0.025103904979896	956	FALSE
102465700	Mir7214	0.19618753549999582	0.18620669697089626	0.8953093431513882	2127	FALSE
102465702	Mir7219	0.9252328877719502	0.9221447874021403	0.9738470485884447	619	FALSE
102465703	Mir7220	0.7824116497922933	0.73786858128112	0.48530991984209265	961	FALSE
102465704	Mir7222	0.7570937455706687	0.6974770081770082	0.3681871813119527	708	FALSE
102465705	Mir7223	0.8305742928048963	0.8610236231229088	0.7029636446676104	577	FALSE
102465706	Mir7224	0.7648194444444445	0.7773333333333333	0.969215807827537	145	FALSE
102465707	Mir7227	0.8905294817285889	0.8747312585034014	0.8568095993333991	512	FALSE
102465708	Mir7228	0.4512444110583824	0.5000586799016719	0.5694158285422636	1398	FALSE
102465709	Mir7229	0.32083511065989395	0.36987444071088593	0.6595058131042798	1184	FALSE
102465710	Mir7231	0.7997326025826026	0.8192947925301225	0.8750617860355542	825	FALSE
102465711	Mir7232	0.6515472134197808	0.5806621835982947	0.6184660229279254	577	FALSE
102465712	Mir7234	0.7449287533921432	0.8298867261064344	0.08154988024771397	1154	FALSE
102465713	Mir7236	0.07508680209617764	0.07813404937296022	0.9563471949102864	3079	FALSE
102465714	Mir7238	0.019762522453715885	0.020854393988541473	0.9547980349474435	3965	FALSE
102465716	Mir7242	0.6106209892800802	0.5399246080496081	0.5054688499054596	551	FALSE
102465755	Mir7646	0.8149160561660562	0.8089192343604108	0.9780973079777793	418	FALSE
102465756	Mir7647	0.06069579317278249	0.08181787073987454	0.5097605039009067	3425	FALSE
102465757	Mir7649	0.5333333333333333	0.5833333333333334	0.9302965205910384	47	FALSE
102465758	Mir7650	0.6134880952380952	0.60244	0.9822440100887505	127	FALSE
102465759	Mir7651	0.8710009649419886	0.8872850709475709	0.7692111724479587	1164	FALSE
102465761	Mir7653	0.00393818658727048	0.004871066011050835	0.9169068384922127	4710	FALSE
102465762	Mir7654	0.0072667113646168804	0.006452099944977568	0.9286906901628899	4676	FALSE
102465764	Mir7657	0.8940749436138091	0.8951784837186623	0.997009691179207	516	FALSE
102465766	Mir7661	0.6576823622323622	0.7807469055635722	0.015001874542889143	540	FALSE
102465767	Mir7662	0.43042376424698403	0.4746586568973084	0.6444883830459959	1152	FALSE
102465768	Mir7663	0.23186304265436056	0.20419808896336245	0.7462316249452619	1849	FALSE
102465770	Mir7668	0.0491209667525457	0.05899041635894872	0.8978843612987455	1066	FALSE
102465771	Mir7669	0.881547619047619	0.8531609195402299	0.8698663378199966	176	FALSE
102465772	Mir7671	0.11772840629015917	0.05585448009390297	0.021277215718668727	1737	FALSE
102465773	Mir7672	0.04083499984397747	0.03780471673654763	0.9287070693352739	3448	FALSE
102465774	Mir3569	0.004948455840343817	0.0034153951553651868	0.7267440088553597	6917	FALSE
102465775	Mir7675	0.9222420634920635	0.9207489711934156	0.994909253432524	251	FALSE
102465777	Mir129b	0.05487624370430445	0.06726200469723123	0.655299597286726	3592	FALSE
102465778	Mir1191b	0.2146717988464012	0.21013750164713782	0.972111825433462	1713	FALSE
102465779	Mir7677	0.870599109992886	0.8069986318311483	0.08473929449065916	1350	FALSE
102465780	Mir7678	0.639321774949518	0.7176687245902709	0.08065439327480882	1624	FALSE
102465781	Mir7680	0.35286813270904177	0.38918930619269887	0.7865677656238662	912	FALSE
102465784	Mir7683	0.7743501165501165	0.8244478870045944	0.5185843133614811	634	FALSE
102465789	Mir290b	0.3503907270918649	0.2958624759052033	0.5094322575808273	1953	FALSE
102465790	Mir1258	0.8191435460560723	0.8483311447645209	0.6582612573241731	1046	FALSE
102465791	Mir7688	0.06335413748133774	0.09622539245060666	0.4662763598072754	1027	FALSE
102465792	Mir7689	0.8557059323178308	0.7985096164946165	0.43999764373549766	626	FALSE
102465883	Mir8090	0.7336722209699544	0.6227100791456304	0.4737732010070038	1371	FALSE
102465884	Mir8091	0.9146220984244514	0.9515867831409446	0.34685120282979603	800	FALSE
102465885	Mir8093	0.9134214328458448	0.9186083908412511	0.918665979545531	1355	FALSE
102465886	Mir8094	0.6826891894195273	0.7013508902165946	0.8824952896690927	1126	FALSE
102465887	Mir8095	0.891837123012123	0.8841073461744974	0.930342990841591	821	FALSE
102465888	Mir8097	0.8064451751951752	0.7822631056828974	0.8280475541332082	713	FALSE
102465889	Mir8098	0.05337310450138547	0.04029969220768161	0.6924614791826125	2812	FALSE
102465891	Mir497b	0.8949580599988923	0.8775129468400751	0.7631293325258501	1154	FALSE
102465892	Mir8101	0.04268395749746343	0.03955309514012026	0.9397056310130802	2632	FALSE
102465893	Mir8103	0.25636592522703633	0.24462159185843396	0.9496904799392141	427	FALSE
102465894	Mir8105	0.15575882133728614	0.1516203280634985	0.9733516141232086	2261	FALSE
102465895	Mir3535	0.8249965277777778	0.8307291666666666	0.9858636307271065	169	FALSE
102465896	Mir8106	0.5558148835291692	0.434130731976357	0.12644822885515938	594	FALSE
102465897	Mir1668	0.4875097777640071	0.45601988111480884	0.7865677656238662	1208	FALSE
102465899	Mir8110	0.22316466965574108	0.5399167138079409	3.175314742019399e-6	660	FALSE
102465900	Mir8112	0.006372932314688327	0.00909466469532292	0.782311087907469	2811	FALSE
102465904	Mir8118	0.8939966666666667	0.9472780952380953	0.5909636337437608	208	FALSE
102465905	Mir8120	0.11938085089876821	0.08824377213921411	0.5520184126071631	2898	FALSE
102465961	Mir6341	0.5372807017543859	0.3833388888888889	0.5128312118181972	133	FALSE
102465962	Mir6362	0.9867424242424242	0.9219146141215107	0.159824140296948	217	FALSE
102465963	Mir6382	0.712723544973545	0.664099358974359	0.8142509795764865	185	FALSE
102465964	Mir6419	0.6785774193548387	0.6267051282051282	0.8055218313523814	228	FALSE
102465968	Mir6537	0.7065882300671229	0.7545250246182161	0.42208843092692283	1983	FALSE
102465979	Mir6915	0.8471256473524867	0.8578891203402681	0.8953093431513882	1057	FALSE
102465980	Mir6937	0.7757997265806089	0.8092059864738437	0.6122946225872087	770	FALSE
102465981	Mir6959	0.9241237236698574	0.8853294134996657	0.3229390019218558	719	FALSE
102465982	Mir7002	0.8760823661013316	0.8404057625948931	0.7533486694365459	478	FALSE
102465983	Mir7023	0.8729023011562393	0.8608319961027493	0.8337429055746257	1398	FALSE
102465984	Mir7067	0.3182596245326462	0.33849467081866025	0.7974418161726708	2306	FALSE
102465989	Mir7664	0.7975674881152385	0.8281156690714822	0.6648911661397017	1116	FALSE
102465990	Mir6715	0.37867234025937696	0.44925958812048367	0.37947230647825975	1359	FALSE
102465996	Mir8100	0.7494204136859309	0.8834330661798518	0.0808340982448653	560	FALSE
102465997	Mir8119	0.8644958719506389	0.8677966336389579	0.9778880764732033	926	FALSE
102466147	Mir6237	0.6984604938271605	0.7629	0.7813758093185356	164	FALSE
102466152	Mir6357	0.8419435849238481	0.8156253468753469	0.9070728351591509	318	FALSE
102466153	Mir6365	0.7891397702297702	0.7665930883089974	0.8684959535827066	551	FALSE
102466155	Mir6378	0.7614050624474732	0.6289723646072305	0.11858559642782687	754	FALSE
102466157	Mir6402	0.12071714596900474	0.14400410208690123	0.6617284588332306	1839	FALSE
102466159	Mir6415	0.8695610201764048	0.8255514703014704	0.5241717972060757	412	FALSE
102466206	Mir6903	0.7471845438512105	0.8442403018278019	0.3279936775505845	463	FALSE
102466207	Mir6911	0.8692820028151177	0.8898465402577729	0.7159478991613714	913	FALSE
102466208	Mir6924	0.5839131529444622	0.6454328925043211	0.6365026381277198	874	FALSE
102466209	Mir6947	0.8845714182559142	0.9137270897457458	0.541773909863401	1125	FALSE
102466210	Mir6955	0.8088881868846023	0.8099839156491543	0.9962510381510864	798	FALSE
102466211	Mir6967-1	0.8024516677766678	0.6916723389355742	0.06830997773424215	450	FALSE
102466212	Mir6983	0.4330588649654439	0.4949345723720724	0.5359195232870172	653	FALSE
102466213	Mir6990	0.8291190567921043	0.8270353712616401	0.9898819796508583	866	FALSE
102466214	Mir6998	0.926176912604357	0.8986740722669957	0.5770581725311996	918	FALSE
102466219	Mir7061	0.8691840277777778	0.8887120305845916	0.881816181845461	352	FALSE
102466220	Mir7069	0.8963022888313391	0.8856183439381968	0.8650467099490524	1143	FALSE
102466221	Mir7084	0.8999199758199758	0.9045503296560989	0.9631212840815391	590	FALSE
102466228	Mir7218	0.8096695922395684	0.8339163852554203	0.7162356365386455	1139	FALSE
102466229	Mir7225	0.8226006415071548	0.7176990758226608	8.127410077954757e-4	1230	FALSE
102466236	Mir7658	0.9173443581880888	0.9289979401815656	0.7593441076302626	1702	FALSE
102466237	Mir7666	0.00534312918872242	0.0062475464427688586	0.9005786152951726	4933	FALSE
102466238	Mir7673	0.8221309523809524	0.8563970953777406	0.7742022504913467	310	FALSE
102466241	Mir7243	0.5980218739115291	0.5507948818542568	0.728777392128259	448	FALSE
102466254	Mir3473f	0.8836174388674388	0.8303760783298827	0.4904869047138142	471	FALSE
102466255	Mir1291	0.8879953766701135	0.8735886909559234	0.7979391225388854	1107	FALSE
102466256	Mir8102	0.012007060100892307	0.03718353891483167	0.0014630230194874901	4592	FALSE
102466257	Mir8114	0.10286111028448144	0.11868146473256018	0.797472853007933	2059	FALSE
102466272	Mir7045	0.006129831987278716	0.0035052617061405436	0.6567422193995305	3964	FALSE
102466619	Mir6238	0.7692954144620812	0.7478602007469655	0.9157250854385953	297	FALSE
102466620	Mir6240	0.7991684566428907	0.8361888667368125	0.6730018362138934	1177	FALSE
102466627	Mir6335	0.8571428571428571	0.7885416666666667	0.7920533294544279	118	FALSE
102466630	Mir6345	0.8794842363024181	0.9000276856713026	0.8459577383748161	572	FALSE
102466635	Mir6368	0.8756670202543768	0.8415576508917961	0.6950550497584999	796	FALSE
102466636	Mir6373	0.5880151515151515	0.6611	0.8302379231995138	84	FALSE
102466639	Mir6385	0.7739384292942447	0.8128458482008856	0.5239860289841382	1474	FALSE
102466640	Mir130c	0.440163924963925	0.9338615749330035	2.3006059773975033e-6	331	FALSE
102466642	Mir6392	0.05997077020106773	0.05522244252189736	0.9023307368905378	3406	FALSE
102466643	Mir6396	0.5931088076280604	0.5443769877799264	0.36011022369734463	1223	FALSE
102466644	Mir6400	0.3600386086136086	0.2351171086465204	0.3568395497778251	656	FALSE
102466645	Mir6405	0.666907024158637	0.6983101521164021	0.875313106630964	403	FALSE
102466646	Mir6409	0.8791821536075625	0.8472446766492144	0.6111975334766552	939	FALSE
102466647	Mir6413	0.7869107142857142	0.7353502506265664	0.7741898091692487	231	FALSE
102466648	Mir6417	0.8384537879179644	0.8192297786538858	0.8568095993333991	632	FALSE
102466649	Mir451b	0.8655744756332991	0.791864393905577	0.06223240807117024	803	FALSE
102466676	Mir6538	0.03556295846456759	0.035955722530413826	0.9914713920061898	3695	FALSE
102466677	Mir3473e	0.9361808238965101	0.9644742802000866	0.47886947174712047	574	FALSE
102466760	Mir6899	0.8721994019449366	0.8934331033087999	0.751694089159637	754	FALSE
102466761	Mir6904	0.9070296357346357	0.8908794511641714	0.8175388020123461	627	FALSE
102466762	Mir6908	0.9283662874706993	0.9023556278556278	0.6420551468141025	690	FALSE
102466763	Mir6913	0.4834591293867276	0.42602962668280697	0.3588359653543076	1954	FALSE
102466764	Mir6918	0.8439621847686364	0.8017968746797391	0.5858649575221496	652	FALSE
102466765	Mir6919	0.16939713034528067	0.37763499537624096	1.4959795786861946e-5	2517	FALSE
102466766	Mir6923	0.7438102096495702	0.731781064931562	0.9100004515444701	1654	FALSE
102466768	Mir6933	0.9549489743840119	0.9326144489503407	0.5602357387983569	1319	FALSE
102466769	Mir6938	0.8681893313951007	0.8950250171871139	0.7493369083250536	553	FALSE
102466770	Mir6943	0.25077700092442906	0.47309529762458324	3.900788181385294e-5	1405	FALSE
102466771	Mir6948	0.8166600219628858	0.8410239648346666	0.650321960981724	1475	FALSE
102466772	Mir6952	0.8672841455437845	0.8840159692413396	0.7431080544413977	1649	FALSE
102466773	Mir6957	0.4080436309817684	0.43771681805362217	0.8118707243494492	1192	FALSE
102466774	Mir6962	0.7429922080494836	0.8244390030521845	0.07678646702077419	980	FALSE
102466775	Mir6963	0.940120906029997	0.9385360053094216	0.9870991219920854	823	FALSE
102466776	Mir6966	0.8276721957384781	0.8122293829490914	0.814895846571947	1206	FALSE
102466777	Mir6971	0.8818577553998054	0.8713655874996294	0.8690174372209652	1166	FALSE
102466779	Mir6981	0.7826694923236059	0.8107780409260503	0.6806150929485891	1556	FALSE
102466780	Mir6986	0.3812033601968196	0.37137541599942864	0.9682633009421637	1997	FALSE
102466782	Mir6995	0.9217887527777233	0.9095246947176041	0.806472653084891	1131	FALSE
102466783	Mir7000	0.574712648988868	0.624752598999466	0.6217327039024543	940	FALSE
102466784	Mir7004	0.9290210371549197	0.9204918343400385	0.8750617860355542	1189	FALSE
102466785	Mir7005	0.8882222453736559	0.8794148239579058	0.9067804324399963	1469	FALSE
102466786	Mir7009	0.12284389507354054	0.11691630940736637	0.9464150514247569	2743	FALSE
102466787	Mir7014	0.9016506579234826	0.897322553785387	0.933604406679627	1998	FALSE
102466790	Mir7029	0.782617084305628	0.850028056027561	0.22355332333167624	1131	FALSE
102466791	Mir7034	0.6578051635651586	0.8321731725564611	1.0605737664070814e-4	2146	FALSE
102466792	Mir7038	0.9048461584473767	0.9005738686532766	0.9513638419830752	1090	FALSE
102466793	Mir7043	0.8286697931697932	0.8137065252868825	0.884100698908807	504	FALSE
102466794	Mir7048	0.0627387309182064	0.08759695952218288	0.5984455694550571	2711	FALSE
102466795	Mir7049	0.8556643779640501	0.8816372998744276	0.6829189681369262	1047	FALSE
102466796	Mir7053	0.8904601737622653	0.8773400554519829	0.7444633913458103	1973	FALSE
102466797	Mir7058	0.8370073646148496	0.8658787623783138	0.5094322575808273	1741	FALSE
102466798	Mir7063	0.9394810008227266	0.8960484664251376	0.5298038230981599	557	FALSE
102466799	Mir6769b	0.6025896510896511	0.6570199705724032	0.5348160778814686	925	FALSE
102466800	Mir7072	0.7291470609799557	0.7517287092957547	0.8175388020123461	759	FALSE
102466802	Mir7081	0.9336048375337539	0.912455338939085	0.638770822417503	945	FALSE
102466803	Mir7086	0.8236110027125652	0.695811970872265	0.0023237745856246614	722	FALSE
102466804	Mir7091	0.4931468253968254	0.5867516383345651	0.45709347963184765	480	FALSE
102466805	Mir7093	0.2547119042166551	0.26952229021441054	0.9222522618118516	2314	FALSE
102466808	Mir7117	0.8742669356312999	0.8838467947159898	0.9217342962557846	712	FALSE
102466817	Mir7211	0.8550688178532171	0.8284670410186054	0.6738240513164853	1458	FALSE
102466818	Mir7216	0.7049496732265025	0.7337033253134497	0.7906073366592529	896	FALSE
102466819	Mir7221	0.6584766865079364	0.6751949163449164	0.9318086158522175	339	FALSE
102466821	Mir7230	0.6990049977644536	0.7801948429814369	0.17436615320480095	1111	FALSE
102466823	Mir7240	0.016102223910608192	0.01381182470043159	0.8825112474197111	5498	FALSE
102466824	Mir7241	0.8995567143294416	0.854486811621427	0.5520184126071631	464	FALSE
102466836	Mir7578	0.885274143154825	0.8736247556643898	0.9016776318927294	705	FALSE
102466838	Mir7648	0.10259246150749131	0.0962860214306225	0.9432026700111371	1978	FALSE
102466839	Mir219b	0.8556149837165533	0.8714675437573366	0.8520161288424801	1357	FALSE
102466840	Mir7655	0.002432416332880769	0.003623076609425349	0.8161375790944931	5171	FALSE
102466841	Mir7660	0.29980888452615106	0.27926038216041504	0.8911330825514474	1249	FALSE
102466842	Mir7665	0.8575271348275381	0.8667889147889148	0.9287070693352739	579	FALSE
102466844	Mir7674	0.9210377172344149	0.9110852834659708	0.8485970873774883	1208	FALSE
102466846	Mir7679	0.9201076604554865	0.8816777432712215	0.7728185423413034	179	FALSE
102466847	Mir7682	0.9557338086749851	0.9289766276826622	0.5481558089162297	540	FALSE
102466848	Mir219c	0.04262863623900725	0.030246943534099253	0.6424235623423034	5209	FALSE
102466849	Mir7687	0.0034793155996545827	0.00499317087914043	0.7827631536476741	6355	FALSE
102466881	Mir8092	0.20924156010090536	0.24254774583907238	0.8181900456061663	2578	FALSE
102466882	Mir8096	0.7800714684620935	0.7661424652367834	0.9112810486948157	746	FALSE
102466883	Mir142b	0.7286921300275299	0.7757416666942927	0.5705674733898619	1127	FALSE
102466885	Mir8107	0.8508816706012261	0.8805066630835661	0.45868735671577576	1507	FALSE
102466886	Mir8111	0.15645706017799788	0.1308803008838123	0.800883132440523	1510	FALSE
102466887	Mir8116	0.12442216484268272	0.12179982537129352	0.981419608366077	1301	FALSE
102466907	Mir6399	0.6222677321744549	0.6775366249247828	0.6126330691537382	589	FALSE
102466913	Mir6980	0.7276981042773999	0.7501008906841876	0.795689839992924	1162	FALSE
102466914	Mir7088	0.8366160655061926	0.8959732696292847	0.1804232957799654	1033	FALSE
102466915	Mir7237	0.7700794716404962	0.8355911212223361	0.11484726889645235	1162	FALSE
102466987	Mir6896	0.613626206951312	0.581384884079429	0.8148094299371548	1106	FALSE
102466988	Mir6931	0.8448474842713358	0.9084854078182575	0.019802921128651944	1361	FALSE
102466989	Mir6940	0.8793171321145417	0.899375373951724	0.6938065197477412	1534	FALSE
102466991	Mir7010	0.5944567019400353	0.6484379159902598	0.8280475541332082	320	FALSE
102466992	Mir7041	0.7223086581366076	0.755925776826102	0.64643813657084	1052	FALSE
102466996	Mir7233	0.7433231166779066	0.7611264308530975	0.8859823557981605	715	FALSE
102466999	Mir7036b	0.04210707647501383	0.06933462443498573	0.10442247271240002	3799	FALSE
102467000	Mir292b	0.4594570695789904	0.45637175649590206	0.9898819796508583	1173	FALSE
102467006	Mir8108	0.49539945021321674	0.7229152191976363	0.001568744357859606	1050	FALSE
102502	Pls1	0.04582851731501298	0.07732646762569131	0.2713554319378289	1630	FALSE
102545	Cmtm7	0.14539923227260196	0.14320249986163097	0.9824509631549228	2579	FALSE
102566	Ano10	0.031277336048406226	0.029937920447073767	0.970003880286808	1958	FALSE
102570	Slc22a13	0.8853399958792115	0.8941178219440984	0.9284025986657153	941	FALSE
102577427	Esp5	0.8366666666666667	0.8651334586466165	0.9247065979653598	142	FALSE
102577428	Gm44501	0.6588885714285714	0.8005267052767053	0.3447224492643981	283	FALSE
102607	Snx19	0.077911630875905	0.10634962075110231	0.48016220916359614	2090	FALSE
102614	Rpp25	0.08059114293608054	0.10429069395711187	0.5455923028540502	2871	FALSE
102631518	Gm14662	0.28356941345621917	0.244517104214133	0.633422293210651	7624	FALSE
102631612	E130101E03Rik	0.39922453703703703	0.44355456885456884	0.778062388622957	412	FALSE
102631697	Gm14664	0.761739455782313	0.7875678921568627	0.8670320401762712	255	FALSE
102631757	Gm15318	0.3256601410934744	0.30204393014393016	0.8944106315439231	428	FALSE
102631981	Gm30173	0.8363717218771567	0.8455513236763237	0.9496904799392141	453	FALSE
102631993	Gm15756	0.8052009628812048	0.8025571251565963	0.9877624248607841	791	FALSE
102632	Acad11	0.05673142057952495	0.06638834510877377	0.8509380090447216	3686	FALSE
102632039	Gm30214	0.6485428665984222	0.756513580505516	0.19529389306743106	544	FALSE
102632156	2610318M16Rik	0.44768250762647316	0.4103874727124727	0.8470926680224313	576	FALSE
102632192	Gm30332	0.8161537253596077	0.7411912071640837	0.45417580558780724	491	FALSE
102632231	Gm2245	0.87908724320657206	0.8711186925310133	0.935435932609841	840	FALSE
102632246	Gm12354	0.47868580567580565	0.4967280462184874	0.9459811831669181	395	FALSE
102632251	Gm16143	0.42964587240782093	0.4267737755480649	0.9921775007893687	1102	FALSE
102632284	Gm30400	0.1989334509570483	0.24034060767691628	0.5684521333999737	1355	FALSE
102632302	Hoxb3os	0.14199715296444332	0.22496700175688666	0.5520884293204339	1038	FALSE
102632423	Gm30498	0.7371212121212121	0.6737304761904762	0.7604736790094903	163	FALSE
102632430	Gm30505	0.8242114450166589	0.7676657623933435	0.33148585354479637	1093	FALSE
102632463	Prox1os	0.007516748464490409	0.004854302246051742	0.7186112651019213	3862	FALSE
102632477	Gm30539	0.4492281493907181	0.47925255503326925	0.8610487104679537	1483	FALSE
102632488	Gm29508	0.22336412664609032	0.37877281762154646	0.0030022473557622855	1735	FALSE
102632515	Gm30570	0.5380082995707995	0.6087776498193165	0.5909636337437608	621	FALSE
102632690	Gm10646	0.7843892130857648	0.8051390146890147	0.8757972176921338	569	FALSE
102632730	Gm30726	0.7772343648415077	0.760607975865819	0.8994197279827034	653	FALSE
102632813	Gm15486	0.6741096871382586	0.8004996519473793	0.030568513851453337	533	FALSE
102632837	Rnf212b	0.8593419969693683	0.8567172717966899	0.9849526526239121	1027	FALSE
102632897	Gm30853	0.6716708333333333	0.7046733333333334	0.9100004515444701	179	FALSE
102632938	Gm15939	0.25718789298249534	0.3595530186174335	0.2140418802954108	1086	FALSE
102632940	Gm11482	0.7710459183673469	0.8270110119047619	0.609510964047006	262	FALSE
102632990	A730098A19Rik	0.41654227912841574	0.4237284953712855	0.9741271283914321	1001	FALSE
102633000	2310043M15Rik	0.8764353749038951	0.9067727427991971	0.5159840465609882	935	FALSE
102633035	Gm28979	0.715532748524511	0.7347660648874934	0.8974945779598377	732	FALSE
102633151	M5C1000I18Rik	0.05602628855931993	0.06629699130558685	0.6852573941984591	4263	FALSE
102633214	Gm12925	0.0317446570632497	0.036731949582469024	0.8001316824317614	7229	FALSE
102633245	Gm15723	0.06657736269060846	0.08495844350765228	0.44097511717673626	5844	FALSE
102633266	Gm9748	0.08524972577316921	0.021785214342769206	2.2341448036304876e-8	8376	FALSE
102633311	Gm31108	0.030323233296917506	0.12176329477679614	0.01205507749425543	892	FALSE
102633315	Gm16159	0.6949697744807652	0.675860547604175	0.9079313958607447	804	FALSE
102633436	Gm11217	0.5290359375	0.6045098039215686	0.6825139490685851	196	FALSE
102633437	Chrna1os	0.0979662851037851	0.1697085431869169	0.1377410814414485	674	FALSE
102633478	Gm16090	0.0796887869075369	0.061713416464547685	0.8289718060547462	746	FALSE
102633526	Gm31333	0.8204485418795764	0.84829448236948235	0.788105234804223	648	FALSE
102633540	Myhas	0.6249259043637312	0.7659401375534188	0.09883684037153884	622	FALSE
102633600	Gm26633	0.09682734954101307	0.05784853933178745	0.18822155430707796	2828	FALSE
102633634	Gm26876	0.3613304796686142	0.332845046576466	0.8539692805968355	1641	FALSE
102633673	Etaa1os	0.020298037356172263	0.031993339921282185	0.45744425387928506	2821	FALSE
102633753	4930534H03Rik	0.5795878787878788	0.6998566748566749	0.3683590751600696	373	FALSE
102633758	Gm31508	0.8290483920841064	0.8515100849767516	0.7843150188327273	590	FALSE
102633805	Gm26688	0.07316849816849817	0.10916875	0.7788080304601828	181	FALSE
102633880	A730081D07Rik	0.06905320439005896	0.06650173070063933	0.961238141163678	2994	FALSE
102633941	Gm31641	0.8073034297352479	0.8304753619396477	0.7979391225388854	635	FALSE
102633950	Gm26579	0.8646520146520147	0.8188875	0.8123210285230047	135	FALSE
102633975	Gm12911	0.6357593984962406	0.78859	0.2602511559349646	191	FALSE
102634075	Gm31747	0.5891025641025641	0.5780952380952381	0.9775974872759846	174	FALSE
102634101	Gm31763	0.03776303710586799	0.03676406846777345	0.9881444688816848	1430	FALSE
102634169	Gm11917	0.8187588383838383	0.8386699735449735	0.8950428900035761	349	FALSE
102634174	Gm16104	0.5944330772642041	0.6715679135420585	0.27180848145980396	1759	FALSE
102634268	Kbtbd8os	0.019881571800647792	0.024877309872428286	0.7540146082332738	4947	FALSE
102634280	Gm48908	0.9207482638888889	0.8590173115079365	0.32797105949487704	337	FALSE
102634330	Gm31938	0.47714329443522935	0.25407265950423846	0.00146994021142442	840	FALSE
102634333	1110002E22Rik	0.6439610016635144	0.580128165887667	0.4404914641003935	1055	FALSE
102634389	Gm17546	0.33626581139989564	0.6827109189076032	1.161992940169348e-6	1265	FALSE
102634401	Gm14424	0.3730362113195447	0.4761161133762878	0.440802442995974	707	FALSE
102634405	Gm13133	0.7316041405464573	0.8584084200452059	0.01748913171463897	1369	FALSE
102634473	Gm29669	0.6991594202898551	0.42542857142857143	0.04718013030488677	186	FALSE
102634576	Gm32123	0.28838404948655944	0.08099716926456729	4.401241280125051e-5	1097	FALSE
102634634	Gm20491	0.8888974266474267	0.8507230392156863	0.6989507209514786	315	FALSE
102634635	Gm32172	0.670669004198416	0.7868701298701298	0.3421798595268358	460	FALSE
102634646	Gm12915	0.0044161763672559235	0.004829192090618894	0.9701333669139603	4087	FALSE
102634668	Gm32200	0.7276257345348255	0.7220807724224519	0.9682633009421637	661	FALSE
102634678	Haglr	0.05039859128843829	0.08299879829978875	0.07292729649685714	5448	FALSE
102634753	Gm12440	0.5742159863945578	0.6988279569892473	0.38564051363581187	214	FALSE
102634844	Gm16582	0.31402304192223546	0.30651330868205867	0.9760218096356527	539	FALSE
102634887	Gm13112	0.21470829543938788	0.2307788249525672	0.8952638499326351	922	FALSE
102634913	Gm16070	0.27299543733577347	0.30680740570097637	0.7997916243752192	862	FALSE
102635012	Gm32455	0.8052736006683375	0.8169799498746867	0.9577739286459545	235	FALSE
102635013	Gm15825	0.024689866005323302	0.03780983487233487	0.6051443937452976	1366	FALSE
102635020	Gm32461	0.826625	0.7898709677419354	0.8883194088759181	142	FALSE
102635083	Gm26685	0.5378040561588948	0.7631847370883085	0.00919020843114542	544	FALSE
102635087	Gm32511	0.5257235990505221	0.6718486378443538	0.02859919007611656	646	FALSE
102635143	Gm28626	0.3529875473032964	0.49084983853429026	0.27710014458756	1636	FALSE
102635191	Gm16573	0.8457334395234395	0.9003791520648663	0.29547500604579297	521	FALSE
102635290	Ttc39aos1	0.010166773208172858	0.033370893326435294	0.004252682296804559	3345	FALSE
102635321	Gm32693	0.6235015777523131	0.7084379966286943	0.429623848671326	530	FALSE
102635415	Halr1	0.41817131132844326	0.46600023382190564	0.735624749561586	727	FALSE
102635552	Gm32856	0.0815048296419176	0.059172660789502896	0.7291529275588132	939	FALSE
102635575	Gm11264	0.7088011881627501	0.8126329147996612	0.07438210124555426	797	FALSE
102635594	Gm32885	0.8608624063401228	0.8428654769011477	0.8422131799584629	754	FALSE
102635639	Gm32926	0.22656243275160207	0.27488706351172787	0.6738240513164853	1337	FALSE
102635744	Gm28729	0.4810373238471768	0.464647436252871	0.9260828631822922	945	FALSE
102635783	Gm11266	0.0059231610538009885	0.011127711279422756	0.4838126046543733	3246	FALSE
102635787	Gm33035	0.7303755892255892	0.7041021705146705	0.8747501901065169	441	FALSE
102635880	Gm33104	0.7694352852789271	0.7599800330426153	0.948575796937323	601	FALSE
102635912	C030005K06Rik	0.21371577299857844	0.29298876904749	0.3366753530382997	997	FALSE
102635937	Gm12348	0.7418384202253929	0.693400860749158	0.5296436958333599	958	FALSE
102636051	Tmem274	0.8146036101722883	0.8593756186647491	0.5053445329936967	975	FALSE
102636079	Gm33251	0.8157522951585452	0.8314030062530062	0.9232399658511649	414	FALSE
102636083	Mannr	0.5947677836566725	0.6693176937441643	0.7042138760358945	298	FALSE
102636142	4930526H09Rik	0.8990565870761184	0.8373203222703223	0.3305544051647143	525	FALSE
102636151	Gm33301	0.8970363904294939	0.8884491314241314	0.9352105552768067	534	FALSE
102636202	Gm33337	0.8715705206324954	0.8603770086784792	0.9023525099361467	631	FALSE
102636203	4930519L02Rik	0.6462372501681325	0.6534691652520921	0.9705132322460892	615	FALSE
102636218	Gm15290	0.8637589352655142	0.8928724876940103	0.602735086448747	1028	FALSE
102636514	Hand2os1	0.015794316729507957	0.016944684640405955	0.9252349230259803	6734	FALSE
102636600	Gm33619	0.8118280514128728	0.8223658049886622	0.9305323907869932	438	FALSE
102636620	Gm15326	0.913389241353107	0.9013200948053889	0.9024749461867528	651	FALSE
102636673	Gm13029	0.7540363429095219	0.7275543245005017	0.8234330902315965	1131	FALSE
102637039	Gm33948	0.5428155172413793	0.7524558823529411	0.12010308413624328	176	FALSE
102637107	Ptf1aos	0.047807527198275246	0.0346991619502988	0.6783947497024592	1495	FALSE
102637176	Gm20052	0.1786523539194935	0.20387859522687848	0.7952837308430726	1672	FALSE
102637191	Gm34068	0.6265925074925075	0.7261140292247436	0.2565247238143083	592	FALSE
102637299	Gm20714	0.7560208333333334	0.6748096282372598	0.5259225125069649	285	FALSE
102637349	Gm34184	0.7140689615044454	0.6826737471237472	0.8052117184087239	550	FALSE
102637366	Krbox5	0.22800225527883422	0.2236228818275469	0.9834992572738952	858	FALSE
102637492	A730035I17Rik	0.012623207166046972	0.010304679933872997	0.7754258751527106	5460	FALSE
102637511	Strit1	0.6682539682539682	0.7145855379188712	0.7838939026125624	207	FALSE
102637542	Gm13872	0.6523800223214286	0.7086189664502165	0.725003516278055	364	FALSE
102637572	Gm38499	0.042008746487149244	0.04728431533178913	0.8605105541672735	3917	FALSE
102637682	Gm26682	0.8125279852500441	0.8391334045584046	0.7335665349157311	636	FALSE
102637684	Gm20609	0.5627856825396825	0.6245305763260308	0.7191550557585508	443	FALSE
102637705	Ly6l	0.7062990476190476	0.7057344086021505	1	283	FALSE
102637797	A330015K06Rik	0.3785114468864469	0.5518838709677419	0.11252642498310154	239	FALSE
102637941	Gm12602	0.026934176934176934	0.06448518175803608	0.17825898439672083	925	FALSE
102638038	Gm15631	0.06759705244311745	0.07235677723888508	0.9318150640100002	1891	FALSE
102638083	Ccdc188	0.7171508322952768	0.7993960221065485	0.42209548323466567	503	FALSE
102638208	Gm15569	0.014449409128676476	0.016797534473663916	0.869409471769682	4554	FALSE
102638507	Gm26684	0.6435013506695325	0.656907365967366	0.9459811831669181	603	FALSE
102638514	Tex51	0.7870132000046522	0.7389527884742345	0.6257859138110012	702	FALSE
102638611	Gm35135	0.8632599461022848	0.8908738946919094	0.7938384054534054	677	FALSE
102638890	Gm15270	0.21126010002635517	0.28435382304615187	0.24179178258545803	3178	FALSE
102638913	Gm6619	0.8239583333333333	0.7940432098765432	0.9146989072108893	120	FALSE
102639053	Gm16222	0.9350860426929393	0.9497732426303855	0.8521987109272825	353	FALSE
102639102	Gm35496	0.7400463054187192	0.7184289819376026	0.9249764297660474	250	FALSE
102639115	Gm15343	0.7557270238721852	0.7161899769745924	0.8112916615893516	554	FALSE
102639178	Gm35549	0.6283078816149129	0.7582663179413179	0.07647795043606466	569	FALSE
102639225	Gm35584	0.5067039379667951	0.5725533940294522	0.6676439822241804	790	FALSE
102639268	Gm13830	0.011047571121386816	0.02135790785369794	0.3649583168661294	4284	FALSE
102639399	Gm35725	0.61378110410831	0.7239993858654573	0.25455777418080666	442	FALSE
102639404	Gm26839	0.007337321241237435	0.004626210231253545	0.795689839992924	2867	FALSE
102639566	Ptgs2os2	0.7196920712586348	0.7352878453144078	0.9157851721987275	852	FALSE
102639747	Gm35986	5.563336445689387e-4	0.001655351592851593	0.7142517876463084	3608	FALSE
102639797	Gm15767	0.6338591269841269	0.579470987654321	0.7734205980786608	332	FALSE
102639802	Btnl12	0.755537822671156	0.6865702302528389	0.5886252713637264	347	FALSE
102639848	Gm12532	0.4806656901870597	0.6906452827192567	2.0427940170421636e-4	789	FALSE
102639882	1700016K05Rik	0.8360696248196248	0.886418570626904	0.34964442003848767	502	FALSE
102639918	Gm36117	0.034494478533536675	0.047729755883745804	0.5477176805116293	3331	FALSE
102639992	Gm36173	0.6802631578947368	0.7141559139784946	0.8790038649354026	221	FALSE
102639995	Gm36176	0.7984632968338851	0.767571671946672	0.7716966391979905	523	FALSE
102640031	Gm36201	0.4587645975095291	0.5433088541216354	0.46100241504990896	1081	FALSE
102640043	Gm36210	0.7233842435342436	0.7607417002476368	0.6930011883588537	959	FALSE
102640074	Gm36229	0.8533668131636881	0.8087924727446467	0.6924614791826125	395	FALSE
102640093	Gm36246	0.06430260886813396	0.0839970236061661	0.7191550557585508	2569	FALSE
102640117	Gm15201	0.5424725344100344	0.6029013098013098	0.7745964537843179	493	FALSE
102640148	Gm36283	0.9218392924666333	0.8531841787495644	0.12274544654581214	816	FALSE
102640356	Gm17059	0.7721775814009713	0.8356890012111117	0.2864230749798527	1129	FALSE
102640368	Cd55os	0.28126972078889045	0.11550668812396754	0.007685932689984617	726	FALSE
102640415	Gm36480	0.8295138888888889	0.7886363636363636	0.8239796170594503	189	FALSE
102640545	Gm36582	0.7843685441020968	0.7941707708381583	0.957723291386805	610	FALSE
102640597	Gm29571	0.6602671977924051	0.2550892145612017	1.026652836784677e-12	1128	FALSE
102640655	Gm36669	0.8515652557319224	0.8213796918767508	0.862024897581556	312	FALSE
102640673	Gm5165	0.24229387001549485	0.25945850705666884	0.930342990841591	839	FALSE
102640742	Gm36738	0.13679626095760963	0.14698480531813865	0.9152047453762473	845	FALSE
102640772	2810414N06Rik	0.006619987841770124	0.01255770617222605	0.4089190717042379	4553	FALSE
102640779	2900052L18Rik	0.024504777299796766	0.01297399825947067	0.5547351681551849	1857	FALSE
102640804	Gm21818	0.6144345238095238	0.7157051282051282	0.49516860177744937	171	FALSE
102640811	Gm11520	0.002499851405511783	0.004232084027911429	0.6985445319687655	3792	FALSE
102640923	Gm10649	0.003116777969340766	0.004575603816563984	0.8176555606890352	3094	FALSE
102640972	Gm36908	0.4640423862085627	0.5278391296005581	0.5985922029017574	531	FALSE
102641247	Gm12339	0.6787638131026063	0.6586030848164182	0.8909029908048877	593	FALSE
102641800	Gm38576	0.7420718867208889	0.8013619420881112	0.3701186377069449	802	FALSE
102641859	Rsf1os2	0.014449338815743862	0.016679580934544358	0.9218973743297456	2666	FALSE
102642160	Gm22496	0.5492480392156862	0.5875022727272727	0.7419660181868097	383	FALSE
102642202	Gm15511	0.830460780109141	0.7717683579037758	0.4334942744868054	956	FALSE
102643076	Percc1	0.47873817770770893	0.43226056612170827	0.7255435386439447	958	FALSE
102644	Oaf	0.18380250140414162	0.14300992337610907	0.4782325488785044	2000	FALSE
102657	Cd276	0.12165328116074535	0.11569945249701857	0.9317503293511221	1659	FALSE
102680	Slc6a20a	0.03914870597488551	0.04189419431934554	0.9466963275105965	1632	FALSE
102688	AU023762	0.8784621693121694	0.7666780492898914	0.27661491791569615	358	FALSE
102693	Phldb1	0.2313414087558176	0.27095764894472935	0.4860338930827059	1851	FALSE
102722	AV064505	0.9004961001642037	0.8899862566552221	0.9293520361230974	385	FALSE
102747	Lrrc49	0.0659617607809644	0.05295356899356989	0.8322361395009676	1133	FALSE
102774	Bbs4	0.1560044698354955	0.11898873706446089	0.6221054931698671	1268	FALSE
102791	Tcta	0.00341296632577812	0.004504549761324751	0.842964330505129	5244	FALSE
102866	Pls3	0.32972260244385243	0.30217401968039226	0.8669747648158804	843	FALSE
102871	Radx	0.4208978068022793	0.37242658883478347	0.7713442031758545	1050	FALSE
102902673	Gm21992	0.05087882716629085	0.06162204818316422	0.7623524083927139	2448	FALSE
102920	Cenpi	0.2865638833664214	0.2874142900892997	1	1491	FALSE
102941	B630019K06Rik	0.38336126506701546	0.3836149797490184	1	1159	FALSE
102991	Ezhip	0.8658524152364317	0.828425237725543	0.4061223970942402	902	FALSE
103012	Firre	0.22208004144921384	0.2515439975974129	0.8060093350742671	1084	FALSE
103080	Septin10	0.004325067703504626	0.017079759497761256	0.20032809533458465	5609	FALSE
103098	Slc6a15	0.07252424198832373	0.08562340147669338	0.7581881144273431	1705	FALSE
103135	Pan2	0.02629717566452828	0.02184382356214017	0.9155142257727128	1459	FALSE
103136	Pwp1	0.08818331011203062	0.15489944487191845	0.5171167367175437	1520	FALSE
103140	Gstt3	0.3065327801827802	0.37720014251180917	0.5253792777262785	559	FALSE
103149	Upb1	0.7339574909390126	0.7861621014016847	0.48338083872073867	563	FALSE
103161	Apof	0.8307491261133503	0.8250898830167123	0.9698093889553474	651	FALSE
103164605	Paupar	0.05555078388526582	0.05436297285474582	0.9876414908599047	1960	FALSE
103172	Chchd10	0.18607698745851178	0.25602635698153997	0.2667438370002624	2196	FALSE
103175	D630029K05Rik	0.7201830193055258	0.704990850302825	0.9217342962557846	1126	FALSE
103199	Fig4	0.0028449502133712657	0.004919848239900968	0.8624614509306419	1971	FALSE
103213	Traf3ip2	0.14739784398607927	0.13967791005291005	0.9661568082171654	474	FALSE
103214	Ifngas1	0.881007023069523	0.8545665349435511	0.7891607903245389	503	FALSE
103220	Ttc41	0.0031651563921361193	0.0024272528778405108	0.9113811581139407	4314	FALSE
103236	Csnk1g2	0.019722288913526898	0.025569665578341387	0.6768505437208019	6116	FALSE
103266	Tmem263	0.056126888382064956	0.04853900479512746	0.8175388020123461	2762	FALSE
103268	Cep57l1	0.0030996162363789055	0.0035333545933724235	0.95324390489915245	4184	FALSE
103406	Zfr2	0.16336350793085877	0.08123936771405767	0.08182645781852196	2293	FALSE
103466	Nt5dc3	0.4570764822595705	0.48587757034632034	0.91183563758306585	425	FALSE
103468	Nup107	0.1359935326427028	0.14381833222574564	0.9145611852685757	3187	FALSE
103505	BB019430	0.9338964616402117	0.8943372782446312	0.5978290276217058	343	FALSE
103511	Calhm5	0.38878500009531863	0.4555070775311091	0.5444078517932347	864	FALSE
103534	Mgat4b	0.007170026170114991	0.006980230915671218	0.9901531124314815	3382	FALSE
103554	Psme4	0.04195827311002868	0.047809266210493896	0.8480577314852342	1992	FALSE
103573	Xpo1	0.028095794656108435	0.031361997007931276	0.8967386373443558	3346	FALSE
103583	Fbxw11	0.028419192479555475	0.02769382095081682	0.9805388667636503	3817	FALSE
103611158	Gm38666	0.7887390638025692	0.7962424737290547	0.941600062120458	1973	FALSE
103611159	Gm38667	0.6989537509847601	0.7056668606580502	0.9524405622654998	2171	FALSE
103655	Sec14l4	0.7498969578623991	0.7925359090096895	0.6281947123497188	673	FALSE
103677	Smg6	0.05855407632199764	0.054162538019483564	0.9397995848942585	3283	FALSE
103694	Tmed4	0.13563643835895844	0.10332255375762804	0.4061223970942402	1675	FALSE
103710	Slc35e4	0.14675129837286993	0.15910612268835952	0.9099609563606396	881	FALSE
103712	6330403K07Rik	0.24490961245368356	0.268925306771927	0.878264338222087	1215	FALSE
103724	Tbc1d10a	0.07014060331366445	0.07946145449742889	0.8623161282605779	2127	FALSE
103729	AI450353	0.5755322580645161	0.5356458333333334	0.8889692893357892	218	FALSE
103733	Tubg1	0.006952402740779632	0.006785099246605847	0.991318704813247	4008	FALSE
103737	Pex12	0.004140684532686393	0.004987970479714431	0.9351923586285568	2453	FALSE
103742	Mien1	0.10838809095852922	0.17570999674589877	0.07597535237993995	1455	FALSE
103743	Tmem98	0.12907934635856705	0.18504934654963137	0.4023155179190108	1393	FALSE
103765	Tmem17	0.2467279942279942	0.2574575807334428	0.969215807827537	373	FALSE
103768	Tubg2	0.12902727738467765	0.10805248867263945	0.795689839992924	1592	FALSE
103775	Slc25a41	0.6711921904442189	0.6880387126383327	0.8839661498341144	873	FALSE
103806	Maml1	0.06475446084421214	0.07408757437574583	0.8001886996162098	2880	FALSE
103836	Zfp692	0.07654677718045623	0.0851262112166854	0.879832494912239	1475	FALSE
103841	Cuedc1	0.12561154495128782	0.08795187444380698	0.31929147456384327	2800	FALSE
103844	Inca1	0.0049251261173980515	0.007354492689830642	0.6221054931698671	5208	FALSE
103850	Nt5m	0.06625749676848021	0.06469109873206	0.9800793771353279	1711	FALSE
103964	Try5	0.7783333333333333	0.6905797101449276	0.6692812265270471	123	FALSE
103967	Dnm3	0.34118830927171473	0.30965453183310454	0.854912380128417	1535	FALSE
103988	Gck	0.6469438775510205	0.6890845358345359	0.8057404175493138	354	FALSE
104002	Ctsq	0.5736843537414966	0.5706428571428571	0.9926948178019943	305	FALSE
104009	Qsox1	0.07880086454168345	0.07021395104102837	0.8369430407276162	3203	FALSE
104010	Cdh22	0.03919386986685927	0.0405973897570855	0.9741271283914321	3467	FALSE
104015	Synj1	0.05604477448246652	0.04042062855354253	0.5411693117031111	2945	FALSE
104027	Synpo	0.18809666419015159	0.4641832933527151	1.6057683808921008e-6	919	FALSE
104069	Sncb	0.22760235588527797	0.27834046556856956	0.4701257776508003	2049	FALSE
104079	Nxph3	0.07777587401854952	0.10060833814807789	0.42958021531245805	4186	FALSE
104080	Nxph4	0.026381160567147177	0.025867853963102184	0.9881444688816848	3712	FALSE
104082	Wdr7	0.03956154071077951	0.07416043933172753	0.15643452597073015	1319	FALSE
104086	Cyp27a1	0.09042701069155859	0.07835125086006761	0.8883194088759181	1355	FALSE
104099	Itga9	0.10184486549164859	0.08295070381466672	0.6268069948170907	2915	FALSE
104111	Adcy3	0.20726459387380164	0.20184903757086534	0.9598330850623268	1733	FALSE
104112	Acly	0.12578822001663356	0.14195602042241848	0.8088413747845902	2416	FALSE
104130	Ndufb11	0.23819969761646467	0.28179356055746085	0.7371489844642718	2272	FALSE
104156	Etv5	0.017012153318137827	0.046275410400091095	0.05740504081089261	3173	FALSE
104174	Gldc	0.2233886695312868	0.18248592267430025	0.5326060172635864	1239	FALSE
104175	Sbk1	0.2445888287398432	0.31271141829299354	0.3218322160185414	1301	FALSE
104215	Rhoq	0.06388998756652897	0.0631394458751257	0.9898819796508583	3220	FALSE
104245	Slc6a5	0.03616722275230544	0.03782003548555611	0.9650195152529327	2558	FALSE
104248	Cabin1	0.024355682388859334	0.03887550298659342	0.3926110694638849	2598	FALSE
104252	Cdc42ep2	0.22078053983051757	0.20548070372793817	0.8658999509465689	2041	FALSE
104263	Kdm3a	0.0037292537118875473	0.004840073867127967	0.9063308495293263	2435	FALSE
104271	Tex15	0.21604796123592535	0.19401545046062066	0.869409471769682	2594	FALSE
104303	Arl1	0.2518923457001794	0.21656370685010345	0.7318339889424138	1339	FALSE
104307	Rnu12	0.013688274926206315	0.011920087847816691	0.9127759653354998	4802	FALSE
104318	Csnk1d	0.09915342527076851	0.0408613045882577	0.02287986617057642	2323	FALSE
104346	Gas8	0.17609643508574277	0.24369372605519013	0.3357234365128957	1753	FALSE
104360	Isl2	0.4985051300007182	0.6260643828689042	0.08064139036079841	817	FALSE
104362	Meig1	0.24734836034141297	0.3426806699193063	0.3631995839777664	630	FALSE
104366	Snora64	0.0135242934846865	0.021844571476748592	0.8014973137907057	4250	FALSE
104367	Snora65	0.014012632793454336	0.00977844946832818	0.6769131870499129	3307	FALSE
104368	Snora70	0.3652986706180137	0.3073442355467178	0.5754743926582828	1437	FALSE
104369	Snora69	0.3735771415096605	0.3841817820274963	0.9632340124856044	742	FALSE
104370	Snora68	0.137236480585225	0.12942716872942697	0.8909124282677018	3411	FALSE
104382	Barhl2	0.016635538138148644	0.012579613099611201	0.631460020399755	7312	FALSE
104383	Rcor2	0.18632893245926582	0.17841187269060102	0.9382970546811162	1647	FALSE
104394	E2f4	0.14746796117307928	0.15386286830380078	0.9426463449719908	1967	FALSE
104401	Pcnx3	0.004997165541356989	0.008392893825124603	0.6602523905336182	3758	FALSE
104418	Dgkz	0.11464844007567519	0.10071879006754587	0.6975186994341703	3675	FALSE
104433	Snora62	0.4790879856257117	0.468396599868551	0.9551845714478104	1131	FALSE
104443	Npffr2	0.11926119698424323	0.08378240863078078	0.5855113563344945	1319	FALSE
104444	Rexo2	0.04411141773753118	0.08272161631511177	0.21396904448025256	2528	FALSE
104445	Cdc42ep1	0.10036477953873492	0.1237416427598778	0.44694940803617617	2826	FALSE
104458	Rars1	0.16811459472694326	0.15332078489124912	0.8918192121226785	1674	FALSE
104522	AU040972	0.5162127224627224	0.7151233516483516	0.1148483964354191	293	FALSE
104570	Ppp4r3b	0.0036490884044038134	0.005446516402881686	0.7828841673925526	4214	FALSE
104582	Rprml	0.05465392503317736	0.06658467397924263	0.6924614791826125	2695	FALSE
104601	Mycbpap	0.49641169712331895	0.545549507930619	0.7002648737058484	1135	FALSE
104625	Cnot6	0.01805560816377018	0.024777702104015465	0.6852573941984591	3733	FALSE
104662	Tsr1	0.003618284047429348	0.0019773226059675024	0.6644819229145985	5983	FALSE
104681	Slc16a6	0.06679258601533951	0.05405838242446105	0.753869024979496	4449	FALSE
104718	Ttc7b	0.0725507766511847	0.0714379793757545	0.9870991219920854	3140	FALSE
104721	Ddx1	0.13804363616482695	0.10435608539225388	0.5094322575808273	1792	FALSE
104732	Tedc1	0.003934892550627273	0.00611045684404604	0.7671525528285522	4084	FALSE
104771	Jkamp	0.015632828264373382	0.011543711287001298	0.7729147198148963	5442	FALSE
104776	Aldh6a1	0.006760587400252031	0.011008225253374174	0.6513521830428863	2243	FALSE
104795665	Mir3154	0.4797782140953095	0.8128677790872746	1.686607619334844e-8	1528	FALSE
104795666	Mir3618	0.8313731435231435	0.7504738121960344	0.507767473500799	351	FALSE
104795667	Mir935	0.16905240060959875	0.1742032310096233	0.9603019487510833	2655	FALSE
104795949	Mir9769	0.010693241803853823	0.015364478865802781	0.7260473548868487	2259	FALSE
104796139	Mir6967-2	0.7650168521954236	0.7191476038581301	0.6520481249375919	507	FALSE
104797221	Mir3552	0.8035714285714286	0.79445	0.9870062909528967	76	FALSE
104797311	Mir9768	0.8308206921771555	0.805325925890488	0.8198611189383741	1108	FALSE
104798	Sfta3-ps	0.028297405903927642	0.026121464858442807	0.9567288808630886	1174	FALSE
104799	Vipas39	0.0016476223776223777	0.001282051282051282	0.9603019487510833	2254	FALSE
104806	Fancm	0.014299686156748462	0.032191790640521724	0.07152510398584028	3235	FALSE
104816	Aspg	0.5086273448773448	0.5501095788269701	0.7281399297164028	695	FALSE
104831	Ptpn23	0.06928084250058594	0.11017362685813767	0.19523970468321364	2288	FALSE
104836	Cbll1	0.05985621872623671	0.06566823703248674	0.8938185566207084	3603	FALSE
104859	Tecpr2	0.06131619466910904	0.061405830996950704	1	3638	FALSE
104871	Spata7	0.014984814379602448	0.012080203635773189	0.8682267982266169	1487	FALSE
104884	Tdp1	0.0033571102150607665	0.0032054447333889507	0.9881444688816848	3670	FALSE
104886	Rab15	0.3155577159965813	0.5027387893496252	0.012953319648334198	865	FALSE
104910	Slc25a47	0.013688185183765363	0.028793269297402932	0.11548725877372365	4087	FALSE
104923	Adi1	0.11132065520791432	0.10075741779070144	0.9034597800434815	1718	FALSE
104932	AU015791	0.680075051314232	0.7632434666828898	0.14577718228314623	808	FALSE
104940697	Dalir	0.6774955555555555	0.6624659090909091	0.9548415450764004	150	FALSE
104943	Fam110c	0.15233175480626554	0.17402656723197846	0.81638684441705	1325	FALSE
105000	Dnal1	0.0885638089180394	0.13254608343263913	0.22550961175951728	1047	FALSE
105005	Lratd1	0.058902658803530336	0.05039962562302351	0.7972032925607428	2254	FALSE
105014	Rdh14	0.24027393457238494	0.21979031191364978	0.8800318020813261	1437	FALSE
105083	Pelo	0.14185555515363027	0.13011243734927946	0.9237656713088896	1109	FALSE
105120	AI197445	0.3881532705645609	0.3540923251021465	0.8477664769036277	610	FALSE
105148	Iars1	0.1914172343856903	0.12625882832672908	0.43017111282053666	1424	FALSE
105171	Arrdc3	0.0064059499397845264	0.006921008257516592	0.9779563118240615	2340	FALSE
105180375	Tmem265	0.9301283462897711	0.9201952958848197	0.853794576466475	1279	FALSE
105193	Nhlrc1	0.18739363518389435	0.19691828592196645	0.9317503293511221	2328	FALSE
105203	Tasor2	0.11668783181949577	0.14960584865269277	0.5754743926582828	2343	FALSE
105239	Rnf44	0.06792072857470616	0.05518546185075848	0.6424235623423034	4748	FALSE
105242621	Gm6117	0.7386902721088435	0.7228740740740741	0.9399821131035722	278	FALSE
105242657	Hoxaas2	0.8613018585410542	0.22329338205046703	1.0385883486293843e-19	2401	FALSE
105242658	Hotairm1	0.09875885616586687	0.04337859044164311	0.036318781824781474	3156	FALSE
105242817	Gm15543	0.7459798181891026	0.6921446509887527	0.5118013316372239	950	FALSE
105242927	Gm38999	0.7829565134400895	0.8049385915149847	0.809568440939222	860	FALSE
105243089	Gm39115	0.4334722222222222	0.5478467741935484	0.5790901174663959	165	FALSE
105243090	Gm7579	0.7486726190476191	0.7700529100529101	0.9286873400823562	228	FALSE
105243184	1700061N14Rik	0.7368488991295443	0.8184536632227422	0.37393196366479386	493	FALSE
105243940	Pard3bos2	0.7843233333333334	0.7112256944444444	0.6644819229145985	192	FALSE
105243944	Fam237a	0.21279751193138616	0.2393932044034578	0.7927379118257414	946	FALSE
105244641	Gm12724	0.7646258503401361	0.8145604395604396	0.9063524714783157	102	FALSE
105244662	Cyp4x1os	0.16284199729408538	0.08982877071508644	0.10731853765029854	1226	FALSE
105244994	Gm3867	0.48436805555555557	0.5451149425287356	0.840983871877695	157	FALSE
105245	Txndc5	0.3449662918345576	0.37467725845725247	0.8237636057766439	996	FALSE
105245193	4930563J15Rik	0.7723415701945113	0.7798756311715496	0.9519492896920851	807	FALSE
105245359	4930470G03Rik	0.1493196870179629	0.08400133992991136	0.18589994465516022	599	FALSE
105245437	Gm40893	0.5590487711213518	0.49201414965986395	0.6658670792116986	299	FALSE
105245866	4930594M22Rik	2.5720164609053495e-4	0.004723780007870917	0.3183254625655803	2147	FALSE
105245869	Gm4675	0.008971261734409932	0.008129878957088894	0.9176934723352006	8471	FALSE
105245898	Gm41279	0.7884956597999702	0.8477938431938432	0.4914995725873321	431	FALSE
105245909	Gm41289	0.4259351851851852	0.35964912280701755	0.8527104460297508	89	FALSE
105245924	Gm16136	0.0026672206248027712	0.00538954619084288	0.3660627949062379	5615	FALSE
105246	Brd9	0.05750913561931495	0.04355640813389931	0.6230837459234494	3531	FALSE
105246020	Gm26760	0.9295741890959283	0.8992222222222223	0.7837495561959994	360	FALSE
105246056	Gm9828	0.004791531139650989	0.006753480203669973	0.7420781070031973	4117	FALSE
105246059	Gm41410	0.025210150657271717	0.017922615566691995	0.6617284588332306	2677	FALSE
105246071	4930509G22Rik	0.21401786342862503	0.21033628092098902	0.9831421142040263	873	FALSE
105246089	C730014E05Rik	0.7924059625831684	0.7793901219151219	0.9149850223673859	651	FALSE
105246278	B230354K17Rik	0.004322506988538099	0.0081509089259233225	0.4734052245567745	4518	FALSE
105246501	A330094K24Rik	0.27042010760447144	0.11772694139942813	2.927183745304792e-4	1092	FALSE
105246506	Rbfaos	0.6464783163265306	0.6009275132275133	0.7893262276384709	366	FALSE
105246665	Gm28535	0.12032215729811702	0.1148670359765561	0.933604406679627	1543	FALSE
105247116	Gm42274	0.5314849531379678	0.4705127262479629	0.6077761661070061	1902	FALSE
105247126	Gm16731	0.0045861332342872554	0.006592436970856649	0.7982824462138682	3221	FALSE
105247240	Pnma8c	0.3470297402524376	0.33749275079495666	0.9567288808630886	948	FALSE
105278	Cdk20	0.353132998729193	0.3267492326208655	0.8744390839794468	1218	FALSE
105298	Epdr1	0.17642045051722471	0.27783225595725597	0.2494907069608212	675	FALSE
105348	Golm1	0.11760409271167192	0.13385743741984996	0.8128581720262487	1983	FALSE
105349	Akr1c18	0.21037207792207793	0.41736320579062514	0.05822376879964707	298	FALSE
105351	AW209491	0.1284145767591984	0.10410443736336815	0.7659162596241434	828	FALSE
105352	Dusp22	0.0697517722323816	0.07677155559008154	0.8943740650416451	2858	FALSE
105355	Slc17a3	0.6342430487075649	0.7463837814962815	0.14813380378764793	512	FALSE
105364	AW495222	0.3137039664039664	0.35967484161928603	0.7823767389750901	508	FALSE
105372	Utp15	0.012851648306024416	0.014784540266139394	0.9014352788693331	3677	FALSE
105377	Slf1	0.07486568366996793	0.08964282517960462	0.7656309183333196	2059	FALSE
105387	Akr1c14	0.4688095238095238	0.5227678571428571	0.9043279825506698	115	FALSE
105404	BB123696	0.7876088460042234	0.8112177329704504	0.7540398026151124	882	FALSE
105418	E330034G19Rik	0.713373560090703	0.6731364186507937	0.7796053614896798	476	FALSE
105428	Fam149b	0.062323979939621334	0.04776023340169701	0.6713420192101895	2096	FALSE
105439	Slain1	0.020651911195274368	0.0410346135807756	0.4279799716164429	2481	FALSE
105440	Kctd9	0.005176677766383649	0.00276488273457553	0.7169686447851038	3350	FALSE
105445	Dock9	0.003943485094377813	0.004673768966809176	0.9160195636969896	4711	FALSE
105446	Gmpr2	0.10535890446772343	0.07857314855625598	0.5913460156616839	1905	FALSE
105450	Mmrn2	0.5537474263403184	0.5460395811651013	0.9593044912434636	1176	FALSE
105463053	Bloodlinc	0.4523562266114077	0.6967937786188362	5.79223271254574e-5	1047	FALSE
105463124	Gm45924	0.7516634798250182	0.6811107761286332	0.4673236442894648	648	FALSE
105500046	Gm30731	0.017433617748616986	0.011433743490890788	0.47423603541501846	4418	FALSE
105501	Abhd4	0.016931737524893402	0.0273536058811211	0.2485101165475758	2938	FALSE
105504	Exoc5	0.02194855434105507	0.018285415469323753	0.8771327015687554	1621	FALSE
105511	Fam170b	0.4931522338871269	0.5368999529020362	0.7307535833910874	708	FALSE
105513	Chmp7	0.003764862914862915	0.006056414996127222	0.7754258751527106	3203	FALSE
105518	A630023A22Rik	0.7408646847943723	0.5658217667258343	4.244004884887469e-4	783	FALSE
105522	Ankrd28	0.0063436554118513145	0.009075956946418738	0.7385475825288867	4295	FALSE
105590	Zfp957	0.712941070783684	0.7111574525498867	0.9930391881121372	1018	FALSE
105638	Dph3	0.043562171219391925	0.03966601012288506	0.918665979545531	1941	FALSE
105651	Ppp1r3e	0.11715441869398523	0.12803453719765026	0.9015189509842181	1321	FALSE
105653	Phyhip	0.1588528620416569	0.14519746868857017	0.8776362219241008	1201	FALSE
105663	Thtpa	0.7441356462773476	0.7616166197448576	0.827135515158166	1423	FALSE
105670	Rcbtb2	0.614645634920635	0.6204402427637722	0.9881444688816848	291	FALSE
105675	Ppif	0.025063797402935867	0.03253598988896366	0.6572684402069662	2675	FALSE
105689	Mycbp2	0.05022721286251271	0.07066175870780363	0.5209052826910872	2657	FALSE
105722	Ano6	0.14554957860829773	0.16060374008652417	0.836718253675814	3543	FALSE
105727	Slc38a1	0.192402133051157	0.17211975533250454	0.81498304689379	2545	FALSE
105734	Tigd5	0.008034500710333528	0.006579164011315709	0.7904490206342176	6634	FALSE
105734733	Gm13030	0.703017094709608	0.7314486758380508	0.774603998226353	709	FALSE
105734734	Gm11715	0.5964086767142323	0.5796503751803752	0.933604406679627	480	FALSE
105785	Kdelr3	0.13483317991480936	0.12369516412337266	0.9133167301653016	1901	FALSE
105787	Prkaa1	0.0037729566585206213	0.007702101958539039	0.4835826047507798	4101	FALSE
105827	Amigo2	0.014433725382013556	0.0208309399622078	0.5906648906665236	5817	FALSE
105827746	Gm11729	0.17455862015163484	0.2814252230973161	0.1368354053912702	854	FALSE
105833	Ccdc65	0.25987542045767853	0.2722937746476202	0.9399821131035722	889	FALSE
105835	Sgsm3	0.2884188509111833	0.33591723823648206	0.7540398026151124	1947	FALSE
105837	Mtbp	0.01183148836956737	0.02366935520913408	0.33332905879778374	1988	FALSE
105841	Dennd3	0.03753098164833213	0.017316267840098837	0.21735616288990345	2029	FALSE
105853	Mal2	0.2453475018272846	0.24463559524207226	1	961	FALSE
105855	Nckap1l	0.7732936507936508	0.9256407166907167	0.015289147909228563	394	FALSE
105866	Krt72	0.8079893706311788	0.7860159178347652	0.7589743266880277	1168	FALSE
105886298	Cmc4	0.2101724211020039	0.2343236522903949	0.8615943920005911	1716	FALSE
105887	Ugt3a1	0.8783794000429376	0.8919683935219211	0.8509380090447216	1018	FALSE
105892	9030619P08Rik	0.8964285714285715	0.9160613553113554	0.8983830448161241	246	FALSE
105943584	Gm45927	0.770037094474324	0.7420016739687328	0.8207715100487358	871	FALSE
105948585	Gm45928	0.08634601476786748	0.08778166187218572	0.9864123814652583	1687	FALSE
105968	AU021063	0.4219013887729058	0.41524406267491376	0.9634045441278544	754	FALSE
105975	AU022754	0.22552389016093222	0.17619898808976578	0.4838126046543733	1174	FALSE
105976	AU022793	0.556494708994709	0.7772356297670583	0.0016653994345483545	428	FALSE
105980075	Gm20716	0.07402644439388517	0.06209770969898231	0.7183888865823318	9483	FALSE
105980076	Mef2bl	0.027543595038709415	0.016162142620084297	0.4317133191920442	2452	FALSE
105988	Espl1	0.08133870170897867	0.09835199774384075	0.6668265271602858	1734	FALSE
106007488	Hotairm2	0.5865815239796578	0.3337141541054229	0.004703783836632402	803	FALSE
106014	Tafa5	0.06187725000264389	0.07024705569089747	0.8177600972881877	4120	FALSE
106014251	Gm28043	0.04025170123142967	0.07825708042759275	0.08977108874965879	2162	FALSE
106021	Topors	0.1022939503430293	0.11027066443937013	0.935435932609841	1112	FALSE
106025	Sharpin	0.037855357213722886	0.045433650298901895	0.7343288486666286	3714	FALSE
106039	Gga1	0.03714765124368573	0.03340265785534712	0.8969970001934291	2662	FALSE
106042	Prickle1	0.05260080912473562	0.038559705651461454	0.5250206605040517	4401	FALSE
106059	A430088P11Rik	0.6698444553762736	0.7985477624227624	0.084567899754845	455	FALSE
106064	Rimoc1	0.044107214636666836	0.03082357586290884	0.6809918613041188	2284	FALSE
106068	Slc45a4	0.1075777782287591	0.1079211036401029	1	2859	FALSE
106073	Mfsd5	0.0985956668878101	0.09337691685627085	0.9442715770525048	2532	FALSE
106143	Cggbp1	0.003166597481658344	0.004654868968867877	0.7644186828621086	5376	FALSE
106200	Txndc11	0.02281900882452015	0.018624917972635633	0.8095023351026059	2756	FALSE
106205	Zc3h7a	0.04009583551707448	0.04807700379633415	0.7428165275031833	2645	FALSE
106248	Qtrt2	0.8414895833333333	0.7951024509803921	0.7630718610322951	221	FALSE
106264	Ncbp2as2	0.03446541374134997	0.0348396860946892	0.9947001083424248	3931	FALSE
106298	Rrn3	0.0867639270741572	0.1047959453814505	0.6365026381277198	2330	FALSE
106326	Osbpl11	0.09891278697028832	0.12305948533993788	0.7129865403462001	1597	FALSE
106347	Ildr1	0.006525864202623546	0.04954559284214074	0.01118427513546665	1375	FALSE
106369	Ypel1	0.2608958374958375	0.2826395826395826	0.8958451052972303	516	FALSE
106389	Eaf2	0.004812231472865301	0.01834908328719806	0.11484726889645235	3388	FALSE
106393	Srl	0.09707023522931414	0.07948776093348331	0.6521845948248387	2038	FALSE
106407	Slc51a	0.4238939860792802	0.3951061990164031	0.8274715199453402	627	FALSE
106489	Sft2d1	0.03144670737633888	0.0378881516467464	0.8605105541672735	1937	FALSE
106504	Stk38	0.20644942212446965	0.12693109293586022	0.1407497433606034	2373	FALSE
106522	Pkdcc	0.032465296124913334	0.04307928035208143	0.4375084563056232	5500	FALSE
106529	Tecr	0.009904888309323281	0.012899144467180039	0.7660722357912493	6083	FALSE
106557	Ldhal6b	0.8410815648403883	0.8839365182772179	0.6102115426359489	774	FALSE
106557447	Gm49890	0.017629429645407525	0.02582330367440585	0.600901562516965	3008	FALSE
106564	Ppcs	0.07243084574568848	0.08279139996617561	0.7997441180734278	2649	FALSE
106565	Dlk2	0.09742339827573203	0.11313700662608184	0.7979391225388854	1276	FALSE
106572	Rab31	0.09833641469662398	0.11221761497462862	0.8199049200726457	1934	FALSE
106581	Fam234a	0.19371811815840914	0.18954525259825813	0.9798454635206048	1786	FALSE
106583	Scaf8	0.00668285557084187	0.007400741228864318	0.9381483055530117	4720	FALSE
106585	Ankrd12	0.019928148522157085	0.018452892378506405	0.9302965205910384	3928	FALSE
106618	Wdr90	0.0311058276897855	0.03715627399731475	0.8293873760533222	2423	FALSE
106633	Ift140	0.001956553830842134	0.003411843689907817	0.6924614791826125	4897	FALSE
106648	Cyp4f15	0.6767080745341615	0.48584685019841267	0.13607072516263874	278	FALSE
106672	Smim29	0.053923162606699465	0.07516353533942281	0.47381644075750157	3135	FALSE
106707	Rpusd1	0.1251111556040934	0.10927666771682615	0.7828723067393244	2547	FALSE
106722	Mpig6b	0.8027671415899731	0.7462026573648091	0.5118013316372239	810	FALSE
106757	Catsperd	0.022474817149028322	0.010345457028820658	0.6021626307342478	3896	FALSE
106759	Ticam1	0.03434660190452467	0.024318694794423976	0.7938384054534054	953	FALSE
106763	Ttbk1	0.15386569300945355	0.12115238578823917	0.5773081835724504	1590	FALSE
106794	Dhx57	0.20410751081762038	0.11706463204422776	0.3686223505388057	1013	FALSE
106821	Oard1	0.0037627581595484198	0.0029745672580812426	0.8653048837122314	5792	FALSE
106861	Abhd3	0.03278034410893966	0.07526062468986584	0.04436562279021375	1961	FALSE
106869	Tnfaip8	0.19294343652852014	0.21056048161465074	0.8369639768003556	2125	FALSE
106877	Afap1l1	0.11861736354778227	0.19909248043240715	0.2127645104946391	1503	FALSE
106878	Smim3	0.19215876715876715	0.10753230355503082	0.18130228731958126	623	FALSE
106894	Hmgxb3	0.024769901789324155	0.02677052273872418	0.938456344737386	2886	FALSE
106931	Kctd1	0.19472385398477432	0.17184792462439522	0.8665372486814716	986	FALSE
106947	Slc39a3	0.12464375016560456	0.1348473158874087	0.9074843073658673	1369	FALSE
106952	Arap3	0.16108031051693977	0.15973665908219703	0.9937383028654071	1307	FALSE
106957	Slc39a6	0.08295586392959198	0.046752439848766404	0.1172060010928619	3083	FALSE
107003	A330093E20Rik	0.8085145021645022	0.8293281746031747	0.87580111874243	236	FALSE
107022	Gramd2b	0.1787766341402705	0.08980538343283441	0.10482500902042578	683	FALSE
107029	Me2	0.004717281268304246	0.004204579032578231	0.9565151178584733	3658	FALSE
107035	Fbxo38	0.01785586276313223	0.024790752882874797	0.6544402862149409	2565	FALSE
107045	Lars1	0.0265693487909397	0.016625399290150843	0.6595058131042798	1098	FALSE
107047	Psmg2	0.015585678790407462	0.020896382265179973	0.6974627521876487	4853	FALSE
107065	Lrrtm2	0.7267749737981317	0.32358476092354904	4.592742979887338e-9	761	FALSE
107071	Wdr74	0.12324972798350536	0.09342504196337109	0.6216639535940871	1229	FALSE
107094	Rrp12	0.13194613937613078	0.177295515354788	0.4012821785913694	2012	FALSE
107141	Cyp2c50	0.5727272727272728	0.4100877192982456	0.5524815420004763	82	FALSE
107146	Glyat	0.5683333333333334	0.5340238095238096	0.8728524415872619	183	FALSE
107173	Gpr137	0.16522128436996628	0.24042172245249752	0.27917849239111775	1652	FALSE
107182	Btaf1	0.01077429817917434	0.021171842964901825	0.33088287280431194	2356	FALSE
107197	Uqcc3	0.14366070143847923	0.15660353568000626	0.8866455937017591	745	FALSE
107221	Ffar4	0.14450801117047718	0.16553680288425734	0.7720142966234232	1608	FALSE
107227	Macrod1	0.08664637426477145	0.08898190531338342	0.9767363113643927	3006	FALSE
107239	Carns1	0.12656458818958818	0.13608877735739439	0.9073658345134183	748	FALSE
107242	AI837181	0.02335053755846806	0.022919045198316904	0.9861798214338323	5424	FALSE
107250	Kazald1	0.03278166601978661	0.04286492096922273	0.5825441775553929	3191	FALSE
107260	Otub1	0.08006544166972247	0.07190944269311629	0.865978710547973	2195	FALSE
107271	Yars1	0.006695813821149789	0.007631458760268905	0.933795279838703	4137	FALSE
107272	Psat1	0.6637219373847923	0.6201627273498931	0.7717902099893538	703	FALSE
107321	Lpxn	0.0012791486378032416	0.004222735527149309	0.26211442432366633	6811	FALSE
107328	Trpt1	0.2110091619827615	0.20555845870442788	0.966770367119117	2025	FALSE
107351	Kank1	0.05341550971823499	0.05912087695943088	0.8862734757623532	2885	FALSE
107358	Tm9sf3	0.015164730164227926	0.007305608356509262	0.39235821448486174	4440	FALSE
107368	Pdzd8	0.058865569537783144	0.0528235786315431	0.8749464150380947	4894	FALSE
107371	Exoc6	0.2194263733147423	0.15881891727800818	0.4699895686621968	605	FALSE
107373	Fam111a	0.9063502927627928	0.9298501613871987	0.6762789181535263	465	FALSE
107375	Slc25a45	0.7163797569598321	0.8282160504869484	0.036137015713298894	912	FALSE
107392	Brms1	0.045001049154806454	0.042356081802213924	0.9563471949102864	2757	FALSE
107435	Hat1	0.27782460637705164	0.25399901089601634	0.8699290731962404	1151	FALSE
107448	Unc5a	0.04145436349920613	0.031180371924720396	0.527890995972225	5189	FALSE
107449	Unc5b	0.040645155548950325	0.050635570985776084	0.6145995792014584	3961	FALSE
107476	Acaca	0.03630009305893336	0.05183825049564468	0.475846252492104	3983	FALSE
107477	Guca1b	0.598205525460873	0.6167966248686837	0.8982019054104715	834	FALSE
107503	Atf5	0.005340530209587934	0.005288601899213031	1	2660	FALSE
107513	Ssr1	0.10794310069638997	0.12082799284998065	0.8176555606890352	2277	FALSE
107522	Ece2	0.131788818244941	0.13665096179773886	0.9594546612305939	1912	FALSE
107527	Il1rl2	0.7833485548945675	0.7496795892082179	0.7593441076302626	720	FALSE
107528	Magee1	0.1994351731420433	0.2261136174415112	0.8549582612590545	1082	FALSE
107566	Arl2bp	0.06571593375314312	0.09296204883550102	0.3493410569451339	1632	FALSE
107568	Wwp1	0.055430552323305314	0.0658467401232969	0.7572096591712498	3194	FALSE
107581	Col16a1	0.15967111467495843	0.12234004688705823	0.5159840465609882	2125	FALSE
107585	Dio3	0.020059304537126014	0.02163125150380283	0.9242303667578848	10472	FALSE
107586	Ovol2	0.02121808615289214	0.01606902413814372	0.8052139792959345	2516	FALSE
107587	Osr2	0.052400757726779025	0.059575831865826344	0.9199943910395951	2720	FALSE
107607	Nod1	0.09612092474083096	0.07484598991782028	0.6407939134598606	1610	FALSE
107650	Pi4kb	0.17010629863527843	0.18936554809504147	0.869409471769682	1325	FALSE
107684	Coro2a	0.14970229062668455	0.1580879391543589	0.9262459034595711	1719	FALSE
107686	Snrpd2	0.010355267176960552	0.024079480661171694	0.10737449009958332	3720	FALSE
107701	Sf3b4	0.18627642688197116	0.16738484230983977	0.8145737708105424	2265	FALSE
107702	Rnh1	0.09788405006253433	0.11470237181767652	0.7803194304553216	1264	FALSE
107732	Mrpl10	0.07049506085168691	0.06627974164752973	0.9528833209712814	1915	FALSE
107733	Mrpl41	0.008785659315872161	0.00877579937162035	1	3791	FALSE
107734	Mrpl30	0.08047478284803203	0.06616401304598649	0.7843781424518999	2046	FALSE
107746	Rapgef1	0.150405222207973	0.159293209395817	0.9008538674140447	3639	FALSE
107747	Aldh1l1	0.6429670503195569	0.7069699786591956	0.30198537221083754	1118	FALSE
107751	Drgx	0.0669972271991678	0.05712803021798468	0.7387976450268179	3723	FALSE
107753	Lgals2	0.5139676738137287	0.3790348992381887	0.11207661316187334	760	FALSE
107765	Ankrd1	0.6284509365414046	0.6920194623979723	0.6124166123694245	953	FALSE
107767	Scamp1	0.07310399724637845	0.22820265726432912	3.900788181385294e-5	1319	FALSE
107769	Tm6sf1	0.2286385963547469	0.26094332004302173	0.6939555528869782	2065	FALSE
107770	Tm6sf2	0.24958462466348416	0.21435350146880056	0.7282149210574448	1619	FALSE
107771	Bmyc	0.1650533579117262	0.12513797300974652	0.5520194997043582	1579	FALSE
107823	Nsd2	0.02252628565930301	0.01591304122930184	0.34511340980998645	8777	FALSE
107829	Thoc5	0.18722749581380602	0.16744124391214682	0.81498304689379	1832	FALSE
107831	Adgrb1	0.08445665577589138	0.08595895833327896	0.9870991219920854	1680	FALSE
107869	Cth	0.14778464558241367	0.17784151274230386	0.683771869169701	1673	FALSE
107889	Gcm2	0.5777824470227222	0.6161071902372808	0.7734607625900572	681	FALSE
107895	Mgat5	0.02315569072986069	0.11343832091711135	1.5093199488483758e-4	1768	FALSE
107934	Celsr3	0.041695620194669554	0.03364848147545213	0.6939555528869782	4181	FALSE
107951	Cdk9	0.029766975833504947	0.0267565245880131	0.8908764112298435	3838	FALSE
107970	H1f6	0.8252270649902659	0.8088579507230242	0.8624614509306419	914	FALSE
107971	Frs3	0.0023294602752576042	0.005740036402100166	0.29272332915258087	4762	FALSE
107975	Pacs1	0.07029535445891258	0.06934841474206649	0.9882171216044037	4191	FALSE
107993	Bfsp2	0.4312481349206349	0.4459924410215108	0.932937514908013	480	FALSE
107995	Cdc20	0.08727800732325874	0.12254716924572247	0.42868776619277577	2822	FALSE
107999	Gtpbp6	0.04265308414197797	0.018842299262892846	0.049445546632079146	2121	FALSE
108000	Cenpf	0.009783441889355272	0.014039752551437029	0.8219181684457482	2531	FALSE
108013	Celf4	0.015096923868508203	0.02205455222502662	0.5726362980064077	4478	FALSE
108014	Srsf9	0.015656716393358933	0.01966758193636196	0.7577694894967607	3514	FALSE
108015	Chrnb4	0.3944308940762271	0.2792319773183235	0.09618535876777529	864	FALSE
108017	Fxyd4	0.7037224051662132	0.8341962337935662	0.05740504081089261	766	FALSE
108030	Lin7a	0.2793206697974864	0.21837995695953172	0.4319959661781632	1187	FALSE
108037	Shmt2	0.18248135115326017	0.23466534019118485	0.5668697492810189	1101	FALSE
108052	Slc14a1	0.7926720063481505	0.8320598680265807	0.5203381252126738	1283	FALSE
108058	Camk2d	0.15774772615464627	0.14349530317893322	0.9249764297660474	967	FALSE
108067	Eif2b3	0.18097964664889915	0.1319798023331166	0.4360841194372973	1875	FALSE
108068	Grm2	0.13373934209259344	0.0982920977177356	0.26690233747883296	2357	FALSE
108069	Grm3	0.05349091853811494	0.045821311638634274	0.8069457336832568	2273	FALSE
108071	Grm5	0.18952726532726533	0.2037197485847486	0.933604406679627	568	FALSE
108072	Grm6	0.030676504704013365	0.04531917103949171	0.6328183132600613	1392	FALSE
108075	Ltbp4	0.12429002101829359	0.15152634142082816	0.6102115426359489	1556	FALSE
108078	Olr1	0.6519915223665224	0.4591918065940793	0.05971411904804531	422	FALSE
108079	Prkaa2	0.03264131391188889	0.041401502915504255	0.7290038537704849	2888	FALSE
108083	Pip4k2b	0.0277844782240096	0.05070641751823262	0.17528051171374148	3616	FALSE
108089	Rnf144a	0.07537537933842195	0.07426924159482352	0.9884051471248633	2380	FALSE
108097	Prkab2	0.06098998944474772	0.05782386920986474	0.9476297037943419	2161	FALSE
108098	Med21	0.16663893044373493	0.1072672367146818	0.2210291316931831	1844	FALSE
108099	Prkag2	0.057371446611433695	0.05728122498029488	1	4057	FALSE
108100	Baiap2	0.023931144651074012	0.039557211481856105	0.10526315752798221	3205	FALSE
108101	Fermt3	0.6709295067282683	0.70755007264466	0.7282149210574448	923	FALSE
108105	B3gnt5	0.095629594419917	0.12731226682674052	0.6470493958357035	668	FALSE
108112	Eif4ebp3	0.10523133379376264	0.30365255547314374	0.02558010024961869	709	FALSE
108115	Slco4a1	0.07124279343102254	0.09455219452380462	0.5899200082492527	2044	FALSE
108116	Slco3a1	0.07668833431210792	0.07205161310096417	0.9155142257727128	3530	FALSE
108121	U2af1	0.09617599697775092	0.09890740309995143	0.9718379651038165	2187	FALSE
108123	Napg	0.2884458123277202	0.39727521453187253	0.2571187291165994	1615	FALSE
108124	Napa	0.07453977146429883	0.053007126231459444	0.37276212748434745	1547	FALSE
108138	Xrcc4	0.015766211627424895	0.01028084237259171	0.6522761173461735	2823	FALSE
108143	Taf9	0.005341083616083845	0.009704614726403238	0.5494001851202885	4164	FALSE
108147	Atic	0.053164273523256256	0.038535761354224395	0.6554875812001109	2023	FALSE
108148	Galnt2	0.01724701025062519	0.03073620446461196	0.39475396166464927	3524	FALSE
108151	Sema3d	0.10459812584962977	0.15792414975564364	0.17733118731922967	1785	FALSE
108153	Adamts7	0.14817217912604316	0.16833775555063546	0.8483504456927434	2326	FALSE
108154	Adamts6	0.008532340208810798	0.006047315257841574	0.8988572226658609	1125	FALSE
108155	Ogt	0.2161548671507497	0.20530512024199765	0.9350480928066718	1237	FALSE
108167416	1700020L13Rik	0.07338968470882283	0.0706786891713764	0.9645769313842396	1574	FALSE
108167511	9130015G15Rik	0.9137296340148173	0.8898710146063087	0.662695955907038	765	FALSE
108167546	Gm30606	0.854828391053391	0.8492780555987649	0.9631212840815391	732	FALSE
108167888	2610024D14Rik	0.7511208333333333	0.8427013888888889	0.46159418254459417	183	FALSE
108167906	Ccdc42os	0.7168120389802345	0.7249740272761998	0.9526071726843048	947	FALSE
108168154	Gm9732	0.6751973023669452	0.7390591646601262	0.27804091310849133	904	FALSE
108168208	Gm45521	0.9195191829786393	0.9125130353089663	0.9084985706807149	993	FALSE
108168278	Gm46545	0.8696522939426166	0.35378783870450536	1.459324447656918e-13	451	FALSE
108168350	Gm27217	0.07584436100430905	0.0584794266096008	0.6852425764662909	1803	FALSE
108168395	Gm45871	0.03747165532879818	0.009116259116259115	0.42532226719003896	693	FALSE
108168734	2900093K20Rik	0.0025251437456554233	0.0036300591484464246	0.7679902116117742	5353	FALSE
108168742	Gm13427	0.005588302698671086	0.003117621541794588	0.7121267309027961	3368	FALSE
108168785	G630016G05Rik	0.004818456237053012	0.005134147544705592	0.9834074606687613	3036	FALSE
108168987	Gm13205	0.8732757549019037	0.8687835082138686	0.9526915756122307	1335	FALSE
108176	Npm3-ps1	0.7650996755446883	0.8134374097021543	0.6463677842097698	645	FALSE
108645	Mat2b	0.8866563288971377	0.8661449964177237	0.7893262276384709	625	FALSE
108652	Slc35b3	0.12954467470292666	0.10872136596353348	0.7823454724067456	828	FALSE
108653	Rimklb	0.635281287202381	0.65651912473491425	0.8969970001934291	480	FALSE
108655	Foxp1	0.8422618111855312	0.8341245304827666	0.9217473670307544	1370	FALSE
108657	Rnpepl1	0.06826903885516562	0.07273689848684001	0.9284025986657153	3395	FALSE
108660	Rnf187	0.033586088023781754	0.04329475705638064	0.658447870706904	1989	FALSE
108671	Dnajc9	0.11675831447655995	0.14228630353396315	0.6591264827104003	2196	FALSE
108672	Zdhhc15	0.3187879245638411	0.41332987295244333	0.3703910672721701	923	FALSE
108673	Ccdc86	0.10511025900585692	0.08591316691009301	0.6968019326787748	1849	FALSE
108679	Cops8	0.46537244040359366	0.5333485050751717	0.5560278140691801	863	FALSE
108682	Gpt2	0.12815933709014204	0.1304228183061157	0.9860039890546249	1653	FALSE
108686	Ccdc88a	0.025130228646729192	0.028776374646299317	0.8653048837122314	3797	FALSE
108689	Stn1	0.25233307693429774	0.4039151886763611	0.046634336640777166	975	FALSE
108699	Chn1	0.007502513529190795	0.005410104175268849	0.7440164407338732	5004	FALSE
108705	Pttg1ip	0.1086253392596288	0.08204457074657753	0.5166609371560369	2625	FALSE
108707	Slx9	0.043427667563160896	0.022946728164389515	0.08198797418207938	3668	FALSE
108723	Card11	0.3005614963875993	0.26010652643652643	0.7667243892165667	741	FALSE
108737	Oxsr1	0.007219675434449043	0.008944883519877581	0.8653048837122314	4366	FALSE
108755	Lyrm2	0.13276851231877665	0.1538353672932374	0.7191150651941086	2461	FALSE
108760	Galnt16	0.2054557606309434	0.23566891108858404	0.7186112651019213	1442	FALSE
108797	Mex3b	0.0021093565571964406	0.004033263870907409	0.525016002516405	6776	FALSE
108802	Calr4	0.8621732101232101	0.8269267573696145	0.7754258751527106	280	FALSE
108803	Spem2	0.9175063159063159	0.8706749021403433	0.4230339393162367	557	FALSE
108809	4933407E24Rik	0.585527509469697	0.6877890178571429	0.16621954470064942	473	FALSE
108811	Ccdc122	0.02568973237668592	0.03318126464068691	0.7280567125664039	3932	FALSE
108812	Flacc1	0.8143795794848426	0.8760630224660397	0.5400231682978156	418	FALSE
108829	Jmjd1c	0.07864697594870008	0.03172547578787567	0.25038066539612325	1377	FALSE
108832	Tmem74b	0.25458119041956045	0.1906845520542269	0.3628481069784268	1696	FALSE
108837	Ibtk	0.03821851563541411	0.05373360399728575	0.68424551466785	2447	FALSE
108841	Rdh13	0.08805413746981253	0.08450445241970778	0.9655680669478905	1356	FALSE
108853	Mtrf1l	0.003144949711060109	0.005347564654500472	0.756313154373208	2546	FALSE
108857	Ankhd1	0.010216848137286747	0.00514709117607583	0.5094322575808273	2510	FALSE
108871	4930447M23Rik	0.30551520146520145	0.4265462506841817	0.4319959661781632	259	FALSE
108888	Atad3a	0.0207032355724265	0.036889242147646606	0.2753432092296797	2979	FALSE
108897	Aif1l	0.14961491072182925	0.14338825821583354	0.9426463449719908	1879	FALSE
108899	Zfta	0.047557440615076524	0.05057844593492522	0.9022347510123817	6634	FALSE
108900	Fam72a	0.003021505562048513	0.0032927479534998424	0.969689323658552	5075	FALSE
108902	B4gat1	0.05203165568175616	0.04854617139579034	0.9391985378596646	3038	FALSE
108903	Tbcd	0.22005218892238362	0.22798999291149907	0.9567288808630886	2246	FALSE
108907	Nusap1	0.062416622627117904	0.07469183111556933	0.7893262276384709	1957	FALSE
108909	Aida	0.034700591143984015	0.03818916428940649	0.9062199986284667	2696	FALSE
108911	Rcc2	0.10928743024379432	0.1502285524697825	0.4030174833907449	1918	FALSE
108912	Cdca2	0.004904447639295791	0.003614878232232033	0.8691937332423141	3524	FALSE
108927	Lhfpl6	0.08199082973009947	0.0919987324971041	0.8568095993333991	2275	FALSE
108943	Trmt10a	0.025641459735442417	0.016360314759117638	0.5627719202134422	1689	FALSE
108946	Zzz3	0.4726344499236229	0.38276313073987595	0.4999503825215153	1322	FALSE
108954	Ppp1r15b	0.02825223587849649	0.03273309257791424	0.8467463579129201	2114	FALSE
108958	Miga2	0.1139047118619921	0.12243167319721043	0.9085868736927507	1883	FALSE
108960	Irak2	0.2715785082777785	0.32321470249826845	0.6997648466697272	1817	FALSE
108961	E2f8	0.04547210786929006	0.04522899830815456	0.9997089570384415	3522	FALSE
108989	Tpr	0.07239251269711972	0.07958502279819495	0.9179277585036547	1763	FALSE
108995	Tbc1d10c	0.005880124469043757	0.00858551929175596	0.6809592908650185	3699	FALSE
109006	Ciapin1	0.015079400010698083	0.01922141453732384	0.8465441282943464	3179	FALSE
109019	Nabp1	0.016435136353370326	0.008045754576716089	0.3484043908930032	2545	FALSE
109032	Sp110	0.5279056871758028	0.5910098533970266	0.16578105763612105	1099	FALSE
109042	Cavin3	0.2574023924282193	0.3013313027575323	0.6245498239757458	1537	FALSE
109050	Inka2	0.27187252679498997	0.2826405070929028	0.9402437019302541	1834	FALSE
109052	Krt75	0.38935076396643065	0.5463026320491668	0.026747630230387717	1048	FALSE
109054	Pfdn4	0.04247040602281431	0.04046211112333097	0.9545743360138756	2655	FALSE
109077	Ints5	0.019129834130081923	0.049189043096602644	0.4319959661781632	2195	FALSE
109079	Sephs1	0.05654248670892229	0.05931169657707431	0.9686978235191702	2522	FALSE
109082	Fbxw17	0.1636741298950791	0.17558794442527112	0.9127759653354998	1278	FALSE
109093	Rars2	0.044895745965165525	0.03883831640860174	0.9069909811653106	2321	FALSE
[truncated: 22,234 more rows]
