# Supplementary material for: High-coverage allele-resolved single-cell DNA methylation profiling reveals cell lineage, X-inactivation state, and replication dynamics
Source: Nat Commun. 2025 Jul 8;16:6273. doi: 10.1038/s41467-025-61589-1 (PMC12234882; doi:10.1038/s41467-025-61589-1)
Supplement: Supplementary file 4 — Source Data [file 41467_2025_61589_MOESM4_ESM.zip › source_data/fig_5c_processed.tsv]

allele	relative_position	mean_beta
Xa	0	0.6785207754321243
Xa	0.01	0.692630210014539
Xa	0.02	0.7061983486585489
Xa	0.03	0.7192219396674026
Xa	0.04	0.7316977313443483
Xa	0.05	0.7436224719926348
Xa	0.06	0.75499290991551
Xa	0.07	0.7658057934162225
Xa	0.08	0.7760578707980207
Xa	0.09	0.7857458903641529
Xa	0.1	0.7948666004178676
Xa	0.11	0.8034167492624132
Xa	0.12	0.8113930852010379
Xa	0.13	0.8187923565369905
Xa	0.14	0.8256045155141184
Xa	0.15	0.831808761277248
Xa	0.16	0.8374097637481908
Xa	0.17	0.8424140733849932
Xa	0.18	0.8468282406457023
Xa	0.19	0.8506588159883646
Xa	0.2	0.8539123498710272
Xa	0.21	0.8565953927517367
Xa	0.22	0.8587144950885398
Xa	0.23	0.8602762073394832
Xa	0.24	0.8612870799626138
Xa	0.25	0.8617536634159783
Xa	0.26	0.8616825081576234
Xa	0.27	0.8610801646455958
Xa	0.28	0.8599531833379425
Xa	0.29	0.8583081146927103
Xa	0.3	0.8561515091679457
Xa	0.31	0.8534899172216954
Xa	0.32	0.8503298893120064
Xa	0.33	0.8466779758969251
Xa	0.34	0.8424426224637358
Xa	0.35000000000000003	0.8373296192127911
Xa	0.36	0.831359321861695
Xa	0.37	0.8245773356066324
Xa	0.38	0.8170292656437889
Xa	0.39	0.8087607171693498
Xa	0.4	0.7998172953795007
Xa	0.41000000000000003	0.7902446054704272
Xa	0.42	0.7800882526383145
Xa	0.43	0.7693938420793481
Xa	0.44	0.7582069789897138
Xa	0.45	0.7465732685655966
Xa	0.46	0.7345383160031822
Xa	0.47000000000000003	0.722147726498656
Xa	0.48	0.7094471052482033
Xa	0.49	0.6964820574480098
Xa	0.5	0.6832981882942609
Xa	0.51	0.6699411029831419
Xa	0.52	0.6564564067108385
Xa	0.53	0.6428897046735359
Xa	0.54	0.628455384768511
Xa	0.55	0.6107398499947273
Xa	0.56	0.5900944797550125
Xa	0.5700000000000001	0.5670881479378908
Xa	0.58	0.5422897284318866
Xa	0.59	0.5162680951255237
Xa	0.6	0.4895921219073267
Xa	0.61	0.46283068266581956
Xa	0.62	0.4365526512895264
Xa	0.63	0.41132690166697167
Xa	0.64	0.3877223076866794
Xa	0.65	0.366307743237174
Xa	0.66	0.3476520822069795
Xa	0.67	0.3320110960022569
Xa	0.68	0.31580143125632065
Xa	0.6900000000000001	0.29808363010171623
Xa	0.7000000000000001	0.2791501708543194
Xa	0.71	0.25929353183000686
Xa	0.72	0.23880619134465395
Xa	0.73	0.21798062771413695
Xa	0.74	0.19710931925433195
Xa	0.75	0.17648474428111502
Xa	0.76	0.15639938111036225
Xa	0.77	0.13714570805794957
Xa	0.78	0.1190162034397532
Xa	0.79	0.102303345571649
Xa	0.8	0.0872996127695132
Xa	0.81	0.07429748334922173
Xa	0.8200000000000001	0.0635894356266507
Xa	0.8300000000000001	0.055467947917676175
Xa	0.84	0.05022549853817423
Xa	0.85	0.04815456580402078
Xa	0.86	0.04954762803109198
Xa	0.87	0.054755271896075625
Xa	0.88	0.06459615824699057
Xa	0.89	0.07887886709792853
Xa	0.9	0.09712223848013177
Xa	0.91	0.11884511242484246
Xa	0.92	0.14356632896330285
Xa	0.93	0.17080472812675507
Xa	0.9400000000000001	0.20007914994644144
Xa	0.9500000000000001	0.2309084344536041
Xa	0.96	0.262811421679485
Xa	0.97	0.2953069516553269
Xa	0.98	0.32791386441237175
Xa	0.99	0.3601509999818618
Xa	1	0.39153719839503925
Xa	1.01	0.4215912996831463
Xa	1.02	0.45172146756660714
Xa	1.03	0.4869784866123306
Xa	1.04	0.5260638099710038
Xa	1.05	0.5671822255728509
Xa	1.06	0.6085385213480967
Xa	1.07	0.6483374852269654
Xa	1.08	0.6847839051396816
Xa	1.09	0.7160825690164695
Xa	1.1	0.741702225583258
Xa	1.11	0.764736613796189
Xa	1.12	0.7853623980769555
Xa	1.1300000000000001	0.8034714957859199
Xa	1.1400000000000001	0.8189558242834444
Xa	1.1500000000000001	0.8313669068180582
Xa	1.16	0.8367605443842966
Xa	1.17	0.835507725045185
Xa	1.18	0.8294882650830787
Xa	1.19	0.8205819807803336
Xa	1.2	0.8106686884193054
Xa	1.21	0.8016282042823498
Xa	1.22	0.7953403446518222
Xa	1.23	0.7932787067073912
Xa	1.24	0.7915840225296528
Xa	1.25	0.7890792449063948
Xa	1.26	0.7860976440694498
Xa	1.27	0.78297249025065
Xa	1.28	0.7800370536818275
Xa	1.29	0.7776246045948146
Xa	1.3	0.7760684132214439
Xa	1.31	0.7756617415025928
Xa	1.32	0.7760847149553461
Xa	1.33	0.777094830234163
Xa	1.34	0.7785763579242381
Xa	1.35	0.780413568610765
Xa	1.36	0.7824907328789374
Xa	1.37	0.7846921213139498
Xa	1.3800000000000001	0.7869020045009959
Xa	1.3900000000000001	0.7891011113997433
Xa	1.4000000000000001	0.7922800756814615
Xa	1.41	0.7962477646102407
Xa	1.42	0.8003903130067568
Xa	1.43	0.8040938556916858
Xa	1.44	0.8067445274857038
Xa	1.45	0.8089742665803125
Xa	1.46	0.8116466849786872
Xa	1.47	0.8144954282190139
Xa	1.48	0.8172541418394793
Xa	1.49	0.8196564713782698
Xa	1.5	0.8214360623735716
Xa	1.51	0.8223265603635713
Xa	1.52	0.8220616108864551
Xa	1.53	0.8205342518015422
Xa	1.54	0.8179739982835887
Xa	1.55	0.8146192118439377
Xa	1.56	0.8107082539939311
Xa	1.57	0.8064794862449118
Xa	1.58	0.8021712701082221
Xa	1.59	0.7980219670952048
Xa	1.6	0.7942699387172022
Xa	1.61	0.7900619530578487
Xa	1.62	0.7846826748714486
Xa	1.6300000000000001	0.7785773106753494
Xa	1.6400000000000001	0.7721910669868994
Xa	1.6500000000000001	0.7659691503234457
Xa	1.6600000000000001	0.7603567672023365
Xa	1.67	0.7557991241409191
Xa	1.68	0.7527414276565413
Xa	1.69	0.7510152390710175
Xa	1.7	0.7500326270463862
Xa	1.71	0.74960955911033
Xa	1.72	0.7495620027905325
Xa	1.73	0.7497059256146764
Xa	1.74	0.7501958834378072
Xa	1.75	0.7518671370771562
Xa	1.76	0.7544483293405628
Xa	1.77	0.7575802112030499
Xa	1.78	0.760903533639641
Xa	1.79	0.7640590476253595
Xa	1.8	0.7666875041352283
Xa	1.81	0.7684296541442711
Xa	1.82	0.7691812467951614
Xa	1.83	0.769609545219947
Xa	1.84	0.76983831833334615
Xa	1.85	0.7699354962326522
Xa	1.86	0.7699690090151579
Xa	1.87	0.7700067867781555
Xa	1.8800000000000001	0.7701167596189378
Xa	1.8900000000000001	0.7703668576347978
Xa	1.9000000000000001	0.7705731501154903
Xa	1.9100000000000001	0.7700799136625528
Xa	1.92	0.7690932887243259
Xa	1.93	0.7678861767161846
Xa	1.94	0.7667314790535033
Xa	1.95	0.7659020971516568
Xa	1.96	0.7656709324260201
Xa	1.97	0.7663108862919675
Xa	1.98	0.7686156402567006
Xa	1.99	0.7737268345454845
Xa	2	0.7803011170409367
Xa	2.0100000000000002	0.7868319887431762
Xa	2.02	0.7918129506523208
Xa	2.0300000000000002	0.7939376285046463
Xa	2.04	0.7947734155626375
Xa	2.05	0.7950901576845761
Xa	2.06	0.7949752694572015
Xa	2.07	0.7945161654672531
Xa	2.08	0.7938002603014701
Xa	2.09	0.7929149685465915
Xa	2.1	0.7919477047893568
Xa	2.11	0.7908956135847705
Xa	2.12	0.7887655092968585
Xa	2.13	0.7855740707286748
Xa	2.14	0.7817222843576739
Xa	2.15	0.7776111366613089
Xa	2.16	0.7736416141170339
Xa	2.17	0.7702147032023033
Xa	2.18	0.7677313903945707
Xa	2.19	0.766537812713447
Xa	2.2	0.7661753050650978
Xa	2.21	0.7663673041602136
Xa	2.22	0.7670199923860268
Xa	2.23	0.768039552129769
Xa	2.24	0.769332165778673
Xa	2.25	0.7708040157199705
Xa	2.2600000000000002	0.7723612843408942
Xa	2.27	0.7739643256606961
Xa	2.2800000000000002	0.7761693112390425
Xa	2.29	0.7789296036042831
Xa	2.3000000000000003	0.7819683182457304
Xa	2.31	0.7850085706526968
Xa	2.32	0.7877734763144943
Xa	2.33	0.7903993273406148
Xa	2.34	0.7931591085689835
Xa	2.35	0.7959809745815641
Xa	2.36	0.7987930799603197
Xa	2.37	0.801523579287214
Xa	2.38	0.8041006271442099
Xa	2.39	0.8064523781132714
Xa	2.4	0.8085069867763617
Xa	2.41	0.8103726246420855
Xa	2.42	0.8122237524935753
Xa	2.43	0.8140879588245856
Xa	2.44	0.8159928321288719
Xa	2.45	0.8179659609001885
Xa	2.46	0.82003493363229
Xa	2.47	0.822220163114211
Xa	2.48	0.8244450320140038
Xa	2.49	0.8266742958055041
Xa	2.5	0.8288986823653471
Xa	2.5100000000000002	0.8311089195701691
Xa	2.52	0.8332957352966055
Xa	2.5300000000000002	0.8354498574212924
Xa	2.54	0.837562013820865
Xa	2.5500000000000003	0.8396229323719598
Xa	2.56	0.8416233409512123
Xa	2.57	0.8435539674352577
Xa	2.58	0.8454055397007328
Xa	2.59	0.8471687856242723
Xa	2.6	0.8488344330825129
Xa	2.61	0.8506689344472758
Xa	2.62	0.8528604260966013
Xa	2.63	0.8552821619164532
Xa	2.64	0.8578073957927955
Xa	2.65	0.860309381611592
Xa	2.66	0.8626613732588062
Xa	2.67	0.8647366246204022
Xa	2.68	0.8664083895823435
Xa	2.69	0.867549922030594
Xa	2.7	0.8680344758511179
Xa	2.71	0.8677353049298783
Xa	2.72	0.8665256631528393
Xa	2.73	0.8642788044059647
Xa	2.74	0.8609578113137423
Xa	2.75	0.8568326447786226
Xa	2.7600000000000002	0.852021114737722
Xa	2.77	0.8466227644881774
Xa	2.7800000000000002	0.8407371373271253
Xa	2.79	0.8344637765517027
Xa	2.8000000000000003	0.827902225459046
Xa	2.81	0.8211520273462924
Xa	2.82	0.8143127255105785
Xa	2.83	0.8074838632490405
Xa	2.84	0.8007649838588159
Xa	2.85	0.7942556306370409
Xa	2.86	0.7880553468808529
Xa	2.87	0.7822636758873879
Xa	2.88	0.7769801609537832
Xa	2.89	0.7723043453771751
Xa	2.9	0.7683357724547007
Xa	2.91	0.7651739854834967
Xa	2.92	0.7629185277606997
Xa	2.93	0.7616689425834465
Xa	2.94	0.7613834104193343
Xa	2.95	0.7616334374584036
Xa	2.96	0.7623377775188909
Xa	2.97	0.7634477808099746
Xa	2.98	0.7649147975408318
Xa	2.99	0.7666901779206413
Xa	3	0.7687252721585803
Xa	3.0100000000000002	0.7709714304638272
Xa	3.02	0.7733800030455595
Xa	3.0300000000000002	0.7759023401129553
Xa	3.04	0.7784897918751925
Xa	3.0500000000000003	0.7810937085414488
Xa	3.06	0.7836654403209021
Xa	3.0700000000000003	0.7861563374227305
Xa	3.08	0.7885177500561117
Xa	3.09	0.7907010284302237
Xa	3.1	0.7926575227542447
Xa	3.11	0.7943385832373521
Xa	3.12	0.7956955600887238
Xa	3.13	0.7966798035175379
Xa	3.14	0.7973666985653431
Xa	3.15	0.7981282547035535
Xa	3.16	0.7989840284903453
Xa	3.17	0.7999232696180831
Xa	3.18	0.8009352277791318
Xa	3.19	0.802009152665856
Xa	3.2	0.8031342939706205
Xa	3.21	0.8042999013857899
Xa	3.22	0.8054952246037291
Xa	3.23	0.8067095133168025
Xa	3.24	0.8079320172173752
Xa	3.25	0.8091519859978115
Xa	3.2600000000000002	0.8103586693504764
Xa	3.27	0.8115413169677346
Xa	3.2800000000000002	0.8126891785419508
Xa	3.29	0.8137915037654895
Xa	3.3000000000000003	0.8148375423307158
Xa	3.31	0.8158165439299941
Xa	3.3200000000000003	0.8167177582556894
Xa	3.33	0.8175304350001659
Xa	3.34	0.8182460941868885
Xa	3.35	0.8188699431188885
Xa	3.36	0.8194099866246412
Xa	3.37	0.8198740051112305
Xa	3.38	0.8202697789857406
Xa	3.39	0.8206050886552558
Xa	3.4	0.8208877145268598
Xa	3.41	0.8211254370076368
Xa	3.42	0.8213260365046711
Xa	3.43	0.8214972934250464
Xa	3.44	0.8216469881758472
Xa	3.45	0.8217829011641574
Xa	3.46	0.8219128127970611
Xa	3.47	NA
Xa	3.48	NA
Xa	3.49	NA
Xa	3.5	NA
Xi	0	0.6530335411522298
Xi	0.01	0.6604511809667502
Xi	0.02	0.667665647032805
Xi	0.03	0.6746763846424056
Xi	0.04	0.6814828390875636
Xi	0.05	0.6880844556602901
Xi	0.06	0.6944806796525963
Xi	0.07	0.7006709563564936
Xi	0.08	0.7066547310639936
Xi	0.09	0.7124314490671071
Xi	0.1	0.7180005556578458
Xi	0.11	0.7233614961282209
Xi	0.12	0.7285137157702437
Xi	0.13	0.7334566598759255
Xi	0.14	0.7381873155933131
Xi	0.15	0.7426981360826566
Xi	0.16	0.7469900653925584
Xi	0.17	0.7510647019810575
Xi	0.18	0.7549236443061923
Xi	0.19	0.7585684908260014
Xi	0.2	0.7620008399985239
Xi	0.21	0.7652222902817982
Xi	0.22	0.7682344401338629
Xi	0.23	0.7710388880127567
Xi	0.24	0.7736372323765184
Xi	0.25	0.7760310716831866
Xi	0.26	0.7782220043908
Xi	0.27	0.7802116289573973
Xi	0.28	0.782001543841017
Xi	0.29	0.7835933474996983
Xi	0.3	0.7849886383914791
Xi	0.31	0.7861890149743987
Xi	0.32	0.7871960757064954
Xi	0.33	0.7880114190458081
Xi	0.34	0.7886236475507755
Xi	0.35000000000000003	0.7889950693903225
Xi	0.36	0.7891302803829104
Xi	0.37	0.7890372431772836
Xi	0.38	0.7887239204221866
Xi	0.39	0.7881982747663636
Xi	0.4	0.7874682688585595
Xi	0.41000000000000003	0.7865418653475186
Xi	0.42	0.7854270268819851
Xi	0.43	0.784131716110704
Xi	0.44	0.7826638956824195
Xi	0.45	0.7810315282458761
Xi	0.46	0.779242576449818
Xi	0.47000000000000003	0.7773050029429901
Xi	0.48	0.7752267703741368
Xi	0.49	0.7730158413920025
Xi	0.5	0.7706801786453316
Xi	0.51	0.7682277447828685
Xi	0.52	0.7656665024533581
Xi	0.53	0.7630044143055444
Xi	0.54	0.7600876044511528
Xi	0.55	0.7564431023920766
Xi	0.56	0.752133900391546
Xi	0.5700000000000001	0.7472652520309847
Xi	0.58	0.7419424108918161
Xi	0.59	0.7362706305554638
Xi	0.6	0.730355164603351
Xi	0.61	0.7243012666169015
Xi	0.62	0.7182141901775387
Xi	0.63	0.7121991888666863
Xi	0.64	0.7063615162657674
Xi	0.65	0.7008064259562058
Xi	0.66	0.695639171519425
Xi	0.67	0.6908813353210107
Xi	0.68	0.685552460482368
Xi	0.6900000000000001	0.6794294136774103
Xi	0.7000000000000001	0.672624250279868
Xi	0.71	0.6652490256634724
Xi	0.72	0.6574157952019538
Xi	0.73	0.6492366142690427
Xi	0.74	0.64082353823847
Xi	0.75	0.6322886224839664
Xi	0.76	0.6237439223792627
Xi	0.77	0.6153014932980894
Xi	0.78	0.6070733906141773
Xi	0.79	0.5991716697012571
Xi	0.8	0.5917083859330594
Xi	0.81	0.5847955946833151
Xi	0.8200000000000001	0.5785453513257546
Xi	0.8300000000000001	0.5730697112341087
Xi	0.84	0.5684807297821083
Xi	0.85	0.5648904623434836
Xi	0.86	0.5624109642919659
Xi	0.87	0.5611538534949554
Xi	0.88	0.5611583080244965
Xi	0.89	0.5623246653558917
Xi	0.9	0.5645382155599151
Xi	0.91	0.5676842487073411
Xi	0.92	0.5716480548689442
Xi	0.93	0.5763149241154983
Xi	0.9400000000000001	0.5815701465177782
Xi	0.9500000000000001	0.5872990121465578
Xi	0.96	0.5933868110726115
Xi	0.97	0.5997188333667137
Xi	0.98	0.6061803690996388
Xi	0.99	0.612656708342161
Xi	1	0.6190331411650546
Xi	1.01	0.6251949576390938
Xi	1.02	0.6316695622127123
Xi	1.03	0.6401882116023488
Xi	1.04	0.6502860056999278
Xi	1.05	0.66132787959969
Xi	1.06	0.6726787683958763
Xi	1.07	0.6837036071827272
Xi	1.08	0.6937673310544834
Xi	1.09	0.7022348751053858
Xi	1.1	0.7088296286689059
Xi	1.11	0.7144102873215856
Xi	1.12	0.7191284222316526
Xi	1.1300000000000001	0.7230591423757187
Xi	1.1400000000000001	0.7262775567303956
Xi	1.1500000000000001	0.7287331180625519
Xi	1.16	0.7290262211084977
Xi	1.17	0.7272256515257631
Xi	1.18	0.7239425239324443
Xi	1.19	0.7197879529466376
Xi	1.2	0.7153730531864387
Xi	1.21	0.7113089392699441
Xi	1.22	0.7082067258152498
Xi	1.23	0.7065341926478929
Xi	1.24	0.7049120998601061
Xi	1.25	0.7029813409541372
Xi	1.26	0.7009243980468218
Xi	1.27	0.6989237532549952
Xi	1.28	0.6971618886954922
Xi	1.29	0.6958212864851486
Xi	1.3	0.6950844287407996
Xi	1.31	0.6951032760276118
Xi	1.32	0.6955990132510055
Xi	1.33	0.6964304205719936
Xi	1.34	0.6975622350983309
Xi	1.35	0.6989591939377722
Xi	1.36	0.7005860341980719
Xi	1.37	0.7024074929869846
Xi	1.3800000000000001	0.704388307412265
Xi	1.3900000000000001	0.7066029000880724
Xi	1.4000000000000001	0.7102105510391449
Xi	1.41	0.7148917123167479
Xi	1.42	0.7198302517799605
Xi	1.43	0.7242100372878614
Xi	1.44	0.7272149366995293
Xi	1.45	0.7295242192700818
Xi	1.46	0.7322080306225822
Xi	1.47	0.7350365531680284
Xi	1.48	0.737779969317418
Xi	1.49	0.7402084614817488
Xi	1.5	0.7420922120720187
Xi	1.51	0.7432014034992254
Xi	1.52	0.7433062181743667
Xi	1.53	0.741990561249477
Xi	1.54	0.7392615107034213
Xi	1.55	0.7355240081874428
Xi	1.56	0.7311829953527849
Xi	1.57	0.7266434138506913
Xi	1.58	0.7223102053324051
Xi	1.59	0.7185883114491699
Xi	1.6	0.7158826738522293
Xi	1.61	0.7137468918951042
Xi	1.62	0.7115167390872792
Xi	1.6300000000000001	0.7092704183139422
Xi	1.6400000000000001	0.7070861324602813
Xi	1.6500000000000001	0.7050420844114844
Xi	1.6600000000000001	0.7032164770527397
Xi	1.67	0.701687513269235
Xi	1.68	0.7005333959461583
Xi	1.69	0.699742306295934
Xi	1.7	0.6992321988837863
Xi	1.71	0.6989759366241018
Xi	1.72	0.6989463824312677
Xi	1.73	0.699116399219671
Xi	1.74	0.6996039486015948
Xi	1.75	0.7007596414974072
Xi	1.76	0.702393711240144
Xi	1.77	0.70427636357788
Xi	1.78	0.7061778042586898
Xi	1.79	0.7078682390306481
Xi	1.8	0.7091178736418295
Xi	1.81	0.7096969138403086
Xi	1.82	0.7094667950845013
Xi	1.83	0.7086762426152907
Xi	1.84	0.7075041582288425
Xi	1.85	0.7061139172111046
Xi	1.86	0.7046688948480254
Xi	1.87	0.7033324664255527
Xi	1.8800000000000001	0.7022680072296348
Xi	1.8900000000000001	0.7016388925462198
Xi	1.9000000000000001	0.7013952040885723
Xi	1.9100000000000001	0.7009802133583173
Xi	1.92	0.7004469449412591
Xi	1.93	0.699900670829448
Xi	1.94	0.6994466630149344
Xi	1.95	0.6991901934897695
Xi	1.96	0.6992365342460037
Xi	1.97	0.6996909572756875
Xi	1.98	0.7013273875961433
Xi	1.99	0.705673296157024
Xi	2	0.7114091606526962
Xi	2.0100000000000002	0.7170182585862269
Xi	2.02	0.7209838674606828
Xi	2.0300000000000002	0.721964294356551
Xi	2.04	0.72123797913837
Xi	2.05	0.7196126234158002
Xi	2.06	0.7173257549525747
Xi	2.07	0.7146149015124271
Xi	2.08	0.7117175908590905
Xi	2.09	0.7088713507562987
Xi	2.1	0.7063137089677847
Xi	2.11	0.7041459851137546
Xi	2.12	0.7009098945780258
Xi	2.13	0.696532174693795
Xi	2.14	0.6915031187398557
Xi	2.15	0.6863130199950004
Xi	2.16	0.6814521717380225
Xi	2.17	0.6774108672477153
Xi	2.18	0.6746793998028715
Xi	2.19	0.6737456540805813
Xi	2.2	0.6747878361393851
Xi	2.21	0.6774091817321738
Xi	2.22	0.6811523671691261
Xi	2.23	0.6855600687604186
Xi	2.24	0.6901749628162298
Xi	2.25	0.694539725646737
Xi	2.2600000000000002	0.6981970335621186
Xi	2.27	0.7008079159168711
Xi	2.2800000000000002	0.7035069131609992
Xi	2.29	0.7064765967934294
Xi	2.3000000000000003	0.709439444776728
Xi	2.31	0.7121179350734606
Xi	2.32	0.7142345456461926
Xi	2.33	0.7156014888494345
Xi	2.34	0.7163565508586512
Xi	2.35	0.7167105703678409
Xi	2.36	0.7168743860710021
Xi	2.37	0.7170588366621331
Xi	2.38	0.7174747608352324
Xi	2.39	0.7183329972842986
Xi	2.4	0.7198443847033296
Xi	2.41	0.7218393827628138
Xi	2.42	0.7239597409694655
Xi	2.43	0.7261332327716227
Xi	2.44	0.7282876316176234
Xi	2.45	0.7303507109558057
Xi	2.46	0.732250244234507
Xi	2.47	0.7339299734953362
Xi	2.48	0.7355481047012907
Xi	2.49	0.7371676631805046
Xi	2.5	0.7387935100885681
Xi	2.5100000000000002	0.7404305065810725
Xi	2.52	0.7420835138136079
Xi	2.5300000000000002	0.7437573929417658
Xi	2.54	0.7454570051211359
Xi	2.5500000000000003	0.7471872115073096
Xi	2.56	0.7489528732558771
Xi	2.57	0.7507588515224294
Xi	2.58	0.7526100074625572
Xi	2.59	0.754511202231851
Xi	2.6	0.7564672969859018
Xi	2.61	0.7585609843481652
Xi	2.62	0.7608349940424223
Xi	2.63	0.7632342428747515
Xi	2.64	0.7657036476512311
Xi	2.65	0.7681881251779398
Xi	2.66	0.7706325922609552
Xi	2.67	0.7729819657063561
Xi	2.68	0.7751811623202209
Xi	2.69	0.7771750989086278
Xi	2.7	0.7789086922776551
Xi	2.71	0.7803268592333813
Xi	2.72	0.7813745165818845
Xi	2.73	0.7819965811292432
Xi	2.74	0.7822067241141807
Xi	2.75	0.7822091611263038
Xi	2.7600000000000002	0.7820419929600078
Xi	2.77	0.7817275656766237
Xi	2.7800000000000002	0.7812882253374828
Xi	2.79	0.7807463180039163
Xi	2.8000000000000003	0.7801241897372553
Xi	2.81	0.7794441865988312
Xi	2.82	0.778728654649975
Xi	2.83	0.7779999399520177
Xi	2.84	0.7772803885662909
Xi	2.85	0.7765923465541256
Xi	2.86	0.7759581599768532
Xi	2.87	0.7754001748958045
Xi	2.88	0.774940737372311
Xi	2.89	0.7746021934677038
Xi	2.9	0.774406889243314
Xi	2.91	0.774377170760473
Xi	2.92	0.7745353840805117
Xi	2.93	0.7749038752647617
Xi	2.94	0.7754813398947574
Xi	2.95	0.7761934099964809
Xi	2.96	0.7770144370621691
Xi	2.97	0.7779238912049677
Xi	2.98	0.7789012425380227
Xi	2.99	0.7799259611744801
Xi	3	0.7809775172274852
Xi	3.0100000000000002	0.7820353808101842
Xi	3.02	0.7830790220357229
Xi	3.0300000000000002	0.7840879110172468
Xi	3.04	0.7850415178679023
Xi	3.0500000000000003	0.7859193127008346
Xi	3.06	0.7867007656291899
Xi	3.0700000000000003	0.7873653467661137
Xi	3.08	0.7878925262247519
Xi	3.09	0.7882617741182506
Xi	3.1	0.7884525605597555
Xi	3.11	0.7884443556624122
Xi	3.12	0.7882166295393667
Xi	3.13	0.7877488523037647
Xi	3.14	0.7870717712831253
Xi	3.15	0.7863395460678002
Xi	3.16	0.7855615077591704
Xi	3.17	0.7847344896962439
Xi	3.18	0.7838553252180283
Xi	3.19	0.7829208476635313
Xi	3.2	0.7819278903717608
Xi	3.21	0.7808732866817244
Xi	3.22	0.7797538699324298
Xi	3.23	0.7785664734628849
Xi	3.24	0.7773079306120972
Xi	3.25	0.7759750747190747
Xi	3.2600000000000002	0.774564739122825
Xi	3.27	0.7730737571623558
Xi	3.2800000000000002	0.7714989621766749
Xi	3.29	0.76983718750479
Xi	3.3000000000000003	0.768085266485709
Xi	3.31	0.7662400324584393
Xi	3.3200000000000003	0.7642983187619888
Xi	3.33	0.7622569587353654
Xi	3.34	0.760112514850788
Xi	3.35	0.7578635515753654
Xi	3.36	0.7555123707951553
Xi	3.37	0.753061446570719
Xi	3.38	0.7505132529626178
Xi	3.39	0.7478702640314131
Xi	3.4	0.7451349538376666
Xi	3.41	0.7423097964419391
Xi	3.42	0.7393972659047925
Xi	3.43	0.7363998362867876
Xi	3.44	0.7333199816484866
Xi	3.45	0.7301601760504498
Xi	3.46	0.7269228935532396
Xi	3.47	NA
Xi	3.48	NA
Xi	3.49	NA
Xi	3.5	NA
