# Supplementary material for: High-coverage allele-resolved single-cell DNA methylation profiling reveals cell lineage, X-inactivation state, and replication dynamics
Source: Nat Commun. 2025 Jul 8;16:6273. doi: 10.1038/s41467-025-61589-1 (PMC12234882; doi:10.1038/s41467-025-61589-1)
Supplement: Supplementary file 4 — Source Data [file 41467_2025_61589_MOESM4_ESM.zip › source_data/fig_4e_top.tsv]

id	chr	bin_start	bin_end	normalized_read_depth	fraction_inconsistent_meth
A5b	chr1	800000	850000	4.646808418599789	0.1
A5b	chr1	850000	900000	4.623382823324777	0.15151515151515152
A5b	chr1	900000	950000	4.4865906193387355	0.08974358974358974
A5b	chr1	950000	1000000	3.3713895165038705	0.08823529411764706
A5b	chr1	1000000	1050000	3.124383034725929	0.06697459584295612
A5b	chr1	1050000	1100000	3.696035347873306	0.10836501901140684
A5b	chr1	1100000	1150000	4.190702378103801	0.15510204081632653
A5b	chr1	1150000	1200000	4.727176335574474	0.15110356536502548
A5b	chr1	1200000	1250000	3.410358198117449	0.09210526315789473
A5b	chr1	1250000	1300000	3.0849742613555806	0.15463917525773196
A5b	chr1	1300000	1350000	2.497908874605762	0.05426356589147287
A5b	chr1	1350000	1400000	3.5710122599191862	0.04885057471264368
A5b	chr1	1400000	1450000	4.586196043510954	0.11730769230769231
A5b	chr1	1450000	1500000	4.06345363021349	0.10571428571428572
A5b	chr1	1500000	1550000	5.03716580641758	0.10748560460652591
A5b	chr1	1550000	1600000	4.2632975681753145	0.10251046025104603
A5b	chr1	1600000	1650000	3.4705693604461687	0.05278592375366569
A5b	chr1	1650000	1700000	3.562337674364549	0.14383561643835616
A5b	chr1	1700000	1750000	3.8097079237837344	0.08139534883720931
A5b	chr1	1750000	1800000	3.7846442042237665	0.06043956043956044
A5b	chr1	1800000	1850000	4.006816054536704	0.06598984771573604
A5b	chr1	1850000	1900000	4.326157963869224	0.08280254777070063
A5b	chr1	1900000	1950000	4.565479262333601	0.10128913443830571
A5b	chr1	1950000	2000000	4.039443914498613	0.19457013574660634
A5b	chr1	2000000	2050000	4.86547896463376	0.1687116564417178
A5b	chr1	2050000	2100000	3.8266445076372286	0.12658227848101267
A5b	chr1	2100000	2150000	4.871415126259622	0.17193675889328064
A5b	chr1	2150000	2200000	4.462184609019509	0.08167330677290836
A5b	chr1	2200000	2250000	3.6513913400306097	0.10451306413301663
A5b	chr1	2250000	2300000	4.555903984316613	0.1293800539083558
A5b	chr1	2300000	2350000	4.3359287728525375	0.16442451420029897
A5b	chr1	2350000	2400000	3.5817942032105052	0.058355437665782495
A5b	chr1	2400000	2450000	4.521306454017285	0.12
A5b	chr1	2500000	2550000	2.894215197033938	0.11274509803921569
A5b	chr1	2550000	2600000	3.422279702166127	0.10153846153846154
A5b	chr1	2600000	2650000	2.5701567435029617	0.10429447852760736
A5b	chr1	2650000	2700000	2.5387245979954924	0.3333333333333333
A5b	chr1	2750000	2800000	2.231990791812111	0.2753623188405797
A5b	chr1	2800000	2850000	1.902738858918234	0.1695906432748538
A5b	chr1	2850000	2900000	2.338681368492781	0.0706713780918728
A5b	chr1	2900000	2950000	2.3798945732710695	0.11165048543689321
A5b	chr1	2950000	3000000	1.9677846215205008	0.05982905982905983
A5b	chr1	3000000	3050000	2.0623825217185443	0.05228758169934641
A5b	chr1	3100000	3150000	2.1701304594613093	0.11469534050179211
A5b	chr1	3150000	3200000	2.270685422921267	0.10358565737051793
A5b	chr1	3200000	3250000	2.0069327082509347	0.08597285067873303
A5b	chr1	3250000	3300000	2.6497522102682174	0.16996047430830039
A5b	chr1	3300000	3350000	2.7501644050214358	0.11538461538461539
A5b	chr1	3350000	3400000	3.5320754242345993	0.11944444444444445
A5b	chr1	3400000	3450000	3.209428644590185	0.10140845070422536
A5b	chr1	3450000	3500000	3.177154792544317	0.14786967418546365
A5b	chr1	3550000	3600000	3.418932042558594	0.12290502793296089
A5b	chr1	3600000	3650000	2.7214843488377367	0.0958904109589041
A5b	chr1	3650000	3700000	2.500339355770726	0.10451977401129943
A5b	chr1	3700000	3750000	1.6849698127516495	0.1702127659574468
A5b	chr1	3750000	3800000	2.3206394907981616	0.06563706563706563
A5b	chr1	3800000	3850000	1.8903003393511386	0.05454545454545454
A5b	chr1	3850000	3900000	2.2144147481896725	0.053691275167785234
A5b	chr1	3900000	3950000	1.4525753255080873	0.03875968992248062
A5b	chr1	3950000	4000000	2.109316859846914	0.03418803418803419
A5b	chr1	4000000	4050000	1.6327091226913464	0.020618556701030927
A5b	chr1	4050000	4100000	2.1555338640331976	0.038834951456310676
A5b	chr1	4100000	4150000	2.052831858063132	0.07216494845360824
A5b	chr1	4150000	4200000	2.044116997059342	0.07407407407407407
A5b	chr1	4200000	4250000	2.01100703488346	0.09523809523809523
A5b	chr1	4250000	4300000	2.132081834755201	0.0784313725490196
A5b	chr1	4300000	4350000	1.8377595045991533	0.10606060606060606
A5b	chr1	4350000	4400000	1.9441946818318339	0.22666666666666666
A5b	chr1	4400000	4450000	2.0145109161349906	0.08064516129032258
A5b	chr1	4450000	4500000	1.7672439338199457	0.07339449541284404
A5b	chr1	4500000	4550000	2.2880203108512758	0.04819277108433735
A5b	chr1	4550000	4600000	2.2943314283934715	0.13953488372093023
A5b	chr1	4600000	4650000	2.029600719114755	0.06481481481481481
A5b	chr1	4650000	4700000	2.27816710796915	0.14285714285714285
A5b	chr1	4700000	4750000	2.1845912801384837	0.08571428571428572
A5b	chr1	4750000	4800000	1.871957374829714	0.08791208791208792
A5b	chr1	4800000	4850000	1.8704930283537131	0.034482758620689655
A5b	chr1	4850000	4900000	1.8313946298310304	0.09090909090909091
A5b	chr1	4900000	4950000	1.753405707694601	0.12
A5b	chr1	4950000	5000000	2.2436132267863007	0.11666666666666667
A5b	chr1	5000000	5050000	2.6593152809787277	0.11864406779661017
A5b	chr1	5050000	5100000	1.8181511385046472	0.1
A5b	chr1	5100000	5150000	2.078747346983784	0.025
A5b	chr1	5150000	5200000	2.0232611295848537	0.07692307692307693
A5b	chr1	5200000	5250000	2.1728274996788595	0.06896551724137931
A5b	chr1	5250000	5300000	1.8596815981201384	0.0759493670886076
A5b	chr1	5300000	5350000	1.7754894208209366	0.17391304347826086
A5b	chr1	5350000	5400000	2.53873351576379	0.10126582278481013
A5b	chr1	5400000	5450000	2.7206874886203627	0.13934426229508196
A5b	chr1	5450000	5500000	2.0583684360459387	0.09345794392523364
A5b	chr1	5500000	5550000	2.4653014338406076	0.0970873786407767
A5b	chr1	5550000	5600000	2.7600642302574983	0.13559322033898305
A5b	chr1	5600000	5650000	3.1270136478427824	0.12403100775193798
A5b	chr1	5650000	5700000	2.9851967644274975	0.14492753623188406
A5b	chr1	5700000	5750000	2.841943890487277	0.10326086956521739
A5b	chr1	5750000	5800000	3.3075392097533647	0.14705882352941177
A5b	chr1	5800000	5850000	3.9831826680795652	0.1440677966101695
A5b	chr1	5850000	5900000	3.7981441744193085	0.15723270440251572
A5b	chr1	5900000	5950000	4.540668839830855	0.1645021645021645
A5b	chr1	5950000	6000000	3.8765403671212644	0.11363636363636363
A5b	chr1	6000000	6050000	4.5840868612750905	0.12602739726027398
A5b	chr1	6050000	6100000	4.488113091430847	0.20601851851851852
A5b	chr1	6100000	6150000	4.222988605940262	0.16790123456790124
A5b	chr1	6150000	6200000	4.621608091553541	0.12465373961218837
A5b	chr1	6200000	6250000	3.3422911001855464	0.06772009029345373
A5b	chr1	6250000	6300000	2.9876926182179373	0.05787781350482315
A5b	chr1	6300000	6350000	3.6265453527496305	0.10317460317460317
A5b	chr1	6350000	6400000	4.329528686165335	0.09294871794871795
A5b	chr1	6400000	6450000	4.526326041737602	0.1619718309859155
A5b	chr1	6450000	6500000	3.834637265504459	0.08846153846153847
A5b	chr1	6500000	6550000	3.945850366401255	0.14522821576763487
A5b	chr1	6550000	6600000	4.558631708824028	0.15
A5b	chr1	6600000	6650000	4.171444018019451	0.05895691609977324
A5b	chr1	6650000	6700000	3.8580958843227977	0.12698412698412698
A5b	chr1	6700000	6750000	3.6096955937886204	0.09216589861751152
A5b	chr1	6750000	6800000	3.6042533053172665	0.05813953488372093
A5b	chr1	6800000	6850000	3.953501848587264	0.096
A5b	chr1	6850000	6900000	3.7140278147763475	0.12195121951219512
A5b	chr1	6900000	6950000	3.6519448485794013	0.17010309278350516
A5b	chr1	6950000	7000000	3.388732999242942	0.15083798882681565
A5b	chr1	7000000	7050000	3.5573573390098354	0.1497005988023952
A5b	chr1	7050000	7100000	3.960534042873775	0.16580310880829016
A5b	chr1	7100000	7150000	4.260112894657917	0.17616580310880828
A5b	chr1	7150000	7200000	3.804822681217606	0.16216216216216217
A5b	chr1	7200000	7250000	2.4023431366945216	0.09523809523809523
A5b	chr1	7250000	7300000	2.8846577647504086	0.12903225806451613
A5b	chr1	7300000	7350000	2.6396441547719096	0.13157894736842105
A5b	chr1	7350000	7400000	2.9784279230022244	0.10135135135135136
A5b	chr1	7400000	7450000	3.3185020543475816	0.12371134020618557
A5b	chr1	7450000	7500000	3.396824538870913	0.13852813852813853
A5b	chr1	7500000	7550000	3.103123248304364	0.19318181818181818
A5b	chr1	7550000	7600000	4.016542986953884	0.15328467153284672
A5b	chr1	7600000	7650000	2.6886817452340317	0.17073170731707318
A5b	chr1	7700000	7750000	3.0559588758436567	0.11976047904191617
A5b	chr1	7750000	7800000	2.3750132247726303	0.10679611650485436
A5b	chr1	7800000	7850000	4.298729359660312	0.12903225806451613
A5b	chr1	7850000	7900000	4.005223434502156	0.1404494382022472
A5b	chr1	7900000	7950000	4.401511396732434	0.13270142180094788
A5b	chr1	7950000	8000000	5.268635195113021	0.08176100628930817
A5b	chr1	8000000	8050000	3.4988728152986264	0.06535947712418301
A5b	chr1	8050000	8100000	4.352583923990027	0.10897435897435898
A5b	chr1	8100000	8150000	4.4462403106367105	0.1050228310502283
A5b	chr1	8150000	8200000	4.423141292751409	0.16113744075829384
A5b	chr1	8200000	8250000	3.575765244687067	0.08878504672897196
A5b	chr1	8250000	8300000	3.4412086635593275	0.11612903225806452
A5b	chr1	8300000	8350000	3.1343522152455066	0.06545454545454546
A5b	chr1	8350000	8400000	3.2334602755447297	0.05319148936170213
A5b	chr1	8400000	8450000	2.1679191007611007	0.011235955056179775
A5b	chr1	8450000	8500000	3.741856647093515	0.09482758620689655
A5b	chr1	8500000	8550000	3.485265408276	0.13636363636363635
A5b	chr1	8550000	8600000	4.073046815757888	0.07894736842105263
A5b	chr1	8600000	8650000	4.638697704634044	0.171875
A5b	chr1	8650000	8700000	4.093304122731708	0.11764705882352941
A5b	chr1	8700000	8750000	3.370351594827728	0.06818181818181818
A5b	chr1	8750000	8800000	3.7350662452832606	0.09090909090909091
A5b	chr1	8800000	8850000	3.8704011417257815	0.07368421052631578
A5b	chr1	8850000	8900000	3.6631951750489513	0.06995884773662552
A5b	chr1	8900000	8950000	4.695172645819699	0.18095238095238095
A5b	chr1	8950000	9000000	4.071734816910141	0.1087866108786611
A5b	chr1	9000000	9050000	4.3857785284606265	0.18604651162790697
A5b	chr1	9050000	9100000	4.023098589940831	0.14367816091954022
A5b	chr1	9100000	9150000	4.210265484717947	0.12987012987012986
A5b	chr1	9150000	9200000	3.9998243350881784	0.12156862745098039
A5b	chr1	9200000	9250000	3.6115671906633136	0.08970099667774087
A5b	chr1	9250000	9300000	4.703578915123892	0.10027855153203342
A5b	chr1	9300000	9350000	3.723656893079422	0.12811387900355872
A5b	chr1	9350000	9400000	3.8154504064943238	0.15613382899628253
A5b	chr1	9400000	9450000	4.586658151443928	0.1828793774319066
A5b	chr1	9450000	9500000	3.836793098622838	0.10975609756097561
A5b	chr1	9500000	9550000	4.1542205882795455	0.14869888475836432
A5b	chr1	9550000	9600000	3.68764997249572	0.10231023102310231
A5b	chr1	9600000	9650000	4.58197816187368	0.12804878048780488
A5b	chr1	9650000	9700000	3.8910727764565656	0.08411214953271028
A5b	chr1	9700000	9750000	4.021781821746598	0.09821428571428571
A5b	chr1	9750000	9800000	3.503203417219712	0.11458333333333333
A5b	chr1	9800000	9850000	4.079724151702218	0.11475409836065574
A5b	chr1	9850000	9900000	4.598046796917177	0.17454545454545456
A5b	chr1	9900000	9950000	3.6668193311086994	0.07692307692307693
A5b	chr1	9950000	10000000	4.304190324337279	0.10267857142857142
A5b	chr1	10000000	10050000	4.437951059325194	0.10839160839160839
A5b	chr1	10050000	10100000	3.9792636055030735	0.14285714285714285
A5b	chr1	10100000	10150000	4.174114768667395	0.11695906432748537
A5b	chr1	10150000	10200000	3.888524582893152	0.10952380952380952
A5b	chr1	10200000	10250000	4.411950314153577	0.06746031746031746
A5b	chr1	10250000	10300000	4.121862757782291	0.125
A5b	chr1	10300000	10350000	4.005126000483042	0.16494845360824742
A5b	chr1	10350000	10400000	3.295040295759638	0.08108108108108109
A5b	chr1	10400000	10450000	3.8066403573528307	0.14522821576763487
A5b	chr1	10450000	10500000	4.792805551597726	0.11067193675889328
A5b	chr1	10500000	10550000	3.510346853584583	0.14814814814814814
A5b	chr1	10550000	10600000	3.1536729010966993	0.06329113924050633
A5b	chr1	10600000	10650000	3.77987347442889	0.09268292682926829
A5b	chr1	10700000	10750000	2.9557389012290836	0.14112903225806453
A5b	chr1	10750000	10800000	3.409294786648977	0.13815789473684212
A5b	chr1	10800000	10850000	3.1381378977780536	0.16847826086956522
A5b	chr1	10850000	10900000	3.0984902951256204	0.10504201680672269
A5b	chr1	10900000	10950000	2.785876618690233	0.1301775147928994
A5b	chr1	10950000	11000000	2.82741556407519	0.1865671641791045
A5b	chr1	11000000	11050000	2.837280697591777	0.06321839080459771
A5b	chr1	11050000	11100000	2.4867838765992674	0.01775147928994083
A5b	chr1	11100000	11150000	3.1625021290629505	0.10071942446043165
A5b	chr1	11150000	11200000	3.577307464249147	0.05555555555555555
A5b	chr1	11200000	11250000	3.105678122467695	0.056179775280898875
A5b	chr1	11250000	11300000	2.723490446264525	0.0661764705882353
A5b	chr1	11300000	11350000	2.249653222015792	0.18791946308724833
A5b	chr1	11350000	11400000	2.0037674000069976	0.13114754098360656
A5b	chr1	11400000	11450000	1.9714598922649742	0.13253012048192772
A5b	chr1	11450000	11500000	2.1198127944222738	0.10429447852760736
A5b	chr1	11500000	11550000	2.3568802389116312	0.08759124087591241
A5b	chr1	11550000	11600000	1.5891090850187535	0.09836065573770492
A5b	chr1	11600000	11650000	2.351019879429251	0.1171875
A5b	chr1	11650000	11700000	1.9430292237946392	0.0211864406779661
A5b	chr1	11700000	11750000	2.3088288170784437	0.1223021582733813
A5b	chr1	11750000	11800000	3.3380384660823355	0.12299465240641712
A5b	chr1	11800000	11850000	3.4312137603833563	0.1201923076923077
A5b	chr1	11850000	11900000	3.523807259139067	0.13389121338912133
A5b	chr1	11900000	11950000	3.1334863730746636	0.049019607843137254
A5b	chr1	11950000	12000000	3.012086269599785	0.09036144578313253
A5b	chr1	12000000	12050000	3.4685585464516406	0.06810035842293907
A5b	chr1	12050000	12100000	4.061457261236294	0.1807909604519774
A5b	chr1	12100000	12150000	2.8616214239027147	0.18811881188118812
A5b	chr1	12150000	12200000	3.1295163494761016	0.06103286384976526
A5b	chr1	12200000	12250000	2.4450275928716767	0.07575757575757576
A5b	chr1	12250000	12300000	2.4538860699582545	0.16981132075471697
A5b	chr1	12300000	12350000	2.0602962961896054	0.015625
A5b	chr1	12350000	12400000	1.7774197914403171	0
A5b	chr1	12400000	12450000	2.722433947947708	0.08108108108108109
A5b	chr1	12450000	12500000	1.9466860511923425	0.09259259259259259
A5b	chr1	12500000	12550000	2.212461074575838	0.09322033898305085
A5b	chr1	12550000	12600000	2.1387239605897688	0.17
A5b	chr1	12600000	12650000	2.537887101795454	0.027586206896551724
A5b	chr1	12650000	12700000	1.75293712197426	0.10416666666666667
A5b	chr1	12700000	12750000	2.0121569391075482	0.06818181818181818
A5b	chr1	12750000	12800000	1.7927590379682283	0.07894736842105263
A5b	chr1	12800000	12850000	1.5724036545749638	0.23076923076923078
A5b	chr1	13200000	13250000	2.104332099540672	0.2631578947368421
A5b	chr1	13350000	13400000	1.95289071478553	0.06060606060606061
A5b	chr1	13400000	13450000	1.633898050530412	0.047619047619047616
A5b	chr1	13450000	13500000	2.4411833139482892	0.1
A5b	chr1	13500000	13550000	1.9553580022993167	0.0880503144654088
A5b	chr1	13550000	13600000	2.037552502738007	0.06976744186046512
A5b	chr1	13600000	13650000	1.917365836891776	0.1509433962264151
A5b	chr1	13650000	13700000	1.7827178551619192	0.04
A5b	chr1	13700000	13750000	2.0859304836015284	0.03225806451612903
A5b	chr1	13750000	13800000	2.5374809972028154	0.023529411764705882
A5b	chr1	13800000	13850000	1.675130145674907	0.025974025974025976
A5b	chr1	13850000	13900000	1.8171230083567844	0.1568627450980392
A5b	chr1	13900000	13950000	2.0624351604639584	0.13636363636363635
A5b	chr1	13950000	14000000	1.8277174263903209	0.07142857142857142
A5b	chr1	14000000	14050000	1.9790690513162252	0.17073170731707318
A5b	chr1	14050000	14100000	2.195710995931544	0.13725490196078433
A5b	chr1	14100000	14150000	2.594437945167187	0.09859154929577464
A5b	chr1	14150000	14200000	1.8308581472042393	0.058823529411764705
A5b	chr1	14200000	14250000	1.2168498288398486	0.08333333333333333
A5b	chr1	14250000	14300000	2.2609367079009925	0.057971014492753624
A5b	chr1	14300000	14350000	2.289404021008529	0.06
A5b	chr1	14350000	14400000	1.886576439851587	0.13953488372093023
A5b	chr1	14400000	14450000	1.9543963682885528	0.11904761904761904
A5b	chr1	14450000	14500000	1.6470730277447976	0.12903225806451613
A5b	chr1	14500000	14550000	1.9703192558314608	0.06521739130434782
A5b	chr1	14550000	14600000	2.4112628174074886	0.10891089108910891
A5b	chr1	14600000	14650000	2.234267172017937	0.09090909090909091
A5b	chr1	14650000	14700000	2.421902012466595	0.04395604395604396
A5b	chr1	14700000	14750000	2.0735951450205476	0.07692307692307693
A5b	chr1	14750000	14800000	1.8039757759022788	0.109375
A5b	chr1	14800000	14850000	2.130194395872264	0.10112359550561797
A5b	chr1	14850000	14900000	1.9730287157542215	0.1095890410958904
A5b	chr1	14900000	14950000	1.550543048971567	0.09375
A5b	chr1	14950000	15000000	2.2847887542306506	0.072992700729927
A5b	chr1	15000000	15050000	2.0264169495291906	0.05309734513274336
A5b	chr1	15050000	15100000	2.0473759630525215	0.1016949152542373
A5b	chr1	15100000	15150000	1.9236206620951974	0.10752688172043011
A5b	chr1	15150000	15200000	1.5274954527269913	0.06666666666666667
A5b	chr1	15200000	15250000	1.6120807257019516	0.030303030303030304
A5b	chr1	15250000	15300000	2.168265284505606	0.11428571428571428
A5b	chr1	15300000	15350000	2.0131173419816655	0.07142857142857142
A5b	chr1	15350000	15400000	2.7798439825173507	0.11612903225806452
A5b	chr1	15400000	15450000	2.402338921278504	0.08029197080291971
A5b	chr1	15450000	15500000	2.8956266067580274	0.10091743119266056
A5b	chr1	15500000	15550000	2.728151287044971	0.03409090909090909
A5b	chr1	15550000	15600000	3.2540300919431235	0.09202453987730061
A5b	chr1	15600000	15650000	3.6920035574086834	0.16363636363636364
A5b	chr1	15650000	15700000	3.703159723982296	0.12698412698412698
A5b	chr1	15700000	15750000	4.331811956720187	0.1724137931034483
A5b	chr1	15750000	15800000	4.716855671708924	0.09887005649717515
A5b	chr1	15800000	15850000	4.14033832184168	0.06497175141242938
A5b	chr1	15850000	15900000	3.837022681169911	0.08163265306122448
A5b	chr1	15900000	15950000	4.045578016284312	0.06666666666666667
A5b	chr1	15950000	16000000	4.169783002921777	0.13793103448275862
A5b	chr1	16000000	16050000	4.776674454320992	0.16447368421052633
A5b	chr1	16050000	16100000	3.628646689906616	0.11203319502074689
A5b	chr1	16100000	16150000	3.7693796715023598	0.10176991150442478
A5b	chr1	16150000	16200000	3.9407386576239305	0.1565217391304348
A5b	chr1	16200000	16250000	3.553288679022843	0.10454545454545454
A5b	chr1	16250000	16300000	4.502623886547609	0.12903225806451613
A5b	chr1	16300000	16350000	3.804194953978469	0.08666666666666667
A5b	chr1	16350000	16400000	4.465125605565703	0.1288888888888889
A5b	chr1	16400000	16450000	4.641131105986503	0.15
A5b	chr1	16450000	16500000	3.723280422442567	0.09389671361502347
A5b	chr1	16500000	16550000	2.8409818005196197	0.14444444444444443
A5b	chr1	16550000	16600000	3.4972566766841067	0.26666666666666666
A5b	chr1	16650000	16700000	1.5556656171007948	0.07272727272727272
A5b	chr1	16750000	16800000	2.881858818531962	0.24358974358974358
A5b	chr1	16850000	16900000	3.34411798442137	0.18274111675126903
A5b	chr1	16950000	17000000	4.372759579638615	0.07458563535911603
A5b	chr1	17000000	17050000	3.6831369394113658	0.057692307692307696
A5b	chr1	17050000	17100000	3.699486871247741	0.15639810426540285
A5b	chr1	17100000	17150000	4.010413728737785	0.1297071129707113
A5b	chr1	17150000	17200000	3.649003275207401	0.12037037037037036
A5b	chr1	17200000	17250000	3.5233602927082046	0.16
A5b	chr1	17250000	17300000	3.9123798064287345	0.18857142857142858
A5b	chr1	17300000	17350000	2.407711721874141	0.12612612612612611
A5b	chr1	17350000	17400000	3.093604986418745	0.14556962025316456
A5b	chr1	17400000	17450000	2.8702658305070172	0.09019607843137255
A5b	chr1	17450000	17500000	2.2738001461637656	0.152
A5b	chr1	17500000	17550000	2.3048863079570903	0.11504424778761062
A5b	chr1	17550000	17600000	2.145362076117585	0.07692307692307693
A5b	chr1	17600000	17650000	1.932213430843379	0.04310344827586207
A5b	chr1	17650000	17700000	2.2657817043370034	0.08396946564885496
A5b	chr1	17700000	17750000	1.9554838708452473	0.07368421052631578
A5b	chr1	17750000	17800000	2.6302696651598994	0.056074766355140186
A5b	chr1	17800000	17850000	2.050442741654631	0.08235294117647059
A5b	chr1	17850000	17900000	1.8856663933387554	0.09195402298850575
A5b	chr1	17900000	17950000	2.542997796112861	0.13333333333333333
A5b	chr1	17950000	18000000	1.8878279844674875	0.0547945205479452
A5b	chr1	18000000	18050000	2.0320577958063812	0.0821917808219178
A5b	chr1	18050000	18100000	2.030284434532977	0.0975609756097561
A5b	chr1	18100000	18150000	1.532638726880046	0.03488372093023256
A5b	chr1	18150000	18200000	2.0634043729693587	0.08421052631578947
A5b	chr1	18200000	18250000	2.579195005276642	0.12
A5b	chr1	18250000	18300000	2.128803311001877	0.09649122807017543
A5b	chr1	18300000	18350000	2.1746065603103464	0.1111111111111111
A5b	chr1	18350000	18400000	2.5398745195910997	0.058333333333333334
A5b	chr1	18400000	18450000	2.612251200954697	0.109375
A5b	chr1	18450000	18500000	2.1424874021572458	0.043478260869565216
A5b	chr1	18500000	18550000	1.9086998554311538	0.10256410256410256
A5b	chr1	18550000	18600000	2.3968507729121726	0.07964601769911504
A5b	chr1	18600000	18650000	3.297053392938742	0.04
A5b	chr1	18650000	18700000	4.512482319767757	0.15021459227467812
A5b	chr1	18700000	18750000	3.9995088904068026	0.18636363636363637
A5b	chr1	18750000	18800000	4.379170403726473	0.08974358974358974
A5b	chr1	18800000	18850000	3.7294970619645698	0.09770114942528736
A5b	chr1	18850000	18900000	4.081208474911317	0.14122137404580154
A5b	chr1	18900000	18950000	4.458729609152482	0.08571428571428572
A5b	chr1	18950000	19000000	4.355511597800685	0.14361702127659576
A5b	chr1	19000000	19050000	3.7767120210619374	0.12883435582822086
A5b	chr1	19050000	19100000	3.341028997660133	0.1932367149758454
A5b	chr1	19100000	19150000	3.1590061233839526	0.10465116279069768
A5b	chr1	19150000	19200000	3.6831213076072284	0.05319148936170213
A5b	chr1	19200000	19250000	4.741973351579898	0.125
A5b	chr1	19250000	19300000	3.706838268777757	0.19166666666666668
A5b	chr1	19300000	19350000	4.4880270299779506	0.09657320872274143
A5b	chr1	19350000	19400000	4.178184153872863	0.18340611353711792
A5b	chr1	19400000	19450000	3.6388135166783804	0.15822784810126583
A5b	chr1	19450000	19500000	4.218474563600959	0.11363636363636363
A5b	chr1	19500000	19550000	3.653926378085121	0.20535714285714285
A5b	chr1	19550000	19600000	3.16677716393902	0.12418300653594772
A5b	chr1	19600000	19650000	3.9676880166572297	0.07692307692307693
A5b	chr1	19650000	19700000	3.752486600059809	0.14233576642335766
A5b	chr1	19700000	19750000	4.564358675376657	0.1524390243902439
A5b	chr1	19750000	19800000	4.848336885573719	0.17209302325581396
A5b	chr1	19800000	19850000	4.416868564691195	0.16447368421052633
A5b	chr1	19850000	19900000	4.136307559552615	0.12568306010928962
A5b	chr1	19900000	19950000	1.77128993174467	0.078125
A5b	chr1	19950000	20000000	2.4093613708935435	0.125
A5b	chr1	20000000	20050000	1.9511932169307924	0.06666666666666667
A5b	chr1	20050000	20100000	2.1699153780489318	0.05172413793103448
A5b	chr1	20100000	20150000	1.983277331004626	0.14814814814814814
A5b	chr1	20150000	20200000	2.017505190196533	0.0375
A5b	chr1	20200000	20250000	2.7830084974773346	0.11363636363636363
A5b	chr1	20250000	20300000	2.8869020159021503	0.07865168539325842
A5b	chr1	20300000	20350000	2.7657987465816354	0.13793103448275862
A5b	chr1	20350000	20400000	3.3851050515362844	0.1044776119402985
A5b	chr1	20400000	20450000	4.183801764536955	0.1875
A5b	chr1	20450000	20500000	4.551563015483755	0.14285714285714285
A5b	chr1	20500000	20550000	3.625420713305988	0.11976047904191617
A5b	chr1	20550000	20600000	4.126469876179467	0.14468085106382977
A5b	chr1	20600000	20650000	3.752566661069425	0.07920792079207921
A5b	chr1	20650000	20700000	3.558822305244032	0.12878787878787878
A5b	chr1	20700000	20750000	3.575644973953222	0.07958477508650519
A5b	chr1	20750000	20800000	4.582700300423694	0.06578947368421052
A5b	chr1	20800000	20850000	5.177920515964276	0.10655737704918032
A5b	chr1	20850000	20900000	4.807091887028573	0.09230769230769231
A5b	chr1	20900000	20950000	4.065438148049433	0.05263157894736842
A5b	chr1	20950000	21000000	4.331577905864993	0.12790697674418605
A5b	chr1	21000000	21050000	4.241989967682356	0.19791666666666666
A5b	chr1	21050000	21100000	3.7363533883561884	0.12698412698412698
A5b	chr1	21100000	21150000	3.2530086935999347	0.07462686567164178
A5b	chr1	21150000	21200000	4.600115532934884	0.09859154929577464
A5b	chr1	21200000	21250000	3.1707788331320046	0.11976047904191617
A5b	chr1	21250000	21300000	3.8307216247731657	0.144
A5b	chr1	21300000	21350000	4.251911680491021	0.13703703703703704
A5b	chr1	21350000	21400000	4.086794662376354	0.16574585635359115
A5b	chr1	21400000	21450000	2.878580359327581	0.031914893617021274
A5b	chr1	21450000	21500000	2.886102848451933	0.10869565217391304
A5b	chr1	21500000	21550000	3.103526042755341	0.0958904109589041
A5b	chr1	21550000	21600000	4.382581501421343	0.18633540372670807
A5b	chr1	21650000	21700000	4.3256057100069345	0.16666666666666666
A5b	chr1	21700000	21750000	4.167271305517207	0.17647058823529413
A5b	chr1	21750000	21800000	4.889899401067688	0.11728395061728394
A5b	chr1	21800000	21850000	4.118476565649267	0.10240963855421686
A5b	chr1	21850000	21900000	5.142480591916877	0.10776942355889724
A5b	chr1	21900000	21950000	3.8263440387496037	0.10666666666666667
A5b	chr1	21950000	22000000	4.010009618710801	0.15760869565217392
A5b	chr1	22000000	22050000	4.523870995726759	0.15306122448979592
A5b	chr1	22050000	22100000	4.439430622926279	0.08290155440414508
A5b	chr1	22100000	22150000	5.267914927182378	0.15181518151815182
A5b	chr1	22150000	22200000	3.9076905605868846	0.1712962962962963
A5b	chr1	22200000	22250000	2.9544687395032256	0.11180124223602485
A5b	chr1	22250000	22300000	3.1885911356847725	0.10457516339869281
A5b	chr1	22300000	22350000	1.600543780612187	0.045454545454545456
A5b	chr1	22350000	22400000	1.7477880178914451	0.07142857142857142
A5b	chr1	22400000	22450000	2.214866542895874	0.2
A5b	chr1	22450000	22500000	3.012404612839937	0.088
A5b	chr1	22500000	22550000	3.419954612573891	0.10857142857142857
A5b	chr1	22600000	22650000	4.2402741248582965	0.1262135922330097
A5b	chr1	22650000	22700000	4.204464827235744	0.18681318681318682
A5b	chr1	22700000	22750000	3.8603559634634386	0.07662835249042145
A5b	chr1	22750000	22800000	4.144148443378806	0.10975609756097561
A5b	chr1	22800000	22850000	4.186511613120619	0.17415730337078653
A5b	chr1	22850000	22900000	3.459948856609785	0.14634146341463414
A5b	chr1	22900000	22950000	4.395342604212545	0.14594594594594595
A5b	chr1	22950000	23000000	4.12859185493431	0.140625
A5b	chr1	23000000	23050000	4.219361825865207	0.11038961038961038
A5b	chr1	23050000	23100000	4.25661246886481	0.0821917808219178
A5b	chr1	23100000	23150000	3.223731447990052	0.05555555555555555
A5b	chr1	23150000	23200000	5.080292422881016	0.11734693877551021
A5b	chr1	23200000	23250000	4.843379745840299	0.13962264150943396
A5b	chr1	23250000	23300000	4.680511307940198	0.12598425196850394
A5b	chr1	23300000	23350000	4.024822967074499	0.10852713178294573
A5b	chr1	23350000	23400000	4.480342755669808	0.06862745098039216
A5b	chr1	23400000	23450000	4.306466928552931	0.12962962962962962
A5b	chr1	23450000	23500000	4.823122186724281	0.13966480446927373
A5b	chr1	23500000	23550000	4.608723838413066	0.10245901639344263
A5b	chr1	23550000	23600000	3.3887598234361067	0.09868421052631579
A5b	chr1	23600000	23650000	4.035667297561171	0.12682926829268293
A5b	chr1	23650000	23700000	3.5814802354134025	0.14492753623188406
A5b	chr1	23700000	23750000	3.6023233282949993	0.0611353711790393
A5b	chr1	23750000	23800000	4.342735194387716	0.1124031007751938
A5b	chr1	23800000	23850000	4.058186878820371	0.0847457627118644
A5b	chr1	23850000	23900000	4.296622966962975	0.12626262626262627
A5b	chr1	23900000	23950000	4.123260955844883	0.10666666666666667
A5b	chr1	23950000	24000000	4.111763862474514	0.04950495049504951
A5b	chr1	24000000	24050000	3.6548801456194355	0.12380952380952381
A5b	chr1	24050000	24100000	4.430266684976433	0.21145374449339208
A5b	chr1	24100000	24150000	3.4402900344008764	0.17889908256880735
A5b	chr1	24150000	24200000	3.161130639478963	0.08333333333333333
A5b	chr1	24200000	24250000	4.118158131855994	0.1686046511627907
A5b	chr1	24250000	24300000	4.671971088882422	0.1375
A5b	chr1	24300000	24350000	4.523701546024832	0.14622641509433962
A5b	chr1	24350000	24400000	3.4904801985679352	0.10638297872340426
A5b	chr1	24400000	24450000	4.488317224986159	0.10526315789473684
A5b	chr1	24450000	24500000	4.456257433332327	0.1270718232044199
A5b	chr1	24500000	24550000	3.604786672434696	0.1357142857142857
A5b	chr1	24550000	24600000	3.8942253238761286	0.15121951219512195
A5b	chr1	24600000	24650000	3.3817768857931623	0.11162790697674418
A5b	chr1	24650000	24700000	4.069963715292199	0.07518796992481203
A5b	chr1	24700000	24750000	4.636037157971026	0.07210031347962383
A5b	chr1	24750000	24800000	3.0500125252916312	0.04878048780487805
A5b	chr1	24800000	24850000	3.2274493884557813	0.06382978723404255
A5b	chr1	24850000	24900000	4.327094187179533	0.15934065934065933
A5b	chr1	24900000	24950000	3.887765703038367	0.1256544502617801
A5b	chr1	24950000	25000000	4.247022504744035	0.18382352941176472
A5b	chr1	25000000	25050000	3.417154675328447	0.18023255813953487
A5b	chr1	25050000	25100000	4.272564881369479	0.13744075829383887
A5b	chr1	25100000	25150000	4.271356298537014	0.1488095238095238
A5b	chr1	25150000	25200000	4.191612294476037	0.15736040609137056
A5b	chr1	25200000	25250000	3.6044275074078076	0.08928571428571429
A5b	chr1	25250000	25300000	3.50758751361228	0
A5b	chr1	25300000	25350000	3.548665493958753	0.17307692307692307
A5b	chr1	25350000	25400000	4.418745005588827	0.19318181818181818
A5b	chr1	25400000	25450000	3.5390376498764726	0.08270676691729323
A5b	chr1	25450000	25500000	3.684299812758537	0.14772727272727273
A5b	chr1	25500000	25550000	4.123125244182477	0.11518324607329843
A5b	chr1	25550000	25600000	3.449065805724508	0.20634920634920634
A5b	chr1	25600000	25650000	3.992963674381973	0.08994708994708994
A5b	chr1	25650000	25700000	4.085744865222898	0.21935483870967742
A5b	chr1	25700000	25750000	3.8503838184888144	0.17307692307692307
A5b	chr1	25750000	25800000	4.502913915200925	0.16785714285714284
A5b	chr1	25800000	25850000	3.870853967225705	0.08661417322834646
A5b	chr1	25850000	25900000	4.036568351126369	0.07662835249042145
A5b	chr1	25900000	25950000	3.589002270637364	0.038461538461538464
A5b	chr1	25950000	26000000	4.265106645806105	0.06875
A5b	chr1	26000000	26050000	3.5806524534373874	0.09558823529411764
A5b	chr1	26050000	26100000	3.619417248067188	0.11464968152866242
A5b	chr1	26100000	26150000	4.302291005171192	0.1292517006802721
A5b	chr1	26150000	26200000	4.10572299276781	0.11029411764705882
A5b	chr1	26200000	26250000	3.9192028521193247	0.21428571428571427
A5b	chr1	26250000	26300000	3.503389531818399	0.11801242236024845
A5b	chr1	26300000	26350000	4.486468284368942	0.19215686274509805
A5b	chr1	26350000	26400000	4.134256924009032	0.1784037558685446
A5b	chr1	26400000	26450000	3.4979860021195748	0.15966386554621848
A5b	chr1	26450000	26500000	3.1457774572347286	0.072
A5b	chr1	26500000	26550000	3.7890416821233934	0.11353711790393013
A5b	chr1	26550000	26600000	4.701711262036875	0.1532258064516129
A5b	chr1	26600000	26650000	4.606809522624198	0.1218274111675127
A5b	chr1	26650000	26700000	3.3151145630086822	0.08536585365853659
A5b	chr1	26700000	26750000	3.8321440759246124	0.11428571428571428
A5b	chr1	26750000	26800000	3.889433429080111	0.09411764705882353
A5b	chr1	26800000	26850000	3.0020096087794785	0.12030075187969924
A5b	chr1	26850000	26900000	3.7765289889103584	0.07239819004524888
A5b	chr1	26900000	26950000	3.4459489307346534	0.09195402298850575
A5b	chr1	26950000	27000000	3.5679205448678655	0.10270270270270271
A5b	chr1	27000000	27050000	4.022598818796976	0.08823529411764706
A5b	chr1	27050000	27100000	4.753066194147472	0.15833333333333333
A5b	chr1	27100000	27150000	4.413665087574326	0.08849557522123894
A5b	chr1	27150000	27200000	4.008070968723361	0.11428571428571428
A5b	chr1	27200000	27250000	4.475388648702345	0.1320754716981132
A5b	chr1	27250000	27300000	4.060943115249048	0.07633587786259542
A5b	chr1	27300000	27350000	4.014331329021069	0.06726457399103139
A5b	chr1	27350000	27400000	3.9273040728498683	0.08852459016393442
A5b	chr1	27400000	27450000	4.079455596295243	0.041379310344827586
A5b	chr1	27450000	27500000	3.724820917331206	0.08284023668639054
A5b	chr1	27500000	27550000	4.058944062926786	0.1908713692946058
A5b	chr1	27550000	27600000	3.6317211070729347	0.11351351351351352
A5b	chr1	27600000	27650000	4.333254141152036	0.0945945945945946
A5b	chr1	27650000	27700000	4.444918858610967	0.11976047904191617
A5b	chr1	27700000	27750000	4.765076037991359	0.10471204188481675
A5b	chr1	27750000	27800000	4.178439325500963	0.07017543859649122
A5b	chr1	27800000	27850000	3.6394786855672567	0.06338028169014084
A5b	chr1	27850000	27900000	4.087532715728643	0.12946428571428573
A5b	chr1	27900000	27950000	3.076698918580424	0.08609271523178808
A5b	chr1	27950000	28000000	4.111795146957423	0.11538461538461539
A5b	chr1	28000000	28050000	3.143364579443756	0.11475409836065574
A5b	chr1	28050000	28100000	4.2691749527981315	0.1111111111111111
A5b	chr1	28100000	28150000	4.063353838851335	0.23270440251572327
A5b	chr1	28150000	28200000	4.362213970262197	0.16908212560386474
A5b	chr1	28200000	28250000	4.643734367979174	0.08666666666666667
A5b	chr1	28250000	28300000	4.807190874701185	0.1079136690647482
A5b	chr1	28300000	28350000	3.6113863079178867	0.13529411764705881
A5b	chr1	28350000	28400000	3.8057076805252774	0.10215053763440861
A5b	chr1	28400000	28450000	3.6919996459212516	0.16071428571428573
A5b	chr1	28450000	28500000	4.135051514918765	0.10344827586206896
A5b	chr1	28500000	28550000	3.1954308967879963	0.0748663101604278
A5b	chr1	28550000	28600000	3.609022047150742	0.05573770491803279
A5b	chr1	28600000	28650000	3.230752460180212	0.07947019867549669
A5b	chr1	28650000	28700000	4.037376979129752	0.08045977011494253
A5b	chr1	28700000	28750000	3.8347497793199428	0.036885245901639344
A5b	chr1	28750000	28800000	3.655007465084817	0.13496932515337423
A5b	chr1	28800000	28850000	4.336063950057153	0.1285140562248996
A5b	chr1	28850000	28900000	3.5901156304839366	0.13186813186813187
A5b	chr1	28900000	28950000	2.613455731114622	0.11827956989247312
A5b	chr1	28950000	29000000	2.1900726320790525	0.045454545454545456
A5b	chr1	29000000	29050000	2.4319748092397866	0
A5b	chr1	29050000	29100000	2.798166324408456	0.1125
A5b	chr1	29100000	29150000	4.0461245774954735	0.13505747126436782
A5b	chr1	29150000	29200000	3.1050507365754876	0.030864197530864196
A5b	chr1	29200000	29250000	3.322936359775245	0.02734375
A5b	chr1	29250000	29300000	2.7603914698503225	0.09558823529411764
A5b	chr1	29300000	29350000	2.9905689411387217	0.1503267973856209
A5b	chr1	29350000	29400000	2.7010194977840727	0.0990990990990991
A5b	chr1	29400000	29450000	3.0611028241416713	0.2
A5b	chr1	29450000	29500000	2.783683955886067	0.07920792079207921
A5b	chr1	29500000	29550000	2.4223768351494024	0.1232876712328767
A5b	chr1	29550000	29600000	2.736101747330698	0.0891089108910891
A5b	chr1	29600000	29650000	1.8228080636954156	0.13725490196078433
A5b	chr1	29650000	29700000	2.108384059555068	0.1951219512195122
A5b	chr1	29700000	29750000	1.8718548360605733	0.07692307692307693
A5b	chr1	29750000	29800000	2.0711142270088154	0.14285714285714285
A5b	chr1	29800000	29850000	2.26262455469534	0.12195121951219512
A5b	chr1	29850000	29900000	2.4836514943637176	0.11538461538461539
A5b	chr1	29900000	29950000	2.0757582570190554	0.07142857142857142
A5b	chr1	29950000	30000000	1.9019919742500166	0.043478260869565216
A5b	chr1	30000000	30050000	2.20899068017662	0.15517241379310345
A5b	chr1	30050000	30100000	1.64712664607429	0.09523809523809523
A5b	chr1	30100000	30150000	1.0650801068560578	0.0975609756097561
A5b	chr1	30150000	30200000	2.031230002145916	0.07692307692307693
A5b	chr1	30200000	30250000	2.292443016299054	0.1375
A5b	chr1	30250000	30300000	1.738331110592017	0.23636363636363636
A5b	chr1	30300000	30350000	1.8997017112271006	0.05
A5b	chr1	30350000	30400000	1.9164425435556907	0.03896103896103896
A5b	chr1	30400000	30450000	2.0604562961553357	0.07894736842105263
A5b	chr1	30450000	30500000	1.3895268217883001	0.11363636363636363
A5b	chr1	30500000	30550000	2.298949510132402	0.07936507936507936
A5b	chr1	30550000	30600000	2.1827069155336467	0.075
A5b	chr1	30600000	30650000	2.215700458031754	0.09090909090909091
A5b	chr1	30650000	30700000	4.198004308608356	0.1657142857142857
A5b	chr1	30700000	30750000	3.8640936562681483	0.2037735849056604
A5b	chr1	30750000	30800000	2.8544258540639453	0.12849162011173185
A5b	chr1	30800000	30850000	3.9813884681484435	0.1111111111111111
A5b	chr1	30850000	30900000	3.589611815859959	0.15527950310559005
A5b	chr1	30900000	30950000	3.205862665947644	0.08791208791208792
A5b	chr1	30950000	31000000	3.655097413709136	0.08641975308641975
A5b	chr1	31000000	31050000	3.3876869224749933	0.045454545454545456
A5b	chr1	31050000	31100000	2.309502098038448	0.046153846153846156
A5b	chr1	31100000	31150000	3.112194676246432	0.13846153846153847
A5b	chr1	31150000	31200000	1.6994567657902202	0.08602150537634409
A5b	chr1	31200000	31250000	3.0507948166549337	0.10119047619047619
A5b	chr1	31250000	31300000	2.9133688797640716	0.14074074074074075
A5b	chr1	31300000	31350000	3.4364448373276266	0.1
A5b	chr1	31350000	31400000	3.59550713822921	0.11278195488721804
A5b	chr1	31400000	31450000	3.6940972756462793	0.12077294685990338
A5b	chr1	31450000	31500000	3.4826461226165004	0.13559322033898305
A5b	chr1	31500000	31550000	4.108384670492232	0.14444444444444443
A5b	chr1	31550000	31600000	3.6009097736691635	0.12393162393162394
A5b	chr1	31600000	31650000	3.7767772214445667	0.07352941176470588
A5b	chr1	31650000	31700000	3.8672131280373296	0.0966183574879227
A5b	chr1	31700000	31750000	3.9730072488751618	0.14046822742474915
A5b	chr1	31750000	31800000	3.854497554902781	0.11224489795918367
A5b	chr1	31800000	31850000	3.1252559042706562	0.07758620689655173
A5b	chr1	31850000	31900000	3.965974510718238	0.06976744186046512
A5b	chr1	31900000	31950000	3.948827675245127	0.07253886010362694
A5b	chr1	31950000	32000000	4.0675578956177185	0.16875
A5b	chr1	32000000	32050000	5.7484007617117205	0.056962025316455694
A5b	chr1	32050000	32100000	3.508417981523343	0.04519774011299435
A5b	chr1	32100000	32150000	4.025314009469314	0.08092485549132948
A5b	chr1	32150000	32200000	3.0223980982285132	0.047619047619047616
A5b	chr1	32200000	32250000	4.19317488136313	0.07516339869281045
A5b	chr1	32250000	32300000	4.1604422448221365	0.16911764705882354
A5b	chr1	32300000	32350000	3.5686080823322337	0.05232558139534884
A5b	chr1	32350000	32400000	3.6043644078451145	0.09574468085106383
A5b	chr1	32400000	32450000	3.622345239007485	0.12295081967213115
A5b	chr1	32450000	32500000	3.878848691656831	0.14102564102564102
A5b	chr1	32500000	32550000	4.504833566741979	0.08267716535433071
A5b	chr1	32550000	32600000	3.330501756266785	0.07936507936507936
A5b	chr1	32600000	32650000	4.300421576630897	0.09090909090909091
A5b	chr1	32650000	32700000	4.445331568717615	0.06493506493506493
A5b	chr1	32700000	32750000	4.279358159726342	0.11578947368421053
A5b	chr1	32750000	32800000	4.343165265991111	0.0744336569579288
A5b	chr1	32800000	32850000	2.879546463336881	0.07303370786516854
A5b	chr1	32850000	32900000	3.2012494719855673	0.08
A5b	chr1	32900000	32950000	4.616639081619063	0.08045977011494253
A5b	chr1	32950000	33000000	4.229945127102729	0.08333333333333333
A5b	chr1	33000000	33050000	3.494586870320329	0.09473684210526316
A5b	chr1	33050000	33100000	4.19300136009065	0.14189189189189189
A5b	chr1	33100000	33150000	3.8624038010667294	0.06779661016949153
A5b	chr1	33150000	33200000	4.572225059104868	0.13043478260869565
A5b	chr1	33200000	33250000	4.134212577535343	0.11578947368421053
A5b	chr1	33250000	33300000	4.004175036960748	0.09405940594059406
A5b	chr1	33300000	33350000	3.3277446320759307	0.11363636363636363
A5b	chr1	33350000	33400000	3.601428290334989	0.06629834254143646
A5b	chr1	33400000	33450000	4.292957650292481	0.037037037037037035
A5b	chr1	33450000	33500000	3.7137727237784794	0.1016949152542373
A5b	chr1	33500000	33550000	4.060895906303803	0.18548387096774194
A5b	chr1	33550000	33600000	3.963322647590022	0.12962962962962962
A5b	chr1	33600000	33650000	4.269688571642506	0.20833333333333334
A5b	chr1	33650000	33700000	3.4945985669797173	0.12612612612612611
A5b	chr1	33700000	33750000	2.6517859300448174	0.13333333333333333
A5b	chr1	33750000	33800000	1.7807377005824145	0.08571428571428572
A5b	chr1	33800000	33850000	2.710235294689841	0.13725490196078433
A5b	chr1	33850000	33900000	1.9641050830308642	0.125
A5b	chr1	33900000	33950000	2.2354223441089	0.07272727272727272
A5b	chr1	33950000	34000000	1.7322626072535812	0.024390243902439025
A5b	chr1	34000000	34050000	2.4301758283061297	0.10714285714285714
A5b	chr1	34050000	34100000	2.2642462082544585	0.09523809523809523
A5b	chr1	34100000	34150000	1.940492033390633	0.02564102564102564
A5b	chr1	34150000	34200000	2.349578945620997	0.08943089430894309
A5b	chr1	34200000	34250000	2.104143879868047	0.12244897959183673
A5b	chr1	34250000	34300000	1.791373300332351	0.1
A5b	chr1	34300000	34350000	2.075206615293647	0.08333333333333333
A5b	chr1	34350000	34400000	1.963174767349025	0.10526315789473684
A5b	chr1	34400000	34450000	2.0458675166621965	0.125
A5b	chr1	34450000	34500000	2.085878265949377	0.0625
A5b	chr1	34500000	34550000	1.6424150154467339	0.09090909090909091
A5b	chr1	34550000	34600000	1.9001410624531079	0.05555555555555555
A5b	chr1	34600000	34650000	2.0112599547726746	0.05555555555555555
A5b	chr1	34650000	34700000	2.2967915488567967	0.136986301369863
A5b	chr1	34700000	34750000	2.2155323902051447	0.07936507936507936
A5b	chr1	34750000	34800000	2.2111019261165916	0.0446927374301676
A5b	chr1	34800000	34850000	1.7194837584923932	0.07407407407407407
A5b	chr1	34850000	34900000	2.0766267716887836	0.06593406593406594
A5b	chr1	34900000	34950000	1.9586809682742303	0.1
A5b	chr1	34950000	35000000	2.230964794909186	0.09722222222222222
A5b	chr1	35000000	35050000	2.2075073754604193	0.1
A5b	chr1	35050000	35100000	1.8212539090994648	0.07936507936507936
A5b	chr1	35100000	35150000	1.965118743739569	0.1
A5b	chr1	35150000	35200000	2.2162862221995527	0.05755395683453238
A5b	chr1	35200000	35250000	2.8016253817872303	0.04938271604938271
A5b	chr1	35250000	35300000	3.565295851128977	0.033707865168539325
A5b	chr1	35300000	35350000	4.622033808099185	0.09482758620689655
A5b	chr1	35350000	35400000	3.243136867686754	0.0847457627118644
A5b	chr1	35400000	35450000	4.319311060756561	0.07339449541284404
A5b	chr1	35450000	35500000	4.459742016125764	0.10526315789473684
A5b	chr1	35500000	35550000	3.953930656622913	0.1134020618556701
A5b	chr1	35550000	35600000	4.1680390547098884	0.1382636655948553
A5b	chr1	35600000	35650000	4.504093389417315	0.07947019867549669
A5b	chr1	35650000	35700000	4.303906314138561	0.16822429906542055
A5b	chr1	35700000	35750000	3.8623422384700334	0.0761904761904762
A5b	chr1	35750000	35800000	4.167067629717778	0.09424083769633508
A5b	chr1	35800000	35850000	4.048598501147527	0.08264462809917356
A5b	chr1	35850000	35900000	4.343413650900905	0.15333333333333332
A5b	chr1	35900000	35950000	3.771686838593995	0.16129032258064516
A5b	chr1	35950000	36000000	4.381041601614928	0.07936507936507936
A5b	chr1	36000000	36050000	3.1209297215465295	0.08771929824561403
A5b	chr1	36050000	36100000	4.184806827913069	0.07731958762886598
A5b	chr1	36100000	36150000	3.8427249249111113	0.14224137931034483
A5b	chr1	36150000	36200000	3.6884774536500737	0.07142857142857142
A5b	chr1	36200000	36250000	3.9769544297139734	0.075
A5b	chr1	36250000	36300000	4.119277633758747	0.04827586206896552
A5b	chr1	36300000	36350000	3.8732937333010122	0.06349206349206349
A5b	chr1	36350000	36400000	2.388189734940026	0.02702702702702703
A5b	chr1	36400000	36450000	3.740235510417216	0.11320754716981132
A5b	chr1	36450000	36500000	3.788339356459775	0.10638297872340426
A5b	chr1	36500000	36550000	3.6384840471920703	0.16981132075471697
A5b	chr1	36550000	36600000	3.5580651800844993	0.1317365269461078
A5b	chr1	36600000	36650000	3.8412232557879236	0.15789473684210525
A5b	chr1	36650000	36700000	3.0306893485452457	0.1452991452991453
A5b	chr1	36700000	36750000	2.7321286035797074	0.12389380530973451
A5b	chr1	36750000	36800000	2.1916385430409004	0.07142857142857142
A5b	chr1	36800000	36850000	2.1486442465732294	0.08108108108108109
A5b	chr1	36850000	36900000	2.084662233356209	0.10126582278481013
A5b	chr1	36900000	36950000	1.949510844383007	0.10294117647058823
A5b	chr1	36950000	37000000	1.8870906532115344	0.09411764705882353
A5b	chr1	37000000	37050000	2.6122371033106435	0.03597122302158273
A5b	chr1	37050000	37100000	2.032165024311961	0.06060606060606061
A5b	chr1	37100000	37150000	1.6261356370610247	0.1282051282051282
A5b	chr1	37150000	37200000	2.036162101094991	0.15151515151515152
A5b	chr1	37200000	37250000	1.6487942213484772	0.125
A5b	chr1	37250000	37300000	2.1343083059544923	0.07462686567164178
A5b	chr1	37300000	37350000	1.5332033579991635	0.171875
A5b	chr1	37350000	37400000	2.045037215500412	0.125
A5b	chr1	37400000	37450000	1.9747817908541851	0.02857142857142857
A5b	chr1	37450000	37500000	2.3198838904555767	0.07964601769911504
A5b	chr1	37500000	37550000	3.0752431735465047	0.03636363636363636
A5b	chr1	37550000	37600000	3.011587807993728	0.11764705882352941
A5b	chr1	37600000	37650000	2.4610220233990048	0.12213740458015267
A5b	chr1	37650000	37700000	3.441592135343916	0.08839779005524862
A5b	chr1	37700000	37750000	2.624414098153429	0.15789473684210525
A5b	chr1	37750000	37800000	3.2369273462664787	0.10108303249097472
A5b	chr1	37800000	37850000	2.415050253338431	0.05825242718446602
A5b	chr1	37850000	37900000	2.2881900495726355	0.04395604395604396
A5b	chr1	37900000	37950000	2.960949153132274	0.1
A5b	chr1	37950000	38000000	2.7114107383502284	0.020202020202020204
A5b	chr1	38000000	38050000	2.50298940344122	0.09558823529411764
A5b	chr1	38050000	38100000	3.277378961961015	0.234375
A5b	chr1	38100000	38150000	3.3562935047085505	0.1069182389937107
A5b	chr1	38150000	38200000	3.0516490489952135	0.14473684210526316
A5b	chr1	38200000	38250000	3.175983921242728	0.16666666666666666
A5b	chr1	38250000	38300000	2.894451468789932	0.15730337078651685
A5b	chr1	38300000	38350000	2.5327930602572057	0.022727272727272728
A5b	chr1	38350000	38400000	2.1698600504948633	0.10344827586206896
A5b	chr1	38400000	38450000	2.2083132841790203	0.06060606060606061
A5b	chr1	38450000	38500000	2.035475925750312	0.09090909090909091
A5b	chr1	38500000	38550000	1.5577861730468738	0.07692307692307693
A5b	chr1	38550000	38600000	2.0080584017993504	0.06779661016949153
A5b	chr1	38600000	38650000	1.7804247305637837	0.18181818181818182
A5b	chr1	38650000	38700000	2.602165787087776	0.11864406779661017
A5b	chr1	38700000	38750000	2.3566545057214285	0.18604651162790697
A5b	chr1	38750000	38800000	4.2496667040320375	0.08547008547008547
A5b	chr1	38800000	38850000	4.220456151342211	0.1349206349206349
A5b	chr1	38850000	38900000	3.3475322160936596	0.07738095238095238
A5b	chr1	38900000	38950000	4.000640839953649	0.13953488372093023
A5b	chr1	38950000	39000000	4.358766143198699	0.08530805687203792
A5b	chr1	39000000	39050000	4.60949193249163	0.09767441860465116
A5b	chr1	39050000	39100000	4.5405049855268445	0.06093189964157706
A5b	chr1	39100000	39150000	3.823918364379756	0.06206896551724138
A5b	chr1	39150000	39200000	2.89404109225906	0.07575757575757576
A5b	chr1	39200000	39250000	3.67175109858135	0.07964601769911504
A5b	chr1	39250000	39300000	3.675180383480678	0.10869565217391304
A5b	chr1	39300000	39350000	3.2620799692548093	0.12345679012345678
A5b	chr1	39350000	39400000	4.243347320725951	0.13636363636363635
A5b	chr1	39400000	39450000	4.868951187193367	0.1746031746031746
A5b	chr1	39450000	39500000	4.636467638645352	0.16591928251121077
A5b	chr1	39500000	39550000	3.5735379335075734	0.1568627450980392
A5b	chr1	39550000	39600000	3.497413831882776	0.16560509554140126
A5b	chr1	39600000	39650000	4.17744318332382	0.18340611353711792
A5b	chr1	39650000	39700000	3.4282464559361965	0.1072961373390558
A5b	chr1	39700000	39750000	3.2096101785570106	0.0603448275862069
A5b	chr1	39750000	39800000	3.120910586694993	0.056962025316455694
A5b	chr1	39800000	39850000	2.5975927279946016	0.05405405405405406
A5b	chr1	39850000	39900000	2.243470915848414	0.08641975308641975
A5b	chr1	39900000	39950000	2.5829744904151175	0.07142857142857142
A5b	chr1	39950000	40000000	2.440695950918615	0.03937007874015748
A5b	chr1	40000000	40050000	2.371283661680608	0.05454545454545454
A5b	chr1	40050000	40100000	3.827654478308359	0.05732484076433121
A5b	chr1	40100000	40150000	3.151488364453079	0.0625
A5b	chr1	40150000	40200000	3.298246212167164	0.07446808510638298
A5b	chr1	40200000	40250000	2.988733628697021	0.0967741935483871
A5b	chr1	40250000	40300000	2.771595013048032	0.06779661016949153
A5b	chr1	40300000	40350000	3.446235900581235	0.11009174311926606
A5b	chr1	40350000	40400000	2.998824186137336	0.09210526315789473
A5b	chr1	40400000	40450000	1.8669044456581347	0.13953488372093023
A5b	chr1	40450000	40500000	2.46712952004126	0.011904761904761904
A5b	chr1	40500000	40550000	1.70559517466763	0
A5b	chr1	40550000	40600000	2.559623018520249	0.10869565217391304
A5b	chr1	40600000	40650000	3.1893674657783864	0.06363636363636363
A5b	chr1	40650000	40700000	3.3744852142804276	0.08588957055214724
A5b	chr1	40700000	40750000	2.7523420601006934	0.08620689655172414
A5b	chr1	40750000	40800000	3.578582469804276	0.11731843575418995
A5b	chr1	40800000	40850000	3.116521598660729	0.1024390243902439
A5b	chr1	40850000	40900000	1.83264159339424	0.0967741935483871
A5b	chr1	40900000	40950000	2.76953549421477	0.09174311926605505
A5b	chr1	40950000	41000000	3.1586662630876083	0.0425531914893617
A5b	chr1	41000000	41050000	2.924696997445773	0.0707070707070707
A5b	chr1	41050000	41100000	2.7446146939984337	0.10256410256410256
A5b	chr1	41100000	41150000	2.727982983863443	0.03773584905660377
A5b	chr1	41150000	41200000	3.758176925863459	0.12195121951219512
A5b	chr1	41200000	41250000	2.7488222191881877	0.11904761904761904
A5b	chr1	41250000	41300000	3.9622104672488536	0.16831683168316833
A5b	chr1	41300000	41350000	3.6914873746759977	0.10416666666666667
A5b	chr1	41400000	41450000	2.9506757668714108	0.10655737704918032
A5b	chr1	41450000	41500000	2.994067660890633	0.15584415584415584
A5b	chr1	41500000	41550000	3.7553564909532775	0.14601769911504425
A5b	chr1	41550000	41600000	4.1242305192742865	0.1016949152542373
A5b	chr1	41600000	41650000	3.2245700094248337	0.09836065573770492
A5b	chr1	41650000	41700000	3.752921501005988	0.11219512195121951
A5b	chr1	41700000	41750000	3.417385801301264	0.07563025210084033
A5b	chr1	41750000	41800000	3.759523249023871	0.16521739130434782
A5b	chr1	41800000	41850000	3.903212726300053	0.17475728155339806
A5b	chr1	41850000	41900000	3.99716844544825	0.11578947368421053
A5b	chr1	41900000	41950000	3.2792777400555417	0.15942028985507245
A5b	chr1	41950000	42000000	3.587062655510659	0.14545454545454545
A5b	chr1	42000000	42050000	2.678945926937354	0.03361344537815126
A5b	chr1	42050000	42100000	2.178001337450401	0.047619047619047616
A5b	chr1	42100000	42150000	3.090952841742215	0.20833333333333334
A5b	chr1	42150000	42200000	3.0430423786587237	0.16071428571428573
A5b	chr1	42200000	42250000	2.6033523194600754	0.0975609756097561
A5b	chr1	42250000	42300000	2.683557607417176	0.047619047619047616
A5b	chr1	42300000	42350000	2.1392845426693365	0.05
A5b	chr1	42350000	42400000	1.7591994765909458	0.10909090909090909
A5b	chr1	42400000	42450000	2.225467957857595	0.11475409836065574
A5b	chr1	42450000	42500000	1.7795308101729004	0.10344827586206896
A5b	chr1	42500000	42550000	1.7561150619797194	0.1111111111111111
A5b	chr1	42550000	42600000	1.6939478721346932	0.03571428571428571
A5b	chr1	42600000	42650000	1.8633616166097857	0.3142857142857143
A5b	chr1	42650000	42700000	2.1030072817298193	0
A5b	chr1	42700000	42750000	1.612250563599364	0.07017543859649122
A5b	chr1	42750000	42800000	1.7658941410841118	0.11711711711711711
A5b	chr1	42800000	42850000	1.6340468035263385	0.06666666666666667
A5b	chr1	42850000	42900000	2.1356887810869183	0
A5b	chr1	42900000	42950000	1.8827189092960908	0.023809523809523808
A5b	chr1	42950000	43000000	2.1881626352839585	0.03409090909090909
A5b	chr1	43000000	43050000	2.145669480294769	0.03571428571428571
A5b	chr1	43050000	43100000	2.1976339607639606	0.08235294117647059
A5b	chr1	43100000	43150000	3.215473893316965	0.10526315789473684
A5b	chr1	43150000	43200000	3.250821407287659	0.1326530612244898
A5b	chr1	43200000	43250000	3.3452315449356322	0.15789473684210525
A5b	chr1	43250000	43300000	3.6802343791451126	0.1813186813186813
A5b	chr1	43300000	43350000	3.9249986606970797	0.17061611374407584
A5b	chr1	43350000	43400000	3.1274926623243546	0.0759493670886076
A5b	chr1	43400000	43450000	4.537082529262032	0.14096916299559473
A5b	chr1	43450000	43500000	3.3362181503742367	0.07547169811320754
A5b	chr1	43500000	43550000	4.089749924638245	0.11428571428571428
A5b	chr1	43550000	43600000	3.5370533440553773	0.09615384615384616
A5b	chr1	43600000	43650000	4.508213474237504	0.1266233766233766
A5b	chr1	43650000	43700000	4.4827455169278965	0.096045197740113
A5b	chr1	43700000	43750000	3.307305093695519	0.039473684210526314
A5b	chr1	43750000	43800000	3.812955071512501	0.1232876712328767
A5b	chr1	43800000	43850000	4.311461492832403	0.13402061855670103
A5b	chr1	43850000	43900000	3.534426580059668	0.05263157894736842
A5b	chr1	43900000	43950000	3.3421675801865085	0.13690476190476192
A5b	chr1	43950000	44000000	3.6574830137700554	0.08070175438596491
A5b	chr1	44000000	44050000	4.134239018239899	0.07723577235772358
A5b	chr1	44050000	44100000	3.4822862162281725	0.1111111111111111
A5b	chr1	44100000	44150000	4.289702404655113	0.145
A5b	chr1	44150000	44200000	4.16679197446116	0.20454545454545456
A5b	chr1	44200000	44250000	4.0333261163657745	0.09696969696969697
A5b	chr1	44250000	44300000	3.980626815268893	0.1511627906976744
A5b	chr1	44300000	44350000	4.139850969862343	0.14
A5b	chr1	44350000	44400000	4.480001971065757	0.2185430463576159
A5b	chr1	44400000	44450000	3.8530575799370372	0.1111111111111111
A5b	chr1	44450000	44500000	3.891453109714659	0.2
A5b	chr1	44500000	44550000	4.64295202914336	0.12690355329949238
A5b	chr1	44550000	44600000	3.829817913062084	0.11728395061728394
A5b	chr1	44600000	44650000	3.4412961413033245	0.05392156862745098
A5b	chr1	44650000	44700000	5.175206620855762	0.109375
A5b	chr1	44700000	44750000	4.198015311568022	0.11328125
A5b	chr1	44750000	44800000	3.9628894011726095	0.11646586345381527
A5b	chr1	44800000	44850000	3.747106868728188	0.0664451827242525
A5b	chr1	44850000	44900000	3.853200319648611	0.043478260869565216
A5b	chr1	44900000	44950000	4.83298866961535	0.08181818181818182
A5b	chr1	44950000	45000000	3.6456075999850053	0.10416666666666667
A5b	chr1	45000000	45050000	3.9678090588182156	0.13815789473684212
A5b	chr1	45050000	45100000	3.446360978427944	0.12903225806451613
A5b	chr1	45100000	45150000	3.5787171797113917	0.1414141414141414
A5b	chr1	45150000	45200000	3.4332865189891804	0.1625
A5b	chr1	45200000	45250000	3.8667063942655058	0.10596026490066225
A5b	chr1	45250000	45300000	2.8021004456592316	0.11320754716981132
A5b	chr1	45300000	45350000	3.9666253359232897	0.08270676691729323
A5b	chr1	45350000	45400000	4.050285894840301	0.10909090909090909
A5b	chr1	45400000	45450000	3.245459634593122	0.09230769230769231
A5b	chr1	45450000	45500000	4.67318453346293	0.09497206703910614
A5b	chr1	45500000	45550000	4.368520945761951	0.09055118110236221
A5b	chr1	45550000	45600000	3.9249907426309116	0.07602339181286549
A5b	chr1	45600000	45650000	3.7632469735600256	0.12096774193548387
A5b	chr1	45650000	45700000	4.2802521681294605	0.10236220472440945
A5b	chr1	45700000	45750000	4.495370788347321	0.11
A5b	chr1	45750000	45800000	3.943175274345459	0.18461538461538463
A5b	chr1	45800000	45850000	3.5438906222579307	0.042682926829268296
A5b	chr1	45850000	45900000	3.700160995276585	0.09722222222222222
A5b	chr1	45900000	45950000	3.751302774494506	0.10843373493975904
A5b	chr1	45950000	46000000	4.203389046322204	0.12244897959183673
A5b	chr1	46000000	46050000	3.524133565607153	0.05217391304347826
A5b	chr1	46050000	46100000	3.423070791963118	0.1044776119402985
A5b	chr1	46100000	46150000	3.972536496818495	0.07462686567164178
A5b	chr1	46150000	46200000	4.228538960937658	0.06046511627906977
A5b	chr1	46200000	46250000	3.930151128984773	0.10526315789473684
A5b	chr1	46250000	46300000	3.443321723688485	0.043478260869565216
A5b	chr1	46300000	46350000	4.45813450755397	0.07419354838709677
A5b	chr1	46350000	46400000	3.992212184411937	0.125
A5b	chr1	46400000	46450000	4.208270802264893	0.11363636363636363
A5b	chr1	46450000	46500000	4.171230876678777	0.09935897435897435
A5b	chr1	46500000	46550000	4.1857513239539355	0.15948275862068967
A5b	chr1	46550000	46600000	3.4161714979474254	0.1456953642384106
A5b	chr1	46600000	46650000	3.3091593974139553	0.10638297872340426
A5b	chr1	46650000	46700000	2.2008099177982783	0.08333333333333333
A5b	chr1	46700000	46750000	2.121439713186656	0.08620689655172414
A5b	chr1	46750000	46800000	2.1344685089475433	0.023809523809523808
A5b	chr1	46800000	46850000	1.8090973172810239	0.05
A5b	chr1	46850000	46900000	1.4745524707156636	0.4666666666666667
A5b	chr1	46900000	46950000	2.7980259210227483	0.06896551724137931
A5b	chr1	46950000	47000000	3.19162155624859	0.06779661016949153
A5b	chr1	47000000	47050000	2.7267443029294562	0.14545454545454545
A5b	chr1	47050000	47100000	2.8135715934741072	0.13043478260869565
A5b	chr1	47100000	47150000	3.098254464662947	0.18421052631578946
A5b	chr1	47150000	47200000	2.9875255630092767	0.11494252873563218
A5b	chr1	47200000	47250000	2.992612096344199	0.08187134502923976
A5b	chr1	47250000	47300000	2.836149502854544	0.04411764705882353
A5b	chr1	47300000	47350000	3.2142677878481707	0.0707070707070707
A5b	chr1	47350000	47400000	2.994522756965627	0.0625
A5b	chr1	47400000	47450000	3.797089485037122	0.12129380053908356
A5b	chr1	47450000	47500000	2.9570324684179674	0.1368421052631579
A5b	chr1	47500000	47550000	2.562956121625277	0.1111111111111111
A5b	chr1	47550000	47600000	3.3952776621972403	0.13253012048192772
A5b	chr1	47600000	47650000	3.4298758029658587	0.1232876712328767
A5b	chr1	47650000	47700000	3.1618251186910857	0.125
A5b	chr1	47700000	47750000	2.8499961334830375	0.21518987341772153
A5b	chr1	47800000	47850000	2.2633817838738226	0.09230769230769231
A5b	chr1	47850000	47900000	1.4326809146950978	0.047619047619047616
A5b	chr1	47900000	47950000	1.584136889395912	0.07142857142857142
A5b	chr1	47950000	48000000	2.190113838178458	0.08461538461538462
A5b	chr1	48000000	48050000	1.7558902527558304	0.046511627906976744
A5b	chr1	48050000	48100000	2.258989003362439	0.14285714285714285
A5b	chr1	48100000	48150000	1.8520216856827256	0.05
A5b	chr1	48150000	48200000	1.727350158228021	0.2222222222222222
A5b	chr1	48200000	48250000	1.5763556161962176	0
A5b	chr1	48250000	48300000	2.0514694080341207	0.17391304347826086
A5b	chr1	48350000	48400000	1.774629234085971	0.07407407407407407
A5b	chr1	48400000	48450000	1.3375588497738222	0.16666666666666666
A5b	chr1	48450000	48500000	2.1559000117789333	0.14285714285714285
A5b	chr1	48500000	48550000	2.040594190961766	0
A5b	chr1	48550000	48600000	2.3313550905812614	0.1044776119402985
A5b	chr1	48600000	48650000	1.7278160843814048	0.041666666666666664
A5b	chr1	48650000	48700000	1.6813931030962306	0.08333333333333333
A5b	chr1	48700000	48750000	1.4986598706634693	0.08695652173913043
A5b	chr1	48750000	48800000	1.7129073800422943	0.11904761904761904
A5b	chr1	48800000	48850000	2.250222610611374	0.023255813953488372
A5b	chr1	48850000	48900000	1.4385185404386485	0
A5b	chr1	48900000	48950000	1.381401704880308	0.09090909090909091
A5b	chr1	48950000	49000000	2.204480437947005	0.05
A5b	chr1	49000000	49050000	2.2632701518570806	0
A5b	chr1	49050000	49100000	1.5475007536686087	0.2
A5b	chr1	49100000	49150000	1.7627051277609365	0.0625
A5b	chr1	49150000	49200000	1.8599904342251306	0.17391304347826086
A5b	chr1	49300000	49350000	1.5776000974161604	0.1875
A5b	chr1	49350000	49400000	1.833398959760526	0.25
A5b	chr1	49400000	49450000	1.6369807673091183	0
A5b	chr1	49450000	49500000	1.683436659408874	0
A5b	chr1	49500000	49550000	1.6447520343831048	0
A5b	chr1	49550000	49600000	2.04142058684092	0
A5b	chr1	49700000	49750000	1.809472891338688	0.2
A5b	chr1	49750000	49800000	2.1658160264229607	0.05263157894736842
A5b	chr1	49800000	49850000	1.994704638864623	0.05555555555555555
A5b	chr1	49900000	49950000	1.5924808252157658	0.11764705882352941
A5b	chr1	50000000	50050000	1.9833709014546186	0.07407407407407407
A5b	chr1	50050000	50100000	2.0793976585570415	0.11538461538461539
A5b	chr1	50100000	50150000	2.1575535288311847	0.0967741935483871
A5b	chr1	50150000	50200000	1.959067558249068	0.029411764705882353
A5b	chr1	50200000	50250000	2.0454419476169035	0.13333333333333333
A5b	chr1	50250000	50300000	1.7240557025051264	0.03333333333333333
A5b	chr1	50300000	50350000	1.8051618322267466	0
A5b	chr1	50350000	50400000	2.124809572976215	0.10256410256410256
A5b	chr1	50400000	50450000	3.0697187797843797	0.030211480362537766
A5b	chr1	50450000	50500000	2.3499876631325316	0.038461538461538464
A5b	chr1	50500000	50550000	1.8471770243091354	0.11764705882352941
A5b	chr1	50550000	50600000	2.208150160724149	0.04
A5b	chr1	50600000	50650000	1.9880537848036277	0
A5b	chr1	50650000	50700000	2.3867351592820465	0.02702702702702703
A5b	chr1	50700000	50750000	1.8231079578025862	0.07407407407407407
A5b	chr1	50800000	50850000	2.268872773907365	0.044444444444444446
A5b	chr1	50900000	50950000	2.716961280387271	0
A5b	chr1	50950000	51000000	2.218621963166063	0.011494252873563218
A5b	chr1	51000000	51050000	2.694675707495071	0.16666666666666666
A5b	chr1	51050000	51100000	3.165782157189051	0.1511627906976744
A5b	chr1	51100000	51150000	3.0459209629759756	0.06
A5b	chr1	51150000	51200000	3.642900208187866	0.1111111111111111
A5b	chr1	51200000	51250000	4.707638153427756	0.0949367088607595
A5b	chr1	51250000	51300000	3.5292197891456905	0.07142857142857142
A5b	chr1	51300000	51350000	2.671954038624066	0.08176100628930817
A5b	chr1	51350000	51400000	3.31417788351885	0.02631578947368421
A5b	chr1	51400000	51450000	3.0950913168197483	0.09615384615384616
A5b	chr1	51450000	51500000	4.191401894781519	0.14457831325301204
A5b	chr1	51500000	51550000	4.044712903104439	0.125
A5b	chr1	51550000	51600000	4.206094302194758	0.14166666666666666
A5b	chr1	51600000	51650000	4.612651089513153	0.09523809523809523
A5b	chr1	51650000	51700000	2.590914750270039	0.3548387096774194
A5b	chr1	51700000	51750000	3.0908460655679244	0.07692307692307693
A5b	chr1	51750000	51800000	3.7522374742493336	0.0641025641025641
A5b	chr1	51800000	51850000	3.400923480036826	0.046511627906976744
A5b	chr1	51850000	51900000	3.9206663481769715	0.08737864077669903
A5b	chr1	51900000	51950000	3.390468878716453	0.14035087719298245
A5b	chr1	51950000	52000000	4.210443611946453	0.020618556701030927
A5b	chr1	52000000	52050000	3.42947815501701	0.061946902654867256
A5b	chr1	52050000	52100000	3.027137113135237	0.06593406593406594
A5b	chr1	52100000	52150000	3.56445820239905	0.047619047619047616
A5b	chr1	52150000	52200000	3.9598964003670987	0.0873015873015873
A5b	chr1	52200000	52250000	4.091763783957321	0.09090909090909091
A5b	chr1	52250000	52300000	4.233388626567784	0.08433734939759036
A5b	chr1	52300000	52350000	3.6597585644587873	0.11570247933884298
A5b	chr1	52350000	52400000	3.7587356442570714	0.07142857142857142
A5b	chr1	52400000	52450000	3.6101100716420826	0.0967741935483871
A5b	chr1	52450000	52500000	4.507774278806439	0.08333333333333333
A5b	chr1	52500000	52550000	4.19977310881851	0.08181818181818182
A5b	chr1	52550000	52600000	4.377238881355546	0.12666666666666668
A5b	chr1	52600000	52650000	4.136891895396278	0.15816326530612246
A5b	chr1	52650000	52700000	4.314176913058688	0.14619883040935672
A5b	chr1	52700000	52750000	4.0446292657131435	0.09340659340659341
A5b	chr1	52750000	52800000	3.429294689181465	0.12
A5b	chr1	52800000	52850000	3.321248617578322	0.08843537414965986
A5b	chr1	52850000	52900000	4.1619659030041705	0.07142857142857142
A5b	chr1	52900000	52950000	3.8859030063110382	0.06306306306306306
A5b	chr1	52950000	53000000	4.514193795280097	0.11320754716981132
A5b	chr1	53000000	53050000	5.014253402524436	0.11578947368421053
A5b	chr1	53050000	53100000	3.6657225421205792	0.10774410774410774
A5b	chr1	53100000	53150000	4.182931369967879	0.13297872340425532
A5b	chr1	53150000	53200000	3.3589670573074715	0.08333333333333333
A5b	chr1	53200000	53250000	3.529507831280509	0.0660377358490566
A5b	chr1	53250000	53300000	4.007786691617724	0.2129032258064516
A5b	chr1	53300000	53350000	3.8075033861853043	0.12790697674418605
A5b	chr1	53350000	53400000	4.395154440612801	0.19021739130434784
A5b	chr1	53400000	53450000	3.62142092607027	0.15625
A5b	chr1	53450000	53500000	4.026249771567447	0.14507772020725387
A5b	chr1	53500000	53550000	3.98669901648016	0.13664596273291926
A5b	chr1	53550000	53600000	4.2994761668384225	0.09770114942528736
A5b	chr1	53600000	53650000	3.988949956465037	0.1317365269461078
A5b	chr1	53650000	53700000	3.569561782235233	0.08620689655172414
A5b	chr1	53700000	53750000	3.6209447806460027	0.07731958762886598
A5b	chr1	53750000	53800000	4.012944487892966	0.10344827586206896
A5b	chr1	53800000	53850000	3.917044849825004	0.10869565217391304
A5b	chr1	53850000	53900000	4.000107158210291	0.1564625850340136
A5b	chr1	53900000	53950000	5.0204442214568825	0.08379888268156424
A5b	chr1	53950000	54000000	4.388398605042405	0.14545454545454545
A5b	chr1	54000000	54050000	3.975595056139356	0.2
A5b	chr1	54050000	54100000	2.2792826759635756	0.06666666666666667
A5b	chr1	54100000	54150000	3.391001667700043	0.1836734693877551
A5b	chr1	54150000	54200000	2.9843063144323585	0.12307692307692308
A5b	chr1	54200000	54250000	2.8230106298506317	0.12578616352201258
A5b	chr1	54250000	54300000	2.6932191121487055	0.12578616352201258
A5b	chr1	54300000	54350000	3.6269434923422588	0.08379888268156424
A5b	chr1	54350000	54400000	3.4973613752246577	0.12422360248447205
A5b	chr1	54400000	54450000	2.9654652400421684	0.03333333333333333
A5b	chr1	54450000	54500000	2.9142613957678343	0.15
A5b	chr1	54500000	54550000	2.7806686664310156	0.07051282051282051
A5b	chr1	54550000	54600000	2.4198613564627074	0.11
A5b	chr1	54600000	54650000	3.1844301398692645	0.1534090909090909
A5b	chr1	54650000	54700000	4.1931151821696835	0.2247191011235955
A5b	chr1	54700000	54750000	3.613514203493025	0.14912280701754385
A5b	chr1	54750000	54800000	3.5419954813493044	0.11196911196911197
A5b	chr1	54800000	54850000	4.598606501354517	0.1419753086419753
A5b	chr1	54850000	54900000	3.7734924347602563	0.046632124352331605
A5b	chr1	54900000	54950000	3.234074757154286	0.12857142857142856
A5b	chr1	54950000	55000000	4.509551387321929	0.12217194570135746
A5b	chr1	55000000	55050000	3.8064762308868683	0.13452914798206278
A5b	chr1	55050000	55100000	4.0072739112572515	0.1638418079096045
A5b	chr1	55100000	55150000	3.9035066394327322	0.08695652173913043
A5b	chr1	55150000	55200000	3.8648792587776035	0.09523809523809523
A5b	chr1	55200000	55250000	4.270214761621829	0.05154639175257732
A5b	chr1	55250000	55300000	3.6421995789009682	0.1326530612244898
A5b	chr1	55300000	55350000	3.8234219076564306	0.1038961038961039
A5b	chr1	55350000	55400000	3.0574900985535147	0.13559322033898305
A5b	chr1	55400000	55450000	3.1987242851205995	0.16393442622950818
A5b	chr1	55450000	55500000	2.930288920729539	0.02631578947368421
A5b	chr1	55500000	55550000	4.047294212065798	0.23076923076923078
A5b	chr1	55550000	55600000	3.37488933334072	0.11428571428571428
A5b	chr1	55600000	55650000	4.126951557920724	0.1891891891891892
A5b	chr1	55650000	55700000	4.1274243959673855	0.10638297872340426
A5b	chr1	55700000	55750000	3.374125843952425	0.14285714285714285
A5b	chr1	55750000	55800000	3.0758293915597323	0.0851063829787234
A5b	chr1	55800000	55850000	3.145349057826586	0.16129032258064516
A5b	chr1	55850000	55900000	2.706960459571155	0.043478260869565216
A5b	chr1	55900000	55950000	3.6531127987405028	0.1
A5b	chr1	55950000	56000000	3.516662078578574	0.1276595744680851
A5b	chr1	56000000	56050000	3.3364400677539723	0.06451612903225806
A5b	chr1	56050000	56100000	3.877006782883556	0.17857142857142858
A5b	chr1	56100000	56150000	3.809658577112066	0.10416666666666667
A5b	chr1	56150000	56200000	4.213394673732685	0.08771929824561403
A5b	chr1	56200000	56250000	4.136876717969128	0.07246376811594203
A5b	chr1	56250000	56300000	4.2187745614202665	0.1111111111111111
A5b	chr1	56300000	56350000	3.864665967229121	0.14516129032258066
A5b	chr1	56350000	56400000	3.510567078543191	0.13793103448275862
A5b	chr1	56400000	56450000	2.6153958196452924	0.2
A5b	chr1	56450000	56500000	2.952002462584433	0.0821917808219178
A5b	chr1	56500000	56550000	2.9565042253398364	0.1111111111111111
A5b	chr1	56550000	56600000	2.810542696156372	0.07692307692307693
A5b	chr1	56600000	56650000	2.886501243044069	0.05504587155963303
A5b	chr1	56650000	56700000	2.549272592101053	0.20833333333333334
A5b	chr1	56750000	56800000	2.556608140627615	0.14285714285714285
A5b	chr1	56800000	56850000	3.274018383569095	0.11842105263157894
A5b	chr1	56850000	56900000	2.07032402817351	0.03571428571428571
A5b	chr1	56900000	56950000	2.1950065279578332	0.08823529411764706
A5b	chr1	56950000	57000000	1.990425713843234	0.30303030303030304
A5b	chr1	57000000	57050000	1.920723629501343	0.09302325581395349
A5b	chr1	57050000	57100000	1.9274810559169309	0.027777777777777776
A5b	chr1	57100000	57150000	1.6909448759079109	0.1
A5b	chr1	57150000	57200000	2.0028134227522267	0
A5b	chr1	57200000	57250000	1.9037554985406533	0.038461538461538464
A5b	chr1	57250000	57300000	1.5794772660081633	0.05555555555555555
A5b	chr1	57300000	57350000	2.4594171885749385	0.06153846153846154
A5b	chr1	57350000	57400000	1.6832891861510515	0
A5b	chr1	57400000	57450000	1.9819576501373029	0.02
A5b	chr1	57450000	57500000	1.8370777297097214	0.14893617021276595
A5b	chr1	57500000	57550000	2.038821724007155	0.18421052631578946
A5b	chr1	57550000	57600000	2.030637979411394	0.025
A5b	chr1	57600000	57650000	2.167600419199279	0.09523809523809523
A5b	chr1	57650000	57700000	1.7544572099517428	0.15789473684210525
A5b	chr1	57700000	57750000	2.239313900665256	0.06666666666666667
A5b	chr1	57750000	57800000	2.092928188470622	0.06896551724137931
A5b	chr1	57800000	57850000	1.7468092350813407	0
A5b	chr1	57850000	57900000	1.7185201820632714	0.0625
A5b	chr1	57900000	57950000	1.9764005133499372	0.1282051282051282
A5b	chr1	57950000	58000000	1.8473757193830957	0.2
A5b	chr1	58000000	58050000	1.4942793227425073	0.08695652173913043
A5b	chr1	58050000	58100000	2.1293861629013624	0.02040816326530612
A5b	chr1	58100000	58150000	1.8907316844329896	0.10810810810810811
A5b	chr1	58150000	58200000	2.375648001772197	0.12121212121212122
A5b	chr1	58200000	58250000	2.302169710885801	0.10714285714285714
A5b	chr1	58250000	58300000	2.4673676025491815	0.1388888888888889
A5b	chr1	58300000	58350000	2.223601064992397	0.09090909090909091
A5b	chr1	58350000	58400000	2.837367952465878	0.046511627906976744
A5b	chr1	58400000	58450000	2.8699520660755824	0.125
A5b	chr1	58450000	58500000	3.8514930750307896	0.0594059405940594
A5b	chr1	58500000	58550000	3.663564945581169	0.03296703296703297
A5b	chr1	58550000	58600000	4.279626313025875	0.19047619047619047
A5b	chr1	58600000	58650000	3.9724188122197215	0.14432989690721648
A5b	chr1	58650000	58700000	3.9150976667998685	0.1
A5b	chr1	58700000	58750000	3.6038287557801794	0.1523809523809524
A5b	chr1	58750000	58800000	3.6643698442553325	0.032679738562091505
A5b	chr1	58800000	58850000	4.924933614915151	0.07608695652173914
A5b	chr1	58850000	58900000	3.7705251904111066	0.1111111111111111
A5b	chr1	58900000	58950000	4.072164900019088	0.03125
A5b	chr1	58950000	59000000	4.152078848119664	0.13924050632911392
A5b	chr1	59000000	59050000	3.568517096818905	0.07894736842105263
A5b	chr1	59050000	59100000	3.9211965370462734	0.125
A5b	chr1	59100000	59150000	3.809225251942843	0.17105263157894737
A5b	chr1	59150000	59200000	3.866676223140917	0.1694915254237288
A5b	chr1	59200000	59250000	3.711512075138633	0.07317073170731707
A5b	chr1	59250000	59300000	2.804642580678238	0.028985507246376812
A5b	chr1	59300000	59350000	4.36383062619143	0.15384615384615385
A5b	chr1	59350000	59400000	4.05408548928153	0.2391304347826087
A5b	chr1	59400000	59450000	3.447952870965401	0.11864406779661017
A5b	chr1	59450000	59500000	3.0881936358990134	0.10344827586206896
A5b	chr1	59500000	59550000	3.2274439495942016	0.09259259259259259
A5b	chr1	59550000	59600000	4.077955247007006	0.13513513513513514
A5b	chr1	59600000	59650000	4.2364826325391505	0.0970873786407767
A5b	chr1	59650000	59700000	3.6505227655383607	0.20689655172413793
A5b	chr1	59700000	59750000	4.31264096032658	0.12048192771084337
A5b	chr1	59750000	59800000	3.590675466928205	0.07317073170731707
A5b	chr1	59800000	59850000	3.0955512680895896	0.05
A5b	chr1	59850000	59900000	2.806538941512043	0.07692307692307693
A5b	chr1	59900000	59950000	3.33439408060366	0.06521739130434782
A5b	chr1	59950000	60000000	2.9543096390448698	0.1267605633802817
A5b	chr1	60000000	60050000	2.572969470647831	0.23333333333333334
A5b	chr1	60050000	60100000	2.211503416343922	0.06666666666666667
A5b	chr1	60100000	60150000	2.7509329575224437	0.07407407407407407
A5b	chr1	60150000	60200000	1.9354211284455165	0.034482758620689655
A5b	chr1	60250000	60300000	1.687101305771313	0
A5b	chr1	60350000	60400000	2.021426506874882	0.14634146341463414
A5b	chr1	60400000	60450000	2.2421467885053654	0.125
A5b	chr1	60450000	60500000	1.8477040627365178	0
A5b	chr1	60600000	60650000	2.056378960327453	0.15
A5b	chr1	60650000	60700000	1.654888810017102	0.09523809523809523
A5b	chr1	60700000	60750000	1.9393519778748591	0.15789473684210525
A5b	chr1	60750000	60800000	1.805204084612621	0.11764705882352941
A5b	chr1	60800000	60850000	1.7741051193836082	0.13636363636363635
A5b	chr1	60850000	60900000	2.1371864230081723	0
A5b	chr1	60900000	60950000	1.8728452319065425	0.27586206896551724
A5b	chr1	60950000	61000000	2.061755893048495	0.06896551724137931
A5b	chr1	61000000	61050000	2.313763015155759	0.05
A5b	chr1	61050000	61100000	2.1094366494561116	0.03571428571428571
A5b	chr1	61100000	61150000	2.0954496322090144	0
A5b	chr1	61150000	61200000	2.108953569735565	0.04878048780487805
A5b	chr1	61200000	61250000	1.7225263146471008	0.05555555555555555
A5b	chr1	61250000	61300000	1.9111560793954756	0.03571428571428571
A5b	chr1	61300000	61350000	1.8262931733138346	0.0967741935483871
A5b	chr1	61350000	61400000	1.8297220346425216	0.08571428571428572
A5b	chr1	61400000	61450000	2.8754586466114898	0.04878048780487805
A5b	chr1	61450000	61500000	1.997093269801818	0.021739130434782608
A5b	chr1	61500000	61550000	2.058416009064492	0.1
A5b	chr1	61550000	61600000	1.9303441397092962	0.2
A5b	chr1	61600000	61650000	2.2532427292675172	0.1111111111111111
A5b	chr1	61650000	61700000	2.206430756347037	0.015151515151515152
A5b	chr1	61700000	61750000	1.9978987243993127	0.011627906976744186
A5b	chr1	61750000	61800000	2.388181140837398	0.013157894736842105
A5b	chr1	61800000	61850000	1.8195330998954622	0.075
A5b	chr1	61850000	61900000	1.951276166570029	0.2
A5b	chr1	61900000	61950000	1.9952523852712156	0.02564102564102564
A5b	chr1	61950000	62000000	2.2252019359817874	0.058823529411764705
A5b	chr1	62000000	62050000	1.8840202652610551	0.08333333333333333
A5b	chr1	62050000	62100000	1.5631823700463903	0.15625
A5b	chr1	62100000	62150000	2.246793545758338	0
A5b	chr1	62150000	62200000	2.0937327675528494	0.10344827586206896
A5b	chr1	62200000	62250000	2.17333149582054	0.02247191011235955
A5b	chr1	62250000	62300000	1.828825264428315	0.03773584905660377
A5b	chr1	62300000	62350000	2.056749778991946	0.13636363636363635
A5b	chr1	62350000	62400000	2.52212169940919	0.02857142857142857
A5b	chr1	62400000	62450000	2.9266277895580775	0.06164383561643835
A5b	chr1	62450000	62500000	3.0674308392380865	0.10344827586206896
A5b	chr1	62500000	62550000	3.6034146891683814	0.13636363636363635
A5b	chr1	62550000	62600000	2.855635372078842	0.06666666666666667
A5b	chr1	62600000	62650000	2.0285993694842808	0.05263157894736842
A5b	chr1	62650000	62700000	2.5854992375495343	0.050505050505050504
A5b	chr1	62700000	62750000	2.609645605619235	0.043478260869565216
A5b	chr1	62750000	62800000	2.8645447187147233	0.0625
A5b	chr1	62800000	62850000	2.7085556273614877	0.2
A5b	chr1	62850000	62900000	2.824048945584261	0.1956521739130435
A5b	chr1	62900000	62950000	2.382099918674505	0.0975609756097561
A5b	chr1	62950000	63000000	2.904001718223265	0.15714285714285714
A5b	chr1	63000000	63050000	2.756909239978284	0.14
A5b	chr1	63050000	63100000	1.7205858494766837	0.08823529411764706
A5b	chr1	63100000	63150000	2.3390883309091484	0.037037037037037035
A5b	chr1	63150000	63200000	2.4646456733909212	0.02631578947368421
A5b	chr1	63200000	63250000	2.1843319460694017	0.038461538461538464
A5b	chr1	63250000	63300000	1.5700944064330502	0.10256410256410256
A5b	chr1	63300000	63350000	2.3499069308664033	0.06756756756756757
A5b	chr1	63350000	63400000	1.8840440197143227	0.10752688172043011
A5b	chr1	63400000	63450000	2.1458598067034638	0.15384615384615385
A5b	chr1	63450000	63500000	1.7160883882515894	0
A5b	chr1	63500000	63550000	3.0699264165473132	0.06666666666666667
A5b	chr1	63550000	63600000	4.15918350439375	0.14285714285714285
A5b	chr1	63600000	63650000	3.823329994372067	0.12121212121212122
A5b	chr1	63650000	63700000	4.984892195262999	0.1360544217687075
A5b	chr1	63700000	63750000	3.0889026098638936	0.08771929824561403
A5b	chr1	63750000	63800000	3.7232213325227157	0.10465116279069768
A5b	chr1	63800000	63850000	3.6468754635957046	0.2037037037037037
A5b	chr1	63850000	63900000	4.598985896722653	0.25
A5b	chr1	63900000	63950000	3.741291518085101	0.09230769230769231
A5b	chr1	63950000	64000000	4.500769009885557	0.0625
A5b	chr1	64000000	64050000	3.701921958325514	0.10526315789473684
A5b	chr1	64050000	64100000	2.896770060674405	0.022727272727272728
A5b	chr1	64100000	64150000	3.873335976367069	0.2318840579710145
A5b	chr1	64150000	64200000	4.633158849339029	0.18181818181818182
A5b	chr1	64200000	64250000	4.435011560880343	0.0945945945945946
A5b	chr1	64250000	64300000	2.8442974264749092	0.06818181818181818
A5b	chr1	64300000	64350000	3.674705172027781	0.21428571428571427
A5b	chr1	64350000	64400000	3.4640097883322327	0.10606060606060606
A5b	chr1	64400000	64450000	2.694915311147593	0.18518518518518517
A5b	chr1	64450000	64500000	3.9754172047678646	0.11038961038961038
A5b	chr1	64500000	64550000	2.694222532527535	0.11904761904761904
A5b	chr1	64550000	64600000	2.2606308746130592	0.08
A5b	chr1	64600000	64650000	2.2408199348120132	0.15789473684210525
A5b	chr1	64650000	64700000	2.162633347503737	0.11904761904761904
A5b	chr1	64700000	64750000	2.612799334608743	0
A5b	chr1	64750000	64800000	2.8361974934564587	0.3157894736842105
A5b	chr1	64800000	64850000	3.479756059431663	0.10638297872340426
A5b	chr1	64850000	64900000	2.9641216913275517	0.05
A5b	chr1	64900000	64950000	3.0083951984163155	0.05263157894736842
A5b	chr1	64950000	65000000	3.1767388822343	0.10476190476190476
A5b	chr1	65000000	65050000	3.04180643307021	0.06796116504854369
A5b	chr1	65050000	65100000	2.913892719821806	0.05228758169934641
A5b	chr1	65100000	65150000	2.767740119613717	0.09090909090909091
A5b	chr1	65150000	65200000	1.8326633755298494	0.08888888888888889
A5b	chr1	65200000	65250000	2.3673208991411925	0.17073170731707318
A5b	chr1	65250000	65300000	2.447004329484381	0.036231884057971016
A5b	chr1	65300000	65350000	1.8499745890859323	0.05405405405405406
A5b	chr1	65350000	65400000	2.0723308930498563	0.05
A5b	chr1	65400000	65450000	2.3989505312840764	0.03278688524590164
A5b	chr1	65450000	65500000	2.262783824250732	0.058823529411764705
A5b	chr1	65500000	65550000	1.8502574608793363	0.15789473684210525
A5b	chr1	65550000	65600000	1.7167085895801772	0.11764705882352941
A5b	chr1	65600000	65650000	1.8067522933123945	0
A5b	chr1	65650000	65700000	1.9023061458029504	0.03571428571428571
A5b	chr1	65700000	65750000	1.6675909703280314	0.1875
A5b	chr1	65750000	65800000	1.5166958046987289	0.06521739130434782
A5b	chr1	65800000	65850000	2.1624096537266406	0
A5b	chr1	65850000	65900000	1.9161459147828082	0.16666666666666666
A5b	chr1	65900000	65950000	2.00953202634006	0.1111111111111111
A5b	chr1	65950000	66000000	1.835156395970343	0.06666666666666667
A5b	chr1	66050000	66100000	2.797236908842385	0.1
A5b	chr1	66100000	66150000	2.9717400551354256	0.13333333333333333
A5b	chr1	66150000	66200000	2.709840659116779	0.24
A5b	chr1	66200000	66250000	4.241054219374756	0.045454545454545456
A5b	chr1	66250000	66300000	3.3768744704779605	0.10416666666666667
A5b	chr1	66300000	66350000	4.005266354726541	0.15384615384615385
A5b	chr1	66350000	66400000	3.69092795753351	0.14583333333333334
A5b	chr1	66400000	66450000	3.896296148999284	0.18518518518518517
A5b	chr1	66450000	66500000	3.222992584845086	0.07317073170731707
A5b	chr1	66500000	66550000	4.083806962201258	0.15217391304347827
A5b	chr1	66550000	66600000	3.5841105233235955	0.11904761904761904
A5b	chr1	66600000	66650000	3.126396684241397	0.13513513513513514
A5b	chr1	66650000	66700000	4.09038133648764	0.2033898305084746
A5b	chr1	66700000	66750000	3.3681631178819016	0.21052631578947367
A5b	chr1	66750000	66800000	3.6175815477553788	0.15384615384615385
A5b	chr1	66800000	66850000	2.4697855865182743	0.15384615384615385
A5b	chr1	66850000	66900000	1.8719442836085631	0
A5b	chr1	66900000	66950000	1.9019551674212984	0.009900990099009901
A5b	chr1	67000000	67050000	1.8939981948642954	0.03225806451612903
A5b	chr1	67100000	67150000	1.800880748572769	0.05555555555555555
A5b	chr1	67150000	67200000	1.7850742930438406	0.044444444444444446
A5b	chr1	67200000	67250000	2.1414778017389082	0.08823529411764706
A5b	chr1	67250000	67300000	2.2208431794459953	0.12903225806451613
A5b	chr1	67300000	67350000	1.7820846661159684	0.08823529411764706
A5b	chr1	67350000	67400000	1.8880476929893433	0.07317073170731707
A5b	chr1	67400000	67450000	2.4252319290765847	0.07462686567164178
A5b	chr1	67450000	67500000	2.441198563018475	0.044444444444444446
A5b	chr1	67500000	67550000	2.3659932674481285	0.07692307692307693
A5b	chr1	67550000	67600000	2.1135116368396165	0.0975609756097561
A5b	chr1	67600000	67650000	2.3049772472264523	0.043478260869565216
A5b	chr1	67650000	67700000	1.7519426939673814	0.058823529411764705
A5b	chr1	67700000	67750000	1.8053644958484756	0.03125
A5b	chr1	67750000	67800000	1.3309867669678606	0.043478260869565216
A5b	chr1	67800000	67850000	1.885336562551428	0
A5b	chr1	67850000	67900000	1.9633966343580298	0.04
A5b	chr1	67900000	67950000	1.8287672024341868	0.11538461538461539
A5b	chr1	67950000	68000000	1.948362219856958	0.047619047619047616
A5b	chr1	68000000	68050000	2.5333083198665753	0.024390243902439025
A5b	chr1	68050000	68100000	1.9195278519585348	0.17777777777777778
A5b	chr1	68100000	68150000	2.0577566182216196	0.06451612903225806
A5b	chr1	68150000	68200000	1.788698880147043	0.15384615384615385
A5b	chr1	68200000	68250000	2.0429883923072363	0.03333333333333333
A5b	chr1	68250000	68300000	2.3670771844855816	0.04081632653061224
A5b	chr1	68300000	68350000	1.7188921581951466	0.041666666666666664
A5b	chr1	68350000	68400000	2.194716673808838	0.09090909090909091
A5b	chr1	68450000	68500000	1.7955718185231573	0.07692307692307693
A5b	chr1	68600000	68650000	1.971669920896258	0.09523809523809523
A5b	chr1	68650000	68700000	1.9505264390789743	0.09375
A5b	chr1	68700000	68750000	2.021708707339039	0.24
A5b	chr1	68750000	68800000	1.9790357368866862	0.05555555555555555
A5b	chr1	68800000	68850000	2.1347658304834227	0.043478260869565216
A5b	chr1	68850000	68900000	1.6806394541730194	0.19047619047619047
A5b	chr1	68900000	68950000	2.276338870553134	0.13333333333333333
A5b	chr1	68950000	69000000	1.5730012819335337	0.10526315789473684
A5b	chr1	69000000	69050000	1.709903499939232	0.125
A5b	chr1	69050000	69100000	1.5586892742917444	0
A5b	chr1	69100000	69150000	2.277331010593043	0
A5b	chr1	69200000	69250000	2.2606069065331194	0.09090909090909091
A5b	chr1	69300000	69350000	2.1376230538718777	0.22727272727272727
A5b	chr1	69350000	69400000	2.470113118914047	0.17857142857142858
A5b	chr1	69450000	69500000	2.0586014628946265	0.05555555555555555
A5b	chr1	69500000	69550000	1.3920765827207415	0.058823529411764705
A5b	chr1	69550000	69600000	1.5588414256801923	0
A5b	chr1	69600000	69650000	2.744332757174919	0.047619047619047616
A5b	chr1	69650000	69700000	1.5391353234736906	0.125
A5b	chr1	69900000	69950000	2.472880666510183	0.04
A5b	chr1	70000000	70050000	1.3590013614281038	0.058823529411764705
A5b	chr1	70150000	70200000	1.8140370915951538	0
A5b	chr1	70200000	70250000	1.901177809281785	0.06666666666666667
A5b	chr1	70250000	70300000	1.9281312495912044	0
A5b	chr1	70300000	70350000	1.9584728035650494	0.06060606060606061
A5b	chr1	70350000	70400000	2.2272984875381012	0.0273972602739726
A5b	chr1	70400000	70450000	1.9705594967667075	0.018867924528301886
A5b	chr1	70450000	70500000	1.8342470215595248	0
A5b	chr1	70500000	70550000	1.6165562104577946	0.041666666666666664
A5b	chr1	70550000	70600000	2.118031899944256	0.1111111111111111
A5b	chr1	70600000	70650000	1.785239357790169	0.09090909090909091
A5b	chr1	70650000	70700000	1.9206228135973076	0.09523809523809523
A5b	chr1	70700000	70750000	2.012894328194551	0.045454545454545456
A5b	chr1	70850000	70900000	1.5096523921833056	0.1875
A5b	chr1	70950000	71000000	1.9971805352096805	0.05555555555555555
A5b	chr1	71000000	71050000	1.8074434268945603	0.1111111111111111
A5b	chr1	71050000	71100000	2.2902539141938036	0
A5b	chr1	71150000	71200000	1.9810189774547522	0.11538461538461539
A5b	chr1	71250000	71300000	1.5017517429500198	0
A5b	chr1	71400000	71450000	2.1826664296648985	0
A5b	chr1	71700000	71750000	1.9725414789805336	0.058823529411764705
A5b	chr1	71750000	71800000	2.009539452601955	0
A5b	chr1	71800000	71850000	2.255366009274947	0
A5b	chr1	71850000	71900000	2.0321295108762145	0.13636363636363635
A5b	chr1	71950000	72000000	2.347332471712665	0.041666666666666664
A5b	chr1	72050000	72100000	2.3821924267623977	0.037037037037037035
A5b	chr1	72100000	72150000	2.05678311851422	0.125
A5b	chr1	72250000	72300000	2.6118737534779584	0
A5b	chr1	72400000	72450000	1.7109841483697188	0
A5b	chr1	72450000	72500000	2.137728961102068	0.17647058823529413
A5b	chr1	72600000	72650000	2.0929967862687047	0.04
A5b	chr1	72650000	72700000	2.057354436797335	0.13333333333333333
A5b	chr1	72700000	72750000	1.8178347881970751	0.14285714285714285
A5b	chr1	72750000	72800000	2.4472353537077605	0.03333333333333333
A5b	chr1	72950000	73000000	1.5728655020670435	0.11764705882352941
A5b	chr1	73000000	73050000	1.9442116783517482	0.058823529411764705
A5b	chr1	73100000	73150000	2.311752591451663	0.046511627906976744
A5b	chr1	73150000	73200000	1.7208160480356403	0
A5b	chr1	73200000	73250000	2.000444418994288	0.1111111111111111
A5b	chr1	73400000	73450000	2.3599612462874346	0
A5b	chr1	73450000	73500000	2.584330905059517	0.03571428571428571
A5b	chr1	73600000	73650000	2.2133822943814634	0.12
A5b	chr1	73650000	73700000	2.2087782870618162	0.15789473684210525
A5b	chr1	73700000	73750000	1.7985600190940452	0.13333333333333333
A5b	chr1	73750000	73800000	1.7272571658657654	0.1111111111111111
A5b	chr1	73800000	73850000	2.066580943191247	0
A5b	chr1	73850000	73900000	2.1676881854524055	0.047619047619047616
A5b	chr1	74000000	74050000	2.6034407282363463	0.08
A5b	chr1	74150000	74200000	2.017815197849471	0.0625
A5b	chr1	74200000	74250000	2.347963204375297	0.30434782608695654
A5b	chr1	74250000	74300000	1.7783075922632685	0
A5b	chr1	74350000	74400000	2.072124918276457	0.13043478260869565
A5b	chr1	74450000	74500000	1.7146306920528216	0.08
A5b	chr1	74500000	74550000	2.259396424566413	0.0967741935483871
A5b	chr1	74550000	74600000	1.9689211144223144	0.15384615384615385
A5b	chr1	74650000	74700000	2.2618494502265922	0.16129032258064516
A5b	chr1	74700000	74750000	2.4451117550192163	0.037037037037037035
A5b	chr1	74750000	74800000	2.015205363701963	0
A5b	chr1	74850000	74900000	2.227629017453752	0.025
A5b	chr1	74950000	75000000	1.711994307583973	0.13333333333333333
A5b	chr1	75000000	75050000	1.972150604877742	0.05263157894736842
A5b	chr1	75100000	75150000	1.9821690699693593	0.08695652173913043
A5b	chr1	75150000	75200000	1.9533103506628433	0.10344827586206896
A5b	chr1	75350000	75400000	1.7282320522311447	0.3125
A5b	chr1	75400000	75450000	2.3925522072586363	0.13043478260869565
A5b	chr1	75450000	75500000	2.3835095728287974	0
A5b	chr1	75500000	75550000	2.2153731155521457	0.13043478260869565
A5b	chr1	75550000	75600000	2.1153350626533998	0.058823529411764705
A5b	chr1	75600000	75650000	2.295322559065884	0.044444444444444446
A5b	chr1	75650000	75700000	1.7150615164350256	0.1
A5b	chr1	75700000	75750000	2.25438237943594	0.05084745762711865
A5b	chr1	75750000	75800000	1.9974198415551305	0.03225806451612903
A5b	chr1	75800000	75850000	2.1277624042409156	0.1111111111111111
A5b	chr1	75950000	76000000	2.2743318500288203	0.02631578947368421
A5b	chr1	76000000	76050000	1.7558673427346096	0.10810810810810811
A5b	chr1	76050000	76100000	2.7681211094332467	0.08771929824561403
A5b	chr1	76100000	76150000	1.5699271470693972	0.26666666666666666
A5b	chr1	76150000	76200000	1.6795258684338932	0
A5b	chr1	76200000	76250000	1.6836229327227104	0.23809523809523808
A5b	chr1	76250000	76300000	2.2442352169072977	0.08333333333333333
A5b	chr1	76300000	76350000	1.9551578430000474	0.0625
A5b	chr1	76350000	76400000	2.1311853647038315	0.14285714285714285
A5b	chr1	76400000	76450000	2.1326902234730354	0.125
A5b	chr1	76450000	76500000	2.385317023964202	0
A5b	chr1	76500000	76550000	2.064197735464527	0.058823529411764705
A5b	chr1	76550000	76600000	1.8395640659425039	0.11538461538461539
A5b	chr1	76600000	76650000	1.5929056562834776	0
A5b	chr1	76650000	76700000	1.7750396054771456	0.20833333333333334
A5b	chr1	76700000	76750000	2.0783938731959415	0
A5b	chr1	76750000	76800000	1.667877907723307	0.06666666666666667
A5b	chr1	76800000	76850000	2.0631648205451834	0.1111111111111111
A5b	chr1	76900000	76950000	1.6599573223531703	0.0625
A5b	chr1	76950000	77000000	3.235243769103546	0.11538461538461539
A5b	chr1	77000000	77050000	2.5648040399834486	0.11475409836065574
A5b	chr1	77050000	77100000	3.26886776848469	0.09302325581395349
A5b	chr1	77100000	77150000	3.9008808737908742	0.19230769230769232
A5b	chr1	77150000	77200000	4.8556838478174225	0.09259259259259259
A5b	chr1	77200000	77250000	3.8945353527588518	0.06
A5b	chr1	77250000	77300000	4.207821066057386	0.10101010101010101
A5b	chr1	77300000	77350000	4.091544097591715	0.11538461538461539
A5b	chr1	77350000	77400000	3.857020835159469	0.08333333333333333
A5b	chr1	77400000	77450000	3.555308069153416	0.10810810810810811
A5b	chr1	77450000	77500000	3.9133624257371626	0.10606060606060606
A5b	chr1	77500000	77550000	2.9292332661558538	0.08
A5b	chr1	77550000	77600000	4.584983564712054	0.0410958904109589
A5b	chr1	77600000	77650000	3.615070019484814	0.10909090909090909
A5b	chr1	77650000	77700000	2.8793050200881702	0.05357142857142857
A5b	chr1	77700000	77750000	3.622747547507382	0.08771929824561403
A5b	chr1	77750000	77800000	3.9198356155662593	0.10743801652892562
A5b	chr1	77800000	77850000	4.086590127131407	0.10126582278481013
A5b	chr1	77850000	77900000	3.943972122879415	0.05319148936170213
A5b	chr1	77900000	77950000	4.101050389335788	0.05128205128205128
A5b	chr1	77950000	78000000	4.715664742265047	0.07608695652173914
A5b	chr1	78000000	78050000	3.473954621392367	0.047619047619047616
A5b	chr1	78050000	78100000	3.4092598552797253	0.02631578947368421
A5b	chr1	78100000	78150000	3.729589641885154	0.07142857142857142
A5b	chr1	78150000	78200000	3.771495986069508	0.15
A5b	chr1	78200000	78250000	4.664587126837099	0.2553191489361702
A5b	chr1	78250000	78300000	4.243412107637232	0.14285714285714285
A5b	chr1	78300000	78350000	3.379305851826713	0.14285714285714285
A5b	chr1	78350000	78400000	3.1458473794636226	0.14705882352941177
A5b	chr1	78400000	78450000	2.2614467445192723	0
A5b	chr1	78450000	78500000	2.656173960724482	0.05555555555555555
A5b	chr1	78500000	78550000	3.2865542086790374	0.09090909090909091
A5b	chr1	78550000	78600000	3.025138934440719	0.04
A5b	chr1	78600000	78650000	2.8701254635557816	0.08333333333333333
A5b	chr1	78650000	78700000	3.7867409103812406	0.125
A5b	chr1	78700000	78750000	3.0986584650194073	0.05
A5b	chr1	78750000	78800000	3.311776991763436	0
A5b	chr1	78800000	78850000	3.7968097361805313	0.038461538461538464
A5b	chr1	78850000	78900000	2.6357037503351473	0.08695652173913043
A5b	chr1	78950000	79000000	2.633481385924499	0.19230769230769232
A5b	chr1	79000000	79050000	1.933353197132753	0.14285714285714285
A5b	chr1	79050000	79100000	2.278894144057605	0.05263157894736842
A5b	chr1	79100000	79150000	1.7966744813677882	0.038461538461538464
A5b	chr1	79150000	79200000	1.7974432163229925	0
A5b	chr1	79250000	79300000	1.5958456302438118	0
A5b	chr1	79350000	79400000	1.6028437134182492	0
A5b	chr1	79450000	79500000	2.004909055321673	0.08
A5b	chr1	79550000	79600000	1.847090810957473	0.08333333333333333
A5b	chr1	79600000	79650000	2.3826884415772156	0
A5b	chr1	79700000	79750000	1.6305994805856454	0.1111111111111111
A5b	chr1	79850000	79900000	2.043245132171896	0.25925925925925924
A5b	chr1	79900000	79950000	1.8813552002302993	0.1111111111111111
A5b	chr1	79950000	80000000	1.852901017531928	0.06666666666666667
A5b	chr1	80050000	80100000	1.4812865620943825	0.14285714285714285
A5b	chr1	80150000	80200000	2.2440590904097224	0
A5b	chr1	80450000	80500000	2.5068499812765195	0.05
A5b	chr1	80500000	80550000	2.114091987761374	0.14285714285714285
A5b	chr1	80550000	80600000	2.048788483281066	0.0625
A5b	chr1	80700000	80750000	1.789488453461425	0.0625
A5b	chr1	80750000	80800000	1.8454227474243026	0.1875
A5b	chr1	80850000	80900000	2.020657953873317	0.058823529411764705
A5b	chr1	80950000	81000000	1.8770983673775432	0.21052631578947367
A5b	chr1	81000000	81050000	1.8357746991726078	0.11764705882352941
A5b	chr1	81100000	81150000	2.3553444452901298	0.05128205128205128
A5b	chr1	81150000	81200000	1.9771588673401603	0.125
A5b	chr1	81200000	81250000	1.8900847881967182	0.02857142857142857
A5b	chr1	81250000	81300000	2.1036989597777747	0.043478260869565216
A5b	chr1	81300000	81350000	2.402878581788634	0.1
A5b	chr1	81350000	81400000	2.3022890196761643	0.18181818181818182
A5b	chr1	81400000	81450000	2.5537320457081685	0.17777777777777778
A5b	chr1	81450000	81500000	1.6728998488800415	0
A5b	chr1	81500000	81550000	1.9550988944115881	0.09375
A5b	chr1	81550000	81600000	1.9821420915210843	0
A5b	chr1	81600000	81650000	1.487897444370408	0
A5b	chr1	81650000	81700000	1.8244301648320649	0.08333333333333333
A5b	chr1	81700000	81750000	1.867900194212292	0
A5b	chr1	81800000	81850000	2.6052746719512565	0
A5b	chr1	81850000	81900000	2.285890517114161	0.19047619047619047
A5b	chr1	81900000	81950000	2.1727411296599466	0.05555555555555555
A5b	chr1	81950000	82000000	2.31826588787236	0.1
A5b	chr1	82000000	82050000	2.821308570470856	0.06060606060606061
A5b	chr1	82050000	82100000	2.301077723488479	0.13333333333333333
A5b	chr1	82100000	82150000	2.0510859188060167	0.08
A5b	chr1	82200000	82250000	1.6525007811891828	0
A5b	chr1	82250000	82300000	2.1103684075362783	0.13333333333333333
A5b	chr1	82300000	82350000	1.843943519706974	0.05
A5b	chr1	82400000	82450000	2.123619059940822	0.09523809523809523
A5b	chr1	82450000	82500000	2.5306237504955864	0.1111111111111111
A5b	chr1	82550000	82600000	2.344078297641683	0.038461538461538464
A5b	chr1	82600000	82650000	1.737323604607526	0
A5b	chr1	82650000	82700000	3.0942455187326914	0.03333333333333333
A5b	chr1	82750000	82800000	2.085401679635322	0.07317073170731707
A5b	chr1	82800000	82850000	1.988680945382865	0.17857142857142858
A5b	chr1	82850000	82900000	2.023234716585712	0.041666666666666664
A5b	chr1	82900000	82950000	1.9699647554396567	0.26666666666666666
A5b	chr1	82950000	83000000	2.167506925342003	0.16666666666666666
A5b	chr1	83000000	83050000	2.232546927797395	0.10526315789473684
A5b	chr1	83100000	83150000	2.238340489277954	0.08
A5b	chr1	83500000	83550000	1.8903686229340486	0.07142857142857142
A5b	chr1	83550000	83600000	1.8042371065477973	0.03225806451612903
A5b	chr1	83600000	83650000	1.8103698147378178	0.029411764705882353
A5b	chr1	83650000	83700000	1.9944374501896518	0.04
A5b	chr1	83700000	83750000	2.086292501810077	0.037037037037037035
A5b	chr1	83750000	83800000	2.0282369390468364	0.14814814814814814
A5b	chr1	83800000	83850000	2.4048300175428228	0.03571428571428571
A5b	chr1	83950000	84000000	2.2648865036329524	0
A5b	chr1	84100000	84150000	2.8518918838922227	0
A5b	chr1	84250000	84300000	2.0560386148311913	0.05263157894736842
A5b	chr1	84300000	84350000	2.116802458432113	0.05555555555555555
A5b	chr1	84350000	84400000	2.0112899667808746	0
A5b	chr1	84400000	84450000	2.6878652903270477	0.15151515151515152
A5b	chr1	84450000	84500000	3.278667957861201	0.1016949152542373
A5b	chr1	84500000	84550000	3.192847040073448	0.039473684210526314
A5b	chr1	84550000	84600000	3.67134777847981	0.15384615384615385
A5b	chr1	84600000	84650000	2.9336657651053972	0.09859154929577464
A5b	chr1	84650000	84700000	2.7381016034914167	0.014705882352941176
A5b	chr1	84700000	84750000	4.181023421315197	0.05952380952380952
A5b	chr1	84750000	84800000	3.641313358907551	0.12048192771084337
A5b	chr1	84800000	84850000	4.4421580023955425	0.1702127659574468
A5b	chr1	84850000	84900000	3.1616900280233624	0.102803738317757
A5b	chr1	84900000	84950000	3.047580179839922	0.13114754098360656
A5b	chr1	84950000	85000000	4.478190150800916	0.11510791366906475
A5b	chr1	85000000	85050000	3.9608964994822955	0.20618556701030927
A5b	chr1	85050000	85100000	3.8562154535317092	0.19696969696969696
A5b	chr1	85100000	85150000	3.658954607280359	0.08333333333333333
A5b	chr1	85150000	85200000	4.637570428500622	0.13725490196078433
A5b	chr1	85200000	85250000	3.7449259594307733	0.12790697674418605
A5b	chr1	85250000	85300000	3.173050750455532	0.04477611940298507
A5b	chr1	85300000	85350000	3.975071192199235	0.11538461538461539
A5b	chr1	85350000	85400000	4.075376271437299	0.06896551724137931
A5b	chr1	85400000	85450000	5.000433537505802	0.14
A5b	chr1	85450000	85500000	3.9150990404154298	0.04
A5b	chr1	85500000	85550000	3.0534971617086235	0.09090909090909091
A5b	chr1	85550000	85600000	3.090147128831462	0.03488372093023256
A5b	chr1	85600000	85650000	3.089259109110393	0.05970149253731343
A5b	chr1	85650000	85700000	4.645345437590156	0.0196078431372549
A5b	chr1	85700000	85750000	3.5497725587933697	0.02857142857142857
A5b	chr1	85750000	85800000	3.9453517498750643	0.12903225806451613
A5b	chr1	85800000	85850000	3.3113791256489575	0.1111111111111111
A5b	chr1	85850000	85900000	3.5221092884819716	0.14545454545454545
A5b	chr1	85900000	85950000	3.7256959168065635	0.0967741935483871
A5b	chr1	85950000	86000000	3.586034538900043	0.1282051282051282
A5b	chr1	86000000	86050000	4.126180343467708	0.1
A5b	chr1	86050000	86100000	3.1472379576117393	0.03225806451612903
A5b	chr1	86100000	86150000	3.149983648675707	0.06382978723404255
A5b	chr1	86150000	86200000	2.587832583552325	0.07317073170731707
A5b	chr1	86200000	86250000	3.0639979667473436	0.19047619047619047
A5b	chr1	86250000	86300000	2.784982656872406	0.1111111111111111
A5b	chr1	86300000	86350000	2.44746016636588	0.25
A5b	chr1	86350000	86400000	3.0550413277954984	0.10416666666666667
A5b	chr1	86400000	86450000	2.699053709976701	0.02631578947368421
A5b	chr1	86450000	86500000	2.2813579134783963	0.2222222222222222
A5b	chr1	86500000	86550000	2.1911908530567263	0.1111111111111111
A5b	chr1	86550000	86600000	2.8552682287999804	0.13636363636363635
A5b	chr1	86600000	86650000	2.484797267335531	0.15
A5b	chr1	86650000	86700000	2.0745573341268235	0.0625
A5b	chr1	86700000	86750000	3.138927933206951	0
A5b	chr1	86750000	86800000	3.1516437181848778	0.12962962962962962
A5b	chr1	86800000	86850000	3.265757834558776	0.06666666666666667
A5b	chr1	86850000	86900000	2.864144981449805	0.05555555555555555
A5b	chr1	86900000	86950000	3.255823616842156	0.046153846153846156
A5b	chr1	86950000	87000000	3.175513169902326	0
A5b	chr1	87000000	87050000	2.809086554383319	0.11764705882352941
A5b	chr1	87050000	87100000	2.8026709259336955	0.15384615384615385
A5b	chr1	87100000	87150000	4.194762257712014	0.1650485436893204
A5b	chr1	87150000	87200000	3.241950478496514	0.10869565217391304
A5b	chr1	87200000	87250000	2.8523189245193072	0.10909090909090909
A5b	chr1	87250000	87300000	2.48164051269226	0.11764705882352941
A5b	chr1	87300000	87350000	2.1615816894058204	0.016129032258064516
A5b	chr1	87350000	87400000	1.5910629285936753	0.07407407407407407
A5b	chr1	87400000	87450000	2.1286985906982263	0.043478260869565216
A5b	chr1	87450000	87500000	2.53714092056053	0
A5b	chr1	87500000	87550000	2.1534686491131585	0
A5b	chr1	87550000	87600000	1.7100140013122547	0.1111111111111111
A5b	chr1	87600000	87650000	2.0938358452938526	0.09803921568627451
A5b	chr1	87650000	87700000	1.735054895446459	0.03571428571428571
A5b	chr1	87700000	87750000	2.13804536403233	0.08333333333333333
A5b	chr1	87750000	87800000	1.8626396061637824	0.045454545454545456
A5b	chr1	87800000	87850000	2.479206700874356	0.03225806451612903
A5b	chr1	87950000	88000000	2.1428752940014744	0.06666666666666667
A5b	chr1	88000000	88050000	2.298903893428159	0
A5b	chr1	88050000	88100000	2.474416237746688	0
A5b	chr1	88100000	88150000	2.031263565511116	0.13333333333333333
A5b	chr1	88150000	88200000	2.300673405303839	0.038461538461538464
A5b	chr1	88200000	88250000	2.262219032488176	0.125
A5b	chr1	88250000	88300000	2.646914983741929	0
A5b	chr1	88350000	88400000	1.6231874471939667	0.2222222222222222
A5b	chr1	88500000	88550000	1.7229518972637528	0
A5b	chr1	88550000	88600000	1.9555628621976548	0.11538461538461539
A5b	chr1	88600000	88650000	2.3983350037993505	0.024390243902439025
A5b	chr1	88700000	88750000	2.5799675310585943	0.045454545454545456
A5b	chr1	88750000	88800000	2.234390601414608	0.047619047619047616
A5b	chr1	88800000	88850000	2.355827645187418	0.03225806451612903
A5b	chr1	88850000	88900000	2.1207378677736277	0.05454545454545454
A5b	chr1	88900000	88950000	1.5538956391505823	0
A5b	chr1	88950000	89000000	1.9184645192301768	0.03278688524590164
A5b	chr1	89000000	89050000	2.2106213845903158	0.038461538461538464
A5b	chr1	89050000	89100000	1.678994582538148	0.11764705882352941
A5b	chr1	89100000	89150000	1.9296158192430872	0.034482758620689655
A5b	chr1	89150000	89200000	1.6979247432030924	0.0625
A5b	chr1	89200000	89250000	2.0587383806736237	0
A5b	chr1	89250000	89300000	1.8875030250240543	0.391304347826087
A5b	chr1	89300000	89350000	1.5746016853965126	0.037037037037037035
A5b	chr1	89350000	89400000	2.0069356861454697	0
A5b	chr1	89400000	89450000	1.5363837149793862	0.13636363636363635
A5b	chr1	89450000	89500000	1.7916818544032616	0.20689655172413793
A5b	chr1	89500000	89550000	1.866725709853373	0.05555555555555555
A5b	chr1	89550000	89600000	2.148503010809129	0.1111111111111111
A5b	chr1	89600000	89650000	1.9723992349994806	0.03896103896103896
A5b	chr1	89650000	89700000	3.6132186141586504	0.12962962962962962
A5b	chr1	89700000	89750000	4.553541761497945	0.16071428571428573
A5b	chr1	89750000	89800000	3.960226553664625	0.16304347826086957
A5b	chr1	89800000	89850000	3.552600955658	0.07142857142857142
A5b	chr1	89850000	89900000	3.771358224348571	0.11940298507462686
A5b	chr1	89900000	89950000	4.346074658686019	0.10752688172043011
A5b	chr1	89950000	90000000	4.240982017603639	0.08860759493670886
A5b	chr1	90000000	90050000	3.1812831331785603	0.04878048780487805
A5b	chr1	90050000	90100000	3.9840057236447963	0.17073170731707318
A5b	chr1	90100000	90150000	3.726962019366483	0.17567567567567569
A5b	chr1	90150000	90200000	3.671536933652033	0.18181818181818182
A5b	chr1	90200000	90250000	3.657896313187761	0.16
A5b	chr1	90250000	90300000	2.8607582850337305	0.1
A5b	chr1	90300000	90350000	2.58582295307389	0.18518518518518517
A5b	chr1	90400000	90450000	2.006998809096585	0.05555555555555555
A5b	chr1	90450000	90500000	1.8248370095773965	0.1
A5b	chr1	90500000	90550000	1.9473628907369618	0.06666666666666667
A5b	chr1	90550000	90600000	1.8320540661392568	0.07142857142857142
A5b	chr1	90600000	90650000	2.04416674263985	0.08333333333333333
A5b	chr1	90700000	90750000	1.926001836609345	0.02857142857142857
A5b	chr1	90750000	90800000	2.1156968628023725	0.08695652173913043
A5b	chr1	90800000	90850000	1.9160903490432888	0.21052631578947367
A5b	chr1	90850000	90900000	2.1514929158348353	0.12
A5b	chr1	90900000	90950000	2.3693085808683247	0
A5b	chr1	90950000	91000000	1.6882467285931289	0.09090909090909091
A5b	chr1	91000000	91050000	2.3376818032632616	0.031914893617021274
A5b	chr1	91050000	91100000	1.8326527985887542	0.02702702702702703
A5b	chr1	91100000	91150000	1.7904648376695036	0.15625
A5b	chr1	91150000	91200000	1.963095203776537	0.1111111111111111
A5b	chr1	91200000	91250000	2.199706913972427	0.0975609756097561
A5b	chr1	91250000	91300000	2.030088362558812	0.06060606060606061
A5b	chr1	91300000	91350000	2.822164311471574	0.1
A5b	chr1	91350000	91400000	2.542708548668775	0.125
A5b	chr1	91400000	91450000	2.5799289866691084	0.025
A5b	chr1	91450000	91500000	2.89345333138184	0.08571428571428572
A5b	chr1	91500000	91550000	2.981284398708729	0.1267605633802817
A5b	chr1	91550000	91600000	4.152835504543123	0.1590909090909091
A5b	chr1	91600000	91650000	4.076515406667235	0.13580246913580246
A5b	chr1	91650000	91700000	4.455970581146724	0.17391304347826086
A5b	chr1	91700000	91750000	3.923027403429838	0.22727272727272727
A5b	chr1	91750000	91800000	2.822926783373714	0.14814814814814814
A5b	chr1	91800000	91850000	3.148672104542331	0.10294117647058823
A5b	chr1	91850000	91900000	1.9718074578150564	0
A5b	chr1	91900000	91950000	2.056562948481442	0.041666666666666664
A5b	chr1	91950000	92000000	2.0605697542291757	0.14285714285714285
A5b	chr1	92000000	92050000	2.3491228090370444	0.029411764705882353
A5b	chr1	92050000	92100000	2.1709884111868156	0.019230769230769232
A5b	chr1	92100000	92150000	1.6720899867650207	0.1111111111111111
A5b	chr1	92150000	92200000	2.1048217470367288	0.03333333333333333
A5b	chr1	92200000	92250000	1.6733592465905023	0
A5b	chr1	92250000	92300000	1.9234906081361465	0
A5b	chr1	92300000	92350000	1.9101111754311395	0.05
A5b	chr1	92350000	92400000	2.066458902205788	0.10344827586206896
A5b	chr1	92400000	92450000	1.6007637845867073	0.16666666666666666
A5b	chr1	92450000	92500000	2.3145622795388228	0.04081632653061224
A5b	chr1	92550000	92600000	2.1175740583425595	0.03225806451612903
A5b	chr1	92600000	92650000	1.7774806990642535	0
A5b	chr1	92650000	92700000	2.171284580705802	0.045454545454545456
A5b	chr1	92700000	92750000	2.0663726447504147	0
A5b	chr1	92750000	92800000	1.7399671753968506	0.05714285714285714
A5b	chr1	92800000	92850000	2.2586859573008478	0.13513513513513514
A5b	chr1	92850000	92900000	2.5840046145362274	0.07894736842105263
A5b	chr1	92900000	92950000	2.220178222329636	0.037037037037037035
A5b	chr1	92950000	93000000	3.12594485798322	0.13333333333333333
A5b	chr1	93000000	93050000	3.863699777297299	0.15841584158415842
A5b	chr1	93050000	93100000	3.8680332471071197	0.09090909090909091
A5b	chr1	93100000	93150000	2.109873315918923	0.05555555555555555
A5b	chr1	93150000	93200000	3.851963499189682	0.07317073170731707
A5b	chr1	93200000	93250000	4.313492202804813	0.11320754716981132
A5b	chr1	93250000	93300000	3.4361942450728833	0.15555555555555556
A5b	chr1	93300000	93350000	3.6770315284280817	0.11818181818181818
A5b	chr1	93350000	93400000	4.166128777860453	0.13725490196078433
A5b	chr1	93400000	93450000	4.170048927289177	0.096
A5b	chr1	93450000	93500000	4.387040396111665	0.1111111111111111
A5b	chr1	93500000	93550000	4.0107458328237415	0.08888888888888889
A5b	chr1	93550000	93600000	3.0933995059557353	0.10891089108910891
A5b	chr1	93600000	93650000	3.3910327041804647	0.07692307692307693
A5b	chr1	93650000	93700000	3.194240001539507	0.037383177570093455
A5b	chr1	93700000	93750000	3.682838217945586	0.13402061855670103
A5b	chr1	93750000	93800000	4.1692623978983585	0.11538461538461539
A5b	chr1	93800000	93850000	4.139397266215394	0.056179775280898875
A5b	chr1	93850000	93900000	4.310133300304627	0.045454545454545456
A5b	chr1	93900000	93950000	4.222836378933909	0.10606060606060606
A5b	chr1	93950000	94000000	3.1220253819736716	0.15714285714285714
A5b	chr1	94000000	94050000	3.09413481648636	0.128
A5b	chr1	94050000	94100000	3.1045119347977006	0.11458333333333333
A5b	chr1	94100000	94150000	2.680717837986132	0.15217391304347827
A5b	chr1	94150000	94200000	3.0150630472323927	0.08
A5b	chr1	94200000	94250000	3.745793977387966	0.02586206896551724
A5b	chr1	94250000	94300000	3.734324664119597	0.1568627450980392
A5b	chr1	94300000	94350000	3.6313008495642993	0.18055555555555555
A5b	chr1	94350000	94400000	3.7813262550524134	0.09523809523809523
A5b	chr1	94400000	94450000	3.536784320613099	0.1
A5b	chr1	94450000	94500000	4.5915855007899316	0.14285714285714285
A5b	chr1	94500000	94550000	3.9357906982992725	0.06315789473684211
A5b	chr1	94550000	94600000	3.6033041833478796	0.10843373493975904
A5b	chr1	94600000	94650000	3.888985625509088	0.15384615384615385
A5b	chr1	94650000	94700000	4.5267388660765775	0.16161616161616163
A5b	chr1	94700000	94750000	4.423044149657179	0.10638297872340426
A5b	chr1	94750000	94800000	4.224534078274943	0.12307692307692308
A5b	chr1	94800000	94850000	4.198955481342413	0.12025316455696203
A5b	chr1	94850000	94900000	4.3469595607849	0.08035714285714286
A5b	chr1	94900000	94950000	3.4768937917957006	0.06470588235294118
A5b	chr1	94950000	95000000	4.638596232728863	0.09433962264150944
A5b	chr1	95000000	95050000	3.9958190201240664	0.14754098360655737
A5b	chr1	95050000	95100000	3.5772848814693776	0.11538461538461539
A5b	chr1	95100000	95150000	2.9214594996776717	0.1016949152542373
A5b	chr1	95150000	95200000	4.231361126189663	0.07692307692307693
A5b	chr1	95200000	95250000	3.557602192147785	0.12244897959183673
A5b	chr1	95250000	95300000	3.327823489842153	0.08695652173913043
A5b	chr1	95300000	95350000	3.444747345844914	0.1794871794871795
A5b	chr1	95350000	95400000	2.537380689447171	0.20588235294117646
A5b	chr1	95400000	95450000	2.802681245128281	0.075
A5b	chr1	95450000	95500000	1.9140081959566961	0
A5b	chr1	95500000	95550000	1.3673824358875346	0
A5b	chr1	95550000	95600000	2.1499341017509126	0.045454545454545456
A5b	chr1	95600000	95650000	1.939421878752185	0.1875
A5b	chr1	95650000	95700000	1.6453288744185115	0.04
A5b	chr1	95700000	95750000	2.287935420636189	0.15789473684210525
A5b	chr1	95750000	95800000	1.8059512194749237	0.13793103448275862
A5b	chr1	95850000	95900000	2.1348502018957833	0.0625
A5b	chr1	95900000	95950000	2.0024273175816676	0.08
A5b	chr1	95950000	96000000	1.8273479661038599	0.12
A5b	chr1	96000000	96050000	1.9872034345555571	0.14285714285714285
A5b	chr1	96100000	96150000	2.4791408349520556	0.10714285714285714
A5b	chr1	96200000	96250000	2.068034549576273	0.07692307692307693
A5b	chr1	96350000	96400000	2.3111347508701945	0
A5b	chr1	96400000	96450000	1.4044276829470985	0.041666666666666664
A5b	chr1	96450000	96500000	1.9112410337203227	0.09523809523809523
A5b	chr1	96500000	96550000	2.4243579382348495	0.025
A5b	chr1	96550000	96600000	3.4224892258800996	0.17073170731707318
A5b	chr1	96600000	96650000	3.1529455372597472	0.17857142857142858
A5b	chr1	96650000	96700000	3.79402749292032	0.05555555555555555
A5b	chr1	96700000	96750000	3.4805887333360688	0.06666666666666667
A5b	chr1	96750000	96800000	3.7319186240321747	0.13157894736842105
A5b	chr1	96800000	96850000	4.049532368060531	0.10344827586206896
A5b	chr1	96850000	96900000	3.317462887878348	0.11538461538461539
A5b	chr1	96900000	96950000	3.7773993163562056	0.06976744186046512
A5b	chr1	96950000	97000000	3.698349522462148	0.14084507042253522
A5b	chr1	97000000	97050000	3.318904417117987	0.09523809523809523
A5b	chr1	97050000	97100000	3.2652347854726567	0.15555555555555556
A5b	chr1	97100000	97150000	3.58768334388141	0.2
A5b	chr1	97150000	97200000	3.2474221098799965	0.17857142857142858
A5b	chr1	97200000	97250000	3.5422373997617305	0.18181818181818182
A5b	chr1	97250000	97300000	3.2229625468079717	0.13793103448275862
A5b	chr1	97350000	97400000	2.6066204050812543	0
A5b	chr1	97400000	97450000	2.6339404284323735	0.11764705882352941
A5b	chr1	97450000	97500000	3.04484099305438	0.08108108108108109
A5b	chr1	97500000	97550000	2.642741336152622	0.16666666666666666
A5b	chr1	97550000	97600000	2.7451757917204027	0.08
A5b	chr1	97650000	97700000	3.85266134258681	0.07894736842105263
A5b	chr1	97750000	97800000	3.157191088841047	0.07317073170731707
A5b	chr1	97800000	97850000	2.933553183968354	0.12
A5b	chr1	97850000	97900000	2.9683401892983454	0.16666666666666666
A5b	chr1	97900000	97950000	3.26901678239301	0.058823529411764705
A5b	chr1	97950000	98000000	3.408134404873247	0.022222222222222223
A5b	chr1	98000000	98050000	1.720255470842505	0
A5b	chr1	98100000	98150000	2.8892283762180764	0.02857142857142857
A5b	chr1	98200000	98250000	3.2238952347989978	0.08695652173913043
A5b	chr1	98250000	98300000	3.6447883666488075	0.15625
A5b	chr1	98300000	98350000	3.4676440849076435	0.024390243902439025
A5b	chr1	98350000	98400000	3.916399066573008	0.0975609756097561
A5b	chr1	98400000	98450000	2.9165613769522705	0.14814814814814814
A5b	chr1	98450000	98500000	4.096183738867266	0.10256410256410256
A5b	chr1	98500000	98550000	3.9974928399788876	0.2222222222222222
A5b	chr1	98550000	98600000	3.1516167896863307	0.16
A5b	chr1	98600000	98650000	2.099279298674679	0.23529411764705882
A5b	chr1	98650000	98700000	2.1206968087650186	0.02127659574468085
A5b	chr1	98700000	98750000	1.8979448359659112	0.08695652173913043
A5b	chr1	98750000	98800000	2.502660571410224	0.08333333333333333
A5b	chr1	98800000	98850000	1.7888644732749468	0
A5b	chr1	98900000	98950000	1.9494016220084718	0.08695652173913043
A5b	chr1	98950000	99000000	2.1907335662601524	0.0625
A5b	chr1	99000000	99050000	1.3823690995978517	0
A5b	chr1	99100000	99150000	2.2153197393698294	0
A5b	chr1	99350000	99400000	2.4609509244049685	0.15
A5b	chr1	99400000	99450000	3.16259183266371	0.18518518518518517
A5b	chr1	99450000	99500000	2.4854609285514613	0.14285714285714285
A5b	chr1	99500000	99550000	2.8936851078427286	0.1
A5b	chr1	99550000	99600000	2.860495893644471	0.047619047619047616
A5b	chr1	99600000	99650000	2.8106919715868437	0.12903225806451613
A5b	chr1	99650000	99700000	2.9183838143951095	0.05714285714285714
A5b	chr1	99700000	99750000	2.9826347344473114	0.15625
A5b	chr1	99750000	99800000	2.714125289201284	0.10714285714285714
A5b	chr1	99800000	99850000	2.8522145719075778	0.07692307692307693
A5b	chr1	99850000	99900000	2.878339237443901	0.1568627450980392
A5b	chr1	99900000	99950000	2.3064698492049533	0.15151515151515152
A5b	chr1	99950000	100000000	2.0384134043476165	0.015625
A5b	chr1	100000000	100050000	1.8220561627277605	0
A5b	chr1	100050000	100100000	2.587205616103753	0.020833333333333332
A5b	chr1	100100000	100150000	2.3371540238123356	0.058823529411764705
A5b	chr1	100150000	100200000	2.870023511860438	0.09302325581395349
A5b	chr1	100200000	100250000	2.8874570796387906	0.0392156862745098
A5b	chr1	100250000	100300000	2.805054743214087	0.11594202898550725
A5b	chr1	100300000	100350000	2.807287666336187	0.13636363636363635
A5b	chr1	100350000	100400000	3.199652701043457	0.08620689655172414
A5b	chr1	100400000	100450000	2.433380646428291	0.10526315789473684
A5b	chr1	100450000	100500000	2.406377998383376	0.1388888888888889
A5b	chr1	100500000	100550000	2.688592294323613	0.02040816326530612
A5b	chr1	100550000	100600000	2.9751756413275734	0.08
A5b	chr1	100600000	100650000	3.058454785055645	0.08571428571428572
A5b	chr1	100650000	100700000	2.827544610541917	0.14634146341463414
A5b	chr1	100700000	100750000	2.6545302000527857	0.14285714285714285
A5b	chr1	100750000	100800000	3.220037461696662	0.05263157894736842
A5b	chr1	100800000	100850000	3.2168129485700034	0.18604651162790697
A5b	chr1	100850000	100900000	3.9315963253665185	0.1044776119402985
A5b	chr1	100900000	100950000	3.9515144325847635	0.1111111111111111
A5b	chr1	100950000	101000000	3.4196758974679353	0.10810810810810811
A5b	chr1	101000000	101050000	2.772175447393164	0.06060606060606061
A5b	chr1	101050000	101100000	3.714408269172607	0.08695652173913043
A5b	chr1	101100000	101150000	2.6961661827929007	0.05714285714285714
A5b	chr1	101150000	101200000	2.8950216322927145	0.05714285714285714
A5b	chr1	101200000	101250000	2.628459297386897	0.09722222222222222
A5b	chr1	101250000	101300000	2.1830945170241143	0.0425531914893617
A5b	chr1	101300000	101350000	2.196359481530617	0.16071428571428573
A5b	chr1	101350000	101400000	2.5173409445847996	0.1
A5b	chr1	101450000	101500000	2.20348293454112	0.16666666666666666
A5b	chr1	101500000	101550000	2.101815320959995	0.25925925925925924
A5b	chr1	102000000	102050000	1.7753079750989293	0
A5b	chr1	102050000	102100000	1.7525707240001709	0.07407407407407407
A5b	chr1	102100000	102150000	2.2344881936002072	0.15
A5b	chr1	102200000	102250000	2.2291431447968906	0.10256410256410256
A5b	chr1	102300000	102350000	1.743221798863596	0.0625
A5b	chr1	102350000	102400000	2.3310616629064276	0
A5b	chr1	102400000	102450000	2.0330604227504456	0.08
A5b	chr1	102500000	102550000	1.9097853657325572	0.125
A5b	chr1	102550000	102600000	2.1547534241742587	0
A5b	chr1	102600000	102650000	1.6732674409393067	0
A5b	chr1	102650000	102700000	2.304937671087535	0.14814814814814814
A5b	chr1	102700000	102750000	1.4934119931716077	0.125
A5b	chr1	102750000	102800000	1.9241690665531441	0
A5b	chr1	102800000	102850000	1.669856632766874	0
A5b	chr1	102850000	102900000	2.3625586158709386	0.05
A5b	chr1	102950000	103000000	2.4641210796108766	0.03571428571428571
A5b	chr1	103000000	103050000	3.1717377734890784	0.058823529411764705
A5b	chr1	103050000	103100000	2.2264346752060318	0.05555555555555555
A5b	chr1	103100000	103150000	3.6120737457232592	0.09433962264150944
A5b	chr1	103150000	103200000	3.551648641222505	0
A5b	chr1	103200000	103250000	3.5750647288457036	0
A5b	chr1	103250000	103300000	3.8640579043428622	0.1
A5b	chr1	103300000	103350000	4.544505581533603	0.11764705882352941
A5b	chr1	103350000	103400000	4.01023399378685	0.08823529411764706
A5b	chr1	103400000	103450000	3.3768744704779605	0.03333333333333333
A5b	chr1	103450000	103500000	3.125766648234786	0.08571428571428572
A5b	chr1	103500000	103550000	1.9048503947621098	0
A5b	chr1	103550000	103600000	2.3931713496338967	0.07692307692307693
A5b	chr1	103800000	103850000	1.7348170000068737	0.047619047619047616
A5b	chr1	103900000	103950000	1.6803937287386435	0.10526315789473684
A5b	chr1	103950000	104000000	1.7519143534904034	0.2631578947368421
A5b	chr1	104000000	104050000	1.7811207243098393	0
A5b	chr1	104050000	104100000	2.0823795753438863	0.24
A5b	chr1	104150000	104200000	2.461550219000833	0.07142857142857142
A5b	chr1	104200000	104250000	2.086621176940848	0
A5b	chr1	104300000	104350000	2.872998528904421	0.08
A5b	chr1	104350000	104400000	1.8117637964018924	0.05555555555555555
A5b	chr1	104400000	104450000	2.2699556831348815	0.038461538461538464
A5b	chr1	104450000	104500000	1.6768428436599505	0.11764705882352941
A5b	chr1	104500000	104550000	2.255459642546922	0.043478260869565216
A5b	chr1	104550000	104600000	2.593923879002693	0.13333333333333333
A5b	chr1	104650000	104700000	2.1551892006492226	0
A5b	chr1	104700000	104750000	2.1849686526297734	0
A5b	chr1	104750000	104800000	1.878952858367518	0.058823529411764705
A5b	chr1	104950000	105000000	2.039095818856186	0
A5b	chr1	105000000	105050000	2.0029051136864386	0.12
A5b	chr1	105100000	105150000	1.8707894320880925	0.13333333333333333
A5b	chr1	105150000	105200000	1.781180652355398	0.043478260869565216
A5b	chr1	105200000	105250000	2.064877609628841	0.10526315789473684
A5b	chr1	105250000	105300000	2.0523265266834954	0.03571428571428571
A5b	chr1	105300000	105350000	1.5795344109991662	0.058823529411764705
A5b	chr1	105350000	105400000	2.1085596997138847	0.07692307692307693
A5b	chr1	105400000	105450000	2.0355598063497036	0.13333333333333333
A5b	chr1	105600000	105650000	1.9250028901390401	0.027777777777777776
A5b	chr1	105850000	105900000	1.9887808494800223	0.058823529411764705
A5b	chr1	106100000	106150000	2.05850246958029	0
A5b	chr1	106200000	106250000	2.7418818830978458	0.08
A5b	chr1	106250000	106300000	1.845019440157945	0.05263157894736842
A5b	chr1	106300000	106350000	2.1821166340772633	0
A5b	chr1	106400000	106450000	2.0000531749751573	0.05
A5b	chr1	106450000	106500000	1.83949390712992	0.2
A5b	chr1	106550000	106600000	1.8750274748513571	0.058823529411764705
A5b	chr1	106600000	106650000	2.040035826530274	0.13793103448275862
A5b	chr1	106650000	106700000	1.7432218227581768	0
A5b	chr1	106700000	106750000	2.15737874301457	0.125
A5b	chr1	106750000	106800000	2.3443293075433376	0.20689655172413793
A5b	chr1	106900000	106950000	2.1429820143771026	0
A5b	chr1	106950000	107000000	2.0240868459795505	0.15625
A5b	chr1	107000000	107050000	2.184260934633551	0.05263157894736842
A5b	chr1	107050000	107100000	2.2091698569890514	0.014492753623188406
A5b	chr1	107100000	107150000	2.403570516649629	0
A5b	chr1	107150000	107200000	2.0832742816241856	0.13636363636363635
A5b	chr1	107200000	107250000	2.199471753864989	0.030303030303030304
A5b	chr1	107250000	107300000	1.6096414710455789	0.10526315789473684
A5b	chr1	107300000	107350000	2.2752756116063693	0
A5b	chr1	107350000	107400000	2.0452263281407697	0.15384615384615385
A5b	chr1	107400000	107450000	1.6890741127226787	0.17647058823529413
A5b	chr1	107450000	107500000	2.195331331860868	0.1864406779661017
A5b	chr1	107500000	107550000	2.4021543427013117	0.14634146341463414
A5b	chr1	107550000	107600000	2.3924211939228908	0.05555555555555555
A5b	chr1	107600000	107650000	1.9175456260032613	0.06666666666666667
A5b	chr1	107650000	107700000	2.1957403928435397	0.07692307692307693
A5b	chr1	107700000	107750000	2.0514791556548047	0
A5b	chr1	107800000	107850000	1.6968408780094095	0.17647058823529413
A5b	chr1	107900000	107950000	1.7367479881857624	0.05555555555555555
A5b	chr1	107950000	108000000	1.3215855287004121	0.018867924528301886
A5b	chr1	108000000	108050000	1.3648987484976582	0
A5b	chr1	108050000	108100000	1.0886656390554197	0.0625
A5b	chr1	108100000	108150000	2.273577974882262	0.03333333333333333
A5b	chr1	108150000	108200000	1.8211965334181464	0.11428571428571428
A5b	chr1	108300000	108350000	2.7856023419904163	0
A5b	chr1	108500000	108550000	1.8066429315277266	0.03571428571428571
A5b	chr1	108550000	108600000	1.6193118202042376	0
A5b	chr1	108600000	108650000	2.023875446370378	0.034482758620689655
A5b	chr1	108650000	108700000	2.3975205946509797	0.011764705882352941
A5b	chr1	108700000	108750000	3.0091784064559643	0.08247422680412371
A5b	chr1	108750000	108800000	2.772175447393164	0.05555555555555555
A5b	chr1	108800000	108850000	2.444560274584362	0.1111111111111111
A5b	chr1	108850000	108900000	2.937330181601517	0.0684931506849315
A5b	chr1	108900000	108950000	3.6313017916112065	0.13829787234042554
A5b	chr1	108950000	109000000	2.974767399544769	0.007936507936507936
A5b	chr1	109000000	109050000	2.8303906235883916	0.09448818897637795
A5b	chr1	109050000	109100000	3.43682656011722	0.1242603550295858
A5b	chr1	109100000	109150000	4.525193765023756	0.09505703422053231
A5b	chr1	109150000	109200000	3.9109908328777494	0.14450867052023122
A5b	chr1	109200000	109250000	3.3401991576126018	0.07042253521126761
A5b	chr1	109250000	109300000	4.434487067090248	0.11635220125786164
A5b	chr1	109300000	109350000	3.5519512110449893	0.09166666666666666
A5b	chr1	109350000	109400000	4.522789693674328	0.049689440993788817
A5b	chr1	109400000	109450000	3.946772919917516	0.07627118644067797
A5b	chr1	109450000	109500000	3.687866416670092	0.12217194570135746
A5b	chr1	109500000	109550000	3.656980347722361	0.12365591397849462
A5b	chr1	109550000	109600000	3.233396383234368	0.02
A5b	chr1	109600000	109650000	4.010796004648529	0.1111111111111111
A5b	chr1	109650000	109700000	3.703277479866434	0.0975609756097561
A5b	chr1	109700000	109750000	3.1520688925045763	0.10909090909090909
A5b	chr1	109750000	109800000	3.679190984778555	0.1509433962264151
A5b	chr1	109800000	109850000	3.175014222698648	0.17391304347826086
A5b	chr1	109850000	109900000	3.515248101069933	0.1694915254237288
A5b	chr1	109900000	109950000	3.2508013825349744	0.07647058823529412
A5b	chr1	109950000	110000000	3.126835533027292	0.06666666666666667
A5b	chr1	110000000	110050000	3.2099565235428873	0.06315789473684211
A5b	chr1	110050000	110100000	3.2503170595015782	0.1
A5b	chr1	110100000	110150000	2.8366934364978462	0.1485148514851485
A5b	chr1	110150000	110200000	3.3070913591428988	0.16184971098265896
A5b	chr1	110200000	110250000	3.127918621597635	0.09282700421940929
A5b	chr1	110250000	110300000	3.0192754973434446	0.07042253521126761
A5b	chr1	110300000	110350000	3.1139096196013067	0.04132231404958678
A5b	chr1	110350000	110400000	2.939752127332013	0.08064516129032258
A5b	chr1	110400000	110450000	3.9312085664690235	0.1623931623931624
A5b	chr1	110450000	110500000	3.063247218344418	0.13636363636363635
A5b	chr1	110500000	110550000	2.5470352226542183	0.10526315789473684
A5b	chr1	110550000	110600000	2.088925523162935	0.08620689655172414
A5b	chr1	110600000	110650000	1.7489414568190818	0.045454545454545456
A5b	chr1	110650000	110700000	2.0655045780143215	0.03333333333333333
A5b	chr1	110700000	110750000	2.0501070668422896	0
A5b	chr1	110750000	110800000	1.9697789825967986	0.05263157894736842
A5b	chr1	110800000	110850000	1.909948772842755	0.05263157894736842
A5b	chr1	110850000	110900000	2.270819447856198	0.1111111111111111
A5b	chr1	110900000	110950000	1.8980832037170678	0.045454545454545456
A5b	chr1	110950000	111000000	2.2518041408543765	0
A5b	chr1	111000000	111050000	2.353141823648479	0.125
A5b	chr1	111050000	111100000	2.017722635760847	0
A5b	chr1	111100000	111150000	1.97337583776251	0.03508771929824561
A5b	chr1	111150000	111200000	1.774010359112646	0
A5b	chr1	111200000	111250000	2.0405530412025183	0.018518518518518517
A5b	chr1	111250000	111300000	2.4779244334779795	0.07142857142857142
[truncated: 345,467 more rows]
