# Supplementary material for: High-coverage allele-resolved single-cell DNA methylation profiling reveals cell lineage, X-inactivation state, and replication dynamics
Source: Nat Commun. 2025 Jul 8;16:6273. doi: 10.1038/s41467-025-61589-1 (PMC12234882; doi:10.1038/s41467-025-61589-1)
Supplement: Supplementary file 4 — Source Data [file 41467_2025_61589_MOESM4_ESM.zip › source_data/fig_6b.tsv]

chr	passage	mean_sd_allele_resolved_beta
1	Early	0.07473595709746805
1	Late	0.08135173073632705
1	Very Late	0.14115741360224102
10	Early	0.08159508871886086
10	Late	0.0891431787315286
10	Very Late	0.15699385769891427
11	Early	0.075665312338076815
11	Late	0.07990009196051191
11	Very Late	0.12885083132441594
12	Early	0.07192001660744918
12	Late	0.0751550969599746
12	Very Late	0.1220390165222336
13	Early	0.08994075775874903
13	Late	0.09708102229853498
13	Very Late	0.16094100019802093
14	Early	0.08912450057207175
14	Late	0.08797350570316222
14	Very Late	0.14440470739446576
15	Early	0.07173565753439874
15	Late	0.08182727605880218
15	Very Late	0.1486572817236673
16	Early	0.09314782364913916
16	Late	0.08261537023399922
16	Very Late	0.1237703376130806
17	Early	0.08396187064025175
17	Late	0.0852708232052664
17	Very Late	0.13420100306390284
18	Early	0.07421532194209991
18	Late	0.08795747189229267
18	Very Late	0.14042207744190183
19	Early	0.0944615214206437
19	Late	0.0942013113242432
19	Very Late	0.1359926424503858
2	Early	0.07607065330042792
2	Late	0.08185563480122697
2	Very Late	0.1319239293415798
20	Early	0.09198474696378908
20	Late	0.09253145475428302
20	Very Late	0.1410122900155849
21	Early	0.09841867660247372
21	Late	0.10101565616593644
21	Very Late	0.1391714603052133
22	Early	0.093104239116336
22	Late	0.09327634642419984
22	Very Late	0.12587895869292345
3	Early	0.05696439740703699
3	Late	0.07381965719463442
3	Very Late	0.14145386443316946
4	Early	0.07340041300524774
4	Late	0.07730842697338966
4	Very Late	0.133024900350631
5	Early	0.08864202237943453
5	Late	0.0890474273785913
5	Very Late	0.13802656090008858
6	Early	0.07607079327863712
6	Late	0.0902660524121998
6	Very Late	0.14069767179494247
7	Early	0.09940948465840543
7	Late	0.10562391139696022
7	Very Late	0.15081935589879605
8	Early	0.07941958514756915
8	Late	0.08779116592213045
8	Very Late	0.15677397233037058
9	Early	0.0836624509573766
9	Late	0.09074364430813116
9	Very Late	0.16440512378791447
X	Early	0.260678129944714
X	Late	0.16528009752948924
X	Very Late	0.1668929755043172
