# Supplementary material for: High-coverage allele-resolved single-cell DNA methylation profiling reveals cell lineage, X-inactivation state, and replication dynamics
Source: Nat Commun. 2025 Jul 8;16:6273. doi: 10.1038/s41467-025-61589-1 (PMC12234882; doi:10.1038/s41467-025-61589-1)
Supplement: Supplementary file 4 — Source Data [file 41467_2025_61589_MOESM4_ESM.zip › source_data/fig_6g.tsv]

id	cluster	mean_beta_solo_wcgw_common_pmd
EE5A10S1	Early	0.538408719097294
EE5A11S1	Early	0.4923906368565409
EE5A12S1	Early	0.4803220661157025
EE5A1S3	Late	0.3575010498235731
EE5A2S1	Early	0.4864058510893711
EE5A3S1	Early	0.4044176670425843
EE5A3S3	Late	0.4147603070411973
EE5A4S1	Early	0.4936081417638064
EE5A4S3	Late	0.295363738008857
EE5A5S1	Early	0.4638613346507103
EE5A6S1	Early	0.43466688579210633
EE5A8S1	Early	0.5232904659627123
EE5A9S1	Early	0.3930212230899615
EE5B11S3	Late	0.3250873601603879
EE5B12S1	Early	0.4998815284022149
EE5B1S1	Early	0.48864126576495936
EE5B1S3	Late	0.3104249873747944
EE5B2S3	Late	0.3012429954475169
EE5B3S1	Early	0.5119253432580596
EE5B3S3	Late	0.3007407639061539
EE5B4S1	Early	0.47997269915565743
EE5B4S3	Late	0.3324247338645274
EE5B7S3	Late	0.3569113323031738
EE5B8S1	Early	0.4237196523141242
EE5B8S3	Late	0.3871357082047462
EE5C11S1	Early	0.47941239170610295
EE5C12S1	Early	0.47945989077527346
EE5C1S1	Early	0.4835824385577598
EE5C2S1	Early	0.4816575074804607
EE5C2S3	Late	0.2872940854026202
EE5C3S1	Early	0.49572168762615165
EE5C4S3	Late	0.39167340554830543
EE5C5S1	Early	0.5101590329654656
EE5C6S1	Early	0.46062349429393495
EE5C6S3	Late	0.3913455056259088
EE5C7S1	Early	0.4069554691258201
EE5C8S1	Early	0.491377991897095
EE5C9S1	Early	0.48491765249256
EE5D10S1	Early	0.484607732489597
EE5D1S1	Early	0.4145153896267653
EE5D2S1	Early	0.46303795620437954
EE5D3S3	Late	0.29745253531681054
EE5D4S1	Early	0.5009556339829591
EE5D4S3	Late	0.326985553643144
EE5D5S1	Early	0.5023010268478607
EE5D5S3	Late	0.3210485653381202
EE5D6S1	Early	0.43453927487114313
EE5D7S1	Early	0.46152897246901936
EE5D8S3	Late	0.3232354140312614
EE5E10S1	Early	0.4810994598824569
EE5E11S1	Early	0.5166103735111187
EE5E12S1	Early	0.5019705392155723
EE5E1S1	Early	0.5130395102985824
EE5E1S3	Late	0.3250269043939059
EE5E2S1	Early	0.42590313208871927
EE5E3S1	Early	0.43688994683378607
EE5E6S1	Early	0.49704862722696275
EE5E7S1	Early	0.49255445053676294
EE5E8S1	Early	0.5017001376750213
EE5E9S1	Early	0.47313802407156513
EE5F10S1	Early	0.4938015917751297
EE5F11S1	Early	0.4563515178258087
EE5F1S1	Early	0.4487054763885534
EE5F4S1	Early	0.44122328532904925
EE5F5S1	Early	0.4191126820203296
EE5F6S1	Early	0.44825233660671776
EE5F7S1	Early	0.43672389113875826
EE5F8S1	Early	0.4795018676909269
EE5G10S1	Early	0.44109245397032887
EE5G11S1	Early	0.47623266478299137
EE5G11S3	Late	0.3767114660572481
EE5G12S1	Early	0.46756599727528464
EE5G1S1	Early	0.4880796845763709
EE5G2S3	Late	0.31227259089879184
EE5G3S1	Early	0.4270186067687281
EE5G3S3	Late	0.30917814629839135
EE5G4S1	Early	0.48687981689119914
EE5G4S3	Late	0.3691054275768616
EE5G5S1	Early	0.4871671468619486
EE5G5S3	Late	0.32319366939211563
EE5G7S1	Early	0.4909263237906644
EE5G8S3	Late	0.317060994884566
EE5G9S1	Early	0.4359814658388289
EE5G9S3	Late	0.38066089042997414
EE5H1S1	Early	0.45937515834650033
EE5H1S3	Late	0.3217771591169069
EE5H2S3	Late	0.31234075568911335
EE5H3S1	Early	0.4266078787596891
EE5H4S1	Early	0.4934975995125237
EE7A4	Cluster 1	0.21161650471891497
EE7A6	Cluster 1	0.21415294582293715
EE7A7	Cluster 1	0.21392773000135593
EE7A8	Cluster 1	0.22643332195610483
EE7A9	Cluster 1	0.2195905258405375
EE7B10	Cluster 2	0.1990899400469343
EE7B11	Cluster 1	0.2006441630096137
EE7B2	Cluster 1	0.20872329637907036
EE7B3	Cluster 3	0.22935240323719097
EE7B6	Cluster 3	0.2326135216006608
EE7B7	Cluster 3	0.23137988797401451
EE7B8	Cluster 1	0.1996935931953424
EE7B9	Cluster 2	0.2075305984758592
EE7C1	Cluster 1	0.21139381405587887
EE7C10	Cluster 1	0.2127255820179648
EE7C11	Cluster 2	0.18586367053526437
EE7C2	Cluster 1	0.22100352741005105
EE7C3	Cluster 1	0.1967712547460068
EE7C6	Cluster 3	0.2299769042436836
EE7C7	Cluster 1	0.198726723908356
EE7C8	Cluster 1	0.2137611898541111
EE7C9	Cluster 3	0.23609566068901455
EE7D10	Cluster 1	0.209893295091357
EE7D11	Cluster 1	0.18631577159406013
EE7D2	Cluster 2	0.19443459569440796
EE7D4	Cluster 1	0.2078469834819581
EE7D6	Cluster 2	0.20856202749299307
EE7D7	Cluster 1	0.19225882946642267
EE7D8	Cluster 2	0.1983035917654026
EE7D9	Cluster 2	0.1919442819940807
EE7E10	Cluster 2	0.2008772481166908
EE7E11	Cluster 2	0.19920239815170412
EE7E12	Cluster 1	0.18970471113315152
EE7E2	Cluster 1	0.2030285280277858
EE7E3	Cluster 1	0.21489305342201837
EE7E4	Cluster 3	0.22675047516101424
EE7E6	Cluster 1	0.20841690060469045
EE7E7	Cluster 1	0.20084497887028613
EE7E8	Cluster 1	0.1936852441941549
EE7E9	Cluster 1	0.18325592698226495
EE7F10	Cluster 1	0.20438656970195343
EE7F12	Cluster 3	0.2272303321315234
EE7F2	Cluster 1	0.1858432340566644
EE7F6	Cluster 1	0.21631533361012567
EE7F7	Cluster 3	0.2312139228091444
EE7F9	Cluster 3	0.22865051775226483
EE7G11	Cluster 1	0.20092236636181343
EE7G12	Cluster 3	0.22352504614038313
EE7G4	Cluster 1	0.20772315186883075
EE7G5	Cluster 1	0.21663774053086787
EE7G6	Cluster 3	0.22375092723963633
EE7G7	Cluster 1	0.21662119102488483
EE7G9	Cluster 1	0.21744651404663695
EE7H1	Cluster 3	0.22465619152161417
EE7H10	Cluster 1	0.1980348574836666
EE7H4	Cluster 3	0.22626555718714308
EE7H5	Cluster 1	0.17709815440560248
EE7H6	Cluster 2	0.201340500235006
EE7H7	Cluster 1	0.211756389281641
EE7H9	Cluster 1	0.20101533959473636
