# Supplementary material for: High-coverage allele-resolved single-cell DNA methylation profiling reveals cell lineage, X-inactivation state, and replication dynamics
Source: Nat Commun. 2025 Jul 8;16:6273. doi: 10.1038/s41467-025-61589-1 (PMC12234882; doi:10.1038/s41467-025-61589-1)
Supplement: Supplementary file 4 — Source Data [file 41467_2025_61589_MOESM4_ESM.zip › source_data/supp_5.tsv]

transcription_factor	cell_type	normalized_position	fraction_hemimeth_per_fraction_full_meth
CDX2	epithelial	-1200	0.1703056768558952
CDX2	epithelial	-1175	0.14434060228452752
CDX2	epithelial	-1150	0.13732394366197184
CDX2	epithelial	-1125	0.14444444444444443
CDX2	epithelial	-1100	0.1651376146788991
CDX2	epithelial	-1075	0.15571776155717762
CDX2	epithelial	-1050	0.1580161476355248
CDX2	epithelial	-1025	0.14887365328109697
CDX2	epithelial	-1000	0.1345926800472255
CDX2	epithelial	-975	0.15866797257590598
CDX2	epithelial	-950	0.1607565011820331
CDX2	epithelial	-925	0.1423529411764706
CDX2	epithelial	-900	0.17016029593094945
CDX2	epithelial	-875	0.14098360655737704
CDX2	epithelial	-850	0.15965346534653466
CDX2	epithelial	-825	0.1440185830429733
CDX2	epithelial	-800	0.1424968474148802
CDX2	epithelial	-775	0.15487179487179487
CDX2	epithelial	-750	0.13568985176738882
CDX2	epithelial	-725	0.15481651376146788
CDX2	epithelial	-700	0.15444444444444444
CDX2	epithelial	-675	0.17740112994350282
CDX2	epithelial	-650	0.15012106537530268
CDX2	epithelial	-625	0.15552523874488403
CDX2	epithelial	-600	0.14660831509846828
CDX2	epithelial	-575	0.16279069767441862
CDX2	epithelial	-550	0.1559748427672956
CDX2	epithelial	-525	0.16165413533834586
CDX2	epithelial	-500	0.1355081555834379
CDX2	epithelial	-475	0.13667117726657646
CDX2	epithelial	-450	0.15384615384615385
CDX2	epithelial	-425	0.1644640234948605
CDX2	epithelial	-400	0.1527027027027027
CDX2	epithelial	-375	0.16284680337756333
CDX2	epithelial	-350	0.12806539509536785
CDX2	epithelial	-325	0.1568627450980392
CDX2	epithelial	-300	0.14804469273743018
CDX2	epithelial	-275	0.17298937784522003
CDX2	epithelial	-250	0.15326251896813353
CDX2	epithelial	-225	0.174496644295302
CDX2	epithelial	-200	0.16558441558441558
CDX2	epithelial	-175	0.16666666666666666
CDX2	epithelial	-150	0.16636528028933092
CDX2	epithelial	-125	0.18213058419243985
CDX2	epithelial	-100	0.20153550863723607
CDX2	epithelial	-75	0.21541501976284586
CDX2	epithelial	-50	0.21300448430493274
CDX2	epithelial	-25	0.2296983758700696
CDX2	epithelial	0	0.2101313320825516
CDX2	epithelial	25	0.26976744186046514
CDX2	epithelial	50	0.21961620469083157
CDX2	epithelial	75	0.18255578093306288
CDX2	epithelial	100	0.1932938856015779
CDX2	epithelial	125	0.16580310880829016
CDX2	epithelial	150	0.19488817891373802
CDX2	epithelial	175	0.13402061855670103
CDX2	epithelial	200	0.1628498727735369
CDX2	epithelial	225	0.1767881241565452
CDX2	epithelial	250	0.17842323651452283
CDX2	epithelial	275	0.14227086183310533
CDX2	epithelial	300	0.14842767295597484
CDX2	epithelial	325	0.14941176470588236
CDX2	epithelial	350	0.15077319587628865
CDX2	epithelial	375	0.1614457831325301
CDX2	epithelial	400	0.17038007863695936
CDX2	epithelial	425	0.1607898448519041
CDX2	epithelial	450	0.14002828854314003
CDX2	epithelial	475	0.16050955414012738
CDX2	epithelial	500	0.16796875
CDX2	epithelial	525	0.17414965986394557
CDX2	epithelial	550	0.14492753623188406
CDX2	epithelial	575	0.16928251121076232
CDX2	epithelial	600	0.15863689776733256
CDX2	epithelial	625	0.12698412698412698
CDX2	epithelial	650	0.11750599520383694
CDX2	epithelial	675	0.13025780189959293
CDX2	epithelial	700	0.13403263403263405
CDX2	epithelial	725	0.15569620253164557
CDX2	epithelial	750	0.11233211233211234
CDX2	epithelial	775	0.13766233766233765
CDX2	epithelial	800	0.15063731170336037
CDX2	epithelial	825	0.14444444444444443
CDX2	epithelial	850	0.14241486068111456
CDX2	epithelial	875	0.1621315192743764
CDX2	epithelial	900	0.16181606519208383
CDX2	epithelial	925	0.1297709923664122
CDX2	epithelial	950	0.16593886462882096
CDX2	epithelial	975	0.1277533039647577
CDX2	epithelial	1000	0.14883720930232558
CDX2	epithelial	1025	0.11505507955936352
CDX2	epithelial	1050	0.1511758118701008
CDX2	epithelial	1075	0.15315315315315314
CDX2	epithelial	1100	0.18239795918367346
CDX2	epithelial	1125	0.16050955414012738
CDX2	epithelial	1150	0.14547677261613692
CDX2	epithelial	1175	0.14129110840438489
CDX2	epithelial	1200	0.12807881773399016
CDX2	immune	-1200	0.05357142857142857
CDX2	immune	-1175	0.08378378378378379
CDX2	immune	-1150	0.06796116504854369
CDX2	immune	-1125	0.11969111969111969
CDX2	immune	-1100	0.07717041800643087
CDX2	immune	-1075	0.14603174603174604
CDX2	immune	-1050	0.08794788273615635
CDX2	immune	-1025	0.09943181818181818
CDX2	immune	-1000	0.08359133126934984
CDX2	immune	-975	0.09571788413098237
CDX2	immune	-950	0.09025270758122744
CDX2	immune	-925	0.08360128617363344
CDX2	immune	-900	0.07792207792207792
CDX2	immune	-875	0.0744336569579288
CDX2	immune	-850	0.07278481012658228
CDX2	immune	-825	0.09302325581395349
CDX2	immune	-800	0.07453416149068323
CDX2	immune	-775	0.07758620689655173
CDX2	immune	-750	0.08430232558139535
CDX2	immune	-725	0.07246376811594203
CDX2	immune	-700	0.1032258064516129
CDX2	immune	-675	0.07207207207207207
CDX2	immune	-650	0.09061488673139159
CDX2	immune	-625	0.07717041800643087
CDX2	immune	-600	0.0875
CDX2	immune	-575	0.08227848101265822
CDX2	immune	-550	0.076158940397351
CDX2	immune	-525	0.07407407407407407
CDX2	immune	-500	0.08571428571428572
CDX2	immune	-475	0.10469314079422383
CDX2	immune	-450	0.09090909090909091
CDX2	immune	-425	0.08362369337979095
CDX2	immune	-400	0.04391891891891892
CDX2	immune	-375	0.09120521172638436
CDX2	immune	-350	0.0763888888888889
CDX2	immune	-325	0.09169054441260745
CDX2	immune	-300	0.07023411371237458
CDX2	immune	-275	0.060810810810810814
CDX2	immune	-250	0.0903010033444816
CDX2	immune	-225	0.08536585365853659
CDX2	immune	-200	0.05228758169934641
CDX2	immune	-175	0.10135135135135136
CDX2	immune	-150	0.056
CDX2	immune	-125	0.102880658436214
CDX2	immune	-100	0.1
CDX2	immune	-75	0.08333333333333333
CDX2	immune	-50	0.08936170212765958
CDX2	immune	-25	0.06726457399103139
CDX2	immune	-0	0.109375
CDX2	immune	25	0.08936170212765958
CDX2	immune	50	0.08239700374531835
CDX2	immune	75	0.10847457627118644
CDX2	immune	100	0.09246575342465753
CDX2	immune	125	0.07961783439490445
CDX2	immune	150	0.10491803278688525
CDX2	immune	175	0.07142857142857142
CDX2	immune	200	0.06725146198830409
CDX2	immune	225	0.09850746268656717
CDX2	immune	250	0.10810810810810811
CDX2	immune	275	0.09146341463414634
CDX2	immune	300	0.0759493670886076
CDX2	immune	325	0.09967845659163987
CDX2	immune	350	0.09395973154362416
CDX2	immune	375	0.09584664536741214
CDX2	immune	400	0.09815950920245399
CDX2	immune	425	0.07692307692307693
CDX2	immune	450	0.0932475884244373
CDX2	immune	475	0.12751677852348994
CDX2	immune	500	0.12264150943396226
CDX2	immune	525	0.09059233449477352
CDX2	immune	550	0.08906882591093117
CDX2	immune	575	0.07526881720430108
CDX2	immune	600	0.07255520504731862
CDX2	immune	625	0.09328358208955224
CDX2	immune	650	0.09352517985611511
CDX2	immune	675	0.051587301587301584
CDX2	immune	700	0.06086956521739131
CDX2	immune	725	0.045936395759717315
CDX2	immune	750	0.07540983606557378
CDX2	immune	775	0.09926470588235294
CDX2	immune	800	0.09497206703910614
CDX2	immune	825	0.0696969696969697
CDX2	immune	850	0.06191950464396285
CDX2	immune	875	0.041401273885350316
CDX2	immune	900	0.055944055944055944
CDX2	immune	925	0.08679245283018867
CDX2	immune	950	0.08361204013377926
CDX2	immune	975	0.07917888563049853
CDX2	immune	1000	0.09904153354632587
CDX2	immune	1025	0.09627329192546584
CDX2	immune	1050	0.0972972972972973
CDX2	immune	1075	0.08045977011494253
CDX2	immune	1100	0.10211267605633803
CDX2	immune	1125	0.11437908496732026
CDX2	immune	1150	0.09705882352941177
CDX2	immune	1175	0.0790273556231003
CDX2	immune	1200	0.07333333333333333
GATA3	epithelial	-1200	0.1568627450980392
GATA3	epithelial	-1175	0.1388888888888889
GATA3	epithelial	-1150	0.11764705882352941
GATA3	epithelial	-1125	0.1076923076923077
GATA3	epithelial	-1100	0.1625
GATA3	epithelial	-1075	0.1746031746031746
GATA3	epithelial	-1050	0.22972972972972974
GATA3	epithelial	-1025	0.13924050632911392
GATA3	epithelial	-1000	0.11594202898550725
GATA3	epithelial	-975	0.1388888888888889
GATA3	epithelial	-950	0.21875
GATA3	epithelial	-925	0.09523809523809523
GATA3	epithelial	-900	0.0989010989010989
GATA3	epithelial	-875	0.14102564102564102
GATA3	epithelial	-850	0.13924050632911392
GATA3	epithelial	-825	0.11666666666666667
GATA3	epithelial	-800	0.2037037037037037
GATA3	epithelial	-775	0.10891089108910891
GATA3	epithelial	-750	0.1111111111111111
GATA3	epithelial	-725	0.1
GATA3	epithelial	-700	0.1797752808988764
GATA3	epithelial	-675	0.11363636363636363
GATA3	epithelial	-650	0.1527777777777778
GATA3	epithelial	-625	0.22972972972972974
GATA3	epithelial	-600	0.11428571428571428
GATA3	epithelial	-575	0.1188118811881188
GATA3	epithelial	-550	0.20634920634920634
GATA3	epithelial	-525	0.11475409836065574
GATA3	epithelial	-500	0.19047619047619047
GATA3	epithelial	-475	0.15873015873015872
GATA3	epithelial	-450	0.1744186046511628
GATA3	epithelial	-425	0.140625
GATA3	epithelial	-400	0.20967741935483872
GATA3	epithelial	-375	0.125
GATA3	epithelial	-350	0.0851063829787234
GATA3	epithelial	-325	0.10294117647058823
GATA3	epithelial	-300	0.18333333333333332
GATA3	epithelial	-275	0.25
GATA3	epithelial	-250	0.15789473684210525
GATA3	epithelial	-225	0.13043478260869565
GATA3	epithelial	-200	0.2033898305084746
GATA3	epithelial	-175	0.17857142857142858
GATA3	epithelial	-150	0.1
GATA3	epithelial	-125	0.11267605633802817
GATA3	epithelial	-100	0.17117117117117117
GATA3	epithelial	-75	0.17647058823529413
GATA3	epithelial	-50	0.17073170731707318
GATA3	epithelial	-25	0.18811881188118812
GATA3	epithelial	0	0.15517241379310345
GATA3	epithelial	25	0.16363636363636364
GATA3	epithelial	50	0.2037037037037037
GATA3	epithelial	75	0.1896551724137931
GATA3	epithelial	100	0.1206896551724138
GATA3	epithelial	125	0.13793103448275862
GATA3	epithelial	150	0.2
GATA3	epithelial	175	0.1794871794871795
GATA3	epithelial	200	0.19148936170212766
GATA3	epithelial	225	0.16666666666666666
GATA3	epithelial	250	0.20408163265306123
GATA3	epithelial	275	0.1282051282051282
GATA3	epithelial	300	0.18823529411764706
GATA3	epithelial	325	0.16393442622950818
GATA3	epithelial	350	0.12857142857142856
GATA3	epithelial	375	0.11224489795918367
GATA3	epithelial	400	0.16
GATA3	epithelial	425	0.15942028985507245
GATA3	epithelial	450	0.2
GATA3	epithelial	475	0.16455696202531644
GATA3	epithelial	500	0.22666666666666666
GATA3	epithelial	525	0.2345679012345679
GATA3	epithelial	550	0.2
GATA3	epithelial	575	0.1694915254237288
GATA3	epithelial	600	0.21839080459770116
GATA3	epithelial	625	0.15151515151515152
GATA3	epithelial	650	0.11403508771929824
GATA3	epithelial	675	0.23880597014925373
GATA3	epithelial	700	0.07865168539325842
GATA3	epithelial	725	0.24489795918367346
GATA3	epithelial	750	0.20212765957446807
GATA3	epithelial	775	0.25
GATA3	epithelial	800	0.14018691588785046
GATA3	epithelial	825	0.08139534883720931
GATA3	epithelial	850	0.1038961038961039
GATA3	epithelial	875	0.15384615384615385
GATA3	epithelial	900	0.14492753623188406
GATA3	epithelial	925	0.10588235294117647
GATA3	epithelial	950	0.136986301369863
GATA3	epithelial	975	0.19811320754716982
GATA3	epithelial	1000	0.17073170731707318
GATA3	epithelial	1025	0.09195402298850575
GATA3	epithelial	1050	0.13414634146341464
GATA3	epithelial	1075	0.14457831325301204
GATA3	epithelial	1100	0.20437956204379562
GATA3	epithelial	1125	0.14893617021276595
GATA3	epithelial	1150	0.1891891891891892
GATA3	epithelial	1175	0.18072289156626506
GATA3	epithelial	1200	0.24
GATA3	immune	-1175	0.0625
GATA3	immune	-1150	0.07142857142857142
GATA3	immune	-1100	0.23529411764705882
GATA3	immune	-1075	0.07692307692307693
GATA3	immune	-1050	0.10714285714285714
GATA3	immune	-1025	0.034482758620689655
GATA3	immune	-1000	0.07407407407407407
GATA3	immune	-975	0.05263157894736842
GATA3	immune	-950	0.14285714285714285
GATA3	immune	-925	0.20833333333333334
GATA3	immune	-900	0.09090909090909091
GATA3	immune	-875	0.1
GATA3	immune	-850	0.1
GATA3	immune	-825	0.05714285714285714
GATA3	immune	-800	0.047619047619047616
GATA3	immune	-750	0.21739130434782608
GATA3	immune	-725	0.0625
GATA3	immune	-700	0.029411764705882353
GATA3	immune	-675	0.0967741935483871
GATA3	immune	-650	0.13333333333333333
GATA3	immune	-625	0.10526315789473684
GATA3	immune	-600	0.21052631578947367
GATA3	immune	-550	0.15
GATA3	immune	-525	0.15789473684210525
GATA3	immune	-500	0.09523809523809523
GATA3	immune	-475	0.25
GATA3	immune	-425	0.125
GATA3	immune	-400	0.12
GATA3	immune	-375	0.18518518518518517
GATA3	immune	-350	0.16129032258064516
GATA3	immune	-325	0.2
GATA3	immune	-300	0.22727272727272727
GATA3	immune	-250	0.06896551724137931
GATA3	immune	-225	0.18181818181818182
GATA3	immune	-200	0.058823529411764705
GATA3	immune	-175	0.14285714285714285
GATA3	immune	-150	0.3
GATA3	immune	-125	0.058823529411764705
GATA3	immune	-100	0.045454545454545456
GATA3	immune	-75	0.3333333333333333
GATA3	immune	-50	0.09523809523809523
GATA3	immune	-25	0.045454545454545456
GATA3	immune	-0	0.25
GATA3	immune	25	0.25
GATA3	immune	50	0.3
GATA3	immune	75	0.5
GATA3	immune	100	0.21428571428571427
GATA3	immune	125	0.14705882352941177
GATA3	immune	150	0.23076923076923078
GATA3	immune	175	0.19230769230769232
GATA3	immune	200	0.18181818181818182
GATA3	immune	225	0.11764705882352941
GATA3	immune	250	0.1111111111111111
GATA3	immune	275	0.058823529411764705
GATA3	immune	300	0.05555555555555555
GATA3	immune	325	0.047619047619047616
GATA3	immune	350	0.125
GATA3	immune	375	0.03225806451612903
GATA3	immune	400	0.18181818181818182
GATA3	immune	450	0.1111111111111111
GATA3	immune	475	0.25
GATA3	immune	500	0.13043478260869565
GATA3	immune	525	0.19230769230769232
GATA3	immune	550	0.14814814814814814
GATA3	immune	575	0.09090909090909091
GATA3	immune	600	0.1724137931034483
GATA3	immune	625	0.125
GATA3	immune	650	0.1111111111111111
GATA3	immune	675	0.10344827586206896
GATA3	immune	700	0.11538461538461539
GATA3	immune	725	0.09090909090909091
GATA3	immune	750	0.09523809523809523
GATA3	immune	775	0.08
GATA3	immune	800	0.07692307692307693
GATA3	immune	825	0.06666666666666667
GATA3	immune	850	0.16666666666666666
GATA3	immune	875	0.09090909090909091
GATA3	immune	900	0.1
GATA3	immune	925	0.09090909090909091
GATA3	immune	1025	0.10344827586206896
GATA3	immune	1050	0.1
GATA3	immune	1075	0.08695652173913043
GATA3	immune	1100	0.06451612903225806
GATA3	immune	1125	0.034482758620689655
GATA3	immune	1150	0.04
GATA3	immune	1175	0.10526315789473684
