# Supplementary material for: High-coverage allele-resolved single-cell DNA methylation profiling reveals cell lineage, X-inactivation state, and replication dynamics
Source: Nat Commun. 2025 Jul 8;16:6273. doi: 10.1038/s41467-025-61589-1 (PMC12234882; doi:10.1038/s41467-025-61589-1)
Supplement: Supplementary file 4 — Source Data [file 41467_2025_61589_MOESM4_ESM.zip › source_data/fig_2e.tsv]

prom_id	symbol	b_cell_mean_beta	t_cell_mean_beta	p.adj	n_obs	highlight
100009600	Zglp1	0.03588038833088094	0.03888303486769112	0.984858756769632	1358	FALSE
100009609	Vmn2r65	0.6398055555555555	0.5924640211640212	0.9489092699449218	128	FALSE
100009614	Gm10024	0.8709027777777778	0.7776176470588235	0.8400190155117795	89	FALSE
100009664	F630206G17Rik	0.4107400793650794	0.6245057165057165	0.6474129322246875	181	FALSE
100012	Oog3	0.8208333333333333	0.8419333333333333	0.9860119839677399	90	FALSE
100034251	Wfdc17	0.7269916666666667	0.7455499999999999	0.9885400625260686	98	FALSE
100034363	Tmsb15b2	0.6623193357568358	0.7241803559688175	0.8909195282389372	305	FALSE
100034684	Cstdc5	0.6445353174603174	0.5451777777777778	0.8910301872209622	102	FALSE
100036520	Gata5os	0.8847474747474747	0.8466777007714508	0.9107674690890034	275	FALSE
100036521	Umad1	0.05361596336950004	0.05213822150261781	1	1417	FALSE
100036523	Gm16982	0.9320097652473218	0.9236649170934885	0.9798020383173194	429	FALSE
100036537	Gm11149	0.8114485400472242	0.8430221776441028	0.9549509849756228	699	FALSE
100036768	Gm11696	0.026973684210526316	0.012511140819964349	0.8961007215651448	419	FALSE
100037258	Dnajc3	0.047183814410285	0.023559338312620384	0.8184128519576032	1896	FALSE
100037262	Gm12359	0.08484965483656852	0.11061598243243981	0.8683991872784961	961	FALSE
100038347	Fam174b	0.1936248847883936	0.17331160682605706	0.9615991547036363	1111	FALSE
100038353	Gm10532	0.8326659451659452	0.8645469114219114	0.9241415389934691	317	FALSE
100038358	Gm10857	0.9351011515717398	0.9306268612255243	0.9940930270458678	419	FALSE
100038378	Gm10433	0.029007970264165534	0.029211374438118543	1	1486	FALSE
100038392	Gm10785	0.017723668461090466	0.022013861527367246	0.9153800067200029	2459	FALSE
100038417	Spink13	0.8690476190476191	0.9237706766917293	0.9493899179696019	125	FALSE
100038439	Gm10556	0.9409722222222222	0.8552155388471178	0.7772608333803955	119	FALSE
100038453	Gm12522	0.20792745160512016	0.2949257555866324	0.7254385737591365	1096	FALSE
100038464	Gm15441	0.6867506231142595	0.6263692115964843	0.9154570603832258	220	FALSE
100038468	Gm10684	0.6913453703703704	0.7269668803418804	0.9521874364805532	253	FALSE
100038489	Apela	0.32697037037037036	0.28619667453758363	0.9235063175293757	351	FALSE
100038494	Gm10782	0.8401364925735814	0.7553665023001407	0.5788144976107843	448	FALSE
100038516	Gm10640	0.8960055096418733	0.6231391597291598	0.034323086870041965	283	FALSE
100038522	Dnmt3aos	0.6541985544217687	0.6608309732664995	1	186	FALSE
100038525	Gm10804	0.7676675546675547	0.7643713098495707	1	320	FALSE
100038526	Gm16008	0.9459518046056508	0.8735260761501571	0.5569170797820556	372	FALSE
100038538	Ramacl	0.10532472989195678	0.12767896568515763	0.9429525098595093	405	FALSE
100038545	Gm10745	0.8659554730983302	0.8806321109446109	0.9758825155577446	191	FALSE
100038566	Gm10658	0.008937445973771517	0.004827298156764868	0.8795849876297949	2119	FALSE
100038570	Prcd	0.48383358555279343	0.4963339858904046	0.9884344654750323	988	FALSE
100038574	Gm10415	0.8818555555555555	0.8707611832611832	0.9898192256079081	225	FALSE
100038575	Gm10635	0.6662085016835017	0.6921884592680048	0.9730538574570856	269	FALSE
100038577	Gm10790	0.6994615674358321	0.7997317682317683	0.7277345121385967	344	FALSE
100038584	Gm14812	0.8140589826839827	0.8121750232259063	1	389	FALSE
100038591	F420014N23Rik	0.12274297645457066	0.11715759080911842	0.994913651806717	628	FALSE
100038595	Gm16287	0.893713924963925	0.8536016483516483	0.8721401236425912	270	FALSE
100038600	Gm11529	0.2675173612726925	0.03603693403036452	0.07304228869626157	784	FALSE
100038602	Gm10865	0.8527796957944017	0.8671656850269245	0.9608443890303796	395	FALSE
100038623	Gm10823	0.9347222222222222	0.8087754385964913	0.6980215958755743	95	FALSE
100038627	F630042J09Rik	0.49044885361552026	0.5049991402116402	0.9995621459846225	161	FALSE
100038628	Gm10768	0.932068970959596	0.910000626566416	0.9240084002443215	261	FALSE
100038653	Gm10538	0.8259329722565016	0.790524285870648	0.9260835203523939	413	FALSE
100038689	Gm10421	0.11942958087608965	0.09501554090490603	0.8902644548515848	1064	FALSE
100038690	Gm10732	0.864504995004995	0.8154086067441331	0.8333317542904872	223	FALSE
100038693	Tmem51os1	0.24082578455105055	0.20912565831032104	0.9307430986872285	1035	FALSE
100038699	Gm10754	0.8607142857142857	0.8927083333333333	0.9637647961774468	103	FALSE
100038712	Gm10516	0.11064679244550009	0.1352335357242691	0.9377948673019968	1033	FALSE
100038713	Gm10432	0.5585304232804232	0.7879349514122241	0.4519730554610444	264	FALSE
100038714	Gm15401	0.9014044214332676	0.9467768342768342	0.8343188240146824	395	FALSE
100038728	Gm10373	0.02616813968607584	0.02754742092855465	0.9997299139145276	861	FALSE
100038732	Gm11681	0.7861430978722	0.8080974717893769	0.9565969998783324	600	FALSE
100038734	Gm10845	0.8154761904761905	0.7367798941798942	0.8680001806040585	72	FALSE
100038743	Gm13629	0.25648946229279423	0.19150449830919986	0.679677705175397	672	FALSE
100038746	Gm1976	0.15488301381158523	0.13153501984771335	0.9430783357581958	356	FALSE
100038847	Gm10406	0.08963576490621791	0.0391836279966532	0.8377276493990504	520	FALSE
100038854	Cstdc6	0.5681818181818182	0.5980392156862745	0.9927737001251862	44	FALSE
100038859	Or10h1b	0.42857142857142855	0.42857142857142855	1	15	FALSE
100038862	Btnl1	0.5923857142857143	0.7378905797101449	0.6025469221974169	172	FALSE
100038912	Ceacam-ps1	0.7833728123728124	0.8665411091433819	0.7981994963637543	221	FALSE
100038941	Vmn2r121	0.7162698412698413	0.6103214285714286	0.9313963258717912	86	FALSE
100038947	Sirpb1c	0.7083125	0.8194444444444444	0.8829932078822038	38	FALSE
100038982	Gm1995	0.7361111111111112	0.6265555555555555	0.9260835203523939	36	FALSE
100039027	Gm2011	0.07727705984670002	0.07820706850259634	1	962	FALSE
100039087	Gm2042	0.6515151515151515	0.48862433862433863	0.8591020151779617	78	FALSE
100039138	Gm2061	0.2937536761937299	0.23680617949590063	0.8657103924020262	1197	FALSE
100039139	Ccdc152	0.9640189393939393	0.9744220610119048	0.9616099555160689	248	FALSE
100039148	Gm12128	0.7429551282051282	0.8649087719298245	0.6704907669456845	128	FALSE
100039176	Gm13580	0.8717412698412699	0.8573433022785295	0.9718084346209529	309	FALSE
100039177	Mup16	0.7685	0.59375	0.8767602034999062	35	FALSE
100039186	Gm2087	0.9268375967466876	0.9188310841983852	0.9825024654408876	344	FALSE
100039239	Ctxnd1	0.13084317065327328	0.1568096625654388	0.8961007215651448	1134	FALSE
100039315	Pramel51	0.7091836734693878	0.8214285714285714	0.853350255491017	95	FALSE
100039348	Gm2176	0.8944393162393163	0.7956034226190476	0.5484585123710518	145	FALSE
100039495	Gm15706	0.009124034469366547	0.011228079690893112	0.9325294288255845	4114	FALSE
100039596	Tcf24	0.05575333165689705	0.04426129350967039	0.8781841335155525	1394	FALSE
100039641	E330012B07Rik	0.8524305555555556	0.8930269077327901	0.9430783357581958	230	FALSE
100039672	Msmp	0.8938142765799015	0.8685680891176247	0.9156298530650201	473	FALSE
100039691	Lncenc1	0.8129832329707329	0.8069740392194855	0.9977247730164512	391	FALSE
100039727	1700049E15Rik	0.9071380802204332	0.8908004998077662	0.9412742998342182	301	FALSE
100039781	Hrct1	0.5586489462918034	0.5032218035932322	0.9075507161619403	344	FALSE
100039795	Ildr2	0.1167194157108554	0.11815119417391778	1	1437	FALSE
100039801	Cldn24	0.8694034017736649	0.9098370568015245	0.7512461927900972	584	FALSE
100039864	Snhg12	0.36882604446835215	0.2259014538991093	0.7899798257221907	611	FALSE
100039953	Gfy	0.5185196408418128	0.5010189829494177	0.9792802457590719	305	FALSE
100040049	Smim38	0.9267399267399268	0.8124117647058824	0.6146639810569926	130	FALSE
100040208	Gm2663	0.9333333333333333	0.87	0.9260835203523939	63	FALSE
100040214	Gm10228	0.8928571428571429	0.9166666666666666	0.9838467075091462	60	FALSE
100040248	Gm11563	0.8349116161616161	0.7682121971595656	0.8791056872226927	192	FALSE
100040268	Or13c7c	0.946580651601485	0.8605255071494267	0.14582851957796694	585	FALSE
100040294	Gm2694	0.6535162481962482	0.5874033471359559	0.857645033536492	275	FALSE
100040298	Gm15501	0.92706875	0.8587301587301588	0.8142150095471516	145	FALSE
100040322	3830408C21Rik	0.004604016309301433	0.011982133064212558	0.7555509592517567	3971	FALSE
100040328	Gm2716	0.6948260073260073	0.711493672993673	0.9652553599957884	255	FALSE
100040339	Gm2721	0.8663552593240094	0.7807047091797092	0.5129972016237777	394	FALSE
100040462	Mndal	0.8333333333333334	0.891025641025641	0.9552976463073448	44	FALSE
100040557	Gm12408	0.8781466312701316	0.844108314714468	0.9014367686819378	522	FALSE
100040608	Fancf	0.04766199000161264	0.05817261486280581	0.9500028483833175	1223	FALSE
100040724	Mirg	0.9208182008623185	0.947172513701837	0.8072915369632575	428	FALSE
100040736	Foxd2os	0.01357324782170638	0.01720467536277448	0.9292902407762735	3895	FALSE
100040766	Mroh2a	0.7640470588235294	0.7487922619047619	0.9615991547036363	248	FALSE
100040769	Gm15506	0.012737272889072587	0.01173179121642688	0.9915353818239502	2269	FALSE
100040851	Gm9767	0.19238035062377537	0.14097969720248865	0.7944802250684341	1237	FALSE
100040882	1700017G19Rik	0.49598174881771717	0.40444510799657857	0.8463536428663349	402	FALSE
100041062	Gm13286	0.05413019351898808	0.10101896586335946	0.7703028005801273	462	FALSE
100041085	Mfsd4b3-ps	0.242241399752201	0.3419324158448468	0.40493291630142525	987	FALSE
100041096	Iqcf6	0.7606060606060606	0.7605238095238095	1	87	FALSE
100041099	Gm3137	0.9050492840492841	0.9021628830107091	1	363	FALSE
100041108	Gm3143	0.9154205922549673	0.8715139640452141	0.7819818262515935	310	FALSE
100041231	Gm3219	0.9435811688311688	0.9542928876678877	0.9652553599957884	199	FALSE
100041273	Ndufb4c	0.9696969696969697	0.9635627530364372	0.9952721418156891	111	FALSE
100041286	Snhg15	0.1479934259493623	0.14582092038191524	1	924	FALSE
100041294	Supt4b	0.9148148148148147	0.9446507936507936	0.9307430986872285	139	FALSE
100041339	Gm3279	0.8739108114108114	0.8548445998445998	0.9564000769750649	245	FALSE
100041347	Ccdc201	0.8611958670619998	0.8021064614442108	0.6957148832828022	636	FALSE
100041352	Tcp10c	0.910109410430839	0.8960685185185185	0.9769935001375277	269	FALSE
100041433	Zfp981	0.8676483333333334	0.8405565188926301	0.92005648081631	313	FALSE
100041449	Cyp3a59	0.7777777777777778	0.8461538461538461	0.9435911189570856	40	FALSE
100041480	Myef2l	0.2487034942182001	0.41607028841290966	0.8591020151779617	504	FALSE
100041605	Gm3428	0.9583333333333334	0.9464404761904762	0.9758825155577446	80	FALSE
100041618	Gm3434	0.7088111111111111	0.7565014880952381	0.9292902407762735	115	FALSE
100041655	Gm10863	0.7853741601550236	0.7439582834968385	0.8957566475822801	546	FALSE
100041677	Zfp984	0.3696744153282615	0.39081192358366273	0.9684390934808972	295	FALSE
100041694	Ppp1r36dn	0.7535439501010399	0.7706954216366696	0.9733657058598748	461	FALSE
100041811	Defa27	0.8875	0.8958333333333334	1	45	FALSE
100041953	Sap18b	0.06361273846560092	0.03339231713477403	0.5954576746829545	1325	FALSE
100041965	Oaz1-ps	0.00764351331387181	0.015751632622065716	0.7373061480372544	1947	FALSE
100041979	Gm3604	0.2876073421527967	0.3495054497354497	0.9281547176846479	296	FALSE
100042065	Gm3646	0.9533510848126233	0.9498308913308914	0.9995621459846225	261	FALSE
100042132	Gm12371	0.04195082717422266	0.02592429345036717	0.8247799284881041	1422	FALSE
100042143	Gm3693	0.6503429096156369	0.6985007763975155	0.9361659601165443	236	FALSE
100042150	Nrg2	0.07184230359275731	0.10231452901314812	0.6064778966742378	1051	FALSE
100042173	Rps15a-ps6	0.8796321733821734	0.966936507936508	0.5300773062272236	146	FALSE
100042194	Gm13446	0.956687991863412	0.8976180306195651	0.49150890565239563	429	FALSE
100042198	Gm3716	0.3933993055555556	0.4950036790694685	0.7580207030402124	258	FALSE
100042291	Gm3772	0.5695475159760874	0.5888775602529279	0.9758825155577446	358	FALSE
100042332	Reno1	0.11480247381164022	0.10914383381279641	0.9927737001251862	1391	FALSE
100042415	Mnd1-ps	0.9	0.9675925925925926	0.8929789905430511	76	FALSE
100042498	Mir22hg	0.008198697853870267	0.008427682539682539	1	739	FALSE
100042499	Vmn2r55	0.8083333333333333	0.8454545454545455	0.9696166061173835	58	FALSE
100042605	Rbakdn	0.5213972613643666	0.6085820042960816	0.765788495526735	505	FALSE
100042639	Gm3942	0.8299062049062049	0.8732381628787879	0.9364910161684763	221	FALSE
100042715	Gm3985	0.7338905205905206	0.6856927368927369	0.9201141216159087	261	FALSE
100042757	Gm4013	0.027463283624516836	0.013241338417890889	0.7170934399796802	1669	FALSE
100042784	Prdm11	0.06812982809989486	0.08074199091786348	0.9307430986872285	1841	FALSE
100042807	Eif3j2	0.07283372183452756	0.11502127319614518	0.7728971801571256	1662	FALSE
100042948	Gm15760	0.08073542881758274	0.11657875892858074	0.7102779739067494	1474	FALSE
100042982	Gm4146	0.8677579365079365	0.7223057644110276	0.48244921931710816	143	FALSE
100043102	4632428C04Rik	0.532238703562233	0.5549303177149573	0.9803752589213639	469	FALSE
100043132	Gm4251	0.9155350427350427	0.7643485036702428	0.23868816404852697	291	FALSE
100043133	9130023H24Rik	0.022926101282430937	0.03705805066126792	0.7586834282379061	1910	FALSE
100043169	Gm4278	0.6190806878306878	0.7504772078766644	0.7373061480372544	313	FALSE
100043188	Spopfm2	0.95	0.8750138888888889	0.8820795768972587	39	FALSE
100043200	Or10u4	NA	NA	1	6	FALSE
100043216	Gm4297	0.839033189033189	0.7441799319727891	0.7555509592517567	142	FALSE
100043229	Gm10046	0.31076612781158236	0.30609683493867984	1	398	FALSE
100043232	3110099E03Rik	0.8473393349075167	0.8670173061065918	0.9669891598459146	194	FALSE
100043254	Nps	0.9283264998092584	0.8676594775011228	0.5823572011806657	466	FALSE
100043272	Inafm2	0.051942115636247864	0.06909945198954939	0.8417619678739423	1875	FALSE
100043314	Tigit	0.899509238909239	0.3987350210176297	9.890202883159738e-5	278	FALSE
100043326	Scgb2b3	0.691251400560224	0.7417553258145363	0.9260835203523939	183	FALSE
100043332	Ankrd66	0.899386459694152	0.9033242553742554	1	318	FALSE
100043416	Gm4425	0.2560985417631785	0.2034775735559192	0.9063185295337182	615	FALSE
100043424	Morrbid	0.6662	0.6703740740740741	1	128	FALSE
100043456	Hsd3b8	0.7981481481481482	0.7447916666666666	0.9445397275962981	51	FALSE
100043474	Or10h5	0.7916666666666666	0.9393939393939394	0.7797601045239702	49	FALSE
100043489	1300002E11Rik	0.05642160762379851	0.04091363272761494	0.9154570603832258	899	FALSE
100043497	Nat8f7	0.7511904761904762	0.8854003139717426	0.8763132928423623	92	FALSE
100043507	Gng5-ps	0.9698529411764706	0.9534642857142858	0.9311886448180388	238	FALSE
100043513	Gm4489	0.5026373626373626	0.5670940263440264	0.8910301872209622	276	FALSE
100043580	Gm4532	0.05096493942217627	0.04046807173439563	0.8895431381860931	1579	FALSE
100043582	AU016765	0.9326430572228892	0.901331292041292	0.8142150095471516	477	FALSE
100043597	Srcap	0.16670346385849313	0.13746839456499002	0.918112046998604	814	FALSE
100043609	Gm14207	0.022399824398461478	0.03522522622403015	0.6896156004651017	2565	FALSE
100043627	Gm4559	0.7109375	0.887475	0.7550549426491836	47	FALSE
100043644	Gm4566	0.9070849013316119	0.9550540511260326	0.6957148832828022	300	FALSE
100043706	Gm4598	0.6481705871613767	0.6895273428291285	0.9349258044113972	434	FALSE
100043757	Zfp831	0.984915873015873	0.9634149940968123	0.8261423295746072	252	FALSE
100043793	Gm4651	0.5017002037285347	0.5523227213611857	0.9017997977207113	655	FALSE
100043836	Scgb2b7	0.5714285714285714	0.5	0.9899270558398211	11	FALSE
100043860	Scgb1b24	0.6984848484848485	0.8320175438596491	0.7316385651438218	84	FALSE
100043861	Klrb1	0.9300925925925926	0.825	0.7590774242825653	87	FALSE
100043868	Scgb1b30	0.9146011396011396	0.8747619047619047	0.9430783357581958	116	FALSE
100043885	Gm4710	0.7962962962962963	0.7738095238095238	0.9866204062454135	57	FALSE
100043899	R3hdml	0.8249062812259407	0.7516974062352214	0.6980215958755743	427	FALSE
100043904	Gm4719	0.9	0.8558854166666666	0.9361900722830818	79	FALSE
100043911	Ppp4r1l-ps	0.0629694103776987	0.05683807880703482	0.9766338791968452	2193	FALSE
100043946	Gm14635	0.8895395171957672	0.8811884444444444	0.9866204062454135	219	FALSE
100044193	Gm20939	0.13741218272468272	0.06374120670995671	0.6311941076780615	281	FALSE
100044509	Tgfbr3l	0.925435110393992	0.9800475579322638	0.48079309091907	462	FALSE
100045066	Gm17767	0.47550780359990885	0.19745725784886506	0.28803474579141936	412	FALSE
100045469	Gm14204	0.0580658590069036	0.0807235563049147	0.5954032847061077	2868	FALSE
100047123	Gm15743	0.10802398011339222	0.13336735907395275	0.8767602034999062	1146	FALSE
100047133	Gm16894	0.2688475665748393	0.25653682190366134	0.9891050777724015	660	FALSE
100048534	Cfap43	0.02502988239830345	0.047511603441896186	0.7241296007708588	1140	FALSE
100048658	Ddx43	0.2095679020932662	0.2098281891820272	1	1482	FALSE
100048701	AI847159	0.7017353347800681	0.507905028998779	0.3760608673170238	307	FALSE
100048895	9330020H09Rik	0.1423034688823736	0.13009888470690262	0.9828561457915169	862	FALSE
100049161	Gm13032	0.8686812034714512	0.8265585369742978	0.8333637898646077	580	FALSE
100049549	Mir181d	0.72644373562945	0.8149947323917912	0.7206341770561222	280	FALSE
100049710	Mir290a	0.29168439275010705	0.36737286370331185	0.8166035692535467	766	FALSE
100049715	Mir291a	0.3381635607545877	0.38495519599302325	0.8969536917048222	896	FALSE
100061	Lrrc19	0.9848484848484849	0.85	0.1782269697943157	102	FALSE
100066	Cyp2j11	0.8105909090909091	0.9044117647058824	0.8540987551215798	75	FALSE
100072	Camta1	0.008482117620040279	0.00653116537089173	0.9640885881591911	2672	FALSE
100073351	Yy2	0.7861294569627904	0.7920289344107714	1	303	FALSE
100090	Zbtb48	0.2234401474051185	0.24563725895406868	0.9294786430750167	1486	FALSE
100093714	Gm12296	0.2060217459453417	0.23411334310970533	0.9308261064866366	648	FALSE
100101457	A830035O19Rik	0.6097813168928259	0.7131558236348152	0.7737997366318586	608	FALSE
100101919	Dnah7c	0.3536682571811327	0.2800556450874561	0.8417619678739423	886	FALSE
100113398	Adat3	0.1524449318309028	0.07158539055022457	0.6494938799763919	717	FALSE
100121	Tdrd7	0.8635153694684945	0.7801108162670662	0.693782129686748	294	FALSE
100124431	Mir18b	0.6194398127199597	0.5302140780461368	0.8333792521168474	344	FALSE
100124433	Mir208b	0.8531632275132275	0.7981518999519	0.7893842245445526	287	FALSE
100124438	Mir343	0.9651803324880248	0.8792388114000597	0.21652019115445992	651	FALSE
100124443	Mir466c-1	0.9666666666666667	0.9773809523809524	0.9679052424206265	122	FALSE
100124447	Mir467d	0.9108333333333334	0.9343174603174603	0.9589042541837886	169	FALSE
100124449	Mir509	0.7894444444444444	0.756062091503268	0.9578261533158778	133	FALSE
100124450	Mir544	0.9319561253561254	0.9039370421245422	0.8466810302593999	439	FALSE
100124451	Mir574	0.03581080436248117	0.02840762447209438	0.9377127920937838	1417	FALSE
100124452	Mir598	0.8039563453508466	0.8954942739079103	0.2571603044408604	605	FALSE
100124453	Mir654	0.8889726499690785	0.8639093559218559	0.9215223094489646	335	FALSE
100124458	Mir876	0.9238095238095239	0.8639	0.9042504756635148	64	FALSE
100124459	Mir877	0.956156765022352	0.9511531531712174	0.964922060739435	727	FALSE
100124466	Mir493	0.9296806917211329	0.8783079379070176	0.7555509592517567	463	FALSE
100124468	Mir653	0.8928571428571429	0.8888888888888888	1	40	FALSE
100124478	Mir871	0.8342430555555556	0.8034798534798535	0.9657154694620507	90	FALSE
100124479	Mir878	0.7777777777777778	0.9366883116883117	0.9361648560544205	53	FALSE
100124480	Mir880	0.7083333333333334	0.9444444444444444	0.8417619678739423	53	FALSE
100124484	Mir453	0.8477415224732533	0.7947879497396543	0.8109475745722797	369	FALSE
100124485	Mir466b-1	0.9777777777777777	0.9549823443223443	0.9207414940193084	111	FALSE
100124487	Mir467c	0.9722138888888889	0.9493770408163266	0.9152962207581644	145	FALSE
100124489	Mir582	0.9825174825174825	0.950343997248022	0.8247213797139905	262	FALSE
100124491	Mir874	0.9133961570836571	0.9459190373625886	0.8278033814207487	494	FALSE
100124642	Mir467a-3	0.8888666666666667	1	0.8029324398398124	26	FALSE
100124643	Mir467a-8	0.96875	0.8937996031746032	0.7113154345389049	137	FALSE
100124649	Mir683-2	0.8707060606060606	0.7685873015873016	0.7241296007708588	161	FALSE
100125339	A230020J21Rik	0.32476551226551226	0.40381758009187096	0.8047109833398275	567	FALSE
100125586	Vmn2r2	0.8424340659340659	0.8091269841269841	0.9549509849756228	149	FALSE
100125929	0610009E02Rik	0.023090063987532806	0.010116925572678043	0.7435243964757433	1911	FALSE
100125931	Phtf1os	0.06757559141807586	0.07946255427938681	0.9565969998783324	1109	FALSE
100126203	6820426E19Rik	0.9	0.803577380952381	0.8469783202496171	90	FALSE
100126224	Gm11747	0.8802259490509491	0.8523168331668332	0.9406916712818226	299	FALSE
100126269	BC048602	0.8587301587301587	0.8576685219542363	1	250	FALSE
100126692	B020018J22Rik	0.8658948059876631	0.8641306737852791	1	559	FALSE
100126765	Esp36	0.7462962962962963	0.6475833333333333	0.8680001806040585	69	FALSE
100126766	Esp3	0.9272666666666667	0.7841666666666667	0.8181881891489143	66	FALSE
100126773	Esp34	0.5936416666666666	0.47005	0.7772608333803955	128	FALSE
100126775	Esp38	0.9166666666666666	0.70695	0.6483349001889499	69	FALSE
100126795	Gm10575	0.13457755179366432	0.12509038536560652	0.9742514067992853	696	FALSE
100126824	Sco2	0.23066734558839316	0.23411529698756603	1	1688	FALSE
100127111	Snord22	0.40832291666666665	0.4677579365079365	0.9564000769750649	92	FALSE
100127433	Gm11532	0.2924524277465454	0.33741316824443757	0.8869147414116053	412	FALSE
100129	Gpr153	0.09958012621381587	0.1220637100703141	0.7703028005801273	2067	FALSE
100134861	Gm44502	0.04415275002094066	0.07267065037461899	0.690766204409969	1350	FALSE
100151693	Gm10364	0.6644424747474748	0.7019141552891552	0.9518099417493565	305	FALSE
100169864	Gm44504	0.4899955357142857	0.4853248513756913	1	687	FALSE
100169874	Gm11110	0.5163973141781966	0.380724837076534	0.6284301726961605	615	FALSE
100169878	Gm10941	0.068491731112237	0.1090235562659952	0.64862368445822	1766	FALSE
100177	Zmym6	0.050570513782409086	0.05192671031743996	1	940	FALSE
100191037	Krtap10-4	0.8550820223349636	0.8386651895154492	0.9518099417493565	563	FALSE
100196896	BC048559	0.91993006993007	0.9679371212121212	0.8247799284881041	227	FALSE
100198	H6pd	0.06439385259777668	0.08042403343004446	0.9201141216159087	1380	FALSE
100201	Tmem64	0.08165170149399457	0.08212926698035937	1	1889	FALSE
100206	Adprs	0.3349718304233109	0.2993971027766652	0.9374963171836395	1617	FALSE
100213	Rusc2	0.1448882691221737	0.14697767033818607	1	2143	FALSE
100216455	Zfp1005	0.8708333333333333	0.8356923076923077	0.9493899179696019	130	FALSE
100216534	Snord96a	0.12004107004107004	0.10812548712290766	0.9828561457915169	647	FALSE
100216535	Scarna9	0.8481481481481481	0.95	0.8260401324758481	59	FALSE
100216536	Snord1c	0.007475921423289844	0.01785448699298075	0.6592819191954494	1639	FALSE
100217414	Scarna3a	0.9416666666666667	0.9006172839506172	0.9295160779903953	66	FALSE
100217415	Scarna6	0.8641774891774892	0.8729166666666667	0.9995621459846225	117	FALSE
100217417	Snora34	0.9042331791016002	0.9309897806570794	0.8668142393068502	403	FALSE
100217418	Snora44	0.0026129032258064514	0.01156935229313979	0.7555509592517567	871	FALSE
100217421	Snord11	0.740482993197279	0.885421875	0.7797601045239702	103	FALSE
100217423	Snord19	0.3312243312243312	0.4067636004029469	0.8400190155117795	349	FALSE
100217425	Snord45c	0.03382901246276196	0.020677260977927027	0.9295160779903953	1363	FALSE
100217426	Snord49b	0.019682388437141807	0.023319110421519188	0.95720770885732	1401	FALSE
100217427	Snord52	0.07901296416002299	0.06494861446094749	0.9559362554324717	711	FALSE
100217428	Snord57	0.8572982312146826	0.8836930278319801	0.9283316178632692	510	FALSE
100217429	Snord64	0.75625	0.95	0.6637267371472029	50	FALSE
100217430	Snord66	0.9705327080327081	0.970667418546366	1	390	FALSE
100217431	Snord69	0.913961038961039	0.8660923611111111	0.9433827881897567	191	FALSE
100217433	Snord88a	0.9249744897959183	0.9082633053221288	0.953458493303196	185	FALSE
100217434	Snord88c	0.9326984126984127	0.8929166666666667	0.8783242486444879	169	FALSE
100217436	Snord93	0.040700421582774524	0.015238095238095238	0.7373061480372544	409	FALSE
100217437	Snord99	0.1412324555074555	0.03285913312693498	0.5126576152196507	433	FALSE
100217438	Scarna2	0.33218405079768715	0.28529625462980523	0.9387252677975712	455	FALSE
100217440	Snora61	0.03443268765357672	0.008733413510331668	0.49150890565239563	724	FALSE
100217444	Snord65	0.043624179243275156	0.03929285934133579	0.9835517382073096	640	FALSE
100217445	Snord8	0.9083333333333333	0.8964514678030303	0.9927737001251862	119	FALSE
100217446	Snord47	0.3277777777777778	0.17754625850340136	0.7801678064399714	96	FALSE
100217447	Scarna3b	0.9642857142857143	1	0.8833287587303205	129	FALSE
100217449	Snora36b	0.985897435897436	0.9462347823472823	0.47917028077018453	267	FALSE
100217450	Snora47	0.8316256003256003	0.8857324796415705	0.8086224172877148	328	FALSE
100217451	Snora7a	0.07135455213419616	0.023573594161829456	0.4772497116077413	1296	FALSE
100217452	Snord110	0.03568309975354201	0.018207296185899093	0.5542094614008966	1915	FALSE
100217455	Snord49a	0.015561292098177344	0.014512489413205674	0.9936408606046071	1475	FALSE
100217458	Snord67	0.9532142857142857	0.9402989062219832	0.9644004339975036	178	FALSE
100217461	Snord89	0.9252809523809524	0.9192620851370852	0.9964052799024802	239	FALSE
100217466	Scarna17	0.0053357716363321575	0.005287348665750012	1	1680	FALSE
100217467	Snora5c	0.8961994047619047	0.9121831331722973	0.9564000769750649	322	FALSE
100217469	Snord91a	0.9109307359307359	0.9577380952380953	0.7974877256371715	155	FALSE
100226	Stx12	0.03536209976821679	0.04441171800786368	0.9110305342996566	1638	FALSE
100233175	Gon7	0.02979781952265458	0.02623088721075354	0.9659870229844262	2223	FALSE
100233207	Spmip2	0.346031746031746	0.3607638888888889	0.9995621459846225	113	FALSE
100233208	Gm10778	0.25848497477754445	0.2519501155505328	1	335	FALSE
100271704	Scpppq1	0.9031820105820106	0.9821428571428571	0.7350982493666074	106	FALSE
100271841	Uckl1os	0.8321649831649831	0.8304047326410963	1	260	FALSE
100271882	Zfp1004	0.8263843795093795	0.7685746031746031	0.9153800067200029	163	FALSE
100271928	Gm15881	0.8778303418803419	0.8908563074352548	0.9840881297958199	271	FALSE
100273	Osbpl9	0.025542356530712972	0.041967902907015395	0.8721401236425912	535	FALSE
100302498	Snora21	0.014449662823306992	0.020803857798481543	0.9161800366798845	1875	FALSE
100302499	Snora3	0.014528244005855945	0.010422826922631198	0.9364910161684763	1894	FALSE
100302565	Snord68	0.008868396433549077	0.011247585260743155	0.9637150946999485	1699	FALSE
100302567	AF357399	0.02215547011885911	0.029367936839136567	0.9281516423308966	1623	FALSE
100302601	Snord83b	0.9141556221556222	0.8702045843045844	0.9140187243199219	232	FALSE
100302688	Gm17455	0.8711670227920227	0.8653090656565656	1	362	FALSE
100303731	Gm10874	0.8849302808302808	0.8697200121307265	0.9676062356509563	205	FALSE
100303736	Snora35	0.8333333333333334	0.7967450396825396	0.9518099417493565	164	FALSE
100303738	D030025P21Rik	0.27676758799519957	0.23766881852636937	0.8616997095881784	1441	FALSE
100303740	Snora75	0.9204545454545454	0.9722222222222222	0.8054305605619488	159	FALSE
100303746	Snora20	0.934375	0.9969166666666667	0.8505697226903324	98	FALSE
100306943	Scarna13	0.00704423655484133	0.01284319647869338	0.8181881891489143	2147	FALSE
100306954	Snora17	0.04456933398329379	0.06545181679194746	0.7550549426491836	1381	FALSE
100306955	Snora43	0.370892265530921	0.3731888868448971	1	402	FALSE
100310813	Snora16a	0.05375816993464052	0.0823865704084968	0.8767443991225234	885	FALSE
100312474	Vmn1r88	0.9606060606060606	0.9410009182736455	0.946406089119621	159	FALSE
100312484	Vmn1r196	0.9693194444444444	0.9103134920634921	0.7454181906073941	118	FALSE
100312948	Pate8	0.5416666666666666	0.6132692307692308	0.9260835203523939	50	FALSE
100312949	Pate10	0.6875	0.90625	0.8308333916693127	33	FALSE
100312987	Pate1	0.7817484126984127	0.8151014492753623	0.9565969998783324	122	FALSE
100313531	Nkx2-2os	0.04265609946521066	0.05134277497924602	0.9429756514541981	1378	FALSE
100313943	Snora26	0.078831980609077	0.0982247776183307	0.9322650065055557	1205	FALSE
100316667	Mir669f	0.9661111111111111	0.9220266106442577	0.8299802299041751	165	FALSE
100316668	Mir669i	0.8947344322344323	0.9360908280125672	0.8591020151779617	258	FALSE
100316669	Mir1188	0.788080737829422	0.759025652487609	0.9494300904253429	426	FALSE
100316671	Mir466j	0.8387808536492747	0.8134258909587144	0.9062128684572942	560	FALSE
100316675	Mir467h	0.9517594584902277	0.9234752747252747	0.8672937238937057	309	FALSE
100316677	Mir1199	0.07914493424656467	0.06903912028922148	0.9358170849902179	2618	FALSE
100316680	Mir1903	0.012609689020114763	0.008447611241598483	0.8931261356902005	1713	FALSE
100316681	Mir1900	0.018899854137217415	0.013899377997262161	0.9156298530650201	2044	FALSE
100316682	Mir1892	0.95578231292517	0.9240204240204241	0.8961007215651448	179	FALSE
100316683	Mir1904	0.0046491293891293885	0.015790466889354343	0.3150034178230606	2257	FALSE
100316687	Mir1928	0.7981430741099859	0.7816406105468605	0.9766338791968452	344	FALSE
100316688	Mir1929	0.9410839160839161	0.9041507622811971	0.8721401236425912	254	FALSE
100316689	Mir1931	0.032217877900918734	0.0068556443242225075	0.7102779739067494	1308	FALSE
100316690	Mir1932	0.1279914517742335	0.12035125276139898	0.9742998808872714	1482	FALSE
100316693	Mir1938	0.020284705886603437	0.015021724794364066	0.9259144880842795	1584	FALSE
100316694	Mir1941	0.6570046717171717	0.825229763986014	0.33567576550679296	348	FALSE
100316695	Mir1943	0.9076021201021202	0.8967852630461326	0.9766338791968452	341	FALSE
100316697	Mir1946a	0.9408697363242817	0.9587719298245614	0.9435911189570856	186	FALSE
100316698	Mir1947	0.8603906396755762	0.8694228918049716	0.9911881690622559	442	FALSE
100316699	Mir1948	0.9368253968253968	0.9565151515151515	0.9429756514541981	238	FALSE
100316700	Mir1949	0.24504523218511165	0.2011916809023642	0.8959472344441499	701	FALSE
100316701	Mir669m-1	0.966991341991342	0.9351851851851852	0.9307430986872285	112	FALSE
100316703	Mir1951	1	0.98611458333333335	0.8143958238700121	85	FALSE
100316704	Mir1953	0.6163914958057815	0.7516467192937781	0.6378878273169382	320	FALSE
100316705	Mir669n	0.9363636363636364	0.8883487654320987	0.8832065842817202	166	FALSE
100316710	Mir1963	0.8579404595404596	0.8877272817460318	0.9153800067200029	285	FALSE
100316711	Mir1964	0.950621913580247	0.9387896825396825	0.9705009045608689	151	FALSE
100316713	Mir1968	0.918448384948385	0.8884179384491497	0.8342071912598236	474	FALSE
100316714	Mir1946b	0.8807823565323565	0.8427937343358396	0.8882130896274284	245	FALSE
100316715	Mir1971	0.9	0.7374285714285714	0.4354432336695824	101	FALSE
100316716	Mir1983	0.4077832617556792	0.2714817552942207	0.5928259951381822	732	FALSE
100316727	Mir2139	0.5249192677828707	0.40822827209657875	0.6483349001889499	452	FALSE
100316735	Mir432	0.946199811001506	0.920298291677854	0.7738876430800202	824	FALSE
100316737	Mir664	0.9671296296296297	0.9507561264822134	0.9260835203523939	274	FALSE
100316739	Mir1224	0.9181826984126984	0.8645292207792208	0.8528364811683703	188	FALSE
100316756	Mir1955	0.9183501683501684	0.8751064425770309	0.9062128684572942	164	FALSE
100316772	Mir1899	0.9116666666666666	0.8282913165266106	0.8081573513762575	120	FALSE
100316773	Mir1893	0.03070313073873758	0.03775741096448383	0.9392101591901617	1993	FALSE
100316774	Mir1942	0.955	0.9551020408163265	1	134	FALSE
100316776	Mir1954	0.9091395502645503	0.8929145162808206	0.9430783357581958	319	FALSE
100316777	Mir1969	0.8315950577200577	0.8427676964449692	0.9936408606046071	200	FALSE
100316778	Mir1982	0.6549322255825407	0.58628361435313	0.8662937910747425	669	FALSE
100316779	Mir2137	0.8741455357142857	0.8333089026915114	0.8767443991225234	268	FALSE
100316783	Mir1b	0.9425	0.96875	0.9429756514541981	112	FALSE
100316803	Mir1187	0.8541666666666666	0.8101888888888888	0.9460562739624558	73	FALSE
100316804	Mir466f-4	0.7170539453543655	0.7670229650557776	0.8247799284881041	435	FALSE
100316805	Mir1190	0.9170482282337545	0.44032503286473873	3.8202207157256e-6	439	FALSE
100316806	Mir669e	0.9615039281705948	0.9276593406593406	0.8929789905430511	135	FALSE
100316808	Mir1905	0.586677834725515	0.6888991601418218	0.8528364811683703	1133	FALSE
100316811	Mir1930	0.8989833333333334	0.9229852876592007	0.9313963594551828	250	FALSE
100316812	Mir1936	0.874811950675587	0.8568554110555495	0.9516771941538849	383	FALSE
100316814	Mir1306	0.9479314802844214	0.9461785302416882	1	413	FALSE
100316816	Mir1952	0.6328042328042328	0.7222991666666667	0.8887058985061616	119	FALSE
100316819	Mir1967	0.02714046432647322	0.01985328741870397	0.9039244725266149	1758	FALSE
100316821	Mir1981	0.9393875661375661	0.9354009552538964	0.9995621459846225	376	FALSE
100316833	Mir1945	0.07664950966895392	0.06807538439871433	0.9534795828137678	1271	FALSE
100316834	Mir669m-2	0.98	0.9330357142857143	0.8833287587303205	85	FALSE
100316839	Mir1191	1	0.9308492063492063	0.318033969231361	121	FALSE
100316840	Mir1934	0.17297638725958017	0.19884892242245145	0.9281516423308966	1024	FALSE
100316841	Mir1961	0.8039841824841825	0.8180623586482961	0.9649782653408777	439	FALSE
100316903	Gm20605	0.01954438397278482	0.018128717060895153	0.9927737001251862	1295	FALSE
100317	AU040320	0.03765231233578544	0.05890872094996412	0.5798130614577205	2041	FALSE
100336	Ppp1r8	0.07961637508601456	0.06313785923767311	0.9063185295337182	722	FALSE
100340	Smpdl3b	0.13781752683068751	0.16798145613803572	0.9054107392040901	604	FALSE
100342	Tent5b	0.220112588462578	0.2257808729151483	0.9941013777981269	1377	FALSE
100359413	AA413626	0.9430697278911565	0.972187593807159	0.8144193512132982	403	FALSE
100379610	Gm11651	0.8943431568431569	0.9234136230460154	0.8763132928423623	478	FALSE
100380944	Ino80dos	0.006909223991083102	0.006079935347435257	0.9884318200720277	2614	FALSE
100383	Bsdc1	0.06204071304039665	0.07542779425947589	0.9429756514541981	678	FALSE
100384890	D230030E09Rik	0.185491307561672	0.22646019572225604	0.8931261356902005	776	FALSE
100415784	Gm17830	0.7178619047619047	0.7358695652173913	0.9856545067859409	123	FALSE
100415785	Gm11559	0.8472152777777777	0.874407268170426	0.9552976463073448	140	FALSE
100415787	Tomm6os	0.25222393018992495	0.2442420934168235	0.989593407973268	706	FALSE
100415901	Gm13648	0.845215092599708	0.8399467038272185	0.9995621459846225	364	FALSE
100415912	Gm11665	0.8232776224592401	0.8407177920119097	0.9742998808872714	336	FALSE
100415916	Gm15997	0.69101714601045094	0.6504958031400966	0.9103811195474981	528	FALSE
100416830	Zfp572	0.17239875201288246	0.36651384537872506	0.3576407191861106	559	FALSE
100417125	Gm18409	0.40791129497953027	0.25686456400742114	0.6285486351435011	286	FALSE
100417434	AA543401	0.6889	0.612280701754386	0.9307430986872285	76	FALSE
100417514	Adh6b	0.6731458289104743	0.714724593482498	0.9220241227798592	491	FALSE
100417973	Pou5f1-rs6	0.6771917989417989	0.7292281197063806	0.9307430986872285	198	FALSE
100434	Slc44a1	0.054767401963527466	0.04599303039818278	0.9565969998783324	2553	FALSE
100465	Mob3c	0.0871687610914697	0.0785031893440155	0.964922060739435	1307	FALSE
100494	Zfand2a	0.3545816560584177	0.33435065554930443	0.97537965619258	941	FALSE
100499512	Mir3475	0.8459552669552669	0.8724495341614907	0.9637150946999485	250	FALSE
100499513	Mir3099	0.6944775335775336	0.8041199294532628	0.7343982083054786	207	FALSE
100499514	Mir2861	0.05637406529044565	0.044422437228847575	0.8999717760315609	1882	FALSE
100499517	Mir3072	0.8441470472903165	0.8176462161204808	0.8959472344441499	367	FALSE
100499519	Mir3470b	0.9755827505827506	0.9703430905161454	0.9743850575087026	355	FALSE
100499523	Mir3471-2	0.8598261904761905	0.8486798245614036	0.9952721418156891	113	FALSE
100499528	Mir3473a	0.9857142857142858	0.9282679738562092	0.5614599755958685	135	FALSE
100502601	Gm19276	0.6502465158133608	0.670815602387031	0.9828701832539724	338	FALSE
100502624	Gm13483	0.05242052607354331	0.03616930687722608	0.8909086151810711	1183	FALSE
100502630	Gm15545	0.03726537792013982	0.04211793030346101	0.9866204062454135	1473	FALSE
100502636	Gm19299	0.7650147864288489	0.8363466718466719	0.7880824784722181	396	FALSE
100502643	Gm19303	0.9174603174603174	0.914087463924964	1	215	FALSE
100502653	C130060C02Rik	0.08576767208296622	0.055737069950310754	0.7859426750432602	2340	FALSE
100502695	Gm17399	0.09799211127768398	0.0630825513983035	0.8401428704130541	1674	FALSE
100502698	Rubcn	0.023023087303566916	0.02684370623527165	0.9559362554324717	2142	FALSE
100502700	AV039307	0.013457897125284255	0.023876753880280596	0.7102779739067494	2212	FALSE
100502723	Tsga8	0.8680708180708181	0.9235920867327118	0.8261423295746072	249	FALSE
100502736	Gm19345	0.5505621898311527	0.6290164450960116	0.8721401236425912	498	FALSE
100502745	2900009J06Rik	0.015972212906931873	0.010930643817623908	0.8961007215651448	2381	FALSE
100502766	Kifc1	0.041835756888224274	0.06310298756498438	0.8725455042736999	1143	FALSE
100502803	Gm11562	0.5905346320346321	0.7182198859341716	0.8261423295746072	216	FALSE
100502819	BC065403	0.5349173967236467	0.7014750925403099	0.33567576550679296	301	FALSE
100502820	Gm19395	0.9821428571428571	0.9821428571428571	1	159	FALSE
100502829	Gm9899	0.10953029583210261	0.12600933309360848	0.9071901820488879	1729	FALSE
100502831	Gm19402	0.8561718824162263	0.8320088129481854	0.9220241227798592	499	FALSE
100502841	Epg5	0.0990185875677424	0.10183811510381145	0.9995621459846225	1103	FALSE
100502842	Gm14718	0.7978638095238095	0.6843253968253968	0.8366514900142245	130	FALSE
100502846	Gm19410	0.12499166906503648	0.11243724619143836	0.9465166860956026	1092	FALSE
100502865	2300003K06Rik	0.8954801587301587	0.8869047619047619	0.995994924656593	185	FALSE
100502868	Gm20597	0.9253449622273152	0.8842644610495713	0.8721401236425912	374	FALSE
100502888	Gm19434	0.6701236203033079	0.7117934696882066	0.9283316178632692	348	FALSE
100502917	Gm12130	0.7993416305916305	0.8222411816578483	0.9488428409294553	195	FALSE
100502932	Gm13544	0.9225601987298416	0.9039459064537496	0.9460562739624558	415	FALSE
100502933	Gm19461	0.7158041528613057	0.8135807573317324	0.5129972016237777	513	FALSE
100502940	Pou2af3	0.1349781101393045	0.20729857374431676	0.5341627338979166	1633	FALSE
100502942	Gm4814	0.863560741100848	0.5501368958876109	0.005146445274475468	360	FALSE
100502945	Gm19466	0.8253174603174603	0.8154389417989418	0.9950599691155283	147	FALSE
100502946	Gm16796	0.3570849504901229	0.3005775914504175	0.9134006380588373	782	FALSE
100502982	BC037704	0.005641612058851631	0.008571556890213907	0.9377948673019968	2158	FALSE
100503003	Gm17484	0.031690409586688485	0.03243239011879467	1	2213	FALSE
100503041	Pdzd7	0.2116503627225957	0.21385326399476023	1	1025	FALSE
100503044	A730020M07Rik	0.9605206349206349	0.9552199206349207	0.9889712503688145	203	FALSE
100503068	Smim43	0.20854916072489602	0.3184364131946485	0.7674588104875248	306	FALSE
100503072	Gm16291	0.9055178948036091	0.9418185087859001	0.8029324398398124	442	FALSE
100503074	2610016A17Rik	0.02689248239814	0.04003799924899763	0.6684879401565685	2249	FALSE
100503085	Klhl3	0.23532232332840713	0.26234779886985926	0.9510724048553247	673	FALSE
100503117	2010010A06Rik	0.9523006802721088	0.9469859220779221	0.9905234586800927	266	FALSE
100503120	A930006K02Rik	0.08694547250378516	0.11525001447365621	0.9154570603832258	660	FALSE
100503142	B230303A05Rik	0.7404126984126984	0.7703499066293183	0.9733657058598748	202	FALSE
100503147	Gm13293	0.3665260313760314	0.15309677696041332	0.1652128777888788	394	FALSE
100503167	Gm13752	0.9743589743589743	0.9422222222222222	0.9153479317847956	80	FALSE
100503178	2810013P06Rik	0.00419889432732558	0.010010282796067724	0.6483349001889499	4159	FALSE
100503185	Btbd8	0.16964181381801519	0.13913642716521332	0.9257358573971611	986	FALSE
100503190	Gm19585	0.6080535048027308	0.6751351001939238	0.9410808522092448	355	FALSE
100503199	5430416N02Rik	0.054873896976596254	0.03218343247660792	0.690766204409969	1339	FALSE
100503248	Gm15179	0.21430603123739592	0.21029459648448887	0.9990272210783067	1412	FALSE
100503265	Gm19619	0.20623376623376624	0.1673217209690894	0.916989616979889	186	FALSE
100503311	Cimap3	0.544047619047619	0.6219311904761905	0.8763132928423623	161	FALSE
100503337	Gm9895	0.39161691385956093	0.5104184971774257	0.6637267371472029	459	FALSE
100503355	Zfp648	0.7572142857142857	0.5552820512820512	0.34258480750209624	191	FALSE
100503361	Tmem95	0.9282697733408252	0.9203094895300777	0.9736477797784552	411	FALSE
100503378	Gm15638	0.887308398672035	0.8831095238095238	1	284	FALSE
100503380	Snhg4	0.25197564800002753	0.21723021125453218	0.9282258049966897	696	FALSE
100503386	Tpbgl	0.134360084239978	0.1418649043637	0.9828561457915169	714	FALSE
100503388	Gm19668	0.70502553002553	0.6640363434545252	0.9307430986872285	318	FALSE
100503392	4833438C02Rik	0.17941263779313535	0.2713851814995436	0.4272349957535395	904	FALSE
100503434	Gm19689	0.4498554204500988	0.4858489988572886	0.9307430986872285	631	FALSE
100503469	Gm19710	0.1685712108546168	0.10072772942446713	0.6454966078736794	1096	FALSE
100503471	Gm15867	0.07499461997765773	0.10557326057643054	0.7703028005801273	1016	FALSE
100503474	Platr22	0.7196672549901653	0.5818432177409169	0.5202450430199649	571	FALSE
100503495	A930016O22Rik	0.21965852974156208	0.269814015914046	0.8959472344441499	755	FALSE
100503518	Gm11827	0.8070743386243386	0.8440758377425044	0.9337012796583651	157	FALSE
100503530	Gm11351	0.875	1	0.8829932078822038	17	FALSE
100503549	Gm10354	0.6823622448979592	0.7027320987654321	0.9608443890303796	158	FALSE
100503565	Gm9926	0.9446718891278514	0.9004949980779025	0.5962536930874361	440	FALSE
100503582	Gm19784	0.8509469696969697	0.8292617192331478	0.9593927841508986	270	FALSE
100503583	Fsbp	0.8624793627187293	0.8885753279037593	0.9593927841508986	408	FALSE
100503592	A330076C08Rik	0.912784090909091	0.9144266447837877	1	231	FALSE
100503595	Gm13003	0.6534333531392355	0.7086410059528965	0.9053050683043389	428	FALSE
100503609	Lnp1	0.8427	0.8705128205128205	0.9668473026967352	109	FALSE
100503619	E330011O21Rik	0.23944953822499185	0.22571298546483096	0.9866204062454135	633	FALSE
100503622	Gm16630	0.07565120684147349	0.08730722758629472	0.924808048549863	1754	FALSE
100503652	Gm16845	0.06331419587257159	0.06046688416535081	0.9948576805315973	1189	FALSE
100503676	Gm38426	0.2679001610784692	0.24992651510376912	0.9593887981700482	1866	FALSE
100503727	1700011B04Rik	0.9555606060606061	0.9449346405228758	0.9689848858883756	177	FALSE
100503759	Gm5084	0.9148829332283878	0.9103924766753714	0.9971277902457086	252	FALSE
100503783	Gm17733	0.04466243578063742	0.047652478400744956	0.9866204062454135	2000	FALSE
100503810	Gm13056	0.7883964787000173	0.8023334433988559	0.9637150946999485	558	FALSE
100503849	Sp3os	0.015436009274767702	0.008797516542715867	0.8910301872209622	2648	FALSE
100503859	1110015O18Rik	0.7786622448979592	0.8558232323232323	0.834158359826433	158	FALSE
100503868	Gm19935	0.81222109002109	0.7836611226075512	0.9322650065055557	287	FALSE
100503869	Mkln1os	0.013148216625379731	0.010159279884528631	0.9531849368323808	2360	FALSE
100503879	Gm5901	0.7520163368377654	0.8391917293233083	0.8392582355245688	224	FALSE
100503882	Gm17308	0.8601851851851852	0.8801470588235294	0.9769804853136225	137	FALSE
100503895	Tpsab1	0.7920835372960373	0.7484601465785676	0.8961007215651448	292	FALSE
100503915	Smpd5	0.3077604490231638	0.33802824110192553	0.9488428409294553	696	FALSE
100503924	Fcor	0.3431053694286777	0.2518723916853596	0.6592819191954494	640	FALSE
100503962	Gm16701	0.0762028566681001	0.08711187750685577	0.9593927841508986	1839	FALSE
100503965	Gm12167	0.9007984126984127	0.7368917710944026	0.4196895807222014	168	FALSE
100503970	AY761185	0.751161556036556	0.7529407588245088	1	373	FALSE
100503992	Gm6040	0.6825138888888889	0.6766458333333333	1	112	FALSE
100504007	Gm15787	0.08018925292485378	0.05423075478503347	0.5756278830875009	1299	FALSE
100504014	Gm15056	0.7619047619047619	0.8802083333333334	0.7615140173385229	86	FALSE
100504039	Gm53064	0.9357460317460318	0.8498866213151928	0.4973302696149624	178	FALSE
100504056	Gm20036	0.07032475329044273	0.061191183648774156	0.9429756514541981	1817	FALSE
100504101	Gm20063	0.07008799856036861	0.06365922195993622	0.9632061956419188	1410	FALSE
100504104	Gm16062	0.07542396824343513	0.07388379909907197	1	1459	FALSE
100504112	Ccer2	0.30749635548275256	0.30571536171565383	1	638	FALSE
100504116	Brd3os	0.1814404057574767	0.20578245259552866	0.9358170849902179	570	FALSE
100504156	Fam181a	0.9119047619047619	0.8262150793650793	0.7772608333803955	122	FALSE
100504166	4933421O10Rik	0.011367662891576005	0.023461922338509408	0.6693217715821541	2909	FALSE
100504169	Gm20098	0.4352307044807045	0.4666673951048951	0.9889712503688145	325	FALSE
100504178	Dhrs13os	0.10696939244651085	0.10422312118633799	0.9995621459846225	1174	FALSE
100504183	Krtap16-1	0.898104692692928	0.9109643232924483	0.9631803255258359	368	FALSE
100504184	Gm16336	0.9243368764172336	0.931517346079846	0.984858756769632	269	FALSE
100504191	Gm16576	0.002106269046455905	0.00681289867511255	0.6258637922360302	2691	FALSE
100504202	Gm20110	0.9879494553376906	0.9618713613278831	0.8101961441699169	298	FALSE
100504207	Arhgap33os	0.7528462666719246	0.7539563990605871	1	523	FALSE
100504221	Efcab8	0.21090664269895398	0.1810774432616698	0.9156365965246674	888	FALSE
100504249	Gm15350	0.9452505014826443	0.9428710671784356	1	419	FALSE
100504262	A730020E08Rik	0.020557831221471177	0.04020197617062068	0.5578256631582311	1455	FALSE
100504267	Trp53cor1	0.5143688163688164	0.4945709486806623	0.9917590069058762	419	FALSE
100504268	2310005A03Rik	0.7773464286938552	0.7920604562104562	0.983566346936943	349	FALSE
100504309	Smim27	0.019505563054864297	0.02247578820959715	0.9747401987381976	1801	FALSE
100504312	Gm17597	0.22198609604312833	0.23579807714084872	0.9812179664476992	497	FALSE
100504323	Gm20172	0.8958333333333334	0.8277777777777777	0.8662937910747425	98	FALSE
100504333	Gm16712	0.2133594937721069	0.2536510957861244	0.9308261064866366	687	FALSE
100504347	Gm20187	0.7742458409645909	0.6937598693703957	0.8400190155117795	235	FALSE
100504350	Gm14169	0.02254173901803198	0.025609294425628322	0.9518099417493565	3560	FALSE
100504375	Gm15880	0.8538481753812636	0.6836398042922459	0.21480011157596074	387	FALSE
100504399	C130021I20Rik	0.05218670243011497	0.054968282350017564	0.9758825155577446	3517	FALSE
100504400	Cypt14-ps	0.9133333333333333	0.8235205882352941	0.8029324398398124	92	FALSE
100504412	Kcnmb4os2	0.185506929644942	0.16588982712870998	0.9570261912214343	971	FALSE
100504421	2900076A07Rik	0.05939553051852517	0.08545390768492465	0.7481642440646317	824	FALSE
100504425	Tincr	0.9013183813507161	0.8541893276657982	0.8211765141841415	422	FALSE
100504467	Gm16596	0.29946347562693715	0.3137213052931723	0.984858756769632	442	FALSE
100504474	Smlr1	0.8449413564213565	0.8349615376453612	0.9742514067992853	380	FALSE
100504491	Dcdc2b	0.7904814588189588	0.8087723884140551	0.9671712914858329	302	FALSE
100504525	Gm20268	0.8476062271062271	0.7627038474810214	0.6347205534795297	193	FALSE
100504561	9230112J17Rik	0.5435897435897435	0.6533145399573971	0.7162230364121815	325	FALSE
100504568	Gm17634	0.15097986453708745	0.1787409223874656	0.9295160779903953	1068	FALSE
100504586	Gm20300	0.9	0.8969907407407407	1	89	FALSE
100504594	A630012P03Rik	0.9155187074829932	0.8999538690476191	0.9644004339975036	175	FALSE
100504608	Eef1akmt3	0.013836225886738374	0.014899920222300222	0.9910247266828508	1788	FALSE
100504616	Gm15910	0.9193943421774304	0.8851589853028472	0.9349258044113972	434	FALSE
100504626	Gm16364	0.34720243248814675	0.29269975923547353	0.9117168828188074	336	FALSE
100504628	Gm20319	1	0.8872222222222222	0.2458802049137351	106	FALSE
100504641	1700101I11Rik	0.02035063183421497	0.04362629843044957	0.6539252250290967	1410	FALSE
100504661	Gm20337	0.015493194220646753	0.00755603695007955	0.7797601045239702	2372	FALSE
100504663	Atg14	0.8865337481146305	0.8069189864757091	0.6693217715821541	237	FALSE
100504687	2810029C07Rik	0.011980171011612152	0.010511885911297663	0.9793320659845359	2779	FALSE
100504701	Gm20362	0.8871683871683872	0.9044335627243987	0.9430783357581958	294	FALSE
100504710	Nat8f6	0.8374585731728589	0.8978230536659108	0.7983325323815753	259	FALSE
100504714	Gm16793	0.6644029028704447	0.6712033904851995	1	1274	FALSE
100504715	Tmppe	0.2162469996648441	0.23501348632734662	0.9564000769750649	1047	FALSE
100504717	Gm12709	0.8146479492729493	0.2379220943198216	2.964275009822318e-7	374	FALSE
100504720	2310002F09Rik	0.3780398406756427	0.2829597528690185	0.690766204409969	676	FALSE
100504728	Gm13985	0.9791666666666666	0.8328833333333333	0.43781670134185086	102	FALSE
100504733	A730018C14Rik	0.847935743743436	0.8525695695608739	0.9995621459846225	350	FALSE
100504740	Gm20383	0.8803715773809524	0.8789935873015873	1	294	FALSE
100505025	4930429H19Rik	0.932462481824896	0.8593652011906637	0.46089000658288004	521	FALSE
100515	Zfp518b	0.19622610181157993	0.22404518214089794	0.8829932078822038	1416	FALSE
100526461	Mir1249	0.9132232667289137	0.9016422010213371	0.9480981393876143	511	FALSE
100526463	Mir3058	0.8846517729452512	0.8559825610897039	0.9379020650878186	354	FALSE
100526464	Mir3106	0.8938737794612794	0.8506888546236372	0.8754800264461791	338	FALSE
100526465	Mir3057	0.9326543271543272	0.9639412553820449	0.7349120033775633	606	FALSE
100526468	Mir3063	0.9008653083028083	0.9142864032103163	0.9727548270011386	423	FALSE
100526470	Mir3066	0.9537037037037037	0.947256338432809	0.9866204062454135	240	FALSE
100526471	Mir3069	0.04647416099795487	0.06115512470087693	0.9307430986872285	1780	FALSE
100526472	Mir3070a	0.9210236099370714	0.8901555720327347	0.8961007215651448	331	FALSE
100526474	Mir3074-1	0.8583704244473476	0.8700214127281797	0.9582668073545104	375	FALSE
100526475	Mir3076	0.9519245103628255	0.9548491938664949	0.9976321328609232	534	FALSE
100526476	Mir3077	0.05907817060914691	0.02807727763989663	0.5129972016237777	1634	FALSE
100526478	Mir3081	0.03584229850764243	0.03584188158393258	1	1793	FALSE
100526479	Mir3082	0.16811455441691237	0.17800009802933653	0.9807304501245865	1052	FALSE
100526480	Mir3086	0.6902621896621897	0.7332764196587725	0.9201567870671469	430	FALSE
100526481	Mir466m	0.9783333333333333	0.9175229591836734	0.693782129686748	146	FALSE
100526498	Mir3088	0.8664285714285714	0.7632238357601994	0.7325193538133606	273	FALSE
100526499	Mir3089	0.8766766566766566	0.8910852334096032	0.9736477797784552	333	FALSE
100526504	Mir3100	0.3696813587465915	0.3420915520936048	0.9652553599957884	851	FALSE
100526505	Mir3101	0.9285714285714286	0.96985	0.8829932078822038	109	FALSE
100526506	Mir344c	NA	NA	1	6	FALSE
100526507	Mir344g	0.5851944444444445	0.591140625	1	76	FALSE
100526509	Mir3104	0.8369645833333333	0.7952987913795606	0.9305918998049544	400	FALSE
100526510	Mir3107	0.7823586636674872	0.832033684357041	0.7789168199323505	559	FALSE
100526515	Mir1247	0.06047835728651161	0.05619524723511316	0.9513518483067588	5009	FALSE
100526517	Mir1251	0.8666005291005291	0.8251613241256098	0.8833287587303205	204	FALSE
100526518	Mir3065	0.411941206002317	0.5202721334738071	0.765788495526735	798	FALSE
100526519	Mir3070b	0.8669602811718197	0.8299352608176138	0.918112046998604	263	FALSE
100526520	Mir3078	0.11574158030459594	0.11656617733331255	1	1356	FALSE
100526525	Mir3092	0.7729835858585858	0.8678215994531784	0.7373061480372544	184	FALSE
100526526	Mir3098	0.9064814814814814	0.9275793650793651	0.956320218462043	146	FALSE
100526527	Mir344f	0.7333333333333333	0.7878787878787878	0.9641334541796949	41	FALSE
100526528	Mir3074-2	0.38101538641347427	0.538246929569672	0.7662863987109638	542	FALSE
100526529	Mir1912	0.8	0.7976190476190477	1	24	FALSE
100526530	Mir1843a	0.9642857142857143	1	0.8833287587303205	129	FALSE
100526533	Mir3075	0.699400752422181	0.550696351590796	0.5068225598253532	351	FALSE
100526534	Mir3083	0.056710262148233596	0.05906650474081882	0.9978888974123082	1363	FALSE
100526545	Mir3062	0.9462433472049107	0.953247554381013	0.9589042541837886	626	FALSE
100526549	Mir3085	0.7267619073234458	0.7598056703181131	0.9207414940193084	371	FALSE
100526550	Mir669d-2	0.9096185897435898	0.9511155555555556	0.8997272939706801	140	FALSE
100526555	Mir3087	0.9324085621475293	0.962682930772289	0.8092637232357035	848	FALSE
100526556	Mir3091	0.06557166098081683	0.04406411626814892	0.8783952532580176	1832	FALSE
100526557	Mir3097	0.9519004825583773	0.6757242815749782	0.02740266956641788	433	FALSE
100526559	Mir3103	0.9098926900665655	0.8418448258091116	0.6902404164573129	359	FALSE
100526560	Mir3109	0.7440902682739149	0.6514000061539768	0.817760503979731	441	FALSE
100529074	Snora33	0.12365600471620539	0.08659568906694072	0.8657103924020262	579	FALSE
100529075	Snord100	0.035442915822097854	0.028704805682080684	0.9371347913285852	1270	FALSE
100529077	Snord42b	0.1663451852463038	0.1047216427157058	0.7848067827846184	809	FALSE
100529079	5830418P13Rik	0.4632711491815925	0.3371241364176542	0.8089855497224696	699	FALSE
100532	Rell1	0.033365080965272076	0.06439612881283555	0.7206341770561222	1008	FALSE
100532730	C230037L18Rik	0.28947453859428235	0.3934061041834026	0.6454966078736794	1249	FALSE
100534287	Dchs2	0.05956854249717813	0.07706071903956403	0.8201606395897482	1750	FALSE
100534633	Gm15008	0.7846338846338846	0.7213329448643363	0.8690388445810914	234	FALSE
100535	Oas1d	0.44979695767195765	0.375332758177495	0.92005648081631	207	FALSE
100559	Ugt2b38	0.8147619047619048	0.7649424603174603	0.9260835203523939	122	FALSE
100561	Slc15a4	0.27329893055662285	0.3259546122485434	0.8665246098204554	647	FALSE
100579147	Gm10619	0.9517546031746031	0.8882223957088663	0.5029832786006613	437	FALSE
100608	Noc4l	0.08311834442981299	0.07815103127007425	0.9687971628961453	2113	FALSE
100609	Nsun5	0.1700455413787152	0.1987012062954026	0.9307430986872285	950	FALSE
100616095	Snhg18	0.029416863780140787	0.04375968742558659	0.7054756435451134	2452	FALSE
100628571	Mir378b	0.7891825396825397	0.7734810606060606	0.9793320659845359	136	FALSE
100628573	Mir3969	0.8	0.63425	0.7730134871628935	61	FALSE
100628574	Mir28b	0.9566666666666667	0.9551153846153846	1	55	FALSE
100628576	Mir5046	0.8601912172539354	0.9131943648019689	0.706697104026117	1424	FALSE
100628577	Mir5098	0.942063492063492	0.8352017195767196	0.57652438474391	163	FALSE
100628578	Mir5099	0.5298562095312095	0.5710427653154926	0.9500028483833175	291	FALSE
100628581	Mir5104	0.3803690755546943	0.50641423761423765	0.7254385737591365	384	FALSE
100628582	Mir3473c	0.9332526304713805	0.8795822422483323	0.724266351939716	320	FALSE
100628590	Mir5120	0.867706487956488	0.8074617768820384	0.7160407375826838	411	FALSE
100628592	Mir3473d	0.931190873940874	0.940910989010989	0.9659870229844262	261	FALSE
100628593	Mir5125	0.9268262539833747	0.9106156428740152	0.937926560889511	487	FALSE
100628594	Mir3572	0.9580808080808081	0.927404329004329	0.7797601045239702	269	FALSE
100628595	Mir5126	0.10341608643281841	0.10451968629266335	1	2048	FALSE
100628596	Mir5127	0.9261277777777778	0.9058402777777778	0.9612528642506578	141	FALSE
100628601	Mir5132	0.31770036480436714	0.30581617128995847	0.9964052799024802	1667	FALSE
100628602	Mir5133	0.034228274772096376	0.03235252780298816	0.9955653431139114	1592	FALSE
100628603	Mir5134	0.802342108124074	0.8971311260334093	0.4623451161196744	392	FALSE
100628604	Mir5135	0.011163419645824431	0.013777625916148516	0.9623402851915636	2448	FALSE
100628606	Mir3960	0.06512032049567845	0.04842719576494385	0.8910301872209622	1625	FALSE
100628608	Mir3967	0.8707190476190476	0.8073543859649123	0.8598015824255804	152	FALSE
100628610	Mir5101	0.9457751322751322	0.9493697478991596	1	152	FALSE
100628611	Mir5107	0.9018429487179487	0.8993601095298048	1	366	FALSE
100628613	Mir5119	0.9857142857142858	0.9410973084886128	0.6348190493559354	171	FALSE
100628614	Mir5123	0.44630166601075694	0.4722127825877826	0.9835169007265931	223	FALSE
100628615	Mir3962	0.8711459183673469	0.8601741363211951	0.9917590069058762	180	FALSE
100628616	Mir3966	0.8216666666666667	0.7915904761904762	0.9608443890303796	110	FALSE
100628618	Mir5106	0.939308193277311	0.9375481601731601	1	475	FALSE
100628619	Mir5114	0.9155496766607878	0.8303419251657642	0.6637267371472029	350	FALSE
100628620	Mir5122	0.2864921833169371	0.22077796228397745	0.7555509592517567	847	FALSE
100628622	Mir1843b	0.9416666666666667	0.9006172839506172	0.9295160779903953	66	FALSE
100628625	Mir5100	0.02398535803512095	0.018513897767963278	0.9220241227798592	1968	FALSE
100628627	Mir5110	0.7592987600362601	0.7071294590604054	0.8781841335155525	403	FALSE
100637	N4bp2l1	0.7615895727151885	0.637840405962955	0.664171874190118	452	FALSE
100642166	Gm15446	0.38726190476190475	0.5784645939918667	0.6747022870166783	196	FALSE
100653389	Mir155hg	0.13631145180953366	0.12113231841893231	0.9645746341049617	1346	FALSE
100689	Spon2	0.6602581941867656	0.7309500121614358	0.8059503420503367	436	FALSE
100702	Gbp6	0.6893939393939394	0.7227738095238095	0.9833301224778258	60	FALSE
100705	Acacb	0.6520337706737707	0.7005973159196771	0.9017862217790187	610	FALSE
100710	Pds5b	0.15355146400436975	0.14746913904525097	0.9976321328609232	1322	FALSE
100732	Mapre3	0.23121177563701553	0.20096573989240343	0.8926780560826564	1276	FALSE
100740	AI839979	0.13697894940027294	0.3240013949013949	0.03310485317635725	566	FALSE
100756	Usp30	0.9569299250800799	0.9007725822192582	0.5105558030790998	420	FALSE
100763	Ube3c	0.011245522535305625	0.014726530133430737	0.9429756514541981	1527	FALSE
100764	Rita1	0.03433350622310578	0.029502559731312345	0.9702279681713168	1612	FALSE
100859931	Gm20604	0.3362993487993488	0.3177910567693176	0.9795659704613978	343	FALSE
100859962	Gm21057	0.31326190476190474	0.513643685300207	0.42519139939488537	176	FALSE
100861615	Gm3411	0.05518681834366017	0.06405610314680575	0.9552976463073448	875	FALSE
100861908	Eif1ad19	1	0.8153833333333333	0.17403462408609519	59	FALSE
100862066	Cfap99	0.017619747535079968	0.022818567164667108	0.8931261356902005	3664	FALSE
100862268	Gm16958	0.7166362566005423	0.5915116214692555	0.5335259314916334	434	FALSE
100862359	Gm21671	0.8819583333333333	0.7761222222222223	0.8417680734429577	63	FALSE
100873094	Rubie	0.8593501165501165	0.7605277645965146	0.534077623272826	328	FALSE
100885825	Mir5615-1	0.09674168673432719	0.0895015062973744	0.9733657058598748	1525	FALSE
100885826	Mir5615-2	0.886873568891426	0.9472042313079078	0.5081149295542872	414	FALSE
100885828	Mir5616	0.9207205357142857	0.8544220669427192	0.7216043135086174	236	FALSE
100885829	Mir5617	0.7236056277056278	0.7612864768272662	0.946406089119621	321	FALSE
100885830	Mir5618	0.5531829281829282	0.5646278312330943	1	306	FALSE
100885831	Mir5619	0.008046505151768309	0.014007771787258153	0.8626018890222705	1986	FALSE
100885832	Mir5620	0.060705243961298415	0.09889265324641361	0.7170934399796802	2362	FALSE
100885833	Mir5621	0.9455350212287712	0.928292992876746	0.8721401236425912	705	FALSE
100885835	Mir5623	0.9731799279548744	0.8297835782079978	0.23536130232249827	364	FALSE
100885836	Mir3073b	0.8240975449075778	0.8593542922244125	0.8872411650243319	518	FALSE
100885838	Mir5625	0.15951461206492165	0.15527525129502245	1	599	FALSE
100885839	Mir5626	0.9141733266733266	0.9116964225589226	1	276	FALSE
100885840	Mir344h-1	0.6739583333333333	0.5761904761904761	0.8959472344441499	88	FALSE
100885842	Mir5627	0.0071402899333928346	0.011606376907380738	0.8590288267594002	2459	FALSE
100885843	Mir344i	0.8777888888888888	0.65	0.6125866063639192	55	FALSE
100885844	Mir5709	0.9567814102564103	0.8888086437372151	0.5928259951381822	260	FALSE
100885845	Mir5710	0.9363807488807488	0.8835643090569562	0.6609041405265347	255	FALSE
100900	Hscb	0.11160522972849485	0.09845143026599867	0.9578984240566752	1169	FALSE
100910	Chpf2	0.09824048174048174	0.10248348047312597	0.9980793171697442	749	FALSE
100929	Tyw1	0.03940015718303278	0.018685163537112564	0.8313952552717332	828	FALSE
100972	Rab28	0.0663457465757333	0.07199797007232826	0.9866204062454135	847	FALSE
100978	Nfxl1	0.03160575097575273	0.039853347120298324	0.9364910161684763	901	FALSE
100986	Akap9	0.12197235681858672	0.17089973011422746	0.8517532429936427	835	FALSE
100993	NA	0.4575850179383348	0.48435837758870415	0.9696166061173835	598	FALSE
101055731	Gm29719	0.9144617188367188	0.9526360544217687	0.8690388445810914	196	FALSE
101055749	Gm14773	0.6388888888888888	0.875	0.8333317542904872	48	FALSE
101055843	Gm12551	0.7795454545454545	0.8561543162719634	0.8086224172877148	236	FALSE
101056138	Gm20619	0.9169470688948549	0.9428765859368575	0.8278033814207487	403	FALSE
101056149	Gm15908	0.03139492412282164	0.039112036315485606	0.8925055544705918	3414	FALSE
101056236	Gm29805	0.8366733957015207	0.8333412572714265	1	459	FALSE
101056408	Gm15816	0.07689752474549953	0.13184306246441171	0.4196895807222014	1546	FALSE
101113	Snx21	0.049251686914040686	0.08664288287425165	0.6136304950094629	1401	FALSE
101142	Itfg2	0.1688155214458978	0.18172463027019495	0.9832113354490926	664	FALSE
101148	Bmt2	0.05337173970203035	0.06809291852676902	0.9156298530650201	1058	FALSE
101185	Pot1a	0.1705501941425228	0.18495633014979862	0.9704830599031716	824	FALSE
101187	Parp11	0.6641175345122714	0.55875066035186	0.9068949076705168	347	FALSE
101197	Zfp956	0.167847001826863	0.28815510067954647	0.3487688903780403	791	FALSE
101202684	Uchl1os	0.16950621053347256	0.14128125889090473	0.9423416886055715	1499	FALSE
101240	Wdr91	0.037973705375817235	0.07618158315360342	0.7007443265303235	920	FALSE
101314	Brk1	0.17640923478434986	0.18905008956068758	0.9834024500753209	1349	FALSE
101351	Eogt	0.2943344932579382	0.49590077589016734	0.4680598351992042	438	FALSE
101358	Fbxl14	0.023442167853191892	0.016443233738682814	0.8429498722456145	2967	FALSE
101359	Prrt4	0.35269842749553804	0.2651152400981719	0.857645033536492	1188	FALSE
101401	Adamts9	0.07875273231756572	0.0690952643280553	0.9338802486429335	1664	FALSE
101437	Dhx32	0.5750462905286889	0.6881535383962262	0.6881022487906413	536	FALSE
101471	Phrf1	0.07573056989608709	0.08169510103410743	0.9745211121287757	1563	FALSE
101476	Plekha1	0.09950846347649203	0.13187674373939814	0.8470436906719736	1088	FALSE
101488	Slco2b1	0.8376175284602861	0.7247253381216306	0.4909235914822866	538	FALSE
101488143	Hbb-bt	0.6916666666666667	0.6807692307692308	1	72	FALSE
101497	Plekhg2	0.047395654083323156	0.024705820152611357	0.7899798257221907	961	FALSE
101502	Hsd3b7	0.9226544921331106	0.8882018458053385	0.8392582355245688	554	FALSE
101533	Klk9	0.8805619713619713	0.8122220992391447	0.7797601045239702	247	FALSE
101543	Wtip	0.08714670451713616	0.07221723689155864	0.8432439369686736	1818	FALSE
101544	Zfp575	0.36749335457769605	0.3695935574601732	1	991	FALSE
101568	Vrk3	0.1127590406351848	0.13477358063663253	0.9368390239016008	673	FALSE
101592	Efl1	0.046653806096493035	0.03877507514830289	0.9522215873731593	984	FALSE
101631	Pwwp2b	0.13224648885805843	0.170054359922493	0.8672937238937057	2707	FALSE
101685	Spty2d1	0.08696125920751886	0.12089240178846775	0.8687014881490311	1103	FALSE
101694	Mir9-3hg	0.028253012430822927	0.03433615122911691	0.9429756514541981	2082	FALSE
101700	Trim68	0.2092211685411062	0.2290285778456437	0.9569998259936194	1020	FALSE
101739	Psip1	0.0319133929602299	0.07063872702887714	0.23488103323464282	1502	FALSE
101772	Ano1	0.7723626230795348	0.7792219899593266	0.994913651806717	490	FALSE
101786	A730082K24Rik	0.7711734693877551	0.6664606481481481	0.6941146745498681	173	FALSE
101809	Spred3	0.01297575669944091	0.011287301821524707	0.9798592275757324	1324	FALSE
101835	AW146154	0.1278649443054814	0.16692094079132533	0.7949546524933018	573	FALSE
101861	Ints4	0.12566003298915898	0.10088496627454596	0.9339270486812823	482	FALSE
101867	Rrp8	0.12714558169103624	0.10804590460586148	0.956320218462043	432	FALSE
101869	Unc45a	0.9285926850926851	0.8947585356147121	0.8662937910747425	346	FALSE
101966	D8Ertd738e	0.0849923935091278	0.12642917916536747	0.8104619772123591	662	FALSE
102058	Exoc8	0.03406166215890917	0.01847452974857361	0.5519976043971898	3248	FALSE
102075	Plekhg4	0.9000624178172255	0.8211217601842602	0.6829901631271038	295	FALSE
102103	Mtus1	0.07591281055167333	0.07179607212699025	0.9866204062454135	1521	FALSE
102115	Dohh	0.1966470583535801	0.1458735367034304	0.8626018890222705	984	FALSE
102122	Psme3ip1	0.03360371786068381	0.011269973408895387	0.7566027921827398	1661	FALSE
102162	Taf5l	0.02864700413058391	0.022126695734420828	0.9281516423308966	1665	FALSE
102193	Zdhhc7	0.09968332301838578	0.12321999513694001	0.9075507161619403	1569	FALSE
102238433	Gm28042	0.1620449662685654	0.10692373746590544	0.7565133713652188	946	FALSE
102247	Gpat4	0.04085697742224856	0.03498876216557791	0.9593887981700482	1905	FALSE
102278	Cpne7	0.15293563067836385	0.1232027044273337	0.8933975234890019	1574	FALSE
102294	Cyp4v3	0.09696496160969213	0.10995926425075109	0.9488428409294553	959	FALSE
102308570	Lbhd1	0.867337113997114	0.9541434343434344	0.6285804670923665	166	FALSE
102334	Ankrd10	0.03283361511651812	0.029213324623197562	0.9726885671504081	2030	FALSE
102414	Clk3	0.13238701716922308	0.12431458647010318	0.9805565350366588	1470	FALSE
102436	Lars2	0.06967846250905882	0.11094180437019446	0.7349120033775633	808	FALSE
102443350	Xndc1	0.1138415787231674	0.09478488747120548	0.9489092699449218	1148	FALSE
102443351	Xntrpc	0.060590510481350245	0.04425220742564998	0.9207414940193084	1173	FALSE
102448	Xylb	0.40463871200988294	0.336261971975648	0.8261423295746072	688	FALSE
102465114	Mir3084-2	1	0.9166666666666666	0.6924160099693555	57	FALSE
102465148	Mir6239	0.9412084859584859	0.9314696106362773	0.9747401987381976	272	FALSE
102465149	Mir6241	0.9032919644458106	0.8917767496300446	0.9644004339975036	402	FALSE
102465150	Mir6244	0.9234670150111327	0.9000063571306887	0.9154570603832258	323	FALSE
102465169	Mir195b	0.7962777777777778	0.796969696969697	1	41	FALSE
102465170	Mir133c	0.9454212454212454	0.9599647266313933	0.948764073603766	246	FALSE
102465176	Mir6346	0.7393143315018316	0.7539957289087724	0.9733657058598748	362	FALSE
102465179	Mir6351	0.8423326284826285	0.8883189145345395	0.8038240463355207	433	FALSE
102465180	Mir6352	0.6143735209235209	0.6777551249919671	0.8910301872209622	297	FALSE
102465181	Mir6353	0.5836885521885522	0.6913149350649351	0.6378878273169382	224	FALSE
102465183	Mir6356	0.9192763605442177	0.8601677527151211	0.6885393966473163	224	FALSE
102465186	Mir6361	0.8066064814814815	0.440625	0.09056425093382595	122	FALSE
102465188	Mir6364	0.8296446428571429	0.8188262293262293	0.9812179664476992	391	FALSE
102465189	Mir6366	0.903019431956932	0.9482645302228635	0.7555419709344433	336	FALSE
102465190	Mir6367	0.40902886002886	0.7419329627552608	0.19587540437730436	390	FALSE
102465193	Mir6371	0.8760416666666667	0.6773823529411764	0.43890436293008717	147	FALSE
102465197	Mir6377	0.9066233766233767	0.8488658540290119	0.8563306703986042	217	FALSE
102465199	Mir6379	0.9583333333333334	0.84375	0.8265123306442876	33	FALSE
102465201	Mir6383	0.8530477723633832	0.7712608232347363	0.7373061480372544	364	FALSE
102465203	Mir6386	0.9120370370370371	0.8830661375661376	0.9593927841508986	139	FALSE
102465205	Mir6388	0.7410976430976431	0.8962028218694885	0.6952088936965654	123	FALSE
102465206	Mir378c	0.8328732745886592	0.7996607524420024	0.8910301872209622	348	FALSE
102465207	Mir6390	0.9269506172839507	0.8587872185911402	0.7936911354117031	171	FALSE
102465208	Mir6391	0.9326595002420642	0.9555502155796274	0.8802376804836626	661	FALSE
102465209	Mir6393	0.8119650075414782	0.8090595008526826	1	361	FALSE
102465210	Mir6394	0.922124074074074	0.9126148705096073	0.9835517382073096	175	FALSE
102465211	Mir6395	0.8081171957671958	0.633729329004329	0.32333374793129	265	FALSE
102465212	Mir21c	0.8500166666666666	0.9479166666666666	0.8278033814207487	55	FALSE
102465214	Mir6398	0.8708333333333333	0.8727272727272727	1	80	FALSE
102465215	Mir6401	0.7981300493487994	0.8207624290392147	0.9429525098595093	308	FALSE
102465216	Mir6403	0.9572787901597886	0.9425536227774137	0.9201141216159087	627	FALSE
102465218	Mir496b	0.9103422619047619	0.827025432900433	0.7639546087218558	187	FALSE
102465222	Mir6411	0.8166666666666667	0.7968005952380952	0.9828561457915169	125	FALSE
102465223	Mir6412	0.8728395061728396	0.9282407407407407	0.8920170109541375	176	FALSE
102465225	Mir6414	0.6683333333333333	0.5921875	0.9353864672530549	106	FALSE
102465226	Mir6416	0.8056353003721425	0.7171073086635587	0.801203745419857	288	FALSE
102465227	Mir6418	0.41293637414470746	0.4823867485202961	0.8662937910747425	1021	FALSE
102465228	Mir6420	0.9474525682650683	0.9347013224870367	0.9589042541837886	294	FALSE
102465258	Mir6516	0.22523411737555718	0.1930284024327513	0.9317067313988974	1087	FALSE
102465309	Mir7k	0.8761791125541125	0.7732488455988455	0.6637267371472029	213	FALSE
102465311	Mir6541	0.14551282051282052	0.37305072463768113	0.45656056217959046	119	FALSE
102465540	Mir6897	0.9185755355755356	0.8893212409772618	0.853679663131891	373	FALSE
102465541	Mir6898	0.9259430916305916	0.9480466200466201	0.9054748038776231	255	FALSE
102465542	Mir6900	0.9487551571235782	0.9259494590866649	0.8902644548515848	374	FALSE
102465543	Mir6901	0.8947638944155751	0.8800538957419393	0.9559362554324717	500	FALSE
102465544	Mir6902	0.8184199134199134	0.7611059425423061	0.9295160779903953	250	FALSE
102465546	Mir6906	0.6218305550842657	0.5902670844173707	0.9403991433674243	711	FALSE
102465548	Mir6909	0.9446428571428571	0.9205192571978286	0.9156298530650201	275	FALSE
102465549	Mir6910	0.9155347193825455	0.9032872620765051	0.9480981393876143	867	FALSE
102465551	Mir6914	0.9544014082059562	0.9493805429176946	0.9835517382073096	589	FALSE
102465552	Mir6916	0.9460202991452992	0.9510633566490344	0.9866204062454135	456	FALSE
102465553	Mir6917	0.7206960317460317	0.6747488326001484	0.8626018890222705	340	FALSE
102465555	Mir6921	0.9005824243373586	0.9138111244795472	0.9623402851915636	645	FALSE
102465558	Mir6926	0.9410578780135813	0.9450966036028579	0.9769804853136225	687	FALSE
102465559	Mir6927	0.9423803773333946	0.9498628071537989	0.9578261533158778	648	FALSE
102465560	Mir6929	0.8459774376417234	0.8684425925925926	0.9552976463073448	272	FALSE
102465561	Mir6930	0.9465250981802977	0.9234532130023548	0.8626396543543418	571	FALSE
102465566	Mir6939	0.9722266868469875	0.9676055944055945	0.9769804853136225	339	FALSE
102465567	Mir6941	0.8412838515810251	0.9270490636747823	0.28803474579141936	749	FALSE
102465572	Mir6949	0.8026018518518518	0.88044594173942	0.8142150095471516	304	FALSE
102465573	Mir6950	0.8819144660894661	0.7636344311511424	0.4960007136288957	397	FALSE
102465575	Mir6953	0.05223442852981512	0.04806788285361303	0.9736477797784552	1582	FALSE
102465577	Mir6956	0.9321711223825194	0.9385519526728956	0.9812179664476992	750	FALSE
102465578	Mir6958	0.959868061110732	0.9476272411987128	0.9342734311401517	618	FALSE
102465579	Mir6960	0.9545075081168831	0.9418953176453176	0.9353864672530549	396	FALSE
102465580	Mir6961	0.8727204233674822	0.8823974705246445	0.9869253536044845	376	FALSE
102465581	Mir6964	0.7398809523809524	0.8599461152882205	0.8721401236425912	133	FALSE
102465583	Mir3547	0.8787066568435742	0.8765989962674242	1	715	FALSE
102465584	Mir6968	0.9067903410920802	0.8983184827207237	0.9884193246825533	548	FALSE
102465585	Mir6969	0.9231486141173642	0.9559514116275881	0.8307366550324183	331	FALSE
102465586	Mir6970	0.9452460238054166	0.9612310315244956	0.9240084002443215	687	FALSE
102465587	Mir6972	0.5137351444851445	0.8126302009102009	6.125881391945246e-4	365	FALSE
102465590	Mir6977	0.9436069671069671	0.9643474089813098	0.7682409740184981	782	FALSE
102465592	Mir6979	0.9444385507853	0.9425180007492507	1	494	FALSE
102465595	Mir6985	0.8359598293466477	0.863504222078575	0.9201141216159087	473	FALSE
102465597	Mir6988	0.912946647135426	0.9515394433948602	0.6592819191954494	668	FALSE
102465598	Mir6989	0.8626699283435377	0.9307350483013719	0.7738876430800202	417	FALSE
102465600	Mir6993	0.7297800815850816	0.8139036223682363	0.8058280154682587	316	FALSE
102465604	Mir6999	0.8897486551628758	0.7353550464191525	0.2635849495948409	657	FALSE
102465605	Mir7001	0.9083682190825048	0.8905834554842564	0.9435911189570856	424	FALSE
102465606	Mir6973b	0.07543921265536574	0.11062119628029835	0.6637267371472029	2802	FALSE
102465607	Mir7003	0.9499404761904762	0.9456680803571429	0.994913651806717	311	FALSE
102465608	Mir7006	0.9058697612091278	0.940413567493113	0.820544526813355	473	FALSE
102465609	Mir7007	0.42797289377289377	0.12444444444444444	0.047389853244921766	158	FALSE
102465613	Mir7013	0.863558201058201	0.8768682751276501	0.9796813122418759	255	FALSE
102465615	Mir7016	0.9219992129083038	0.9041406985871272	0.9532784547036148	239	FALSE
102465616	Mir7018	0.7624354575163399	0.8257093118869434	0.8538235395602681	358	FALSE
102465617	Mir7020	0.7363847097138451	0.7543155683836621	0.9668473026967352	799	FALSE
102465618	Mir7021	0.9704545454545455	0.9331047619047619	0.8333792521168474	163	FALSE
102465620	Mir7025	0.8379826940035273	0.8598125972954921	0.9583401184738983	413	FALSE
102465623	Mir7030	0.9501288697162565	0.9230063639791581	0.8086224172877148	481	FALSE
102465624	Mir7031	0.5046139804639804	0.6055821617535904	0.8616997095881784	267	FALSE
102465625	Mir7032	0.9436284673659674	0.9307579709783012	0.9534795828137678	659	FALSE
102465628	Mir7037	0.9705684070357984	0.927435120974285	0.42473444670989136	738	FALSE
102465631	Mir7042	0.8928571428571429	0.9091235119047619	0.9806361904923205	141	FALSE
102465632	Mir7044	0.9170653061711647	0.8836396766632061	0.8092678368570471	585	FALSE
102465633	Mir7046	0.781860311680041	0.7320481211598858	0.866345936414142	495	FALSE
102465634	Mir7047	0.7178273063611409	0.6928999739588227	0.9552976463073448	547	FALSE
102465635	Mir7050	0.25978555895934335	0.15296219718423096	0.3404591100279015	785	FALSE
102465637	Mir7052	0.9303757156933848	0.9169634854699613	0.9225379811793758	572	FALSE
102465638	Mir7055	0.7652957014862748	0.7362079944704354	0.9260835203523939	835	FALSE
102465642	Mir7060	0.9454151908697364	0.9313089086352244	0.9535404806814439	255	FALSE
102465643	Mir7062	0.9002784288344929	0.9302066277310912	0.8548441127079935	447	FALSE
102465644	Mir7064	0.9293727453102453	0.9520489240409027	0.9025260182706765	353	FALSE
102465645	Mir7065	0.944441723249231	0.974965119949495	0.6911978729460524	436	FALSE
102465648	Mir7070	0.8211375901875901	0.7441662398966321	0.5660460696192504	328	FALSE
102465649	Mir7071	0.0514775438314686	0.056445218635018085	0.9711805117763184	1866	FALSE
102465651	Mir7074	0.7734378488885841	0.9660282842157842	0.04423493798766302	379	FALSE
102465653	Mir7078	0.9323305788982259	0.9478953159041394	0.9361659601165443	483	FALSE
102465655	Mir7080	0.75466440819242675	0.7224798172937463	0.9080769029819752	660	FALSE
102465656	Mir7082	0.9330498866213152	0.9547150793650794	0.9156298530650201	290	FALSE
102465657	Mir7083	0.8843079535161	0.8458194289556333	0.8665246098204554	693	FALSE
102465658	Mir7085	0.884603230429701	0.9189985053550336	0.8843743108327154	504	FALSE
102465659	Mir7087	0.8891883249026106	0.8663568192984613	0.9559362554324717	432	FALSE
102465660	Mir7089	0.9143763227513227	0.892258400329829	0.9274877575074046	296	FALSE
102465661	Mir7090	0.9460217412217412	0.9289304773004773	0.9325294288255845	306	FALSE
102465664	Mir7094-2	0.47013194444444445	0.7212805383022775	0.22510782590712744	115	FALSE
102465671	Mir7116	0.9171941583651004	0.948446769518751	0.7846080844503502	470	FALSE
102465697	Mir7210	0.9478694083694084	0.9036654804133065	0.7205886117709059	305	FALSE
102465699	Mir7213	0.9042491939433116	0.9022379841670123	1	462	FALSE
102465700	Mir7214	0.7543706969010101	0.8471843437622406	0.2009382398399883	972	FALSE
102465701	Mir7217	0.945334928229665	0.9422230643105574	0.9959907908831804	744	FALSE
102465702	Mir7219	0.9297979797979798	0.9565676767676767	0.9336567857656017	212	FALSE
102465703	Mir7220	0.6980472202867161	0.5740164608303036	0.507261779058937	458	FALSE
102465705	Mir7223	0.7129501226551227	0.768283732140875	0.8929789905430511	319	FALSE
102465706	Mir7224	0.8074074074074074	0.7833333333333333	0.9922644449607068	55	FALSE
102465710	Mir7231	0.9273052947052947	0.946372095415955	0.918112046998604	415	FALSE
102465711	Mir7232	0.6970741961311293	0.73112466006216	0.9603315553109549	315	FALSE
102465712	Mir7234	0.8395248822327147	0.8907826883927158	0.7435243964757433	633	FALSE
102465714	Mir7238	0.025277376130270587	0.024435864773913237	1	2136	FALSE
102465715	Mir7239	0.9093938505938506	0.8748326856718162	0.8437015523765087	333	FALSE
102465758	Mir7650	0.9333333333333333	0.9375	1	60	FALSE
102465760	Mir7652	0.9601509601509601	0.9105298005698006	0.70021935040601	278	FALSE
102465761	Mir7653	0.015200732647541158	0.0044979471539270685	0.8517926716846176	1933	FALSE
102465762	Mir7654	0.01638940766745769	0.01660164259269424	1	2499	FALSE
102465763	Mir7656	0.953984418229014	0.9397196792858558	0.9242473265538529	705	FALSE
102465766	Mir7661	0.945575	0.9398809523809524	0.9964052799024802	218	FALSE
102465767	Mir7662	0.5299423410597499	0.684039127457846	0.5342980871738818	521	FALSE
102465769	Mir7667	0.886831955922865	0.8618831785498452	0.9501631032145272	248	FALSE
102465771	Mir7669	0.9696969696969697	0.9018611111111111	0.8333317542904872	86	FALSE
102465772	Mir7671	0.12818241183095133	0.10904380501593852	0.9518099417493565	748	FALSE
102465774	Mir3569	0.005420719280522551	0.010263046823104811	0.7899798257221907	3315	FALSE
102465775	Mir7675	0.9642857142857143	0.9363095238095238	0.9406916712818226	76	FALSE
102465777	Mir129b	0.07661028499072098	0.07970433745456781	0.9849160403892276	1750	FALSE
102465778	Mir1191b	0.3870514573243846	0.5579452782389734	0.49150890565239563	743	FALSE
102465779	Mir7677	0.9321911583283866	0.9437501918607254	0.9307430986872285	657	FALSE
102465780	Mir7678	0.8103003914146054	0.8453383692917659	0.867729642825321	717	FALSE
102465781	Mir7680	0.9249075200162157	0.9035846977952127	0.8931261356902005	465	FALSE
102465782	Mir3620	0.69096875	0.6724867724867725	0.9902178810112228	142	FALSE
102465785	Mir216c	0.7862023809523809	0.8105820105820106	0.9805830237736791	126	FALSE
102465787	Mir126b	0.8692477891068415	0.9010960757718756	0.7856951660569819	484	FALSE
102465788	Mir7686	0.4031648916136968	0.5621050271461521	0.3917584587472676	532	FALSE
102465790	Mir1258	0.8021869572421043	0.854742501101592	0.8144193512132982	602	FALSE
102465791	Mir7688	0.21333301201722255	0.26359909812409815	0.9010283601326075	453	FALSE
102465883	Mir8090	0.5153912140147434	0.6319092182550478	0.8721401236425912	589	FALSE
102465886	Mir8094	0.7686776051239209	0.7909527658332006	0.9589042541837886	481	FALSE
102465887	Mir8095	0.8821959902842256	0.8727583354417914	0.9793320659845359	417	FALSE
102465888	Mir8097	0.6068466785502079	0.6444814437492965	0.9429756514541981	404	FALSE
102465889	Mir8098	0.05611330338785979	0.05678964534140418	1	1301	FALSE
102465891	Mir497b	0.8425841836734694	0.7729139218294339	0.7609110527421714	505	FALSE
102465892	Mir8101	0.05558613503456535	0.029651619565545684	0.7985417973137591	1156	FALSE
102465893	Mir8103	0.6752747252747253	0.7997474009576282	0.6894453215810267	246	FALSE
102465896	Mir8106	0.9337806637806638	0.928034632034632	0.9939281924383874	288	FALSE
102465897	Mir1668	0.6020281165772652	0.6424850216370848	0.8961007215651448	587	FALSE
102465901	Mir8113	0.5731746031746031	0.07731829573934837	0.003773487213923984	196	FALSE
102465902	Mir8115	0.9465201258608821	0.923241112729401	0.7684050638421585	843	FALSE
102465905	Mir8120	0.10262539062030628	0.07417964140350697	0.9361648560544205	1342	FALSE
102465964	Mir6419	0.9131944444444444	0.9048385964912281	0.9976138856049486	100	FALSE
102465968	Mir6537	0.9501425808343967	0.9609168296602493	0.9160048653743473	754	FALSE
102465980	Mir6937	0.8132072012138188	0.8216824711211929	0.9927737001251862	372	FALSE
102465981	Mir6959	0.9551559551559552	0.882760375589323	0.3973776480617319	320	FALSE
102465982	Mir7002	0.923252442002442	0.8984398101898102	0.9486401201841813	230	FALSE
102465983	Mir7023	0.8963887513823968	0.9454951064984398	0.7714816921827302	585	FALSE
102465997	Mir8119	0.5153164173288012	0.12624591274370134	0.059110335447719146	426	FALSE
102466147	Mir6237	0.7333333333333333	0.7122222222222222	0.9907628564022823	70	FALSE
102466151	Mir6337	0.8245707070707071	0.7984972222222222	0.9491545932385094	193	FALSE
102466153	Mir6365	0.8869782994782995	0.8710042384516069	0.9617522541828623	257	FALSE
102466155	Mir6378	0.8193783068783068	0.8629616975419114	0.8184128519576032	410	FALSE
102466156	Mir6389	0.8240740740740741	0.7816666666666666	0.949039094971877	113	FALSE
102466157	Mir6402	0.26812057215291785	0.21786934745315006	0.8104619772123591	1001	FALSE
102466159	Mir6415	0.9291208791208792	0.9670454545454545	0.8343188240146824	193	FALSE
102466172	Mir6540	0.9048941798941799	0.8714992457542458	0.8910301872209622	287	FALSE
102466206	Mir6903	0.9202091579055864	0.9153504329004329	0.995994924656593	255	FALSE
102466207	Mir6911	0.9461850649350649	0.9087065012340132	0.8630744348286816	453	FALSE
102466209	Mir6947	0.9656493437118437	0.9536420873728063	0.9443311711990441	477	FALSE
102466210	Mir6955	0.6237261002886003	0.7549944093284167	0.449572432534853	410	FALSE
102466211	Mir6967-1	0.9420093795093795	0.9561745272271588	0.9549509849756228	223	FALSE
102466214	Mir6998	0.9111058053507446	0.8778227829188355	0.8795849876297949	448	FALSE
102466216	Mir7026	0.9202457264957264	0.9107560568086884	0.9871526289507748	226	FALSE
102466217	Mir7033	0.9568161021984551	0.9465636937441644	0.9323206085245833	462	FALSE
102466218	Mir7054	0.9525857914015808	0.9603792653060809	0.9549509849756228	493	FALSE
102466219	Mir7061	0.9793650793650793	0.9269798828622358	0.6693217715821541	144	FALSE
102466221	Mir7084	0.9196388888888889	0.9200774067202638	1	292	FALSE
102466228	Mir7218	0.9041423606738733	0.8865698952508405	0.9307430986872285	480	FALSE
102466229	Mir7225	0.9164202672735761	0.866889262536625	0.654562268105515	526	FALSE
102466236	Mir7658	0.9330934066962948	0.9466449311098258	0.9518099417493565	572	FALSE
102466238	Mir7673	0.9534041514041514	0.8694762753586283	0.5842932911990192	188	FALSE
102466240	Mir7685	0.862897816469245	0.8607273974391622	1	379	FALSE
102466241	Mir7243	0.7060691609977324	0.6537233560090703	0.9191219781488317	209	FALSE
102466254	Mir3473f	0.8838059523809524	0.8478422619047619	0.9423416886055715	155	FALSE
102466255	Mir1291	0.9042331791016002	0.9309897806570794	0.8668142393068502	403	FALSE
102466272	Mir7045	0.031002607981926732	0.02921429815113217	0.9927737001251862	1938	FALSE
102466619	Mir6238	0.9	0.767797619047619	0.6550284649172284	146	FALSE
102466620	Mir6240	0.8657761845657643	0.7719887031692427	0.5129972016237777	551	FALSE
102466627	Mir6335	0.9270833333333334	0.9537037037037037	0.9436831676883553	77	FALSE
102466628	Mir6339	0.7751889179196871	0.7873947025197026	0.9821481764089315	233	FALSE
102466629	Mir6344	0.8257142857142857	0.9225694444444444	0.7639546087218558	97	FALSE
102466630	Mir6345	0.9329545454545455	0.9434875639512004	0.9661913905822516	281	FALSE
102466632	Mir6354	0.779047619047619	0.8490486111111111	0.9075507161619403	127	FALSE
102466633	Mir6359	0.03822344749267826	0.034489028691614895	0.9927737001251862	842	FALSE
102466635	Mir6368	0.9402888564427025	0.9318281408616635	0.9659870229844262	469	FALSE
102466637	Mir21b	0.5972222222222222	0.6127549019607843	0.9927737001251862	80	FALSE
102466638	Mir6380	0.6608058608058608	0.5545396825396826	0.8322763675163453	121	FALSE
102466639	Mir6385	0.940188283458497	0.9065161002828768	0.8201606395897482	671	FALSE
102466642	Mir6392	0.07332451355550174	0.08241565624516384	0.9651861596711863	1519	FALSE
102466643	Mir6396	0.7891624223729486	0.8024514009763438	0.9696166061173835	506	FALSE
102466644	Mir6400	0.8731014624473271	0.9599763435288645	0.6432432011536794	343	FALSE
102466645	Mir6405	0.8340702947845805	0.7995132275132275	0.9307430986872285	225	FALSE
102466646	Mir6409	0.9398615372579463	0.9327845831973651	0.9793320659845359	549	FALSE
102466648	Mir6417	0.9442596242369998	0.9430456536853572	1	453	FALSE
102466649	Mir451b	0.944993894993895	0.9478035658707927	1	324	FALSE
102466677	Mir3473e	0.9394415584415584	0.9414744556913675	1	303	FALSE
102466761	Mir6904	0.8864867788461539	0.9524837889383344	0.6592819191954494	324	FALSE
102466763	Mir6913	0.5643366185856304	0.6525345155529523	0.7703028005801273	555	FALSE
102466764	Mir6918	0.9565953654188948	0.9478537135087135	0.9727548270011386	339	FALSE
102466766	Mir6923	0.8885893473483669	0.9165789158167255	0.8463536428663349	698	FALSE
102466768	Mir6933	0.9817047138047138	0.9423889408150238	0.5129972016237777	593	FALSE
102466770	Mir6943	0.9471707814449306	0.8914611955354064	0.42519139939488537	600	FALSE
102466773	Mir6957	0.8524092773411659	0.9476631701345324	0.5572084940146833	577	FALSE
102466775	Mir6963	0.9041666666666667	0.9565063760683761	0.729408665230962	461	FALSE
102466776	Mir6966	0.9025203692076758	0.9224990847661655	0.8591020151779617	535	FALSE
102466778	Mir6976	0.13563865894311747	0.1341334986894102	1	1215	FALSE
102466783	Mir7000	0.5772521455901708	0.6985036073173473	0.6495073434056714	460	FALSE
102466784	Mir7004	0.8423642487431355	0.8354819557499067	0.9923547016410785	710	FALSE
102466785	Mir7005	0.9605044993524244	0.9224358492322843	0.5459750960182631	755	FALSE
102466786	Mir7009	0.14631896908954212	0.089710652412234	0.571553747592842	1293	FALSE
102466787	Mir7014	0.9282688873259592	0.9534053708079588	0.8910301872209622	957	FALSE
102466789	Mir7024	0.8397119963369963	0.868200666000666	0.8942062392147387	305	FALSE
102466790	Mir7029	0.8432147525676937	0.9113076930049944	0.7555509592517567	473	FALSE
102466791	Mir7034	0.9244689719868976	0.9408211288328544	0.9183871496340478	961	FALSE
102466793	Mir7043	0.870255439005439	0.8860767721861472	0.9733657058598748	272	FALSE
102466795	Mir7049	0.8834442610275562	0.6977554476734873	0.12496797978833929	480	FALSE
102466796	Mir7053	0.9457591632184934	0.9343019285018478	0.9307413341424245	978	FALSE
102466797	Mir7058	0.5484907956341207	0.5061703784729571	0.9445397275962981	809	FALSE
102466799	Mir6769b	0.732534552731879	0.7673578739295716	0.8910301872209622	416	FALSE
102466802	Mir7081	0.945228737408425	0.9607205999846985	0.9260835203523939	408	FALSE
102466803	Mir7086	0.5396116522366522	0.6733742845117845	0.5398562441412024	407	FALSE
102466805	Mir7093	0.2761656854171657	0.32496610537363385	0.9379020650878186	1079	FALSE
102466808	Mir7117	0.9554713013594592	0.892411975687711	0.5776836696759791	364	FALSE
102466817	Mir7211	0.9236947415329768	0.9212466931281331	1	792	FALSE
102466818	Mir7216	0.9127016369047619	0.9205054112554113	0.9866204062454135	421	FALSE
102466820	Mir7226	0.9508235567842181	0.9313517881988462	0.8092678368570471	1097	FALSE
102466821	Mir7230	0.8762065836528079	0.8544531639928699	0.9430783357581958	435	FALSE
102466822	Mir7235	0.6398931068519754	0.5466489721444209	0.6478352166602225	616	FALSE
102466823	Mir7240	0.07576632684233874	0.09960601318349428	0.8702388582296161	2040	FALSE
102466824	Mir7241	0.8400849927849928	0.8534617965367965	0.9766338791968452	254	FALSE
102466836	Mir7578	0.9253373917748917	0.8872551072664709	0.8767602034999062	339	FALSE
102466838	Mir7648	0.11405206676679046	0.07183602627744867	0.4398720182662117	1140	FALSE
102466840	Mir7655	0.007718784048790274	0.008450374710379996	0.9951561684907407	1849	FALSE
102466841	Mir7660	0.10901035825577957	0.17773255758582007	0.46127239204851656	702	FALSE
102466842	Mir7665	0.8950196759259259	0.8549306818181818	0.8782970271655406	248	FALSE
102466844	Mir7674	0.9367010040594305	0.8975869128104961	0.7726551056676296	626	FALSE
102466846	Mir7679	0.96459375	0.9166666666666666	0.9445397275962981	83	FALSE
102466847	Mir7682	0.9797979797979798	0.8918753487253487	0.32696186256551574	228	FALSE
102466848	Mir219c	0.03293842032088464	0.07795159059516689	0.5195522813756112	2247	FALSE
102466849	Mir7687	0.009167451161619489	0.010479281620588296	0.981655389782324	2911	FALSE
102466884	Mir8104	0.06324663084720282	0.05327125438402424	0.9260835203523939	2900	FALSE
102466885	Mir8107	0.9220130742398396	0.9012472328020376	0.8959472344441499	714	FALSE
102466888	Mir8099-2	0.5581190238214226	0.8827196722890702	0.12629138280378904	512	FALSE
102466907	Mir6399	0.8578532786657787	0.8595963283244533	1	263	FALSE
102466913	Mir6980	0.928752990348013	0.8872091112580824	0.6693217715821541	520	FALSE
102466914	Mir7088	0.892797062367457	0.9337410048194362	0.8144193512132982	385	FALSE
102466915	Mir7237	0.9260575840224446	0.8951234977557403	0.7373061480372544	611	FALSE
102466988	Mir6931	0.9527207322605156	0.9606763269382804	0.9644004339975036	601	FALSE
102466989	Mir6940	0.9449890188834155	0.9544519922614888	0.9565969998783324	765	FALSE
102466990	Mir6974	0.26868469310187576	0.12178882086211201	0.8134489924024728	611	FALSE
102466991	Mir7010	0.9217532467532468	0.8883414786967418	0.9245912237618759	220	FALSE
102466992	Mir7041	0.8977369814528905	0.9132102163320651	0.946406089119621	473	FALSE
102466993	Mir7076	0.8959847844463229	0.858062891070631	0.8267532162157539	388	FALSE
102466999	Mir7036b	0.09017624335449939	0.07196942088483771	0.9017997977207113	1700	FALSE
102467006	Mir8108	0.9723982056590752	0.9613414192532613	0.9110655099276584	443	FALSE
102502	Pls1	0.17562613631901164	0.1844336323971509	0.9796813122418759	901	FALSE
102545	Cmtm7	0.10259909284980416	0.13106634260181776	0.8780550967624431	1158	FALSE
102566	Ano10	0.029490308410705206	0.026943385100405972	0.9828561457915169	1037	FALSE
102570	Slc22a13	0.9017945022550931	0.9103692492247505	0.9828561457915169	340	FALSE
102580	Alg9	0.13312203669346526	0.19051190476190477	0.8487137255939122	264	FALSE
102595	Plekho2	0.024227106227106228	0.03067014724695029	0.9564000769750649	948	FALSE
102607	Snx19	0.13292985037939672	0.11629974946006066	0.9539452378948963	1178	FALSE
102614	Rpp25	0.09341763860983805	0.1298632718885729	0.8328614343341979	1286	FALSE
102631518	Gm14662	0.3209288597621953	0.2649375990204985	0.89675861615025	3792	FALSE
102631810	Gm30052	0.8848484848484849	0.919047619047619	0.9460562739624558	95	FALSE
102631981	Gm30173	0.8443161838161838	0.8120795685795685	0.9358170849902179	252	FALSE
102632039	Gm30214	0.7810694444444445	0.6435708382526564	0.6693217715821541	177	FALSE
102632156	2610318M16Rik	0.8480798127798128	0.7988343777915207	0.8657103924020262	284	FALSE
102632192	Gm30332	0.7657058441558442	0.7971471924296034	0.9358170849902179	283	FALSE
102632246	Gm12354	0.9671875	0.93645625	0.9054107392040901	151	FALSE
102632284	Gm30400	0.29127812060692376	0.36496872491795623	0.8308333916693127	656	FALSE
102632423	Gm30498	0.8813181818181818	0.8902777777777777	0.9995621459846225	84	FALSE
102632463	Prox1os	0.021190818118743543	0.023308182140013664	0.9866204062454135	1879	FALSE
102632488	Gm29508	0.3751180020169834	0.4539775743097114	0.7615140173385229	1021	FALSE
102632492	Gm30551	0.9183473389355742	0.9257748792124437	0.9884059970222974	412	FALSE
102632690	Gm10646	0.8833657061457061	0.750449305080884	0.44270417682318813	277	FALSE
102632730	Gm30726	0.9308760683760684	0.8091818672259113	0.5459750960182631	306	FALSE
102632938	Gm15939	0.267005159044801	0.25140989285075166	0.9793320659845359	578	FALSE
102632990	A730098A19Rik	0.4599032829915183	0.5491166876904935	0.6539252250290967	518	FALSE
102633000	2310043M15Rik	0.9263290630995988	0.7514284064524339	0.011351181975055944	507	FALSE
102633035	Gm28979	0.8140292520313911	0.7408635894232685	0.8088964440786939	359	FALSE
102633151	M5C1000I18Rik	0.07180119975317278	0.09524107514149623	0.8261423295746072	2037	FALSE
102633214	Gm12925	0.06764388906390631	0.042752525168064576	0.5954032847061077	3578	FALSE
102633245	Gm15723	0.11283420738346507	0.11961656234494042	0.9644004339975036	2739	FALSE
102633266	Gm9748	0.12707583307334522	0.14708912108326708	0.8591020151779617	3906	FALSE
102633437	Chrna1os	0.2812872023809524	0.2089469736962384	0.8086224172877148	266	FALSE
102633478	Gm16090	0.935406968031968	0.9013153105064869	0.8122211297613147	378	FALSE
102633526	Gm31333	0.9179076479076479	0.90429059587755245	0.9612164877229327	346	FALSE
102633540	Myhas	0.8408532419960991	0.8439903968253968	1	354	FALSE
102633578	Gm31369	0.8616591221278721	0.8850691086383542	0.8959472344441499	653	FALSE
102633600	Gm26633	0.07520242738064076	0.08377469233621271	0.9571859936383724	1414	FALSE
102633673	Etaa1os	0.02012367087838786	0.037536499911474216	0.6351792189098023	1824	FALSE
102633753	4930534H03Rik	0.8274688644688645	0.8427475308641975	0.97869353747898	189	FALSE
102633773	Gm31520	0.30952380952380953	0.175	0.7452061935159225	54	FALSE
102633805	Gm26688	0.07207792207792207	0.06903809523809523	1	95	FALSE
102633867	Gm31592	0.7174242424242424	0.6780032467532467	0.9549509849756228	166	FALSE
102633880	A730081D07Rik	0.07384367483120934	0.07891289869084679	0.9884344654750323	1462	FALSE
102633941	Gm31641	0.9723560846560847	0.9502040511571761	0.9163213031753998	362	FALSE
102633975	Gm12911	0.8111111111111111	0.8698666666666667	0.9154570603832258	105	FALSE
102634075	Gm31747	0.8888888888888888	0.8071369047619048	0.9017997977207113	74	FALSE
102634101	Gm31763	0.020586487586487585	0.03683896834126558	0.8721401236425912	747	FALSE
102634174	Gm16104	0.5585528281623149	0.6099162177580041	0.9075507161619403	668	FALSE
102634194	Gm29461	0.8738641975308642	0.8189509157509157	0.8867813120054597	124	FALSE
102634389	Gm17546	0.9515201701928676	0.9575197008461457	0.9717527044511867	644	FALSE
102634401	Gm14424	0.3734715007215007	0.3631958051948052	0.9950750415443764	338	FALSE
102634405	Gm13133	0.22026630776630776	0.3614525788116539	0.5764090312376531	715	FALSE
102634559	Gm29443	0.33612508068854224	0.3556171306132279	0.9589042541837886	455	FALSE
102634576	Gm32123	0.4991530419809558	0.5453125491066667	0.9281516423308966	527	FALSE
102634600	Gm32141	0.9210084325396826	0.9206806116544275	1	419	FALSE
102634646	Gm12915	0.015151062104199359	0.0026488815537650165	0.7216043135086174	1792	FALSE
102634678	Haglr	0.07614240984648961	0.10765946630899614	0.6285804670923665	2589	FALSE
102634753	Gm12440	0.75	0.7734444444444445	0.9885400625260686	81	FALSE
102634812	Gm11694	0.20913461128259675	0.15286434025547482	0.8820795768972587	1263	FALSE
102634844	Gm16582	0.4384163059163059	0.4702628603280777	0.9608443890303796	237	FALSE
102635020	Gm32461	0.7777777777777778	0.6018425925925925	0.7149155487581256	78	FALSE
102635087	Gm32511	0.38417893772893774	0.38204316736556554	1	410	FALSE
102635143	Gm28626	0.5976968267975181	0.5341902284575853	0.8086224172877148	824	FALSE
102635290	Ttc39aos1	0.046661435819502876	0.04913259573086639	0.9889712503688145	1695	FALSE
102635316	Gm32688	0.6050346204721204	0.8013054421768707	0.4027305986078911	273	FALSE
102635321	Gm32693	0.8945683309283309	0.8135019021382658	0.6285486351435011	272	FALSE
102635415	Halr1	0.7239118263573372	0.6521465531942805	0.6561573746667883	461	FALSE
102635661	Gm5915	0.9557501708817498	0.9260477267830209	0.8925055544705918	297	FALSE
102635744	Gm28729	0.606032045831153	0.7339554464795467	0.5398562441412024	500	FALSE
102635783	Gm11266	0.05450867117739039	0.06495826189940172	0.9110857223931241	1639	FALSE
102635880	Gm33104	0.8419554929735925	0.9177836155072997	0.7026005218043444	397	FALSE
102635912	C030005K06Rik	0.31318887541521334	0.5363150177033967	0.18037922648459206	437	FALSE
102635937	Gm12348	0.8294635975810065	0.8704708127520627	0.7682409740184981	452	FALSE
102636079	Gm33251	0.9004247863247863	0.9140278980278981	0.9793320659845359	212	FALSE
102636142	4930526H09Rik	0.7707733333333333	0.5247209842626509	0.1048028243433019	235	FALSE
102636151	Gm33301	0.958203701060844	0.9193348985890653	0.8132501318771942	279	FALSE
102636183	Parvaos	0.7751575036075036	0.8063685493250711	0.9349258044113972	381	FALSE
102636202	Gm33337	0.8663650183150183	0.9473431828352643	0.5614599755958685	252	FALSE
102636207	Gm33340	0.8786845238095238	0.8750416250416251	1	151	FALSE
102636514	Hand2os1	0.03475221696196604	0.024929097197713832	0.7797601045239702	3407	FALSE
102636590	AV205837	0.931989232989233	0.9142977855477855	0.9304308137221392	303	FALSE
102636600	Gm33619	0.9044444444444445	0.8440937819756001	0.6412028521106042	240	FALSE
102636673	Gm13029	0.7336277747489399	0.6931309178280869	0.9388880557309179	522	FALSE
102636674	Gm33677	0.6169229961957234	0.3278615499084249	0.4859135178058581	278	FALSE
102636989	Acte1	0.9319444444444445	0.8742699603174603	0.8417680734429577	239	FALSE
102637107	Ptf1aos	0.07797118901432627	0.10967855448756983	0.8751892285783284	603	FALSE
102637176	Gm20052	0.25737012491675415	0.22124355737235937	0.9177071372759887	848	FALSE
102637191	Gm34068	0.8411476540553464	0.7959988344988345	0.6917092863398144	271	FALSE
102637299	Gm20714	0.8769503968253968	0.8307061403508772	0.9274259723835607	142	FALSE
102637366	Krbox5	0.3515201142827001	0.3279402888068169	0.9644004339975036	491	FALSE
102637430	Gm34240	0.7997685185185185	0.9449579831932773	0.6682032517898083	125	FALSE
102637490	Gm34284	0.07953455731247637	0.06346830660891632	0.9429756514541981	1110	FALSE
102637492	A730035I17Rik	0.019098268856183074	0.017676375844556898	0.9875282273196809	3021	FALSE
102637511	Strit1	0.7293650793650793	0.760421875	0.9637150946999485	97	FALSE
102637542	Gm13872	0.6092655555555555	0.7574111111111111	0.6917092863398144	158	FALSE
102637572	Gm38499	0.022700618765885708	0.03460130434917042	0.8463536428663349	1681	FALSE
102637682	Gm26682	0.8371336996336997	0.92677218614718615	0.638569181380682	280	FALSE
102638197	Gm34816	0.7838888888888889	0.8460575905575906	0.9184713879414184	172	FALSE
102638208	Gm15569	0.011918839903259476	0.027683444496447076	0.5105558030790998	2058	FALSE
102638434	Gm16537	0.05057105229550179	0.05151598116669769	1	1337	FALSE
102638436	Gm38509	0.9117087301587301	0.8675213675213675	0.8765923013868984	264	FALSE
102638507	Gm26684	0.7308178418803419	0.6435074675324676	0.8829932078822038	290	FALSE
102638611	Gm35135	0.7251891968908776	0.5618007250665367	0.43781670134185086	370	FALSE
102638712	Gm35206	0.9291344149878477	0.9231876338013838	0.9866204062454135	855	FALSE
102639053	Gm16222	0.9137025925925926	0.9454488095238095	0.9353864672530549	178	FALSE
102639115	Gm15343	0.8569727891156462	0.8728459848793182	0.9662706215489423	263	FALSE
102639225	Gm35584	0.6518401251526251	0.7017671320509555	0.9260835203523939	298	FALSE
102639268	Gm13830	0.013505920076128806	0.04209999573102046	0.6412028521106042	2586	FALSE
102639399	Gm35725	0.782037641723356	0.7072180952380952	0.8763132928423623	213	FALSE
102639566	Ptgs2os2	0.13491102980267067	0.14159580390823445	1	462	FALSE
102639747	Gm35986	0.004341822595195909	0.0033624514731373273	0.9718084346209529	1812	FALSE
102639848	Gm12532	0.7974529484676544	0.7655175089028619	0.9353864672530549	407	FALSE
102639882	1700016K05Rik	0.9277537938252224	0.9226115405758263	0.9995621459846225	274	FALSE
102639979	4933406J09Rik	0.8067934071276317	0.8651904280904281	0.7856951660569819	343	FALSE
102639995	Gm36176	0.8439802102659245	0.8526698938792688	0.992041977330344	279	FALSE
102640031	Gm36201	0.803093277128854	0.8136491332962625	0.9793320659845359	515	FALSE
102640043	Gm36210	0.8694524054443082	0.8845572550767188	0.9590471298533786	372	FALSE
102640074	Gm36229	0.9161111111111111	0.9399749373433584	0.9332046117375505	242	FALSE
102640148	Gm36283	0.8704048261254553	0.8634665176703639	0.9957650719956976	410	FALSE
102640415	Gm36480	0.8888888888888888	0.8833333333333333	1	83	FALSE
102640488	Gm36536	0.7180204081632653	0.6417460317460317	0.9207414940193084	98	FALSE
102640545	Gm36582	0.8738357249924763	0.9261969312502184	0.8086224172877148	297	FALSE
102640562	BB218582	0.20591110843061305	0.23852764537568458	0.9361648560544205	382	FALSE
102640597	Gm29571	0.881674104076278	0.8899114441098142	0.9733657058598748	549	FALSE
102640608	Gm36633	0.8408736541236541	0.8393433204222678	1	252	FALSE
102640655	Gm36669	0.8382482142857143	0.8215986394557823	0.9836481360077056	123	FALSE
102640742	Gm36738	0.2021577380952381	0.21048941798941798	1	253	FALSE
102640746	Gm36742	0.8315323565323566	0.835217525860383	1	241	FALSE
102640779	2900052L18Rik	0.02884996399901328	0.03245619922092545	0.9671712914858329	1267	FALSE
102640811	Gm11520	0.006240116344779007	0.008792234250327444	0.9518099417493565	1901	FALSE
102640923	Gm10649	0.028664112801029637	0.03026323208285449	0.9995621459846225	1484	FALSE
102640972	Gm36908	0.4771989121989122	0.5428181312151901	0.8833287587303205	246	FALSE
102641247	Gm12339	0.6167078635650064	0.7011724465148378	0.8166035692535467	301	FALSE
102641476	Gm38560	0.011845784612428634	0.010590874459085227	0.982519537864434	1556	FALSE
102641800	Gm38576	0.8891462703962704	0.8648169074241266	0.9220241227798592	402	FALSE
102641859	Rsf1os2	0.03768096453417363	0.032917431171849795	0.9733657058598748	1390	FALSE
102642160	Gm22496	0.645581283068783	0.611266323953824	0.9435911189570856	199	FALSE
102642202	Gm15511	0.8744498807350201	0.8886172476120573	0.9645746341049617	460	FALSE
102643076	Percc1	0.8331329380042616	0.8265585411531403	0.9938043239805558	362	FALSE
102644	Oaf	0.09090259927786189	0.17422902915140914	0.1335844566205513	996	FALSE
102693	Phldb1	0.31240440991421026	0.2781846185364666	0.9364910161684763	853	FALSE
102747	Lrrc49	0.1109298245614035	0.11143134835176358	1	451	FALSE
102774	Bbs4	0.20946726937455837	0.1434696537320936	0.7655641736453584	706	FALSE
102791	Tcta	0.0015813008130081301	0.008232376136964072	0.6199022113392081	2096	FALSE
102866	Pls3	0.3836861285268309	0.3252609084153488	0.876762218996939	590	FALSE
102902673	Gm21992	0.06096665706478058	0.07826498177453696	0.9104154825906519	1230	FALSE
102941	B630019K06Rik	0.530367036711524	0.37205792482293365	0.7682409740184981	632	FALSE
102991	Ezhip	0.8914018523563978	0.8591200317897576	0.7830110176910198	398	FALSE
103012	Firre	0.31325232171092143	0.29522960146762667	0.982457432147127	533	FALSE
103080	Septin10	0.0703365063201711	0.10296065573657497	0.7797601045239702	2722	FALSE
103098	Slc6a15	0.11495171495171495	0.1051408406363758	0.9758825155577446	888	FALSE
103135	Pan2	0.030968240831686207	0.031433605065958006	1	660	FALSE
103136	Pwp1	0.22102570030347807	0.10482964307467352	0.7555509592517567	771	FALSE
103164605	Paupar	0.11362047498408831	0.1021167804372064	0.9542711651696321	1018	FALSE
103175	D630029K05Rik	0.9266260967825866	0.9391210570513988	0.9429525098595093	593	FALSE
103199	Fig4	0.01843215275240531	0.004926923076923077	0.8382290746121205	835	FALSE
103220	Ttc41	0.010636792450522256	0.00383175920391615	0.8462497142623574	2139	FALSE
103236	Csnk1g2	0.032866059144367646	0.0374820983327188	0.9636889440667388	2588	FALSE
103268	Cep57l1	0.0040672006449471235	0.008382026601222203	0.8657103924020262	2135	FALSE
103406	Zfr2	0.19917461907590026	0.13427568189846714	0.5742376898663231	1131	FALSE
103425	Ncln	0.014323188103675909	0.010364133833202312	0.9559362554324717	1065	FALSE
103466	Nt5dc3	0.9515151515151515	0.9115277777777778	0.8517431584810683	165	FALSE
103468	Nup107	0.19294023246111786	0.1810584943620198	0.9793320659845359	1300	FALSE
103511	Calhm5	0.5926091269841269	0.5341968575891896	0.8767602034999062	239	FALSE
103534	Mgat4b	0.01052485042405991	0.02411928172797738	0.8081573513762575	1272	FALSE
103537	Mbtd1	0.014296888069160813	0.005230074397225117	0.2572302012005567	2765	FALSE
103573	Xpo1	0.05299064104465895	0.03672743767114796	0.8417680734429577	1648	FALSE
103611158	Gm38666	0.8304422924638295	0.846563568815816	0.9364956818049158	1041	FALSE
103655	Sec14l4	0.936996055323123	0.9302303228822459	0.9764111631195468	407	FALSE
103677	Smg6	0.08265477717182641	0.062148156840781524	0.890630954774028	1392	FALSE
103694	Tmed4	0.12038146838146838	0.15293651741570455	0.9080769029819752	812	FALSE
103711	Pnpo	0.039055554764296126	0.0383106917487852	1	1068	FALSE
103712	6330403K07Rik	0.30510222143540133	0.2565068500978987	0.89675861615025	646	FALSE
103724	Tbc1d10a	0.07443431454621167	0.0877137860231059	0.9307430986872285	1142	FALSE
103729	AI450353	0.7225	0.6904761904761905	0.9855168673249818	68	FALSE
103733	Tubg1	0.024454833377815996	0.014613037238981663	0.7937517582291364	1647	FALSE
103743	Tmem98	0.2978386100459679	0.2898990344600072	1	738	FALSE
103765	Tmem17	0.21761904761904763	0.36359809130263676	0.6208745940228476	151	FALSE
103775	Slc25a41	0.8333509276834277	0.925007755435903	0.3588926386816571	397	FALSE
103806	Maml1	0.06663886507092082	0.05501682598126359	0.904218382799438	1394	FALSE
103836	Zfp692	0.14476957098628926	0.09230006559450629	0.9281516423308966	595	FALSE
103841	Cuedc1	0.09409871726597105	0.10433169110767421	0.9559362554324717	1614	FALSE
103850	Nt5m	0.05357102649672309	0.0673015725562228	0.9322650065055557	876	FALSE
103967	Dnm3	0.34339082523659137	0.3222199282150239	0.9754727740141393	804	FALSE
103968	Plin1	0.8028859126984127	0.823235465557834	0.9593927841508986	241	FALSE
103978	Gpc5	0.11422537790415355	0.10546575469235223	0.970547230639694	909	FALSE
104002	Ctsq	0.7663757440476191	0.7670038265306123	1	135	FALSE
104009	Qsox1	0.07977083324859012	0.10171925495297039	0.853350255491017	1409	FALSE
104010	Cdh22	0.055079476498473556	0.07972032596193704	0.8333792521168474	1556	FALSE
104027	Synpo	0.679471916022574	0.8278345749696453	0.5819254673099155	439	FALSE
104069	Sncb	0.2700287275914095	0.34142084554314084	0.7819818262515935	868	FALSE
104079	Nxph3	0.13144905869815968	0.10516805778694616	0.8763132928423623	1996	FALSE
104080	Nxph4	0.047844322368648634	0.06904960519645689	0.8763132928423623	1614	FALSE
104086	Cyp27a1	0.1723055959544259	0.1470277729077375	0.9657154694620507	721	FALSE
104099	Itga9	0.1414183009110947	0.15350508098993143	0.9743850575087026	1337	FALSE
104103	Airn	0.41684981684981687	0.4369014939309057	0.9976138856049486	280	FALSE
104110	Adcy4	0.7949283181627205	0.8827462662227884	0.5409612506539553	459	FALSE
104111	Adcy3	0.20907161532444155	0.19994684913206318	0.9871526289507748	834	FALSE
104112	Acly	0.21688390706523397	0.24169059165173007	0.9443619381876505	1116	FALSE
104130	Ndufb11	0.2781792423368216	0.35529741217436145	0.853350255491017	1360	FALSE
104156	Etv5	0.10812848509449677	0.09678764308356427	0.9422000504494645	1966	FALSE
104174	Gldc	0.24291217117103642	0.2729202640004129	0.8981357099306815	528	FALSE
104175	Sbk1	0.6076536838618253	0.7459792819499341	0.21442267853591573	655	FALSE
104215	Rhoq	0.038654641894156794	0.049030231751630515	0.9281516423308966	1422	FALSE
104248	Cabin1	0.03676737514334153	0.03370347220522116	0.984858756769632	1504	FALSE
104252	Cdc42ep2	0.2316732590098074	0.219865078627807	0.986841453903827	926	FALSE
104307	Rnu12	0.022659131116877684	0.022168661422464726	1	2149	FALSE
104346	Gas8	0.26463004126222295	0.3173617006994204	0.8959472344441499	812	FALSE
104348	Zfp120	0.2059706166849024	0.2615944594294594	0.8767602034999062	397	FALSE
104360	Isl2	0.31450090980448125	0.3648347967821652	0.8767443991225234	331	FALSE
104367	Snora65	0.05050364576226865	0.020068969595822002	0.7026005218043444	1547	FALSE
104368	Snora70	0.5548983913813459	0.46343316591874945	0.9260835203523939	476	FALSE
104382	Barhl2	0.02104672926302884	0.032831366371450225	0.5341627338979166	3688	FALSE
104383	Rcor2	0.1607528744229872	0.1973101834470411	0.8910301872209622	811	FALSE
104384	Rhox9	0.9125049514755397	0.9325809451985922	0.9308261064866366	299	FALSE
104416	Bap1	0.027283732458222337	0.031168452822908057	0.9644004339975036	2446	FALSE
104418	Dgkz	0.060043624232915954	0.12967040370000857	0.0403737332578407	1756	FALSE
104443	Npffr2	0.15330285010212547	0.186291968239694	0.8920170109541375	696	FALSE
104444	Rexo2	0.12051580428595135	0.1058883985355699	0.9564000769750649	1331	FALSE
104445	Cdc42ep1	0.10152501341426051	0.14397971309339103	0.6377150849309421	1360	FALSE
104458	Rars1	0.18189377315724847	0.1815394751637493	1	952	FALSE
104570	Ppp4r3b	0.036255124254448406	0.005848352609498432	0.438919466846912	1862	FALSE
104582	Rprml	0.0868331370728469	0.10224350293562708	0.9430787973783195	1499	FALSE
104681	Slc16a6	0.06452893484316803	0.07794986193007304	0.9460562739624558	1582	FALSE
104692	Gm12108	0.8306046005276775	0.8837910422910423	0.7893842245445526	357	FALSE
104718	Ttc7b	0.075954086901932	0.06355251485771413	0.896367989769069	1773	FALSE
104725	Sptssa	0.11392390508594358	0.14428975672187386	0.8876291085917242	1424	FALSE
104732	Tedc1	0.020490551396706413	0.02683428070797143	0.8909195282389372	1946	FALSE
104759	Pld4	0.4074074074074074	0.6849697142857143	0.5397682776504915	171	FALSE
104771	Jkamp	0.05649642802780972	0.06383149490176256	0.9552976463073448	2215	FALSE
104776	Aldh6a1	0.020162936142198815	0.03689068180673208	0.8089855497224696	1176	FALSE
104795665	Mir3154	0.4950801550949075	0.43763329868050593	0.8910301872209622	799	FALSE
104795666	Mir3618	0.898068783068783	0.9027343073593074	1	219	FALSE
104795667	Mir935	0.22360220764531952	0.22030436442750856	1	1521	FALSE
104795949	Mir9769	0.013992219075067912	0.009450152997063753	0.9353864672530549	854	FALSE
104796139	Mir6967-2	0.9397135416666667	0.9195954385121052	0.9358170849902179	199	FALSE
104797221	Mir3552	1	0.9213055555555556	0.6304430163449073	41	FALSE
104797311	Mir9768	0.9206056997935594	0.8625410347104866	0.8457428879313373	595	FALSE
104798	Sfta3-ps	0.08468168498168498	0.07495996022688421	0.9679052424206265	550	FALSE
104799	Vipas39	0.001617768695567557	0.005145438357938358	0.7953325996011594	1297	FALSE
104806	Fancm	0.08587557875588453	0.05793501898938482	0.7419891589001597	1394	FALSE
104831	Ptpn23	0.08883027300835909	0.08523887887848773	0.9984843707477522	925	FALSE
104836	Cbll1	0.0735701609492706	0.08595985088781537	0.9384650408892007	1902	FALSE
104859	Tecpr2	0.06024945898357761	0.06174517121724591	1	1827	FALSE
104884	Tdp1	0.002174381828637148	0.01560995847408343	0.24729082698938668	2137	FALSE
104885	Tmem179	0.1935091018225472	0.2068551660615958	0.9689848858883756	559	FALSE
104910	Slc25a47	0.09104069392312383	0.07358621692016142	0.8665436363798207	2571	FALSE
104940697	Dalir	0.7642857142857142	0.8020833333333334	0.9747706433835083	59	FALSE
104943	Fam110c	0.2282415210896715	0.26169915565092733	0.9017997977207113	820	FALSE
105005	Lratd1	0.060935192839177574	0.103316621048671	0.4517495635869534	1248	FALSE
105083	Pelo	0.222359242929628	0.12302428698752228	0.6637267371472029	544	FALSE
105120	AI197445	0.5810380086580087	0.5177231319405232	0.8842638572970645	265	FALSE
105148	Iars1	0.21445279724101285	0.17073863762415722	0.9260835203523939	684	FALSE
105171	Arrdc3	0.037500896810237355	0.025835981926699843	0.9010283601326075	850	FALSE
105180375	Tmem265	0.941640944997032	0.9706455334255019	0.7175075823667424	672	FALSE
105193	Nhlrc1	0.2681904093540019	0.16510666120391423	0.5129972016237777	1026	FALSE
105203	Tasor2	0.10249262017205044	0.10976080668300751	0.984858756769632	1165	FALSE
105239	Rnf44	0.08809459692604979	0.06520222542951086	0.8662937910747425	1930	FALSE
105242399	Gm21083	0.6888787878787879	0.635050634920635	0.9484375228946879	106	FALSE
105242621	Gm6117	0.7949933333333333	0.8613568181818182	0.9281516423308966	103	FALSE
105242658	Hotairm1	0.03717830002831868	0.032609262705194084	0.9643425954026051	1688	FALSE
105242927	Gm38999	0.8992485634706997	0.9097999333655681	0.9758825155577446	372	FALSE
105243	Slc9a3	0.1323435919417916	0.14025323621121172	0.9793320659845359	1022	FALSE
105243090	Gm7579	0.8025151515151515	0.8446571428571429	0.9535404806814439	95	FALSE
105243184	1700061N14Rik	0.958806746031746	0.8943920634920635	0.5875011931377959	280	FALSE
105243890	Gm28822	0.7668607438483487	0.8242260565065187	0.8929789905430511	335	FALSE
105243940	Pard3bos2	0.7	0.7875	0.8842638572970645	87	FALSE
105244050	Gm15509	0.8793281440781441	0.8642903439153439	0.9694729082102401	249	FALSE
105244662	Cyp4x1os	0.15826644187828842	0.13144424181694675	0.8829932078822038	621	FALSE
105245193	4930563J15Rik	0.9032967021404521	0.9626918568187918	0.5430003600212104	325	FALSE
105245359	4930470G03Rik	0.3720399698340875	0.3711489490901256	1	233	FALSE
105245437	Gm40893	0.5405738095238095	0.532896130952381	1	162	FALSE
105245866	4930594M22Rik	0.04287275073709819	0.0322073618689262	0.8833287587303205	1070	FALSE
105245869	Gm4675	0.014038999886484781	0.022186552028867507	0.7580207030402124	3939	FALSE
105245924	Gm16136	0.09914766448721431	0.09699137401170767	1	2948	FALSE
105245971	Gm41341	0.7708194444444445	0.7333333333333333	0.9796813122418759	52	FALSE
105246	Brd9	0.04330427174671172	0.031054116089838817	0.916031459945886	1902	FALSE
105246020	Gm26760	0.9497205387205387	0.9301703703703704	0.957204046043734	213	FALSE
105246056	Gm9828	0.01757272496678835	0.014283395632414068	0.9484135566096631	1864	FALSE
105246278	B230354K17Rik	0.007954159136649019	0.012180629005301176	0.8997272939706801	2496	FALSE
105246501	A330094K24Rik	0.5906826197538272	0.6526388457033051	0.8505697226903324	548	FALSE
105246506	Rbfaos	0.7992600732600732	0.8357103641456582	0.9379020650878186	167	FALSE
105247116	Gm42274	0.4465531254367635	0.5618544971510772	0.7343982083054786	982	FALSE
105247126	Gm16731	0.07804925525941481	0.1419297665873942	0.6602814208511728	1453	FALSE
105247240	Pnma8c	0.4156652954888249	0.39557411600697207	0.9766338791968452	482	FALSE
105278	Cdk20	0.34364249745782255	0.2527545467947945	0.760750495616948	602	FALSE
105349	Akr1c18	0.8202433035714286	0.8180729323308271	1	167	FALSE
105351	AW209491	0.1667143246187364	0.1345321633974744	0.9241415389934691	508	FALSE
105355	Slc17a3	0.9516308922558923	0.9100753413253413	0.760717201063679	330	FALSE
105364	AW495222	0.3880501822738665	0.4177307792207792	0.97277883907305	315	FALSE
105377	Slf1	0.1062015156736089	0.0847541587343268	0.9310843605755362	1111	FALSE
105387	Akr1c14	0.6702380952380953	0.6699999999999999	1	49	FALSE
105404	BB123696	0.8788017224103197	0.8806857380364733	1	523	FALSE
105418	E330034G19Rik	0.7527210884353741	0.7655068922305764	0.9892099109948527	200	FALSE
105428	Fam149b	0.08724396431686794	0.07782059899155379	0.9552976463073448	1024	FALSE
105439	Slain1	0.050341674974657705	0.06384035058839607	0.9313963594551828	1434	FALSE
105445	Dock9	0.03964837017305329	0.03736176325994989	0.9923267431443229	2099	FALSE
105463053	Bloodlinc	0.8106592047853182	0.7893625888166858	0.9593198934553461	527	FALSE
105504	Exoc5	0.0448979389759	0.03346442903929562	0.9156298530650201	717	FALSE
105518	A630023A22Rik	0.7986320207570208	0.8491145946067821	0.7953325996011594	402	FALSE
105522	Ankrd28	0.02526444062163465	0.012545951971540207	0.9045268161223309	2340	FALSE
105590	Zfp957	0.9012628397243782	0.8935364064965756	0.9891211039281329	505	FALSE
105638	Dph3	0.05097104470503104	0.03539822191776652	0.8931261356902005	940	FALSE
105651	Ppp1r3e	0.139639285834938	0.1432225686107265	1	589	FALSE
105653	Phyhip	0.1836315340971378	0.2529991123258008	0.625985745569301	615	FALSE
105670	Rcbtb2	0.16041666666666665	0.46401213818860876	0.23271795492477185	117	FALSE
105675	Ppif	0.1175506267174579	0.09707046638542804	0.8721401236425912	1648	FALSE
105689	Mycbp2	0.04515718359592406	0.03252458454301006	0.8431145799174625	1412	FALSE
105704528	Gm13090	0.8844398096091731	0.8929019359140477	0.9593927841508986	592	FALSE
105732	Fam83h	0.5866126638656934	0.6457442827083876	0.8261423295746072	630	FALSE
105734	Tigd5	0.033244617699150686	0.03664227395728013	0.9629890216914848	2770	FALSE
105734727	Gm27021	0.03775741622108705	0.0327694359461439	0.9493899179696019	2629	FALSE
105734734	Gm11715	0.8353743386243386	0.7860480599647266	0.916989616979889	226	FALSE
105785	Kdelr3	0.13026238112243935	0.17800190061516338	0.7318557809302251	1381	FALSE
105787	Prkaa1	0.06651688830695157	0.060527010099928044	0.9727548270011386	2023	FALSE
105827	Amigo2	0.006251243991581958	0.007968670048620745	0.9565969998783324	2830	FALSE
105827746	Gm11729	0.17393637121425584	0.20060309470296683	0.9430783357581958	460	FALSE
105837	Mtbp	0.020567477722082984	0.02254606699992583	0.9952840222205717	1134	FALSE
105841	Dennd3	0.05243711454713353	0.08419717596772554	0.4973302696149624	1146	FALSE
105844	Card10	0.1003349824658701	0.10039360389194191	1	1632	FALSE
105847	Lmf2	0.012871396254579823	0.012440103988964559	1	1513	FALSE
105853	Mal2	0.2908707821022399	0.3173399815297174	0.9569998259936194	599	FALSE
105855	Nckap1l	0.12140095147907648	0.15867319814688235	0.8668142393068502	247	FALSE
105859	Csdc2	0.8518748408454291	0.6357942507371855	0.15048312610821094	334	FALSE
105886298	Cmc4	0.27693476186123245	0.2949144859312249	0.9866204062454135	773	FALSE
105886299	Apoc2l	0.9323049499520087	0.8562027618845801	0.4453374538292708	386	FALSE
105887	Ugt3a1	0.9535578605604922	0.928734234638596	0.8581674476390175	587	FALSE
105892	9030619P08Rik	0.9238095238095239	0.7486111111111111	0.5129369621842872	133	FALSE
105940408	S2bpcox16	0.08678672314845085	0.07316246606106497	0.9623402851915636	639	FALSE
105943584	Gm45927	0.7920904956203217	0.803441533929034	0.984858756769632	432	FALSE
105980075	Gm20716	0.13086447873906135	0.10273807517584158	0.928451477100842	4169	FALSE
106014	Tafa5	0.12110746618182378	0.13092277843738143	0.9758825155577446	2231	FALSE
106014251	Gm28043	0.10631067325920267	0.09064088827082122	0.9364910161684763	1281	FALSE
106025	Sharpin	0.0574413672336619	0.06633935582689544	0.9534795828137678	1265	FALSE
106039	Gga1	0.08951149886318523	0.10745055930406051	0.9478405175356149	1169	FALSE
106042	Prickle1	0.057964509546247094	0.06598167745933406	0.9669891598459146	1766	FALSE
106059	A430088P11Rik	0.5123663003663004	0.36023786566968385	0.562075451213785	223	FALSE
106064	Rimoc1	0.04175431161846903	0.025135005976135244	0.8773066495926798	1334	FALSE
106068	Slc45a4	0.11945209226886229	0.10185417830062184	0.9381896143437795	1240	FALSE
106073	Mfsd5	0.08843841789796392	0.11239053703769457	0.8721401236425912	1263	FALSE
106200	Txndc11	0.02902651545056215	0.015417853040690781	0.8088964440786939	1484	FALSE
106205	Zc3h7a	0.04181608180218607	0.046119531935089976	0.9769804853136225	1616	FALSE
106248	Qtrt2	0.9316282051282051	0.9958333333333333	0.7799280556943967	116	FALSE
106264	Ncbp2as2	0.07959060351649339	0.044081683472173006	0.6693217715821541	1650	FALSE
106338	Nsun3	0.1752808402872919	0.11730247131735372	0.8505697226903324	861	FALSE
106347	Ildr1	0.16072924904032376	0.12736838449617924	0.8887058985061616	776	FALSE
106407	Slc51a	0.9637001887001887	0.9284159028169898	0.8170076057379367	264	FALSE
106489	Sft2d1	0.04997306967145246	0.03937907312478057	0.9518099417493565	1062	FALSE
106512	Gpsm3	0.17173979289940827	0.06804029304029303	0.7026005218043444	326	FALSE
106529	Tecr	0.012122366916992191	0.006796137483930178	0.8581674476390175	2462	FALSE
106557	Ldhal6b	0.9237466772993089	0.9397850826422255	0.9637150946999485	359	FALSE
106557447	Gm49890	0.08357794149695288	0.07249783146783396	0.9521874364805532	1788	FALSE
106564	Ppcs	0.09237194449142282	0.07974283611241181	0.95168457606122	1427	FALSE
106581	Fam234a	0.23819653316547726	0.2570312861271615	0.9666161879205933	708	FALSE
106582	Nrm	0.12078927189453505	0.11219379247003167	0.9758825155577446	883	FALSE
106585	Ankrd12	0.02154531185968826	0.026204379185422965	0.9358170849902179	1794	FALSE
106618	Wdr90	0.04615961497413912	0.04665277574397015	1	1253	FALSE
106633	Ift140	0.005640592345872518	0.004387480665257361	0.9584653648591563	2188	FALSE
106639	Vmac	0.1591785177708527	0.14309058800464045	0.9500028483833175	901	FALSE
106648	Cyp4f15	0.5459706959706959	0.5865546218487395	0.9659482314426484	144	FALSE
106707	Rpusd1	0.09833545946627859	0.13511590183930314	0.8540987551215798	1291	FALSE
106757	Catsperd	0.04128620237075591	0.03394441248018352	0.9593927841508986	1826	FALSE
106759	Ticam1	0.1243513431013431	0.1130023177305786	0.9793320659845359	425	FALSE
106766	Stap2	0.746664361199025	0.7810024743230626	0.9332708396043846	313	FALSE
106795	Tcf19	0.04967039445530012	0.08731133259598292	0.4960007136288957	1754	FALSE
106821	Oard1	0.006194574788472805	0.005325870772006561	0.9828561457915169	2938	FALSE
106840	Unc119b	0.04857797431326843	0.05171767167011732	0.9926552387231691	572	FALSE
106869	Tnfaip8	0.20167219742320958	0.2127986766253054	0.9917590069058762	969	FALSE
106878	Smim3	0.34981806006493504	0.3949032880163315	0.9364910161684763	308	FALSE
106947	Slc39a3	0.2148069647415998	0.16873181063714052	0.8961007215651448	639	FALSE
106952	Arap3	0.21521168319228415	0.27702602418720745	0.8889906382848305	635	FALSE
107022	Gramd2b	0.7782611832611832	0.7134261220504642	0.8657103924020262	302	FALSE
107029	Me2	0.009091548470412842	0.024284880713262486	0.3954131062714371	1845	FALSE
107035	Fbxo38	0.029738668123376697	0.04225180110059429	0.89675861615025	1193	FALSE
107045	Lars1	0.10454545454545455	0.06874503117389147	0.9436831676883553	417	FALSE
107047	Psmg2	0.01988597426199838	0.018025726563524237	0.9700192942288179	2806	FALSE
107146	Glyat	0.8243538461538461	0.6998563988095238	0.7819225846565719	119	FALSE
107173	Gpr137	0.2563287083559795	0.2801406558650742	0.9653704264123409	829	FALSE
107182	Btaf1	0.05445483876801081	0.0437616002344785	0.9201141216159087	1052	FALSE
107197	Uqcc3	0.13506876151553454	0.16416859917552437	0.9313963258717912	409	FALSE
107221	Ffar4	0.08046688452642761	0.0808010412756451	1	947	FALSE
107239	Carns1	0.9114682539682539	0.8628808457956185	0.8675348761405259	266	FALSE
107242	AI837181	0.040869554379029005	0.031199332137201108	0.9177071372759887	2195	FALSE
107250	Kazald1	0.02525541417574605	0.02778964449072489	0.9840881297958199	1427	FALSE
107260	Otub1	0.08877069874993644	0.08798762095900167	1	1000	FALSE
107272	Psat1	0.9285609857978279	0.9119980607627667	0.9565969998783324	354	FALSE
107328	Trpt1	0.44705735664569657	0.42510896363532463	0.9736477797784552	963	FALSE
107338	Gbf1	0.135321166788469	0.12676521843387872	0.980993981398028	885	FALSE
107358	Tm9sf3	0.03245709074875742	0.03974304406514683	0.9565969998783324	1844	FALSE
107368	Pdzd8	0.06817789039102803	0.07573692868396444	0.9611117603228336	2798	FALSE
107392	Brms1	0.22351600365655971	0.18329321036153173	0.8929789905430511	1117	FALSE
107435	Hat1	0.27387017952807424	0.25887965233940463	0.9834024500753209	570	FALSE
107448	Unc5a	0.036910999599799765	0.058615634437846884	0.45915951460267385	3033	FALSE
107449	Unc5b	0.0795929676352397	0.09072367844612071	0.9564000769750649	2032	FALSE
107476	Acaca	0.0711165210997631	0.04713143613929427	0.7714816921827302	2015	FALSE
107503	Atf5	0.031038141185327887	0.007496699406347995	0.6380008313486637	1223	FALSE
107515	Lgr4	0.08136051141593056	0.08688627311835982	0.9793320659845359	1060	FALSE
107522	Ece2	0.19191501657945245	0.18661037051471388	1	833	FALSE
107527	Il1rl2	0.6305144632600514	0.7263289853936913	0.857645033536492	399	FALSE
107528	Magee1	0.16688781342496511	0.21502160120533442	0.9307413341424245	486	FALSE
107568	Wwp1	0.05671073296146491	0.06913527694686314	0.9281516423308966	1637	FALSE
107581	Col16a1	0.26121399726280203	0.2656174930733068	1	1020	FALSE
107585	Dio3	0.04152519868539585	0.05399914410096713	0.8017765299781048	5059	FALSE
107586	Ovol2	0.08244721769122178	0.10206776956629995	0.8665246098204554	1392	FALSE
107587	Osr2	0.0328765717243106	0.029011882882234656	0.9726885671504081	1370	FALSE
107650	Pi4kb	0.2170557552583525	0.17273292804828355	0.8902644548515848	770	FALSE
107652	Uap1	0.04934423596064043	0.0866326862847909	0.6693217715821541	1641	FALSE
107656	Krt9	0.6064253583453584	0.562722422526968	0.9295160779903953	359	FALSE
107684	Coro2a	0.1989031153081822	0.19875335584898807	1	864	FALSE
107701	Sf3b4	0.1881406331510337	0.17765601201652068	0.984858756769632	1077	FALSE
107702	Rnh1	0.12940134722470567	0.11356850671196024	0.9679500578308378	679	FALSE
107733	Mrpl41	0.005914024103345306	0.006963940736544077	0.9798592275757324	1716	FALSE
107734	Mrpl30	0.10840659340659341	0.08379687776470376	0.9201141216159087	1011	FALSE
107751	Drgx	0.09824005822868745	0.1171290080692436	0.9195956971152951	1747	FALSE
107753	Lgals2	0.6547789682539682	0.6676619891886436	0.992041977330344	411	FALSE
107765	Ankrd1	0.8715605794102699	0.8424816600173907	0.9307413341424245	522	FALSE
107766	Haao	0.35741410533910534	0.549089908008658	0.5026796522306713	296	FALSE
107769	Tm6sf1	0.39772842357625726	0.37481295469985065	0.9518099417493565	1065	FALSE
107823	Nsd2	0.036065663501137525	0.019673359083105323	0.5015722188871213	4146	FALSE
107829	Thoc5	0.17362333251960899	0.23926160984804776	0.7172171609940533	904	FALSE
107869	Cth	0.1550175419799122	0.18054577706350647	0.9216544187231468	822	FALSE
107889	Gcm2	0.731739676989677	0.7140295922511831	0.9733657058598748	348	FALSE
107895	Mgat5	0.0799991382627002	0.11049286212145273	0.8708221412359203	1089	FALSE
107934	Celsr3	0.08185691120000588	0.08633877340487715	0.9843802186103126	2289	FALSE
107939	Pom121	0.10193255267088502	0.12023050733582279	0.9218449934563174	2009	FALSE
107951	Cdk9	0.07225522959315868	0.05570976143327875	0.9061847970559009	1493	FALSE
107970	H1f6	0.9062465817864369	0.8324077936286677	0.7102779739067494	283	FALSE
107971	Frs3	0.008055977489117024	0.01490972222669148	0.8593136778622775	2241	FALSE
107976	Babam2	0.2635227731750288	0.27213563912867317	0.984858756769632	668	FALSE
107993	Bfsp2	0.7875992063492063	0.8501945488721805	0.8781841335155525	178	FALSE
108000	Cenpf	0.01675301087530081	0.017531292468808673	1	1054	FALSE
108013	Celf4	0.030957320434197074	0.06085213934878458	0.43781670134185086	2065	FALSE
108014	Srsf9	0.03883597143057239	0.04541609599576377	0.9645746341049617	2046	FALSE
108015	Chrnb4	0.4102085394763966	0.4100182545848649	1	460	FALSE
108017	Fxyd4	0.8869488972565895	0.7482185968369124	0.3406189274806655	350	FALSE
108030	Lin7a	0.2459366019979643	0.24126252942202986	0.9995621459846225	782	FALSE
108037	Shmt2	0.23825168997668997	0.17733160596982678	0.8520189140056287	399	FALSE
108043	Chrnb3	0.7424525226757369	0.6888483044733045	0.8665246098204554	300	FALSE
108052	Slc14a1	0.5713164828381495	0.42406692219932074	0.5014706503889793	807	FALSE
108062	Cstf2	0.2681445342972916	0.3036175593810131	0.9518099417493565	879	FALSE
108067	Eif2b3	0.18241108358937225	0.16082496048951062	0.9308261064866366	1258	FALSE
108068	Grm2	0.14315443486966997	0.19333634856042073	0.8662937910747425	1002	FALSE
108071	Grm5	0.20058856421356422	0.26297199728376197	0.8815989742590292	280	FALSE
108073	Grm7	0.15170619459905174	0.11395474685262774	0.8247799284881041	585	FALSE
108075	Ltbp4	0.1854069488180501	0.25974978411215166	0.777719063786541	690	FALSE
108077	Skic2	0.015676567737622146	0.024280364456731866	0.8321430387977852	1840	FALSE
108078	Olr1	0.722546596921597	0.7398410364145658	0.9941013777981269	216	FALSE
108079	Prkaa2	0.06302111301767675	0.08641744818286261	0.7514272227695645	1596	FALSE
108096	Slco1a5	0.827103452103452	0.7761471393832505	0.9218449934563174	272	FALSE
108099	Prkag2	0.056099924542939265	0.04117300215371715	0.8876357235201444	2176	FALSE
108100	Baiap2	0.036815158059401325	0.039797315842499015	0.9884344654750323	1556	FALSE
108101	Fermt3	0.2980197017663081	0.3774327842296592	0.8261423295746072	385	FALSE
108115	Slco4a1	0.13794493268893365	0.10424887165550552	0.8747164210796937	1269	FALSE
108116	Slco3a1	0.059053788110769216	0.07779050819770837	0.857645033536492	1853	FALSE
108124	Napa	0.06779731098579783	0.05689654056165363	0.9435911189570856	727	FALSE
108138	Xrcc4	0.017186774967408436	0.015159297802606537	0.9840881297958199	1542	FALSE
108147	Atic	0.10119494364116771	0.07680604892852172	0.8969536917048222	777	FALSE
108148	Galnt2	0.07404482920433833	0.09560563304968847	0.8779574257410058	1663	FALSE
108151	Sema3d	0.11964210979818057	0.12536585463641253	0.9866204062454135	951	FALSE
108153	Adamts7	0.19476119645852594	0.2023975297288342	0.9916592775913065	1302	FALSE
108154	Adamts6	0.008350840336134454	0.00625	0.984858756769632	477	FALSE
108156	Mthfd1	0.15647457362824377	0.19287628769872206	0.8829932078822038	1325	FALSE
108159	Ubxn8	0.11135704138074984	0.1481301292474683	0.7797601045239702	1003	FALSE
108161	Fam50b	0.8214285714285714	0.7109518037518038	0.6944611179861575	201	FALSE
108167326	Gm2788	0.8042624042624043	0.9354381599051104	0.30411336242329595	379	FALSE
108167416	1700020L13Rik	0.0824880255515513	0.10298859472343355	0.9564000769750649	603	FALSE
108167546	Gm30606	0.9178068599156834	0.8542980852918229	0.4082961406101603	455	FALSE
108167888	2610024D14Rik	0.9259259259259259	0.34615384615384615	0.002798245066173719	89	FALSE
108167906	Ccdc42os	0.8463112675777381	0.7681649820076857	0.6285804670923665	518	FALSE
108168154	Gm9732	0.8134779196497947	0.7395691522153061	0.7639546087218558	432	FALSE
108168350	Gm27217	0.1533702568028273	0.12318849118946312	0.8785126531808422	911	FALSE
108168395	Gm45871	0.049124486624486624	0.07483652710925438	0.8617202797577297	365	FALSE
108168742	Gm13427	0.023233731823708376	0.011131824397017239	0.760803266607054	1667	FALSE
108168785	G630016G05Rik	0.00840280956707766	0.02690017686216014	0.5129369621842872	1563	FALSE
108168987	Gm13205	0.9251701761789836	0.9130002164791815	0.9467536382718272	713	FALSE
108637	Snord14c	0.2372960372960373	0.13353441430364507	0.8961007215651448	229	FALSE
108652	Slc35b3	0.35448878205128204	0.4005765874683713	0.9307430986872285	420	FALSE
108653	Rimklb	0.7908008658008658	0.7819668888888889	0.9976321328609232	271	FALSE
108655	Foxp1	0.9347402347652347	0.951433761902652	0.9154570603832258	671	FALSE
108664	Atp6v1h	0.8	0.803030303030303	1	63	FALSE
108670	Epsti1	0.6357403151558337	0.5648514112897337	0.8820795768972587	440	FALSE
108671	Dnajc9	0.1370416039364246	0.161054739788223	0.9227530575667814	1084	FALSE
108672	Zdhhc15	0.24344349551414768	0.36091844718863003	0.7499844424359141	403	FALSE
108673	Ccdc86	0.12016178266178267	0.15768337101005073	0.8842102988181563	712	FALSE
108679	Cops8	0.6492242538163591	0.6015408467367731	0.9191219781488317	363	FALSE
108682	Gpt2	0.12061330040127144	0.1056865800568799	0.9434723778576618	1045	FALSE
108687	Edem2	0.18048361162646878	0.2172091348775865	0.9308261064866366	643	FALSE
108699	Chn1	0.010975994575607653	0.01439516096672762	0.9436831676883553	2294	FALSE
108705	Pttg1ip	0.13487757126402453	0.10321886406485069	0.7460717032591909	1254	FALSE
108723	Card11	0.2513454885988823	0.2704600809818201	0.9618760748685748	376	FALSE
108735	Sft2d2	0.03902320013691251	0.031242173093293652	0.9423416886055715	1066	FALSE
108737	Oxsr1	0.004813705997516587	0.020375128511369182	0.6146639810569926	2050	FALSE
108797	Mex3b	0.0027472527472527475	0.008153072347839744	0.7318824729919892	3334	FALSE
108800	Ston2	0.7543504865843539	0.784367053301098	0.9364956818049158	532	FALSE
108802	Calr4	0.9134479717813051	0.9053888888888889	0.9946127390036278	162	FALSE
108803	Spem2	0.7806939356939356	0.7609878285294952	0.9662706215489423	282	FALSE
108809	4933407E24Rik	0.7390045815295816	0.8108809689153439	0.669027661212584	280	FALSE
108829	Jmjd1c	0.3191740606541905	0.31888410861068756	1	597	FALSE
108832	Tmem74b	0.24233596628861334	0.23771009722584718	1	800	FALSE
108871	4930447M23Rik	0.6777689885871704	0.7101461038961039	0.9733657058598748	169	FALSE
108888	Atad3a	0.05665817461711042	0.05168034563620193	0.977447365380138	1246	FALSE
108899	Zfta	0.04011569071729662	0.05277332565655102	0.8333792521168474	3507	FALSE
108900	Fam72a	0.007248727190584516	0.005016604282645405	0.9307430986872285	2737	FALSE
108902	B4gat1	0.09205078340321436	0.08204384151314978	0.9651861596711863	1343	FALSE
108903	Tbcd	0.22677827356836197	0.28355889964802927	0.8144193512132982	1139	FALSE
108907	Nusap1	0.09872204415954416	0.05832084559547082	0.6346227687828846	912	FALSE
108911	Rcc2	0.11285671818701272	0.1368401096631938	0.9473494618988666	794	FALSE
108927	Lhfpl6	0.15181978759929837	0.11277190632051813	0.8261423295746072	1014	FALSE
108934	Smim13	0.07327275681458931	0.14635373651509162	0.43890436293008717	1083	FALSE
108954	Ppp1r15b	0.08734733110824193	0.14086727722570447	0.5832168470646217	1207	FALSE
108956	Apol7c	1	0.8333333333333334	0.6637267371472029	41	FALSE
108958	Miga2	0.10563368056587047	0.13298432449259456	0.8959472344441499	1026	FALSE
108960	Irak2	0.40164090616501685	0.32492002068727127	0.8673040909905071	863	FALSE
108961	E2f8	0.04591567308788353	0.04671657462522518	1	1878	FALSE
108970	4930519F24Rik	0.86241163003663	0.8442293156578871	0.9754727740141393	209	FALSE
108989	Tpr	0.07322183481867277	0.07894602513716087	0.992041977330344	678	FALSE
109019	Nabp1	0.024802037774173995	0.029684011791542602	0.9644004339975036	1084	FALSE
109032	Sp110	0.6057286227325155	0.593521340587517	0.9657154694620507	549	FALSE
109042	Cavin3	0.3561716524617453	0.34968384102780464	0.9995621459846225	817	FALSE
109052	Krt75	0.7995431220921417	0.761171520054406	0.9307430986872285	489	FALSE
109054	Pfdn4	0.08159151212392936	0.08209906773850227	1	1490	FALSE
109065	Dnaaf2	0.8802655677655677	0.8318182446638329	0.9126802982388794	262	FALSE
109093	Rars2	0.0885756579784985	0.10474967068981712	0.9061634075052324	1319	FALSE
109129	Mmadhc	0.055190227984697804	0.12166366830537068	0.4317781827645719	663	FALSE
109136	Mmaa	0.03160895847583224	0.05754811164961812	0.4954772985392034	1781	FALSE
109145	Gins4	0.05137305280102292	0.10107866479580585	0.5476594450777406	1042	FALSE
109151	Chd9	0.6173667629504733	0.589171743801291	0.9552976463073448	422	FALSE
109154	Mlec	0.07913314601232896	0.07143110013531413	0.9693815203322738	1931	FALSE
109161	Ube2q2	0.4669386985563456	0.5234604987072324	0.9140312280220694	431	FALSE
109181	Trip11	0.12166731846290628	0.10285721791469048	0.9549509849756228	1049	FALSE
109205	Sobp	0.031065791175296363	0.0421008847946986	0.8502312506532992	2558	FALSE
109215	Lncbate1	0.9400624310330192	0.9192199283860275	0.9307430986872285	418	FALSE
109222	Rarres1	0.29755058472391804	0.2799194815634343	0.9535404806814439	1076	FALSE
109225	Ms4a7	0.6557539682539683	0.4368344988344988	0.57652438474391	162	FALSE
109229	Fam118b	0.0978103573478657	0.11131942140039117	0.9589042541837886	1255	FALSE
109232	Sccpdh	0.08491131276462413	0.074407423162967945	0.9578261533158778	1509	FALSE
109254	Adtrp	0.8712169612794612	0.9470012368583797	0.7550549426491836	315	FALSE
109263	Rlf	0.03393795254636336	0.060064621738008354	0.7884754242494684	1044	FALSE
109264	Me3	0.6242801346801347	0.6346029942279943	0.9938043239805558	310	FALSE
109275	Actr5	0.35272183325933326	0.30372069836428184	0.9353864672530549	773	FALSE
109284	R3hdm4	0.19143173507557454	0.1905371286377084	1	1526	FALSE
109294	Prex2	0.164008136629606	0.18133618014429942	0.9629890216914848	848	FALSE
109299	Tmem250-ps	0.029315920470476195	0.048195164712387495	0.8104619772123591	1485	FALSE
109305	Orai1	0.10702932698036376	0.0892002201429388	0.9307430986872285	1402	FALSE
109323	C1qtnf7	0.6939045745920746	0.71362215007215	0.97869353747898	341	FALSE
109331	Rnf20	0.13293212238454152	0.151446925907045	0.9462381620350317	962	FALSE
109333	Pkn2	0.03030643912220917	0.021587421638825183	0.9185371463912674	2241	FALSE
109335	9230102K24Rik	0.9414742063492063	0.874285136613568	0.7797601045239702	226	FALSE
109344	E130215H24Rik	0.14181309923879584	0.16929634168377203	0.9156298530650201	601	FALSE
109346	Ankrd39	0.3519782319036761	0.4787526812936693	0.6637267371472029	536	FALSE
109593	Lmo3	0.6624948536312173	0.7102122839833778	0.9423416886055715	342	FALSE
109594	Lmo1	0.09978388467443379	0.08426913313553414	0.918112046998604	1660	FALSE
109620	Dsp	0.18507906575503416	0.1665189881968882	0.9575577182206708	1228	FALSE
109624	Cald1	0.6022405788655788	0.60532592007992	1	339	FALSE
109637	Upk1a	0.45040219418262895	0.4975257001125809	0.952048837439776	410	FALSE
109660	Ctrl	0.8233300566620879	0.7808808056408676	0.9161800366798845	320	FALSE
109663	Hoxc11	0.09978791817386141	0.06977074431166912	0.8247799284881041	867	FALSE
109672	Cyb5a	0.91116458704694	0.9021516262703428	0.986841453903827	334	FALSE
109674	Ampd2	0.08703397962818794	0.12100547809109963	0.8767443991225234	925	FALSE
109676	Ank2	0.4545546932068	0.49031029793023895	0.9430787973783195	791	FALSE
109685	Hyal3	0.15090425664130405	0.17183150242550055	0.9552976463073448	688	FALSE
109689	Arrb1	0.09317461164907392	0.11479960100098696	0.918112046998604	1541	FALSE
109697	Cpa1	0.9477185042866278	0.9320704767000233	0.9332708396043846	489	FALSE
109700	Itga1	0.2611844742063492	0.14523205342969947	0.6147960569400425	511	FALSE
109711	Actn1	0.1382001233728046	0.13993434550001874	1	1555	FALSE
109754	Cyb5r3	0.3590156174895036	0.3711471354059263	0.9835517382073096	737	FALSE
109785	Pgm3	0.009165547944773096	0.017884759582811632	0.857645033536492	1649	FALSE
109815	Selenos	0.08959548940001068	0.10182595192751888	0.9445397275962981	885	FALSE
109857	Cbr3	0.15716046894802493	0.18678294366944329	0.9040286909341646	1525	FALSE
109889	Mzf1	0.23295529744326918	0.25052029969259354	0.9793320659845359	748	FALSE
109900	Asl	0.12335638331069557	0.11061300056444617	0.9534795828137678	1143	FALSE
109901	Cela1	0.9047260258804377	0.8573926746159366	0.7772608333803955	408	FALSE
109904	Mcf2	0.2531762666378527	0.33646517767915	0.7977312335520998	621	FALSE
109905	Rap1a	0.10473158757571713	0.10438819218220073	1	1158	FALSE
109934	Abr	0.1868984157682805	0.1877080298425618	1	1717	FALSE
109978	Art4	0.38149915626433845	0.29711639704230475	0.8579757904046332	472	FALSE
110006	Gusb	0.42862131519274377	0.3887891754709937	0.9443664998516264	377	FALSE
110012	Tpgs1	0.14920777059289994	0.14769543970290439	1	1029	FALSE
110033	Kif22	0.11930171637588517	0.09995395992872473	0.9115438541025218	650	FALSE
110058	Syt17	0.08617018864718153	0.0901298838152405	0.9835517382073096	1581	FALSE
110074	Dut	0.09216359705203518	0.1046213631970598	0.9608443890303796	671	FALSE
110082	Dnah5	0.8481999504852445	0.8275871489621489	0.9589042541837886	300	FALSE
110084	Dnah1	0.12266791306273088	0.23627672078933878	0.45656056217959046	829	FALSE
110095	Pygl	0.50904126984126985	0.48324170930080024	0.9593927841508986	310	FALSE
110109	Nop2	0.06554300907110519	0.06448886221804208	1	1567	FALSE
110115	Cyp11b1	0.8300035714285714	0.7861399206349207	0.9240084002443215	190	FALSE
110157	Raf1	0.06319555747439892	0.05185264080469221	0.9422941981090739	1466	FALSE
110173	Manba	0.21119783552489188	0.24093343102508413	0.9307430986872285	1256	FALSE
110175	Ggct	0.06918079208373326	0.06519925745603945	0.9832113354490926	1168	FALSE
110187	Scgb2b26	0.8344266844266844	0.8539952907046657	0.9581974741779179	246	FALSE
110197	Dgkg	0.17508534397278128	0.3084759989516508	0.4519730554610444	803	FALSE
110208	Pgd	0.04940114808606362	0.057398209089879096	0.9566588861358137	1477	FALSE
110265	Msra	0.8756180173992674	0.8303724861067422	0.8823925197234872	329	FALSE
110279	Bcr	0.04268598781463128	0.05620306548832354	0.8591020151779617	1654	FALSE
110308	Krt5	0.8006721291167983	0.7252724665695922	0.6259584242509966	617	FALSE
110310	Krt7	0.7471099386724387	0.7492933537051184	1	187	FALSE
110312	Pmch	0.9206349206349206	0.8818452380952381	0.9002070851707119	124	FALSE
110326	Tas1r1	0.02416167542716785	0.018687291525936112	0.9220619926148602	2297	FALSE
110332	Pp2d1	0.8625	0.8926282051282052	0.9694154694120541	84	FALSE
110333	Rmst	0.651058201058201	0.6840062111801243	0.9657154694620507	209	FALSE
110350	Dync2h1	0.035494226993666965	0.02359628580668299	0.8201606395897482	2318	FALSE
110355	Grk2	0.11582870032103815	0.06748885586648802	0.7419891589001597	1723	FALSE
110379	Sec13	0.15392744270274633	0.2415917971118501	0.6068619897317737	667	FALSE
110382	C8b	0.8800213675213675	0.9054389434561704	0.9281516423308966	288	FALSE
110417	Pigh	0.08003882306825696	0.08014928634816114	1	950	FALSE
110446	Acat1	0.17499022457854838	0.16366920826764655	0.9727385510333794	931	FALSE
110460	Acat2	0.2145172538645974	0.2998644205096034	0.760717201063679	676	FALSE
110524	Dgkq	0.4527214105339105	0.5559278185582534	0.811211839483947	300	FALSE
110532	Adarb1	0.13574931823392836	0.12296269581871867	0.9589042541837886	1683	FALSE
110542	Amhr2	0.9621794871794872	0.9246725335938571	0.7460717032591909	371	FALSE
110557	H2-Q6	0.14317386873777851	0.12278138528138528	0.9578261533158778	243	FALSE
110595	Timp4	0.8545538062364986	0.7969763423628969	0.790216672760221	384	FALSE
110599566	Eef1akmt4	0.0029657622739018086	0.0032651269185360095	1	1069	FALSE
110599584	Eef1ece2	0.0029657622739018086	0.0032136911178413156	1	1085	FALSE
110606	Fntb	0.05866074761764417	0.06742160133306543	0.9657154694620507	607	FALSE
110611	Hdlbp	0.02696724078890432	0.007762822636911656	0.5928259951381822	1896	FALSE
110616	Atxn3	0.0560939769426289	0.062142250048250997	0.9645301071279689	1060	FALSE
110639	Prps2	0.539109601299594	0.4095800683417553	0.7508825010554389	535	FALSE
110648	Lmx1a	0.042602923425119434	0.0585423197655666	0.7851173025125304	2494	FALSE
110696	H2-M10.3	0.9201388888888888	0.7818627450980392	0.6483349001889499	83	FALSE
110751	Adam33	0.4587227712763427	0.32853885374233116	0.693782129686748	403	FALSE
110784	Nr3c2	0.01003945494077073	0.022142865457300796	0.6428848325506674	1511	FALSE
110789	Adgrv1	0.3766332099396009	0.3922243392967239	0.9793320659845359	806	FALSE
110794	Cebpe	0.4402112136506317	0.48364380737081974	0.9429411336834455	509	FALSE
110796	Tshz1	0.014062145380689173	0.00835578477916207	0.8773066495926798	2954	FALSE
110816	Pwp2	0.1386600971725155	0.10304803105077594	0.8505697226903324	1051	FALSE
110821	Pcca	0.07290598290598291	0.05645893315670622	0.9364910161684763	928	FALSE
110826	Etfb	0.03490194393891781	0.033615074818743616	1	1361	FALSE
110829	Lims1	0.062104809636104576	0.06595553934703607	0.9891211039281329	1165	FALSE
110834	Chrna3	0.20465532371801767	0.2398829033072958	0.9364910161684763	952	FALSE
110835	Chrna5	0.793813492063492	0.8017155728932903	0.9936408606046071	316	FALSE
110842	Etfa	0.13945901623980095	0.13336734100078138	0.984858756769632	1282	FALSE
110855	Pde6c	0.9131781165457636	0.8244833391246434	0.09382809127802035	419	FALSE
110877	Slc18a1	0.08284146887595163	0.08616491044062223	1	620	FALSE
110880	Scn4a	0.9316149347728295	0.9143244949903038	0.9307430986872285	408	FALSE
110886	Gabra5	0.22176408316632018	0.21433170780527078	0.994913651806717	1135	FALSE
110891	Slc8a2	0.5013163712975478	0.596103971054745	0.765788495526735	475	FALSE
110893	Slc8a3	0.13069015934663433	0.15568605754923623	0.8763132928423623	1086	FALSE
110895	Slc9a4	0.32954456654456654	0.28508982683982687	0.9240084002443215	247	FALSE
110902	Chrna2	0.8521266788766789	0.7832275946275946	0.8201962637406179	268	FALSE
110911	Cds2	0.06780975016269133	0.030328807036409118	0.7682409740184981	689	FALSE
110935	Atp6v1b1	0.8512857142857143	0.8109623015873015	0.918112046998604	177	FALSE
110957	D1Pas1	0.9511798327518142	0.9310101104617112	0.851848235010339	878	FALSE
111002	Marcksl1-ps4	0.7898148148148149	0.807281512605042	0.9781207706970664	139	FALSE
111043194	Gm46993	0.87825	0.8451955782312925	0.9488428409294553	113	FALSE
111173	Erc1	0.04659290644376347	0.06286927559626626	0.8308333916693127	2116	FALSE
111174	Taar1	0.8114888888888889	0.8579656862745098	0.9379020650878186	132	FALSE
111175	Pecr	0.2019546716915138	0.19669403406948727	0.996996098479463	683	FALSE
111186	Stmn1-rs1	0.8222221950318589	0.7510422714540361	0.8248154473172943	287	FALSE
111365222	Rps18-ps4	0.8811494047619047	0.8638894105894106	0.9623402851915636	239	FALSE
111368	Prn	0.15683810991239996	0.20674271378560696	0.9154570603832258	560	FALSE
111975	Igf2os	0.018269996091908772	0.020691159528568797	0.9727548270011386	2772	FALSE
112403	Dxo	0.0793867390401588	0.05711281278109298	0.8626018890222705	2024	FALSE
112405	Egln1	0.04296265910057069	0.03951401270902392	0.9733657058598748	2943	FALSE
112415	Zfp607b	0.19670632955421957	0.22950565258535843	0.9361900722830818	601	FALSE
112418	1700102P08Rik	0.9324481074481075	0.9575692943844204	0.7819818262515935	513	FALSE
112419	Ifit1bl2	0.2883928571428571	0.3426299081035923	0.9364910161684763	171	FALSE
112694759	Gm20517	0.04523517127928726	0.033776237296446625	0.916031459945886	1498	FALSE
11287	Pzp	0.8300595238095239	0.6648677248677248	0.6064778966742378	127	FALSE
113002583	Shld3	0.0329181318128162	0.03576138406888332	0.9941013777981269	1216	FALSE
11302	Aatk	0.07236750336315824	0.09528643186626427	0.7859426750432602	1935	FALSE
11304	Abca4	0.40972248816122375	0.5341657362096234	0.7216043135086174	767	FALSE
11307	Abcg1	0.06126636521373363	0.144004028479534	0.33567576550679296	998	FALSE
11350	Abl1	0.13281378561314564	0.15689332847979742	0.9201141216159087	1010	FALSE
11352	Abl2	0.13277718224529567	0.10347479574329053	0.7373061480372544	1464	FALSE
11354	Scgb1b27	0.773125850340136	0.7583373015873016	0.9866204062454135	120	FALSE
11364	Acadm	0.021885778712628444	0.036996981675767475	0.8959472344441499	812	FALSE
11370	Acadvl	0.16530019403208876	0.20259149672649754	0.9062128684572942	553	FALSE
113847	Vmn1r43	1	0.9000208333333333	0.6896156004651017	38	FALSE
113848	Vmn1r42	0.6944285714285714	0.7429555555555556	0.9653704264123409	65	FALSE
113852	Vmn1r50	0.8982142857142857	0.7320279761904762	0.57652438474391	124	FALSE
113853	Vmn1r53	1	0.8667	0.679677705175397	32	FALSE
113854	Vmn1r44	0.7142857142857143	0.7847500000000001	0.9733657058598748	19	FALSE
113855	Vmn1r40	0.8481481481481481	0.7628205128205128	0.8845231720285667	77	FALSE
113856	Vmn1r46	0.7021428571428572	0.7666666666666667	0.9438405313372085	84	FALSE
113857	Vmn1r41	0.8948717948717949	0.7616525793650794	0.5147610512882461	133	FALSE
113865	Vmn1r25	0.7916666666666666	0.8076923076923077	1	28	FALSE
113868	Acaa1a	0.28402762217405786	0.27828431341733295	1	865	FALSE
113939900	Gm50457	0.6546690917107584	0.8008309523809524	0.781762128295829	145	FALSE
11409	Acads	0.29390178891788815	0.20065523966258375	0.7487877429641743	888	FALSE
114141	Cldn16	0.9285430402930402	0.8814381641086186	0.849709866286725	321	FALSE
114143	Atp6v0b	0.053580257116620754	0.10232791128262536	0.6483349001889499	994	FALSE
11416	Slc33a1	0.08364077759426597	0.1259128441283328	0.7992544595612197	852	FALSE
11418	Asic2	0.12235108477976295	0.15305055330235548	0.8278033814207487	904	FALSE
11421	Ace	0.1551329381341861	0.13298920663647673	0.9049439788782325	1118	FALSE
114228	Prss1	0.8571428571428571	0.8333333333333334	1	13	FALSE
11423	Ache	0.0451472940830526	0.11669020273052952	0.18146347326284049	949	FALSE
114230	Aipl1	0.5680398951247165	0.6226064537314537	0.8910301872209622	360	FALSE
114249	Npnt	0.07864862309369197	0.0934781322223575	0.9274259723835607	1567	FALSE
11425	Apoc4	0.9556373025123025	0.8790293390819707	0.3954131062714371	335	FALSE
114255	Dok4	0.025845070934356645	0.06594147818017519	0.5578256631582311	1085	FALSE
11426	Macf1	0.8367377594627595	0.8767645553672334	0.8621715740745057	413	FALSE
11430	Acox1	0.1130166265913913	0.13731595884305942	0.9325294288255845	1053	FALSE
114301	Palmd	0.5434944856730571	0.40817172600361457	0.69661932058256	372	FALSE
11433	Acp5	0.9047588522588522	0.5147168972332016	0.0019865986666309362	294	FALSE
114332	Lyve1	0.8955232142857142	0.9014466403162056	0.9927737001251862	283	FALSE
11434	Acr	0.9479655852084423	0.8599313661828367	0.253496293150473	378	FALSE
11435	Chrna1	0.9037698412698413	0.8921983911830725	0.984858756769632	284	FALSE
11438	Chrna4	0.6154881673881674	0.6859952478077478	0.7985417973137591	287	FALSE
11440	Chrna6	0.6490532622139765	0.654619411506368	1	276	FALSE
11441	Chrna7	0.08586184947860381	0.1029485856537001	0.9201141216159087	1258	FALSE
11444	Chrnb2	0.13517752313056305	0.17227263506274812	0.8833287587303205	682	FALSE
11447	Chrnd	0.7580178349428349	0.6505895382395382	0.6034716682210172	327	FALSE
11448	Chrne	0.9425828643578643	0.9221360625485625	0.9156298530650201	304	FALSE
114482879	Mir9b-1	0.08068882101632345	0.06789744621452418	0.9245221224250924	1087	FALSE
114483767	Mir1911	0.8761904761904762	0.8166833333333333	0.9423416886055715	49	FALSE
11449	Chrng	0.8255987182751888	0.857725077006327	0.9075507161619403	373	FALSE
11450	Adipoq	0.8694444444444445	0.883313740079365	0.986841453903827	160	FALSE
11451	Acrv1	0.7916666666666666	0.5666666666666667	0.8142150095471516	40	FALSE
114565	Zbtb21	0.12034177351538489	0.09142888816110069	0.9277900319908674	1208	FALSE
114566	Krt82	0.7844939639663169	0.7285388171325242	0.7896680820252974	507	FALSE
114570	Crip3	0.3660529346261876	0.38000423694662827	0.9833301224778258	392	FALSE
11459	Acta1	0.5784633382120689	0.47829418492270015	0.46059981171383	558	FALSE
114601	Ehbp1l1	0.04785263347763348	0.06007416787434625	0.9338802486429335	1084	FALSE
114606	Tle6	0.11974033775211923	0.16647076661143156	0.8820795768972587	562	FALSE
11461	Actb	0.04727932567116628	0.02660158944657995	0.8092678368570471	834	FALSE
11464	Actc1	0.9011749736374737	0.8415783301143301	0.6280973730135466	411	FALSE
114640	Pth2	0.4752810687846256	0.4821406179318954	0.9995621459846225	484	FALSE
114641	Rpl31	0.06839569322634556	0.052035985723803004	0.8829932078822038	1522	FALSE
114642	Brdt	0.9578373015873016	0.9245026254321888	0.857645033536492	508	FALSE
114643	Oas1c	0.16794154165607256	0.1381442954971663	0.9260835203523939	616	FALSE
114652	Ly6g5c	0.8336026152666778	0.873094004808401	0.8690728569073034	325	FALSE
114654	Ly6g6d	0.44985082569203044	0.4127141300698459	0.9480981393876143	574	FALSE
114661	Prss28	0.6972080873671783	0.694949531024531	1	280	FALSE
114663	Impa2	0.07586169225910867	0.09474538157060888	0.904218382799438	1195	FALSE
114666	Krtap5-5	0.6895694444444445	0.5609924242424242	0.8143958238700121	100	FALSE
114671	Semp2l2b	0.9200680272108843	0.8536075036075036	0.8668142393068502	129	FALSE
114673	4930433N12Rik	0.43915009428080776	0.4222753398404928	0.9927737001251862	833	FALSE
114679	Selenom	0.1848165591867638	0.2959910071581898	0.6483349001889499	549	FALSE
11468	Actg2	0.6168659238823325	0.6981867834004727	0.8304351456237612	441	FALSE
11470	Actl7a	0.8598745791245791	0.8781453823953824	0.9494300904253429	262	FALSE
114712	Ferd3l	0.06343719252516807	0.10294421150916507	0.6704907669456845	656	FALSE
114714	Rad51c	0.9152919522607023	0.8593638680447733	0.5987168619768903	674	FALSE
114715	Spred1	0.013369562115284036	0.009216824547319542	0.9064403049438015	4006	FALSE
11472	Actn2	0.027992762821031074	0.08802694733844467	0.2571324390923633	873	FALSE
11474	Actn3	0.07230486543779045	0.08374072185045689	0.9322650065055557	1549	FALSE
114741	Supt16	0.08246100749267725	0.12059912523342081	0.6829901631271038	1126	FALSE
11475	Acta2	0.8049374236874237	0.904885030758715	0.7412233788593098	281	FALSE
114774	Pawr	0.0551124532642637	0.0732755611651801	0.8096563221786129	1811	FALSE
11479	Acvr1b	0.02131518974218335	0.05148507224668899	0.1529068550281664	1633	FALSE
11481	Acvr2b	0.022693326014009127	0.053584696512072115	0.49150890565239563	1286	FALSE
11482	Acvrl1	0.46703249118031726	0.5365421475810102	0.8538235395602681	752	FALSE
11484	Aspa	0.9073740440845703	0.9039417229002691	1	454	FALSE
114863	Plpbp	0.1303347344777733	0.16004087295749989	0.9154570603832258	815	FALSE
114868	Psg25	0.7866666666666666	0.7050041666666667	0.8940702929132054	94	FALSE
114875	Plcz1	0.8477213504088504	0.8569979326229327	0.9828561457915169	412	FALSE
114886	Cygb	0.2495230847848404	0.3074993566048818	0.8336194511023013	920	FALSE
114889	Vsx1	0.3334418531030373	0.33964164341264536	1	656	FALSE
11489	Adam12	0.7405647346897837	0.7595132636786772	0.9768877869778188	626	FALSE
114896	Afg3l1	0.09657167889436591	0.09808335066057916	1	1640	FALSE
11490	Adam15	0.08605541416144712	0.09416332414892115	0.9654316309786696	1525	FALSE
11491	Adam17	0.10202634301928656	0.08191539892751284	0.9364910161684763	1559	FALSE
11492	Adam19	0.14984886711157466	0.1634069708063126	0.9643425954026051	848	FALSE
11495	Adam2	0.5683567848817849	0.3706465228399052	0.6378878273169382	362	FALSE
11496	Adam22	0.1753817949130449	0.19388626399513542	0.9559362554324717	1096	FALSE
11497	Adam3	0.2959159302236225	0.34206275510981393	0.9307430986872285	309	FALSE
11499	Adam5	0.8482718253968254	0.827986331569665	0.9766338791968452	243	FALSE
11500	Adam7	0.7892857142857143	0.71494708994709	0.8971150839233205	87	FALSE
11501	Adam8	0.7235751993104934	0.8106979074066031	0.8400190155117795	380	FALSE
11502	Adam9	0.0026377436049748503	0.0167873678001382	0.2572302012005567	2026	FALSE
11504	Adamts1	0.021471027998897316	0.027810503967417317	0.9307430986872285	1158	FALSE
11514	Adcy8	0.04505645639183924	0.04752990608677917	0.994913651806717	1865	FALSE
11515	Adcy9	0.10256679409053165	0.09058248315149739	0.9552976463073448	1397	FALSE
11516	Adcyap1	0.2844646747587924	0.2981257390700115	0.9834024500753209	355	FALSE
11517	Adcyap1r1	0.1851121812109818	0.20429488878134672	0.9364910161684763	944	FALSE
11518	Add1	0.13942704618804613	0.12944465838528874	0.9793320659845359	1004	FALSE
11519	Add2	0.19159167847154118	0.14220962592866015	0.8118838566492396	719	FALSE
11520	Plin2	0.36832066060596624	0.4242603958140129	0.9117168828188074	566	FALSE
11529	Adh7	0.8414702699261523	0.7125408702408702	0.501990735643698	290	FALSE
11532	Adh5	0.05407642282359208	0.05404812925826224	1	1600	FALSE
11534	Adk	0.013315060494561841	0.024916138766768185	0.7550549426491836	1463	FALSE
11535	Adm	0.03502380839490006	0.05988981102553398	0.6478352166602225	1255	FALSE
11537	Cfd	0.5548833333333333	0.7570510556694767	0.46089000658288004	226	FALSE
11538	Adnp	0.11726717678403126	0.07892408000200848	0.6637267371472029	956	FALSE
11540	Adora2a	0.24772036532773375	0.13639493216530935	0.42588210965944256	917	FALSE
11541	Adora2b	0.06764660636868164	0.06545022468139576	0.9995621459846225	1966	FALSE
11544	Adprh	0.04788632549795997	0.05029991782806033	0.9995621459846225	1154	FALSE
11549	Adra1a	0.25013609733261905	0.23598719295410472	0.9927737001251862	513	FALSE
11550	Adra1d	0.06836823128757638	0.08062675216600987	0.8584586434456298	2476	FALSE
11552	Adra2b	0.09475902758968542	0.12376416871874377	0.8738884466723814	1419	FALSE
11553	Adra2c	0.5686352934102934	0.5449565914085914	0.9574824666997221	374	FALSE
11554	Adrb1	0.060327560869835116	0.07719560198333947	0.8959472344441499	2180	FALSE
11555	Adrb2	0.04785093630043615	0.05242626823426479	0.9825024654408876	981	FALSE
11556	Adrb3	0.5200830467972574	0.44593623919939707	0.8667665853554127	539	FALSE
11564	Adsl	0.17785145182035939	0.18309771855333143	0.9946127390036278	1170	FALSE
11565	Adss1	0.03781124322725885	0.0450419246281259	0.9479110949624252	1419	FALSE
11567	Avil	0.8875473548887011	0.8643797146571657	0.9423416886055715	457	FALSE
11568	Aebp1	0.15210038159081887	0.1766452734012509	0.9154570603832258	1214	FALSE
11569	Aebp2	0.8380952380952381	0.7961635838908566	0.9430783357581958	279	FALSE
11571	Crisp1	0.6666666666666666	0.7222222222222222	0.9743850575087026	22	FALSE
11576	Afp	0.97084	0.9282	0.7730134871628935	185	FALSE
11595	Acan	0.06717218303231191	0.06678237452585703	1	1883	FALSE
11602	Angpt4	0.6251151691892808	0.6484156058499546	0.9578261533158778	468	FALSE
11604	Agrp	0.05490058173459813	0.030294406208734057	0.8254426638830977	1411	FALSE
11606	Agt	0.6745611880970337	0.7145245571748513	0.8767443991225234	461	FALSE
11607	Agtr1a	0.21917216614906831	0.24678604846110228	0.9361659601165443	513	FALSE
11608	Agtr1b	0.5352453526865292	0.5377953932932924	1	378	FALSE
11609	Agtr2	0.8204353954378955	0.7292830215419501	0.8321430387977852	191	FALSE
11614	Nr0b1	0.5922913813118234	0.3692737972401359	0.3030457523540142	571	FALSE
11622	Ahr	0.16624874254023056	0.1708609616727436	1	909	FALSE
11628	Aicda	0.6906073724255543	0.7052001763668431	0.9958690827816505	220	FALSE
11630	Crybg1	0.22090934608945526	0.18530861180613492	0.892780760411968	1022	FALSE
11632	Aip	0.05246036138083731	0.0756369751882093	0.8469639433182607	1320	FALSE
11636	Ak1	0.6697300910894661	0.8462433986303551	0.17651071850881522	361	FALSE
11637	Ak2	0.9295482295482296	0.9441558441558442	0.9679052424206265	287	FALSE
11639	Ak4	0.24740001843611703	0.13649806406736176	0.426773755785488	1377	FALSE
11640	Akap1	0.08863180608506398	0.09113823219633298	1	1323	FALSE
11641	NA	0.158729737639249	0.2628132771395997	0.5928259951381822	811	FALSE
11648	Akp3	0.8686198941798942	0.9315434000367824	0.18954615922274792	398	FALSE
11650	Alppl2	0.8590518973090402	0.8550142685356971	1	255	FALSE
11651	Akt1	0.14835288993572746	0.19910106773533529	0.8118729971434425	520	FALSE
11658	Alcam	0.23166620960738607	0.2793706554556555	0.938588985020985	390	FALSE
11668	Aldh1a1	0.7570011337868481	0.7456044642857143	0.9963830809128079	130	FALSE
11669	Aldh2	0.12601551554871712	0.1422042692517512	0.9636889440667388	747	FALSE
11671	Aldh3a2	0.2103081704062096	0.2749177686781666	0.7332433938194647	717	FALSE
116733	Vps4a	0.15867432624779745	0.17708097636675554	0.9603771601906307	1203	FALSE
116746	Defb6	0.7916666666666666	0.8214285714285714	0.9927737001251862	35	FALSE
11676	Aldoc	0.49240640312068884	0.56898079004329	0.9156298530650201	286	FALSE
116810	Foxn4	0.04220340981151744	0.04851809626874556	0.9533203564741536	1922	FALSE
116811	Zim3	0.8232188665501166	0.8993817133953004	0.5928259951381822	357	FALSE
11682	Alk	0.19028781092126193	0.20092360605061363	0.9668473026967352	1554	FALSE
116837	Rims1	0.08193232496012207	0.09484493145223942	0.9017997977207113	1887	FALSE
116847	Prelp	0.628799536772751	0.7890945633314055	0.2458802049137351	283	FALSE
116849	Il22b	0.9075963718820862	0.9693627450980392	0.7834210212976939	116	FALSE
11686	Alox12b	0.1587928441367141	0.19085114365826966	0.9281547176846479	603	FALSE
11687	Alox15	0.2665635859992805	0.2412934913575203	0.9564000769750649	900	FALSE
116870	Mta1	0.1383703753962597	0.15651959674225865	0.9552976463073448	2278	FALSE
116872	Serpinb7	0.65625	0.7239583333333334	0.9657154694620507	64	FALSE
116873	Stim2	0.11048482913329331	0.06802368174535571	0.6693217715821541	1486	FALSE
11688	Alox8	0.41065818369664525	0.4071250915750916	1	303	FALSE
11689	Alox5	0.3284928087816323	0.30104519065654994	0.9549509849756228	705	FALSE
116891	Derl2	0.10441040359720113	0.084670761615889	0.8991174448614276	1060	FALSE
116903	Calcb	0.23386473871184515	0.28364581507047937	0.8821928474043648	649	FALSE
116905	Dph1	0.886106746031746	0.8068902808302808	0.630909987088885	312	FALSE
116911	Cts8-ps	0.86	0.9533333333333334	0.8321430387977852	64	FALSE
116913	Tpbpb	0.5769230769230769	0.7105263157894737	0.9062128684572942	42	FALSE
116914	Slc19a2	0.13461098081013717	0.10452602527838246	0.8400190155117795	1567	FALSE
11692	Gfer	0.03567250225152991	0.03288917944025067	0.9758825155577446	1936	FALSE
116939	Pnpla3	0.1945753395652181	0.149311789829005	0.92005648081631	994	FALSE
11694	Alx3	0.08227922247334266	0.09621179447296566	0.9430783357581958	1049	FALSE
116940	Tgs1	0.04192615411715123	0.05419567328678744	0.9415610379319735	1200	FALSE
11695	Alx4	0.26138526237580967	0.2873254549551494	0.9313963594551828	645	FALSE
116972	Tlcd3a	0.04022657781256717	0.02460830458737339	0.8528364811683703	1237	FALSE
11699	Ambp	0.4224296536796537	0.4167063912938913	1	251	FALSE
117004	Or5d18	0.5714285714285714	0.6538461538461539	0.9717677929344781	21	FALSE
117005	Or5d47	0.375	0.7083333333333334	0.7514272227695645	21	FALSE
11705	Amh	0.8844138064316636	0.9120639092389092	0.8911859143033093	263	FALSE
117066	Cts3	0.7381802721088435	0.7126800334168755	0.9623205840409931	155	FALSE
117109	Pop5	0.13714156958834786	0.11702648330056967	0.9307430986872285	1415	FALSE
117146	Ube3b	0.02916656166542723	0.03231777082035389	0.9769804853136225	1491	FALSE
117158	Scgb3a2	0.8178904761904762	0.7639153439153439	0.9159975655931675	121	FALSE
117167	Steap4	0.3055047973469026	0.3846206405247086	0.8338309405444709	718	FALSE
11717	Ampd3	0.7754033864121583	0.754241366966367	0.9797552537741561	353	FALSE
117171	1110038F14Rik	0.030044450067476382	0.06085827423008166	0.7169200755627299	850	FALSE
117172	2310034C09Rik	0.7599912587412587	0.8978365384615384	0.6960715668460329	237	FALSE
11720	Mat1a	0.832754329004329	0.7859611382769277	0.8729908748471292	264	FALSE
117229	Stk33	0.12063533088596809	0.11364690644305511	0.9733657058598748	1473	FALSE
11727	Ang	0.028727541363657516	0.005087285209070106	0.5578256631582311	925	FALSE
11731	Ang2	0.9661111111111111	0.9240817669172933	0.8201606395897482	170	FALSE
11732	Ank	0.06993994123473501	0.058921069892784214	0.9308261064866366	2327	FALSE
11735	Ank3	0.01571350746354008	0.06275515394644808	0.1652128777888788	1293	FALSE
11736	Ankfy1	0.1436999508920764	0.10576632024243145	0.8437620756453058	736	FALSE
11737	Anp32a	0.023239752925143596	0.018483619211274352	0.9479110949624252	1417	FALSE
11739	Slc25a4	0.3068793664190805	0.3016263914065988	1	877	FALSE
11744	Anxa11	0.1297434812320162	0.15142044294413184	0.9514533946302208	970	FALSE
11745	Anxa3	0.2332729349643412	0.18097064270438884	0.8591020151779617	552	FALSE
11746	Anxa4	0.19336303159330143	0.22268257463838564	0.918112046998604	794	FALSE
11747	Anxa5	0.28121712984650193	0.17387803062568002	0.4519730554610444	889	FALSE
11750	Anxa7	0.32945826103720843	0.23100125847440425	0.7454181906073941	509	FALSE
11757	Prdx3	0.05681702441077441	0.0710699146436724	0.9488428409294553	469	FALSE
11758	Prdx6	0.15560987326038675	0.17385344628453187	0.9589042541837886	867	FALSE
117586	A1bg	0.9333333333333333	0.9101190476190476	0.9641334541796949	103	FALSE
117590	Asb10	0.40901157869907867	0.40135180758469785	0.9927612957058141	500	FALSE
117592	B3galt6	0.0033916947250280586	0.008350650593019362	0.7485722528225274	2547	FALSE
117599	Helb	0.08056680474666801	0.08456688103833487	0.9950845023710629	1265	FALSE
117600	Srgap1	0.10311194057441671	0.1005997971771363	0.9974080826307056	2761	FALSE
11769	Ap1s1	0.11724477542065777	0.08762555557849289	0.7555509592517567	612	FALSE
11772	Ap2a2	0.03226438239846395	0.04020006180153708	0.9430787973783195	1681	FALSE
11774	Ap3b1	0.031591325936140655	0.0536388839505309	0.7102779739067494	1792	FALSE
11775	Ap3b2	0.3853408380867895	0.28768498043654894	0.8668142393068502	535	FALSE
11777	Ap3s1	0.03138308641872504	0.037432229717961465	0.9552976463073448	1655	FALSE
11782	Ap4s1	0.012813213102686787	0.058454105196071166	0.2571324390923633	772	FALSE
11784	Apba2	0.14582651565863494	0.12179500906821504	0.8833287587303205	1017	FALSE
11785	Apbb1	0.16729572235068516	0.1557590856918882	0.9828561457915169	735	FALSE
11787	Apbb2	0.11425738391668513	0.11150697157431964	0.9995621459846225	1513	FALSE
11789	Apc	0.13133392276926062	0.14948611866576061	0.9644004339975036	1157	FALSE
11790	Speg	0.2763037951343995	0.38889318463717076	0.5126576152196507	888	FALSE
11792	Apex1	0.007577450540336711	0.0033532975252320908	0.8672937238937057	1342	FALSE
11793	Atg5	0.06698137447246401	0.07278295569839172	0.9671712914858329	1225	FALSE
11797	Birc2	0.01571790261431616	0.05264635747206137	0.37897915398264287	1279	FALSE
11799	Birc5	0.05681046327534113	0.06893565520989575	0.9307430986872285	977	FALSE
11800	Api5	0.08244912211100805	0.10536526566326246	0.9201567870671469	1399	FALSE
11803	Aplp1	0.12356444138105781	0.11527193973970502	0.9696166061173835	1317	FALSE
11804	Aplp2	0.08946655735728541	0.11035694330674545	0.8829932078822038	1654	FALSE
11806	Apoa1	0.8997186147186147	0.8287045232545233	0.7348741889313004	288	FALSE
11810	Apobec1	0.10891076516076516	0.06641741132330997	0.7992544595612197	375	FALSE
11812	Apoc1	0.5381564168830055	0.6773774851011652	0.4354432336695824	451	FALSE
11813	Apoc2	0.9348411204180435	0.8782308200571358	0.6414960721606788	355	FALSE
11814	Apoc3	0.9620823620823621	0.8801877221543888	0.1321950351469022	382	FALSE
11815	Apod	0.8848365919794491	0.869066785234967	0.9651861596711863	370	FALSE
11820	App	0.11977350252985046	0.1288113947747428	0.971644311396762	1578	FALSE
11821	Aprt	0.23891497142551935	0.2648770828274921	0.9570261912214343	1032	FALSE
11826	Aqp1	0.4058162957304134	0.4342809078813605	0.9294786430750167	535	FALSE
11827	Aqp2	0.8710525345866255	0.8032220588557397	0.5046631421543993	554	FALSE
11831	Aqp6	0.7505023045746225	0.6585581586844965	0.6911978729460524	657	FALSE
11832	Aqp7	0.8312519525613276	0.8279599237718803	1	304	FALSE
11833	Aqp8	0.7145363171017017	0.7687270347095715	0.8247799284881041	506	FALSE
11835	Ar	0.3640320089896005	0.39995652214214383	0.9534795828137678	592	FALSE
11838	Arc	0.01624747204755281	0.03527206616749311	0.5842932911990192	1194	FALSE
11839	Areg	0.03411955799524111	0.07286365061134088	0.22848691132135104	1106	FALSE
11842	Arf3	0.10126217542660633	0.08733130216615168	0.9308261064866366	1512	FALSE
11843	Arf4	0.0466309379477424	0.07363239971179421	0.797691039840822	1237	FALSE
118445	Klf16	0.011297823321463287	0.011082957954984467	1	2911	FALSE
118451	Mrps2	0.20419506975114557	0.2032379467184489	1	1228	FALSE
118452	Baalc	0.8002828025149453	0.7799233182161753	0.9651861596711863	242	FALSE
11847	Arg2	0.10362677180858999	0.0956845208825432	0.9806361904923205	630	FALSE
11848	Rhoa	0.01544973544973545	0.061260573421470045	0.27703130102885154	911	FALSE
11852	Rhob	0.05577716328169246	0.06599119430891623	0.9371347913285852	1535	FALSE
11853	Rhoc	0.5400051329622758	0.6505167201219832	0.7568156585997832	296	FALSE
11855	Arhgap5	0.04227612425957907	0.0401207758833182	0.9911788950352605	2514	FALSE
11858	Rnd2	0.2554313422584099	0.2185982907284058	0.9445397275962981	506	FALSE
11859	Phox2a	0.11604881068237617	0.11034598890995645	0.9884318200720277	1636	FALSE
11864	Arnt2	0.12057119243011252	0.127406948855202	0.9866204062454135	1387	FALSE
11865	Bmal1	0.03844299298641986	0.0488026235995078	0.9049466144300952	1774	FALSE
11867	Arpc1b	0.14557014469737622	0.15176657596912516	0.9887997145446779	1071	FALSE
11878	Arx	0.3399862171745242	0.31476668177342504	0.9771961937773282	877	FALSE
11881	Arsb	0.16088061423177955	0.080980985775331	0.796112166137124	723	FALSE
11883	Arsa	0.7328943414954928	0.8593277360855216	0.5578256631582311	403	FALSE
11889	Asgr1	0.884570987654321	0.9005120934620935	0.9743850575087026	205	FALSE
11890	Asgr2	0.576374322106465	0.6468679370146762	0.8971156427928332	379	FALSE
11891	Rab27a	0.16204617453698036	0.21951222493257522	0.8400190155117795	995	FALSE
11898	Ass1	0.21286653120304497	0.23500428194843295	0.9569998259936194	1173	FALSE
11899	Astn1	0.22023809523809523	0.19504195336826916	0.9578261533158778	176	FALSE
11908	Atf1	0.04061609617287577	0.05411228393056091	0.8891741562850481	1456	FALSE
11910	Atf3	0.8699214567963232	0.834415497849244	0.8815989742590292	358	FALSE
11911	Atf4	0.1234345150536293	0.09553793847038708	0.92005648081631	1071	FALSE
11920	Atm	0.007515196779074065	0.007138939047576292	1	2350	FALSE
[truncated: 22,206 more rows]
