# Supplementary material for: High-coverage allele-resolved single-cell DNA methylation profiling reveals cell lineage, X-inactivation state, and replication dynamics
Source: Nat Commun. 2025 Jul 8;16:6273. doi: 10.1038/s41467-025-61589-1 (PMC12234882; doi:10.1038/s41467-025-61589-1)
Supplement: Supplementary file 4 — Source Data [file 41467_2025_61589_MOESM4_ESM.zip › source_data/fig_6h.tsv]

id	passage	cpg_island_id	mean_beta	cluster
EE5A10S1	Early	cgi_10640	0.9861111111111112	NA
EE5A10S1	Early	cgi_1081	0	NA
EE5A10S1	Early	cgi_11360	0.5009240506329113	NA
EE5A10S1	Early	cgi_11468	0.03651685393258427	NA
EE5A10S1	Early	cgi_1168	1	NA
EE5A10S1	Early	cgi_11752	0	NA
EE5A10S1	Early	cgi_11972	0.030851851851851853	NA
EE5A10S1	Early	cgi_1236	0	NA
EE5A10S1	Early	cgi_12541	0	NA
EE5A10S1	Early	cgi_12923	0.016304347826086977	NA
EE5A10S1	Early	cgi_13148	0.023658064516129007	NA
EE5A10S1	Early	cgi_13204	0.02966101694915257	NA
EE5A10S1	Early	cgi_13219	0	NA
EE5A10S1	Early	cgi_13228	0.06349206349206359	NA
EE5A10S1	Early	cgi_13259	0.05555555555555554	NA
EE5A10S1	Early	cgi_13289	1	NA
EE5A10S1	Early	cgi_14152	0	NA
EE5A10S1	Early	cgi_14552	0	NA
EE5A10S1	Early	cgi_14815	0.11111111111111108	NA
EE5A10S1	Early	cgi_1482	0.01886792452830189	NA
EE5A10S1	Early	cgi_15088	0.017354166666666667	NA
EE5A10S1	Early	cgi_15094	0.6714857142857142	NA
EE5A10S1	Early	cgi_15674	0.42857142857142855	NA
EE5A10S1	Early	cgi_15683	0	NA
EE5A10S1	Early	cgi_16620	0.011506276150627624	NA
EE5A10S1	Early	cgi_16806	0.09230769230769227	NA
EE5A10S1	Early	cgi_17029	0.6875	NA
EE5A10S1	Early	cgi_17151	0.2500833333333333	NA
EE5A10S1	Early	cgi_17514	0.6486486486486487	NA
EE5A10S1	Early	cgi_1786	0.1111111111111111	NA
EE5A10S1	Early	cgi_18016	0.12121212121212127	NA
EE5A10S1	Early	cgi_18209	1	NA
EE5A10S1	Early	cgi_18390	0.008547008547008565	NA
EE5A10S1	Early	cgi_18446	0.9	NA
EE5A10S1	Early	cgi_18447	0.09628888888888879	NA
EE5A10S1	Early	cgi_18457	0.6190714285714286	NA
EE5A10S1	Early	cgi_18797	0.8695652173913043	NA
EE5A10S1	Early	cgi_18974	0.6842631578947369	NA
EE5A10S1	Early	cgi_1927	0.13026271186440683	NA
EE5A10S1	Early	cgi_19321	0	NA
EE5A10S1	Early	cgi_19621	0.8461538461538461	NA
EE5A10S1	Early	cgi_21077	0	NA
EE5A10S1	Early	cgi_21816	0.004098360655737702	NA
EE5A10S1	Early	cgi_21830	1	NA
EE5A10S1	Early	cgi_21854	0.5384615384615385	NA
EE5A10S1	Early	cgi_220	0.22727272727272724	NA
EE5A10S1	Early	cgi_221	0.021052631578947364	NA
EE5A10S1	Early	cgi_22632	0.07272727272727271	NA
EE5A10S1	Early	cgi_22679	0.02424242424242425	NA
EE5A10S1	Early	cgi_2310	0	NA
EE5A10S1	Early	cgi_23497	0.016528925619834735	NA
EE5A10S1	Early	cgi_23714	0.1136363636363636	NA
EE5A10S1	Early	cgi_23743	0.6666666666666666	NA
EE5A10S1	Early	cgi_24835	0.29411764705882354	NA
EE5A10S1	Early	cgi_24844	0	NA
EE5A10S1	Early	cgi_25073	0.0065789473684210505	NA
EE5A10S1	Early	cgi_25173	0.08209734513274337	NA
EE5A10S1	Early	cgi_25438	0.004724696356275309	NA
EE5A10S1	Early	cgi_25570	0.8367142857142857	NA
EE5A10S1	Early	cgi_257	0.45	NA
EE5A10S1	Early	cgi_27082	0.052631578947368425	NA
EE5A10S1	Early	cgi_27084	0.041558441558441545	NA
EE5A10S1	Early	cgi_27602	0.06060606060606063	NA
EE5A10S1	Early	cgi_27603	0.008849557522123883	NA
EE5A10S1	Early	cgi_27721	0.34387500000000004	NA
EE5A10S1	Early	cgi_28121	0.8571428571428571	NA
EE5A10S1	Early	cgi_28226	0.9444444444444444	NA
EE5A10S1	Early	cgi_28350	0.05555555555555554	NA
EE5A10S1	Early	cgi_28553	0.038629139072847665	NA
EE5A10S1	Early	cgi_28568	0.012295081967213128	NA
EE5A10S1	Early	cgi_28893	0.04918032786885244	NA
EE5A10S1	Early	cgi_28955	0.20000000000000004	NA
EE5A10S1	Early	cgi_2910	0.04214367816091954	NA
EE5A10S1	Early	cgi_29565	0.023394495412844045	NA
EE5A10S1	Early	cgi_29852	0	NA
EE5A10S1	Early	cgi_30024	0.023255813953488372	NA
EE5A10S1	Early	cgi_31194	0.7678571428571429	NA
EE5A10S1	Early	cgi_31481	0.3870967741935485	NA
EE5A10S1	Early	cgi_328	0.07575757575757576	NA
EE5A10S1	Early	cgi_3354	0.024590163934426222	NA
EE5A10S1	Early	cgi_3498	0	NA
EE5A10S1	Early	cgi_3500	0.06375838926174493	NA
EE5A10S1	Early	cgi_438	0.001953125	NA
EE5A10S1	Early	cgi_5435	0.9090909090909091	NA
EE5A10S1	Early	cgi_5585	0.06493506493506493	NA
EE5A10S1	Early	cgi_5895	0.015873015873015883	NA
EE5A10S1	Early	cgi_617	0	NA
EE5A10S1	Early	cgi_6345	0.17142857142857149	NA
EE5A10S1	Early	cgi_6449	0.7916428571428571	NA
EE5A10S1	Early	cgi_6729	0.0073586206896551825	NA
EE5A10S1	Early	cgi_6743	0.028452173913043492	NA
EE5A10S1	Early	cgi_6816	0	NA
EE5A10S1	Early	cgi_7523	0.018518518518518524	NA
EE5A10S1	Early	cgi_7530	0.021371794871794882	NA
EE5A10S1	Early	cgi_8064	0.10810810810810814	NA
EE5A10S1	Early	cgi_8397	0	NA
EE5A10S1	Early	cgi_8753	0.6	NA
EE5A10S1	Early	cgi_8785	0	NA
EE5A10S1	Early	cgi_8823	0.023809523809523798	NA
EE5A10S1	Early	cgi_8870	0.002941176470588238	NA
EE5A10S1	Early	cgi_9842	0	NA
EE5A11S1	Early	cgi_10640	0.7639166666666667	NA
EE5A11S1	Early	cgi_1081	0.05916	NA
EE5A11S1	Early	cgi_11360	0.5178870967741935	NA
EE5A11S1	Early	cgi_11468	0.030456852791878177	NA
EE5A11S1	Early	cgi_1168	0.7142857142857143	NA
EE5A11S1	Early	cgi_11752	0.0657894736842105	NA
EE5A11S1	Early	cgi_11972	0.03125	NA
EE5A11S1	Early	cgi_1236	0	NA
EE5A11S1	Early	cgi_12369	0.041666666666666664	NA
EE5A11S1	Early	cgi_12541	0.2	NA
EE5A11S1	Early	cgi_12923	0.012820512820512813	NA
EE5A11S1	Early	cgi_13148	0.04794520547945207	NA
EE5A11S1	Early	cgi_13204	0	NA
EE5A11S1	Early	cgi_13219	0.029729729729729728	NA
EE5A11S1	Early	cgi_13228	0	NA
EE5A11S1	Early	cgi_13259	0.011904761904761916	NA
EE5A11S1	Early	cgi_14152	0	NA
EE5A11S1	Early	cgi_14815	0	NA
EE5A11S1	Early	cgi_1482	0	NA
EE5A11S1	Early	cgi_15088	0.028571428571428564	NA
EE5A11S1	Early	cgi_15094	0.9285714285714286	NA
EE5A11S1	Early	cgi_15110	0	NA
EE5A11S1	Early	cgi_15674	0.3610833333333333	NA
EE5A11S1	Early	cgi_15683	0.06060606060606064	NA
EE5A11S1	Early	cgi_16620	0.0432098765432099	NA
EE5A11S1	Early	cgi_16806	0.11111111111111109	NA
EE5A11S1	Early	cgi_17029	0	NA
EE5A11S1	Early	cgi_17151	0.03846153846153847	NA
EE5A11S1	Early	cgi_17514	0.7172424242424242	NA
EE5A11S1	Early	cgi_17738	0	NA
EE5A11S1	Early	cgi_1786	0.0520625	NA
EE5A11S1	Early	cgi_18016	0.6923076923076923	NA
EE5A11S1	Early	cgi_18209	0.9166666666666666	NA
EE5A11S1	Early	cgi_18390	0.03046774193548382	NA
EE5A11S1	Early	cgi_18447	0.14618032786885232	NA
EE5A11S1	Early	cgi_18457	0.45000000000000007	NA
EE5A11S1	Early	cgi_18797	0.6666666666666666	NA
EE5A11S1	Early	cgi_18932	0.05769230769230769	NA
EE5A11S1	Early	cgi_1927	0.00917431192660553	NA
EE5A11S1	Early	cgi_19321	0	NA
EE5A11S1	Early	cgi_19621	0.75	NA
EE5A11S1	Early	cgi_21077	0	NA
EE5A11S1	Early	cgi_21816	0.016702479338842956	NA
EE5A11S1	Early	cgi_21830	0.71875	NA
EE5A11S1	Early	cgi_21854	1	NA
EE5A11S1	Early	cgi_220	0.333375	NA
EE5A11S1	Early	cgi_22632	0.09957142857142855	NA
EE5A11S1	Early	cgi_22679	0.25917582417582435	NA
EE5A11S1	Early	cgi_2310	0.6363636363636365	NA
EE5A11S1	Early	cgi_23465	0	NA
EE5A11S1	Early	cgi_23497	0.006756756756756752	NA
EE5A11S1	Early	cgi_23714	0.032110091743119254	NA
EE5A11S1	Early	cgi_23743	0.08333333333333334	NA
EE5A11S1	Early	cgi_24835	0	NA
EE5A11S1	Early	cgi_24844	0.13953488372093031	NA
EE5A11S1	Early	cgi_25073	0	NA
EE5A11S1	Early	cgi_25173	0.09734920634920631	NA
EE5A11S1	Early	cgi_25438	0.044871794871794976	NA
EE5A11S1	Early	cgi_25570	0.9545454545454546	NA
EE5A11S1	Early	cgi_257	0.676470588235294	NA
EE5A11S1	Early	cgi_27084	0.027027027027027046	NA
EE5A11S1	Early	cgi_27602	0.062023255813953466	NA
EE5A11S1	Early	cgi_27603	0.004060975609756095	NA
EE5A11S1	Early	cgi_27721	0.9545454545454546	NA
EE5A11S1	Early	cgi_28350	0.0476190476190476	NA
EE5A11S1	Early	cgi_28553	0.013513513513513528	NA
EE5A11S1	Early	cgi_28568	0.0695511811023622	NA
EE5A11S1	Early	cgi_28893	0.06666666666666668	NA
EE5A11S1	Early	cgi_28955	0.33333333333333337	NA
EE5A11S1	Early	cgi_2910	0.016129032258064526	NA
EE5A11S1	Early	cgi_29565	0	NA
EE5A11S1	Early	cgi_29852	0	NA
EE5A11S1	Early	cgi_30024	0.024193548387096787	NA
EE5A11S1	Early	cgi_30342	0.9545454545454546	NA
EE5A11S1	Early	cgi_31194	0.4444444444444443	NA
EE5A11S1	Early	cgi_31481	0.19854285714285716	NA
EE5A11S1	Early	cgi_328	0.0588235294117647	NA
EE5A11S1	Early	cgi_3354	0	NA
EE5A11S1	Early	cgi_3498	0	NA
EE5A11S1	Early	cgi_3500	0.06372549019607845	NA
EE5A11S1	Early	cgi_3606	0.8	NA
EE5A11S1	Early	cgi_438	0.028846153846153858	NA
EE5A11S1	Early	cgi_5435	0.8252083333333333	NA
EE5A11S1	Early	cgi_5585	0.05263157894736843	NA
EE5A11S1	Early	cgi_5895	0.0052031249999999985	NA
EE5A11S1	Early	cgi_617	0.0909090909090909	NA
EE5A11S1	Early	cgi_6345	0.16666666666666669	NA
EE5A11S1	Early	cgi_6449	0.9615384615384616	NA
EE5A11S1	Early	cgi_6729	0.021897810218978082	NA
EE5A11S1	Early	cgi_6743	0.07945736434108525	NA
EE5A11S1	Early	cgi_6816	0.07017543859649114	NA
EE5A11S1	Early	cgi_7530	0.036231884057971	NA
EE5A11S1	Early	cgi_8064	0	NA
EE5A11S1	Early	cgi_8397	0	NA
EE5A11S1	Early	cgi_8753	0.3571428571428571	NA
EE5A11S1	Early	cgi_8785	0	NA
EE5A11S1	Early	cgi_8823	0	NA
EE5A11S1	Early	cgi_8870	0.06557377049180325	NA
EE5A11S1	Early	cgi_9842	0.08478260869565218	NA
EE5A12S1	Early	cgi_1081	0	NA
EE5A12S1	Early	cgi_11360	0.4731444444444445	NA
EE5A12S1	Early	cgi_11468	0.03076923076923082	NA
EE5A12S1	Early	cgi_1168	0.56	NA
EE5A12S1	Early	cgi_11972	0	NA
EE5A12S1	Early	cgi_1236	0	NA
EE5A12S1	Early	cgi_12491	0.8333636363636364	NA
EE5A12S1	Early	cgi_12923	0	NA
EE5A12S1	Early	cgi_13148	0.02857142857142862	NA
EE5A12S1	Early	cgi_13204	0.01225	NA
EE5A12S1	Early	cgi_13219	0.032258064516129045	NA
EE5A12S1	Early	cgi_13228	0	NA
EE5A12S1	Early	cgi_13259	0.060892307692307676	NA
EE5A12S1	Early	cgi_14152	0	NA
EE5A12S1	Early	cgi_14552	0.2777777777777778	NA
EE5A12S1	Early	cgi_14815	0	NA
EE5A12S1	Early	cgi_1482	0.005203125000000003	NA
EE5A12S1	Early	cgi_15088	0	NA
EE5A12S1	Early	cgi_15094	0.36489473684210527	NA
EE5A12S1	Early	cgi_15110	0	NA
EE5A12S1	Early	cgi_15683	0	NA
EE5A12S1	Early	cgi_16620	0.015625	NA
EE5A12S1	Early	cgi_16806	0.09375	NA
EE5A12S1	Early	cgi_17151	0	NA
EE5A12S1	Early	cgi_17514	0.04545454545454545	NA
EE5A12S1	Early	cgi_17738	0.16666666666666669	NA
EE5A12S1	Early	cgi_1786	0.07751162790697674	NA
EE5A12S1	Early	cgi_18209	0.8181818181818182	NA
EE5A12S1	Early	cgi_18390	0.023691176470588212	NA
EE5A12S1	Early	cgi_18446	0	NA
EE5A12S1	Early	cgi_18447	0.17948717948717952	NA
EE5A12S1	Early	cgi_18797	0.8571428571428571	NA
EE5A12S1	Early	cgi_18932	0	NA
EE5A12S1	Early	cgi_18974	0.4473684210526315	NA
EE5A12S1	Early	cgi_1927	0.09848863636363643	NA
EE5A12S1	Early	cgi_19321	0.03125	NA
EE5A12S1	Early	cgi_19621	0.8981666666666667	NA
EE5A12S1	Early	cgi_21077	0.019047619047619053	NA
EE5A12S1	Early	cgi_21816	0.013513513513513526	NA
EE5A12S1	Early	cgi_21830	1	NA
EE5A12S1	Early	cgi_21854	1	NA
EE5A12S1	Early	cgi_221	0	NA
EE5A12S1	Early	cgi_22632	0.1172839506172839	NA
EE5A12S1	Early	cgi_22679	0.07692307692307687	NA
EE5A12S1	Early	cgi_2310	0.25	NA
EE5A12S1	Early	cgi_23465	0	NA
EE5A12S1	Early	cgi_23497	0.022413793103448286	NA
EE5A12S1	Early	cgi_23714	0.06097560975609752	NA
EE5A12S1	Early	cgi_23743	0.3	NA
EE5A12S1	Early	cgi_24835	0.3610833333333333	NA
EE5A12S1	Early	cgi_25073	0	NA
EE5A12S1	Early	cgi_25173	0.02777777777777777	NA
EE5A12S1	Early	cgi_25438	0.01399236641221375	NA
EE5A12S1	Early	cgi_25570	1	NA
EE5A12S1	Early	cgi_257	0.35	NA
EE5A12S1	Early	cgi_27082	0.33333333333333337	NA
EE5A12S1	Early	cgi_27084	0.07842483660130718	NA
EE5A12S1	Early	cgi_27602	0.13888888888888892	NA
EE5A12S1	Early	cgi_27603	0.03225806451612905	NA
EE5A12S1	Early	cgi_28121	0.9285714285714286	NA
EE5A12S1	Early	cgi_28226	0.7777777777777778	NA
EE5A12S1	Early	cgi_28350	0	NA
EE5A12S1	Early	cgi_28553	0.01190476190476192	NA
EE5A12S1	Early	cgi_28568	0.019977900552486185	NA
EE5A12S1	Early	cgi_28893	0.039999999999999994	NA
EE5A12S1	Early	cgi_2910	0.02930219780219779	NA
EE5A12S1	Early	cgi_29565	0.11627906976744187	NA
EE5A12S1	Early	cgi_29852	0.04411764705882352	NA
EE5A12S1	Early	cgi_30024	0.024096385542168666	NA
EE5A12S1	Early	cgi_31194	0.1333333333333333	NA
EE5A12S1	Early	cgi_31481	0.265374193548387	NA
EE5A12S1	Early	cgi_328	0.08562745098039215	NA
EE5A12S1	Early	cgi_3354	0.05405405405405406	NA
EE5A12S1	Early	cgi_3500	0.016184466019417476	NA
EE5A12S1	Early	cgi_438	0.05263157894736843	NA
EE5A12S1	Early	cgi_5585	0.07407407407407411	NA
EE5A12S1	Early	cgi_5895	0.027243589743589786	NA
EE5A12S1	Early	cgi_617	0.07500000000000002	NA
EE5A12S1	Early	cgi_6345	0.18181818181818185	NA
EE5A12S1	Early	cgi_6449	0.3	NA
EE5A12S1	Early	cgi_6729	0.02222222222222222	NA
EE5A12S1	Early	cgi_6743	0.023529411764705892	NA
EE5A12S1	Early	cgi_6816	0.025862068965517217	NA
EE5A12S1	Early	cgi_7523	0	NA
EE5A12S1	Early	cgi_7530	0.005333333333333337	NA
EE5A12S1	Early	cgi_8064	0.19999999999999996	NA
EE5A12S1	Early	cgi_8397	0	NA
EE5A12S1	Early	cgi_8753	0.8888888888888888	NA
EE5A12S1	Early	cgi_8785	0	NA
EE5A12S1	Early	cgi_8823	0	NA
EE5A12S1	Early	cgi_8870	0.02173913043478262	NA
EE5A12S1	Early	cgi_9842	0.3026315789473684	NA
EE5A1S3	Late	cgi_1081	0	NA
EE5A1S3	Late	cgi_11360	0.6637294117647059	NA
EE5A1S3	Late	cgi_11468	0.03246753246753246	NA
EE5A1S3	Late	cgi_1168	0.5645161290322581	NA
EE5A1S3	Late	cgi_11752	0.10000000000000002	NA
EE5A1S3	Late	cgi_11972	0	NA
EE5A1S3	Late	cgi_1236	0.03448275862068967	NA
EE5A1S3	Late	cgi_12369	0.15384615384615385	NA
EE5A1S3	Late	cgi_12923	0.09239130434782607	NA
EE5A1S3	Late	cgi_13148	0.04761224489795916	NA
EE5A1S3	Late	cgi_13204	0.07936507936507939	NA
EE5A1S3	Late	cgi_13219	0	NA
EE5A1S3	Late	cgi_13228	0.24391463414634135	NA
EE5A1S3	Late	cgi_13259	0.18363888888888885	NA
EE5A1S3	Late	cgi_14152	0	NA
EE5A1S3	Late	cgi_1482	0	NA
EE5A1S3	Late	cgi_15088	0.04411764705882354	NA
EE5A1S3	Late	cgi_15094	0.4137931034482759	NA
EE5A1S3	Late	cgi_15110	0	NA
EE5A1S3	Late	cgi_15674	0.23076923076923075	NA
EE5A1S3	Late	cgi_15683	0.023809523809523798	NA
EE5A1S3	Late	cgi_16620	0.04956896551724138	NA
EE5A1S3	Late	cgi_16806	0.16666666666666666	NA
EE5A1S3	Late	cgi_17151	0.09261111111111113	NA
EE5A1S3	Late	cgi_17514	0.6	NA
EE5A1S3	Late	cgi_1786	0.07692307692307693	NA
EE5A1S3	Late	cgi_18390	0.027906976744186043	NA
EE5A1S3	Late	cgi_18446	0.23076923076923075	NA
EE5A1S3	Late	cgi_18447	0.32034502923976615	NA
EE5A1S3	Late	cgi_18797	0.4	NA
EE5A1S3	Late	cgi_18974	0.39999999999999997	NA
EE5A1S3	Late	cgi_1927	0.1428571428571429	NA
EE5A1S3	Late	cgi_19321	0.18252380952380953	NA
EE5A1S3	Late	cgi_19621	1	NA
EE5A1S3	Late	cgi_21077	0.057253246753246695	NA
EE5A1S3	Late	cgi_21816	0.12938157894736846	NA
EE5A1S3	Late	cgi_21854	1	NA
EE5A1S3	Late	cgi_221	0.15384615384615385	NA
EE5A1S3	Late	cgi_22679	0.16846376811594224	NA
EE5A1S3	Late	cgi_23021	0.7243461538461539	NA
EE5A1S3	Late	cgi_2310	0.38095238095238093	NA
EE5A1S3	Late	cgi_23465	0.0909090909090909	NA
EE5A1S3	Late	cgi_23497	0.015384615384615401	NA
EE5A1S3	Late	cgi_23714	0.13725490196078435	NA
EE5A1S3	Late	cgi_24835	0.19230769230769232	NA
EE5A1S3	Late	cgi_24844	0.31470588235294117	NA
EE5A1S3	Late	cgi_25073	0.037027777777777784	NA
EE5A1S3	Late	cgi_25173	0.39215686274509787	NA
EE5A1S3	Late	cgi_25438	0.07450588235294116	NA
EE5A1S3	Late	cgi_257	0.35294117647058826	NA
EE5A1S3	Late	cgi_27082	0.3142857142857143	NA
EE5A1S3	Late	cgi_27084	0.15555555555555536	NA
EE5A1S3	Late	cgi_27603	0.13090909090909095	NA
EE5A1S3	Late	cgi_28226	0.8260869565217391	NA
EE5A1S3	Late	cgi_28553	0.10802469135802477	NA
EE5A1S3	Late	cgi_28568	0.1176470588235294	NA
EE5A1S3	Late	cgi_28893	0.17543859649122812	NA
EE5A1S3	Late	cgi_28955	0.3332727272727273	NA
EE5A1S3	Late	cgi_2910	0.16768292682926816	NA
EE5A1S3	Late	cgi_29565	0.23548387096774193	NA
EE5A1S3	Late	cgi_29852	0.017541353383458656	NA
EE5A1S3	Late	cgi_30024	0	NA
EE5A1S3	Late	cgi_30342	1	NA
EE5A1S3	Late	cgi_31194	0.8	NA
EE5A1S3	Late	cgi_31481	0.27777777777777785	NA
EE5A1S3	Late	cgi_328	0	NA
EE5A1S3	Late	cgi_3354	0.23076923076923073	NA
EE5A1S3	Late	cgi_3498	0.01204819277108433	NA
EE5A1S3	Late	cgi_3500	0.22773426573426572	NA
EE5A1S3	Late	cgi_3606	0.9166666666666666	NA
EE5A1S3	Late	cgi_438	0.018691588785046724	NA
EE5A1S3	Late	cgi_5435	1	NA
EE5A1S3	Late	cgi_5585	0.03137647058823527	NA
EE5A1S3	Late	cgi_5895	0.07407407407407407	NA
EE5A1S3	Late	cgi_617	0.4857142857142857	NA
EE5A1S3	Late	cgi_6345	0.1764705882352941	NA
EE5A1S3	Late	cgi_6449	0.66	NA
EE5A1S3	Late	cgi_6729	0.059031249999999987	NA
EE5A1S3	Late	cgi_6743	0.01886792452830189	NA
EE5A1S3	Late	cgi_6816	0.07142857142857144	NA
EE5A1S3	Late	cgi_7523	0.06060606060606064	NA
EE5A1S3	Late	cgi_7530	0.03731343283582089	NA
EE5A1S3	Late	cgi_8064	0.03846153846153847	NA
EE5A1S3	Late	cgi_8397	0	NA
EE5A1S3	Late	cgi_8753	0.75	NA
EE5A1S3	Late	cgi_8823	0	NA
EE5A1S3	Late	cgi_8870	0.07142857142857145	NA
EE5A1S3	Late	cgi_9842	0.02272727272727273	NA
EE5A2S1	Early	cgi_1081	0.003125000000000003	NA
EE5A2S1	Early	cgi_11360	0.2056702127659575	NA
EE5A2S1	Early	cgi_11468	0.031456953642384114	NA
EE5A2S1	Early	cgi_1236	0.018518518518518535	NA
EE5A2S1	Early	cgi_12491	0.8	NA
EE5A2S1	Early	cgi_12923	0	NA
EE5A2S1	Early	cgi_13148	0.035714285714285726	NA
EE5A2S1	Early	cgi_13204	0.04878048780487803	NA
EE5A2S1	Early	cgi_13219	0	NA
EE5A2S1	Early	cgi_13228	0.0481927710843373	NA
EE5A2S1	Early	cgi_13259	0	NA
EE5A2S1	Early	cgi_13289	1	NA
EE5A2S1	Early	cgi_14152	0	NA
EE5A2S1	Early	cgi_14552	0	NA
EE5A2S1	Early	cgi_14815	0	NA
EE5A2S1	Early	cgi_1482	0	NA
EE5A2S1	Early	cgi_15094	0.2972702702702703	NA
EE5A2S1	Early	cgi_15110	0	NA
EE5A2S1	Early	cgi_15674	0.6666666666666666	NA
EE5A2S1	Early	cgi_15683	0	NA
EE5A2S1	Early	cgi_16620	0.00595238095238096	NA
EE5A2S1	Early	cgi_16806	0.007568181818181822	NA
EE5A2S1	Early	cgi_17029	0	NA
EE5A2S1	Early	cgi_17151	0.07142857142857145	NA
EE5A2S1	Early	cgi_17738	0	NA
EE5A2S1	Early	cgi_18016	0.1	NA
EE5A2S1	Early	cgi_18209	1	NA
EE5A2S1	Early	cgi_18390	0.011842639593908627	NA
EE5A2S1	Early	cgi_18446	0	NA
EE5A2S1	Early	cgi_18447	0.12574545454545452	NA
EE5A2S1	Early	cgi_18457	0.5268709677419355	NA
EE5A2S1	Early	cgi_18932	0	NA
EE5A2S1	Early	cgi_1927	0.16312765957446804	NA
EE5A2S1	Early	cgi_19321	0	NA
EE5A2S1	Early	cgi_19621	1	NA
EE5A2S1	Early	cgi_21077	0.027027027027027025	NA
EE5A2S1	Early	cgi_21816	0.011363636363636373	NA
EE5A2S1	Early	cgi_21830	1	NA
EE5A2S1	Early	cgi_21854	0.9215882352941176	NA
EE5A2S1	Early	cgi_220	0.375	NA
EE5A2S1	Early	cgi_22632	0.09589041095890416	NA
EE5A2S1	Early	cgi_22679	0.12745098039215713	NA
EE5A2S1	Early	cgi_23021	0.9090909090909091	NA
EE5A2S1	Early	cgi_2310	0.23684210526315788	NA
EE5A2S1	Early	cgi_23497	0.0028956521739130435	NA
EE5A2S1	Early	cgi_23714	0	NA
EE5A2S1	Early	cgi_24844	0	NA
EE5A2S1	Early	cgi_25073	0	NA
EE5A2S1	Early	cgi_25173	0.1428571428571428	NA
EE5A2S1	Early	cgi_25438	0.0618357487922706	NA
EE5A2S1	Early	cgi_25570	0.8333333333333334	NA
EE5A2S1	Early	cgi_257	0.26250000000000007	NA
EE5A2S1	Early	cgi_27084	0.03723404255319148	NA
EE5A2S1	Early	cgi_27603	0	NA
EE5A2S1	Early	cgi_27721	0.4444444444444444	NA
EE5A2S1	Early	cgi_28350	0	NA
EE5A2S1	Early	cgi_28553	0.009999999999999995	NA
EE5A2S1	Early	cgi_28568	0.018181818181818177	NA
EE5A2S1	Early	cgi_28893	0.16	NA
EE5A2S1	Early	cgi_28955	0.5	NA
EE5A2S1	Early	cgi_2910	0.006224299065420557	NA
EE5A2S1	Early	cgi_29565	0.004012048192771083	NA
EE5A2S1	Early	cgi_29852	0.002946902654867262	NA
EE5A2S1	Early	cgi_30024	0.05172413793103449	NA
EE5A2S1	Early	cgi_31194	0.7105263157894737	NA
EE5A2S1	Early	cgi_31481	0.13369230769230772	NA
EE5A2S1	Early	cgi_328	0.13176744186046516	NA
EE5A2S1	Early	cgi_3354	0.026315789473684226	NA
EE5A2S1	Early	cgi_3498	0.004162499999999998	NA
EE5A2S1	Early	cgi_3500	0	NA
EE5A2S1	Early	cgi_438	0.024896341463414625	NA
EE5A2S1	Early	cgi_5435	1	NA
EE5A2S1	Early	cgi_5585	0.028985507246376805	NA
EE5A2S1	Early	cgi_5895	0.03731343283582093	NA
EE5A2S1	Early	cgi_617	0	NA
EE5A2S1	Early	cgi_6345	0.5	NA
EE5A2S1	Early	cgi_6729	0	NA
EE5A2S1	Early	cgi_6743	0.02985074626865673	NA
EE5A2S1	Early	cgi_6816	0	NA
EE5A2S1	Early	cgi_7523	0.07406666666666661	NA
EE5A2S1	Early	cgi_7530	0.028985507246376805	NA
EE5A2S1	Early	cgi_8064	0	NA
EE5A2S1	Early	cgi_8397	0.011431372549019611	NA
EE5A2S1	Early	cgi_8753	0.8571428571428571	NA
EE5A2S1	Early	cgi_8785	0	NA
EE5A2S1	Early	cgi_8823	0	NA
EE5A2S1	Early	cgi_8870	0.021739130434782622	NA
EE5A2S1	Early	cgi_9842	0.026315789473684216	NA
EE5A3S1	Early	cgi_10640	0.8611111111111112	NA
EE5A3S1	Early	cgi_1081	0	NA
EE5A3S1	Early	cgi_11360	0.4304700000000001	NA
EE5A3S1	Early	cgi_11468	0.05658641975308644	NA
EE5A3S1	Early	cgi_1168	1	NA
EE5A3S1	Early	cgi_11752	0.2727272727272727	NA
EE5A3S1	Early	cgi_11972	0	NA
EE5A3S1	Early	cgi_1236	0.004672897196261682	NA
EE5A3S1	Early	cgi_12491	1	NA
EE5A3S1	Early	cgi_12923	0.02525757575757577	NA
EE5A3S1	Early	cgi_13148	0.028985507246376836	NA
EE5A3S1	Early	cgi_13204	0.04878048780487803	NA
EE5A3S1	Early	cgi_13219	0.03999999999999999	NA
EE5A3S1	Early	cgi_13228	0.1428571428571428	NA
EE5A3S1	Early	cgi_13259	0.0015376344086021514	NA
EE5A3S1	Early	cgi_13289	0.7352941176470589	NA
EE5A3S1	Early	cgi_14815	0.07692307692307693	NA
EE5A3S1	Early	cgi_1482	0	NA
EE5A3S1	Early	cgi_15088	0.07894736842105261	NA
EE5A3S1	Early	cgi_15094	0.19945161290322583	NA
EE5A3S1	Early	cgi_15674	0.4444444444444444	NA
EE5A3S1	Early	cgi_15683	0.03846153846153847	NA
EE5A3S1	Early	cgi_16620	0	NA
EE5A3S1	Early	cgi_16806	0.23728813559322032	NA
EE5A3S1	Early	cgi_17029	0	NA
EE5A3S1	Early	cgi_17151	0.05555555555555554	NA
EE5A3S1	Early	cgi_17514	0.2750000000000001	NA
EE5A3S1	Early	cgi_17738	0	NA
EE5A3S1	Early	cgi_1786	0.09090909090909091	NA
EE5A3S1	Early	cgi_18016	0.6363636363636365	NA
EE5A3S1	Early	cgi_18209	0.9375	NA
EE5A3S1	Early	cgi_18390	0.025641025641025626	NA
EE5A3S1	Early	cgi_18446	1	NA
EE5A3S1	Early	cgi_18447	0.09999999999999999	NA
EE5A3S1	Early	cgi_18457	0.6	NA
EE5A3S1	Early	cgi_18797	1	NA
EE5A3S1	Early	cgi_18932	0	NA
EE5A3S1	Early	cgi_1927	0.052083333333333315	NA
EE5A3S1	Early	cgi_19321	0	NA
EE5A3S1	Early	cgi_21077	0.023255813953488347	NA
EE5A3S1	Early	cgi_21816	0	NA
EE5A3S1	Early	cgi_21830	0.7703333333333333	NA
EE5A3S1	Early	cgi_21854	0.75	NA
EE5A3S1	Early	cgi_221	0.07142857142857145	NA
EE5A3S1	Early	cgi_22632	0.12195121951219506	NA
EE5A3S1	Early	cgi_22679	0.0217391304347826	NA
EE5A3S1	Early	cgi_23021	0.8888888888888888	NA
EE5A3S1	Early	cgi_2310	0	NA
EE5A3S1	Early	cgi_23465	0.07692307692307696	NA
EE5A3S1	Early	cgi_23497	0.006369426751592359	NA
EE5A3S1	Early	cgi_23714	0.04166176470588236	NA
EE5A3S1	Early	cgi_24835	0	NA
EE5A3S1	Early	cgi_25073	0	NA
EE5A3S1	Early	cgi_25173	0.23188405797101438	NA
EE5A3S1	Early	cgi_25438	0.010663999999999993	NA
EE5A3S1	Early	cgi_257	0.325	NA
EE5A3S1	Early	cgi_27082	0	NA
EE5A3S1	Early	cgi_27084	0.0501698113207547	NA
EE5A3S1	Early	cgi_27602	0.07142857142857144	NA
EE5A3S1	Early	cgi_27603	0.060703703703703704	NA
EE5A3S1	Early	cgi_27721	0.5294117647058824	NA
EE5A3S1	Early	cgi_28226	0.8333333333333334	NA
EE5A3S1	Early	cgi_28350	0	NA
EE5A3S1	Early	cgi_28553	0.02247191011235954	NA
EE5A3S1	Early	cgi_28568	0.032608695652173926	NA
EE5A3S1	Early	cgi_28893	0.04290099009900991	NA
EE5A3S1	Early	cgi_28955	0.3111333333333334	NA
EE5A3S1	Early	cgi_2910	0.03448275862068972	NA
EE5A3S1	Early	cgi_29565	0.031958904109589015	NA
EE5A3S1	Early	cgi_29852	0	NA
EE5A3S1	Early	cgi_30024	0.01724137931034482	NA
EE5A3S1	Early	cgi_30342	0.9	NA
EE5A3S1	Early	cgi_31194	0.22500000000000012	NA
EE5A3S1	Early	cgi_31481	0.4129539473684209	NA
EE5A3S1	Early	cgi_328	0.036363636363636355	NA
EE5A3S1	Early	cgi_3354	0.014492753623188418	NA
EE5A3S1	Early	cgi_3498	0	NA
EE5A3S1	Early	cgi_3500	0.06666399999999996	NA
EE5A3S1	Early	cgi_3606	1	NA
EE5A3S1	Early	cgi_438	0.03865217391304351	NA
EE5A3S1	Early	cgi_5435	0.8	NA
EE5A3S1	Early	cgi_5585	0.03920588235294117	NA
EE5A3S1	Early	cgi_5895	0.044569767441860524	NA
EE5A3S1	Early	cgi_617	0.11111111111111106	NA
EE5A3S1	Early	cgi_6345	0	NA
EE5A3S1	Early	cgi_6449	0.4	NA
EE5A3S1	Early	cgi_6729	0.015873015873015886	NA
EE5A3S1	Early	cgi_6743	0.01694915254237289	NA
EE5A3S1	Early	cgi_6816	0.01724137931034482	NA
EE5A3S1	Early	cgi_7523	0.06061363636363636	NA
EE5A3S1	Early	cgi_7530	0.018750000000000003	NA
EE5A3S1	Early	cgi_8397	0.048076923076923045	NA
EE5A3S1	Early	cgi_8753	1	NA
EE5A3S1	Early	cgi_8785	0	NA
EE5A3S1	Early	cgi_8823	0	NA
EE5A3S1	Early	cgi_8870	0.08750000000000004	NA
EE5A3S1	Early	cgi_9842	0	NA
EE5A3S3	Late	cgi_1081	0.1428571428571429	NA
EE5A3S3	Late	cgi_11360	0.5486645161290322	NA
EE5A3S3	Late	cgi_11468	0.03605769230769232	NA
EE5A3S3	Late	cgi_1168	0.7058823529411764	NA
EE5A3S3	Late	cgi_11972	0.04347826086956524	NA
EE5A3S3	Late	cgi_1236	0.014285714285714292	NA
EE5A3S3	Late	cgi_12491	1	NA
EE5A3S3	Late	cgi_12541	0.7	NA
EE5A3S3	Late	cgi_12923	0.026785714285714284	NA
EE5A3S3	Late	cgi_13148	0.09082142857142857	NA
EE5A3S3	Late	cgi_13204	0.1724137931034483	NA
EE5A3S3	Late	cgi_13219	0.019607843137254898	NA
EE5A3S3	Late	cgi_13228	0.03365384615384614	NA
EE5A3S3	Late	cgi_13259	0.10769230769230766	NA
EE5A3S3	Late	cgi_13289	0.0909090909090909	NA
EE5A3S3	Late	cgi_14152	0.03448275862068967	NA
EE5A3S3	Late	cgi_14815	0	NA
EE5A3S3	Late	cgi_1482	0.02222222222222222	NA
EE5A3S3	Late	cgi_15088	0.05263157894736844	NA
EE5A3S3	Late	cgi_15094	0.8125	NA
EE5A3S3	Late	cgi_15683	0.07142857142857144	NA
EE5A3S3	Late	cgi_16620	0	NA
EE5A3S3	Late	cgi_16806	0.17857142857142863	NA
EE5A3S3	Late	cgi_17029	0.07692307692307693	NA
EE5A3S3	Late	cgi_17738	0.03703703703703705	NA
EE5A3S3	Late	cgi_1786	0.16666666666666669	NA
EE5A3S3	Late	cgi_18016	0.14285714285714288	NA
EE5A3S3	Late	cgi_18390	0.046798029556650154	NA
EE5A3S3	Late	cgi_18447	0.3093793103448276	NA
EE5A3S3	Late	cgi_18797	1	NA
EE5A3S3	Late	cgi_18932	0	NA
EE5A3S3	Late	cgi_1927	0.21794871794871792	NA
EE5A3S3	Late	cgi_19321	0	NA
EE5A3S3	Late	cgi_19621	0.8571428571428571	NA
EE5A3S3	Late	cgi_21077	0.05555555555555554	NA
EE5A3S3	Late	cgi_21854	1	NA
EE5A3S3	Late	cgi_220	0.47859999999999997	NA
EE5A3S3	Late	cgi_221	0.1448275862068965	NA
EE5A3S3	Late	cgi_22632	0.19726229508196724	NA
EE5A3S3	Late	cgi_22679	0.1750000000000001	NA
EE5A3S3	Late	cgi_23021	0.8333333333333333	NA
EE5A3S3	Late	cgi_2310	0.14285714285714288	NA
EE5A3S3	Late	cgi_23465	0.01148275862068966	NA
EE5A3S3	Late	cgi_23714	0.26666666666666666	NA
EE5A3S3	Late	cgi_23743	0.36542857142857144	NA
EE5A3S3	Late	cgi_24835	0.3076923076923077	NA
EE5A3S3	Late	cgi_24844	0.09677419354838708	NA
EE5A3S3	Late	cgi_25073	0.05244927536231881	NA
EE5A3S3	Late	cgi_25173	0.14710666666666666	NA
EE5A3S3	Late	cgi_25438	0.10910112359550558	NA
EE5A3S3	Late	cgi_257	0.19908333333333336	NA
EE5A3S3	Late	cgi_27082	0.12223333333333333	NA
EE5A3S3	Late	cgi_27084	0.24766355140186913	NA
EE5A3S3	Late	cgi_27602	0.0909090909090909	NA
EE5A3S3	Late	cgi_27603	0.052631578947368446	NA
EE5A3S3	Late	cgi_27721	0.5454545454545454	NA
EE5A3S3	Late	cgi_28226	0.9090909090909091	NA
EE5A3S3	Late	cgi_28350	0.07142857142857144	NA
EE5A3S3	Late	cgi_28553	0.07534246575342467	NA
EE5A3S3	Late	cgi_28568	0.1603507462686567	NA
EE5A3S3	Late	cgi_28893	0.23078846153846155	NA
EE5A3S3	Late	cgi_28955	0.29999999999999993	NA
EE5A3S3	Late	cgi_2910	0.13674242424242428	NA
EE5A3S3	Late	cgi_29565	0.08024074074074074	NA
EE5A3S3	Late	cgi_29852	0.014084507042253528	NA
EE5A3S3	Late	cgi_30024	0.08108108108108106	NA
EE5A3S3	Late	cgi_31194	0.5975609756097561	NA
EE5A3S3	Late	cgi_31481	0.40229885057471254	NA
EE5A3S3	Late	cgi_328	0.1	NA
EE5A3S3	Late	cgi_3354	0	NA
EE5A3S3	Late	cgi_3498	0.03703703703703708	NA
EE5A3S3	Late	cgi_3500	0.11538461538461536	NA
EE5A3S3	Late	cgi_438	0.09999999999999995	NA
EE5A3S3	Late	cgi_5585	0.04545454545454547	NA
EE5A3S3	Late	cgi_5895	0.08695652173913047	NA
EE5A3S3	Late	cgi_617	0.24193548387096775	NA
EE5A3S3	Late	cgi_6345	0.28571428571428575	NA
EE5A3S3	Late	cgi_6729	0.021276595744680868	NA
EE5A3S3	Late	cgi_6743	0.034423076923076945	NA
EE5A3S3	Late	cgi_6816	0.11290322580645165	NA
EE5A3S3	Late	cgi_7530	0.03458490566037738	NA
EE5A3S3	Late	cgi_8064	0.020408163265306114	NA
EE5A3S3	Late	cgi_8397	0	NA
EE5A3S3	Late	cgi_8753	0.7777777777777778	NA
EE5A3S3	Late	cgi_8785	0	NA
EE5A3S3	Late	cgi_8823	0.07142857142857145	NA
EE5A3S3	Late	cgi_9842	0.02419354838709678	NA
EE5A4S1	Early	cgi_10640	0.9285714285714286	NA
EE5A4S1	Early	cgi_1081	0.08333333333333336	NA
EE5A4S1	Early	cgi_11360	0.14241880341880342	NA
EE5A4S1	Early	cgi_11468	0.015625	NA
EE5A4S1	Early	cgi_1168	0.5	NA
EE5A4S1	Early	cgi_11752	0.16129032258064516	NA
EE5A4S1	Early	cgi_11972	0.03525	NA
EE5A4S1	Early	cgi_1236	0	NA
EE5A4S1	Early	cgi_12369	0	NA
EE5A4S1	Early	cgi_12491	0.6666666666666666	NA
EE5A4S1	Early	cgi_12541	0.8333333333333334	NA
EE5A4S1	Early	cgi_12923	0	NA
EE5A4S1	Early	cgi_13148	0.029758928571428558	NA
EE5A4S1	Early	cgi_13204	0	NA
EE5A4S1	Early	cgi_13219	0	NA
EE5A4S1	Early	cgi_13228	0.09090909090909093	NA
EE5A4S1	Early	cgi_13259	0.037556338028169024	NA
EE5A4S1	Early	cgi_13289	1	NA
EE5A4S1	Early	cgi_14152	0.049999999999999996	NA
EE5A4S1	Early	cgi_14552	0	NA
EE5A4S1	Early	cgi_14815	0	NA
EE5A4S1	Early	cgi_1482	0	NA
EE5A4S1	Early	cgi_15088	0	NA
EE5A4S1	Early	cgi_15094	0.58666	NA
EE5A4S1	Early	cgi_15110	0	NA
EE5A4S1	Early	cgi_15674	0.6666666666666666	NA
EE5A4S1	Early	cgi_15683	0	NA
EE5A4S1	Early	cgi_16620	0.005076142131979689	NA
EE5A4S1	Early	cgi_16806	0.04347826086956524	NA
EE5A4S1	Early	cgi_17151	0.05555555555555554	NA
EE5A4S1	Early	cgi_17514	0.375	NA
EE5A4S1	Early	cgi_17738	0	NA
EE5A4S1	Early	cgi_1786	0.03750000000000001	NA
EE5A4S1	Early	cgi_18390	0.027135658914728703	NA
EE5A4S1	Early	cgi_18446	0	NA
EE5A4S1	Early	cgi_18447	0.125	NA
EE5A4S1	Early	cgi_18932	0.16666666666666669	NA
EE5A4S1	Early	cgi_18974	0.6111111111111112	NA
EE5A4S1	Early	cgi_1927	0.04230769230769231	NA
EE5A4S1	Early	cgi_19321	0	NA
EE5A4S1	Early	cgi_19621	0.8	NA
EE5A4S1	Early	cgi_21077	0.04210526315789476	NA
EE5A4S1	Early	cgi_21816	0.008403361344537803	NA
EE5A4S1	Early	cgi_21830	0.75	NA
EE5A4S1	Early	cgi_21854	0.8181818181818181	NA
EE5A4S1	Early	cgi_220	0.3	NA
EE5A4S1	Early	cgi_221	0	NA
EE5A4S1	Early	cgi_22632	0.1725490196078431	NA
EE5A4S1	Early	cgi_22679	0.25807500000000005	NA
EE5A4S1	Early	cgi_23021	0.8	NA
EE5A4S1	Early	cgi_2310	0.1898055555555556	NA
EE5A4S1	Early	cgi_23497	0	NA
EE5A4S1	Early	cgi_23714	0.006578947368421047	NA
EE5A4S1	Early	cgi_23743	0.6363636363636364	NA
EE5A4S1	Early	cgi_24835	0.17857142857142855	NA
EE5A4S1	Early	cgi_24844	0.12823076923076923	NA
EE5A4S1	Early	cgi_25073	0	NA
EE5A4S1	Early	cgi_25173	0.11642201834862377	NA
EE5A4S1	Early	cgi_25438	0.01010101010101011	NA
EE5A4S1	Early	cgi_25570	0.8333333333333334	NA
EE5A4S1	Early	cgi_257	0.5238095238095238	NA
EE5A4S1	Early	cgi_27082	0.6325384615384615	NA
EE5A4S1	Early	cgi_27084	0.018708333333333337	NA
EE5A4S1	Early	cgi_27602	0.05	NA
EE5A4S1	Early	cgi_27603	0.004950495049504947	NA
EE5A4S1	Early	cgi_27721	0.6	NA
EE5A4S1	Early	cgi_28121	0.6	NA
EE5A4S1	Early	cgi_28350	0	NA
EE5A4S1	Early	cgi_28553	0.032749999999999946	NA
EE5A4S1	Early	cgi_28568	0.03773584905660378	NA
EE5A4S1	Early	cgi_28893	0.15972916666666664	NA
EE5A4S1	Early	cgi_28955	0.39999999999999997	NA
EE5A4S1	Early	cgi_2910	0.06934306569343068	NA
EE5A4S1	Early	cgi_29565	0.03191489361702128	NA
EE5A4S1	Early	cgi_29852	0	NA
EE5A4S1	Early	cgi_30024	0.009999999999999995	NA
EE5A4S1	Early	cgi_31194	0	NA
EE5A4S1	Early	cgi_31481	0.2528141025641025	NA
EE5A4S1	Early	cgi_328	0.09931506849315078	NA
EE5A4S1	Early	cgi_3354	0.08455882352941178	NA
EE5A4S1	Early	cgi_3498	0	NA
EE5A4S1	Early	cgi_3500	0.0381566265060241	NA
EE5A4S1	Early	cgi_3606	0.6666666666666666	NA
EE5A4S1	Early	cgi_438	0	NA
EE5A4S1	Early	cgi_5585	0.042553191489361694	NA
EE5A4S1	Early	cgi_5895	0.009615384615384614	NA
EE5A4S1	Early	cgi_617	0.04878048780487802	NA
EE5A4S1	Early	cgi_6449	1	NA
EE5A4S1	Early	cgi_6729	0.01913114754098358	NA
EE5A4S1	Early	cgi_6743	0.05263157894736845	NA
EE5A4S1	Early	cgi_6816	0.016129032258064526	NA
EE5A4S1	Early	cgi_7523	0.0625	NA
EE5A4S1	Early	cgi_7530	0	NA
EE5A4S1	Early	cgi_8064	0	NA
EE5A4S1	Early	cgi_8753	0.8611111111111112	NA
EE5A4S1	Early	cgi_8785	0.10526315789473684	NA
EE5A4S1	Early	cgi_8823	0	NA
EE5A4S1	Early	cgi_8870	0.02450980392156863	NA
EE5A4S3	Late	cgi_10640	0.9047619047619048	NA
EE5A4S3	Late	cgi_1081	0.0072463768115942065	NA
EE5A4S3	Late	cgi_11360	0.521537688442211	NA
EE5A4S3	Late	cgi_11468	0.04301290322580647	NA
EE5A4S3	Late	cgi_1168	0.5625	NA
EE5A4S3	Late	cgi_11752	0	NA
EE5A4S3	Late	cgi_11972	0	NA
EE5A4S3	Late	cgi_1236	0	NA
EE5A4S3	Late	cgi_12369	0	NA
EE5A4S3	Late	cgi_12541	0.7333333333333333	NA
EE5A4S3	Late	cgi_12923	0	NA
EE5A4S3	Late	cgi_13148	0.125	NA
EE5A4S3	Late	cgi_13204	0.00877192982456139	NA
EE5A4S3	Late	cgi_13219	0.10204081632653067	NA
EE5A4S3	Late	cgi_13259	0.09090909090909091	NA
EE5A4S3	Late	cgi_13289	1	NA
EE5A4S3	Late	cgi_14152	0	NA
EE5A4S3	Late	cgi_14552	0.35183333333333333	NA
EE5A4S3	Late	cgi_14815	0.16666666666666669	NA
EE5A4S3	Late	cgi_1482	0.006849315068493149	NA
EE5A4S3	Late	cgi_15094	0.6729166666666666	NA
EE5A4S3	Late	cgi_15110	0.0625	NA
EE5A4S3	Late	cgi_15674	0.5416666666666666	NA
EE5A4S3	Late	cgi_16806	0.0857142857142857	NA
EE5A4S3	Late	cgi_17151	0	NA
EE5A4S3	Late	cgi_17738	0.15	NA
EE5A4S3	Late	cgi_1786	0	NA
EE5A4S3	Late	cgi_18016	0	NA
EE5A4S3	Late	cgi_18209	0.8275862068965518	NA
EE5A4S3	Late	cgi_18390	0.0648938053097345	NA
EE5A4S3	Late	cgi_18447	0.23855421686746986	NA
EE5A4S3	Late	cgi_18457	0.31818181818181823	NA
EE5A4S3	Late	cgi_18797	0.45454545454545453	NA
EE5A4S3	Late	cgi_18932	0	NA
EE5A4S3	Late	cgi_18974	1	NA
EE5A4S3	Late	cgi_1927	0.043405063291139266	NA
EE5A4S3	Late	cgi_19321	0	NA
EE5A4S3	Late	cgi_19621	0.8657777777777778	NA
EE5A4S3	Late	cgi_21077	0.050362637362637325	NA
EE5A4S3	Late	cgi_21816	0.02884615384615384	NA
EE5A4S3	Late	cgi_21830	0.6	NA
EE5A4S3	Late	cgi_220	0.7272727272727273	NA
EE5A4S3	Late	cgi_22632	0.1205230769230769	NA
EE5A4S3	Late	cgi_22679	0.2518796992481205	NA
EE5A4S3	Late	cgi_23021	0.625	NA
EE5A4S3	Late	cgi_2310	0.18918918918918917	NA
EE5A4S3	Late	cgi_23465	0	NA
EE5A4S3	Late	cgi_23497	0.016129032258064526	NA
EE5A4S3	Late	cgi_23714	0.15605454545454545	NA
EE5A4S3	Late	cgi_23743	0.625	NA
EE5A4S3	Late	cgi_24835	0.22727272727272727	NA
EE5A4S3	Late	cgi_25073	0.12121212121212126	NA
EE5A4S3	Late	cgi_25173	0.23499999999999988	NA
EE5A4S3	Late	cgi_25438	0.09893197278911568	NA
EE5A4S3	Late	cgi_25570	1	NA
EE5A4S3	Late	cgi_257	0.22617857142857142	NA
EE5A4S3	Late	cgi_27084	0.08683625730994152	NA
EE5A4S3	Late	cgi_27602	0.28571428571428575	NA
EE5A4S3	Late	cgi_27603	0.07558139534883722	NA
EE5A4S3	Late	cgi_27721	0.6538461538461539	NA
EE5A4S3	Late	cgi_28350	0	NA
EE5A4S3	Late	cgi_28553	0.09648684210526316	NA
EE5A4S3	Late	cgi_28568	0.1564074074074074	NA
EE5A4S3	Late	cgi_28893	0.14102564102564105	NA
EE5A4S3	Late	cgi_28955	0.125	NA
EE5A4S3	Late	cgi_2910	0.10240963855421692	NA
EE5A4S3	Late	cgi_29565	0.12016279069767441	NA
EE5A4S3	Late	cgi_29852	0.01948051948051951	NA
EE5A4S3	Late	cgi_30024	0.035714285714285726	NA
EE5A4S3	Late	cgi_31194	0.2799999999999999	NA
EE5A4S3	Late	cgi_328	0	NA
EE5A4S3	Late	cgi_3354	0.09259259259259262	NA
EE5A4S3	Late	cgi_3500	0.10581746031746031	NA
EE5A4S3	Late	cgi_3606	0.6666666666666666	NA
EE5A4S3	Late	cgi_438	0.015384615384615411	NA
EE5A4S3	Late	cgi_5435	0.6111111111111112	NA
EE5A4S3	Late	cgi_5585	0.019999999999999993	NA
EE5A4S3	Late	cgi_5895	0.02325581395348838	NA
EE5A4S3	Late	cgi_617	0.2631578947368421	NA
EE5A4S3	Late	cgi_6345	0.375	NA
EE5A4S3	Late	cgi_6449	0.42857142857142855	NA
EE5A4S3	Late	cgi_6729	0.023255813953488375	NA
EE5A4S3	Late	cgi_6743	0.011111111111111112	NA
EE5A4S3	Late	cgi_6816	0.02777777777777777	NA
EE5A4S3	Late	cgi_7523	0.2105263157894737	NA
EE5A4S3	Late	cgi_7530	0.02272727272727274	NA
EE5A4S3	Late	cgi_8064	0.07160937500000002	NA
EE5A4S3	Late	cgi_8397	0.047619047619047616	NA
EE5A4S3	Late	cgi_8823	0.0038275862068965537	NA
EE5A4S3	Late	cgi_8870	0.12222222222222222	NA
EE5A4S3	Late	cgi_9842	0	NA
EE5A5S1	Early	cgi_10640	0.8	NA
EE5A5S1	Early	cgi_1081	0	NA
EE5A5S1	Early	cgi_11360	0.4319416666666665	NA
EE5A5S1	Early	cgi_11468	0	NA
EE5A5S1	Early	cgi_1168	0.7666666666666667	NA
EE5A5S1	Early	cgi_11972	0	NA
EE5A5S1	Early	cgi_1236	0	NA
EE5A5S1	Early	cgi_12369	0	NA
EE5A5S1	Early	cgi_12491	1	NA
EE5A5S1	Early	cgi_12923	0.02127659574468086	NA
EE5A5S1	Early	cgi_13148	0.03191489361702128	NA
EE5A5S1	Early	cgi_13204	0.01851851851851853	NA
EE5A5S1	Early	cgi_13219	0	NA
EE5A5S1	Early	cgi_13228	0.12165517241379312	NA
EE5A5S1	Early	cgi_13259	0.043654761904761925	NA
EE5A5S1	Early	cgi_13289	0.7559375	NA
EE5A5S1	Early	cgi_14152	0	NA
EE5A5S1	Early	cgi_14552	0	NA
EE5A5S1	Early	cgi_14815	0	NA
EE5A5S1	Early	cgi_1482	0.01499999999999999	NA
EE5A5S1	Early	cgi_15088	0	NA
EE5A5S1	Early	cgi_15094	0.38768518518518524	NA
EE5A5S1	Early	cgi_15110	0.5	NA
EE5A5S1	Early	cgi_15674	0.6666666666666666	NA
EE5A5S1	Early	cgi_16620	0	NA
EE5A5S1	Early	cgi_16806	0.11320754716981134	NA
EE5A5S1	Early	cgi_17029	0.25	NA
EE5A5S1	Early	cgi_17151	0.038461538461538484	NA
EE5A5S1	Early	cgi_17514	0.8095238095238095	NA
EE5A5S1	Early	cgi_17738	0	NA
EE5A5S1	Early	cgi_1786	0	NA
EE5A5S1	Early	cgi_18016	0.35294117647058826	NA
EE5A5S1	Early	cgi_18209	0.9772727272727273	NA
EE5A5S1	Early	cgi_18390	0.03846153846153847	NA
EE5A5S1	Early	cgi_18447	0.1676206896551724	NA
EE5A5S1	Early	cgi_18457	0.7	NA
EE5A5S1	Early	cgi_18797	0.6	NA
EE5A5S1	Early	cgi_18974	0.5625	NA
EE5A5S1	Early	cgi_1927	0.016495049504950485	NA
EE5A5S1	Early	cgi_19321	0	NA
EE5A5S1	Early	cgi_19621	0.84375	NA
EE5A5S1	Early	cgi_21077	0.022727272727272735	NA
EE5A5S1	Early	cgi_21816	0.05555555555555555	NA
EE5A5S1	Early	cgi_21830	0.6666666666666666	NA
EE5A5S1	Early	cgi_220	0.7142857142857143	NA
EE5A5S1	Early	cgi_22632	0.13725490196078435	NA
EE5A5S1	Early	cgi_22679	0.16093670886075925	NA
EE5A5S1	Early	cgi_23021	0.8571428571428571	NA
EE5A5S1	Early	cgi_2310	0.29861111111111105	NA
EE5A5S1	Early	cgi_23465	0	NA
EE5A5S1	Early	cgi_23497	0.010204081632653052	NA
EE5A5S1	Early	cgi_23714	0.026511363636363635	NA
EE5A5S1	Early	cgi_23743	1	NA
EE5A5S1	Early	cgi_24844	0.3686363636363636	NA
EE5A5S1	Early	cgi_25073	0.016949152542372888	NA
EE5A5S1	Early	cgi_25173	0.09090909090909097	NA
EE5A5S1	Early	cgi_25438	0.02421226415094339	NA
EE5A5S1	Early	cgi_257	0.5702127659574467	NA
EE5A5S1	Early	cgi_27082	0.05555555555555554	NA
EE5A5S1	Early	cgi_27084	0.009932642487046643	NA
EE5A5S1	Early	cgi_27602	0	NA
EE5A5S1	Early	cgi_27603	0.04761904761904759	NA
EE5A5S1	Early	cgi_28226	0.9444444444444444	NA
EE5A5S1	Early	cgi_28350	0	NA
EE5A5S1	Early	cgi_28553	0.009708737864077673	NA
EE5A5S1	Early	cgi_28568	0.031198717948717956	NA
EE5A5S1	Early	cgi_28893	0.1369107142857143	NA
EE5A5S1	Early	cgi_28955	0.354125	NA
EE5A5S1	Early	cgi_2910	0.04783950617283954	NA
EE5A5S1	Early	cgi_29565	0.03966666666666667	NA
EE5A5S1	Early	cgi_29852	0.005747126436781614	NA
EE5A5S1	Early	cgi_30024	0.03571428571428572	NA
EE5A5S1	Early	cgi_30342	1	NA
EE5A5S1	Early	cgi_31194	0.5384615384615385	NA
EE5A5S1	Early	cgi_31481	0.12077922077922074	NA
EE5A5S1	Early	cgi_328	0.0833333333333333	NA
EE5A5S1	Early	cgi_3354	0.051282051282051266	NA
EE5A5S1	Early	cgi_3498	0.003055045871559631	NA
EE5A5S1	Early	cgi_3500	0.03275862068965523	NA
EE5A5S1	Early	cgi_3606	0.9047857142857143	NA
EE5A5S1	Early	cgi_438	0.07352941176470587	NA
EE5A5S1	Early	cgi_5585	0.03609999999999998	NA
EE5A5S1	Early	cgi_5895	0.018181818181818174	NA
EE5A5S1	Early	cgi_617	0.27999999999999997	NA
EE5A5S1	Early	cgi_6449	0.5	NA
EE5A5S1	Early	cgi_6729	0.019999999999999993	NA
EE5A5S1	Early	cgi_6743	0.01724137931034483	NA
EE5A5S1	Early	cgi_6816	0.03448275862068965	NA
EE5A5S1	Early	cgi_7523	0.1379310344827586	NA
EE5A5S1	Early	cgi_7530	0.06818181818181812	NA
EE5A5S1	Early	cgi_8064	0.019617647058823538	NA
EE5A5S1	Early	cgi_8397	0	NA
EE5A5S1	Early	cgi_8785	0	NA
EE5A5S1	Early	cgi_8823	0.03658536585365853	NA
EE5A5S1	Early	cgi_8870	0	NA
EE5A5S1	Early	cgi_9842	0.1818181818181818	NA
EE5A6S1	Early	cgi_10640	0.8666666666666667	NA
EE5A6S1	Early	cgi_1081	0.02173913043478262	NA
EE5A6S1	Early	cgi_11360	0.3255608108108109	NA
EE5A6S1	Early	cgi_11468	0.010752688172043017	NA
EE5A6S1	Early	cgi_1236	0.01851851851851853	NA
EE5A6S1	Early	cgi_12369	0	NA
EE5A6S1	Early	cgi_12491	0.75	NA
EE5A6S1	Early	cgi_12541	0.29166666666666663	NA
EE5A6S1	Early	cgi_12923	0	NA
EE5A6S1	Early	cgi_13148	0.03164705882352944	NA
EE5A6S1	Early	cgi_13204	0.03999999999999998	NA
EE5A6S1	Early	cgi_13219	0.010869565217391302	NA
EE5A6S1	Early	cgi_13228	0	NA
EE5A6S1	Early	cgi_13259	0.04167307692307694	NA
EE5A6S1	Early	cgi_14552	0.10000000000000002	NA
EE5A6S1	Early	cgi_1482	0	NA
EE5A6S1	Early	cgi_15088	0.09008108108108111	NA
EE5A6S1	Early	cgi_15094	0.1	NA
EE5A6S1	Early	cgi_15674	0.8	NA
EE5A6S1	Early	cgi_16620	0.010067114093959722	NA
EE5A6S1	Early	cgi_16806	0	NA
EE5A6S1	Early	cgi_17151	0.07142857142857145	NA
EE5A6S1	Early	cgi_17514	0.625	NA
EE5A6S1	Early	cgi_17738	0.04347826086956523	NA
EE5A6S1	Early	cgi_1786	0	NA
EE5A6S1	Early	cgi_18016	0.17804878048780484	NA
EE5A6S1	Early	cgi_18390	0.010362694300518121	NA
EE5A6S1	Early	cgi_18446	0	NA
EE5A6S1	Early	cgi_18447	0.18834959349593494	NA
EE5A6S1	Early	cgi_18457	0.42857142857142855	NA
EE5A6S1	Early	cgi_18932	0.17200000000000001	NA
EE5A6S1	Early	cgi_18974	0.8	NA
EE5A6S1	Early	cgi_1927	0.03846153846153848	NA
EE5A6S1	Early	cgi_19321	0	NA
EE5A6S1	Early	cgi_19621	0.8888888888888888	NA
EE5A6S1	Early	cgi_21077	0.05177987421383643	NA
EE5A6S1	Early	cgi_21816	0.010752688172043017	NA
EE5A6S1	Early	cgi_21854	0.6666666666666666	NA
EE5A6S1	Early	cgi_220	0.5263157894736842	NA
EE5A6S1	Early	cgi_221	0	NA
EE5A6S1	Early	cgi_22632	0.046511627906976716	NA
EE5A6S1	Early	cgi_22679	0.04040404040404039	NA
EE5A6S1	Early	cgi_23021	0.8333333333333334	NA
EE5A6S1	Early	cgi_2310	0.08333333333333333	NA
EE5A6S1	Early	cgi_23465	0.07999999999999999	NA
EE5A6S1	Early	cgi_23497	0.003937007874015753	NA
EE5A6S1	Early	cgi_23714	0.08044827586206903	NA
EE5A6S1	Early	cgi_23743	0	NA
EE5A6S1	Early	cgi_24835	0	NA
EE5A6S1	Early	cgi_24844	0.15384615384615385	NA
EE5A6S1	Early	cgi_25073	0.052631578947368425	NA
EE5A6S1	Early	cgi_25173	0.06818181818181815	NA
EE5A6S1	Early	cgi_25438	0.026470588235294117	NA
EE5A6S1	Early	cgi_25570	1	NA
EE5A6S1	Early	cgi_257	0.03999999999999999	NA
EE5A6S1	Early	cgi_27084	0.03791500000000005	NA
EE5A6S1	Early	cgi_27603	0.022727272727272735	NA
EE5A6S1	Early	cgi_28350	0	NA
EE5A6S1	Early	cgi_28553	0.013605442176870739	NA
EE5A6S1	Early	cgi_28568	0.03896103896103899	NA
EE5A6S1	Early	cgi_28893	0.03744943820224718	NA
EE5A6S1	Early	cgi_28955	1	NA
EE5A6S1	Early	cgi_2910	0.09662841530054636	NA
EE5A6S1	Early	cgi_29565	0.04040151515151514	NA
EE5A6S1	Early	cgi_29852	0.04824561403508769	NA
EE5A6S1	Early	cgi_30024	0	NA
EE5A6S1	Early	cgi_30342	0.9285714285714286	NA
EE5A6S1	Early	cgi_31194	0.4482758620689655	NA
EE5A6S1	Early	cgi_31481	0.20093457943925236	NA
EE5A6S1	Early	cgi_328	0.04763265306122445	NA
EE5A6S1	Early	cgi_3354	0.024999999999999994	NA
EE5A6S1	Early	cgi_3498	0.054945054945055034	NA
EE5A6S1	Early	cgi_3500	0.037037037037037056	NA
EE5A6S1	Early	cgi_3606	0.8333333333333333	NA
EE5A6S1	Early	cgi_438	0.03225806451612906	NA
EE5A6S1	Early	cgi_5435	0.9090909090909091	NA
EE5A6S1	Early	cgi_5585	0.03160919540229884	NA
EE5A6S1	Early	cgi_5895	0.036666666666666674	NA
EE5A6S1	Early	cgi_617	0.17948076923076925	NA
EE5A6S1	Early	cgi_6345	0.07142857142857145	NA
EE5A6S1	Early	cgi_6449	0.5	NA
EE5A6S1	Early	cgi_6729	0.01122115384615384	NA
EE5A6S1	Early	cgi_6743	0.05063291139240504	NA
EE5A6S1	Early	cgi_6816	0.033898305084745756	NA
EE5A6S1	Early	cgi_7523	0	NA
EE5A6S1	Early	cgi_7530	0.01911475409836065	NA
EE5A6S1	Early	cgi_8064	0	NA
EE5A6S1	Early	cgi_8397	0	NA
EE5A6S1	Early	cgi_8753	0.4869565217391304	NA
EE5A6S1	Early	cgi_8823	0	NA
EE5A6S1	Early	cgi_8870	0	NA
EE5A6S1	Early	cgi_9842	0	NA
EE5A8S1	Early	cgi_10640	0.9411764705882353	NA
EE5A8S1	Early	cgi_1081	0.0625	NA
EE5A8S1	Early	cgi_11360	0.5124672897196263	NA
EE5A8S1	Early	cgi_11468	0.017948717948717954	NA
EE5A8S1	Early	cgi_1168	0.7692307692307693	NA
EE5A8S1	Early	cgi_11752	0	NA
EE5A8S1	Early	cgi_11972	0.035016129032258064	NA
EE5A8S1	Early	cgi_1236	0.01232173913043479	NA
EE5A8S1	Early	cgi_12491	0.5	NA
EE5A8S1	Early	cgi_12541	1	NA
EE5A8S1	Early	cgi_12923	0.011111111111111113	NA
EE5A8S1	Early	cgi_13148	0.012711864406779665	NA
EE5A8S1	Early	cgi_13204	0.04615384615384614	NA
EE5A8S1	Early	cgi_13219	0	NA
EE5A8S1	Early	cgi_13228	0.14628888888888886	NA
EE5A8S1	Early	cgi_13259	0.04629629629629631	NA
EE5A8S1	Early	cgi_13289	0.7	NA
EE5A8S1	Early	cgi_14152	0	NA
EE5A8S1	Early	cgi_14552	0	NA
EE5A8S1	Early	cgi_14815	0.2777777777777778	NA
EE5A8S1	Early	cgi_1482	0	NA
EE5A8S1	Early	cgi_15088	0.035714285714285726	NA
EE5A8S1	Early	cgi_15094	0.4318181818181818	NA
EE5A8S1	Early	cgi_15110	0	NA
EE5A8S1	Early	cgi_15674	0.5714285714285714	NA
EE5A8S1	Early	cgi_15683	0	NA
EE5A8S1	Early	cgi_16620	0.039215686274509824	NA
EE5A8S1	Early	cgi_16806	0.078125	NA
EE5A8S1	Early	cgi_17151	0.013888888888888885	NA
EE5A8S1	Early	cgi_17738	0	NA
EE5A8S1	Early	cgi_1786	0.06666666666666668	NA
EE5A8S1	Early	cgi_18016	0	NA
EE5A8S1	Early	cgi_18209	0.8225483870967741	NA
EE5A8S1	Early	cgi_18390	0.04225352112676058	NA
EE5A8S1	Early	cgi_18447	0.12296296296296298	NA
EE5A8S1	Early	cgi_18932	0	NA
EE5A8S1	Early	cgi_18974	0.8431176470588235	NA
EE5A8S1	Early	cgi_1927	0.05405405405405412	NA
EE5A8S1	Early	cgi_21077	0.010791366906474816	NA
EE5A8S1	Early	cgi_21816	0.024339285714285737	NA
EE5A8S1	Early	cgi_21854	0.6	NA
EE5A8S1	Early	cgi_220	0.42857142857142855	NA
EE5A8S1	Early	cgi_221	0.08333333333333334	NA
EE5A8S1	Early	cgi_22632	0.0625	NA
EE5A8S1	Early	cgi_22679	0.07547169811320756	NA
EE5A8S1	Early	cgi_23021	0.9203043478260869	NA
EE5A8S1	Early	cgi_2310	0.17264102564102565	NA
EE5A8S1	Early	cgi_23465	0	NA
EE5A8S1	Early	cgi_23497	0.023809523809523826	NA
EE5A8S1	Early	cgi_23714	0.06968041237113398	NA
EE5A8S1	Early	cgi_23743	0.5	NA
EE5A8S1	Early	cgi_24835	0.13490476190476194	NA
EE5A8S1	Early	cgi_24844	0.27777777777777785	NA
EE5A8S1	Early	cgi_25073	0	NA
EE5A8S1	Early	cgi_25173	0.28571428571428575	NA
EE5A8S1	Early	cgi_25438	0.04450931677018635	NA
EE5A8S1	Early	cgi_25570	1	NA
EE5A8S1	Early	cgi_257	0.11111111111111109	NA
EE5A8S1	Early	cgi_27082	0.17741935483870963	NA
EE5A8S1	Early	cgi_27084	0.05451127819548878	NA
EE5A8S1	Early	cgi_27602	0.11111111111111108	NA
EE5A8S1	Early	cgi_27603	0	NA
EE5A8S1	Early	cgi_27721	0.3045517241379311	NA
EE5A8S1	Early	cgi_28121	1	NA
EE5A8S1	Early	cgi_28226	0.8823529411764706	NA
EE5A8S1	Early	cgi_28350	0	NA
EE5A8S1	Early	cgi_28553	0.009366863905325437	NA
EE5A8S1	Early	cgi_28568	0.03985507246376814	NA
EE5A8S1	Early	cgi_28893	0.028588235294117633	NA
EE5A8S1	Early	cgi_28955	0.2	NA
EE5A8S1	Early	cgi_2910	0.03225806451612905	NA
EE5A8S1	Early	cgi_29565	0.012345679012345677	NA
EE5A8S1	Early	cgi_29852	0.016423357664233553	NA
EE5A8S1	Early	cgi_30024	0.022835616438356153	NA
EE5A8S1	Early	cgi_30342	1	NA
EE5A8S1	Early	cgi_31194	0.5555555555555556	NA
EE5A8S1	Early	cgi_31481	0.3849062499999999	NA
EE5A8S1	Early	cgi_328	0	NA
EE5A8S1	Early	cgi_3354	0.08333333333333331	NA
EE5A8S1	Early	cgi_3498	0.05970149253731345	NA
EE5A8S1	Early	cgi_3500	0.04458598726114644	NA
EE5A8S1	Early	cgi_3606	1	NA
EE5A8S1	Early	cgi_438	0.049586776859504175	NA
EE5A8S1	Early	cgi_5585	0.045454545454545484	NA
EE5A8S1	Early	cgi_5895	0.003246753246753246	NA
EE5A8S1	Early	cgi_617	0	NA
EE5A8S1	Early	cgi_6345	0.049999999999999996	NA
EE5A8S1	Early	cgi_6449	1	NA
EE5A8S1	Early	cgi_6729	0	NA
EE5A8S1	Early	cgi_6743	0.02564102564102564	NA
EE5A8S1	Early	cgi_6816	0.03125	NA
EE5A8S1	Early	cgi_7523	0.06521739130434782	NA
EE5A8S1	Early	cgi_7530	0.03749999999999999	NA
EE5A8S1	Early	cgi_8064	0.03919607843137257	NA
EE5A8S1	Early	cgi_8397	0.019230769230769235	NA
EE5A8S1	Early	cgi_8823	0	NA
EE5A8S1	Early	cgi_8870	0.017857142857142846	NA
EE5A8S1	Early	cgi_9842	0.01923076923076924	NA
EE5A9S1	Early	cgi_10640	0.9375	NA
EE5A9S1	Early	cgi_11360	0.537131313131313	NA
EE5A9S1	Early	cgi_11468	0.018518518518518517	NA
EE5A9S1	Early	cgi_1168	0.631578947368421	NA
EE5A9S1	Early	cgi_11972	0.02325581395348838	NA
EE5A9S1	Early	cgi_1236	0.007462686567164175	NA
EE5A9S1	Early	cgi_12369	0.6474615384615384	NA
EE5A9S1	Early	cgi_12491	0.9285714285714286	NA
EE5A9S1	Early	cgi_12541	0.28125	NA
EE5A9S1	Early	cgi_12923	0	NA
EE5A9S1	Early	cgi_13148	0.04	NA
EE5A9S1	Early	cgi_13204	0.024390243902439008	NA
EE5A9S1	Early	cgi_13219	0.004237288135593226	NA
EE5A9S1	Early	cgi_13228	0.03333333333333333	NA
EE5A9S1	Early	cgi_13259	0.03968253968253968	NA
EE5A9S1	Early	cgi_13289	0.8125	NA
EE5A9S1	Early	cgi_14152	0.01923076923076924	NA
EE5A9S1	Early	cgi_14552	0.07142857142857144	NA
EE5A9S1	Early	cgi_14815	0.04545454545454546	NA
EE5A9S1	Early	cgi_1482	0	NA
EE5A9S1	Early	cgi_15088	0.076	NA
EE5A9S1	Early	cgi_15094	0.14073333333333332	NA
EE5A9S1	Early	cgi_15674	0.6538461538461539	NA
EE5A9S1	Early	cgi_15683	0	NA
EE5A9S1	Early	cgi_16620	0.005813953488372084	NA
EE5A9S1	Early	cgi_17029	0	NA
EE5A9S1	Early	cgi_17151	0	NA
EE5A9S1	Early	cgi_17514	0	NA
EE5A9S1	Early	cgi_17738	0.011363636363636364	NA
EE5A9S1	Early	cgi_1786	0	NA
EE5A9S1	Early	cgi_18209	0.8928571428571429	NA
EE5A9S1	Early	cgi_18390	0.014814814814814807	NA
EE5A9S1	Early	cgi_18447	0.11111111111111108	NA
EE5A9S1	Early	cgi_18457	0.33333333333333337	NA
EE5A9S1	Early	cgi_18797	0.75	NA
EE5A9S1	Early	cgi_18932	0.08333333333333331	NA
EE5A9S1	Early	cgi_1927	0.049295774647887314	NA
EE5A9S1	Early	cgi_19321	0.08620689655172412	NA
EE5A9S1	Early	cgi_19621	0.8	NA
EE5A9S1	Early	cgi_21077	0.01418439716312055	NA
EE5A9S1	Early	cgi_21816	0.005952380952380959	NA
EE5A9S1	Early	cgi_21830	0.9090909090909091	NA
EE5A9S1	Early	cgi_21854	0.6666666666666666	NA
EE5A9S1	Early	cgi_220	0.15625	NA
EE5A9S1	Early	cgi_22632	0.04386842105263158	NA
EE5A9S1	Early	cgi_22679	0.03076923076923077	NA
EE5A9S1	Early	cgi_23021	0.6785714285714286	NA
EE5A9S1	Early	cgi_2310	0.15673333333333334	NA
EE5A9S1	Early	cgi_23465	0	NA
EE5A9S1	Early	cgi_23497	0.024038461538461522	NA
EE5A9S1	Early	cgi_23714	0.17647058823529416	NA
EE5A9S1	Early	cgi_23743	0.16666666666666669	NA
EE5A9S1	Early	cgi_24835	0	NA
EE5A9S1	Early	cgi_24844	0.1449565217391304	NA
EE5A9S1	Early	cgi_25173	0.0681818181818182	NA
EE5A9S1	Early	cgi_25438	0.02962962962962961	NA
EE5A9S1	Early	cgi_25570	0.8055	NA
EE5A9S1	Early	cgi_257	0.4166666666666667	NA
EE5A9S1	Early	cgi_27084	0.03543678160919541	NA
EE5A9S1	Early	cgi_27602	0	NA
EE5A9S1	Early	cgi_27603	0.030612244897959204	NA
EE5A9S1	Early	cgi_27721	0	NA
EE5A9S1	Early	cgi_28226	0.9583333333333334	NA
EE5A9S1	Early	cgi_28350	0	NA
EE5A9S1	Early	cgi_28553	0.009259259259259259	NA
EE5A9S1	Early	cgi_28568	0.02362204724409451	NA
EE5A9S1	Early	cgi_28893	0.15909090909090903	NA
EE5A9S1	Early	cgi_28955	0	NA
EE5A9S1	Early	cgi_2910	0.06521014492753627	NA
EE5A9S1	Early	cgi_29565	0.05555555555555555	NA
EE5A9S1	Early	cgi_29852	0	NA
EE5A9S1	Early	cgi_30024	0.044444444444444446	NA
EE5A9S1	Early	cgi_30342	1	NA
EE5A9S1	Early	cgi_31194	0.25004166666666666	NA
EE5A9S1	Early	cgi_31481	0.10237903225806452	NA
EE5A9S1	Early	cgi_3354	0.07247826086956521	NA
EE5A9S1	Early	cgi_3498	0.021300751879699237	NA
EE5A9S1	Early	cgi_3500	0.037162162162162185	NA
EE5A9S1	Early	cgi_438	0.09174311926605513	NA
EE5A9S1	Early	cgi_5435	0.8666666666666667	NA
EE5A9S1	Early	cgi_5585	0.053571428571428555	NA
EE5A9S1	Early	cgi_5895	0.03999999999999998	NA
EE5A9S1	Early	cgi_6345	0.17391304347826092	NA
EE5A9S1	Early	cgi_6449	0.4	NA
EE5A9S1	Early	cgi_6729	0.013043478260869563	NA
EE5A9S1	Early	cgi_6743	0.04651162790697676	NA
EE5A9S1	Early	cgi_6816	0.1176470588235294	NA
EE5A9S1	Early	cgi_7523	0	NA
EE5A9S1	Early	cgi_7530	0	NA
EE5A9S1	Early	cgi_8064	0	NA
EE5A9S1	Early	cgi_8397	0.05448076923076925	NA
EE5A9S1	Early	cgi_8753	0.5384615384615384	NA
EE5A9S1	Early	cgi_8823	0.011500000000000003	NA
EE5A9S1	Early	cgi_8870	0	NA
EE5A9S1	Early	cgi_9842	0.11111111111111109	NA
EE5B11S3	Late	cgi_1081	0	NA
EE5B11S3	Late	cgi_11360	0.5704051724137932	NA
EE5B11S3	Late	cgi_11468	0.04651162790697676	NA
EE5B11S3	Late	cgi_1168	0.5294117647058824	NA
EE5B11S3	Late	cgi_11752	0.1833	NA
EE5B11S3	Late	cgi_1236	0	NA
EE5B11S3	Late	cgi_12369	0.2857142857142857	NA
EE5B11S3	Late	cgi_12491	1	NA
EE5B11S3	Late	cgi_12923	0.019626168224299058	NA
EE5B11S3	Late	cgi_13148	0.09210526315789477	NA
EE5B11S3	Late	cgi_13204	0.015151515151515164	NA
EE5B11S3	Late	cgi_13219	0.016666666666666653	NA
EE5B11S3	Late	cgi_13228	0.09523809523809519	NA
EE5B11S3	Late	cgi_13259	0.08580555555555558	NA
EE5B11S3	Late	cgi_14152	0	NA
EE5B11S3	Late	cgi_14815	0.28571428571428575	NA
EE5B11S3	Late	cgi_1482	0	NA
EE5B11S3	Late	cgi_15088	0.10526315789473684	NA
EE5B11S3	Late	cgi_15094	0.7777777777777778	NA
EE5B11S3	Late	cgi_15110	0.07692307692307693	NA
EE5B11S3	Late	cgi_15683	0	NA
EE5B11S3	Late	cgi_16620	0.019230769230769218	NA
EE5B11S3	Late	cgi_16806	0.1767241379310344	NA
EE5B11S3	Late	cgi_17151	0.15625	NA
EE5B11S3	Late	cgi_17514	0.7420454545454546	NA
EE5B11S3	Late	cgi_17738	0.08333333333333333	NA
EE5B11S3	Late	cgi_1786	0.07142857142857145	NA
EE5B11S3	Late	cgi_18016	0.2749999999999999	NA
EE5B11S3	Late	cgi_18209	0.8571428571428571	NA
EE5B11S3	Late	cgi_18390	0.06462585034013607	NA
EE5B11S3	Late	cgi_18446	0.07692307692307693	NA
EE5B11S3	Late	cgi_18447	0.29747674418604647	NA
EE5B11S3	Late	cgi_18457	0.4166875	NA
EE5B11S3	Late	cgi_18797	0.7962962962962963	NA
EE5B11S3	Late	cgi_18932	0	NA
EE5B11S3	Late	cgi_1927	0.16049382716049387	NA
EE5B11S3	Late	cgi_19621	0.8333333333333334	NA
EE5B11S3	Late	cgi_21077	0.04310344827586205	NA
EE5B11S3	Late	cgi_21816	0.016456790123456785	NA
EE5B11S3	Late	cgi_21830	0.85	NA
EE5B11S3	Late	cgi_220	0.16666666666666669	NA
EE5B11S3	Late	cgi_221	0	NA
EE5B11S3	Late	cgi_22679	0.07751937984496116	NA
EE5B11S3	Late	cgi_23021	0.6666666666666667	NA
EE5B11S3	Late	cgi_23465	0.04545454545454546	NA
EE5B11S3	Late	cgi_23497	0	NA
EE5B11S3	Late	cgi_23714	0.06666666666666668	NA
EE5B11S3	Late	cgi_23743	0.2	NA
EE5B11S3	Late	cgi_24835	0.09090909090909093	NA
EE5B11S3	Late	cgi_24844	0.4114827586206897	NA
EE5B11S3	Late	cgi_25073	0.08333333333333333	NA
EE5B11S3	Late	cgi_25173	0.18999999999999995	NA
EE5B11S3	Late	cgi_25438	0.060020979020979005	NA
EE5B11S3	Late	cgi_257	0.33332608695652177	NA
EE5B11S3	Late	cgi_27082	0.34002857142857146	NA
EE5B11S3	Late	cgi_27084	0.13571428571428565	NA
EE5B11S3	Late	cgi_27602	0.22727272727272727	NA
EE5B11S3	Late	cgi_27603	0.11392405063291139	NA
EE5B11S3	Late	cgi_27721	0.33333333333333337	NA
EE5B11S3	Late	cgi_28121	1	NA
EE5B11S3	Late	cgi_28350	0	NA
EE5B11S3	Late	cgi_28553	0.1228070175438597	NA
EE5B11S3	Late	cgi_28568	0.10547311827956991	NA
EE5B11S3	Late	cgi_28893	0.3255813953488372	NA
EE5B11S3	Late	cgi_28955	0.2857142857142857	NA
EE5B11S3	Late	cgi_2910	0.08166499999999993	NA
EE5B11S3	Late	cgi_29565	0.08483636363636365	NA
EE5B11S3	Late	cgi_29852	0.01701020408163265	NA
EE5B11S3	Late	cgi_30024	0.03125	NA
EE5B11S3	Late	cgi_31194	0	NA
EE5B11S3	Late	cgi_3354	0.0432037037037037	NA
EE5B11S3	Late	cgi_3498	0.1428571428571429	NA
EE5B11S3	Late	cgi_3500	0.15909090909090903	NA
EE5B11S3	Late	cgi_438	0.013752577319587622	NA
EE5B11S3	Late	cgi_5585	0.05999999999999999	NA
EE5B11S3	Late	cgi_5895	0.028985507246376836	NA
EE5B11S3	Late	cgi_617	0.5714285714285714	NA
EE5B11S3	Late	cgi_6345	0.6260487804878049	NA
EE5B11S3	Late	cgi_6449	0.8889166666666667	NA
EE5B11S3	Late	cgi_6729	0.04081632653061223	NA
EE5B11S3	Late	cgi_6743	0.047624999999999994	NA
EE5B11S3	Late	cgi_6816	0.07980281690140846	NA
EE5B11S3	Late	cgi_7523	0	NA
EE5B11S3	Late	cgi_7530	0.061224489795918345	NA
EE5B11S3	Late	cgi_8064	0.08108108108108106	NA
EE5B11S3	Late	cgi_8397	0.06666666666666668	NA
EE5B11S3	Late	cgi_8823	0	NA
EE5B11S3	Late	cgi_8870	0.012499999999999994	NA
EE5B11S3	Late	cgi_9842	0	NA
EE5B12S1	Early	cgi_10640	1	NA
EE5B12S1	Early	cgi_1081	0	NA
EE5B12S1	Early	cgi_11360	0.2585622317596567	NA
EE5B12S1	Early	cgi_11468	0.03999999999999998	NA
EE5B12S1	Early	cgi_1168	0.2333333333333333	NA
EE5B12S1	Early	cgi_11752	0.03846153846153848	NA
EE5B12S1	Early	cgi_11972	0	NA
EE5B12S1	Early	cgi_1236	0	NA
EE5B12S1	Early	cgi_12369	0	NA
EE5B12S1	Early	cgi_12491	0.7142857142857143	NA
EE5B12S1	Early	cgi_12923	0	NA
EE5B12S1	Early	cgi_13148	0.01886792452830189	NA
EE5B12S1	Early	cgi_13204	0.03521126760563382	NA
EE5B12S1	Early	cgi_13219	0	NA
EE5B12S1	Early	cgi_13228	0.09090909090909097	NA
EE5B12S1	Early	cgi_13259	0.036082474226804134	NA
EE5B12S1	Early	cgi_13289	0.42857142857142855	NA
EE5B12S1	Early	cgi_14552	0.0625	NA
EE5B12S1	Early	cgi_1482	0.046875	NA
EE5B12S1	Early	cgi_15088	0	NA
EE5B12S1	Early	cgi_15094	1	NA
EE5B12S1	Early	cgi_15110	0	NA
EE5B12S1	Early	cgi_15674	0.6	NA
EE5B12S1	Early	cgi_15683	0	NA
EE5B12S1	Early	cgi_16620	0.0053475935828876916	NA
EE5B12S1	Early	cgi_16806	0.015625	NA
EE5B12S1	Early	cgi_17029	1	NA
EE5B12S1	Early	cgi_17514	0.17391304347826092	NA
EE5B12S1	Early	cgi_17738	0.05263157894736843	NA
EE5B12S1	Early	cgi_1786	0.08333333333333331	NA
EE5B12S1	Early	cgi_18209	0.9666666666666667	NA
EE5B12S1	Early	cgi_18390	0.018064039408866975	NA
EE5B12S1	Early	cgi_18446	0.09090909090909091	NA
EE5B12S1	Early	cgi_18447	0.06604347826086951	NA
EE5B12S1	Early	cgi_18457	0.875	NA
EE5B12S1	Early	cgi_18797	1	NA
EE5B12S1	Early	cgi_18932	0	NA
EE5B12S1	Early	cgi_18974	0.6363636363636364	NA
EE5B12S1	Early	cgi_1927	0.0388888888888889	NA
EE5B12S1	Early	cgi_19321	0.01666666666666667	NA
EE5B12S1	Early	cgi_19621	1	NA
EE5B12S1	Early	cgi_21077	0	NA
EE5B12S1	Early	cgi_21816	0.013513513513513526	NA
EE5B12S1	Early	cgi_21830	0.8	NA
EE5B12S1	Early	cgi_21854	1	NA
EE5B12S1	Early	cgi_220	0.2	NA
EE5B12S1	Early	cgi_221	0	NA
EE5B12S1	Early	cgi_22632	0	NA
EE5B12S1	Early	cgi_22679	0.10638297872340434	NA
EE5B12S1	Early	cgi_23465	0	NA
EE5B12S1	Early	cgi_23497	0.002409638554216867	NA
EE5B12S1	Early	cgi_23714	0.05357142857142858	NA
EE5B12S1	Early	cgi_23743	0.42857142857142855	NA
EE5B12S1	Early	cgi_24844	0.08333333333333336	NA
EE5B12S1	Early	cgi_25073	0	NA
EE5B12S1	Early	cgi_25173	0.07462686567164178	NA
EE5B12S1	Early	cgi_25438	0.016393442622950807	NA
EE5B12S1	Early	cgi_257	0.17012499999999994	NA
EE5B12S1	Early	cgi_27082	0.36000000000000004	NA
EE5B12S1	Early	cgi_27084	0.025316455696202535	NA
EE5B12S1	Early	cgi_27602	0.0625	NA
EE5B12S1	Early	cgi_27603	0.0357142857142857	NA
EE5B12S1	Early	cgi_27721	0.10416666666666669	NA
EE5B12S1	Early	cgi_28121	0.8571428571428571	NA
EE5B12S1	Early	cgi_28226	0.8947368421052632	NA
EE5B12S1	Early	cgi_28350	0	NA
EE5B12S1	Early	cgi_28553	0.052083333333333336	NA
EE5B12S1	Early	cgi_28568	0.04615384615384613	NA
EE5B12S1	Early	cgi_28893	0.049379629629629655	NA
EE5B12S1	Early	cgi_28955	0.5833333333333334	NA
EE5B12S1	Early	cgi_2910	0.03389830508474581	NA
EE5B12S1	Early	cgi_29565	0	NA
EE5B12S1	Early	cgi_29852	0.013078431372549005	NA
EE5B12S1	Early	cgi_30024	0.01333333333333335	NA
EE5B12S1	Early	cgi_31194	0.4014084507042253	NA
EE5B12S1	Early	cgi_31481	0.2699705882352941	NA
EE5B12S1	Early	cgi_328	0.03499999999999998	NA
EE5B12S1	Early	cgi_3354	0	NA
EE5B12S1	Early	cgi_3498	0.019999999999999987	NA
EE5B12S1	Early	cgi_3500	0.02500000000000004	NA
EE5B12S1	Early	cgi_3606	1	NA
EE5B12S1	Early	cgi_438	0.008036144578313253	NA
EE5B12S1	Early	cgi_5435	0.7391304347826086	NA
EE5B12S1	Early	cgi_5585	0.028985507246376833	NA
EE5B12S1	Early	cgi_5895	0	NA
EE5B12S1	Early	cgi_617	0.13888888888888892	NA
EE5B12S1	Early	cgi_6729	0.004273504273504277	NA
EE5B12S1	Early	cgi_6743	0.02941176470588239	NA
EE5B12S1	Early	cgi_6816	0.02941176470588235	NA
EE5B12S1	Early	cgi_7523	0.04545454545454546	NA
EE5B12S1	Early	cgi_7530	0.02325581395348836	NA
EE5B12S1	Early	cgi_8064	0.09999999999999995	NA
EE5B12S1	Early	cgi_8397	0	NA
EE5B12S1	Early	cgi_8785	0	NA
EE5B12S1	Early	cgi_8823	0.04285714285714285	NA
EE5B12S1	Early	cgi_8870	0.034482758620689655	NA
EE5B12S1	Early	cgi_9842	0.07692307692307696	NA
EE5B1S1	Early	cgi_10640	1	NA
EE5B1S1	Early	cgi_1081	0.0625	NA
EE5B1S1	Early	cgi_11360	0.20236051502145933	NA
EE5B1S1	Early	cgi_11468	0.0027520661157024832	NA
EE5B1S1	Early	cgi_1168	0.6521739130434783	NA
EE5B1S1	Early	cgi_11752	0.049999999999999975	NA
EE5B1S1	Early	cgi_11972	0.04651162790697676	NA
EE5B1S1	Early	cgi_1236	0	NA
EE5B1S1	Early	cgi_12491	0.8	NA
EE5B1S1	Early	cgi_12923	0.023529411764705865	NA
EE5B1S1	Early	cgi_13148	0.01666249999999998	NA
EE5B1S1	Early	cgi_13204	0.012658227848101283	NA
EE5B1S1	Early	cgi_13219	0.002380952380952381	NA
EE5B1S1	Early	cgi_13228	0	NA
EE5B1S1	Early	cgi_13259	0.05371900826446282	NA
EE5B1S1	Early	cgi_14152	0.008324999999999999	NA
EE5B1S1	Early	cgi_14815	0.11111111111111108	NA
EE5B1S1	Early	cgi_1482	0	NA
EE5B1S1	Early	cgi_15088	0.024999999999999988	NA
EE5B1S1	Early	cgi_15094	0.375	NA
EE5B1S1	Early	cgi_15674	0.41666666666666663	NA
EE5B1S1	Early	cgi_15683	0	NA
EE5B1S1	Early	cgi_16620	0.006622516556291382	NA
EE5B1S1	Early	cgi_16806	0.05392647058823537	NA
EE5B1S1	Early	cgi_17151	0	NA
EE5B1S1	Early	cgi_17514	0.16666666666666666	NA
EE5B1S1	Early	cgi_17738	0	NA
EE5B1S1	Early	cgi_1786	0	NA
EE5B1S1	Early	cgi_18016	0.3333684210526316	NA
EE5B1S1	Early	cgi_18209	1	NA
EE5B1S1	Early	cgi_18390	0.04454838709677423	NA
EE5B1S1	Early	cgi_18446	0	NA
EE5B1S1	Early	cgi_18447	0.11589808917197467	NA
EE5B1S1	Early	cgi_18797	0.8571428571428572	NA
EE5B1S1	Early	cgi_18932	0.16666666666666666	NA
EE5B1S1	Early	cgi_18974	0.55	NA
EE5B1S1	Early	cgi_1927	0.00921052631578948	NA
EE5B1S1	Early	cgi_19621	0.8888888888888888	NA
EE5B1S1	Early	cgi_21077	0.011235955056179763	NA
EE5B1S1	Early	cgi_21816	0.011627906976744177	NA
EE5B1S1	Early	cgi_21830	0.8333333333333333	NA
EE5B1S1	Early	cgi_220	0.1111111111111111	NA
EE5B1S1	Early	cgi_221	0.03999999999999999	NA
EE5B1S1	Early	cgi_22632	0.22580645161290333	NA
EE5B1S1	Early	cgi_22679	0.033804195804195726	NA
EE5B1S1	Early	cgi_23021	0.8222	NA
EE5B1S1	Early	cgi_2310	0	NA
EE5B1S1	Early	cgi_23497	0.002148387096774194	NA
EE5B1S1	Early	cgi_23714	0.05978260869565217	NA
EE5B1S1	Early	cgi_23743	0.47058823529411764	NA
EE5B1S1	Early	cgi_24835	0.19047619047619047	NA
EE5B1S1	Early	cgi_24844	0.11428571428571425	NA
EE5B1S1	Early	cgi_25073	0.028361702127659576	NA
EE5B1S1	Early	cgi_25173	0.058823529411764816	NA
EE5B1S1	Early	cgi_25438	0.021089795918367363	NA
EE5B1S1	Early	cgi_257	0.4	NA
EE5B1S1	Early	cgi_27084	0.022685863874345548	NA
EE5B1S1	Early	cgi_27602	0	NA
EE5B1S1	Early	cgi_27603	0	NA
EE5B1S1	Early	cgi_27721	0	NA
EE5B1S1	Early	cgi_28226	0.8981666666666667	NA
EE5B1S1	Early	cgi_28350	0	NA
EE5B1S1	Early	cgi_28553	0.020325203252032537	NA
EE5B1S1	Early	cgi_28568	0.04255319148936172	NA
EE5B1S1	Early	cgi_28893	0	NA
EE5B1S1	Early	cgi_28955	0.6363636363636364	NA
EE5B1S1	Early	cgi_2910	0.05654464285714291	NA
EE5B1S1	Early	cgi_29565	0.03684210526315789	NA
EE5B1S1	Early	cgi_29852	0.009803921568627456	NA
EE5B1S1	Early	cgi_30024	0	NA
EE5B1S1	Early	cgi_31194	0.6666666666666667	NA
EE5B1S1	Early	cgi_31481	0.17123287671232884	NA
EE5B1S1	Early	cgi_328	0.11979166666666663	NA
EE5B1S1	Early	cgi_3354	0	NA
EE5B1S1	Early	cgi_3498	0.008849557522123883	NA
EE5B1S1	Early	cgi_3500	0.03571428571428571	NA
EE5B1S1	Early	cgi_3606	1	NA
EE5B1S1	Early	cgi_438	0.04938271604938262	NA
EE5B1S1	Early	cgi_5585	0.033323076923076934	NA
EE5B1S1	Early	cgi_5895	0	NA
EE5B1S1	Early	cgi_617	0.5625	NA
EE5B1S1	Early	cgi_6345	0	NA
EE5B1S1	Early	cgi_6449	0.5769230769230769	NA
EE5B1S1	Early	cgi_6729	0.010098484848484841	NA
EE5B1S1	Early	cgi_6743	0.04545454545454546	NA
EE5B1S1	Early	cgi_6816	0.09090909090909095	NA
EE5B1S1	Early	cgi_7523	0	NA
EE5B1S1	Early	cgi_7530	0.013157894736842098	NA
EE5B1S1	Early	cgi_8064	0.09167500000000002	NA
EE5B1S1	Early	cgi_8397	0	NA
EE5B1S1	Early	cgi_8753	0.75	NA
EE5B1S1	Early	cgi_8785	0	NA
EE5B1S1	Early	cgi_8823	0	NA
EE5B1S1	Early	cgi_8870	0	NA
EE5B1S1	Early	cgi_9842	0	NA
EE5B1S3	Late	cgi_1081	0.030327868852459024	NA
EE5B1S3	Late	cgi_11360	0.5439693251533743	NA
EE5B1S3	Late	cgi_11468	0.02238805970149256	NA
EE5B1S3	Late	cgi_1168	0.5988214285714285	NA
EE5B1S3	Late	cgi_11752	0	NA
EE5B1S3	Late	cgi_11972	0.024999999999999988	NA
EE5B1S3	Late	cgi_1236	0	NA
EE5B1S3	Late	cgi_12369	0	NA
EE5B1S3	Late	cgi_12541	0.875	NA
EE5B1S3	Late	cgi_12923	0.05232558139534879	NA
EE5B1S3	Late	cgi_13204	0.028571428571428564	NA
EE5B1S3	Late	cgi_13219	0.0051230769230769255	NA
EE5B1S3	Late	cgi_13228	0.05100000000000001	NA
EE5B1S3	Late	cgi_13259	0.2043010752688173	NA
EE5B1S3	Late	cgi_13289	0.8571428571428571	NA
EE5B1S3	Late	cgi_14152	0	NA
EE5B1S3	Late	cgi_14815	0.23076923076923075	NA
EE5B1S3	Late	cgi_1482	0	NA
EE5B1S3	Late	cgi_15094	0.6198125	NA
EE5B1S3	Late	cgi_15674	0.6538461538461539	NA
EE5B1S3	Late	cgi_15683	0.03846153846153848	NA
EE5B1S3	Late	cgi_16620	0	NA
EE5B1S3	Late	cgi_16806	0.0725806451612903	NA
EE5B1S3	Late	cgi_17151	0.33333333333333337	NA
EE5B1S3	Late	cgi_17514	0.25	NA
EE5B1S3	Late	cgi_17738	0	NA
EE5B1S3	Late	cgi_1786	0.0625	NA
EE5B1S3	Late	cgi_18016	0.11111111111111108	NA
EE5B1S3	Late	cgi_18209	0.8181818181818182	NA
EE5B1S3	Late	cgi_18390	0.007874015748031508	NA
EE5B1S3	Late	cgi_18446	0.5	NA
EE5B1S3	Late	cgi_18457	0.10000000000000002	NA
EE5B1S3	Late	cgi_18974	0.7222222222222222	NA
EE5B1S3	Late	cgi_1927	0.035941176470588226	NA
EE5B1S3	Late	cgi_19321	0	NA
EE5B1S3	Late	cgi_19621	0.6666666666666666	NA
EE5B1S3	Late	cgi_21077	0.009803921568627461	NA
EE5B1S3	Late	cgi_21816	0.023148148148148154	NA
EE5B1S3	Late	cgi_21854	0.75	NA
EE5B1S3	Late	cgi_220	0.7	NA
EE5B1S3	Late	cgi_22632	0.11290322580645165	NA
EE5B1S3	Late	cgi_22679	0.3492063492063492	NA
EE5B1S3	Late	cgi_23021	1	NA
EE5B1S3	Late	cgi_2310	0.041625	NA
EE5B1S3	Late	cgi_23465	0	NA
EE5B1S3	Late	cgi_23497	0.015384615384615425	NA
EE5B1S3	Late	cgi_23714	0.13187804878048776	NA
EE5B1S3	Late	cgi_23743	0.5	NA
EE5B1S3	Late	cgi_24835	0.27996000000000004	NA
EE5B1S3	Late	cgi_25073	0	NA
EE5B1S3	Late	cgi_25438	0.12313432835820894	NA
EE5B1S3	Late	cgi_25570	1	NA
EE5B1S3	Late	cgi_27082	0.15384615384615385	NA
EE5B1S3	Late	cgi_27084	0.14653623188405798	NA
EE5B1S3	Late	cgi_27602	0.23076923076923075	NA
EE5B1S3	Late	cgi_27603	0	NA
EE5B1S3	Late	cgi_28350	0	NA
EE5B1S3	Late	cgi_28553	0	NA
EE5B1S3	Late	cgi_28893	0.08333333333333334	NA
EE5B1S3	Late	cgi_28955	0.4155454545454546	NA
EE5B1S3	Late	cgi_2910	0.10084033613445387	NA
EE5B1S3	Late	cgi_29565	0.1691492537313433	NA
EE5B1S3	Late	cgi_29852	0.01801801801801799	NA
EE5B1S3	Late	cgi_30024	0	NA
EE5B1S3	Late	cgi_31194	0	NA
EE5B1S3	Late	cgi_31481	0.1744186046511628	NA
EE5B1S3	Late	cgi_328	0.07142857142857145	NA
EE5B1S3	Late	cgi_3354	0.17094871794871797	NA
EE5B1S3	Late	cgi_3498	0.023809523809523794	NA
EE5B1S3	Late	cgi_3500	0.12062983425414356	NA
EE5B1S3	Late	cgi_3606	0.75	NA
EE5B1S3	Late	cgi_438	0.0500000000000001	NA
EE5B1S3	Late	cgi_5585	0.17567567567567569	NA
EE5B1S3	Late	cgi_5895	0	NA
EE5B1S3	Late	cgi_617	0.1764705882352941	NA
EE5B1S3	Late	cgi_6345	0.26315789473684215	NA
EE5B1S3	Late	cgi_6729	0.05093055555555555	NA
EE5B1S3	Late	cgi_6743	0.09770689655172415	NA
EE5B1S3	Late	cgi_6816	0	NA
EE5B1S3	Late	cgi_7523	0.0625	NA
EE5B1S3	Late	cgi_7530	0.04999999999999998	NA
EE5B1S3	Late	cgi_8064	0.2121212121212122	NA
EE5B1S3	Late	cgi_8397	0.09999999999999998	NA
EE5B1S3	Late	cgi_8753	0.7142857142857143	NA
EE5B1S3	Late	cgi_8785	0.06059090909090908	NA
EE5B1S3	Late	cgi_8823	0.006451612903225805	NA
EE5B1S3	Late	cgi_8870	0.028169014084507067	NA
EE5B1S3	Late	cgi_9842	0.018518518518518524	NA
EE5B2S3	Late	cgi_10640	0.9375	NA
EE5B2S3	Late	cgi_1081	0.09523809523809523	NA
EE5B2S3	Late	cgi_11360	0.6674159292035398	NA
EE5B2S3	Late	cgi_11468	0	NA
EE5B2S3	Late	cgi_11752	0.17241379310344823	NA
EE5B2S3	Late	cgi_11972	0.05555555555555554	NA
EE5B2S3	Late	cgi_1236	0.023809523809523808	NA
EE5B2S3	Late	cgi_12923	0	NA
EE5B2S3	Late	cgi_13148	0.08101265822784812	NA
EE5B2S3	Late	cgi_13204	0.04343939393939395	NA
EE5B2S3	Late	cgi_13219	0	NA
EE5B2S3	Late	cgi_13228	0.09210526315789477	NA
EE5B2S3	Late	cgi_13259	0.03092783505154642	NA
EE5B2S3	Late	cgi_13289	0.6666666666666666	NA
EE5B2S3	Late	cgi_14152	0.034482758620689655	NA
EE5B2S3	Late	cgi_14552	0.3529411764705882	NA
EE5B2S3	Late	cgi_14815	0.14285714285714288	NA
EE5B2S3	Late	cgi_1482	0	NA
EE5B2S3	Late	cgi_15088	0.14285714285714288	NA
EE5B2S3	Late	cgi_15094	0.3490566037735849	NA
EE5B2S3	Late	cgi_15674	0.5	NA
EE5B2S3	Late	cgi_15683	0	NA
EE5B2S3	Late	cgi_16620	0.0029210526315789492	NA
EE5B2S3	Late	cgi_16806	0.151046875	NA
EE5B2S3	Late	cgi_17029	0.07692307692307693	NA
EE5B2S3	Late	cgi_17151	0.22727272727272727	NA
EE5B2S3	Late	cgi_17514	0.33333333333333337	NA
EE5B2S3	Late	cgi_17738	0.0625	NA
EE5B2S3	Late	cgi_1786	0.06666666666666668	NA
EE5B2S3	Late	cgi_18016	0.21739130434782605	NA
EE5B2S3	Late	cgi_18390	0.053097345132743334	NA
EE5B2S3	Late	cgi_18446	0.875	NA
EE5B2S3	Late	cgi_18447	0.11514545454545452	NA
EE5B2S3	Late	cgi_18457	0.5333333333333333	NA
EE5B2S3	Late	cgi_18797	0.7333333333333334	NA
EE5B2S3	Late	cgi_18974	0.275	NA
EE5B2S3	Late	cgi_1927	0.13360483870967743	NA
EE5B2S3	Late	cgi_19321	0	NA
EE5B2S3	Late	cgi_19621	0.75	NA
EE5B2S3	Late	cgi_21077	0.04672897196261685	NA
EE5B2S3	Late	cgi_21816	0.06623931623931624	NA
EE5B2S3	Late	cgi_220	0.07692307692307693	NA
EE5B2S3	Late	cgi_221	0.049999999999999996	NA
EE5B2S3	Late	cgi_22632	0	NA
EE5B2S3	Late	cgi_22679	0.24305555555555572	NA
EE5B2S3	Late	cgi_23021	0.8181818181818181	NA
EE5B2S3	Late	cgi_23465	0	NA
EE5B2S3	Late	cgi_23497	0.05681818181818184	NA
EE5B2S3	Late	cgi_23714	0.11415068493150685	NA
EE5B2S3	Late	cgi_24844	0.5	NA
EE5B2S3	Late	cgi_25073	0.01785714285714286	NA
EE5B2S3	Late	cgi_25173	0.18518518518518523	NA
EE5B2S3	Late	cgi_25438	0.022265536723163806	NA
EE5B2S3	Late	cgi_257	0.5714285714285714	NA
EE5B2S3	Late	cgi_27084	0.13653535353535354	NA
EE5B2S3	Late	cgi_27602	0.03333333333333333	NA
EE5B2S3	Late	cgi_27603	0.14411764705882357	NA
EE5B2S3	Late	cgi_27721	0.6666785714285715	NA
EE5B2S3	Late	cgi_28121	0.9264705882352942	NA
EE5B2S3	Late	cgi_28226	0.8571428571428571	NA
EE5B2S3	Late	cgi_28350	0	NA
EE5B2S3	Late	cgi_28553	0.11278195488721797	NA
EE5B2S3	Late	cgi_28568	0.2142857142857143	NA
EE5B2S3	Late	cgi_28893	0.23186956521739133	NA
EE5B2S3	Late	cgi_2910	0.05508474576271182	NA
EE5B2S3	Late	cgi_29565	0.1297766990291262	NA
EE5B2S3	Late	cgi_29852	0.013698630136986288	NA
EE5B2S3	Late	cgi_30024	0.01599999999999999	NA
EE5B2S3	Late	cgi_31194	0.23333333333333328	NA
EE5B2S3	Late	cgi_328	0.07894736842105261	NA
EE5B2S3	Late	cgi_3354	0.09302325581395353	NA
EE5B2S3	Late	cgi_3498	0.034246575342465786	NA
EE5B2S3	Late	cgi_3500	0.13687150837988815	NA
EE5B2S3	Late	cgi_438	0.016949152542372895	NA
EE5B2S3	Late	cgi_5585	0.15178571428571427	NA
EE5B2S3	Late	cgi_5895	0.018318681318681328	NA
EE5B2S3	Late	cgi_6345	0.2352941176470588	NA
EE5B2S3	Late	cgi_6729	0.17241379310344823	NA
EE5B2S3	Late	cgi_6743	0.046875	NA
EE5B2S3	Late	cgi_6816	0.02439024390243901	NA
EE5B2S3	Late	cgi_7523	0.2255	NA
EE5B2S3	Late	cgi_7530	0.03488372093023254	NA
EE5B2S3	Late	cgi_8064	0.05442857142857141	NA
EE5B2S3	Late	cgi_8397	0	NA
EE5B2S3	Late	cgi_8785	0.08333333333333333	NA
EE5B2S3	Late	cgi_8823	0	NA
EE5B2S3	Late	cgi_8870	0.16129032258064518	NA
EE5B2S3	Late	cgi_9842	0.045454545454545456	NA
EE5B3S1	Early	cgi_10640	0.8997894736842105	NA
EE5B3S1	Early	cgi_1081	0.03140579710144927	NA
EE5B3S1	Early	cgi_11360	0.2841828571428573	NA
EE5B3S1	Early	cgi_11468	0	NA
EE5B3S1	Early	cgi_11752	0.1	NA
EE5B3S1	Early	cgi_11972	0.02033898305084745	NA
EE5B3S1	Early	cgi_1236	0.013250000000000008	NA
EE5B3S1	Early	cgi_12369	0	NA
EE5B3S1	Early	cgi_12491	0.8181818181818182	NA
EE5B3S1	Early	cgi_12541	0.8888888888888888	NA
EE5B3S1	Early	cgi_12923	0.0273972602739726	NA
EE5B3S1	Early	cgi_13148	0.06172357723577238	NA
EE5B3S1	Early	cgi_13204	0	NA
EE5B3S1	Early	cgi_13228	0.057142857142857266	NA
EE5B3S1	Early	cgi_13259	0.040540540540540515	NA
EE5B3S1	Early	cgi_13289	0.1875	NA
EE5B3S1	Early	cgi_14152	0	NA
EE5B3S1	Early	cgi_14552	0	NA
EE5B3S1	Early	cgi_1482	0	NA
EE5B3S1	Early	cgi_15088	0.030303030303030318	NA
EE5B3S1	Early	cgi_15094	0.4466800000000001	NA
EE5B3S1	Early	cgi_15674	0.3076923076923077	NA
EE5B3S1	Early	cgi_15683	0.008999999999999996	NA
EE5B3S1	Early	cgi_16620	0.006024096385542161	NA
EE5B3S1	Early	cgi_16806	0.0625	NA
EE5B3S1	Early	cgi_17151	0	NA
EE5B3S1	Early	cgi_17514	0.8030454545454545	NA
EE5B3S1	Early	cgi_17738	0.05263157894736842	NA
EE5B3S1	Early	cgi_1786	0	NA
EE5B3S1	Early	cgi_18209	0.9146341463414634	NA
EE5B3S1	Early	cgi_18390	0.006437768240343338	NA
EE5B3S1	Early	cgi_18446	0	NA
EE5B3S1	Early	cgi_18447	0.12621359223300974	NA
EE5B3S1	Early	cgi_18457	0.6414242424242425	NA
EE5B3S1	Early	cgi_18797	0.9	NA
EE5B3S1	Early	cgi_18974	0.4938148148148149	NA
EE5B3S1	Early	cgi_1927	0.117980198019802	NA
EE5B3S1	Early	cgi_19321	0	NA
EE5B3S1	Early	cgi_19621	0.8666666666666667	NA
EE5B3S1	Early	cgi_21077	0.0741986301369864	NA
EE5B3S1	Early	cgi_21816	0.05263157894736841	NA
EE5B3S1	Early	cgi_21830	0.9090909090909091	NA
EE5B3S1	Early	cgi_21854	0.75	NA
EE5B3S1	Early	cgi_220	0.5	NA
EE5B3S1	Early	cgi_221	0.052631578947368425	NA
EE5B3S1	Early	cgi_22632	0.01960784313725489	NA
EE5B3S1	Early	cgi_22679	0.14999999999999974	NA
EE5B3S1	Early	cgi_2310	0.44000000000000006	NA
EE5B3S1	Early	cgi_23497	0	NA
EE5B3S1	Early	cgi_23714	0.043518518518518526	NA
EE5B3S1	Early	cgi_23743	0.41666666666666663	NA
EE5B3S1	Early	cgi_24835	0.588235294117647	NA
EE5B3S1	Early	cgi_25073	0.025109589041095896	NA
EE5B3S1	Early	cgi_25173	0.15492957746478864	NA
EE5B3S1	Early	cgi_25438	0.0197150537634408	NA
EE5B3S1	Early	cgi_25570	0.9117647058823529	NA
EE5B3S1	Early	cgi_257	0.76	NA
EE5B3S1	Early	cgi_27084	0.03674871794871793	NA
EE5B3S1	Early	cgi_27603	0.02643678160919538	NA
EE5B3S1	Early	cgi_27721	0.4444444444444444	NA
EE5B3S1	Early	cgi_28121	1	NA
EE5B3S1	Early	cgi_28226	0.875	NA
EE5B3S1	Early	cgi_28350	0	NA
EE5B3S1	Early	cgi_28553	0.039823008849557535	NA
EE5B3S1	Early	cgi_28568	0.054347826086956506	NA
EE5B3S1	Early	cgi_28893	0.02151898734177215	NA
EE5B3S1	Early	cgi_28955	0.4	NA
EE5B3S1	Early	cgi_2910	0.03325000000000007	NA
EE5B3S1	Early	cgi_29565	0.022471910112359546	NA
EE5B3S1	Early	cgi_29852	0.008053691275167783	NA
EE5B3S1	Early	cgi_30024	0.059523809523809514	NA
EE5B3S1	Early	cgi_31194	0.31521739130434784	NA
EE5B3S1	Early	cgi_31481	0.08333333333333327	NA
EE5B3S1	Early	cgi_328	0.009090909090909089	NA
EE5B3S1	Early	cgi_3354	0.012903225806451615	NA
EE5B3S1	Early	cgi_3498	0	NA
EE5B3S1	Early	cgi_3500	0.02597402597402597	NA
EE5B3S1	Early	cgi_438	0.05172413793103448	NA
EE5B3S1	Early	cgi_5435	0.7777777777777778	NA
EE5B3S1	Early	cgi_5585	0.125	NA
EE5B3S1	Early	cgi_5895	0.014285714285714282	NA
EE5B3S1	Early	cgi_617	0.20454545454545453	NA
EE5B3S1	Early	cgi_6345	0.296875	NA
EE5B3S1	Early	cgi_6729	0.01595744680851064	NA
EE5B3S1	Early	cgi_6743	0.01351351351351353	NA
EE5B3S1	Early	cgi_6816	0.010869565217391285	NA
EE5B3S1	Early	cgi_7530	0.05660377358490566	NA
EE5B3S1	Early	cgi_8064	0.15078571428571436	NA
EE5B3S1	Early	cgi_8397	0	NA
EE5B3S1	Early	cgi_8753	0.7638888888888888	NA
EE5B3S1	Early	cgi_8785	0	NA
EE5B3S1	Early	cgi_8823	0	NA
EE5B3S1	Early	cgi_8870	0	NA
EE5B3S1	Early	cgi_9842	0.05555555555555554	NA
EE5B3S3	Late	cgi_1081	0	NA
EE5B3S3	Late	cgi_11360	0.6096982758620689	NA
EE5B3S3	Late	cgi_11468	0.011897959183673467	NA
EE5B3S3	Late	cgi_11752	0.3	NA
EE5B3S3	Late	cgi_11972	0.02380952380952379	NA
EE5B3S3	Late	cgi_1236	0.057471264367816084	NA
EE5B3S3	Late	cgi_12923	0.043367346938775565	NA
EE5B3S3	Late	cgi_13148	0.06204255319148932	NA
EE5B3S3	Late	cgi_13204	0.052631578947368446	NA
EE5B3S3	Late	cgi_13219	0.05509917355371903	NA
EE5B3S3	Late	cgi_13228	0.0533333333333334	NA
EE5B3S3	Late	cgi_13259	0.08262393162393158	NA
EE5B3S3	Late	cgi_14552	0.2	NA
EE5B3S3	Late	cgi_1482	0	NA
EE5B3S3	Late	cgi_15088	0.23076923076923075	NA
EE5B3S3	Late	cgi_15094	0.7469259259259259	NA
EE5B3S3	Late	cgi_15110	0	NA
EE5B3S3	Late	cgi_15674	0.5	NA
EE5B3S3	Late	cgi_15683	0.04347826086956523	NA
EE5B3S3	Late	cgi_16620	0.005291005291005287	NA
EE5B3S3	Late	cgi_16806	0.027777777777777766	NA
EE5B3S3	Late	cgi_17029	0.25	NA
EE5B3S3	Late	cgi_18016	0.36363636363636365	NA
EE5B3S3	Late	cgi_18209	0.9615384615384616	NA
EE5B3S3	Late	cgi_18390	0.04166666666666668	NA
EE5B3S3	Late	cgi_18447	0.20833333333333337	NA
EE5B3S3	Late	cgi_18457	0.4705882352941176	NA
EE5B3S3	Late	cgi_18797	0.65625	NA
EE5B3S3	Late	cgi_18932	0	NA
EE5B3S3	Late	cgi_18974	0.4545454545454545	NA
EE5B3S3	Late	cgi_1927	0.10397142857142855	NA
EE5B3S3	Late	cgi_19321	0.08333333333333333	NA
EE5B3S3	Late	cgi_19621	0.8	NA
EE5B3S3	Late	cgi_21077	0.09302325581395345	NA
EE5B3S3	Late	cgi_21816	0.06529850746268663	NA
EE5B3S3	Late	cgi_21830	0.75	NA
EE5B3S3	Late	cgi_220	0.5869565217391305	NA
EE5B3S3	Late	cgi_221	0	NA
EE5B3S3	Late	cgi_22632	0.22321428571428584	NA
EE5B3S3	Late	cgi_22679	0.2962916666666665	NA
EE5B3S3	Late	cgi_23021	0.6666666666666667	NA
EE5B3S3	Late	cgi_2310	0.20714285714285713	NA
EE5B3S3	Late	cgi_23465	0	NA
EE5B3S3	Late	cgi_23497	0.01886792452830189	NA
EE5B3S3	Late	cgi_23714	0.07954545454545452	NA
EE5B3S3	Late	cgi_24835	0.2857142857142857	NA
EE5B3S3	Late	cgi_24844	0.31373529411764706	NA
EE5B3S3	Late	cgi_25073	0.09677419354838712	NA
EE5B3S3	Late	cgi_25173	0.1904761904761903	NA
EE5B3S3	Late	cgi_25438	0.07647058823529407	NA
EE5B3S3	Late	cgi_25570	1	NA
EE5B3S3	Late	cgi_27082	0.48699999999999993	NA
EE5B3S3	Late	cgi_27084	0.11403508771929821	NA
EE5B3S3	Late	cgi_27602	0.10384615384615384	NA
EE5B3S3	Late	cgi_27603	0.1645675675675674	NA
EE5B3S3	Late	cgi_27721	0.5	NA
EE5B3S3	Late	cgi_28121	0.4	NA
EE5B3S3	Late	cgi_28553	0.08687234042553196	NA
EE5B3S3	Late	cgi_28568	0.08124999999999999	NA
EE5B3S3	Late	cgi_28893	0.2363636363636364	NA
EE5B3S3	Late	cgi_28955	0.5	NA
EE5B3S3	Late	cgi_2910	0.11762809917355374	NA
EE5B3S3	Late	cgi_29565	0.053571428571428555	NA
EE5B3S3	Late	cgi_29852	0.010752688172043017	NA
EE5B3S3	Late	cgi_30024	0.044376623376623354	NA
EE5B3S3	Late	cgi_30342	0.9166666666666666	NA
EE5B3S3	Late	cgi_31194	0.46875	NA
EE5B3S3	Late	cgi_31481	0.3048780487804879	NA
EE5B3S3	Late	cgi_328	0.13698630136986298	NA
EE5B3S3	Late	cgi_3354	0.0625	NA
EE5B3S3	Late	cgi_3498	0	NA
EE5B3S3	Late	cgi_3500	0.14634146341463405	NA
EE5B3S3	Late	cgi_3606	1	NA
EE5B3S3	Late	cgi_438	0.07333333333333339	NA
EE5B3S3	Late	cgi_5435	0.6	NA
EE5B3S3	Late	cgi_5585	0.1272727272727273	NA
EE5B3S3	Late	cgi_5895	0.07462686567164178	NA
EE5B3S3	Late	cgi_617	0.35	NA
EE5B3S3	Late	cgi_6345	0.33333333333333337	NA
EE5B3S3	Late	cgi_6449	0.6666923076923077	NA
EE5B3S3	Late	cgi_6729	0.06756756756756759	NA
EE5B3S3	Late	cgi_6743	0	NA
EE5B3S3	Late	cgi_6816	0.10991489361702125	NA
EE5B3S3	Late	cgi_7523	0.0476190476190476	NA
EE5B3S3	Late	cgi_7530	0.13043478260869565	NA
EE5B3S3	Late	cgi_8064	0.08928571428571427	NA
EE5B3S3	Late	cgi_8397	0.15384615384615385	NA
EE5B3S3	Late	cgi_8753	0.33333333333333337	NA
EE5B3S3	Late	cgi_8823	0	NA
EE5B3S3	Late	cgi_8870	0.17222222222222222	NA
EE5B3S3	Late	cgi_9842	0.0909090909090909	NA
EE5B4S1	Early	cgi_10640	1	NA
EE5B4S1	Early	cgi_1081	0	NA
EE5B4S1	Early	cgi_11360	0.4218086419753086	NA
EE5B4S1	Early	cgi_11468	0.014705882352941214	NA
EE5B4S1	Early	cgi_11752	0.03333333333333334	NA
EE5B4S1	Early	cgi_11972	0	NA
EE5B4S1	Early	cgi_1236	0	NA
EE5B4S1	Early	cgi_12541	0.4333333333333333	NA
EE5B4S1	Early	cgi_12923	0.025773195876288665	NA
EE5B4S1	Early	cgi_13148	0.018987341772151906	NA
EE5B4S1	Early	cgi_13204	0	NA
EE5B4S1	Early	cgi_13219	0	NA
EE5B4S1	Early	cgi_13228	0.18461538461538443	NA
EE5B4S1	Early	cgi_13259	0.04583333333333333	NA
EE5B4S1	Early	cgi_14552	0	NA
EE5B4S1	Early	cgi_14815	0.3	NA
EE5B4S1	Early	cgi_1482	0.0476190476190476	NA
EE5B4S1	Early	cgi_15088	0.043859649122807	NA
EE5B4S1	Early	cgi_15094	0.22695744680851063	NA
EE5B4S1	Early	cgi_15110	0	NA
EE5B4S1	Early	cgi_15683	0.14285714285714288	NA
EE5B4S1	Early	cgi_16620	0.007751937984496112	NA
EE5B4S1	Early	cgi_17029	0	NA
EE5B4S1	Early	cgi_17151	0	NA
EE5B4S1	Early	cgi_17514	0.33720930232558155	NA
EE5B4S1	Early	cgi_17738	0	NA
EE5B4S1	Early	cgi_1786	0.058139534883720916	NA
EE5B4S1	Early	cgi_18016	0.25	NA
EE5B4S1	Early	cgi_18209	0.868421052631579	NA
EE5B4S1	Early	cgi_18390	0.0138248847926267	NA
EE5B4S1	Early	cgi_18446	0	NA
EE5B4S1	Early	cgi_18447	0.14204201680672254	NA
EE5B4S1	Early	cgi_18797	0.75	NA
EE5B4S1	Early	cgi_18932	0.0909090909090909	NA
EE5B4S1	Early	cgi_18974	0.42857142857142855	NA
EE5B4S1	Early	cgi_1927	0.03305785123966948	NA
EE5B4S1	Early	cgi_19321	0.03846153846153848	NA
EE5B4S1	Early	cgi_21077	0.027777777777777846	NA
EE5B4S1	Early	cgi_21816	0	NA
EE5B4S1	Early	cgi_21830	1	NA
EE5B4S1	Early	cgi_220	0	NA
EE5B4S1	Early	cgi_221	0.33333333333333337	NA
EE5B4S1	Early	cgi_22632	0.0652833333333333	NA
EE5B4S1	Early	cgi_22679	0.1936323529411764	NA
EE5B4S1	Early	cgi_23021	0.8461538461538461	NA
EE5B4S1	Early	cgi_2310	0.18940909090909092	NA
EE5B4S1	Early	cgi_23465	0	NA
EE5B4S1	Early	cgi_23497	0	NA
EE5B4S1	Early	cgi_23714	0	NA
EE5B4S1	Early	cgi_23743	0.4666666666666667	NA
EE5B4S1	Early	cgi_24844	0.2631578947368421	NA
EE5B4S1	Early	cgi_25073	0	NA
EE5B4S1	Early	cgi_25173	0.26153846153846155	NA
EE5B4S1	Early	cgi_25438	0.01116071428571428	NA
EE5B4S1	Early	cgi_25570	0.75	NA
EE5B4S1	Early	cgi_257	0.7777777777777778	NA
EE5B4S1	Early	cgi_27082	0.39315999999999995	NA
EE5B4S1	Early	cgi_27084	0.008946308724832206	NA
EE5B4S1	Early	cgi_27602	0	NA
EE5B4S1	Early	cgi_27603	0.013333333333333345	NA
EE5B4S1	Early	cgi_28226	1	NA
EE5B4S1	Early	cgi_28350	0.03510526315789473	NA
EE5B4S1	Early	cgi_28553	0.042105263157894715	NA
EE5B4S1	Early	cgi_28568	0.020408163265306103	NA
EE5B4S1	Early	cgi_28893	0.08771929824561404	NA
EE5B4S1	Early	cgi_2910	0.015503875968992224	NA
EE5B4S1	Early	cgi_29565	0.03174603174603175	NA
EE5B4S1	Early	cgi_29852	0.0026041666666666696	NA
EE5B4S1	Early	cgi_30024	0.0028169014084507057	NA
EE5B4S1	Early	cgi_30342	1	NA
EE5B4S1	Early	cgi_31194	0.09302325581395345	NA
EE5B4S1	Early	cgi_31481	0.2407301587301586	NA
EE5B4S1	Early	cgi_328	0.11627906976744176	NA
EE5B4S1	Early	cgi_3354	0.07142857142857145	NA
EE5B4S1	Early	cgi_3498	0.024691358024691346	NA
EE5B4S1	Early	cgi_3500	0.04964893617021272	NA
EE5B4S1	Early	cgi_3606	0.7745294117647059	NA
EE5B4S1	Early	cgi_438	0.012195121951219506	NA
EE5B4S1	Early	cgi_5435	1	NA
EE5B4S1	Early	cgi_5585	0.044438596491228055	NA
EE5B4S1	Early	cgi_5895	0.006737373737373733	NA
EE5B4S1	Early	cgi_617	0.1176470588235294	NA
EE5B4S1	Early	cgi_6345	0.39285714285714285	NA
EE5B4S1	Early	cgi_6449	1	NA
EE5B4S1	Early	cgi_6729	0.02083333333333333	NA
EE5B4S1	Early	cgi_6743	0.029999999999999978	NA
EE5B4S1	Early	cgi_6816	0.023076923076923075	NA
EE5B4S1	Early	cgi_7530	0.060975609756097546	NA
EE5B4S1	Early	cgi_8397	0.08108108108108104	NA
EE5B4S1	Early	cgi_8753	0.6	NA
EE5B4S1	Early	cgi_8785	0	NA
EE5B4S1	Early	cgi_8823	0	NA
EE5B4S1	Early	cgi_8870	0.014822222222222216	NA
EE5B4S1	Early	cgi_9842	0.4545454545454545	NA
EE5B4S3	Late	cgi_1081	0.10416666666666667	NA
EE5B4S3	Late	cgi_11360	0.63612	NA
EE5B4S3	Late	cgi_11468	0.037999999999999985	NA
EE5B4S3	Late	cgi_1168	0.453125	NA
EE5B4S3	Late	cgi_11752	0.36486486486486486	NA
EE5B4S3	Late	cgi_11972	0	NA
EE5B4S3	Late	cgi_1236	0.09302325581395351	NA
EE5B4S3	Late	cgi_12369	0	NA
EE5B4S3	Late	cgi_12923	0.023499999999999983	NA
EE5B4S3	Late	cgi_13148	0.05136986301369861	NA
EE5B4S3	Late	cgi_13204	0.06896551724137932	NA
EE5B4S3	Late	cgi_13219	0.054744525547445265	NA
EE5B4S3	Late	cgi_13228	0.06451612903225812	NA
EE5B4S3	Late	cgi_13259	0.1778717948717949	NA
EE5B4S3	Late	cgi_13289	0.8571428571428571	NA
EE5B4S3	Late	cgi_14815	0.14285714285714288	NA
EE5B4S3	Late	cgi_1482	0	NA
EE5B4S3	Late	cgi_15088	0.19999999999999998	NA
EE5B4S3	Late	cgi_15094	0.2058823529411765	NA
EE5B4S3	Late	cgi_16620	0.018421052631578973	NA
EE5B4S3	Late	cgi_16806	0.055555555555555546	NA
EE5B4S3	Late	cgi_17029	0	NA
EE5B4S3	Late	cgi_17151	0.22505	NA
EE5B4S3	Late	cgi_17514	0.375	NA
EE5B4S3	Late	cgi_17738	0	NA
EE5B4S3	Late	cgi_1786	0	NA
EE5B4S3	Late	cgi_18209	0.5714285714285714	NA
EE5B4S3	Late	cgi_18390	0.03816793893129773	NA
EE5B4S3	Late	cgi_18447	0.21704545454545462	NA
EE5B4S3	Late	cgi_18457	0.5833333333333333	NA
EE5B4S3	Late	cgi_18932	0.19230769230769224	NA
EE5B4S3	Late	cgi_18974	0.33333333333333337	NA
EE5B4S3	Late	cgi_1927	0.125	NA
EE5B4S3	Late	cgi_19321	0.25	NA
EE5B4S3	Late	cgi_19621	0.8333333333333334	NA
EE5B4S3	Late	cgi_21077	0.029934131736526967	NA
EE5B4S3	Late	cgi_21816	0.034883720930232544	NA
EE5B4S3	Late	cgi_21854	1	NA
EE5B4S3	Late	cgi_220	0.22222222222222215	NA
EE5B4S3	Late	cgi_22632	0.15949462365591394	NA
EE5B4S3	Late	cgi_22679	0.19907777777777783	NA
[truncated: 11,893 more rows]
