# Supplementary material for: High-coverage allele-resolved single-cell DNA methylation profiling reveals cell lineage, X-inactivation state, and replication dynamics
Source: Nat Commun. 2025 Jul 8;16:6273. doi: 10.1038/s41467-025-61589-1 (PMC12234882; doi:10.1038/s41467-025-61589-1)
Supplement: Supplementary file 4 — Source Data [file 41467_2025_61589_MOESM4_ESM.zip › source_data/supp_2.tsv]

lab	species	protocol	id	feature	observed_frac_feature_cov	expected_frac_feature_cov
lab_data	homo_sapiens	laird	EE5A10S1	cgi	0.013014029214328647	0.007275095279062603
lab_data	homo_sapiens	laird	EE5A10S1	genes	0.514801041440353	0.4726083529356824
lab_data	homo_sapiens	laird	EE5A10S1	intergenic	0.485198958559647	0.5273916470643176
lab_data	homo_sapiens	laird	EE5A10S1	repeat	0.5073726748950945	0.4926390734620279
lab_data	homo_sapiens	laird	EE5A11S1	cgi	0.013287791061024031	0.007275095279062603
lab_data	homo_sapiens	laird	EE5A11S1	genes	0.5154256671232923	0.4726083529356824
lab_data	homo_sapiens	laird	EE5A11S1	intergenic	0.48457433287670765	0.5273916470643176
lab_data	homo_sapiens	laird	EE5A11S1	repeat	0.5078021773771736	0.4926390734620279
lab_data	homo_sapiens	laird	EE5A11S3	cgi	0.013333449041439774	0.007275095279062603
lab_data	homo_sapiens	laird	EE5A11S3	genes	0.5150679221458127	0.4726083529356824
lab_data	homo_sapiens	laird	EE5A11S3	intergenic	0.48493207785418735	0.5273916470643176
lab_data	homo_sapiens	laird	EE5A11S3	repeat	0.511196472609833	0.4926390734620279
lab_data	homo_sapiens	laird	EE5A12S1	cgi	0.012143035368046892	0.007275095279062603
lab_data	homo_sapiens	laird	EE5A12S1	genes	0.5138981167272861	0.4726083529356824
lab_data	homo_sapiens	laird	EE5A12S1	intergenic	0.48610188327271386	0.5273916470643176
lab_data	homo_sapiens	laird	EE5A12S1	repeat	0.5060675597926154	0.4926390734620279
lab_data	homo_sapiens	laird	EE5A12S3	cgi	0.013934665486042585	0.007275095279062603
lab_data	homo_sapiens	laird	EE5A12S3	genes	0.5174016543070281	0.4726083529356824
lab_data	homo_sapiens	laird	EE5A12S3	intergenic	0.4825983456929719	0.5273916470643176
lab_data	homo_sapiens	laird	EE5A12S3	repeat	0.5101216404775794	0.4926390734620279
lab_data	homo_sapiens	laird	EE5A1S3	cgi	0.013475724331746788	0.007275095279062603
lab_data	homo_sapiens	laird	EE5A1S3	genes	0.5160252221878846	0.4726083529356824
lab_data	homo_sapiens	laird	EE5A1S3	intergenic	0.48397477781211534	0.5273916470643176
lab_data	homo_sapiens	laird	EE5A1S3	repeat	0.5111898780417216	0.4926390734620279
lab_data	homo_sapiens	laird	EE5A2S1	cgi	0.012384892840507372	0.007275095279062603
lab_data	homo_sapiens	laird	EE5A2S1	genes	0.513776922193115	0.4726083529356824
lab_data	homo_sapiens	laird	EE5A2S1	intergenic	0.48622307780688495	0.5273916470643176
lab_data	homo_sapiens	laird	EE5A2S1	repeat	0.5092815006535558	0.4926390734620279
lab_data	homo_sapiens	laird	EE5A2S3	cgi	0.011437465891178021	0.007275095279062603
lab_data	homo_sapiens	laird	EE5A2S3	genes	0.5123005780729736	0.4726083529356824
lab_data	homo_sapiens	laird	EE5A2S3	intergenic	0.4876994219270264	0.5273916470643176
lab_data	homo_sapiens	laird	EE5A2S3	repeat	0.5136872233503361	0.4926390734620279
lab_data	homo_sapiens	laird	EE5A3S1	cgi	0.012753041874716388	0.007275095279062603
lab_data	homo_sapiens	laird	EE5A3S1	genes	0.5144871098745882	0.4726083529356824
lab_data	homo_sapiens	laird	EE5A3S1	intergenic	0.4855128901254117	0.5273916470643176
lab_data	homo_sapiens	laird	EE5A3S1	repeat	0.508485497712239	0.4926390734620279
lab_data	homo_sapiens	laird	EE5A3S2	cgi	0.012702111496207489	0.007275095279062603
lab_data	homo_sapiens	laird	EE5A3S2	genes	0.5156243729832545	0.4726083529356824
lab_data	homo_sapiens	laird	EE5A3S2	intergenic	0.48437562701674547	0.5273916470643176
lab_data	homo_sapiens	laird	EE5A3S2	repeat	0.5124460222919253	0.4926390734620279
lab_data	homo_sapiens	laird	EE5A3S3	cgi	0.013406247392517869	0.007275095279062603
lab_data	homo_sapiens	laird	EE5A3S3	genes	0.5170175577749494	0.4726083529356824
lab_data	homo_sapiens	laird	EE5A3S3	intergenic	0.48298244222505055	0.5273916470643176
lab_data	homo_sapiens	laird	EE5A3S3	repeat	0.5110729576552477	0.4926390734620279
lab_data	homo_sapiens	laird	EE5A4S1	cgi	0.01243287046774508	0.007275095279062603
lab_data	homo_sapiens	laird	EE5A4S1	genes	0.513987994235902	0.4726083529356824
lab_data	homo_sapiens	laird	EE5A4S1	intergenic	0.48601200576409803	0.5273916470643176
lab_data	homo_sapiens	laird	EE5A4S1	repeat	0.5096565897476717	0.4926390734620279
lab_data	homo_sapiens	laird	EE5A4S3	cgi	0.013220914791461787	0.007275095279062603
lab_data	homo_sapiens	laird	EE5A4S3	genes	0.5164453885966456	0.4726083529356824
lab_data	homo_sapiens	laird	EE5A4S3	intergenic	0.4835546114033544	0.5273916470643176
lab_data	homo_sapiens	laird	EE5A4S3	repeat	0.5109762199467793	0.4926390734620279
lab_data	homo_sapiens	laird	EE5A5S1	cgi	0.012143577665335595	0.007275095279062603
lab_data	homo_sapiens	laird	EE5A5S1	genes	0.514179170717416	0.4726083529356824
lab_data	homo_sapiens	laird	EE5A5S1	intergenic	0.4858208292825839	0.5273916470643176
lab_data	homo_sapiens	laird	EE5A5S1	repeat	0.5090145332750615	0.4926390734620279
lab_data	homo_sapiens	laird	EE5A6S1	cgi	0.012805553813890707	0.007275095279062603
lab_data	homo_sapiens	laird	EE5A6S1	genes	0.5152004123123414	0.4726083529356824
lab_data	homo_sapiens	laird	EE5A6S1	intergenic	0.48479958768765863	0.5273916470643176
lab_data	homo_sapiens	laird	EE5A6S1	repeat	0.5080759150426185	0.4926390734620279
lab_data	homo_sapiens	laird	EE5A7S1	cgi	0.012946555514090097	0.007275095279062603
lab_data	homo_sapiens	laird	EE5A7S1	genes	0.517376757767118	0.4726083529356824
lab_data	homo_sapiens	laird	EE5A7S1	intergenic	0.48262324223288205	0.5273916470643176
lab_data	homo_sapiens	laird	EE5A7S1	repeat	0.5046929889335112	0.4926390734620279
lab_data	homo_sapiens	laird	EE5A7S3	cgi	0.013432504764422086	0.007275095279062603
lab_data	homo_sapiens	laird	EE5A7S3	genes	0.5168581969660371	0.4726083529356824
lab_data	homo_sapiens	laird	EE5A7S3	intergenic	0.483141803033963	0.5273916470643176
lab_data	homo_sapiens	laird	EE5A7S3	repeat	0.5095445617519717	0.4926390734620279
lab_data	homo_sapiens	laird	EE5A8S1	cgi	0.01187514015785127	0.007275095279062603
lab_data	homo_sapiens	laird	EE5A8S1	genes	0.5112955587245043	0.4726083529356824
lab_data	homo_sapiens	laird	EE5A8S1	intergenic	0.4887044412754957	0.5273916470643176
lab_data	homo_sapiens	laird	EE5A8S1	repeat	0.5106526045128349	0.4926390734620279
lab_data	homo_sapiens	laird	EE5A8S3	cgi	0.013334520978906219	0.007275095279062603
lab_data	homo_sapiens	laird	EE5A8S3	genes	0.5167788458608245	0.4726083529356824
lab_data	homo_sapiens	laird	EE5A8S3	intergenic	0.4832211541391755	0.5273916470643176
lab_data	homo_sapiens	laird	EE5A8S3	repeat	0.5101870371520378	0.4926390734620279
lab_data	homo_sapiens	laird	EE5A9S1	cgi	0.011802522615353469	0.007275095279062603
lab_data	homo_sapiens	laird	EE5A9S1	genes	0.513195632154868	0.4726083529356824
lab_data	homo_sapiens	laird	EE5A9S1	intergenic	0.486804367845132	0.5273916470643176
lab_data	homo_sapiens	laird	EE5A9S1	repeat	0.5108202115781958	0.4926390734620279
lab_data	homo_sapiens	laird	EE5B11S3	cgi	0.013979469477518002	0.007275095279062603
lab_data	homo_sapiens	laird	EE5B11S3	genes	0.5191481880360502	0.4726083529356824
lab_data	homo_sapiens	laird	EE5B11S3	intergenic	0.48085181196394977	0.5273916470643176
lab_data	homo_sapiens	laird	EE5B11S3	repeat	0.5112693235580335	0.4926390734620279
lab_data	homo_sapiens	laird	EE5B12S1	cgi	0.012756667848634584	0.007275095279062603
lab_data	homo_sapiens	laird	EE5B12S1	genes	0.5160285424977776	0.4726083529356824
lab_data	homo_sapiens	laird	EE5B12S1	intergenic	0.4839714575022224	0.5273916470643176
lab_data	homo_sapiens	laird	EE5B12S1	repeat	0.5097061995260781	0.4926390734620279
lab_data	homo_sapiens	laird	EE5B12S3	cgi	0.014153044087037088	0.007275095279062603
lab_data	homo_sapiens	laird	EE5B12S3	genes	0.5177782140441636	0.4726083529356824
lab_data	homo_sapiens	laird	EE5B12S3	intergenic	0.4822217859558364	0.5273916470643176
lab_data	homo_sapiens	laird	EE5B12S3	repeat	0.5104238459791037	0.4926390734620279
lab_data	homo_sapiens	laird	EE5B1S1	cgi	0.012400505766195108	0.007275095279062603
lab_data	homo_sapiens	laird	EE5B1S1	genes	0.5130986102150251	0.4726083529356824
lab_data	homo_sapiens	laird	EE5B1S1	intergenic	0.4869013897849749	0.5273916470643176
lab_data	homo_sapiens	laird	EE5B1S1	repeat	0.5094123989745494	0.4926390734620279
lab_data	homo_sapiens	laird	EE5B1S2	cgi	0.012313574731944684	0.007275095279062603
lab_data	homo_sapiens	laird	EE5B1S2	genes	0.5124828220132498	0.4726083529356824
lab_data	homo_sapiens	laird	EE5B1S2	intergenic	0.4875171779867502	0.5273916470643176
lab_data	homo_sapiens	laird	EE5B1S2	repeat	0.5120381027967761	0.4926390734620279
lab_data	homo_sapiens	laird	EE5B1S3	cgi	0.01370008580282552	0.007275095279062603
lab_data	homo_sapiens	laird	EE5B1S3	genes	0.5174989900995374	0.4726083529356824
lab_data	homo_sapiens	laird	EE5B1S3	intergenic	0.48250100990046263	0.5273916470643176
lab_data	homo_sapiens	laird	EE5B1S3	repeat	0.5102173828663915	0.4926390734620279
lab_data	homo_sapiens	laird	EE5B2S3	cgi	0.013527226816057432	0.007275095279062603
lab_data	homo_sapiens	laird	EE5B2S3	genes	0.5170801784725744	0.4726083529356824
lab_data	homo_sapiens	laird	EE5B2S3	intergenic	0.4829198215274257	0.5273916470643176
lab_data	homo_sapiens	laird	EE5B2S3	repeat	0.5093398886307897	0.4926390734620279
lab_data	homo_sapiens	laird	EE5B3S1	cgi	0.012075451495156368	0.007275095279062603
lab_data	homo_sapiens	laird	EE5B3S1	genes	0.5140494600274992	0.4726083529356824
lab_data	homo_sapiens	laird	EE5B3S1	intergenic	0.4859505399725009	0.5273916470643176
lab_data	homo_sapiens	laird	EE5B3S1	repeat	0.5099220894774881	0.4926390734620279
lab_data	homo_sapiens	laird	EE5B3S3	cgi	0.012371794426026388	0.007275095279062603
lab_data	homo_sapiens	laird	EE5B3S3	genes	0.5163208357273391	0.4726083529356824
lab_data	homo_sapiens	laird	EE5B3S3	intergenic	0.48367916427266094	0.5273916470643176
lab_data	homo_sapiens	laird	EE5B3S3	repeat	0.5115247378228553	0.4926390734620279
lab_data	homo_sapiens	laird	EE5B4S1	cgi	0.012447363635660331	0.007275095279062603
lab_data	homo_sapiens	laird	EE5B4S1	genes	0.5128131205926751	0.4726083529356824
lab_data	homo_sapiens	laird	EE5B4S1	intergenic	0.4871868794073248	0.5273916470643176
lab_data	homo_sapiens	laird	EE5B4S1	repeat	0.5084831957005426	0.4926390734620279
lab_data	homo_sapiens	laird	EE5B4S3	cgi	0.013300757084232439	0.007275095279062603
lab_data	homo_sapiens	laird	EE5B4S3	genes	0.5169677204740438	0.4726083529356824
lab_data	homo_sapiens	laird	EE5B4S3	intergenic	0.4830322795259562	0.5273916470643176
lab_data	homo_sapiens	laird	EE5B4S3	repeat	0.5100597767805151	0.4926390734620279
lab_data	homo_sapiens	laird	EE5B5S1	cgi	0.0072404233480594426	0.007275095279062603
lab_data	homo_sapiens	laird	EE5B5S1	genes	0.504041018073731	0.4726083529356824
lab_data	homo_sapiens	laird	EE5B5S1	intergenic	0.4959589819262689	0.5273916470643176
lab_data	homo_sapiens	laird	EE5B5S1	repeat	0.5185985706659345	0.4926390734620279
lab_data	homo_sapiens	laird	EE5B7S1	cgi	0.004849349513226091	0.007275095279062603
lab_data	homo_sapiens	laird	EE5B7S1	genes	0.5036169349910535	0.4726083529356824
lab_data	homo_sapiens	laird	EE5B7S1	intergenic	0.4963830650089465	0.5273916470643176
lab_data	homo_sapiens	laird	EE5B7S1	repeat	0.5206644195395941	0.4926390734620279
lab_data	homo_sapiens	laird	EE5B7S3	cgi	0.013293249725581996	0.007275095279062603
lab_data	homo_sapiens	laird	EE5B7S3	genes	0.5170156659822462	0.4726083529356824
lab_data	homo_sapiens	laird	EE5B7S3	intergenic	0.4829843340177538	0.5273916470643176
lab_data	homo_sapiens	laird	EE5B7S3	repeat	0.5092812040048353	0.4926390734620279
lab_data	homo_sapiens	laird	EE5B8S1	cgi	0.012486812982024175	0.007275095279062603
lab_data	homo_sapiens	laird	EE5B8S1	genes	0.5129169395373755	0.4726083529356824
lab_data	homo_sapiens	laird	EE5B8S1	intergenic	0.48708306046262456	0.5273916470643176
lab_data	homo_sapiens	laird	EE5B8S1	repeat	0.5090044967931404	0.4926390734620279
lab_data	homo_sapiens	laird	EE5B8S2	cgi	0.012832988944795487	0.007275095279062603
lab_data	homo_sapiens	laird	EE5B8S2	genes	0.5154583873630583	0.4726083529356824
lab_data	homo_sapiens	laird	EE5B8S2	intergenic	0.4845416126369418	0.5273916470643176
lab_data	homo_sapiens	laird	EE5B8S2	repeat	0.5108099722160551	0.4926390734620279
lab_data	homo_sapiens	laird	EE5B8S3	cgi	0.0135933921744812	0.007275095279062603
lab_data	homo_sapiens	laird	EE5B8S3	genes	0.5170712525595199	0.4726083529356824
lab_data	homo_sapiens	laird	EE5B8S3	intergenic	0.48292874744048003	0.5273916470643176
lab_data	homo_sapiens	laird	EE5B8S3	repeat	0.511056902871989	0.4926390734620279
lab_data	homo_sapiens	laird	EE5B9S1	cgi	0.009772628836357688	0.007275095279062603
lab_data	homo_sapiens	laird	EE5B9S1	genes	0.5047132965331526	0.4726083529356824
lab_data	homo_sapiens	laird	EE5B9S1	intergenic	0.4952867034668475	0.5273916470643176
lab_data	homo_sapiens	laird	EE5B9S1	repeat	0.5151387027351313	0.4926390734620279
lab_data	homo_sapiens	laird	EE5C10S2	cgi	0.008444105115322648	0.007275095279062603
lab_data	homo_sapiens	laird	EE5C10S2	genes	0.5061576194877843	0.4726083529356824
lab_data	homo_sapiens	laird	EE5C10S2	intergenic	0.4938423805122158	0.5273916470643176
lab_data	homo_sapiens	laird	EE5C10S2	repeat	0.519254236701838	0.4926390734620279
lab_data	homo_sapiens	laird	EE5C11S1	cgi	0.01245435366399856	0.007275095279062603
lab_data	homo_sapiens	laird	EE5C11S1	genes	0.5145779290753466	0.4726083529356824
lab_data	homo_sapiens	laird	EE5C11S1	intergenic	0.4854220709246534	0.5273916470643176
lab_data	homo_sapiens	laird	EE5C11S1	repeat	0.5108702866711187	0.4926390734620279
lab_data	homo_sapiens	laird	EE5C11S2	cgi	0.01291423151348038	0.007275095279062603
lab_data	homo_sapiens	laird	EE5C11S2	genes	0.5148379977455319	0.4726083529356824
lab_data	homo_sapiens	laird	EE5C11S2	intergenic	0.4851620022544682	0.5273916470643176
lab_data	homo_sapiens	laird	EE5C11S2	repeat	0.5095750246844808	0.4926390734620279
lab_data	homo_sapiens	laird	EE5C11S3	cgi	0.014073145145038409	0.007275095279062603
lab_data	homo_sapiens	laird	EE5C11S3	genes	0.5169143117051964	0.4726083529356824
lab_data	homo_sapiens	laird	EE5C11S3	intergenic	0.4830856882948036	0.5273916470643176
lab_data	homo_sapiens	laird	EE5C11S3	repeat	0.5127891702510412	0.4926390734620279
lab_data	homo_sapiens	laird	EE5C12S1	cgi	0.012284235239788149	0.007275095279062603
lab_data	homo_sapiens	laird	EE5C12S1	genes	0.5147123153890261	0.4726083529356824
lab_data	homo_sapiens	laird	EE5C12S1	intergenic	0.48528768461097394	0.5273916470643176
lab_data	homo_sapiens	laird	EE5C12S1	repeat	0.5111690951570174	0.4926390734620279
lab_data	homo_sapiens	laird	EE5C12S3	cgi	0.01427514480659646	0.007275095279062603
lab_data	homo_sapiens	laird	EE5C12S3	genes	0.51742873868726	0.4726083529356824
lab_data	homo_sapiens	laird	EE5C12S3	intergenic	0.4825712613127399	0.5273916470643176
lab_data	homo_sapiens	laird	EE5C12S3	repeat	0.5135048934593179	0.4926390734620279
lab_data	homo_sapiens	laird	EE5C1S1	cgi	0.012205690403819075	0.007275095279062603
lab_data	homo_sapiens	laird	EE5C1S1	genes	0.5137539312079606	0.4726083529356824
lab_data	homo_sapiens	laird	EE5C1S1	intergenic	0.4862460687920393	0.5273916470643176
lab_data	homo_sapiens	laird	EE5C1S1	repeat	0.5112791785908426	0.4926390734620279
lab_data	homo_sapiens	laird	EE5C2S1	cgi	0.011339680411131925	0.007275095279062603
lab_data	homo_sapiens	laird	EE5C2S1	genes	0.5104261210521578	0.4726083529356824
lab_data	homo_sapiens	laird	EE5C2S1	intergenic	0.48957387894784227	0.5273916470643176
lab_data	homo_sapiens	laird	EE5C2S1	repeat	0.51268834765122	0.4926390734620279
lab_data	homo_sapiens	laird	EE5C2S3	cgi	0.013432429056941376	0.007275095279062603
lab_data	homo_sapiens	laird	EE5C2S3	genes	0.5157485074277357	0.4726083529356824
lab_data	homo_sapiens	laird	EE5C2S3	intergenic	0.48425149257226424	0.5273916470643176
lab_data	homo_sapiens	laird	EE5C2S3	repeat	0.5121662203996056	0.4926390734620279
lab_data	homo_sapiens	laird	EE5C3S1	cgi	0.012379951698760638	0.007275095279062603
lab_data	homo_sapiens	laird	EE5C3S1	genes	0.514764512018801	0.4726083529356824
lab_data	homo_sapiens	laird	EE5C3S1	intergenic	0.485235487981199	0.5273916470643176
lab_data	homo_sapiens	laird	EE5C3S1	repeat	0.5110586113580848	0.4926390734620279
lab_data	homo_sapiens	laird	EE5C4S1	cgi	0.009353426534442742	0.007275095279062603
lab_data	homo_sapiens	laird	EE5C4S1	genes	0.5070966850249179	0.4726083529356824
lab_data	homo_sapiens	laird	EE5C4S1	intergenic	0.49290331497508216	0.5273916470643176
lab_data	homo_sapiens	laird	EE5C4S1	repeat	0.513673756623347	0.4926390734620279
lab_data	homo_sapiens	laird	EE5C4S3	cgi	0.013871843973145122	0.007275095279062603
lab_data	homo_sapiens	laird	EE5C4S3	genes	0.5182466458233977	0.4726083529356824
lab_data	homo_sapiens	laird	EE5C4S3	intergenic	0.48175335417660226	0.5273916470643176
lab_data	homo_sapiens	laird	EE5C4S3	repeat	0.5105099299932574	0.4926390734620279
lab_data	homo_sapiens	laird	EE5C5S1	cgi	0.012318618334501144	0.007275095279062603
lab_data	homo_sapiens	laird	EE5C5S1	genes	0.5133543107340945	0.4726083529356824
lab_data	homo_sapiens	laird	EE5C5S1	intergenic	0.4866456892659054	0.5273916470643176
lab_data	homo_sapiens	laird	EE5C5S1	repeat	0.5117291251248413	0.4926390734620279
lab_data	homo_sapiens	laird	EE5C5S2	cgi	0.012252094486392683	0.007275095279062603
lab_data	homo_sapiens	laird	EE5C5S2	genes	0.5130439775964424	0.4726083529356824
lab_data	homo_sapiens	laird	EE5C5S2	intergenic	0.4869560224035577	0.5273916470643176
lab_data	homo_sapiens	laird	EE5C5S2	repeat	0.5118513063687622	0.4926390734620279
lab_data	homo_sapiens	laird	EE5C6S1	cgi	0.012353034256048535	0.007275095279062603
lab_data	homo_sapiens	laird	EE5C6S1	genes	0.5131154857846217	0.4726083529356824
lab_data	homo_sapiens	laird	EE5C6S1	intergenic	0.4868845142153783	0.5273916470643176
lab_data	homo_sapiens	laird	EE5C6S1	repeat	0.5101707041865413	0.4926390734620279
lab_data	homo_sapiens	laird	EE5C6S2	cgi	0.012233105549170042	0.007275095279062603
lab_data	homo_sapiens	laird	EE5C6S2	genes	0.5140637992189704	0.4726083529356824
lab_data	homo_sapiens	laird	EE5C6S2	intergenic	0.48593620078102956	0.5273916470643176
lab_data	homo_sapiens	laird	EE5C6S2	repeat	0.5141077089324495	0.4926390734620279
lab_data	homo_sapiens	laird	EE5C6S3	cgi	0.0136782287582153	0.007275095279062603
lab_data	homo_sapiens	laird	EE5C6S3	genes	0.5178367558144258	0.4726083529356824
lab_data	homo_sapiens	laird	EE5C6S3	intergenic	0.48216324418557416	0.5273916470643176
lab_data	homo_sapiens	laird	EE5C6S3	repeat	0.5094426356296762	0.4926390734620279
lab_data	homo_sapiens	laird	EE5C7S1	cgi	0.012195991652640972	0.007275095279062603
lab_data	homo_sapiens	laird	EE5C7S1	genes	0.5121231905730353	0.4726083529356824
lab_data	homo_sapiens	laird	EE5C7S1	intergenic	0.48787680942696465	0.5273916470643176
lab_data	homo_sapiens	laird	EE5C7S1	repeat	0.5095913801096501	0.4926390734620279
lab_data	homo_sapiens	laird	EE5C7S2	cgi	0.011540970351122316	0.007275095279062603
lab_data	homo_sapiens	laird	EE5C7S2	genes	0.5119290891144397	0.4726083529356824
lab_data	homo_sapiens	laird	EE5C7S2	intergenic	0.48807091088556037	0.5273916470643176
lab_data	homo_sapiens	laird	EE5C7S2	repeat	0.5103208277737298	0.4926390734620279
lab_data	homo_sapiens	laird	EE5C7S3	cgi	0.013711604303732057	0.007275095279062603
lab_data	homo_sapiens	laird	EE5C7S3	genes	0.5158523068474367	0.4726083529356824
lab_data	homo_sapiens	laird	EE5C7S3	intergenic	0.4841476931525634	0.5273916470643176
lab_data	homo_sapiens	laird	EE5C7S3	repeat	0.5101757352335786	0.4926390734620279
lab_data	homo_sapiens	laird	EE5C8S1	cgi	0.012801519924723483	0.007275095279062603
lab_data	homo_sapiens	laird	EE5C8S1	genes	0.5149242787034498	0.4726083529356824
lab_data	homo_sapiens	laird	EE5C8S1	intergenic	0.4850757212965502	0.5273916470643176
lab_data	homo_sapiens	laird	EE5C8S1	repeat	0.5079071163049885	0.4926390734620279
lab_data	homo_sapiens	laird	EE5C9S1	cgi	0.012090899458859241	0.007275095279062603
lab_data	homo_sapiens	laird	EE5C9S1	genes	0.5138308712178924	0.4726083529356824
lab_data	homo_sapiens	laird	EE5C9S1	intergenic	0.4861691287821076	0.5273916470643176
lab_data	homo_sapiens	laird	EE5C9S1	repeat	0.5088894350213149	0.4926390734620279
lab_data	homo_sapiens	laird	EE5D10S1	cgi	0.010717612345997673	0.007275095279062603
lab_data	homo_sapiens	laird	EE5D10S1	genes	0.513713399202613	0.4726083529356824
lab_data	homo_sapiens	laird	EE5D10S1	intergenic	0.486286600797387	0.5273916470643176
lab_data	homo_sapiens	laird	EE5D10S1	repeat	0.5114846366849748	0.4926390734620279
lab_data	homo_sapiens	laird	EE5D10S3	cgi	0.014471900895108778	0.007275095279062603
lab_data	homo_sapiens	laird	EE5D10S3	genes	0.5183496217382891	0.4726083529356824
lab_data	homo_sapiens	laird	EE5D10S3	intergenic	0.4816503782617109	0.5273916470643176
lab_data	homo_sapiens	laird	EE5D10S3	repeat	0.5098259657350291	0.4926390734620279
lab_data	homo_sapiens	laird	EE5D11S3	cgi	0.015522377280799395	0.007275095279062603
lab_data	homo_sapiens	laird	EE5D11S3	genes	0.5204674947803253	0.4726083529356824
lab_data	homo_sapiens	laird	EE5D11S3	intergenic	0.4795325052196747	0.5273916470643176
lab_data	homo_sapiens	laird	EE5D11S3	repeat	0.5102512901558215	0.4926390734620279
lab_data	homo_sapiens	laird	EE5D1S1	cgi	0.012850843119376384	0.007275095279062603
lab_data	homo_sapiens	laird	EE5D1S1	genes	0.5145722172464742	0.4726083529356824
lab_data	homo_sapiens	laird	EE5D1S1	intergenic	0.4854277827535259	0.5273916470643176
lab_data	homo_sapiens	laird	EE5D1S1	repeat	0.5095213405010036	0.4926390734620279
lab_data	homo_sapiens	laird	EE5D1S3	cgi	0.013775274476586745	0.007275095279062603
lab_data	homo_sapiens	laird	EE5D1S3	genes	0.5164886030089088	0.4726083529356824
lab_data	homo_sapiens	laird	EE5D1S3	intergenic	0.4835113969910913	0.5273916470643176
lab_data	homo_sapiens	laird	EE5D1S3	repeat	0.511156276768667	0.4926390734620279
lab_data	homo_sapiens	laird	EE5D2S1	cgi	0.011227989315287502	0.007275095279062603
lab_data	homo_sapiens	laird	EE5D2S1	genes	0.5102484055575776	0.4726083529356824
lab_data	homo_sapiens	laird	EE5D2S1	intergenic	0.48975159444242244	0.5273916470643176
lab_data	homo_sapiens	laird	EE5D2S1	repeat	0.510172074601341	0.4926390734620279
lab_data	homo_sapiens	laird	EE5D2S2	cgi	0.012833580256773034	0.007275095279062603
lab_data	homo_sapiens	laird	EE5D2S2	genes	0.5154160482603449	0.4726083529356824
lab_data	homo_sapiens	laird	EE5D2S2	intergenic	0.48458395173965507	0.5273916470643176
lab_data	homo_sapiens	laird	EE5D2S2	repeat	0.51105429372296	0.4926390734620279
lab_data	homo_sapiens	laird	EE5D3S1	cgi	0.008473782478703024	0.007275095279062603
lab_data	homo_sapiens	laird	EE5D3S1	genes	0.5059060410001913	0.4726083529356824
lab_data	homo_sapiens	laird	EE5D3S1	intergenic	0.4940939589998087	0.5273916470643176
lab_data	homo_sapiens	laird	EE5D3S1	repeat	0.5160023086212033	0.4926390734620279
lab_data	homo_sapiens	laird	EE5D3S3	cgi	0.013927257114863303	0.007275095279062603
lab_data	homo_sapiens	laird	EE5D3S3	genes	0.5183834871127518	0.4726083529356824
lab_data	homo_sapiens	laird	EE5D3S3	intergenic	0.4816165128872482	0.5273916470643176
lab_data	homo_sapiens	laird	EE5D3S3	repeat	0.5106095017759316	0.4926390734620279
lab_data	homo_sapiens	laird	EE5D4S1	cgi	0.012198629521394288	0.007275095279062603
lab_data	homo_sapiens	laird	EE5D4S1	genes	0.5123070671038691	0.4726083529356824
lab_data	homo_sapiens	laird	EE5D4S1	intergenic	0.4876929328961309	0.5273916470643176
lab_data	homo_sapiens	laird	EE5D4S1	repeat	0.5109366255218969	0.4926390734620279
lab_data	homo_sapiens	laird	EE5D4S3	cgi	0.014140372934633487	0.007275095279062603
lab_data	homo_sapiens	laird	EE5D4S3	genes	0.5184456549536066	0.4726083529356824
lab_data	homo_sapiens	laird	EE5D4S3	intergenic	0.48155434504639333	0.5273916470643176
lab_data	homo_sapiens	laird	EE5D4S3	repeat	0.5096908086967276	0.4926390734620279
lab_data	homo_sapiens	laird	EE5D5S1	cgi	0.010968760600537062	0.007275095279062603
lab_data	homo_sapiens	laird	EE5D5S1	genes	0.5100558563151829	0.4726083529356824
lab_data	homo_sapiens	laird	EE5D5S1	intergenic	0.4899441436848171	0.5273916470643176
lab_data	homo_sapiens	laird	EE5D5S1	repeat	0.5091924332450349	0.4926390734620279
lab_data	homo_sapiens	laird	EE5D5S3	cgi	0.01413868723952257	0.007275095279062603
lab_data	homo_sapiens	laird	EE5D5S3	genes	0.5173084534525926	0.4726083529356824
lab_data	homo_sapiens	laird	EE5D5S3	intergenic	0.48269154654740737	0.5273916470643176
lab_data	homo_sapiens	laird	EE5D5S3	repeat	0.5106585769800428	0.4926390734620279
lab_data	homo_sapiens	laird	EE5D6S1	cgi	0.013064217818341432	0.007275095279062603
lab_data	homo_sapiens	laird	EE5D6S1	genes	0.5143453384898503	0.4726083529356824
lab_data	homo_sapiens	laird	EE5D6S1	intergenic	0.4856546615101497	0.5273916470643176
lab_data	homo_sapiens	laird	EE5D6S1	repeat	0.5100041547103151	0.4926390734620279
lab_data	homo_sapiens	laird	EE5D7S1	cgi	0.012371167484239125	0.007275095279062603
lab_data	homo_sapiens	laird	EE5D7S1	genes	0.5117230329682778	0.4726083529356824
lab_data	homo_sapiens	laird	EE5D7S1	intergenic	0.4882769670317222	0.5273916470643176
lab_data	homo_sapiens	laird	EE5D7S1	repeat	0.5111786192259997	0.4926390734620279
lab_data	homo_sapiens	laird	EE5D7S2	cgi	0.0066080133330041054	0.007275095279062603
lab_data	homo_sapiens	laird	EE5D7S2	genes	0.5008617110188077	0.4726083529356824
lab_data	homo_sapiens	laird	EE5D7S2	intergenic	0.4991382889811923	0.5273916470643176
lab_data	homo_sapiens	laird	EE5D7S2	repeat	0.5209654590313048	0.4926390734620279
lab_data	homo_sapiens	laird	EE5D7S3	cgi	0.014259203331693759	0.007275095279062603
lab_data	homo_sapiens	laird	EE5D7S3	genes	0.5171893708705464	0.4726083529356824
lab_data	homo_sapiens	laird	EE5D7S3	intergenic	0.48281062912945355	0.5273916470643176
lab_data	homo_sapiens	laird	EE5D7S3	repeat	0.5109259852235637	0.4926390734620279
lab_data	homo_sapiens	laird	EE5D8S1	cgi	0.008239826908841655	0.007275095279062603
lab_data	homo_sapiens	laird	EE5D8S1	genes	0.5056448887696572	0.4726083529356824
lab_data	homo_sapiens	laird	EE5D8S1	intergenic	0.4943551112303428	0.5273916470643176
lab_data	homo_sapiens	laird	EE5D8S1	repeat	0.5093081790378863	0.4926390734620279
lab_data	homo_sapiens	laird	EE5D8S3	cgi	0.014390157088022163	0.007275095279062603
lab_data	homo_sapiens	laird	EE5D8S3	genes	0.5192328891520417	0.4726083529356824
lab_data	homo_sapiens	laird	EE5D8S3	intergenic	0.48076711084795826	0.5273916470643176
lab_data	homo_sapiens	laird	EE5D8S3	repeat	0.5101692980882162	0.4926390734620279
lab_data	homo_sapiens	laird	EE5D9S1	cgi	0.013412420791276523	0.007275095279062603
lab_data	homo_sapiens	laird	EE5D9S1	genes	0.5108155077651501	0.4726083529356824
lab_data	homo_sapiens	laird	EE5D9S1	intergenic	0.48918449223484994	0.5273916470643176
lab_data	homo_sapiens	laird	EE5D9S1	repeat	0.5072814253891942	0.4926390734620279
lab_data	homo_sapiens	laird	EE5D9S3	cgi	0.01425050064484422	0.007275095279062603
lab_data	homo_sapiens	laird	EE5D9S3	genes	0.5182824183494911	0.4726083529356824
lab_data	homo_sapiens	laird	EE5D9S3	intergenic	0.48171758165050893	0.5273916470643176
lab_data	homo_sapiens	laird	EE5D9S3	repeat	0.5121523754663567	0.4926390734620279
lab_data	homo_sapiens	laird	EE5E10S1	cgi	0.013273546469764013	0.007275095279062603
lab_data	homo_sapiens	laird	EE5E10S1	genes	0.5152532522338649	0.4726083529356824
lab_data	homo_sapiens	laird	EE5E10S1	intergenic	0.48474674776613513	0.5273916470643176
lab_data	homo_sapiens	laird	EE5E10S1	repeat	0.5114077706433505	0.4926390734620279
lab_data	homo_sapiens	laird	EE5E10S3	cgi	0.014323440816889129	0.007275095279062603
lab_data	homo_sapiens	laird	EE5E10S3	genes	0.519401550572288	0.4726083529356824
lab_data	homo_sapiens	laird	EE5E10S3	intergenic	0.48059844942771196	0.5273916470643176
lab_data	homo_sapiens	laird	EE5E10S3	repeat	0.5106115996028955	0.4926390734620279
lab_data	homo_sapiens	laird	EE5E11S1	cgi	0.01165597399209939	0.007275095279062603
lab_data	homo_sapiens	laird	EE5E11S1	genes	0.5130970439156016	0.4726083529356824
lab_data	homo_sapiens	laird	EE5E11S1	intergenic	0.48690295608439843	0.5273916470643176
lab_data	homo_sapiens	laird	EE5E11S1	repeat	0.5116062211602147	0.4926390734620279
lab_data	homo_sapiens	laird	EE5E12S1	cgi	0.012460917405459734	0.007275095279062603
lab_data	homo_sapiens	laird	EE5E12S1	genes	0.5150114700145427	0.4726083529356824
lab_data	homo_sapiens	laird	EE5E12S1	intergenic	0.48498852998545733	0.5273916470643176
lab_data	homo_sapiens	laird	EE5E12S1	repeat	0.5107720132027798	0.4926390734620279
lab_data	homo_sapiens	laird	EE5E12S3	cgi	0.014152152700987379	0.007275095279062603
lab_data	homo_sapiens	laird	EE5E12S3	genes	0.5191450666096199	0.4726083529356824
lab_data	homo_sapiens	laird	EE5E12S3	intergenic	0.48085493339038016	0.5273916470643176
lab_data	homo_sapiens	laird	EE5E12S3	repeat	0.5130555114498175	0.4926390734620279
lab_data	homo_sapiens	laird	EE5E1S1	cgi	0.01238471117465292	0.007275095279062603
lab_data	homo_sapiens	laird	EE5E1S1	genes	0.5133369091922947	0.4726083529356824
lab_data	homo_sapiens	laird	EE5E1S1	intergenic	0.4866630908077053	0.5273916470643176
lab_data	homo_sapiens	laird	EE5E1S1	repeat	0.5105506247856568	0.4926390734620279
lab_data	homo_sapiens	laird	EE5E1S3	cgi	0.01384998500100961	0.007275095279062603
lab_data	homo_sapiens	laird	EE5E1S3	genes	0.5183047112192632	0.4726083529356824
lab_data	homo_sapiens	laird	EE5E1S3	intergenic	0.48169528878073675	0.5273916470643176
lab_data	homo_sapiens	laird	EE5E1S3	repeat	0.5112540604694469	0.4926390734620279
lab_data	homo_sapiens	laird	EE5E2S1	cgi	0.01259481799396345	0.007275095279062603
lab_data	homo_sapiens	laird	EE5E2S1	genes	0.5131157245144617	0.4726083529356824
lab_data	homo_sapiens	laird	EE5E2S1	intergenic	0.4868842754855383	0.5273916470643176
lab_data	homo_sapiens	laird	EE5E2S1	repeat	0.5100007988672038	0.4926390734620279
lab_data	homo_sapiens	laird	EE5E2S3	cgi	0.010941357750746719	0.007275095279062603
lab_data	homo_sapiens	laird	EE5E2S3	genes	0.5093426423086143	0.4726083529356824
lab_data	homo_sapiens	laird	EE5E2S3	intergenic	0.4906573576913857	0.5273916470643176
lab_data	homo_sapiens	laird	EE5E2S3	repeat	0.5112465736303908	0.4926390734620279
lab_data	homo_sapiens	laird	EE5E3S1	cgi	0.01232840214775932	0.007275095279062603
lab_data	homo_sapiens	laird	EE5E3S1	genes	0.5151974882595556	0.4726083529356824
lab_data	homo_sapiens	laird	EE5E3S1	intergenic	0.4848025117404445	0.5273916470643176
lab_data	homo_sapiens	laird	EE5E3S1	repeat	0.5116098909141997	0.4926390734620279
lab_data	homo_sapiens	laird	EE5E4S1	cgi	0.009017420799921625	0.007275095279062603
lab_data	homo_sapiens	laird	EE5E4S1	genes	0.506331403362993	0.4726083529356824
lab_data	homo_sapiens	laird	EE5E4S1	intergenic	0.493668596637007	0.5273916470643176
lab_data	homo_sapiens	laird	EE5E4S1	repeat	0.5172173801044322	0.4926390734620279
lab_data	homo_sapiens	laird	EE5E4S3	cgi	0.014007526882046881	0.007275095279062603
lab_data	homo_sapiens	laird	EE5E4S3	genes	0.518244037812277	0.4726083529356824
lab_data	homo_sapiens	laird	EE5E4S3	intergenic	0.481755962187723	0.5273916470643176
lab_data	homo_sapiens	laird	EE5E4S3	repeat	0.5115964577315975	0.4926390734620279
lab_data	homo_sapiens	laird	EE5E5S3	cgi	0.014563729612378614	0.007275095279062603
lab_data	homo_sapiens	laird	EE5E5S3	genes	0.5171020862350666	0.4726083529356824
lab_data	homo_sapiens	laird	EE5E5S3	intergenic	0.4828979137649334	0.5273916470643176
lab_data	homo_sapiens	laird	EE5E5S3	repeat	0.5102636722336124	0.4926390734620279
lab_data	homo_sapiens	laird	EE5E6S1	cgi	0.01266690103905027	0.007275095279062603
lab_data	homo_sapiens	laird	EE5E6S1	genes	0.5150778266061928	0.4726083529356824
lab_data	homo_sapiens	laird	EE5E6S1	intergenic	0.4849221733938071	0.5273916470643176
lab_data	homo_sapiens	laird	EE5E6S1	repeat	0.5110141766471917	0.4926390734620279
lab_data	homo_sapiens	laird	EE5E7S1	cgi	0.012530038221573376	0.007275095279062603
lab_data	homo_sapiens	laird	EE5E7S1	genes	0.5147895524647684	0.4726083529356824
lab_data	homo_sapiens	laird	EE5E7S1	intergenic	0.4852104475352316	0.5273916470643176
lab_data	homo_sapiens	laird	EE5E7S1	repeat	0.5106757493939421	0.4926390734620279
lab_data	homo_sapiens	laird	EE5E7S2	cgi	0.012295327808507664	0.007275095279062603
lab_data	homo_sapiens	laird	EE5E7S2	genes	0.5137090709843068	0.4726083529356824
lab_data	homo_sapiens	laird	EE5E7S2	intergenic	0.4862909290156932	0.5273916470643176
lab_data	homo_sapiens	laird	EE5E7S2	repeat	0.5116421960133529	0.4926390734620279
lab_data	homo_sapiens	laird	EE5E8S1	cgi	0.011860431902327611	0.007275095279062603
lab_data	homo_sapiens	laird	EE5E8S1	genes	0.5104726811167423	0.4726083529356824
lab_data	homo_sapiens	laird	EE5E8S1	intergenic	0.48952731888325773	0.5273916470643176
lab_data	homo_sapiens	laird	EE5E8S1	repeat	0.5115451501813072	0.4926390734620279
lab_data	homo_sapiens	laird	EE5E9S1	cgi	0.01232171375341624	0.007275095279062603
lab_data	homo_sapiens	laird	EE5E9S1	genes	0.5113598915664462	0.4726083529356824
lab_data	homo_sapiens	laird	EE5E9S1	intergenic	0.4886401084335537	0.5273916470643176
lab_data	homo_sapiens	laird	EE5E9S1	repeat	0.5110020831971256	0.4926390734620279
lab_data	homo_sapiens	laird	EE5E9S3	cgi	0.014145636652285125	0.007275095279062603
lab_data	homo_sapiens	laird	EE5E9S3	genes	0.5182811705139152	0.4726083529356824
lab_data	homo_sapiens	laird	EE5E9S3	intergenic	0.4817188294860848	0.5273916470643176
lab_data	homo_sapiens	laird	EE5E9S3	repeat	0.5143880376724135	0.4926390734620279
lab_data	homo_sapiens	laird	EE5F10S1	cgi	0.013734370367062192	0.007275095279062603
lab_data	homo_sapiens	laird	EE5F10S1	genes	0.5153199113140488	0.4726083529356824
lab_data	homo_sapiens	laird	EE5F10S1	intergenic	0.4846800886859512	0.5273916470643176
lab_data	homo_sapiens	laird	EE5F10S1	repeat	0.5120813872727711	0.4926390734620279
lab_data	homo_sapiens	laird	EE5F10S3	cgi	0.014554958928097519	0.007275095279062603
lab_data	homo_sapiens	laird	EE5F10S3	genes	0.517716889041677	0.4726083529356824
lab_data	homo_sapiens	laird	EE5F10S3	intergenic	0.48228311095832305	0.5273916470643176
lab_data	homo_sapiens	laird	EE5F10S3	repeat	0.5114389602048909	0.4926390734620279
lab_data	homo_sapiens	laird	EE5F11S1	cgi	0.012912202154729152	0.007275095279062603
lab_data	homo_sapiens	laird	EE5F11S1	genes	0.5119195369443825	0.4726083529356824
lab_data	homo_sapiens	laird	EE5F11S1	intergenic	0.4880804630556175	0.5273916470643176
lab_data	homo_sapiens	laird	EE5F11S1	repeat	0.5087571582216133	0.4926390734620279
lab_data	homo_sapiens	laird	EE5F11S3	cgi	0.014430784720247643	0.007275095279062603
lab_data	homo_sapiens	laird	EE5F11S3	genes	0.5196552798559692	0.4726083529356824
lab_data	homo_sapiens	laird	EE5F11S3	intergenic	0.4803447201440308	0.5273916470643176
lab_data	homo_sapiens	laird	EE5F11S3	repeat	0.5113060740297067	0.4926390734620279
lab_data	homo_sapiens	laird	EE5F1S1	cgi	0.012289159921525992	0.007275095279062603
lab_data	homo_sapiens	laird	EE5F1S1	genes	0.5152311379618909	0.4726083529356824
lab_data	homo_sapiens	laird	EE5F1S1	intergenic	0.4847688620381091	0.5273916470643176
lab_data	homo_sapiens	laird	EE5F1S1	repeat	0.5123474768374584	0.4926390734620279
lab_data	homo_sapiens	laird	EE5F2S1	cgi	0.011915108406660005	0.007275095279062603
lab_data	homo_sapiens	laird	EE5F2S1	genes	0.5095701931221539	0.4726083529356824
lab_data	homo_sapiens	laird	EE5F2S1	intergenic	0.49042980687784615	0.5273916470643176
lab_data	homo_sapiens	laird	EE5F2S1	repeat	0.5135087455490425	0.4926390734620279
lab_data	homo_sapiens	laird	EE5F2S2	cgi	0.012950944097338686	0.007275095279062603
lab_data	homo_sapiens	laird	EE5F2S2	genes	0.5152669193393112	0.4726083529356824
lab_data	homo_sapiens	laird	EE5F2S2	intergenic	0.48473308066068876	0.5273916470643176
lab_data	homo_sapiens	laird	EE5F2S2	repeat	0.5126629132710604	0.4926390734620279
lab_data	homo_sapiens	laird	EE5F2S3	cgi	0.014144760845009912	0.007275095279062603
lab_data	homo_sapiens	laird	EE5F2S3	genes	0.5194399638079091	0.4726083529356824
lab_data	homo_sapiens	laird	EE5F2S3	intergenic	0.48056003619209087	0.5273916470643176
lab_data	homo_sapiens	laird	EE5F2S3	repeat	0.510737961608857	0.4926390734620279
lab_data	homo_sapiens	laird	EE5F4S1	cgi	0.012239474285949225	0.007275095279062603
lab_data	homo_sapiens	laird	EE5F4S1	genes	0.5137890070262446	0.4726083529356824
lab_data	homo_sapiens	laird	EE5F4S1	intergenic	0.4862109929737553	0.5273916470643176
lab_data	homo_sapiens	laird	EE5F4S1	repeat	0.5117056107014241	0.4926390734620279
lab_data	homo_sapiens	laird	EE5F5S1	cgi	0.0126146982229146	0.007275095279062603
lab_data	homo_sapiens	laird	EE5F5S1	genes	0.5143706395394972	0.4726083529356824
lab_data	homo_sapiens	laird	EE5F5S1	intergenic	0.4856293604605028	0.5273916470643176
lab_data	homo_sapiens	laird	EE5F5S1	repeat	0.5097004261939923	0.4926390734620279
lab_data	homo_sapiens	laird	EE5F5S2	cgi	0.011459205531391396	0.007275095279062603
lab_data	homo_sapiens	laird	EE5F5S2	genes	0.5090760648109468	0.4726083529356824
lab_data	homo_sapiens	laird	EE5F5S2	intergenic	0.49092393518905314	0.5273916470643176
lab_data	homo_sapiens	laird	EE5F5S2	repeat	0.5145058716137538	0.4926390734620279
lab_data	homo_sapiens	laird	EE5F6S1	cgi	0.012708560914051122	0.007275095279062603
lab_data	homo_sapiens	laird	EE5F6S1	genes	0.5124829520400395	0.4726083529356824
lab_data	homo_sapiens	laird	EE5F6S1	intergenic	0.48751704795996054	0.5273916470643176
lab_data	homo_sapiens	laird	EE5F6S1	repeat	0.5149084285603226	0.4926390734620279
lab_data	homo_sapiens	laird	EE5F6S3	cgi	0.013968949697824858	0.007275095279062603
lab_data	homo_sapiens	laird	EE5F6S3	genes	0.5172649022488908	0.4726083529356824
lab_data	homo_sapiens	laird	EE5F6S3	intergenic	0.48273509775110923	0.5273916470643176
lab_data	homo_sapiens	laird	EE5F6S3	repeat	0.5112310945925063	0.4926390734620279
lab_data	homo_sapiens	laird	EE5F7S1	cgi	0.010128385875078	0.007275095279062603
lab_data	homo_sapiens	laird	EE5F7S1	genes	0.509646752807225	0.4726083529356824
lab_data	homo_sapiens	laird	EE5F7S1	intergenic	0.4903532471927749	0.5273916470643176
lab_data	homo_sapiens	laird	EE5F7S1	repeat	0.5169497889919017	0.4926390734620279
lab_data	homo_sapiens	laird	EE5F8S1	cgi	0.01268170800236058	0.007275095279062603
lab_data	homo_sapiens	laird	EE5F8S1	genes	0.5151970274515203	0.4726083529356824
lab_data	homo_sapiens	laird	EE5F8S1	intergenic	0.48480297254847976	0.5273916470643176
lab_data	homo_sapiens	laird	EE5F8S1	repeat	0.5115511991521652	0.4926390734620279
lab_data	homo_sapiens	laird	EE5F8S3	cgi	0.014259411378244418	0.007275095279062603
lab_data	homo_sapiens	laird	EE5F8S3	genes	0.5182120229275347	0.4726083529356824
lab_data	homo_sapiens	laird	EE5F8S3	intergenic	0.48178797707246535	0.5273916470643176
lab_data	homo_sapiens	laird	EE5F8S3	repeat	0.5133484344385565	0.4926390734620279
lab_data	homo_sapiens	laird	EE5F9S2	cgi	0.011386316775941646	0.007275095279062603
lab_data	homo_sapiens	laird	EE5F9S2	genes	0.5124117466832844	0.4726083529356824
lab_data	homo_sapiens	laird	EE5F9S2	intergenic	0.4875882533167156	0.5273916470643176
lab_data	homo_sapiens	laird	EE5F9S2	repeat	0.5125309309155628	0.4926390734620279
lab_data	homo_sapiens	laird	EE5F9S3	cgi	0.013418859954176928	0.007275095279062603
lab_data	homo_sapiens	laird	EE5F9S3	genes	0.5154070381743577	0.4726083529356824
lab_data	homo_sapiens	laird	EE5F9S3	intergenic	0.4845929618256422	0.5273916470643176
lab_data	homo_sapiens	laird	EE5F9S3	repeat	0.5124068967471358	0.4926390734620279
lab_data	homo_sapiens	laird	EE5G10S1	cgi	0.012905147774406912	0.007275095279062603
lab_data	homo_sapiens	laird	EE5G10S1	genes	0.51484200931414	0.4726083529356824
lab_data	homo_sapiens	laird	EE5G10S1	intergenic	0.48515799068585996	0.5273916470643176
lab_data	homo_sapiens	laird	EE5G10S1	repeat	0.5113995241330831	0.4926390734620279
lab_data	homo_sapiens	laird	EE5G10S3	cgi	0.013968931514618492	0.007275095279062603
lab_data	homo_sapiens	laird	EE5G10S3	genes	0.5161205376356643	0.4726083529356824
lab_data	homo_sapiens	laird	EE5G10S3	intergenic	0.48387946236433566	0.5273916470643176
lab_data	homo_sapiens	laird	EE5G10S3	repeat	0.5116119063300656	0.4926390734620279
lab_data	homo_sapiens	laird	EE5G11S1	cgi	0.012275987756117962	0.007275095279062603
lab_data	homo_sapiens	laird	EE5G11S1	genes	0.5133813284570876	0.4726083529356824
lab_data	homo_sapiens	laird	EE5G11S1	intergenic	0.48661867154291233	0.5273916470643176
lab_data	homo_sapiens	laird	EE5G11S1	repeat	0.5122687138546256	0.4926390734620279
lab_data	homo_sapiens	laird	EE5G11S3	cgi	0.014046735837041658	0.007275095279062603
lab_data	homo_sapiens	laird	EE5G11S3	genes	0.5175197781568021	0.4726083529356824
lab_data	homo_sapiens	laird	EE5G11S3	intergenic	0.48248022184319794	0.5273916470643176
lab_data	homo_sapiens	laird	EE5G11S3	repeat	0.5117329249503302	0.4926390734620279
lab_data	homo_sapiens	laird	EE5G12S1	cgi	0.013175804796822753	0.007275095279062603
lab_data	homo_sapiens	laird	EE5G12S1	genes	0.5143022169374255	0.4726083529356824
lab_data	homo_sapiens	laird	EE5G12S1	intergenic	0.4856977830625745	0.5273916470643176
lab_data	homo_sapiens	laird	EE5G12S1	repeat	0.5112462461802497	0.4926390734620279
lab_data	homo_sapiens	laird	EE5G12S2	cgi	0.008897487053500137	0.007275095279062603
lab_data	homo_sapiens	laird	EE5G12S2	genes	0.508243617976801	0.4726083529356824
lab_data	homo_sapiens	laird	EE5G12S2	intergenic	0.4917563820231991	0.5273916470643176
lab_data	homo_sapiens	laird	EE5G12S2	repeat	0.5194284927057727	0.4926390734620279
lab_data	homo_sapiens	laird	EE5G12S3	cgi	0.013749360677509759	0.007275095279062603
lab_data	homo_sapiens	laird	EE5G12S3	genes	0.516088591225973	0.4726083529356824
lab_data	homo_sapiens	laird	EE5G12S3	intergenic	0.4839114087740271	0.5273916470643176
lab_data	homo_sapiens	laird	EE5G12S3	repeat	0.5103727616544885	0.4926390734620279
lab_data	homo_sapiens	laird	EE5G1S1	cgi	0.012633830689815382	0.007275095279062603
lab_data	homo_sapiens	laird	EE5G1S1	genes	0.5137449153687463	0.4726083529356824
lab_data	homo_sapiens	laird	EE5G1S1	intergenic	0.48625508463125366	0.5273916470643176
lab_data	homo_sapiens	laird	EE5G1S1	repeat	0.5097790502693558	0.4926390734620279
lab_data	homo_sapiens	laird	EE5G2S3	cgi	0.013686134311658575	0.007275095279062603
lab_data	homo_sapiens	laird	EE5G2S3	genes	0.516883739898848	0.4726083529356824
lab_data	homo_sapiens	laird	EE5G2S3	intergenic	0.483116260101152	0.5273916470643176
lab_data	homo_sapiens	laird	EE5G2S3	repeat	0.5116591243537266	0.4926390734620279
lab_data	homo_sapiens	laird	EE5G3S1	cgi	0.012586850776016153	0.007275095279062603
lab_data	homo_sapiens	laird	EE5G3S1	genes	0.5145969436065813	0.4726083529356824
lab_data	homo_sapiens	laird	EE5G3S1	intergenic	0.48540305639341874	0.5273916470643176
lab_data	homo_sapiens	laird	EE5G3S1	repeat	0.5113696943583405	0.4926390734620279
lab_data	homo_sapiens	laird	EE5G3S3	cgi	0.013714538366470491	0.007275095279062603
lab_data	homo_sapiens	laird	EE5G3S3	genes	0.5170353437433562	0.4726083529356824
lab_data	homo_sapiens	laird	EE5G3S3	intergenic	0.48296465625664375	0.5273916470643176
lab_data	homo_sapiens	laird	EE5G3S3	repeat	0.5105879730780829	0.4926390734620279
lab_data	homo_sapiens	laird	EE5G4S1	cgi	0.012306736709237662	0.007275095279062603
lab_data	homo_sapiens	laird	EE5G4S1	genes	0.5142715507995708	0.4726083529356824
lab_data	homo_sapiens	laird	EE5G4S1	intergenic	0.48572844920042924	0.5273916470643176
lab_data	homo_sapiens	laird	EE5G4S1	repeat	0.5112177043224913	0.4926390734620279
lab_data	homo_sapiens	laird	EE5G4S2	cgi	0.012858569075949048	0.007275095279062603
lab_data	homo_sapiens	laird	EE5G4S2	genes	0.514727782846432	0.4726083529356824
lab_data	homo_sapiens	laird	EE5G4S2	intergenic	0.4852722171535681	0.5273916470643176
lab_data	homo_sapiens	laird	EE5G4S2	repeat	0.5097949906940239	0.4926390734620279
lab_data	homo_sapiens	laird	EE5G4S3	cgi	0.013403367943089115	0.007275095279062603
lab_data	homo_sapiens	laird	EE5G4S3	genes	0.5170138775031671	0.4726083529356824
lab_data	homo_sapiens	laird	EE5G4S3	intergenic	0.4829861224968329	0.5273916470643176
lab_data	homo_sapiens	laird	EE5G4S3	repeat	0.5124723775593147	0.4926390734620279
lab_data	homo_sapiens	laird	EE5G5S1	cgi	0.012619693658199267	0.007275095279062603
lab_data	homo_sapiens	laird	EE5G5S1	genes	0.5153791260097927	0.4726083529356824
lab_data	homo_sapiens	laird	EE5G5S1	intergenic	0.4846208739902072	0.5273916470643176
lab_data	homo_sapiens	laird	EE5G5S1	repeat	0.510548205319009	0.4926390734620279
lab_data	homo_sapiens	laird	EE5G5S3	cgi	0.013728469558978034	0.007275095279062603
lab_data	homo_sapiens	laird	EE5G5S3	genes	0.5177142904307785	0.4726083529356824
lab_data	homo_sapiens	laird	EE5G5S3	intergenic	0.48228570956922145	0.5273916470643176
lab_data	homo_sapiens	laird	EE5G5S3	repeat	0.5107526443239994	0.4926390734620279
lab_data	homo_sapiens	laird	EE5G6S1	cgi	0.010610632368481475	0.007275095279062603
lab_data	homo_sapiens	laird	EE5G6S1	genes	0.5114453636367579	0.4726083529356824
lab_data	homo_sapiens	laird	EE5G6S1	intergenic	0.48855463636324215	0.5273916470643176
lab_data	homo_sapiens	laird	EE5G6S1	repeat	0.5098484270960147	0.4926390734620279
lab_data	homo_sapiens	laird	EE5G6S3	cgi	0.01242665704205893	0.007275095279062603
lab_data	homo_sapiens	laird	EE5G6S3	genes	0.5070016859998352	0.4726083529356824
lab_data	homo_sapiens	laird	EE5G6S3	intergenic	0.4929983140001648	0.5273916470643176
lab_data	homo_sapiens	laird	EE5G6S3	repeat	0.5143178045353864	0.4926390734620279
lab_data	homo_sapiens	laird	EE5G7S1	cgi	0.011929350425922714	0.007275095279062603
lab_data	homo_sapiens	laird	EE5G7S1	genes	0.5125736656085039	0.4726083529356824
lab_data	homo_sapiens	laird	EE5G7S1	intergenic	0.487426334391496	0.5273916470643176
lab_data	homo_sapiens	laird	EE5G7S1	repeat	0.5107505455539033	0.4926390734620279
lab_data	homo_sapiens	laird	EE5G7S3	cgi	0.014038750652603257	0.007275095279062603
lab_data	homo_sapiens	laird	EE5G7S3	genes	0.5127873830431389	0.4726083529356824
lab_data	homo_sapiens	laird	EE5G7S3	intergenic	0.48721261695686113	0.5273916470643176
lab_data	homo_sapiens	laird	EE5G7S3	repeat	0.5120924365195453	0.4926390734620279
lab_data	homo_sapiens	laird	EE5G8S2	cgi	0.008602361619701664	0.007275095279062603
lab_data	homo_sapiens	laird	EE5G8S2	genes	0.500857180537328	0.4726083529356824
lab_data	homo_sapiens	laird	EE5G8S2	intergenic	0.499142819462672	0.5273916470643176
lab_data	homo_sapiens	laird	EE5G8S2	repeat	0.5187195934063344	0.4926390734620279
lab_data	homo_sapiens	laird	EE5G8S3	cgi	0.01335712188867476	0.007275095279062603
lab_data	homo_sapiens	laird	EE5G8S3	genes	0.5151099460386827	0.4726083529356824
lab_data	homo_sapiens	laird	EE5G8S3	intergenic	0.48489005396131735	0.5273916470643176
lab_data	homo_sapiens	laird	EE5G8S3	repeat	0.5115121161187791	0.4926390734620279
lab_data	homo_sapiens	laird	EE5G9S1	cgi	0.012682889504341197	0.007275095279062603
lab_data	homo_sapiens	laird	EE5G9S1	genes	0.5133314439610573	0.4726083529356824
lab_data	homo_sapiens	laird	EE5G9S1	intergenic	0.48666855603894266	0.5273916470643176
lab_data	homo_sapiens	laird	EE5G9S1	repeat	0.5115958323974816	0.4926390734620279
lab_data	homo_sapiens	laird	EE5G9S3	cgi	0.014453070026841548	0.007275095279062603
lab_data	homo_sapiens	laird	EE5G9S3	genes	0.5188781577236744	0.4726083529356824
lab_data	homo_sapiens	laird	EE5G9S3	intergenic	0.48112184227632565	0.5273916470643176
lab_data	homo_sapiens	laird	EE5G9S3	repeat	0.5119209720272065	0.4926390734620279
lab_data	homo_sapiens	laird	EE5H10S1	cgi	0.007361483021090462	0.007275095279062603
lab_data	homo_sapiens	laird	EE5H10S1	genes	0.5045225481034856	0.4726083529356824
lab_data	homo_sapiens	laird	EE5H10S1	intergenic	0.49547745189651443	0.5273916470643176
lab_data	homo_sapiens	laird	EE5H10S1	repeat	0.5192834392086547	0.4926390734620279
lab_data	homo_sapiens	laird	EE5H12S1	cgi	0.01151427216294185	0.007275095279062603
lab_data	homo_sapiens	laird	EE5H12S1	genes	0.5085489555549195	0.4726083529356824
lab_data	homo_sapiens	laird	EE5H12S1	intergenic	0.4914510444450805	0.5273916470643176
lab_data	homo_sapiens	laird	EE5H12S1	repeat	0.5025248437931925	0.4926390734620279
lab_data	homo_sapiens	laird	EE5H1S1	cgi	0.012210110208032088	0.007275095279062603
lab_data	homo_sapiens	laird	EE5H1S1	genes	0.5118894457631568	0.4726083529356824
lab_data	homo_sapiens	laird	EE5H1S1	intergenic	0.48811055423684324	0.5273916470643176
lab_data	homo_sapiens	laird	EE5H1S1	repeat	0.5090480316118571	0.4926390734620279
lab_data	homo_sapiens	laird	EE5H1S3	cgi	0.013786618884681436	0.007275095279062603
lab_data	homo_sapiens	laird	EE5H1S3	genes	0.5194593518471304	0.4726083529356824
lab_data	homo_sapiens	laird	EE5H1S3	intergenic	0.4805406481528696	0.5273916470643176
lab_data	homo_sapiens	laird	EE5H1S3	repeat	0.5063352066720223	0.4926390734620279
lab_data	homo_sapiens	laird	EE5H2S3	cgi	0.014261894105047739	0.007275095279062603
lab_data	homo_sapiens	laird	EE5H2S3	genes	0.5192647756121423	0.4726083529356824
lab_data	homo_sapiens	laird	EE5H2S3	intergenic	0.48073522438785765	0.5273916470643176
lab_data	homo_sapiens	laird	EE5H2S3	repeat	0.5100993422586173	0.4926390734620279
lab_data	homo_sapiens	laird	EE5H3S1	cgi	0.012459084076633698	0.007275095279062603
lab_data	homo_sapiens	laird	EE5H3S1	genes	0.5126786882781967	0.4726083529356824
lab_data	homo_sapiens	laird	EE5H3S1	intergenic	0.48732131172180326	0.5273916470643176
lab_data	homo_sapiens	laird	EE5H3S1	repeat	0.5097254192703443	0.4926390734620279
lab_data	homo_sapiens	laird	EE5H3S3	cgi	0.013706744764767227	0.007275095279062603
lab_data	homo_sapiens	laird	EE5H3S3	genes	0.5176768006125234	0.4726083529356824
lab_data	homo_sapiens	laird	EE5H3S3	intergenic	0.48232319938747664	0.5273916470643176
lab_data	homo_sapiens	laird	EE5H3S3	repeat	0.5127631368684984	0.4926390734620279
lab_data	homo_sapiens	laird	EE5H4S1	cgi	0.012147510877280894	0.007275095279062603
lab_data	homo_sapiens	laird	EE5H4S1	genes	0.5118929227599579	0.4726083529356824
lab_data	homo_sapiens	laird	EE5H4S1	intergenic	0.4881070772400421	0.5273916470643176
lab_data	homo_sapiens	laird	EE5H4S1	repeat	0.5115854059821684	0.4926390734620279
lab_data	homo_sapiens	laird	EE5H5S1	cgi	0.007994513157992326	0.007275095279062603
lab_data	homo_sapiens	laird	EE5H5S1	genes	0.5020456092462158	0.4726083529356824
lab_data	homo_sapiens	laird	EE5H5S1	intergenic	0.49795439075378417	0.5273916470643176
lab_data	homo_sapiens	laird	EE5H5S1	repeat	0.5131219316610193	0.4926390734620279
lab_data	homo_sapiens	laird	EE5H5S3	cgi	0.013012829890647523	0.007275095279062603
lab_data	homo_sapiens	laird	EE5H5S3	genes	0.509312706904182	0.4726083529356824
lab_data	homo_sapiens	laird	EE5H5S3	intergenic	0.49068729309581804	0.5273916470643176
lab_data	homo_sapiens	laird	EE5H5S3	repeat	0.5115206909073381	0.4926390734620279
lab_data	homo_sapiens	laird	EE5H6S3	cgi	0.014041534452868197	0.007275095279062603
lab_data	homo_sapiens	laird	EE5H6S3	genes	0.5167309946301913	0.4726083529356824
lab_data	homo_sapiens	laird	EE5H6S3	intergenic	0.4832690053698086	0.5273916470643176
lab_data	homo_sapiens	laird	EE5H6S3	repeat	0.5114181755721168	0.4926390734620279
lab_data	homo_sapiens	laird	EE5H7S3	cgi	0.013934229666248426	0.007275095279062603
lab_data	homo_sapiens	laird	EE5H7S3	genes	0.5152754688154987	0.4726083529356824
lab_data	homo_sapiens	laird	EE5H7S3	intergenic	0.4847245311845013	0.5273916470643176
lab_data	homo_sapiens	laird	EE5H7S3	repeat	0.510958946068677	0.4926390734620279
lab_data	homo_sapiens	laird	EE5H8S3	cgi	0.0145555773631646	0.007275095279062603
lab_data	homo_sapiens	laird	EE5H8S3	genes	0.5188395107327639	0.4726083529356824
lab_data	homo_sapiens	laird	EE5H8S3	intergenic	0.4811604892672361	0.5273916470643176
lab_data	homo_sapiens	laird	EE5H8S3	repeat	0.5107338261470187	0.4926390734620279
lab_data	homo_sapiens	laird	EE5H9S1	cgi	0.011245628069072013	0.007275095279062603
lab_data	homo_sapiens	laird	EE5H9S1	genes	0.5134753515542376	0.4726083529356824
lab_data	homo_sapiens	laird	EE5H9S1	intergenic	0.4865246484457624	0.5273916470643176
lab_data	homo_sapiens	laird	EE5H9S1	repeat	0.513846436439173	0.4926390734620279
lab_data	homo_sapiens	laird	EE7A1	cgi	0.0077452170052734	0.007275095279062603
lab_data	homo_sapiens	laird	EE7A1	genes	0.5059875295465814	0.4726083529356824
lab_data	homo_sapiens	laird	EE7A1	intergenic	0.4940124704534186	0.5273916470643176
lab_data	homo_sapiens	laird	EE7A1	repeat	0.5195150915163683	0.4926390734620279
lab_data	homo_sapiens	laird	EE7A11	cgi	0.0099087979813764	0.007275095279062603
lab_data	homo_sapiens	laird	EE7A11	genes	0.5025973382237817	0.4726083529356824
lab_data	homo_sapiens	laird	EE7A11	intergenic	0.4974026617762182	0.5273916470643176
lab_data	homo_sapiens	laird	EE7A11	repeat	0.5063358667460272	0.4926390734620279
lab_data	homo_sapiens	laird	EE7A2	cgi	0.011102015242761401	0.007275095279062603
lab_data	homo_sapiens	laird	EE7A2	genes	0.5114443912690599	0.4726083529356824
lab_data	homo_sapiens	laird	EE7A2	intergenic	0.48855560873094006	0.5273916470643176
lab_data	homo_sapiens	laird	EE7A2	repeat	0.5128330262611264	0.4926390734620279
lab_data	homo_sapiens	laird	EE7A3	cgi	0.01113042601758669	0.007275095279062603
lab_data	homo_sapiens	laird	EE7A3	genes	0.5059085681780428	0.4726083529356824
lab_data	homo_sapiens	laird	EE7A3	intergenic	0.49409143182195725	0.5273916470643176
lab_data	homo_sapiens	laird	EE7A3	repeat	0.517459822150185	0.4926390734620279
lab_data	homo_sapiens	laird	EE7A4	cgi	0.011742042174184513	0.007275095279062603
lab_data	homo_sapiens	laird	EE7A4	genes	0.5132204440115974	0.4726083529356824
lab_data	homo_sapiens	laird	EE7A4	intergenic	0.48677955598840267	0.5273916470643176
lab_data	homo_sapiens	laird	EE7A4	repeat	0.5155254081902221	0.4926390734620279
lab_data	homo_sapiens	laird	EE7A6	cgi	0.011986554219664873	0.007275095279062603
lab_data	homo_sapiens	laird	EE7A6	genes	0.5149542538249359	0.4726083529356824
lab_data	homo_sapiens	laird	EE7A6	intergenic	0.4850457461750641	0.5273916470643176
lab_data	homo_sapiens	laird	EE7A6	repeat	0.5152506760647855	0.4926390734620279
lab_data	homo_sapiens	laird	EE7A7	cgi	0.012301142027644036	0.007275095279062603
lab_data	homo_sapiens	laird	EE7A7	genes	0.5155704237616238	0.4726083529356824
lab_data	homo_sapiens	laird	EE7A7	intergenic	0.4844295762383762	0.5273916470643176
lab_data	homo_sapiens	laird	EE7A7	repeat	0.5137324041792668	0.4926390734620279
lab_data	homo_sapiens	laird	EE7A8	cgi	0.012071663473436784	0.007275095279062603
lab_data	homo_sapiens	laird	EE7A8	genes	0.5135855434254645	0.4726083529356824
lab_data	homo_sapiens	laird	EE7A8	intergenic	0.4864144565745355	0.5273916470643176
lab_data	homo_sapiens	laird	EE7A8	repeat	0.5133877092014724	0.4926390734620279
lab_data	homo_sapiens	laird	EE7A9	cgi	0.01179731863294701	0.007275095279062603
lab_data	homo_sapiens	laird	EE7A9	genes	0.5146877122225076	0.4726083529356824
lab_data	homo_sapiens	laird	EE7A9	intergenic	0.48531228777749236	0.5273916470643176
lab_data	homo_sapiens	laird	EE7A9	repeat	0.5134307867007902	0.4926390734620279
lab_data	homo_sapiens	laird	EE7B10	cgi	0.01205318873754994	0.007275095279062603
lab_data	homo_sapiens	laird	EE7B10	genes	0.5140530793616825	0.4726083529356824
lab_data	homo_sapiens	laird	EE7B10	intergenic	0.48594692063831746	0.5273916470643176
lab_data	homo_sapiens	laird	EE7B10	repeat	0.5153357034937656	0.4926390734620279
lab_data	homo_sapiens	laird	EE7B11	cgi	0.01238500280884692	0.007275095279062603
lab_data	homo_sapiens	laird	EE7B11	genes	0.5152770163801379	0.4726083529356824
lab_data	homo_sapiens	laird	EE7B11	intergenic	0.4847229836198621	0.5273916470643176
lab_data	homo_sapiens	laird	EE7B11	repeat	0.514684857262169	0.4926390734620279
lab_data	homo_sapiens	laird	EE7B12	cgi	0.013032108358903064	0.007275095279062603
lab_data	homo_sapiens	laird	EE7B12	genes	0.5130337690313057	0.4726083529356824
lab_data	homo_sapiens	laird	EE7B12	intergenic	0.4869662309686943	0.5273916470643176
lab_data	homo_sapiens	laird	EE7B12	repeat	0.5205584039351607	0.4926390734620279
lab_data	homo_sapiens	laird	EE7B2	cgi	0.010077192824179078	0.007275095279062603
lab_data	homo_sapiens	laird	EE7B2	genes	0.5098576201511776	0.4726083529356824
lab_data	homo_sapiens	laird	EE7B2	intergenic	0.4901423798488224	0.5273916470643176
lab_data	homo_sapiens	laird	EE7B2	repeat	0.5192989545144543	0.4926390734620279
lab_data	homo_sapiens	laird	EE7B3	cgi	0.011929575421023299	0.007275095279062603
lab_data	homo_sapiens	laird	EE7B3	genes	0.5150421777247461	0.4726083529356824
lab_data	homo_sapiens	laird	EE7B3	intergenic	0.4849578222752539	0.5273916470643176
lab_data	homo_sapiens	laird	EE7B3	repeat	0.5151002743870394	0.4926390734620279
lab_data	homo_sapiens	laird	EE7B4	cgi	0.01374045281367842	0.007275095279062603
lab_data	homo_sapiens	laird	EE7B4	genes	0.5112563288588862	0.4726083529356824
lab_data	homo_sapiens	laird	EE7B4	intergenic	0.48874367114111383	0.5273916470643176
lab_data	homo_sapiens	laird	EE7B4	repeat	0.508975334526553	0.4926390734620279
lab_data	homo_sapiens	laird	EE7B6	cgi	0.01142480446112257	0.007275095279062603
lab_data	homo_sapiens	laird	EE7B6	genes	0.5122152849279852	0.4726083529356824
lab_data	homo_sapiens	laird	EE7B6	intergenic	0.48778471507201476	0.5273916470643176
lab_data	homo_sapiens	laird	EE7B6	repeat	0.5138649688286804	0.4926390734620279
lab_data	homo_sapiens	laird	EE7B7	cgi	0.01245492537656465	0.007275095279062603
lab_data	homo_sapiens	laird	EE7B7	genes	0.5152941918691339	0.4726083529356824
lab_data	homo_sapiens	laird	EE7B7	intergenic	0.4847058081308661	0.5273916470643176
lab_data	homo_sapiens	laird	EE7B7	repeat	0.5157043534119932	0.4926390734620279
lab_data	homo_sapiens	laird	EE7B8	cgi	0.012432157238862178	0.007275095279062603
lab_data	homo_sapiens	laird	EE7B8	genes	0.5147153281939794	0.4726083529356824
lab_data	homo_sapiens	laird	EE7B8	intergenic	0.48528467180602064	0.5273916470643176
lab_data	homo_sapiens	laird	EE7B8	repeat	0.5149565703235776	0.4926390734620279
lab_data	homo_sapiens	laird	EE7B9	cgi	0.012360481960519091	0.007275095279062603
lab_data	homo_sapiens	laird	EE7B9	genes	0.5139708845682208	0.4726083529356824
lab_data	homo_sapiens	laird	EE7B9	intergenic	0.4860291154317792	0.5273916470643176
lab_data	homo_sapiens	laird	EE7B9	repeat	0.5152805318751331	0.4926390734620279
lab_data	homo_sapiens	laird	EE7C1	cgi	0.011871329048183388	0.007275095279062603
lab_data	homo_sapiens	laird	EE7C1	genes	0.5142156454258204	0.4726083529356824
lab_data	homo_sapiens	laird	EE7C1	intergenic	0.48578435457417957	0.5273916470643176
lab_data	homo_sapiens	laird	EE7C1	repeat	0.5166231173434529	0.4926390734620279
lab_data	homo_sapiens	laird	EE7C10	cgi	0.012161605418736612	0.007275095279062603
lab_data	homo_sapiens	laird	EE7C10	genes	0.5136464229070373	0.4726083529356824
lab_data	homo_sapiens	laird	EE7C10	intergenic	0.4863535770929627	0.5273916470643176
lab_data	homo_sapiens	laird	EE7C10	repeat	0.5152220386495711	0.4926390734620279
lab_data	homo_sapiens	laird	EE7C11	cgi	0.012187160597302474	0.007275095279062603
lab_data	homo_sapiens	laird	EE7C11	genes	0.5147662802641938	0.4726083529356824
lab_data	homo_sapiens	laird	EE7C11	intergenic	0.48523371973580615	0.5273916470643176
lab_data	homo_sapiens	laird	EE7C11	repeat	0.5154124128182904	0.4926390734620279
lab_data	homo_sapiens	laird	EE7C2	cgi	0.011947019566068917	0.007275095279062603
lab_data	homo_sapiens	laird	EE7C2	genes	0.5152160858569443	0.4726083529356824
lab_data	homo_sapiens	laird	EE7C2	intergenic	0.48478391414305566	0.5273916470643176
lab_data	homo_sapiens	laird	EE7C2	repeat	0.5156617231701512	0.4926390734620279
lab_data	homo_sapiens	laird	EE7C3	cgi	0.012253185634924632	0.007275095279062603
lab_data	homo_sapiens	laird	EE7C3	genes	0.5146456466438705	0.4726083529356824
lab_data	homo_sapiens	laird	EE7C3	intergenic	0.48535435335612953	0.5273916470643176
lab_data	homo_sapiens	laird	EE7C3	repeat	0.5148137178274981	0.4926390734620279
lab_data	homo_sapiens	laird	EE7C6	cgi	0.012367265686480795	0.007275095279062603
lab_data	homo_sapiens	laird	EE7C6	genes	0.5164565100399765	0.4726083529356824
lab_data	homo_sapiens	laird	EE7C6	intergenic	0.48354348996002355	0.5273916470643176
lab_data	homo_sapiens	laird	EE7C6	repeat	0.5144728109101858	0.4926390734620279
lab_data	homo_sapiens	laird	EE7C7	cgi	0.011371870569458585	0.007275095279062603
lab_data	homo_sapiens	laird	EE7C7	genes	0.5121354922659804	0.4726083529356824
lab_data	homo_sapiens	laird	EE7C7	intergenic	0.4878645077340195	0.5273916470643176
lab_data	homo_sapiens	laird	EE7C7	repeat	0.5157460773374621	0.4926390734620279
lab_data	homo_sapiens	laird	EE7C8	cgi	0.011419663617417655	0.007275095279062603
lab_data	homo_sapiens	laird	EE7C8	genes	0.5122335982582511	0.4726083529356824
lab_data	homo_sapiens	laird	EE7C8	intergenic	0.4877664017417489	0.5273916470643176
lab_data	homo_sapiens	laird	EE7C8	repeat	0.5131779840655649	0.4926390734620279
lab_data	homo_sapiens	laird	EE7C9	cgi	0.012826860375900542	0.007275095279062603
lab_data	homo_sapiens	laird	EE7C9	genes	0.5154759720890995	0.4726083529356824
lab_data	homo_sapiens	laird	EE7C9	intergenic	0.48452402791090055	0.5273916470643176
lab_data	homo_sapiens	laird	EE7C9	repeat	0.5138622220353608	0.4926390734620279
lab_data	homo_sapiens	laird	EE7D10	cgi	0.01165327225024386	0.007275095279062603
lab_data	homo_sapiens	laird	EE7D10	genes	0.5136486930781985	0.4726083529356824
lab_data	homo_sapiens	laird	EE7D10	intergenic	0.48635130692180156	0.5273916470643176
lab_data	homo_sapiens	laird	EE7D10	repeat	0.5144559980385985	0.4926390734620279
lab_data	homo_sapiens	laird	EE7D11	cgi	0.012237067171703144	0.007275095279062603
lab_data	homo_sapiens	laird	EE7D11	genes	0.5149456077705917	0.4726083529356824
lab_data	homo_sapiens	laird	EE7D11	intergenic	0.4850543922294082	0.5273916470643176
lab_data	homo_sapiens	laird	EE7D11	repeat	0.5133966503512262	0.4926390734620279
lab_data	homo_sapiens	laird	EE7D12	cgi	0.012553249113047945	0.007275095279062603
lab_data	homo_sapiens	laird	EE7D12	genes	0.5115730923531645	0.4726083529356824
lab_data	homo_sapiens	laird	EE7D12	intergenic	0.4884269076468355	0.5273916470643176
lab_data	homo_sapiens	laird	EE7D12	repeat	0.5105750293433031	0.4926390734620279
lab_data	homo_sapiens	laird	EE7D2	cgi	0.012389582798001814	0.007275095279062603
lab_data	homo_sapiens	laird	EE7D2	genes	0.5151274839640332	0.4726083529356824
lab_data	homo_sapiens	laird	EE7D2	intergenic	0.48487251603596687	0.5273916470643176
lab_data	homo_sapiens	laird	EE7D2	repeat	0.5142308052806726	0.4926390734620279
lab_data	homo_sapiens	laird	EE7D4	cgi	0.008683087665840385	0.007275095279062603
lab_data	homo_sapiens	laird	EE7D4	genes	0.508488341072813	0.4726083529356824
lab_data	homo_sapiens	laird	EE7D4	intergenic	0.4915116589271869	0.5273916470643176
lab_data	homo_sapiens	laird	EE7D4	repeat	0.5138796583092273	0.4926390734620279
lab_data	homo_sapiens	laird	EE7D5	cgi	0.010514137954483667	0.007275095279062603
lab_data	homo_sapiens	laird	EE7D5	genes	0.5120898077820498	0.4726083529356824
lab_data	homo_sapiens	laird	EE7D5	intergenic	0.4879101922179501	0.5273916470643176
lab_data	homo_sapiens	laird	EE7D5	repeat	0.5175657476164566	0.4926390734620279
lab_data	homo_sapiens	laird	EE7D6	cgi	0.011942448433805108	0.007275095279062603
lab_data	homo_sapiens	laird	EE7D6	genes	0.5121927596402787	0.4726083529356824
lab_data	homo_sapiens	laird	EE7D6	intergenic	0.4878072403597214	0.5273916470643176
lab_data	homo_sapiens	laird	EE7D6	repeat	0.5152979669808537	0.4926390734620279
lab_data	homo_sapiens	laird	EE7D7	cgi	0.012276361173403834	0.007275095279062603
lab_data	homo_sapiens	laird	EE7D7	genes	0.5142070541148952	0.4726083529356824
lab_data	homo_sapiens	laird	EE7D7	intergenic	0.48579294588510485	0.5273916470643176
lab_data	homo_sapiens	laird	EE7D7	repeat	0.5135664893029545	0.4926390734620279
lab_data	homo_sapiens	laird	EE7D8	cgi	0.011852941181454949	0.007275095279062603
lab_data	homo_sapiens	laird	EE7D8	genes	0.5125852338229264	0.4726083529356824
lab_data	homo_sapiens	laird	EE7D8	intergenic	0.4874147661770736	0.5273916470643176
lab_data	homo_sapiens	laird	EE7D8	repeat	0.515291791980636	0.4926390734620279
lab_data	homo_sapiens	laird	EE7D9	cgi	0.012356558720809088	0.007275095279062603
lab_data	homo_sapiens	laird	EE7D9	genes	0.5148124939826701	0.4726083529356824
lab_data	homo_sapiens	laird	EE7D9	intergenic	0.4851875060173299	0.5273916470643176
lab_data	homo_sapiens	laird	EE7D9	repeat	0.5146805551074585	0.4926390734620279
lab_data	homo_sapiens	laird	EE7E10	cgi	0.012611218846369062	0.007275095279062603
lab_data	homo_sapiens	laird	EE7E10	genes	0.5145260612726612	0.4726083529356824
lab_data	homo_sapiens	laird	EE7E10	intergenic	0.48547393872733874	0.5273916470643176
lab_data	homo_sapiens	laird	EE7E10	repeat	0.5164812251927815	0.4926390734620279
lab_data	homo_sapiens	laird	EE7E11	cgi	0.01242170747586741	0.007275095279062603
lab_data	homo_sapiens	laird	EE7E11	genes	0.515039252460882	0.4726083529356824
lab_data	homo_sapiens	laird	EE7E11	intergenic	0.484960747539118	0.5273916470643176
lab_data	homo_sapiens	laird	EE7E11	repeat	0.515343932220585	0.4926390734620279
lab_data	homo_sapiens	laird	EE7E12	cgi	0.01231235172178064	0.007275095279062603
lab_data	homo_sapiens	laird	EE7E12	genes	0.5143509953920634	0.4726083529356824
lab_data	homo_sapiens	laird	EE7E12	intergenic	0.4856490046079366	0.5273916470643176
lab_data	homo_sapiens	laird	EE7E12	repeat	0.5191929195362119	0.4926390734620279
lab_data	homo_sapiens	laird	EE7E2	cgi	0.01229847433948166	0.007275095279062603
lab_data	homo_sapiens	laird	EE7E2	genes	0.51489815085164	0.4726083529356824
lab_data	homo_sapiens	laird	EE7E2	intergenic	0.48510184914835996	0.5273916470643176
lab_data	homo_sapiens	laird	EE7E2	repeat	0.5153791335837784	0.4926390734620279
lab_data	homo_sapiens	laird	EE7E3	cgi	0.01245040456598193	0.007275095279062603
lab_data	homo_sapiens	laird	EE7E3	genes	0.5148805344721084	0.4726083529356824
lab_data	homo_sapiens	laird	EE7E3	intergenic	0.4851194655278916	0.5273916470643176
lab_data	homo_sapiens	laird	EE7E3	repeat	0.517103372274017	0.4926390734620279
lab_data	homo_sapiens	laird	EE7E4	cgi	0.012205697450685693	0.007275095279062603
lab_data	homo_sapiens	laird	EE7E4	genes	0.5139339422331343	0.4726083529356824
lab_data	homo_sapiens	laird	EE7E4	intergenic	0.48606605776686573	0.5273916470643176
lab_data	homo_sapiens	laird	EE7E4	repeat	0.5109315656293367	0.4926390734620279
lab_data	homo_sapiens	laird	EE7E6	cgi	0.012476124327438618	0.007275095279062603
lab_data	homo_sapiens	laird	EE7E6	genes	0.5159677433471506	0.4726083529356824
lab_data	homo_sapiens	laird	EE7E6	intergenic	0.48403225665284944	0.5273916470643176
lab_data	homo_sapiens	laird	EE7E6	repeat	0.5120919223055196	0.4926390734620279
lab_data	homo_sapiens	laird	EE7E7	cgi	0.012751347957783146	0.007275095279062603
lab_data	homo_sapiens	laird	EE7E7	genes	0.5154675328623933	0.4726083529356824
lab_data	homo_sapiens	laird	EE7E7	intergenic	0.4845324671376066	0.5273916470643176
lab_data	homo_sapiens	laird	EE7E7	repeat	0.5140995094180685	0.4926390734620279
lab_data	homo_sapiens	laird	EE7E8	cgi	0.012236075509262898	0.007275095279062603
lab_data	homo_sapiens	laird	EE7E8	genes	0.5142527292962826	0.4726083529356824
lab_data	homo_sapiens	laird	EE7E8	intergenic	0.4857472707037174	0.5273916470643176
lab_data	homo_sapiens	laird	EE7E8	repeat	0.5146799818019446	0.4926390734620279
lab_data	homo_sapiens	laird	EE7E9	cgi	0.01207545158121419	0.007275095279062603
lab_data	homo_sapiens	laird	EE7E9	genes	0.513890082362231	0.4726083529356824
lab_data	homo_sapiens	laird	EE7E9	intergenic	0.48610991763776906	0.5273916470643176
lab_data	homo_sapiens	laird	EE7E9	repeat	0.5130078553252216	0.4926390734620279
lab_data	homo_sapiens	laird	EE7F1	cgi	0.011859766968295334	0.007275095279062603
lab_data	homo_sapiens	laird	EE7F1	genes	0.5083622033121138	0.4726083529356824
lab_data	homo_sapiens	laird	EE7F1	intergenic	0.49163779668788615	0.5273916470643176
lab_data	homo_sapiens	laird	EE7F1	repeat	0.5164295791769664	0.4926390734620279
lab_data	homo_sapiens	laird	EE7F10	cgi	0.012398806882330374	0.007275095279062603
lab_data	homo_sapiens	laird	EE7F10	genes	0.5147019688030746	0.4726083529356824
lab_data	homo_sapiens	laird	EE7F10	intergenic	0.4852980311969254	0.5273916470643176
lab_data	homo_sapiens	laird	EE7F10	repeat	0.5144783761314442	0.4926390734620279
lab_data	homo_sapiens	laird	EE7F11	cgi	0.009373511266777162	0.007275095279062603
lab_data	homo_sapiens	laird	EE7F11	genes	0.5010271011865669	0.4726083529356824
lab_data	homo_sapiens	laird	EE7F11	intergenic	0.4989728988134331	0.5273916470643176
lab_data	homo_sapiens	laird	EE7F11	repeat	0.5161354521178196	0.4926390734620279
lab_data	homo_sapiens	laird	EE7F12	cgi	0.011735683019221805	0.007275095279062603
lab_data	homo_sapiens	laird	EE7F12	genes	0.5142327658699313	0.4726083529356824
lab_data	homo_sapiens	laird	EE7F12	intergenic	0.48576723413006867	0.5273916470643176
lab_data	homo_sapiens	laird	EE7F12	repeat	0.5164707507633124	0.4926390734620279
lab_data	homo_sapiens	laird	EE7F2	cgi	0.012469277722568303	0.007275095279062603
lab_data	homo_sapiens	laird	EE7F2	genes	0.5161921273718812	0.4726083529356824
lab_data	homo_sapiens	laird	EE7F2	intergenic	0.48380787262811875	0.5273916470643176
lab_data	homo_sapiens	laird	EE7F2	repeat	0.515455108953203	0.4926390734620279
lab_data	homo_sapiens	laird	EE7F4	cgi	0.011954832994469684	0.007275095279062603
lab_data	homo_sapiens	laird	EE7F4	genes	0.5098542415693713	0.4726083529356824
lab_data	homo_sapiens	laird	EE7F4	intergenic	0.49014575843062863	0.5273916470643176
lab_data	homo_sapiens	laird	EE7F4	repeat	0.5079247812608504	0.4926390734620279
lab_data	homo_sapiens	laird	EE7F5	cgi	0.011110664528738578	0.007275095279062603
lab_data	homo_sapiens	laird	EE7F5	genes	0.5120913084295704	0.4726083529356824
lab_data	homo_sapiens	laird	EE7F5	intergenic	0.4879086915704296	0.5273916470643176
lab_data	homo_sapiens	laird	EE7F5	repeat	0.516682365438961	0.4926390734620279
lab_data	homo_sapiens	laird	EE7F6	cgi	0.012305641625597974	0.007275095279062603
lab_data	homo_sapiens	laird	EE7F6	genes	0.5152427520859783	0.4726083529356824
lab_data	homo_sapiens	laird	EE7F6	intergenic	0.4847572479140218	0.5273916470643176
lab_data	homo_sapiens	laird	EE7F6	repeat	0.5153635098712843	0.4926390734620279
lab_data	homo_sapiens	laird	EE7F7	cgi	0.011990469195771233	0.007275095279062603
lab_data	homo_sapiens	laird	EE7F7	genes	0.5145634360965182	0.4726083529356824
lab_data	homo_sapiens	laird	EE7F7	intergenic	0.4854365639034818	0.5273916470643176
lab_data	homo_sapiens	laird	EE7F7	repeat	0.5150556641006244	0.4926390734620279
lab_data	homo_sapiens	laird	EE7F8	cgi	0.009243875384295722	0.007275095279062603
lab_data	homo_sapiens	laird	EE7F8	genes	0.508066800870322	0.4726083529356824
lab_data	homo_sapiens	laird	EE7F8	intergenic	0.4919331991296781	0.5273916470643176
lab_data	homo_sapiens	laird	EE7F8	repeat	0.5094819906223905	0.4926390734620279
lab_data	homo_sapiens	laird	EE7F9	cgi	0.01196036891194052	0.007275095279062603
lab_data	homo_sapiens	laird	EE7F9	genes	0.5138179663394299	0.4726083529356824
lab_data	homo_sapiens	laird	EE7F9	intergenic	0.48618203366057017	0.5273916470643176
lab_data	homo_sapiens	laird	EE7F9	repeat	0.5148437360800361	0.4926390734620279
lab_data	homo_sapiens	laird	EE7G1	cgi	0.010960397993819974	0.007275095279062603
lab_data	homo_sapiens	laird	EE7G1	genes	0.5082468150704061	0.4726083529356824
lab_data	homo_sapiens	laird	EE7G1	intergenic	0.4917531849295939	0.5273916470643176
lab_data	homo_sapiens	laird	EE7G1	repeat	0.5102485601138268	0.4926390734620279
lab_data	homo_sapiens	laird	EE7G10	cgi	0.008697884591860282	0.007275095279062603
lab_data	homo_sapiens	laird	EE7G10	genes	0.5004198930656276	0.4726083529356824
lab_data	homo_sapiens	laird	EE7G10	intergenic	0.4995801069343723	0.5273916470643176
lab_data	homo_sapiens	laird	EE7G10	repeat	0.5189545375211319	0.4926390734620279
lab_data	homo_sapiens	laird	EE7G11	cgi	0.01249308976478273	0.007275095279062603
lab_data	homo_sapiens	laird	EE7G11	genes	0.5157786667757114	0.4726083529356824
lab_data	homo_sapiens	laird	EE7G11	intergenic	0.4842213332242886	0.5273916470643176
lab_data	homo_sapiens	laird	EE7G11	repeat	0.5147935056398522	0.4926390734620279
lab_data	homo_sapiens	laird	EE7G12	cgi	0.011346182896976816	0.007275095279062603
lab_data	homo_sapiens	laird	EE7G12	genes	0.5114113042167443	0.4726083529356824
lab_data	homo_sapiens	laird	EE7G12	intergenic	0.48858869578325576	0.5273916470643176
lab_data	homo_sapiens	laird	EE7G12	repeat	0.5090552653057883	0.4926390734620279
lab_data	homo_sapiens	laird	EE7G4	cgi	0.012117782393548614	0.007275095279062603
lab_data	homo_sapiens	laird	EE7G4	genes	0.5150814394112607	0.4726083529356824
lab_data	homo_sapiens	laird	EE7G4	intergenic	0.48491856058873933	0.5273916470643176
lab_data	homo_sapiens	laird	EE7G4	repeat	0.5150733845423999	0.4926390734620279
lab_data	homo_sapiens	laird	EE7G5	cgi	0.012168572803580264	0.007275095279062603
lab_data	homo_sapiens	laird	EE7G5	genes	0.5152586518014828	0.4726083529356824
lab_data	homo_sapiens	laird	EE7G5	intergenic	0.4847413481985172	0.5273916470643176
lab_data	homo_sapiens	laird	EE7G5	repeat	0.5157337870867902	0.4926390734620279
lab_data	homo_sapiens	laird	EE7G6	cgi	0.012211976031241705	0.007275095279062603
lab_data	homo_sapiens	laird	EE7G6	genes	0.515337490318735	0.4726083529356824
lab_data	homo_sapiens	laird	EE7G6	intergenic	0.484662509681265	0.5273916470643176
lab_data	homo_sapiens	laird	EE7G6	repeat	0.5137589731173817	0.4926390734620279
lab_data	homo_sapiens	laird	EE7G7	cgi	0.01235763473006976	0.007275095279062603
lab_data	homo_sapiens	laird	EE7G7	genes	0.5153834967252207	0.4726083529356824
lab_data	homo_sapiens	laird	EE7G7	intergenic	0.4846165032747793	0.5273916470643176
lab_data	homo_sapiens	laird	EE7G7	repeat	0.512963837404682	0.4926390734620279
lab_data	homo_sapiens	laird	EE7G9	cgi	0.012183458292292082	0.007275095279062603
lab_data	homo_sapiens	laird	EE7G9	genes	0.5146708735220812	0.4726083529356824
lab_data	homo_sapiens	laird	EE7G9	intergenic	0.4853291264779188	0.5273916470643176
lab_data	homo_sapiens	laird	EE7G9	repeat	0.5155364006172612	0.4926390734620279
lab_data	homo_sapiens	laird	EE7H1	cgi	0.012806050887644803	0.007275095279062603
lab_data	homo_sapiens	laird	EE7H1	genes	0.5178998165034194	0.4726083529356824
lab_data	homo_sapiens	laird	EE7H1	intergenic	0.48210018349658057	0.5273916470643176
lab_data	homo_sapiens	laird	EE7H1	repeat	0.5132649366327732	0.4926390734620279
lab_data	homo_sapiens	laird	EE7H10	cgi	0.01117110434445514	0.007275095279062603
lab_data	homo_sapiens	laird	EE7H10	genes	0.5100855567079767	0.4726083529356824
lab_data	homo_sapiens	laird	EE7H10	intergenic	0.4899144432920232	0.5273916470643176
lab_data	homo_sapiens	laird	EE7H10	repeat	0.5133566098099762	0.4926390734620279
lab_data	homo_sapiens	laird	EE7H2	cgi	0.012113444242125885	0.007275095279062603
lab_data	homo_sapiens	laird	EE7H2	genes	0.5149422500757469	0.4726083529356824
lab_data	homo_sapiens	laird	EE7H2	intergenic	0.4850577499242531	0.5273916470643176
lab_data	homo_sapiens	laird	EE7H2	repeat	0.5146918062070828	0.4926390734620279
lab_data	homo_sapiens	laird	EE7H3	cgi	0.009656997432088879	0.007275095279062603
lab_data	homo_sapiens	laird	EE7H3	genes	0.5056162351982074	0.4726083529356824
lab_data	homo_sapiens	laird	EE7H3	intergenic	0.4943837648017926	0.5273916470643176
lab_data	homo_sapiens	laird	EE7H3	repeat	0.5095221743699206	0.4926390734620279
lab_data	homo_sapiens	laird	EE7H4	cgi	0.012072606666200823	0.007275095279062603
lab_data	homo_sapiens	laird	EE7H4	genes	0.5154577341201287	0.4726083529356824
lab_data	homo_sapiens	laird	EE7H4	intergenic	0.4845422658798713	0.5273916470643176
lab_data	homo_sapiens	laird	EE7H4	repeat	0.5143439283881015	0.4926390734620279
lab_data	homo_sapiens	laird	EE7H5	cgi	0.011887899109175504	0.007275095279062603
lab_data	homo_sapiens	laird	EE7H5	genes	0.5121564476918434	0.4726083529356824
lab_data	homo_sapiens	laird	EE7H5	intergenic	0.4878435523081566	0.5273916470643176
lab_data	homo_sapiens	laird	EE7H5	repeat	0.5182180016950829	0.4926390734620279
lab_data	homo_sapiens	laird	EE7H6	cgi	0.01243225981149393	0.007275095279062603
lab_data	homo_sapiens	laird	EE7H6	genes	0.5148894489102759	0.4726083529356824
lab_data	homo_sapiens	laird	EE7H6	intergenic	0.48511055108972406	0.5273916470643176
lab_data	homo_sapiens	laird	EE7H6	repeat	0.5162740324299728	0.4926390734620279
lab_data	homo_sapiens	laird	EE7H7	cgi	0.011266327099573637	0.007275095279062603
lab_data	homo_sapiens	laird	EE7H7	genes	0.512821033393351	0.4726083529356824
lab_data	homo_sapiens	laird	EE7H7	intergenic	0.48717896660664906	0.5273916470643176
lab_data	homo_sapiens	laird	EE7H7	repeat	0.514289970008467	0.4926390734620279
lab_data	homo_sapiens	laird	EE7H9	cgi	0.012176867311126376	0.007275095279062603
lab_data	homo_sapiens	laird	EE7H9	genes	0.5144857563077574	0.4726083529356824
lab_data	homo_sapiens	laird	EE7H9	intergenic	0.4855142436922426	0.5273916470643176
lab_data	homo_sapiens	laird	EE7H9	repeat	0.5132557853732999	0.4926390734620279
lab_data	mus_musculus	laird	EE16A10	cgi	0.007567806560606134	0.004136087762735998
lab_data	mus_musculus	laird	EE16A10	genes	0.4441198647214764	0.40427758789661933
lab_data	mus_musculus	laird	EE16A10	intergenic	0.5558801352785236	0.5957224121033807
lab_data	mus_musculus	laird	EE16A10	repeat	0.41458455787187165	0.4246442756386411
lab_data	mus_musculus	laird	EE16A11	cgi	0.007581839057927486	0.004136087762735998
lab_data	mus_musculus	laird	EE16A11	genes	0.44629892902399126	0.40427758789661933
lab_data	mus_musculus	laird	EE16A11	intergenic	0.5537010709760087	0.5957224121033807
lab_data	mus_musculus	laird	EE16A11	repeat	0.4136460667729441	0.4246442756386411
lab_data	mus_musculus	laird	EE16A12	cgi	0.007383239710175661	0.004136087762735998
lab_data	mus_musculus	laird	EE16A12	genes	0.4438661375009498	0.40427758789661933
lab_data	mus_musculus	laird	EE16A12	intergenic	0.5561338624990502	0.5957224121033807
lab_data	mus_musculus	laird	EE16A12	repeat	0.416332254494134	0.4246442756386411
lab_data	mus_musculus	laird	EE16A3	cgi	0.007483520461786744	0.004136087762735998
lab_data	mus_musculus	laird	EE16A3	genes	0.44344652756736164	0.40427758789661933
lab_data	mus_musculus	laird	EE16A3	intergenic	0.5565534724326384	0.5957224121033807
lab_data	mus_musculus	laird	EE16A3	repeat	0.4160060002745564	0.4246442756386411
lab_data	mus_musculus	laird	EE16A4	cgi	0.007608551119252136	0.004136087762735998
lab_data	mus_musculus	laird	EE16A4	genes	0.44604987186811557	0.40427758789661933
lab_data	mus_musculus	laird	EE16A4	intergenic	0.5539501281318845	0.5957224121033807
lab_data	mus_musculus	laird	EE16A4	repeat	0.4132523320197789	0.4246442756386411
lab_data	mus_musculus	laird	EE16A5	cgi	0.0056980551992744845	0.004136087762735998
lab_data	mus_musculus	laird	EE16A5	genes	0.444814482748557	0.40427758789661933
lab_data	mus_musculus	laird	EE16A5	intergenic	0.5551855172514429	0.5957224121033807
lab_data	mus_musculus	laird	EE16A5	repeat	0.4157401928695924	0.4246442756386411
lab_data	mus_musculus	laird	EE16A6	cgi	0.007105113701910337	0.004136087762735998
lab_data	mus_musculus	laird	EE16A6	genes	0.44499380257272797	0.40427758789661933
lab_data	mus_musculus	laird	EE16A6	intergenic	0.5550061974272721	0.5957224121033807
lab_data	mus_musculus	laird	EE16A6	repeat	0.4137464547248138	0.4246442756386411
lab_data	mus_musculus	laird	EE16A7	cgi	0.007554659120664668	0.004136087762735998
lab_data	mus_musculus	laird	EE16A7	genes	0.44502186122740006	0.40427758789661933
lab_data	mus_musculus	laird	EE16A7	intergenic	0.5549781387725999	0.5957224121033807
lab_data	mus_musculus	laird	EE16A7	repeat	0.41484084176405295	0.4246442756386411
lab_data	mus_musculus	laird	EE16A8	cgi	0.007288775395515535	0.004136087762735998
lab_data	mus_musculus	laird	EE16A8	genes	0.4432008059459881	0.40427758789661933
lab_data	mus_musculus	laird	EE16A8	intergenic	0.5567991940540119	0.5957224121033807
lab_data	mus_musculus	laird	EE16A8	repeat	0.41732990272279763	0.4246442756386411
lab_data	mus_musculus	laird	EE16A9	cgi	0.007304453488619531	0.004136087762735998
lab_data	mus_musculus	laird	EE16A9	genes	0.4439925216132564	0.40427758789661933
lab_data	mus_musculus	laird	EE16A9	intergenic	0.5560074783867436	0.5957224121033807
lab_data	mus_musculus	laird	EE16A9	repeat	0.4155655985072883	0.4246442756386411
lab_data	mus_musculus	laird	EE16B1	cgi	0.0076827537397451615	0.004136087762735998
lab_data	mus_musculus	laird	EE16B1	genes	0.44497116554731014	0.40427758789661933
lab_data	mus_musculus	laird	EE16B1	intergenic	0.5550288344526898	0.5957224121033807
lab_data	mus_musculus	laird	EE16B1	repeat	0.4133200058528247	0.4246442756386411
lab_data	mus_musculus	laird	EE16B10	cgi	0.007208802669993582	0.004136087762735998
lab_data	mus_musculus	laird	EE16B10	genes	0.4447829681325322	0.40427758789661933
lab_data	mus_musculus	laird	EE16B10	intergenic	0.5552170318674678	0.5957224121033807
lab_data	mus_musculus	laird	EE16B10	repeat	0.41383609305385555	0.4246442756386411
lab_data	mus_musculus	laird	EE16B11	cgi	0.006977999414020512	0.004136087762735998
lab_data	mus_musculus	laird	EE16B11	genes	0.44488938689126556	0.40427758789661933
lab_data	mus_musculus	laird	EE16B11	intergenic	0.5551106131087344	0.5957224121033807
lab_data	mus_musculus	laird	EE16B11	repeat	0.4137128620759461	0.4246442756386411
lab_data	mus_musculus	laird	EE16B12	cgi	0.007778134429164234	0.004136087762735998
lab_data	mus_musculus	laird	EE16B12	genes	0.44841340157349585	0.40427758789661933
lab_data	mus_musculus	laird	EE16B12	intergenic	0.5515865984265041	0.5957224121033807
lab_data	mus_musculus	laird	EE16B12	repeat	0.41113183256408015	0.4246442756386411
lab_data	mus_musculus	laird	EE16B4	cgi	0.007043437100332052	0.004136087762735998
lab_data	mus_musculus	laird	EE16B4	genes	0.4446106793806887	0.40427758789661933
lab_data	mus_musculus	laird	EE16B4	intergenic	0.5553893206193113	0.5957224121033807
lab_data	mus_musculus	laird	EE16B4	repeat	0.41606177837305813	0.4246442756386411
lab_data	mus_musculus	laird	EE16B5	cgi	0.007272767456729942	0.004136087762735998
lab_data	mus_musculus	laird	EE16B5	genes	0.4445242200971356	0.40427758789661933
lab_data	mus_musculus	laird	EE16B5	intergenic	0.5554757799028643	0.5957224121033807
lab_data	mus_musculus	laird	EE16B5	repeat	0.41360475234111277	0.4246442756386411
lab_data	mus_musculus	laird	EE16B6	cgi	0.007336645583964985	0.004136087762735998
lab_data	mus_musculus	laird	EE16B6	genes	0.44480291682817313	0.40427758789661933
lab_data	mus_musculus	laird	EE16B6	intergenic	0.5551970831718268	0.5957224121033807
lab_data	mus_musculus	laird	EE16B6	repeat	0.4168286977727939	0.4246442756386411
lab_data	mus_musculus	laird	EE16B7	cgi	0.007533030369087624	0.004136087762735998
lab_data	mus_musculus	laird	EE16B7	genes	0.44464072883279826	0.40427758789661933
lab_data	mus_musculus	laird	EE16B7	intergenic	0.5553592711672017	0.5957224121033807
lab_data	mus_musculus	laird	EE16B7	repeat	0.4153282722649815	0.4246442756386411
lab_data	mus_musculus	laird	EE16B8	cgi	0.006918336072970462	0.004136087762735998
lab_data	mus_musculus	laird	EE16B8	genes	0.4429474341972127	0.40427758789661933
lab_data	mus_musculus	laird	EE16B8	intergenic	0.5570525658027873	0.5957224121033807
lab_data	mus_musculus	laird	EE16B8	repeat	0.41574965195451113	0.4246442756386411
lab_data	mus_musculus	laird	EE16B9	cgi	0.0072141709982172	0.004136087762735998
lab_data	mus_musculus	laird	EE16B9	genes	0.44325038352799884	0.40427758789661933
lab_data	mus_musculus	laird	EE16B9	intergenic	0.5567496164720012	0.5957224121033807
lab_data	mus_musculus	laird	EE16B9	repeat	0.41649677341127483	0.4246442756386411
lab_data	mus_musculus	laird	EE16C1	cgi	0.006737623355032729	0.004136087762735998
lab_data	mus_musculus	laird	EE16C1	genes	0.43701412353039254	0.40427758789661933
lab_data	mus_musculus	laird	EE16C1	intergenic	0.5629858764696075	0.5957224121033807
lab_data	mus_musculus	laird	EE16C1	repeat	0.4157674297844011	0.4246442756386411
lab_data	mus_musculus	laird	EE16C11	cgi	0.0073598089287123655	0.004136087762735998
lab_data	mus_musculus	laird	EE16C11	genes	0.4433346759340962	0.40427758789661933
lab_data	mus_musculus	laird	EE16C11	intergenic	0.5566653240659039	0.5957224121033807
lab_data	mus_musculus	laird	EE16C11	repeat	0.41573580577413555	0.4246442756386411
lab_data	mus_musculus	laird	EE16C3	cgi	0.007494481725074624	0.004136087762735998
lab_data	mus_musculus	laird	EE16C3	genes	0.4437010756109906	0.40427758789661933
lab_data	mus_musculus	laird	EE16C3	intergenic	0.5562989243890094	0.5957224121033807
lab_data	mus_musculus	laird	EE16C3	repeat	0.41324553493666527	0.4246442756386411
lab_data	mus_musculus	laird	EE16C4	cgi	0.006851926343862117	0.004136087762735998
lab_data	mus_musculus	laird	EE16C4	genes	0.4429148037565695	0.40427758789661933
lab_data	mus_musculus	laird	EE16C4	intergenic	0.5570851962434306	0.5957224121033807
lab_data	mus_musculus	laird	EE16C4	repeat	0.4114575278469359	0.4246442756386411
lab_data	mus_musculus	laird	EE16C6	cgi	0.007299416838299235	0.004136087762735998
lab_data	mus_musculus	laird	EE16C6	genes	0.44314062830839157	0.40427758789661933
lab_data	mus_musculus	laird	EE16C6	intergenic	0.5568593716916085	0.5957224121033807
lab_data	mus_musculus	laird	EE16C6	repeat	0.41629737812685624	0.4246442756386411
lab_data	mus_musculus	laird	EE16C7	cgi	0.00780943483282529	0.004136087762735998
lab_data	mus_musculus	laird	EE16C7	genes	0.44375875484963756	0.40427758789661933
lab_data	mus_musculus	laird	EE16C7	intergenic	0.5562412451503624	0.5957224121033807
lab_data	mus_musculus	laird	EE16C7	repeat	0.4168613326770409	0.4246442756386411
lab_data	mus_musculus	laird	EE16C8	cgi	0.007866496058306457	0.004136087762735998
lab_data	mus_musculus	laird	EE16C8	genes	0.44393955820889924	0.40427758789661933
lab_data	mus_musculus	laird	EE16C8	intergenic	0.5560604417911008	0.5957224121033807
lab_data	mus_musculus	laird	EE16C8	repeat	0.4143043560987466	0.4246442756386411
lab_data	mus_musculus	laird	EE16C9	cgi	0.006965488613016784	0.004136087762735998
lab_data	mus_musculus	laird	EE16C9	genes	0.44213863348034793	0.40427758789661933
lab_data	mus_musculus	laird	EE16C9	intergenic	0.557861366519652	0.5957224121033807
lab_data	mus_musculus	laird	EE16C9	repeat	0.41613748338798023	0.4246442756386411
lab_data	mus_musculus	laird	EE16D1	cgi	0.007563051815507861	0.004136087762735998
lab_data	mus_musculus	laird	EE16D1	genes	0.44414174062348577	0.40427758789661933
lab_data	mus_musculus	laird	EE16D1	intergenic	0.5558582593765142	0.5957224121033807
lab_data	mus_musculus	laird	EE16D1	repeat	0.41443857552733804	0.4246442756386411
lab_data	mus_musculus	laird	EE16D10	cgi	0.006947629960745662	0.004136087762735998
lab_data	mus_musculus	laird	EE16D10	genes	0.44238674212583035	0.40427758789661933
lab_data	mus_musculus	laird	EE16D10	intergenic	0.5576132578741697	0.5957224121033807
lab_data	mus_musculus	laird	EE16D10	repeat	0.4151944054419493	0.4246442756386411
lab_data	mus_musculus	laird	EE16D11	cgi	0.007861921335489578	0.004136087762735998
lab_data	mus_musculus	laird	EE16D11	genes	0.44950053232255294	0.40427758789661933
lab_data	mus_musculus	laird	EE16D11	intergenic	0.5504994676774471	0.5957224121033807
lab_data	mus_musculus	laird	EE16D11	repeat	0.4097504795016257	0.4246442756386411
lab_data	mus_musculus	laird	EE16D2	cgi	0.007053069255341455	0.004136087762735998
lab_data	mus_musculus	laird	EE16D2	genes	0.4415664535965575	0.40427758789661933
lab_data	mus_musculus	laird	EE16D2	intergenic	0.5584335464034424	0.5957224121033807
lab_data	mus_musculus	laird	EE16D2	repeat	0.4159360119970378	0.4246442756386411
lab_data	mus_musculus	laird	EE16D3	cgi	0.007544069499979678	0.004136087762735998
lab_data	mus_musculus	laird	EE16D3	genes	0.4451745832071583	0.40427758789661933
lab_data	mus_musculus	laird	EE16D3	intergenic	0.5548254167928417	0.5957224121033807
lab_data	mus_musculus	laird	EE16D3	repeat	0.41417424461759195	0.4246442756386411
lab_data	mus_musculus	laird	EE16D4	cgi	0.007452537419598728	0.004136087762735998
lab_data	mus_musculus	laird	EE16D4	genes	0.44211545149745635	0.40427758789661933
lab_data	mus_musculus	laird	EE16D4	intergenic	0.5578845485025437	0.5957224121033807
lab_data	mus_musculus	laird	EE16D4	repeat	0.4207969470751636	0.4246442756386411
lab_data	mus_musculus	laird	EE16D5	cgi	0.007511183329134592	0.004136087762735998
lab_data	mus_musculus	laird	EE16D5	genes	0.4444241341609261	0.40427758789661933
lab_data	mus_musculus	laird	EE16D5	intergenic	0.5555758658390739	0.5957224121033807
lab_data	mus_musculus	laird	EE16D5	repeat	0.41573018688303365	0.4246442756386411
lab_data	mus_musculus	laird	EE16D6	cgi	0.007211940625435806	0.004136087762735998
lab_data	mus_musculus	laird	EE16D6	genes	0.44346719874579005	0.40427758789661933
lab_data	mus_musculus	laird	EE16D6	intergenic	0.55653280125421	0.5957224121033807
lab_data	mus_musculus	laird	EE16D6	repeat	0.4144808568672788	0.4246442756386411
lab_data	mus_musculus	laird	EE16D7	cgi	0.006907194380931218	0.004136087762735998
lab_data	mus_musculus	laird	EE16D7	genes	0.43999480707477545	0.40427758789661933
lab_data	mus_musculus	laird	EE16D7	intergenic	0.5600051929252245	0.5957224121033807
lab_data	mus_musculus	laird	EE16D7	repeat	0.41641515694678105	0.4246442756386411
lab_data	mus_musculus	laird	EE16D8	cgi	0.007227006892729352	0.004136087762735998
lab_data	mus_musculus	laird	EE16D8	genes	0.4425432353688611	0.40427758789661933
lab_data	mus_musculus	laird	EE16D8	intergenic	0.5574567646311389	0.5957224121033807
lab_data	mus_musculus	laird	EE16D8	repeat	0.4148206653071855	0.4246442756386411
lab_data	mus_musculus	laird	EE16D9	cgi	0.004874960355666965	0.004136087762735998
lab_data	mus_musculus	laird	EE16D9	genes	0.43601721640309277	0.40427758789661933
lab_data	mus_musculus	laird	EE16D9	intergenic	0.5639827835969072	0.5957224121033807
lab_data	mus_musculus	laird	EE16D9	repeat	0.4192515857129267	0.4246442756386411
lab_data	mus_musculus	laird	EE16E1	cgi	0.007989718391765759	0.004136087762735998
lab_data	mus_musculus	laird	EE16E1	genes	0.4451971609953794	0.40427758789661933
lab_data	mus_musculus	laird	EE16E1	intergenic	0.5548028390046206	0.5957224121033807
lab_data	mus_musculus	laird	EE16E1	repeat	0.41553295888205355	0.4246442756386411
lab_data	mus_musculus	laird	EE16E10	cgi	0.0075448040300762275	0.004136087762735998
lab_data	mus_musculus	laird	EE16E10	genes	0.4445528941207184	0.40427758789661933
lab_data	mus_musculus	laird	EE16E10	intergenic	0.5554471058792816	0.5957224121033807
lab_data	mus_musculus	laird	EE16E10	repeat	0.4136841526279393	0.4246442756386411
lab_data	mus_musculus	laird	EE16E12	cgi	0.007744986896168095	0.004136087762735998
lab_data	mus_musculus	laird	EE16E12	genes	0.44445810817681697	0.40427758789661933
lab_data	mus_musculus	laird	EE16E12	intergenic	0.555541891823183	0.5957224121033807
lab_data	mus_musculus	laird	EE16E12	repeat	0.41862026668926183	0.4246442756386411
lab_data	mus_musculus	laird	EE16E3	cgi	0.007813337160826895	0.004136087762735998
lab_data	mus_musculus	laird	EE16E3	genes	0.44369477430202814	0.40427758789661933
lab_data	mus_musculus	laird	EE16E3	intergenic	0.5563052256979719	0.5957224121033807
lab_data	mus_musculus	laird	EE16E3	repeat	0.4169122120147389	0.4246442756386411
lab_data	mus_musculus	laird	EE16E4	cgi	0.007700527676364625	0.004136087762735998
lab_data	mus_musculus	laird	EE16E4	genes	0.44419940394997925	0.40427758789661933
lab_data	mus_musculus	laird	EE16E4	intergenic	0.5558005960500207	0.5957224121033807
lab_data	mus_musculus	laird	EE16E4	repeat	0.4136474818207319	0.4246442756386411
lab_data	mus_musculus	laird	EE16E5	cgi	0.007249927366619291	0.004136087762735998
lab_data	mus_musculus	laird	EE16E5	genes	0.44559205551005754	0.40427758789661933
lab_data	mus_musculus	laird	EE16E5	intergenic	0.5544079444899425	0.5957224121033807
lab_data	mus_musculus	laird	EE16E5	repeat	0.41436235941724736	0.4246442756386411
lab_data	mus_musculus	laird	EE16E7	cgi	0.007425209965404445	0.004136087762735998
lab_data	mus_musculus	laird	EE16E7	genes	0.4425817194592708	0.40427758789661933
lab_data	mus_musculus	laird	EE16E7	intergenic	0.5574182805407293	0.5957224121033807
lab_data	mus_musculus	laird	EE16E7	repeat	0.41851180953435047	0.4246442756386411
lab_data	mus_musculus	laird	EE16E8	cgi	0.007794388095451398	0.004136087762735998
lab_data	mus_musculus	laird	EE16E8	genes	0.44676938066549327	0.40427758789661933
lab_data	mus_musculus	laird	EE16E8	intergenic	0.5532306193345067	0.5957224121033807
lab_data	mus_musculus	laird	EE16E8	repeat	0.4133528723356433	0.4246442756386411
lab_data	mus_musculus	laird	EE16E9	cgi	0.007611078781620728	0.004136087762735998
lab_data	mus_musculus	laird	EE16E9	genes	0.44759424949414534	0.40427758789661933
lab_data	mus_musculus	laird	EE16E9	intergenic	0.5524057505058546	0.5957224121033807
lab_data	mus_musculus	laird	EE16E9	repeat	0.41217026202165485	0.4246442756386411
lab_data	mus_musculus	laird	EE16F10	cgi	0.00706960073536864	0.004136087762735998
lab_data	mus_musculus	laird	EE16F10	genes	0.44102617573900216	0.40427758789661933
lab_data	mus_musculus	laird	EE16F10	intergenic	0.5589738242609978	0.5957224121033807
lab_data	mus_musculus	laird	EE16F10	repeat	0.4202717999810581	0.4246442756386411
lab_data	mus_musculus	laird	EE16F11	cgi	0.0073334256374268676	0.004136087762735998
lab_data	mus_musculus	laird	EE16F11	genes	0.4405387106808313	0.40427758789661933
lab_data	mus_musculus	laird	EE16F11	intergenic	0.5594612893191687	0.5957224121033807
lab_data	mus_musculus	laird	EE16F11	repeat	0.4163938614036294	0.4246442756386411
lab_data	mus_musculus	laird	EE16F12	cgi	0.007978299863371393	0.004136087762735998
lab_data	mus_musculus	laird	EE16F12	genes	0.4424548921308914	0.40427758789661933
lab_data	mus_musculus	laird	EE16F12	intergenic	0.5575451078691086	0.5957224121033807
lab_data	mus_musculus	laird	EE16F12	repeat	0.42042382871349304	0.4246442756386411
lab_data	mus_musculus	laird	EE16F3	cgi	0.0070814035258237856	0.004136087762735998
lab_data	mus_musculus	laird	EE16F3	genes	0.4451226653375364	0.40427758789661933
lab_data	mus_musculus	laird	EE16F3	intergenic	0.5548773346624636	0.5957224121033807
lab_data	mus_musculus	laird	EE16F3	repeat	0.4151224822942508	0.4246442756386411
lab_data	mus_musculus	laird	EE16F7	cgi	0.00665284237735415	0.004136087762735998
lab_data	mus_musculus	laird	EE16F7	genes	0.44480648147400603	0.40427758789661933
lab_data	mus_musculus	laird	EE16F7	intergenic	0.555193518525994	0.5957224121033807
lab_data	mus_musculus	laird	EE16F7	repeat	0.4106690220937151	0.4246442756386411
lab_data	mus_musculus	laird	EE16F8	cgi	0.007444158185894451	0.004136087762735998
lab_data	mus_musculus	laird	EE16F8	genes	0.443684293463271	0.40427758789661933
lab_data	mus_musculus	laird	EE16F8	intergenic	0.556315706536729	0.5957224121033807
lab_data	mus_musculus	laird	EE16F8	repeat	0.41292224562567115	0.4246442756386411
lab_data	mus_musculus	laird	EE16F9	cgi	0.007749302813308626	0.004136087762735998
lab_data	mus_musculus	laird	EE16F9	genes	0.4443815763519204	0.40427758789661933
lab_data	mus_musculus	laird	EE16F9	intergenic	0.5556184236480797	0.5957224121033807
lab_data	mus_musculus	laird	EE16F9	repeat	0.4185457740186988	0.4246442756386411
lab_data	mus_musculus	laird	EE16G10	cgi	0.007161818636626341	0.004136087762735998
lab_data	mus_musculus	laird	EE16G10	genes	0.44323064157372927	0.40427758789661933
lab_data	mus_musculus	laird	EE16G10	intergenic	0.5567693584262707	0.5957224121033807
lab_data	mus_musculus	laird	EE16G10	repeat	0.41606427456670103	0.4246442756386411
lab_data	mus_musculus	laird	EE16G11	cgi	0.007130931072236897	0.004136087762735998
lab_data	mus_musculus	laird	EE16G11	genes	0.4436425089576973	0.40427758789661933
lab_data	mus_musculus	laird	EE16G11	intergenic	0.5563574910423027	0.5957224121033807
lab_data	mus_musculus	laird	EE16G11	repeat	0.41527801524348057	0.4246442756386411
lab_data	mus_musculus	laird	EE16G2	cgi	0.007266944975207666	0.004136087762735998
lab_data	mus_musculus	laird	EE16G2	genes	0.4412044286508722	0.40427758789661933
lab_data	mus_musculus	laird	EE16G2	intergenic	0.5587955713491278	0.5957224121033807
lab_data	mus_musculus	laird	EE16G2	repeat	0.41971473793973335	0.4246442756386411
lab_data	mus_musculus	laird	EE16G4	cgi	0.007386474729666342	0.004136087762735998
lab_data	mus_musculus	laird	EE16G4	genes	0.4394911276137095	0.40427758789661933
lab_data	mus_musculus	laird	EE16G4	intergenic	0.5605088723862905	0.5957224121033807
lab_data	mus_musculus	laird	EE16G4	repeat	0.417187856227325	0.4246442756386411
lab_data	mus_musculus	laird	EE16G5	cgi	0.006931102924160138	0.004136087762735998
lab_data	mus_musculus	laird	EE16G5	genes	0.4433451418304426	0.40427758789661933
lab_data	mus_musculus	laird	EE16G5	intergenic	0.5566548581695574	0.5957224121033807
lab_data	mus_musculus	laird	EE16G5	repeat	0.41835080826173	0.4246442756386411
lab_data	mus_musculus	laird	EE16G6	cgi	0.007402848315363153	0.004136087762735998
lab_data	mus_musculus	laird	EE16G6	genes	0.44410619009384306	0.40427758789661933
lab_data	mus_musculus	laird	EE16G6	intergenic	0.555893809906157	0.5957224121033807
lab_data	mus_musculus	laird	EE16G6	repeat	0.41544112865176364	0.4246442756386411
lab_data	mus_musculus	laird	EE16G7	cgi	0.007560628653528409	0.004136087762735998
lab_data	mus_musculus	laird	EE16G7	genes	0.4442425774622722	0.40427758789661933
lab_data	mus_musculus	laird	EE16G7	intergenic	0.5557574225377278	0.5957224121033807
lab_data	mus_musculus	laird	EE16G7	repeat	0.4166954631239704	0.4246442756386411
lab_data	mus_musculus	laird	EE16G8	cgi	0.006232268724795437	0.004136087762735998
lab_data	mus_musculus	laird	EE16G8	genes	0.44150565549267845	0.40427758789661933
lab_data	mus_musculus	laird	EE16G8	intergenic	0.5584943445073215	0.5957224121033807
lab_data	mus_musculus	laird	EE16G8	repeat	0.41932207383164183	0.4246442756386411
lab_data	mus_musculus	laird	EE16G9	cgi	0.007481754285535997	0.004136087762735998
lab_data	mus_musculus	laird	EE16G9	genes	0.44129443030238447	0.40427758789661933
lab_data	mus_musculus	laird	EE16G9	intergenic	0.5587055696976155	0.5957224121033807
lab_data	mus_musculus	laird	EE16G9	repeat	0.4180695246565558	0.4246442756386411
lab_data	mus_musculus	laird	EE16H1	cgi	0.007326430277471913	0.004136087762735998
lab_data	mus_musculus	laird	EE16H1	genes	0.44382939572829594	0.40427758789661933
lab_data	mus_musculus	laird	EE16H1	intergenic	0.5561706042717041	0.5957224121033807
lab_data	mus_musculus	laird	EE16H1	repeat	0.41601927021478013	0.4246442756386411
lab_data	mus_musculus	laird	EE16H11	cgi	0.0074464445644104454	0.004136087762735998
lab_data	mus_musculus	laird	EE16H11	genes	0.44467314656827456	0.40427758789661933
lab_data	mus_musculus	laird	EE16H11	intergenic	0.5553268534317254	0.5957224121033807
lab_data	mus_musculus	laird	EE16H11	repeat	0.4151388987898181	0.4246442756386411
lab_data	mus_musculus	laird	EE16H3	cgi	0.00780585398987752	0.004136087762735998
lab_data	mus_musculus	laird	EE16H3	genes	0.4413313358728887	0.40427758789661933
lab_data	mus_musculus	laird	EE16H3	intergenic	0.5586686641271114	0.5957224121033807
lab_data	mus_musculus	laird	EE16H3	repeat	0.42415158914470086	0.4246442756386411
lab_data	mus_musculus	laird	EE16H4	cgi	0.0070991791719839294	0.004136087762735998
lab_data	mus_musculus	laird	EE16H4	genes	0.4392814998033267	0.40427758789661933
lab_data	mus_musculus	laird	EE16H4	intergenic	0.5607185001966732	0.5957224121033807
lab_data	mus_musculus	laird	EE16H4	repeat	0.4233122581662015	0.4246442756386411
lab_data	mus_musculus	laird	EE16H5	cgi	0.006236226527550303	0.004136087762735998
lab_data	mus_musculus	laird	EE16H5	genes	0.43947101120206106	0.40427758789661933
lab_data	mus_musculus	laird	EE16H5	intergenic	0.560528988797939	0.5957224121033807
lab_data	mus_musculus	laird	EE16H5	repeat	0.4230714327523497	0.4246442756386411
lab_data	mus_musculus	laird	EE16H6	cgi	0.007646866294759263	0.004136087762735998
lab_data	mus_musculus	laird	EE16H6	genes	0.44553030556860784	0.40427758789661933
lab_data	mus_musculus	laird	EE16H6	intergenic	0.5544696944313922	0.5957224121033807
lab_data	mus_musculus	laird	EE16H6	repeat	0.4122387045840612	0.4246442756386411
lab_data	mus_musculus	laird	EE16H7	cgi	0.0072000646898950655	0.004136087762735998
lab_data	mus_musculus	laird	EE16H7	genes	0.4440624626904046	0.40427758789661933
lab_data	mus_musculus	laird	EE16H7	intergenic	0.5559375373095954	0.5957224121033807
lab_data	mus_musculus	laird	EE16H7	repeat	0.4151756788215051	0.4246442756386411
lab_data	mus_musculus	laird	EE16H8	cgi	0.006802743682175711	0.004136087762735998
lab_data	mus_musculus	laird	EE16H8	genes	0.4435161715737332	0.40427758789661933
lab_data	mus_musculus	laird	EE16H8	intergenic	0.5564838284262669	0.5957224121033807
lab_data	mus_musculus	laird	EE16H8	repeat	0.4175071832952782	0.4246442756386411
lab_data	mus_musculus	laird	EE16H9	cgi	0.007614475168177931	0.004136087762735998
lab_data	mus_musculus	laird	EE16H9	genes	0.44467675808389845	0.40427758789661933
lab_data	mus_musculus	laird	EE16H9	intergenic	0.5553232419161016	0.5957224121033807
lab_data	mus_musculus	laird	EE16H9	repeat	0.4174424025568993	0.4246442756386411
lab_data	mus_musculus	laird	EE17A1	cgi	0.007040326639902831	0.004136087762735998
lab_data	mus_musculus	laird	EE17A1	genes	0.4392580936417485	0.40427758789661933
lab_data	mus_musculus	laird	EE17A1	intergenic	0.5607419063582515	0.5957224121033807
lab_data	mus_musculus	laird	EE17A1	repeat	0.41626650541715404	0.4246442756386411
lab_data	mus_musculus	laird	EE17A10	cgi	0.007782245695750877	0.004136087762735998
lab_data	mus_musculus	laird	EE17A10	genes	0.44380401920015455	0.40427758789661933
lab_data	mus_musculus	laird	EE17A10	intergenic	0.5561959807998454	0.5957224121033807
lab_data	mus_musculus	laird	EE17A10	repeat	0.4151336261171278	0.4246442756386411
lab_data	mus_musculus	laird	EE17A12	cgi	0.007340142304338268	0.004136087762735998
lab_data	mus_musculus	laird	EE17A12	genes	0.44442771209307763	0.40427758789661933
lab_data	mus_musculus	laird	EE17A12	intergenic	0.5555722879069224	0.5957224121033807
lab_data	mus_musculus	laird	EE17A12	repeat	0.41541764828451877	0.4246442756386411
lab_data	mus_musculus	laird	EE17A3	cgi	0.007190933599793157	0.004136087762735998
lab_data	mus_musculus	laird	EE17A3	genes	0.4442249610084363	0.40427758789661933
lab_data	mus_musculus	laird	EE17A3	intergenic	0.5557750389915637	0.5957224121033807
lab_data	mus_musculus	laird	EE17A3	repeat	0.4131812204985531	0.4246442756386411
lab_data	mus_musculus	laird	EE17A4	cgi	0.007052362698180887	0.004136087762735998
lab_data	mus_musculus	laird	EE17A4	genes	0.4421813432719958	0.40427758789661933
lab_data	mus_musculus	laird	EE17A4	intergenic	0.5578186567280041	0.5957224121033807
lab_data	mus_musculus	laird	EE17A4	repeat	0.4183008104148293	0.4246442756386411
lab_data	mus_musculus	laird	EE17A5	cgi	0.007474967922828271	0.004136087762735998
lab_data	mus_musculus	laird	EE17A5	genes	0.4433731406177994	0.40427758789661933
lab_data	mus_musculus	laird	EE17A5	intergenic	0.5566268593822006	0.5957224121033807
lab_data	mus_musculus	laird	EE17A5	repeat	0.41522433791778557	0.4246442756386411
lab_data	mus_musculus	laird	EE17A6	cgi	0.006935604515168094	0.004136087762735998
lab_data	mus_musculus	laird	EE17A6	genes	0.4371593581283745	0.40427758789661933
lab_data	mus_musculus	laird	EE17A6	intergenic	0.5628406418716255	0.5957224121033807
lab_data	mus_musculus	laird	EE17A6	repeat	0.4179208902879136	0.4246442756386411
lab_data	mus_musculus	laird	EE17A7	cgi	0.006947862508534754	0.004136087762735998
lab_data	mus_musculus	laird	EE17A7	genes	0.4396886620059025	0.40427758789661933
lab_data	mus_musculus	laird	EE17A7	intergenic	0.5603113379940975	0.5957224121033807
lab_data	mus_musculus	laird	EE17A7	repeat	0.42437668622963814	0.4246442756386411
lab_data	mus_musculus	laird	EE17A8	cgi	0.007083918841842807	0.004136087762735998
lab_data	mus_musculus	laird	EE17A8	genes	0.44349786162166105	0.40427758789661933
lab_data	mus_musculus	laird	EE17A8	intergenic	0.556502138378339	0.5957224121033807
lab_data	mus_musculus	laird	EE17A8	repeat	0.4142891147908973	0.4246442756386411
lab_data	mus_musculus	laird	EE17A9	cgi	0.0073172281596659535	0.004136087762735998
lab_data	mus_musculus	laird	EE17A9	genes	0.4435383070469663	0.40427758789661933
lab_data	mus_musculus	laird	EE17A9	intergenic	0.5564616929530337	0.5957224121033807
lab_data	mus_musculus	laird	EE17A9	repeat	0.41660490294030017	0.4246442756386411
lab_data	mus_musculus	laird	EE17B1	cgi	0.007506627995396009	0.004136087762735998
lab_data	mus_musculus	laird	EE17B1	genes	0.4378375510520498	0.40427758789661933
lab_data	mus_musculus	laird	EE17B1	intergenic	0.5621624489479502	0.5957224121033807
lab_data	mus_musculus	laird	EE17B1	repeat	0.42920890836569714	0.4246442756386411
lab_data	mus_musculus	laird	EE17B10	cgi	0.007070310718356435	0.004136087762735998
lab_data	mus_musculus	laird	EE17B10	genes	0.4453168151501095	0.40427758789661933
lab_data	mus_musculus	laird	EE17B10	intergenic	0.5546831848498905	0.5957224121033807
lab_data	mus_musculus	laird	EE17B10	repeat	0.41283454584652435	0.4246442756386411
lab_data	mus_musculus	laird	EE17B12	cgi	0.007580501755686904	0.004136087762735998
lab_data	mus_musculus	laird	EE17B12	genes	0.4453404288431028	0.40427758789661933
lab_data	mus_musculus	laird	EE17B12	intergenic	0.5546595711568971	0.5957224121033807
lab_data	mus_musculus	laird	EE17B12	repeat	0.41303887008477413	0.4246442756386411
lab_data	mus_musculus	laird	EE17B2	cgi	0.0075071489745796496	0.004136087762735998
lab_data	mus_musculus	laird	EE17B2	genes	0.44227761382665987	0.40427758789661933
lab_data	mus_musculus	laird	EE17B2	intergenic	0.5577223861733401	0.5957224121033807
lab_data	mus_musculus	laird	EE17B2	repeat	0.41791862866589313	0.4246442756386411
lab_data	mus_musculus	laird	EE17B4	cgi	0.006480364155042313	0.004136087762735998
lab_data	mus_musculus	laird	EE17B4	genes	0.4423480653744609	0.40427758789661933
lab_data	mus_musculus	laird	EE17B4	intergenic	0.5576519346255391	0.5957224121033807
lab_data	mus_musculus	laird	EE17B4	repeat	0.4167949412409782	0.4246442756386411
lab_data	mus_musculus	laird	EE17B5	cgi	0.007268490122503501	0.004136087762735998
lab_data	mus_musculus	laird	EE17B5	genes	0.4425523794240792	0.40427758789661933
lab_data	mus_musculus	laird	EE17B5	intergenic	0.5574476205759208	0.5957224121033807
lab_data	mus_musculus	laird	EE17B5	repeat	0.4153531924555989	0.4246442756386411
lab_data	mus_musculus	laird	EE17B6	cgi	0.007332248708646486	0.004136087762735998
lab_data	mus_musculus	laird	EE17B6	genes	0.4409552958789854	0.40427758789661933
lab_data	mus_musculus	laird	EE17B6	intergenic	0.5590447041210146	0.5957224121033807
lab_data	mus_musculus	laird	EE17B6	repeat	0.41673347424434615	0.4246442756386411
lab_data	mus_musculus	laird	EE17B8	cgi	0.007661952177014965	0.004136087762735998
lab_data	mus_musculus	laird	EE17B8	genes	0.44480113138153327	0.40427758789661933
lab_data	mus_musculus	laird	EE17B8	intergenic	0.5551988686184667	0.5957224121033807
lab_data	mus_musculus	laird	EE17B8	repeat	0.41410545555199163	0.4246442756386411
lab_data	mus_musculus	laird	EE17C1	cgi	0.007274464882866257	0.004136087762735998
lab_data	mus_musculus	laird	EE17C1	genes	0.44301564792429804	0.40427758789661933
lab_data	mus_musculus	laird	EE17C1	intergenic	0.556984352075702	0.5957224121033807
lab_data	mus_musculus	laird	EE17C1	repeat	0.41582941727145195	0.4246442756386411
lab_data	mus_musculus	laird	EE17C10	cgi	0.007336946860987279	0.004136087762735998
lab_data	mus_musculus	laird	EE17C10	genes	0.44481781688487476	0.40427758789661933
lab_data	mus_musculus	laird	EE17C10	intergenic	0.5551821831151252	0.5957224121033807
lab_data	mus_musculus	laird	EE17C10	repeat	0.41379297782161634	0.4246442756386411
lab_data	mus_musculus	laird	EE17C12	cgi	0.007439663630442387	0.004136087762735998
lab_data	mus_musculus	laird	EE17C12	genes	0.4451667706161182	0.40427758789661933
lab_data	mus_musculus	laird	EE17C12	intergenic	0.5548332293838818	0.5957224121033807
lab_data	mus_musculus	laird	EE17C12	repeat	0.4130128329552863	0.4246442756386411
lab_data	mus_musculus	laird	EE17C2	cgi	0.007515714805858218	0.004136087762735998
lab_data	mus_musculus	laird	EE17C2	genes	0.4419044401439952	0.40427758789661933
lab_data	mus_musculus	laird	EE17C2	intergenic	0.5580955598560048	0.5957224121033807
lab_data	mus_musculus	laird	EE17C2	repeat	0.4187996996807001	0.4246442756386411
lab_data	mus_musculus	laird	EE17C3	cgi	0.0076007791247023416	0.004136087762735998
lab_data	mus_musculus	laird	EE17C3	genes	0.44324471874317845	0.40427758789661933
lab_data	mus_musculus	laird	EE17C3	intergenic	0.5567552812568216	0.5957224121033807
lab_data	mus_musculus	laird	EE17C3	repeat	0.41407138725221654	0.4246442756386411
lab_data	mus_musculus	laird	EE17C5	cgi	0.00718268515476205	0.004136087762735998
lab_data	mus_musculus	laird	EE17C5	genes	0.4441310766387152	0.40427758789661933
lab_data	mus_musculus	laird	EE17C5	intergenic	0.5558689233612848	0.5957224121033807
lab_data	mus_musculus	laird	EE17C5	repeat	0.414665305909295	0.4246442756386411
lab_data	mus_musculus	laird	EE17C6	cgi	0.007363592048155729	0.004136087762735998
lab_data	mus_musculus	laird	EE17C6	genes	0.44435843044642814	0.40427758789661933
lab_data	mus_musculus	laird	EE17C6	intergenic	0.5556415695535718	0.5957224121033807
lab_data	mus_musculus	laird	EE17C6	repeat	0.416433468646869	0.4246442756386411
lab_data	mus_musculus	laird	EE17C7	cgi	0.007213520333612035	0.004136087762735998
lab_data	mus_musculus	laird	EE17C7	genes	0.4417931603100774	0.40427758789661933
lab_data	mus_musculus	laird	EE17C7	intergenic	0.5582068396899226	0.5957224121033807
lab_data	mus_musculus	laird	EE17C7	repeat	0.4190079829840969	0.4246442756386411
lab_data	mus_musculus	laird	EE17C8	cgi	0.0071425566217092505	0.004136087762735998
lab_data	mus_musculus	laird	EE17C8	genes	0.44367554624340233	0.40427758789661933
lab_data	mus_musculus	laird	EE17C8	intergenic	0.5563244537565977	0.5957224121033807
lab_data	mus_musculus	laird	EE17C8	repeat	0.41555104443033314	0.4246442756386411
lab_data	mus_musculus	laird	EE17C9	cgi	0.007060636758038246	0.004136087762735998
lab_data	mus_musculus	laird	EE17C9	genes	0.4442951067122046	0.40427758789661933
lab_data	mus_musculus	laird	EE17C9	intergenic	0.5557048932877954	0.5957224121033807
lab_data	mus_musculus	laird	EE17C9	repeat	0.4155337450889112	0.4246442756386411
lab_data	mus_musculus	laird	EE17D1	cgi	0.006733588486781008	0.004136087762735998
lab_data	mus_musculus	laird	EE17D1	genes	0.4443121898738272	0.40427758789661933
lab_data	mus_musculus	laird	EE17D1	intergenic	0.5556878101261727	0.5957224121033807
lab_data	mus_musculus	laird	EE17D1	repeat	0.41397202319012344	0.4246442756386411
lab_data	mus_musculus	laird	EE17D3	cgi	0.007478733201139803	0.004136087762735998
lab_data	mus_musculus	laird	EE17D3	genes	0.4424316275112782	0.40427758789661933
lab_data	mus_musculus	laird	EE17D3	intergenic	0.5575683724887218	0.5957224121033807
lab_data	mus_musculus	laird	EE17D3	repeat	0.41680567079414144	0.4246442756386411
lab_data	mus_musculus	laird	EE17D4	cgi	0.007589057843689622	0.004136087762735998
lab_data	mus_musculus	laird	EE17D4	genes	0.44056615384160036	0.40427758789661933
lab_data	mus_musculus	laird	EE17D4	intergenic	0.5594338461583996	0.5957224121033807
lab_data	mus_musculus	laird	EE17D4	repeat	0.42031578455600216	0.4246442756386411
lab_data	mus_musculus	laird	EE17D5	cgi	0.0072136764327729065	0.004136087762735998
lab_data	mus_musculus	laird	EE17D5	genes	0.4427541590102998	0.40427758789661933
lab_data	mus_musculus	laird	EE17D5	intergenic	0.5572458409897002	0.5957224121033807
lab_data	mus_musculus	laird	EE17D5	repeat	0.41483316542349	0.4246442756386411
lab_data	mus_musculus	laird	EE17D6	cgi	0.006758167190338829	0.004136087762735998
lab_data	mus_musculus	laird	EE17D6	genes	0.4400811401653674	0.40427758789661933
lab_data	mus_musculus	laird	EE17D6	intergenic	0.5599188598346326	0.5957224121033807
lab_data	mus_musculus	laird	EE17D6	repeat	0.416785322300779	0.4246442756386411
lab_data	mus_musculus	laird	EE17D7	cgi	0.007200051367527086	0.004136087762735998
lab_data	mus_musculus	laird	EE17D7	genes	0.4424493341725952	0.40427758789661933
lab_data	mus_musculus	laird	EE17D7	intergenic	0.5575506658274048	0.5957224121033807
lab_data	mus_musculus	laird	EE17D7	repeat	0.4150249403278733	0.4246442756386411
lab_data	mus_musculus	laird	EE17D8	cgi	0.007550978816752512	0.004136087762735998
lab_data	mus_musculus	laird	EE17D8	genes	0.4419366124049404	0.40427758789661933
lab_data	mus_musculus	laird	EE17D8	intergenic	0.5580633875950596	0.5957224121033807
lab_data	mus_musculus	laird	EE17D8	repeat	0.42054470310684156	0.4246442756386411
lab_data	mus_musculus	laird	EE17D9	cgi	0.007124885194315514	0.004136087762735998
lab_data	mus_musculus	laird	EE17D9	genes	0.443093282607386	0.40427758789661933
lab_data	mus_musculus	laird	EE17D9	intergenic	0.556906717392614	0.5957224121033807
lab_data	mus_musculus	laird	EE17D9	repeat	0.4174947282246452	0.4246442756386411
lab_data	mus_musculus	laird	EE17E1	cgi	0.007056989705999986	0.004136087762735998
lab_data	mus_musculus	laird	EE17E1	genes	0.44026336991422654	0.40427758789661933
lab_data	mus_musculus	laird	EE17E1	intergenic	0.5597366300857735	0.5957224121033807
lab_data	mus_musculus	laird	EE17E1	repeat	0.4159061328521518	0.4246442756386411
lab_data	mus_musculus	laird	EE17E10	cgi	0.007392915641217297	0.004136087762735998
lab_data	mus_musculus	laird	EE17E10	genes	0.44359371620768645	0.40427758789661933
lab_data	mus_musculus	laird	EE17E10	intergenic	0.5564062837923136	0.5957224121033807
lab_data	mus_musculus	laird	EE17E10	repeat	0.4170355236490663	0.4246442756386411
lab_data	mus_musculus	laird	EE17E12	cgi	0.007340093440467498	0.004136087762735998
lab_data	mus_musculus	laird	EE17E12	genes	0.4431062663653469	0.40427758789661933
lab_data	mus_musculus	laird	EE17E12	intergenic	0.5568937336346531	0.5957224121033807
lab_data	mus_musculus	laird	EE17E12	repeat	0.4147156979408201	0.4246442756386411
lab_data	mus_musculus	laird	EE17E2	cgi	0.007508914451369667	0.004136087762735998
lab_data	mus_musculus	laird	EE17E2	genes	0.44335385203530575	0.40427758789661933
lab_data	mus_musculus	laird	EE17E2	intergenic	0.5566461479646942	0.5957224121033807
lab_data	mus_musculus	laird	EE17E2	repeat	0.41579488217280586	0.4246442756386411
lab_data	mus_musculus	laird	EE17E3	cgi	0.006678216215639178	0.004136087762735998
lab_data	mus_musculus	laird	EE17E3	genes	0.43867073944144447	0.40427758789661933
lab_data	mus_musculus	laird	EE17E3	intergenic	0.5613292605585556	0.5957224121033807
lab_data	mus_musculus	laird	EE17E3	repeat	0.42149665537509523	0.4246442756386411
lab_data	mus_musculus	laird	EE17E4	cgi	0.006757418542080066	0.004136087762735998
lab_data	mus_musculus	laird	EE17E4	genes	0.4413110886757923	0.40427758789661933
lab_data	mus_musculus	laird	EE17E4	intergenic	0.5586889113242077	0.5957224121033807
lab_data	mus_musculus	laird	EE17E4	repeat	0.41797928134009743	0.4246442756386411
lab_data	mus_musculus	laird	EE17E5	cgi	0.006646709691827537	0.004136087762735998
lab_data	mus_musculus	laird	EE17E5	genes	0.4381184880685283	0.40427758789661933
lab_data	mus_musculus	laird	EE17E5	intergenic	0.5618815119314716	0.5957224121033807
lab_data	mus_musculus	laird	EE17E5	repeat	0.41801865973072383	0.4246442756386411
lab_data	mus_musculus	laird	EE17E6	cgi	0.007422247670835945	0.004136087762735998
lab_data	mus_musculus	laird	EE17E6	genes	0.44328056816114597	0.40427758789661933
lab_data	mus_musculus	laird	EE17E6	intergenic	0.5567194318388541	0.5957224121033807
lab_data	mus_musculus	laird	EE17E6	repeat	0.41570590040018707	0.4246442756386411
lab_data	mus_musculus	laird	EE17E7	cgi	0.006949505973483683	0.004136087762735998
lab_data	mus_musculus	laird	EE17E7	genes	0.4387936532964585	0.40427758789661933
lab_data	mus_musculus	laird	EE17E7	intergenic	0.5612063467035415	0.5957224121033807
lab_data	mus_musculus	laird	EE17E7	repeat	0.41811049590772265	0.4246442756386411
lab_data	mus_musculus	laird	EE17E8	cgi	0.007473531793534087	0.004136087762735998
lab_data	mus_musculus	laird	EE17E8	genes	0.4448862210518378	0.40427758789661933
lab_data	mus_musculus	laird	EE17E8	intergenic	0.5551137789481622	0.5957224121033807
lab_data	mus_musculus	laird	EE17E8	repeat	0.41551877593575604	0.4246442756386411
lab_data	mus_musculus	laird	EE17E9	cgi	0.00707161018325565	0.004136087762735998
lab_data	mus_musculus	laird	EE17E9	genes	0.43979303201603587	0.40427758789661933
lab_data	mus_musculus	laird	EE17E9	intergenic	0.5602069679839642	0.5957224121033807
lab_data	mus_musculus	laird	EE17E9	repeat	0.4191230103973889	0.4246442756386411
lab_data	mus_musculus	laird	EE17F1	cgi	0.007156559420835374	0.004136087762735998
lab_data	mus_musculus	laird	EE17F1	genes	0.44116557855499633	0.40427758789661933
lab_data	mus_musculus	laird	EE17F1	intergenic	0.5588344214450037	0.5957224121033807
lab_data	mus_musculus	laird	EE17F1	repeat	0.41645286066378545	0.4246442756386411
lab_data	mus_musculus	laird	EE17F10	cgi	0.007077863673596572	0.004136087762735998
lab_data	mus_musculus	laird	EE17F10	genes	0.4431363015898962	0.40427758789661933
lab_data	mus_musculus	laird	EE17F10	intergenic	0.5568636984101037	0.5957224121033807
lab_data	mus_musculus	laird	EE17F10	repeat	0.414430098274725	0.4246442756386411
lab_data	mus_musculus	laird	EE17F12	cgi	0.007220224473874506	0.004136087762735998
lab_data	mus_musculus	laird	EE17F12	genes	0.44257335939939346	0.40427758789661933
lab_data	mus_musculus	laird	EE17F12	intergenic	0.5574266406006065	0.5957224121033807
lab_data	mus_musculus	laird	EE17F12	repeat	0.41463730196346127	0.4246442756386411
lab_data	mus_musculus	laird	EE17F2	cgi	0.007075153584832458	0.004136087762735998
lab_data	mus_musculus	laird	EE17F2	genes	0.4418056404248018	0.40427758789661933
lab_data	mus_musculus	laird	EE17F2	intergenic	0.5581943595751983	0.5957224121033807
lab_data	mus_musculus	laird	EE17F2	repeat	0.4160042529436889	0.4246442756386411
lab_data	mus_musculus	laird	EE17F3	cgi	0.006996435725175005	0.004136087762735998
lab_data	mus_musculus	laird	EE17F3	genes	0.4406373016866586	0.40427758789661933
lab_data	mus_musculus	laird	EE17F3	intergenic	0.5593626983133414	0.5957224121033807
lab_data	mus_musculus	laird	EE17F3	repeat	0.4164026159724217	0.4246442756386411
lab_data	mus_musculus	laird	EE17F5	cgi	0.007142764377461401	0.004136087762735998
lab_data	mus_musculus	laird	EE17F5	genes	0.442171028959847	0.40427758789661933
lab_data	mus_musculus	laird	EE17F5	intergenic	0.557828971040153	0.5957224121033807
lab_data	mus_musculus	laird	EE17F5	repeat	0.4157990566933747	0.4246442756386411
lab_data	mus_musculus	laird	EE17F6	cgi	0.007444404641917988	0.004136087762735998
lab_data	mus_musculus	laird	EE17F6	genes	0.44283238341198655	0.40427758789661933
lab_data	mus_musculus	laird	EE17F6	intergenic	0.5571676165880135	0.5957224121033807
lab_data	mus_musculus	laird	EE17F6	repeat	0.41644365865661753	0.4246442756386411
lab_data	mus_musculus	laird	EE17F7	cgi	0.007034585243473474	0.004136087762735998
lab_data	mus_musculus	laird	EE17F7	genes	0.44010733058552465	0.40427758789661933
lab_data	mus_musculus	laird	EE17F7	intergenic	0.5598926694144754	0.5957224121033807
lab_data	mus_musculus	laird	EE17F7	repeat	0.4181795179013562	0.4246442756386411
lab_data	mus_musculus	laird	EE17F8	cgi	0.007142199643402979	0.004136087762735998
lab_data	mus_musculus	laird	EE17F8	genes	0.4420686544145343	0.40427758789661933
lab_data	mus_musculus	laird	EE17F8	intergenic	0.5579313455854656	0.5957224121033807
lab_data	mus_musculus	laird	EE17F8	repeat	0.41530151450013303	0.4246442756386411
lab_data	mus_musculus	laird	EE17F9	cgi	0.007363316022482219	0.004136087762735998
lab_data	mus_musculus	laird	EE17F9	genes	0.4438380790343532	0.40427758789661933
lab_data	mus_musculus	laird	EE17F9	intergenic	0.5561619209656469	0.5957224121033807
lab_data	mus_musculus	laird	EE17F9	repeat	0.41413558516387033	0.4246442756386411
lab_data	mus_musculus	laird	EE17G1	cgi	0.0072629352422541055	0.004136087762735998
lab_data	mus_musculus	laird	EE17G1	genes	0.4445528987967431	0.40427758789661933
lab_data	mus_musculus	laird	EE17G1	intergenic	0.5554471012032569	0.5957224121033807
lab_data	mus_musculus	laird	EE17G1	repeat	0.4149209162304649	0.4246442756386411
lab_data	mus_musculus	laird	EE17G10	cgi	0.007450563007649416	0.004136087762735998
lab_data	mus_musculus	laird	EE17G10	genes	0.4443753262575978	0.40427758789661933
lab_data	mus_musculus	laird	EE17G10	intergenic	0.5556246737424022	0.5957224121033807
lab_data	mus_musculus	laird	EE17G10	repeat	0.4141912286062569	0.4246442756386411
lab_data	mus_musculus	laird	EE17G12	cgi	0.007424331797405355	0.004136087762735998
lab_data	mus_musculus	laird	EE17G12	genes	0.44525972123577934	0.40427758789661933
lab_data	mus_musculus	laird	EE17G12	intergenic	0.5547402787642206	0.5957224121033807
lab_data	mus_musculus	laird	EE17G12	repeat	0.4127601172216483	0.4246442756386411
lab_data	mus_musculus	laird	EE17G3	cgi	0.0072426002104124376	0.004136087762735998
lab_data	mus_musculus	laird	EE17G3	genes	0.44384077942725064	0.40427758789661933
lab_data	mus_musculus	laird	EE17G3	intergenic	0.5561592205727494	0.5957224121033807
lab_data	mus_musculus	laird	EE17G3	repeat	0.41467267284009807	0.4246442756386411
lab_data	mus_musculus	laird	EE17G4	cgi	0.007227036867394124	0.004136087762735998
lab_data	mus_musculus	laird	EE17G4	genes	0.4410034421166125	0.40427758789661933
lab_data	mus_musculus	laird	EE17G4	intergenic	0.5589965578833875	0.5957224121033807
lab_data	mus_musculus	laird	EE17G4	repeat	0.4203005628425229	0.4246442756386411
lab_data	mus_musculus	laird	EE17G5	cgi	0.007140843974381429	0.004136087762735998
lab_data	mus_musculus	laird	EE17G5	genes	0.44338300337467945	0.40427758789661933
lab_data	mus_musculus	laird	EE17G5	intergenic	0.5566169966253205	0.5957224121033807
lab_data	mus_musculus	laird	EE17G5	repeat	0.41572786514630533	0.4246442756386411
lab_data	mus_musculus	laird	EE17G8	cgi	0.007458478167810688	0.004136087762735998
lab_data	mus_musculus	laird	EE17G8	genes	0.4432265318709251	0.40427758789661933
lab_data	mus_musculus	laird	EE17G8	intergenic	0.5567734681290749	0.5957224121033807
lab_data	mus_musculus	laird	EE17G8	repeat	0.4162649498059254	0.4246442756386411
lab_data	mus_musculus	laird	EE17G9	cgi	0.007140550395879387	0.004136087762735998
lab_data	mus_musculus	laird	EE17G9	genes	0.4423714927952267	0.40427758789661933
lab_data	mus_musculus	laird	EE17G9	intergenic	0.5576285072047733	0.5957224121033807
lab_data	mus_musculus	laird	EE17G9	repeat	0.4192270549311117	0.4246442756386411
lab_data	mus_musculus	laird	EE17H1	cgi	0.0067873579742096955	0.004136087762735998
lab_data	mus_musculus	laird	EE17H1	genes	0.43953396799851635	0.40427758789661933
lab_data	mus_musculus	laird	EE17H1	intergenic	0.5604660320014837	0.5957224121033807
lab_data	mus_musculus	laird	EE17H1	repeat	0.4231959110319821	0.4246442756386411
lab_data	mus_musculus	laird	EE17H12	cgi	0.007609720713577027	0.004136087762735998
lab_data	mus_musculus	laird	EE17H12	genes	0.4477536076916952	0.40427758789661933
lab_data	mus_musculus	laird	EE17H12	intergenic	0.5522463923083049	0.5957224121033807
lab_data	mus_musculus	laird	EE17H12	repeat	0.4130476600215894	0.4246442756386411
lab_data	mus_musculus	laird	EE17H3	cgi	0.007623990448490501	0.004136087762735998
lab_data	mus_musculus	laird	EE17H3	genes	0.4435994929764547	0.40427758789661933
lab_data	mus_musculus	laird	EE17H3	intergenic	0.5564005070235454	0.5957224121033807
lab_data	mus_musculus	laird	EE17H3	repeat	0.41520132896028866	0.4246442756386411
lab_data	mus_musculus	laird	EE17H6	cgi	0.007816466722241623	0.004136087762735998
lab_data	mus_musculus	laird	EE17H6	genes	0.44550058547255295	0.40427758789661933
lab_data	mus_musculus	laird	EE17H6	intergenic	0.5544994145274471	0.5957224121033807
lab_data	mus_musculus	laird	EE17H6	repeat	0.4150987115715519	0.4246442756386411
lab_data	mus_musculus	laird	EE17H7	cgi	0.00753237506291333	0.004136087762735998
lab_data	mus_musculus	laird	EE17H7	genes	0.44442347726886594	0.40427758789661933
lab_data	mus_musculus	laird	EE17H7	intergenic	0.5555765227311341	0.5957224121033807
lab_data	mus_musculus	laird	EE17H7	repeat	0.4178628721711729	0.4246442756386411
lab_data	mus_musculus	laird	EE17H8	cgi	0.0077104536017296756	0.004136087762735998
lab_data	mus_musculus	laird	EE17H8	genes	0.4431314681531291	0.40427758789661933
lab_data	mus_musculus	laird	EE17H8	intergenic	0.5568685318468709	0.5957224121033807
lab_data	mus_musculus	laird	EE17H8	repeat	0.4187379345806097	0.4246442756386411
lab_data	mus_musculus	laird	EE17H9	cgi	0.007416882536616877	0.004136087762735998
lab_data	mus_musculus	laird	EE17H9	genes	0.44539248829314265	0.40427758789661933
lab_data	mus_musculus	laird	EE17H9	intergenic	0.5546075117068574	0.5957224121033807
lab_data	mus_musculus	laird	EE17H9	repeat	0.41631434826656244	0.4246442756386411
public	mus_musculus	angermueller	SRR2876085	cgi	0.041716554727039744	0.004136087762735998
public	mus_musculus	angermueller	SRR2876085	genes	0.49788424841591783	0.40427758789661933
public	mus_musculus	angermueller	SRR2876085	intergenic	0.5021157515840822	0.5957224121033807
public	mus_musculus	angermueller	SRR2876085	repeat	0.3685349909873373	0.4246442756386411
public	mus_musculus	angermueller	SRR2876086	cgi	0.03765512698063168	0.004136087762735998
public	mus_musculus	angermueller	SRR2876086	genes	0.4947677944710837	0.40427758789661933
public	mus_musculus	angermueller	SRR2876086	intergenic	0.5052322055289163	0.5957224121033807
public	mus_musculus	angermueller	SRR2876086	repeat	0.3729098808101171	0.4246442756386411
public	mus_musculus	angermueller	SRR2876087	cgi	0.03664409881683506	0.004136087762735998
public	mus_musculus	angermueller	SRR2876087	genes	0.5019110975709646	0.40427758789661933
public	mus_musculus	angermueller	SRR2876087	intergenic	0.49808890242903536	0.5957224121033807
public	mus_musculus	angermueller	SRR2876087	repeat	0.36397434722479904	0.4246442756386411
public	mus_musculus	angermueller	SRR2876088	cgi	0.03840786949037103	0.004136087762735998
public	mus_musculus	angermueller	SRR2876088	genes	0.497463450646624	0.40427758789661933
public	mus_musculus	angermueller	SRR2876088	intergenic	0.502536549353376	0.5957224121033807
public	mus_musculus	angermueller	SRR2876088	repeat	0.3677669754719992	0.4246442756386411
public	mus_musculus	angermueller	SRR2876089	cgi	0.03758695776719493	0.004136087762735998
public	mus_musculus	angermueller	SRR2876089	genes	0.49391076962509994	0.40427758789661933
public	mus_musculus	angermueller	SRR2876089	intergenic	0.5060892303749001	0.5957224121033807
public	mus_musculus	angermueller	SRR2876089	repeat	0.3703422200829434	0.4246442756386411
public	mus_musculus	angermueller	SRR2876090	cgi	0.038885685247788605	0.004136087762735998
public	mus_musculus	angermueller	SRR2876090	genes	0.48576999850347014	0.40427758789661933
public	mus_musculus	angermueller	SRR2876090	intergenic	0.5142300014965299	0.5957224121033807
public	mus_musculus	angermueller	SRR2876090	repeat	0.37570727818701566	0.4246442756386411
public	mus_musculus	angermueller	SRR2876091	cgi	0.042767425475366966	0.004136087762735998
public	mus_musculus	angermueller	SRR2876091	genes	0.5100329824167238	0.40427758789661933
public	mus_musculus	angermueller	SRR2876091	intergenic	0.4899670175832762	0.5957224121033807
public	mus_musculus	angermueller	SRR2876091	repeat	0.3555501208881417	0.4246442756386411
public	mus_musculus	angermueller	SRR2876092	cgi	0.1152304019507805	0.004136087762735998
public	mus_musculus	angermueller	SRR2876092	genes	0.5816692893990776	0.40427758789661933
public	mus_musculus	angermueller	SRR2876092	intergenic	0.4183307106009224	0.5957224121033807
public	mus_musculus	angermueller	SRR2876092	repeat	0.2675446846731559	0.4246442756386411
public	mus_musculus	angermueller	SRR2876093	cgi	0.04505249141536604	0.004136087762735998
public	mus_musculus	angermueller	SRR2876093	genes	0.5175030651013982	0.40427758789661933
public	mus_musculus	angermueller	SRR2876093	intergenic	0.48249693489860185	0.5957224121033807
public	mus_musculus	angermueller	SRR2876093	repeat	0.3511494271586205	0.4246442756386411
public	mus_musculus	angermueller	SRR2876094	cgi	0.044197234314974916	0.004136087762735998
public	mus_musculus	angermueller	SRR2876094	genes	0.5151992467715012	0.40427758789661933
public	mus_musculus	angermueller	SRR2876094	intergenic	0.48480075322849886	0.5957224121033807
public	mus_musculus	angermueller	SRR2876094	repeat	0.35428198269516903	0.4246442756386411
public	mus_musculus	angermueller	SRR2876095	cgi	0.035956628726177955	0.004136087762735998
public	mus_musculus	angermueller	SRR2876095	genes	0.4954440840764697	0.40427758789661933
public	mus_musculus	angermueller	SRR2876095	intergenic	0.5045559159235303	0.5957224121033807
public	mus_musculus	angermueller	SRR2876095	repeat	0.36225811474474634	0.4246442756386411
public	mus_musculus	angermueller	SRR2876096	cgi	0.041914868485102605	0.004136087762735998
public	mus_musculus	angermueller	SRR2876096	genes	0.497930616037248	0.40427758789661933
public	mus_musculus	angermueller	SRR2876096	intergenic	0.502069383962752	0.5957224121033807
public	mus_musculus	angermueller	SRR2876096	repeat	0.36877086720077845	0.4246442756386411
public	mus_musculus	angermueller	SRR2876097	cgi	0.04898418357894393	0.004136087762735998
public	mus_musculus	angermueller	SRR2876097	genes	0.5168826489047019	0.40427758789661933
public	mus_musculus	angermueller	SRR2876097	intergenic	0.48311735109529813	0.5957224121033807
public	mus_musculus	angermueller	SRR2876097	repeat	0.3443662467280897	0.4246442756386411
public	mus_musculus	angermueller	SRR2876098	cgi	0.0498999601932987	0.004136087762735998
public	mus_musculus	angermueller	SRR2876098	genes	0.5281826604613358	0.40427758789661933
public	mus_musculus	angermueller	SRR2876098	intergenic	0.4718173395386642	0.5957224121033807
public	mus_musculus	angermueller	SRR2876098	repeat	0.3360210859850016	0.4246442756386411
public	mus_musculus	angermueller	SRR2876099	cgi	0.04867801643717481	0.004136087762735998
public	mus_musculus	angermueller	SRR2876099	genes	0.510566891658355	0.40427758789661933
public	mus_musculus	angermueller	SRR2876099	intergenic	0.48943310834164505	0.5957224121033807
public	mus_musculus	angermueller	SRR2876099	repeat	0.3487180509029169	0.4246442756386411
public	mus_musculus	angermueller	SRR2876100	cgi	0.05245495303415585	0.004136087762735998
public	mus_musculus	angermueller	SRR2876100	genes	0.5406009705903052	0.40427758789661933
public	mus_musculus	angermueller	SRR2876100	intergenic	0.4593990294096948	0.5957224121033807
public	mus_musculus	angermueller	SRR2876100	repeat	0.32295790507492617	0.4246442756386411
public	mus_musculus	angermueller	SRR2876101	cgi	0.05350101806114792	0.004136087762735998
public	mus_musculus	angermueller	SRR2876101	genes	0.5128467177435644	0.40427758789661933
public	mus_musculus	angermueller	SRR2876101	intergenic	0.48715328225643556	0.5957224121033807
public	mus_musculus	angermueller	SRR2876101	repeat	0.34714413352590945	0.4246442756386411
public	mus_musculus	angermueller	SRR2876102	cgi	0.05012424008033438	0.004136087762735998
public	mus_musculus	angermueller	SRR2876102	genes	0.5077837619017348	0.40427758789661933
public	mus_musculus	angermueller	SRR2876102	intergenic	0.4922162380982652	0.5957224121033807
public	mus_musculus	angermueller	SRR2876102	repeat	0.35252365564674276	0.4246442756386411
public	mus_musculus	angermueller	SRR2876103	cgi	0.05855493586043607	0.004136087762735998
public	mus_musculus	angermueller	SRR2876103	genes	0.5479617982760928	0.40427758789661933
public	mus_musculus	angermueller	SRR2876103	intergenic	0.45203820172390713	0.5957224121033807
public	mus_musculus	angermueller	SRR2876103	repeat	0.3274350001737387	0.4246442756386411
public	mus_musculus	angermueller	SRR2876104	cgi	0.05643356929409709	0.004136087762735998
public	mus_musculus	angermueller	SRR2876104	genes	0.575396030649508	0.40427758789661933
public	mus_musculus	angermueller	SRR2876104	intergenic	0.4246039693504921	0.5957224121033807
public	mus_musculus	angermueller	SRR2876104	repeat	0.2749558357757696	0.4246442756386411
public	mus_musculus	angermueller	SRR2876105	cgi	0.04653940600369478	0.004136087762735998
public	mus_musculus	angermueller	SRR2876105	genes	0.4921290086051598	0.40427758789661933
public	mus_musculus	angermueller	SRR2876105	intergenic	0.5078709913948402	0.5957224121033807
public	mus_musculus	angermueller	SRR2876105	repeat	0.3622587651011252	0.4246442756386411
public	mus_musculus	angermueller	SRR2876106	cgi	0.049209343587994704	0.004136087762735998
public	mus_musculus	angermueller	SRR2876106	genes	0.5088030399911215	0.40427758789661933
public	mus_musculus	angermueller	SRR2876106	intergenic	0.49119696000887847	0.5957224121033807
public	mus_musculus	angermueller	SRR2876106	repeat	0.35337962804588974	0.4246442756386411
public	mus_musculus	angermueller	SRR2876107	cgi	0.049953193182801836	0.004136087762735998
public	mus_musculus	angermueller	SRR2876107	genes	0.5220635660125328	0.40427758789661933
public	mus_musculus	angermueller	SRR2876107	intergenic	0.47793643398746716	0.5957224121033807
public	mus_musculus	angermueller	SRR2876107	repeat	0.34604645538582396	0.4246442756386411
public	mus_musculus	angermueller	SRR2876108	cgi	0.05381915374557739	0.004136087762735998
public	mus_musculus	angermueller	SRR2876108	genes	0.5198993241182267	0.40427758789661933
public	mus_musculus	angermueller	SRR2876108	intergenic	0.48010067588177335	0.5957224121033807
public	mus_musculus	angermueller	SRR2876108	repeat	0.3455712473911886	0.4246442756386411
public	mus_musculus	angermueller	SRR2876109	cgi	0.048635480946707034	0.004136087762735998
public	mus_musculus	angermueller	SRR2876109	genes	0.5032679505503108	0.40427758789661933
public	mus_musculus	angermueller	SRR2876109	intergenic	0.4967320494496892	0.5957224121033807
public	mus_musculus	angermueller	SRR2876109	repeat	0.3569538718474498	0.4246442756386411
public	mus_musculus	angermueller	SRR2876110	cgi	0.05716422916733744	0.004136087762735998
public	mus_musculus	angermueller	SRR2876110	genes	0.530068164787014	0.40427758789661933
public	mus_musculus	angermueller	SRR2876110	intergenic	0.469931835212986	0.5957224121033807
public	mus_musculus	angermueller	SRR2876110	repeat	0.34130304461881406	0.4246442756386411
public	mus_musculus	angermueller	SRR2876111	cgi	0.054542325454781417	0.004136087762735998
public	mus_musculus	angermueller	SRR2876111	genes	0.5321810600329407	0.40427758789661933
public	mus_musculus	angermueller	SRR2876111	intergenic	0.46781893996705926	0.5957224121033807
public	mus_musculus	angermueller	SRR2876111	repeat	0.3366028384733314	0.4246442756386411
public	mus_musculus	angermueller	SRR2876112	cgi	0.04740673398224878	0.004136087762735998
public	mus_musculus	angermueller	SRR2876112	genes	0.5073853498661466	0.40427758789661933
public	mus_musculus	angermueller	SRR2876112	intergenic	0.4926146501338534	0.5957224121033807
public	mus_musculus	angermueller	SRR2876112	repeat	0.3537214764557697	0.4246442756386411
public	mus_musculus	angermueller	SRR2876113	cgi	0.05073712018903502	0.004136087762735998
public	mus_musculus	angermueller	SRR2876113	genes	0.5193946658115178	0.40427758789661933
public	mus_musculus	angermueller	SRR2876113	intergenic	0.48060533418848217	0.5957224121033807
public	mus_musculus	angermueller	SRR2876113	repeat	0.34552962316095787	0.4246442756386411
public	mus_musculus	angermueller	SRR2876114	cgi	0.07459841271552758	0.004136087762735998
public	mus_musculus	angermueller	SRR2876114	genes	0.5343639706496572	0.40427758789661933
public	mus_musculus	angermueller	SRR2876114	intergenic	0.4656360293503428	0.5957224121033807
public	mus_musculus	angermueller	SRR2876114	repeat	0.360983220132192	0.4246442756386411
public	mus_musculus	angermueller	SRR2876115	cgi	0.05288226735398994	0.004136087762735998
public	mus_musculus	angermueller	SRR2876115	genes	0.5282937842006421	0.40427758789661933
public	mus_musculus	angermueller	SRR2876115	intergenic	0.4717062157993579	0.5957224121033807
public	mus_musculus	angermueller	SRR2876115	repeat	0.3365770038749824	0.4246442756386411
public	mus_musculus	angermueller	SRR2876116	cgi	0.04743080928565253	0.004136087762735998
public	mus_musculus	angermueller	SRR2876116	genes	0.5381876666337444	0.40427758789661933
public	mus_musculus	angermueller	SRR2876116	intergenic	0.46181233336625555	0.5957224121033807
public	mus_musculus	angermueller	SRR2876116	repeat	0.3133821450222621	0.4246442756386411
public	mus_musculus	angermueller	SRR2876117	cgi	0.05971909601720037	0.004136087762735998
public	mus_musculus	angermueller	SRR2876117	genes	0.5465637569081417	0.40427758789661933
public	mus_musculus	angermueller	SRR2876117	intergenic	0.4534362430918583	0.5957224121033807
public	mus_musculus	angermueller	SRR2876117	repeat	0.3279158488915221	0.4246442756386411
public	mus_musculus	angermueller	SRR2876118	cgi	0.053740600400464175	0.004136087762735998
public	mus_musculus	angermueller	SRR2876118	genes	0.5365728164569206	0.40427758789661933
public	mus_musculus	angermueller	SRR2876118	intergenic	0.46342718354307944	0.5957224121033807
public	mus_musculus	angermueller	SRR2876118	repeat	0.32998761611212224	0.4246442756386411
public	mus_musculus	angermueller	SRR2876119	cgi	0.04917878574236763	0.004136087762735998
public	mus_musculus	angermueller	SRR2876119	genes	0.5138949128280671	0.40427758789661933
public	mus_musculus	angermueller	SRR2876119	intergenic	0.48610508717193296	0.5957224121033807
public	mus_musculus	angermueller	SRR2876119	repeat	0.34703444331915195	0.4246442756386411
public	mus_musculus	angermueller	SRR2876120	cgi	0.04973328365870566	0.004136087762735998
public	mus_musculus	angermueller	SRR2876120	genes	0.514405146607093	0.40427758789661933
public	mus_musculus	angermueller	SRR2876120	intergenic	0.48559485339290703	0.5957224121033807
public	mus_musculus	angermueller	SRR2876120	repeat	0.3487876680166775	0.4246442756386411
public	mus_musculus	angermueller	SRR2876121	cgi	0.04709567262712316	0.004136087762735998
public	mus_musculus	angermueller	SRR2876121	genes	0.511833404835161	0.40427758789661933
public	mus_musculus	angermueller	SRR2876121	intergenic	0.4881665951648389	0.5957224121033807
public	mus_musculus	angermueller	SRR2876121	repeat	0.3510757440579088	0.4246442756386411
public	mus_musculus	angermueller	SRR2876122	cgi	0.050991533556851425	0.004136087762735998
public	mus_musculus	angermueller	SRR2876122	genes	0.5145516742166162	0.40427758789661933
public	mus_musculus	angermueller	SRR2876122	intergenic	0.4854483257833838	0.5957224121033807
public	mus_musculus	angermueller	SRR2876122	repeat	0.3504988271981201	0.4246442756386411
public	mus_musculus	angermueller	SRR2876123	cgi	0.15483822394243424	0.004136087762735998
public	mus_musculus	angermueller	SRR2876123	genes	0.6343045333676097	0.40427758789661933
public	mus_musculus	angermueller	SRR2876123	intergenic	0.3656954666323903	0.5957224121033807
public	mus_musculus	angermueller	SRR2876123	repeat	0.2903087495472804	0.4246442756386411
public	mus_musculus	angermueller	SRR2876124	cgi	0.059671568847210456	0.004136087762735998
public	mus_musculus	angermueller	SRR2876124	genes	0.5476389083327331	0.40427758789661933
public	mus_musculus	angermueller	SRR2876124	intergenic	0.4523610916672669	0.5957224121033807
public	mus_musculus	angermueller	SRR2876124	repeat	0.3253004954981349	0.4246442756386411
public	mus_musculus	angermueller	SRR2876126	cgi	0.05558242220965114	0.004136087762735998
public	mus_musculus	angermueller	SRR2876126	genes	0.5147907606023976	0.40427758789661933
public	mus_musculus	angermueller	SRR2876126	intergenic	0.48520923939760247	0.5957224121033807
public	mus_musculus	angermueller	SRR2876126	repeat	0.3448059704214406	0.4246442756386411
public	mus_musculus	angermueller	SRR2876127	cgi	0.04968070130269714	0.004136087762735998
public	mus_musculus	angermueller	SRR2876127	genes	0.5109933156982367	0.40427758789661933
public	mus_musculus	angermueller	SRR2876127	intergenic	0.48900668430176336	0.5957224121033807
public	mus_musculus	angermueller	SRR2876127	repeat	0.35108703776024863	0.4246442756386411
public	mus_musculus	angermueller	SRR2876128	cgi	0.0535676613699003	0.004136087762735998
public	mus_musculus	angermueller	SRR2876128	genes	0.5606944775256049	0.40427758789661933
public	mus_musculus	angermueller	SRR2876128	intergenic	0.4393055224743952	0.5957224121033807
public	mus_musculus	angermueller	SRR2876128	repeat	0.280909523971554	0.4246442756386411
public	mus_musculus	angermueller	SRR2876129	cgi	0.051896080042648715	0.004136087762735998
public	mus_musculus	angermueller	SRR2876129	genes	0.5129480919951359	0.40427758789661933
public	mus_musculus	angermueller	SRR2876129	intergenic	0.4870519080048641	0.5957224121033807
public	mus_musculus	angermueller	SRR2876129	repeat	0.3477861800908497	0.4246442756386411
public	mus_musculus	angermueller	SRR2876130	cgi	0.05321300266939094	0.004136087762735998
public	mus_musculus	angermueller	SRR2876130	genes	0.5104162191780184	0.40427758789661933
public	mus_musculus	angermueller	SRR2876130	intergenic	0.4895837808219817	0.5957224121033807
public	mus_musculus	angermueller	SRR2876130	repeat	0.3518317465315834	0.4246442756386411
public	mus_musculus	angermueller	SRR2876131	cgi	0.05315209688756477	0.004136087762735998
public	mus_musculus	angermueller	SRR2876131	genes	0.5133975956670765	0.40427758789661933
public	mus_musculus	angermueller	SRR2876131	intergenic	0.48660240433292345	0.5957224121033807
public	mus_musculus	angermueller	SRR2876131	repeat	0.34989705875639227	0.4246442756386411
public	mus_musculus	angermueller	SRR2876132	cgi	0.05930535432349091	0.004136087762735998
public	mus_musculus	angermueller	SRR2876132	genes	0.5331289788273252	0.40427758789661933
public	mus_musculus	angermueller	SRR2876132	intergenic	0.46687102117267476	0.5957224121033807
public	mus_musculus	angermueller	SRR2876132	repeat	0.33413111498787457	0.4246442756386411
public	mus_musculus	angermueller	SRR2876134	cgi	0.05172957186491201	0.004136087762735998
public	mus_musculus	angermueller	SRR2876134	genes	0.5115793546326107	0.40427758789661933
public	mus_musculus	angermueller	SRR2876134	intergenic	0.48842064536738927	0.5957224121033807
public	mus_musculus	angermueller	SRR2876134	repeat	0.35788001758313465	0.4246442756386411
public	mus_musculus	angermueller	SRR2876135	cgi	0.05598076570570788	0.004136087762735998
public	mus_musculus	angermueller	SRR2876135	genes	0.5340649358749376	0.40427758789661933
public	mus_musculus	angermueller	SRR2876135	intergenic	0.4659350641250623	0.5957224121033807
public	mus_musculus	angermueller	SRR2876135	repeat	0.3361188549021396	0.4246442756386411
public	mus_musculus	angermueller	SRR2876136	cgi	0.05052708381497036	0.004136087762735998
public	mus_musculus	angermueller	SRR2876136	genes	0.4931842846371936	0.40427758789661933
public	mus_musculus	angermueller	SRR2876136	intergenic	0.5068157153628065	0.5957224121033807
public	mus_musculus	angermueller	SRR2876136	repeat	0.3627650715341283	0.4246442756386411
public	mus_musculus	angermueller	SRR2876137	cgi	0.05693281558587257	0.004136087762735998
public	mus_musculus	angermueller	SRR2876137	genes	0.5304781531173856	0.40427758789661933
public	mus_musculus	angermueller	SRR2876137	intergenic	0.4695218468826144	0.5957224121033807
public	mus_musculus	angermueller	SRR2876137	repeat	0.34107812863042714	0.4246442756386411
public	mus_musculus	angermueller	SRR2876138	cgi	0.05387445613247834	0.004136087762735998
public	mus_musculus	angermueller	SRR2876138	genes	0.5209096180706942	0.40427758789661933
public	mus_musculus	angermueller	SRR2876138	intergenic	0.4790903819293057	0.5957224121033807
public	mus_musculus	angermueller	SRR2876138	repeat	0.34468981043506375	0.4246442756386411
public	mus_musculus	angermueller	SRR2876139	cgi	0.05021963953602212	0.004136087762735998
public	mus_musculus	angermueller	SRR2876139	genes	0.5097815416674125	0.40427758789661933
public	mus_musculus	angermueller	SRR2876139	intergenic	0.49021845833258754	0.5957224121033807
public	mus_musculus	angermueller	SRR2876139	repeat	0.35174941343554367	0.4246442756386411
public	mus_musculus	angermueller	SRR2876140	cgi	0.059675844367266646	0.004136087762735998
public	mus_musculus	angermueller	SRR2876140	genes	0.5462383235015639	0.40427758789661933
public	mus_musculus	angermueller	SRR2876140	intergenic	0.4537616764984361	0.5957224121033807
public	mus_musculus	angermueller	SRR2876140	repeat	0.3046640245282193	0.4246442756386411
public	mus_musculus	angermueller	SRR2876141	cgi	0.05358186019197512	0.004136087762735998
public	mus_musculus	angermueller	SRR2876141	genes	0.5445670001175426	0.40427758789661933
public	mus_musculus	angermueller	SRR2876141	intergenic	0.45543299988245745	0.5957224121033807
public	mus_musculus	angermueller	SRR2876141	repeat	0.329415405132714	0.4246442756386411
public	mus_musculus	angermueller	SRR2876142	cgi	0.04841728292538334	0.004136087762735998
public	mus_musculus	angermueller	SRR2876142	genes	0.5137782445685196	0.40427758789661933
public	mus_musculus	angermueller	SRR2876142	intergenic	0.48622175543148044	0.5957224121033807
public	mus_musculus	angermueller	SRR2876142	repeat	0.3490630623728892	0.4246442756386411
public	mus_musculus	angermueller	SRR2876143	cgi	0.05247946675379142	0.004136087762735998
public	mus_musculus	angermueller	SRR2876143	genes	0.5346383704880752	0.40427758789661933
public	mus_musculus	angermueller	SRR2876143	intergenic	0.46536162951192483	0.5957224121033807
public	mus_musculus	angermueller	SRR2876143	repeat	0.3310931312041362	0.4246442756386411
public	mus_musculus	angermueller	SRR2876144	cgi	0.05329156469547239	0.004136087762735998
public	mus_musculus	angermueller	SRR2876144	genes	0.5148049382164801	0.40427758789661933
public	mus_musculus	angermueller	SRR2876144	intergenic	0.48519506178351984	0.5957224121033807
public	mus_musculus	angermueller	SRR2876144	repeat	0.34812647992640583	0.4246442756386411
public	mus_musculus	angermueller	SRR2876145	cgi	0.04604920989090926	0.004136087762735998
public	mus_musculus	angermueller	SRR2876145	genes	0.5109947837902693	0.40427758789661933
public	mus_musculus	angermueller	SRR2876145	intergenic	0.48900521620973064	0.5957224121033807
public	mus_musculus	angermueller	SRR2876145	repeat	0.3521446895265867	0.4246442756386411
public	mus_musculus	angermueller	SRR2876146	cgi	0.04718265820829097	0.004136087762735998
public	mus_musculus	angermueller	SRR2876146	genes	0.5069052722126436	0.40427758789661933
public	mus_musculus	angermueller	SRR2876146	intergenic	0.49309472778735647	0.5957224121033807
public	mus_musculus	angermueller	SRR2876146	repeat	0.35106133275079054	0.4246442756386411
public	mus_musculus	angermueller	SRR2876147	cgi	0.05826529053268581	0.004136087762735998
public	mus_musculus	angermueller	SRR2876147	genes	0.5343334346580535	0.40427758789661933
public	mus_musculus	angermueller	SRR2876147	intergenic	0.4656665653419465	0.5957224121033807
public	mus_musculus	angermueller	SRR2876147	repeat	0.3344641771699637	0.4246442756386411
public	mus_musculus	angermueller	SRR2876148	cgi	0.04854630100314181	0.004136087762735998
public	mus_musculus	angermueller	SRR2876148	genes	0.5088925132726725	0.40427758789661933
public	mus_musculus	angermueller	SRR2876148	intergenic	0.49110748672732746	0.5957224121033807
public	mus_musculus	angermueller	SRR2876148	repeat	0.34944532477850315	0.4246442756386411
public	mus_musculus	angermueller	SRR2876149	cgi	0.0557577465177442	0.004136087762735998
public	mus_musculus	angermueller	SRR2876149	genes	0.541701850981547	0.40427758789661933
public	mus_musculus	angermueller	SRR2876149	intergenic	0.45829814901845295	0.5957224121033807
public	mus_musculus	angermueller	SRR2876149	repeat	0.3307970914877193	0.4246442756386411
public	mus_musculus	angermueller	SRR2876150	cgi	0.0511821777024223	0.004136087762735998
public	mus_musculus	angermueller	SRR2876150	genes	0.5141550679442706	0.40427758789661933
public	mus_musculus	angermueller	SRR2876150	intergenic	0.4858449320557295	0.5957224121033807
public	mus_musculus	angermueller	SRR2876150	repeat	0.34937166984799506	0.4246442756386411
public	mus_musculus	angermueller	SRR2876151	cgi	0.0542216781099804	0.004136087762735998
public	mus_musculus	angermueller	SRR2876151	genes	0.5352515727281268	0.40427758789661933
public	mus_musculus	angermueller	SRR2876151	intergenic	0.4647484272718731	0.5957224121033807
public	mus_musculus	angermueller	SRR2876151	repeat	0.3316529666212859	0.4246442756386411
public	mus_musculus	angermueller	SRR2876152	cgi	0.051898537189898966	0.004136087762735998
public	mus_musculus	angermueller	SRR2876152	genes	0.5437606570908653	0.40427758789661933
public	mus_musculus	angermueller	SRR2876152	intergenic	0.45623934290913465	0.5957224121033807
public	mus_musculus	angermueller	SRR2876152	repeat	0.30133958032811153	0.4246442756386411
public	mus_musculus	angermueller	SRR2876153	cgi	0.0472125242263005	0.004136087762735998
public	mus_musculus	angermueller	SRR2876153	genes	0.5073398284765218	0.40427758789661933
public	mus_musculus	angermueller	SRR2876153	intergenic	0.49266017152347824	0.5957224121033807
public	mus_musculus	angermueller	SRR2876153	repeat	0.3559681642124758	0.4246442756386411
public	mus_musculus	angermueller	SRR2876154	cgi	0.10518026889533516	0.004136087762735998
public	mus_musculus	angermueller	SRR2876154	genes	0.5916466592371582	0.40427758789661933
public	mus_musculus	angermueller	SRR2876154	intergenic	0.4083533407628418	0.5957224121033807
public	mus_musculus	angermueller	SRR2876154	repeat	0.31994254574813313	0.4246442756386411
public	mus_musculus	angermueller	SRR2876155	cgi	0.04672061952467088	0.004136087762735998
public	mus_musculus	angermueller	SRR2876155	genes	0.5081161430839769	0.40427758789661933
public	mus_musculus	angermueller	SRR2876155	intergenic	0.4918838569160231	0.5957224121033807
public	mus_musculus	angermueller	SRR2876155	repeat	0.3501985926340107	0.4246442756386411
public	mus_musculus	angermueller	SRR2876156	cgi	0.05210650878205364	0.004136087762735998
public	mus_musculus	angermueller	SRR2876156	genes	0.5140861069003168	0.40427758789661933
public	mus_musculus	angermueller	SRR2876156	intergenic	0.4859138930996833	0.5957224121033807
public	mus_musculus	angermueller	SRR2876156	repeat	0.34775895056313805	0.4246442756386411
public	mus_musculus	angermueller	SRR2876157	cgi	0.05328470907285493	0.004136087762735998
public	mus_musculus	angermueller	SRR2876157	genes	0.5461673220760298	0.40427758789661933
public	mus_musculus	angermueller	SRR2876157	intergenic	0.4538326779239702	0.5957224121033807
public	mus_musculus	angermueller	SRR2876157	repeat	0.3240165115704138	0.4246442756386411
public	mus_musculus	angermueller	SRR2876158	cgi	0.046114282478125074	0.004136087762735998
public	mus_musculus	angermueller	SRR2876158	genes	0.4994725869607106	0.40427758789661933
public	mus_musculus	angermueller	SRR2876158	intergenic	0.5005274130392894	0.5957224121033807
public	mus_musculus	angermueller	SRR2876158	repeat	0.3586083497972646	0.4246442756386411
public	mus_musculus	angermueller	SRR2876159	cgi	0.05129927257621599	0.004136087762735998
public	mus_musculus	angermueller	SRR2876159	genes	0.5098535473854297	0.40427758789661933
public	mus_musculus	angermueller	SRR2876159	intergenic	0.4901464526145704	0.5957224121033807
public	mus_musculus	angermueller	SRR2876159	repeat	0.34987776694137435	0.4246442756386411
public	mus_musculus	angermueller	SRR2876160	cgi	0.05417071654046819	0.004136087762735998
public	mus_musculus	angermueller	SRR2876160	genes	0.5172525859659948	0.40427758789661933
public	mus_musculus	angermueller	SRR2876160	intergenic	0.4827474140340052	0.5957224121033807
public	mus_musculus	angermueller	SRR2876160	repeat	0.34904299988308685	0.4246442756386411
public	mus_musculus	angermueller	SRR2876161	cgi	0.05351089464407122	0.004136087762735998
public	mus_musculus	angermueller	SRR2876161	genes	0.5213501274884044	0.40427758789661933
public	mus_musculus	angermueller	SRR2876161	intergenic	0.4786498725115957	0.5957224121033807
public	mus_musculus	angermueller	SRR2876161	repeat	0.34127114521224206	0.4246442756386411
public	mus_musculus	angermueller	SRR2876162	cgi	0.0573659527599575	0.004136087762735998
public	mus_musculus	angermueller	SRR2876162	genes	0.5463544368156082	0.40427758789661933
public	mus_musculus	angermueller	SRR2876162	intergenic	0.4536455631843918	0.5957224121033807
public	mus_musculus	angermueller	SRR2876162	repeat	0.3253090884084154	0.4246442756386411
public	mus_musculus	angermueller	SRR2876163	cgi	0.04874179689529194	0.004136087762735998
public	mus_musculus	angermueller	SRR2876163	genes	0.5164150891768392	0.40427758789661933
public	mus_musculus	angermueller	SRR2876163	intergenic	0.4835849108231608	0.5957224121033807
public	mus_musculus	angermueller	SRR2876163	repeat	0.3488205376003484	0.4246442756386411
public	mus_musculus	angermueller	SRR2876164	cgi	0.0722422802002726	0.004136087762735998
public	mus_musculus	angermueller	SRR2876164	genes	0.5683542981306157	0.40427758789661933
public	mus_musculus	angermueller	SRR2876164	intergenic	0.43164570186938434	0.5957224121033807
public	mus_musculus	angermueller	SRR2876164	repeat	0.27941659795022067	0.4246442756386411
public	mus_musculus	angermueller	SRR2876165	cgi	0.04712090460072517	0.004136087762735998
public	mus_musculus	angermueller	SRR2876165	genes	0.5043625137127222	0.40427758789661933
public	mus_musculus	angermueller	SRR2876165	intergenic	0.4956374862872777	0.5957224121033807
public	mus_musculus	angermueller	SRR2876165	repeat	0.35484832345853035	0.4246442756386411
public	mus_musculus	angermueller	SRR2876166	cgi	0.049408724193145084	0.004136087762735998
public	mus_musculus	angermueller	SRR2876166	genes	0.5121237253100256	0.40427758789661933
public	mus_musculus	angermueller	SRR2876166	intergenic	0.4878762746899744	0.5957224121033807
public	mus_musculus	angermueller	SRR2876166	repeat	0.3505792504248982	0.4246442756386411
public	mus_musculus	angermueller	SRR2876167	cgi	0.04757631562725192	0.004136087762735998
public	mus_musculus	angermueller	SRR2876167	genes	0.5105042924648682	0.40427758789661933
public	mus_musculus	angermueller	SRR2876167	intergenic	0.48949570753513183	0.5957224121033807
public	mus_musculus	angermueller	SRR2876167	repeat	0.3495927787022553	0.4246442756386411
public	mus_musculus	angermueller	SRR2876168	cgi	0.050753071761008545	0.004136087762735998
public	mus_musculus	angermueller	SRR2876168	genes	0.5175013507818454	0.40427758789661933
public	mus_musculus	angermueller	SRR2876168	intergenic	0.4824986492181546	0.5957224121033807
public	mus_musculus	angermueller	SRR2876168	repeat	0.34139925468608256	0.4246442756386411
public	mus_musculus	angermueller	SRR2876169	cgi	0.04939919967246626	0.004136087762735998
public	mus_musculus	angermueller	SRR2876169	genes	0.5144029877118569	0.40427758789661933
public	mus_musculus	angermueller	SRR2876169	intergenic	0.48559701228814306	0.5957224121033807
public	mus_musculus	angermueller	SRR2876169	repeat	0.3493965172137532	0.4246442756386411
public	mus_musculus	angermueller	SRR2876170	cgi	0.049236310693675095	0.004136087762735998
public	mus_musculus	angermueller	SRR2876170	genes	0.5075434390034969	0.40427758789661933
public	mus_musculus	angermueller	SRR2876170	intergenic	0.4924565609965032	0.5957224121033807
public	mus_musculus	angermueller	SRR2876170	repeat	0.35227702650042214	0.4246442756386411
public	mus_musculus	angermueller	SRR2876171	cgi	0.04747982730183924	0.004136087762735998
public	mus_musculus	angermueller	SRR2876171	genes	0.5074282975147989	0.40427758789661933
public	mus_musculus	angermueller	SRR2876171	intergenic	0.49257170248520105	0.5957224121033807
public	mus_musculus	angermueller	SRR2876171	repeat	0.3560705789302344	0.4246442756386411
public	mus_musculus	angermueller	SRR2876176	cgi	0.07827028063797682	0.004136087762735998
public	mus_musculus	angermueller	SRR2876176	genes	0.5701613661526924	0.40427758789661933
public	mus_musculus	angermueller	SRR2876176	intergenic	0.4298386338473076	0.5957224121033807
public	mus_musculus	angermueller	SRR2876176	repeat	0.2802699232400926	0.4246442756386411
public	mus_musculus	angermueller	SRR2876177	cgi	0.04854249780550702	0.004136087762735998
public	mus_musculus	angermueller	SRR2876177	genes	0.5190122598297018	0.40427758789661933
public	mus_musculus	angermueller	SRR2876177	intergenic	0.48098774017029816	0.5957224121033807
public	mus_musculus	angermueller	SRR2876177	repeat	0.3427905582140112	0.4246442756386411
public	mus_musculus	angermueller	SRR2876178	cgi	0.04539488741811309	0.004136087762735998
public	mus_musculus	angermueller	SRR2876178	genes	0.502054213099536	0.40427758789661933
public	mus_musculus	angermueller	SRR2876178	intergenic	0.497945786900464	0.5957224121033807
public	mus_musculus	angermueller	SRR2876178	repeat	0.3591162943202771	0.4246442756386411
public	mus_musculus	angermueller	SRR2876179	cgi	0.0466229384072329	0.004136087762735998
public	mus_musculus	angermueller	SRR2876179	genes	0.515656429120243	0.40427758789661933
public	mus_musculus	angermueller	SRR2876179	intergenic	0.484343570879757	0.5957224121033807
public	mus_musculus	angermueller	SRR2876179	repeat	0.34862126105557456	0.4246442756386411
public	mus_musculus	angermueller	SRR2876180	cgi	0.04309664870247019	0.004136087762735998
public	mus_musculus	angermueller	SRR2876180	genes	0.49779879037934227	0.40427758789661933
public	mus_musculus	angermueller	SRR2876180	intergenic	0.5022012096206577	0.5957224121033807
public	mus_musculus	angermueller	SRR2876180	repeat	0.36150772937935577	0.4246442756386411
public	homo_sapiens	bian	SRR5824928	cgi	0.041983827688404744	0.007275095279062603
public	homo_sapiens	bian	SRR5824928	genes	0.5484626908719815	0.4726083529356824
public	homo_sapiens	bian	SRR5824928	intergenic	0.45153730912801854	0.5273916470643176
public	homo_sapiens	bian	SRR5824928	repeat	0.4792282547953703	0.4926390734620279
public	homo_sapiens	bian	SRR5824930	cgi	0.039743444749924015	0.007275095279062603
public	homo_sapiens	bian	SRR5824930	genes	0.5435991856898054	0.4726083529356824
public	homo_sapiens	bian	SRR5824930	intergenic	0.45640081431019464	0.5273916470643176
public	homo_sapiens	bian	SRR5824930	repeat	0.48312230303127657	0.4926390734620279
public	homo_sapiens	bian	SRR5824931	cgi	0.05876194711271002	0.007275095279062603
public	homo_sapiens	bian	SRR5824931	genes	0.555703823736041	0.4726083529356824
public	homo_sapiens	bian	SRR5824931	intergenic	0.444296176263959	0.5273916470643176
public	homo_sapiens	bian	SRR5824931	repeat	0.44919302099552766	0.4926390734620279
public	homo_sapiens	bian	SRR5824935	cgi	0.041535827869104515	0.007275095279062603
public	homo_sapiens	bian	SRR5824935	genes	0.5480528567050572	0.4726083529356824
public	homo_sapiens	bian	SRR5824935	intergenic	0.45194714329494273	0.5273916470643176
public	homo_sapiens	bian	SRR5824935	repeat	0.4745831359580567	0.4926390734620279
public	homo_sapiens	bian	SRR5824936	cgi	0.04218852762585022	0.007275095279062603
public	homo_sapiens	bian	SRR5824936	genes	0.5495014724072045	0.4726083529356824
public	homo_sapiens	bian	SRR5824936	intergenic	0.4504985275927955	0.5273916470643176
public	homo_sapiens	bian	SRR5824936	repeat	0.4694638503680162	0.4926390734620279
public	homo_sapiens	bian	SRR5824938	cgi	0.04060738255900674	0.007275095279062603
public	homo_sapiens	bian	SRR5824938	genes	0.5468621064303181	0.4726083529356824
public	homo_sapiens	bian	SRR5824938	intergenic	0.45313789356968187	0.5273916470643176
public	homo_sapiens	bian	SRR5824938	repeat	0.47222628701361646	0.4926390734620279
public	homo_sapiens	bian	SRR5824942	cgi	0.036182267853419034	0.007275095279062603
public	homo_sapiens	bian	SRR5824942	genes	0.5398288499607432	0.4726083529356824
public	homo_sapiens	bian	SRR5824942	intergenic	0.4601711500392568	0.5273916470643176
public	homo_sapiens	bian	SRR5824942	repeat	0.4798315675641243	0.4926390734620279
public	homo_sapiens	bian	SRR5824944	cgi	0.036490122095701905	0.007275095279062603
public	homo_sapiens	bian	SRR5824944	genes	0.542101360260562	0.4726083529356824
public	homo_sapiens	bian	SRR5824944	intergenic	0.45789863973943806	0.5273916470643176
public	homo_sapiens	bian	SRR5824944	repeat	0.4842656590403673	0.4926390734620279
public	homo_sapiens	bian	SRR5824946	cgi	0.04333598330033178	0.007275095279062603
public	homo_sapiens	bian	SRR5824946	genes	0.547420825349285	0.4726083529356824
public	homo_sapiens	bian	SRR5824946	intergenic	0.4525791746507149	0.5273916470643176
public	homo_sapiens	bian	SRR5824946	repeat	0.474236399896339	0.4926390734620279
public	homo_sapiens	bian	SRR5824947	cgi	0.040202063699249786	0.007275095279062603
public	homo_sapiens	bian	SRR5824947	genes	0.5461545789073846	0.4726083529356824
public	homo_sapiens	bian	SRR5824947	intergenic	0.4538454210926154	0.5273916470643176
public	homo_sapiens	bian	SRR5824947	repeat	0.4765747774983183	0.4926390734620279
public	homo_sapiens	bian	SRR5824948	cgi	0.04123982118579039	0.007275095279062603
public	homo_sapiens	bian	SRR5824948	genes	0.5480496353958065	0.4726083529356824
public	homo_sapiens	bian	SRR5824948	intergenic	0.45195036460419347	0.5273916470643176
public	homo_sapiens	bian	SRR5824948	repeat	0.4729804131101808	0.4926390734620279
public	homo_sapiens	bian	SRR5824954	cgi	0.06222008399980308	0.007275095279062603
public	homo_sapiens	bian	SRR5824954	genes	0.5580724172071662	0.4726083529356824
public	homo_sapiens	bian	SRR5824954	intergenic	0.44192758279283384	0.5273916470643176
public	homo_sapiens	bian	SRR5824954	repeat	0.45622882002586174	0.4926390734620279
public	homo_sapiens	bian	SRR5824955	cgi	0.061382325428768536	0.007275095279062603
public	homo_sapiens	bian	SRR5824955	genes	0.5600057984039548	0.4726083529356824
public	homo_sapiens	bian	SRR5824955	intergenic	0.4399942015960452	0.5273916470643176
public	homo_sapiens	bian	SRR5824955	repeat	0.45502510485632336	0.4926390734620279
public	homo_sapiens	bian	SRR5824965	cgi	0.03314832806882719	0.007275095279062603
public	homo_sapiens	bian	SRR5824965	genes	0.538536958655272	0.4726083529356824
public	homo_sapiens	bian	SRR5824965	intergenic	0.46146304134472804	0.5273916470643176
public	homo_sapiens	bian	SRR5824965	repeat	0.4861950745690052	0.4926390734620279
public	homo_sapiens	bian	SRR5824971	cgi	0.03656306393605829	0.007275095279062603
public	homo_sapiens	bian	SRR5824971	genes	0.5458772354292374	0.4726083529356824
public	homo_sapiens	bian	SRR5824971	intergenic	0.45412276457076267	0.5273916470643176
public	homo_sapiens	bian	SRR5824971	repeat	0.4775641951650195	0.4926390734620279
public	homo_sapiens	bian	SRR5824972	cgi	0.06423026999459709	0.007275095279062603
public	homo_sapiens	bian	SRR5824972	genes	0.5634602207349629	0.4726083529356824
public	homo_sapiens	bian	SRR5824972	intergenic	0.43653977926503706	0.5273916470643176
public	homo_sapiens	bian	SRR5824972	repeat	0.4497751728670681	0.4926390734620279
public	homo_sapiens	bian	SRR5824976	cgi	0.036803190585934197	0.007275095279062603
public	homo_sapiens	bian	SRR5824976	genes	0.5416612292446433	0.4726083529356824
public	homo_sapiens	bian	SRR5824976	intergenic	0.4583387707553567	0.5273916470643176
public	homo_sapiens	bian	SRR5824976	repeat	0.48183617145694135	0.4926390734620279
public	homo_sapiens	bian	SRR5824980	cgi	0.02942996714868967	0.007275095279062603
public	homo_sapiens	bian	SRR5824980	genes	0.5372498638024952	0.4726083529356824
public	homo_sapiens	bian	SRR5824980	intergenic	0.4627501361975049	0.5273916470643176
public	homo_sapiens	bian	SRR5824980	repeat	0.48956152112674933	0.4926390734620279
public	homo_sapiens	bian	SRR5824983	cgi	0.03778286778464248	0.007275095279062603
public	homo_sapiens	bian	SRR5824983	genes	0.5435254946077009	0.4726083529356824
public	homo_sapiens	bian	SRR5824983	intergenic	0.45647450539229906	0.5273916470643176
public	homo_sapiens	bian	SRR5824983	repeat	0.48045488151111576	0.4926390734620279
public	homo_sapiens	bian	SRR5824987	cgi	0.027630906982931278	0.007275095279062603
public	homo_sapiens	bian	SRR5824987	genes	0.533963467452404	0.4726083529356824
public	homo_sapiens	bian	SRR5824987	intergenic	0.46603653254759597	0.5273916470643176
public	homo_sapiens	bian	SRR5824987	repeat	0.4940501710964619	0.4926390734620279
public	homo_sapiens	bian	SRR5824988	cgi	0.02764825706400274	0.007275095279062603
public	homo_sapiens	bian	SRR5824988	genes	0.5367221817878262	0.4726083529356824
public	homo_sapiens	bian	SRR5824988	intergenic	0.4632778182121738	0.5273916470643176
public	homo_sapiens	bian	SRR5824988	repeat	0.4926595899079764	0.4926390734620279
public	homo_sapiens	bian	SRR5824989	cgi	0.03555128924419308	0.007275095279062603
public	homo_sapiens	bian	SRR5824989	genes	0.5338793185058448	0.4726083529356824
public	homo_sapiens	bian	SRR5824989	intergenic	0.46612068149415525	0.5273916470643176
public	homo_sapiens	bian	SRR5824989	repeat	0.4904840468375297	0.4926390734620279
public	homo_sapiens	bian	SRR5824998	cgi	0.038942959358211085	0.007275095279062603
public	homo_sapiens	bian	SRR5824998	genes	0.5451074056265923	0.4726083529356824
public	homo_sapiens	bian	SRR5824998	intergenic	0.4548925943734077	0.5273916470643176
public	homo_sapiens	bian	SRR5824998	repeat	0.4779533247765054	0.4926390734620279
public	homo_sapiens	bian	SRR5825010	cgi	0.03054807658634722	0.007275095279062603
public	homo_sapiens	bian	SRR5825010	genes	0.5450919841550765	0.4726083529356824
public	homo_sapiens	bian	SRR5825010	intergenic	0.4549080158449235	0.5273916470643176
public	homo_sapiens	bian	SRR5825010	repeat	0.48643393184890077	0.4926390734620279
public	homo_sapiens	bian	SRR5825015	cgi	0.037831099675430274	0.007275095279062603
public	homo_sapiens	bian	SRR5825015	genes	0.5426913378938895	0.4726083529356824
public	homo_sapiens	bian	SRR5825015	intergenic	0.4573086621061106	0.5273916470643176
public	homo_sapiens	bian	SRR5825015	repeat	0.47697625823206763	0.4926390734620279
public	homo_sapiens	bian	SRR5825018	cgi	0.03624598242810186	0.007275095279062603
public	homo_sapiens	bian	SRR5825018	genes	0.540584259775348	0.4726083529356824
public	homo_sapiens	bian	SRR5825018	intergenic	0.45941574022465204	0.5273916470643176
public	homo_sapiens	bian	SRR5825018	repeat	0.48011821937363475	0.4926390734620279
public	homo_sapiens	bian	SRR5825019	cgi	0.03669710581023445	0.007275095279062603
public	homo_sapiens	bian	SRR5825019	genes	0.5420827342479094	0.4726083529356824
public	homo_sapiens	bian	SRR5825019	intergenic	0.45791726575209063	0.5273916470643176
public	homo_sapiens	bian	SRR5825019	repeat	0.47967414090158345	0.4926390734620279
public	homo_sapiens	bian	SRR5825021	cgi	0.03570149512904459	0.007275095279062603
public	homo_sapiens	bian	SRR5825021	genes	0.5388791990820662	0.4726083529356824
public	homo_sapiens	bian	SRR5825021	intergenic	0.46112080091793384	0.5273916470643176
public	homo_sapiens	bian	SRR5825021	repeat	0.4820213280474463	0.4926390734620279
public	homo_sapiens	bian	SRR5825022	cgi	0.03676560222937929	0.007275095279062603
public	homo_sapiens	bian	SRR5825022	genes	0.5437680473854526	0.4726083529356824
public	homo_sapiens	bian	SRR5825022	intergenic	0.45623195261454746	0.5273916470643176
public	homo_sapiens	bian	SRR5825022	repeat	0.4798837893013715	0.4926390734620279
public	homo_sapiens	bian	SRR5825023	cgi	0.037668033998690474	0.007275095279062603
public	homo_sapiens	bian	SRR5825023	genes	0.543053567361554	0.4726083529356824
public	homo_sapiens	bian	SRR5825023	intergenic	0.4569464326384461	0.5273916470643176
public	homo_sapiens	bian	SRR5825023	repeat	0.4784770764745263	0.4926390734620279
public	homo_sapiens	bian	SRR5825027	cgi	0.039175673623231495	0.007275095279062603
public	homo_sapiens	bian	SRR5825027	genes	0.5480937366779409	0.4726083529356824
public	homo_sapiens	bian	SRR5825027	intergenic	0.4519062633220591	0.5273916470643176
public	homo_sapiens	bian	SRR5825027	repeat	0.47281469778294183	0.4926390734620279
public	homo_sapiens	bian	SRR5825028	cgi	0.03697578698694779	0.007275095279062603
public	homo_sapiens	bian	SRR5825028	genes	0.5375236698308835	0.4726083529356824
public	homo_sapiens	bian	SRR5825028	intergenic	0.4624763301691165	0.5273916470643176
[truncated: 3,401 more rows]
