# Supplementary material for: High-coverage allele-resolved single-cell DNA methylation profiling reveals cell lineage, X-inactivation state, and replication dynamics
Source: Nat Commun. 2025 Jul 8;16:6273. doi: 10.1038/s41467-025-61589-1 (PMC12234882; doi:10.1038/s41467-025-61589-1)
Supplement: Supplementary file 4 — Source Data [file 41467_2025_61589_MOESM4_ESM.zip › source_data/fig_4a_top.tsv]

passage	replication_timing_bin	methylation_state	n_obs	fraction_obs
late (immortalized)	2	0	47823	0.3817776855281645
late (immortalized)	2	0.5	7208	0.05754247030272065
late (immortalized)	2	1	70233	0.5606798441691149
late (immortalized)	3	0	48314	0.3956434508455145
late (immortalized)	3	0.5	7707	0.06311263972484953
late (immortalized)	3	1	66094	0.541243909429636
late (immortalized)	4	0	40216	0.43333405167769323
late (immortalized)	4	0.5	6010	0.06475874404672112
late (immortalized)	4	1	46580	0.5019072042755857
late (immortalized)	5	0	29518	0.45952425431222366
late (immortalized)	5	0.5	3930	0.06118064636652344
late (immortalized)	5	1	30788	0.47929509932125286
late (immortalized)	6	0	23788	0.46820320034640894
late (immortalized)	6	0.5	3232	0.06361328163442045
late (immortalized)	6	1	23787	0.4681835180191706
late (immortalized)	7	0	20257	0.485058186868445
late (immortalized)	7	0.5	2595	0.062137828648053256
late (immortalized)	7	1	18910	0.45280398448350173
late (immortalized)	8	0	18930	0.5035913806863528
late (immortalized)	8	0.5	2405	0.06397978185687683
late (immortalized)	8	1	16255	0.4324288374567704
late (immortalized)	9	0	17461	0.510884194511089
late (immortalized)	9	0.5	2108	0.06167710222950436
late (immortalized)	9	1	14609	0.42743870325940664
late (immortalized)	10	0	19635	0.52783676980564
late (immortalized)	10	0.5	2276	0.06118444044194737
late (immortalized)	10	1	15288	0.4109787897524127
late (immortalized)	11	0	28793	0.5340146147854149
late (immortalized)	11	0.5	3330	0.061760451055306205
late (immortalized)	11	1	21795	0.4042249341592789
late (immortalized)	12	0	37530	0.5751019032149315
late (immortalized)	12	0.5	3814	0.05844494161635355
late (immortalized)	12	1	23914	0.36645315516871496
late (immortalized)	13	0	29508	0.628806444051399
late (immortalized)	13	0.5	2639	0.05623628188462932
late (immortalized)	13	1	14780	0.3149572740639717
late (immortalized)	14	0	10336	0.6649511065362841
late (immortalized)	14	0.5	898	0.05777148739063304
late (immortalized)	14	1	4310	0.2772774060730829
early	2	0	40038	0.3542182744709463
early	2	0.5	7931	0.07016597069856324
early	2	1	65063	0.5756157548304904
early	3	0	36900	0.3372511744383717
early	3	0.5	8214	0.07507265980587494
early	3	1	64300	0.5876761657557534
early	4	0	29886	0.3512116012879874
early	4	0.5	6926	0.08139234258584624
early	4	1	48282	0.5673960561261664
early	5	0	20235	0.3472865822263413
early	5	0.5	4827	0.08284419730202863
early	5	1	33204	0.5698692204716301
early	6	0	15403	0.33661137699687493
early	6	0.5	3951	0.0863436700976857
early	6	1	26405	0.5770449529054393
early	7	0	12761	0.3323782981272628
early	7	0.5	3421	0.08910478472638242
early	7	1	22211	0.5785169171463548
early	8	0	11194	0.3323930278825311
early	8	0.5	3132	0.0930011580603973
early	8	1	19351	0.5746058140570716
early	9	0	9963	0.3278920519993418
early	9	0.5	2825	0.0929735066644726
early	9	1	17597	0.5791344413361856
early	10	0	10593	0.32060167670470024
early	10	0.5	3214	0.09727308495505584
early	10	1	19234	0.582125238340244
early	11	0	15722	0.32828715207450254
early	11	0.5	4787	0.09995615042492326
early	11	1	27382	0.5717566975005742
early	12	0	17809	0.30955484869027133
early	12	0.5	6103	0.10608193843319254
early	12	1	33619	0.5843632128765361
early	13	0	12648	0.31323988310466094
early	13	0.5	4735	0.11726682847094953
early	13	1	22995	0.5694932884243895
early	14	0	4407	0.3204624781849913
early	14	0.5	1708	0.1242001163467132
early	14	1	7637	0.5553374054682956
