# Supplementary material for: High-coverage allele-resolved single-cell DNA methylation profiling reveals cell lineage, X-inactivation state, and replication dynamics
Source: Nat Commun. 2025 Jul 8;16:6273. doi: 10.1038/s41467-025-61589-1 (PMC12234882; doi:10.1038/s41467-025-61589-1)
Supplement: Supplementary file 4 — Source Data [file 41467_2025_61589_MOESM4_ESM.zip › source_data/fig_5j.tsv]

id	cell_group	allele	methylation_status	fraction_sites
EE16A10	C57 X Active	BALB/c	methylated	0.3387096774193548
EE16A10	C57 X Active	BALB/c	unmethylated	0.22043010752688172
EE16A10	C57 X Active	C57BL/6	methylated	0.11290322580645161
EE16A10	C57 X Active	C57BL/6	unmethylated	0.3279569892473118
EE16A11	BALB/c X Active	BALB/c	methylated	0.0038022813688212928
EE16A11	BALB/c X Active	BALB/c	unmethylated	0.3840304182509506
EE16A11	BALB/c X Active	C57BL/6	methylated	0.26996197718631176
EE16A11	BALB/c X Active	C57BL/6	unmethylated	0.34220532319391633
EE16A12	C57 X Active	BALB/c	methylated	0.18357487922705315
EE16A12	C57 X Active	BALB/c	unmethylated	0.14009661835748793
EE16A12	C57 X Active	C57BL/6	methylated	0.033816425120772944
EE16A12	C57 X Active	C57BL/6	unmethylated	0.642512077294686
EE16A3	BALB/c X Active	BALB/c	methylated	0.05116279069767442
EE16A3	BALB/c X Active	BALB/c	unmethylated	0.4511627906976744
EE16A3	BALB/c X Active	C57BL/6	methylated	0.24186046511627907
EE16A3	BALB/c X Active	C57BL/6	unmethylated	0.2558139534883721
EE16A4	C57 X Active	BALB/c	methylated	0.24060150375939848
EE16A4	C57 X Active	BALB/c	unmethylated	0.15789473684210525
EE16A4	C57 X Active	C57BL/6	methylated	0.0037593984962406013
EE16A4	C57 X Active	C57BL/6	unmethylated	0.5977443609022557
EE16A5	BALB/c X Active	BALB/c	methylated	0.017094017094017096
EE16A5	BALB/c X Active	BALB/c	unmethylated	0.46153846153846156
EE16A5	BALB/c X Active	C57BL/6	methylated	0.3717948717948718
EE16A5	BALB/c X Active	C57BL/6	unmethylated	0.14957264957264957
EE16A6	C57 X Active	BALB/c	methylated	0.14485981308411214
EE16A6	C57 X Active	BALB/c	unmethylated	0.205607476635514
EE16A6	C57 X Active	C57BL/6	methylated	0.07009345794392523
EE16A6	C57 X Active	C57BL/6	unmethylated	0.5794392523364486
EE16A7	BALB/c X Active	BALB/c	methylated	0.03879310344827586
EE16A7	BALB/c X Active	BALB/c	unmethylated	0.41379310344827586
EE16A7	BALB/c X Active	C57BL/6	methylated	0.3017241379310345
EE16A7	BALB/c X Active	C57BL/6	unmethylated	0.24568965517241378
EE16A8	C57 X Active	BALB/c	methylated	0.29844961240310075
EE16A8	C57 X Active	BALB/c	unmethylated	0.26356589147286824
EE16A8	C57 X Active	C57BL/6	methylated	0.06589147286821706
EE16A8	C57 X Active	C57BL/6	unmethylated	0.37209302325581395
EE16A9	C57 X Active	BALB/c	methylated	0.29411764705882354
EE16A9	C57 X Active	BALB/c	unmethylated	0.2850678733031674
EE16A9	C57 X Active	C57BL/6	methylated	0.04524886877828054
EE16A9	C57 X Active	C57BL/6	unmethylated	0.3755656108597285
EE16B1	BALB/c X Active	BALB/c	methylated	0.021341463414634148
EE16B1	BALB/c X Active	BALB/c	unmethylated	0.5030487804878049
EE16B1	BALB/c X Active	C57BL/6	methylated	0.23170731707317074
EE16B1	BALB/c X Active	C57BL/6	unmethylated	0.24390243902439024
EE16B10	C57 X Active	BALB/c	methylated	0.1336405529953917
EE16B10	C57 X Active	BALB/c	unmethylated	0.16129032258064516
EE16B10	C57 X Active	C57BL/6	methylated	0.04608294930875576
EE16B10	C57 X Active	C57BL/6	unmethylated	0.6589861751152074
EE16B11	BALB/c X Active	BALB/c	methylated	0.06629834254143646
EE16B11	BALB/c X Active	BALB/c	unmethylated	0.56353591160221
EE16B11	BALB/c X Active	C57BL/6	methylated	0.22099447513812154
EE16B11	BALB/c X Active	C57BL/6	unmethylated	0.14917127071823205
EE16B12	BALB/c X Active	BALB/c	methylated	0.025547445255474453
EE16B12	BALB/c X Active	BALB/c	unmethylated	0.3978102189781022
EE16B12	BALB/c X Active	C57BL/6	methylated	0.39416058394160586
EE16B12	BALB/c X Active	C57BL/6	unmethylated	0.18248175182481752
EE16B4	C57 X Active	BALB/c	methylated	0.21076233183856502
EE16B4	C57 X Active	BALB/c	unmethylated	0.22869955156950672
EE16B4	C57 X Active	C57BL/6	methylated	0.017937219730941704
EE16B4	C57 X Active	C57BL/6	unmethylated	0.5426008968609866
EE16B5	C57 X Active	BALB/c	methylated	0.14285714285714285
EE16B5	C57 X Active	BALB/c	unmethylated	0.1746031746031746
EE16B5	C57 X Active	C57BL/6	methylated	0.047619047619047616
EE16B5	C57 X Active	C57BL/6	unmethylated	0.6349206349206349
EE16B6	BALB/c X Active	BALB/c	methylated	0.057926829268292686
EE16B6	BALB/c X Active	BALB/c	unmethylated	0.5792682926829268
EE16B6	BALB/c X Active	C57BL/6	methylated	0.18292682926829268
EE16B6	BALB/c X Active	C57BL/6	unmethylated	0.1798780487804878
EE16B7	C57 X Active	BALB/c	methylated	0.23492063492063492
EE16B7	C57 X Active	BALB/c	unmethylated	0.2222222222222222
EE16B7	C57 X Active	C57BL/6	methylated	0.022222222222222223
EE16B7	C57 X Active	C57BL/6	unmethylated	0.5206349206349207
EE16B8	C57 X Active	BALB/c	methylated	0.23553719008264462
EE16B8	C57 X Active	BALB/c	unmethylated	0.15289256198347106
EE16B8	C57 X Active	C57BL/6	methylated	0.028925619834710745
EE16B8	C57 X Active	C57BL/6	unmethylated	0.5826446280991735
EE16B9	C57 X Active	BALB/c	methylated	0.16393442622950818
EE16B9	C57 X Active	BALB/c	unmethylated	0.12568306010928962
EE16B9	C57 X Active	C57BL/6	methylated	0.01092896174863388
EE16B9	C57 X Active	C57BL/6	unmethylated	0.6994535519125683
EE16C1	BALB/c X Active	BALB/c	methylated	0.09795918367346938
EE16C1	BALB/c X Active	BALB/c	unmethylated	0.5551020408163265
EE16C1	BALB/c X Active	C57BL/6	methylated	0.2693877551020408
EE16C1	BALB/c X Active	C57BL/6	unmethylated	0.07755102040816327
EE16C10	C57 X Active	BALB/c	methylated	0.251063829787234
EE16C10	C57 X Active	BALB/c	unmethylated	0.1148936170212766
EE16C10	C57 X Active	C57BL/6	methylated	0.04680851063829787
EE16C10	C57 X Active	C57BL/6	unmethylated	0.5872340425531914
EE16C11	BALB/c X Active	BALB/c	methylated	0.028708133971291867
EE16C11	BALB/c X Active	BALB/c	unmethylated	0.41626794258373206
EE16C11	BALB/c X Active	C57BL/6	methylated	0.33014354066985646
EE16C11	BALB/c X Active	C57BL/6	unmethylated	0.22488038277511962
EE16C3	BALB/c X Active	BALB/c	methylated	0.05573770491803279
EE16C3	BALB/c X Active	BALB/c	unmethylated	0.4360655737704918
EE16C3	BALB/c X Active	C57BL/6	methylated	0.36065573770491804
EE16C3	BALB/c X Active	C57BL/6	unmethylated	0.14754098360655737
EE16C4	BALB/c X Active	BALB/c	methylated	0.03684210526315789
EE16C4	BALB/c X Active	BALB/c	unmethylated	0.41578947368421054
EE16C4	BALB/c X Active	C57BL/6	methylated	0.3894736842105263
EE16C4	BALB/c X Active	C57BL/6	unmethylated	0.15789473684210525
EE16C6	BALB/c X Active	BALB/c	methylated	0.01593625498007968
EE16C6	BALB/c X Active	BALB/c	unmethylated	0.545816733067729
EE16C6	BALB/c X Active	C57BL/6	methylated	0.24701195219123506
EE16C6	BALB/c X Active	C57BL/6	unmethylated	0.19123505976095617
EE16C7	BALB/c X Active	BALB/c	methylated	0.05865102639296188
EE16C7	BALB/c X Active	BALB/c	unmethylated	0.5571847507331378
EE16C7	BALB/c X Active	C57BL/6	methylated	0.2434017595307918
EE16C7	BALB/c X Active	C57BL/6	unmethylated	0.14076246334310852
EE16C8	C57 X Active	BALB/c	methylated	0.17695473251028807
EE16C8	C57 X Active	BALB/c	unmethylated	0.12757201646090535
EE16C8	C57 X Active	C57BL/6	methylated	0.04938271604938271
EE16C8	C57 X Active	C57BL/6	unmethylated	0.6460905349794238
EE16C9	C57 X Active	BALB/c	methylated	0.2018348623853211
EE16C9	C57 X Active	BALB/c	unmethylated	0.23853211009174313
EE16C9	C57 X Active	C57BL/6	methylated	0.045871559633027525
EE16C9	C57 X Active	C57BL/6	unmethylated	0.5137614678899083
EE16D1	BALB/c X Active	BALB/c	methylated	0.01282051282051282
EE16D1	BALB/c X Active	BALB/c	unmethylated	0.5743589743589743
EE16D1	BALB/c X Active	C57BL/6	methylated	0.28717948717948716
EE16D1	BALB/c X Active	C57BL/6	unmethylated	0.12564102564102564
EE16D10	C57 X Active	BALB/c	methylated	0.15476190476190477
EE16D10	C57 X Active	BALB/c	unmethylated	0.13690476190476192
EE16D10	C57 X Active	C57BL/6	methylated	0.041666666666666664
EE16D10	C57 X Active	C57BL/6	unmethylated	0.6666666666666666
EE16D11	C57 X Active	BALB/c	methylated	0.375
EE16D11	C57 X Active	BALB/c	unmethylated	0.1793478260869565
EE16D11	C57 X Active	C57BL/6	methylated	0.04891304347826087
EE16D11	C57 X Active	C57BL/6	unmethylated	0.3967391304347826
EE16D2	C57 X Active	BALB/c	methylated	0.19202898550724637
EE16D2	C57 X Active	BALB/c	unmethylated	0.10869565217391304
EE16D2	C57 X Active	C57BL/6	methylated	0.06159420289855073
EE16D2	C57 X Active	C57BL/6	unmethylated	0.6376811594202898
EE16D3	BALB/c X Active	BALB/c	methylated	0.0199203187250996
EE16D3	BALB/c X Active	BALB/c	unmethylated	0.6812749003984063
EE16D3	BALB/c X Active	C57BL/6	methylated	0.21115537848605578
EE16D3	BALB/c X Active	C57BL/6	unmethylated	0.08764940239043825
EE16D4	C57 X Active	BALB/c	methylated	0.2926829268292683
EE16D4	C57 X Active	BALB/c	unmethylated	0.1073170731707317
EE16D4	C57 X Active	C57BL/6	methylated	0.02926829268292683
EE16D4	C57 X Active	C57BL/6	unmethylated	0.5707317073170731
EE16D5	BALB/c X Active	BALB/c	methylated	0.008968609865470852
EE16D5	BALB/c X Active	BALB/c	unmethylated	0.452914798206278
EE16D5	BALB/c X Active	C57BL/6	methylated	0.3901345291479821
EE16D5	BALB/c X Active	C57BL/6	unmethylated	0.14798206278026907
EE16D6	C57 X Active	BALB/c	methylated	0.4096045197740113
EE16D6	C57 X Active	BALB/c	unmethylated	0.14689265536723164
EE16D6	C57 X Active	C57BL/6	methylated	0.025423728813559324
EE16D6	C57 X Active	C57BL/6	unmethylated	0.4180790960451977
EE16D7	C57 X Active	BALB/c	methylated	0.29411764705882354
EE16D7	C57 X Active	BALB/c	unmethylated	0.18552036199095023
EE16D7	C57 X Active	C57BL/6	methylated	0.05429864253393665
EE16D7	C57 X Active	C57BL/6	unmethylated	0.4660633484162896
EE16D8	C57 X Active	BALB/c	methylated	0.3661417322834646
EE16D8	C57 X Active	BALB/c	unmethylated	0.14566929133858267
EE16D8	C57 X Active	C57BL/6	methylated	0.047244094488188976
EE16D8	C57 X Active	C57BL/6	unmethylated	0.4409448818897638
EE16E1	BALB/c X Active	BALB/c	methylated	0.017793594306049824
EE16E1	BALB/c X Active	BALB/c	unmethylated	0.5658362989323843
EE16E1	BALB/c X Active	C57BL/6	methylated	0.2846975088967972
EE16E1	BALB/c X Active	C57BL/6	unmethylated	0.13167259786476868
EE16E10	BALB/c X Active	BALB/c	methylated	0.013888888888888888
EE16E10	BALB/c X Active	BALB/c	unmethylated	0.3958333333333333
EE16E10	BALB/c X Active	C57BL/6	methylated	0.3472222222222222
EE16E10	BALB/c X Active	C57BL/6	unmethylated	0.24305555555555555
EE16E11	BALB/c X Active	BALB/c	methylated	0.043137254901960784
EE16E11	BALB/c X Active	BALB/c	unmethylated	0.4196078431372549
EE16E11	BALB/c X Active	C57BL/6	methylated	0.32941176470588235
EE16E11	BALB/c X Active	C57BL/6	unmethylated	0.20784313725490197
EE16E12	BALB/c X Active	BALB/c	methylated	0.05069124423963134
EE16E12	BALB/c X Active	BALB/c	unmethylated	0.663594470046083
EE16E12	BALB/c X Active	C57BL/6	methylated	0.15668202764976957
EE16E12	BALB/c X Active	C57BL/6	unmethylated	0.12903225806451613
EE16E3	C57 X Active	BALB/c	methylated	0.15734265734265734
EE16E3	C57 X Active	BALB/c	unmethylated	0.17832167832167833
EE16E3	C57 X Active	C57BL/6	methylated	0.01048951048951049
EE16E3	C57 X Active	C57BL/6	unmethylated	0.6538461538461539
EE16E4	BALB/c X Active	BALB/c	methylated	0.027932960893854747
EE16E4	BALB/c X Active	BALB/c	unmethylated	0.45251396648044695
EE16E4	BALB/c X Active	C57BL/6	methylated	0.3575418994413408
EE16E4	BALB/c X Active	C57BL/6	unmethylated	0.16201117318435754
EE16E5	C57 X Active	BALB/c	methylated	0.3436123348017621
EE16E5	C57 X Active	BALB/c	unmethylated	0.2643171806167401
EE16E5	C57 X Active	C57BL/6	methylated	0.022026431718061675
EE16E5	C57 X Active	C57BL/6	unmethylated	0.3700440528634361
EE16E6	BALB/c X Active	BALB/c	methylated	0.0547112462006079
EE16E6	BALB/c X Active	BALB/c	unmethylated	0.45288753799392095
EE16E6	BALB/c X Active	C57BL/6	methylated	0.2188449848024316
EE16E6	BALB/c X Active	C57BL/6	unmethylated	0.2735562310030395
EE16E7	BALB/c X Active	BALB/c	methylated	0.04504504504504504
EE16E7	BALB/c X Active	BALB/c	unmethylated	0.47297297297297297
EE16E7	BALB/c X Active	C57BL/6	methylated	0.30180180180180183
EE16E7	BALB/c X Active	C57BL/6	unmethylated	0.18018018018018017
EE16E8	BALB/c X Active	BALB/c	methylated	0.013574660633484163
EE16E8	BALB/c X Active	BALB/c	unmethylated	0.6108597285067874
EE16E8	BALB/c X Active	C57BL/6	methylated	0.27601809954751133
EE16E8	BALB/c X Active	C57BL/6	unmethylated	0.09954751131221719
EE16E9	BALB/c X Active	BALB/c	methylated	0.05
EE16E9	BALB/c X Active	BALB/c	unmethylated	0.4307692307692308
EE16E9	BALB/c X Active	C57BL/6	methylated	0.28076923076923077
EE16E9	BALB/c X Active	C57BL/6	unmethylated	0.23846153846153847
EE16F10	BALB/c X Active	BALB/c	methylated	0.015789473684210527
EE16F10	BALB/c X Active	BALB/c	unmethylated	0.5526315789473685
EE16F10	BALB/c X Active	C57BL/6	methylated	0.24210526315789474
EE16F10	BALB/c X Active	C57BL/6	unmethylated	0.18947368421052632
EE16F11	BALB/c X Active	BALB/c	methylated	0.0049504950495049506
EE16F11	BALB/c X Active	BALB/c	unmethylated	0.5841584158415841
EE16F11	BALB/c X Active	C57BL/6	methylated	0.26732673267326734
EE16F11	BALB/c X Active	C57BL/6	unmethylated	0.14356435643564355
EE16F12	C57 X Active	BALB/c	methylated	0.2682926829268293
EE16F12	C57 X Active	BALB/c	unmethylated	0.21951219512195122
EE16F12	C57 X Active	C57BL/6	methylated	0.02032520325203252
EE16F12	C57 X Active	C57BL/6	unmethylated	0.491869918699187
EE16F3	BALB/c X Active	BALB/c	methylated	0.008583690987124463
EE16F3	BALB/c X Active	BALB/c	unmethylated	0.4892703862660944
EE16F3	BALB/c X Active	C57BL/6	methylated	0.296137339055794
EE16F3	BALB/c X Active	C57BL/6	unmethylated	0.20600858369098712
EE16F7	C57 X Active	BALB/c	methylated	0.32057416267942584
EE16F7	C57 X Active	BALB/c	unmethylated	0.15789473684210525
EE16F7	C57 X Active	C57BL/6	methylated	0.07177033492822966
EE16F7	C57 X Active	C57BL/6	unmethylated	0.44976076555023925
EE16F8	C57 X Active	BALB/c	methylated	0.31363636363636366
EE16F8	C57 X Active	BALB/c	unmethylated	0.18636363636363637
EE16F8	C57 X Active	C57BL/6	methylated	0.01818181818181818
EE16F8	C57 X Active	C57BL/6	unmethylated	0.4818181818181818
EE16F9	BALB/c X Active	BALB/c	methylated	0.031141868512110725
EE16F9	BALB/c X Active	BALB/c	unmethylated	0.5086505190311419
EE16F9	BALB/c X Active	C57BL/6	methylated	0.3079584775086505
EE16F9	BALB/c X Active	C57BL/6	unmethylated	0.1522491349480969
EE16G10	BALB/c X Active	BALB/c	methylated	0.04784688995215311
EE16G10	BALB/c X Active	BALB/c	unmethylated	0.6267942583732058
EE16G10	BALB/c X Active	C57BL/6	methylated	0.23444976076555024
EE16G10	BALB/c X Active	C57BL/6	unmethylated	0.09090909090909091
EE16G11	BALB/c X Active	BALB/c	methylated	0.046296296296296294
EE16G11	BALB/c X Active	BALB/c	unmethylated	0.4212962962962963
EE16G11	BALB/c X Active	C57BL/6	methylated	0.3472222222222222
EE16G11	BALB/c X Active	C57BL/6	unmethylated	0.18518518518518517
EE16G2	C57 X Active	BALB/c	methylated	0.4788135593220339
EE16G2	C57 X Active	BALB/c	unmethylated	0.18220338983050846
EE16G2	C57 X Active	C57BL/6	methylated	0.0211864406779661
EE16G2	C57 X Active	C57BL/6	unmethylated	0.3177966101694915
EE16G3	BALB/c X Active	BALB/c	methylated	0.005319148936170213
EE16G3	BALB/c X Active	BALB/c	unmethylated	0.6329787234042553
EE16G3	BALB/c X Active	C57BL/6	methylated	0.26595744680851063
EE16G3	BALB/c X Active	C57BL/6	unmethylated	0.09574468085106383
EE16G4	C57 X Active	BALB/c	methylated	0.19004524886877827
EE16G4	C57 X Active	BALB/c	unmethylated	0.1085972850678733
EE16G4	C57 X Active	C57BL/6	methylated	0.027149321266968326
EE16G4	C57 X Active	C57BL/6	unmethylated	0.6742081447963801
EE16G5	BALB/c X Active	BALB/c	methylated	0.04639175257731959
EE16G5	BALB/c X Active	BALB/c	unmethylated	0.5515463917525774
EE16G5	BALB/c X Active	C57BL/6	methylated	0.24742268041237114
EE16G5	BALB/c X Active	C57BL/6	unmethylated	0.15463917525773196
EE16G6	C57 X Active	BALB/c	methylated	0.3287671232876712
EE16G6	C57 X Active	BALB/c	unmethylated	0.2054794520547945
EE16G6	C57 X Active	C57BL/6	methylated	0.0502283105022831
EE16G6	C57 X Active	C57BL/6	unmethylated	0.4155251141552511
EE16G7	C57 X Active	BALB/c	methylated	0.108
EE16G7	C57 X Active	BALB/c	unmethylated	0.092
EE16G7	C57 X Active	C57BL/6	methylated	0.024
EE16G7	C57 X Active	C57BL/6	unmethylated	0.776
EE16G8	BALB/c X Active	BALB/c	methylated	0.03980099502487562
EE16G8	BALB/c X Active	BALB/c	unmethylated	0.31343283582089554
EE16G8	BALB/c X Active	C57BL/6	methylated	0.4228855721393035
EE16G8	BALB/c X Active	C57BL/6	unmethylated	0.22388059701492538
EE16G9	BALB/c X Active	BALB/c	methylated	0.034482758620689655
EE16G9	BALB/c X Active	BALB/c	unmethylated	0.5467980295566502
EE16G9	BALB/c X Active	C57BL/6	methylated	0.2512315270935961
EE16G9	BALB/c X Active	C57BL/6	unmethylated	0.16748768472906403
EE16H11	C57 X Active	BALB/c	methylated	0.28888888888888886
EE16H11	C57 X Active	BALB/c	unmethylated	0.15925925925925927
EE16H11	C57 X Active	C57BL/6	methylated	0.04814814814814815
EE16H11	C57 X Active	C57BL/6	unmethylated	0.5037037037037037
EE16H12	BALB/c X Active	BALB/c	methylated	0.06986899563318777
EE16H12	BALB/c X Active	BALB/c	unmethylated	0.5633187772925764
EE16H12	BALB/c X Active	C57BL/6	methylated	0.2096069868995633
EE16H12	BALB/c X Active	C57BL/6	unmethylated	0.1572052401746725
EE16H2	BALB/c X Active	BALB/c	methylated	0.026881720430107527
EE16H2	BALB/c X Active	BALB/c	unmethylated	0.5268817204301075
EE16H2	BALB/c X Active	C57BL/6	methylated	0.3064516129032258
EE16H2	BALB/c X Active	C57BL/6	unmethylated	0.13978494623655913
EE16H3	BALB/c X Active	BALB/c	methylated	0.014388489208633094
EE16H3	BALB/c X Active	BALB/c	unmethylated	0.381294964028777
EE16H3	BALB/c X Active	C57BL/6	methylated	0.31654676258992803
EE16H3	BALB/c X Active	C57BL/6	unmethylated	0.28776978417266186
EE16H4	BALB/c X Active	BALB/c	unmethylated	0.4028776978417266
EE16H4	BALB/c X Active	C57BL/6	methylated	0.3597122302158273
EE16H4	BALB/c X Active	C57BL/6	unmethylated	0.23741007194244604
EE16H5	BALB/c X Active	BALB/c	methylated	0.0593607305936073
EE16H5	BALB/c X Active	BALB/c	unmethylated	0.3333333333333333
EE16H5	BALB/c X Active	C57BL/6	methylated	0.410958904109589
EE16H5	BALB/c X Active	C57BL/6	unmethylated	0.1963470319634703
EE16H6	C57 X Active	BALB/c	methylated	0.30916030534351147
EE16H6	C57 X Active	BALB/c	unmethylated	0.17938931297709923
EE16H6	C57 X Active	C57BL/6	methylated	0.03816793893129771
EE16H6	C57 X Active	C57BL/6	unmethylated	0.4732824427480916
EE16H7	C57 X Active	BALB/c	methylated	0.38095238095238093
EE16H7	C57 X Active	BALB/c	unmethylated	0.2275132275132275
EE16H7	C57 X Active	C57BL/6	methylated	0.05291005291005291
EE16H7	C57 X Active	C57BL/6	unmethylated	0.3386243386243386
EE16H8	BALB/c X Active	BALB/c	methylated	0.01675977653631285
EE16H8	BALB/c X Active	BALB/c	unmethylated	0.6368715083798883
EE16H8	BALB/c X Active	C57BL/6	methylated	0.20670391061452514
EE16H8	BALB/c X Active	C57BL/6	unmethylated	0.13966480446927373
EE16H9	BALB/c X Active	BALB/c	methylated	0.024734982332155476
EE16H9	BALB/c X Active	BALB/c	unmethylated	0.5901060070671378
EE16H9	BALB/c X Active	C57BL/6	methylated	0.24028268551236748
EE16H9	BALB/c X Active	C57BL/6	unmethylated	0.14487632508833923
EE17A1	BALB/c X Active	BALB/c	methylated	0.02976190476190476
EE17A1	BALB/c X Active	BALB/c	unmethylated	0.39285714285714285
EE17A1	BALB/c X Active	C57BL/6	methylated	0.3392857142857143
EE17A1	BALB/c X Active	C57BL/6	unmethylated	0.23809523809523808
EE17A10	BALB/c X Active	BALB/c	methylated	0.07109004739336493
EE17A10	BALB/c X Active	BALB/c	unmethylated	0.5592417061611374
EE17A10	BALB/c X Active	C57BL/6	methylated	0.24644549763033174
EE17A10	BALB/c X Active	C57BL/6	unmethylated	0.12322274881516587
EE17A12	C57 X Active	BALB/c	methylated	0.23481781376518218
EE17A12	C57 X Active	BALB/c	unmethylated	0.15789473684210525
EE17A12	C57 X Active	C57BL/6	methylated	0.032388663967611336
EE17A12	C57 X Active	C57BL/6	unmethylated	0.5748987854251012
EE17A2	BALB/c X Active	BALB/c	methylated	0.02631578947368421
EE17A2	BALB/c X Active	BALB/c	unmethylated	0.6203007518796992
EE17A2	BALB/c X Active	C57BL/6	methylated	0.2631578947368421
EE17A2	BALB/c X Active	C57BL/6	unmethylated	0.09022556390977443
EE17A3	BALB/c X Active	BALB/c	methylated	0.014634146341463415
EE17A3	BALB/c X Active	BALB/c	unmethylated	0.5707317073170731
EE17A3	BALB/c X Active	C57BL/6	methylated	0.25365853658536586
EE17A3	BALB/c X Active	C57BL/6	unmethylated	0.16097560975609757
EE17A4	BALB/c X Active	BALB/c	methylated	0.004273504273504274
EE17A4	BALB/c X Active	BALB/c	unmethylated	0.49145299145299143
EE17A4	BALB/c X Active	C57BL/6	methylated	0.31196581196581197
EE17A4	BALB/c X Active	C57BL/6	unmethylated	0.19230769230769232
EE17A5	C57 X Active	BALB/c	methylated	0.2644628099173554
EE17A5	C57 X Active	BALB/c	unmethylated	0.15426997245179064
EE17A5	C57 X Active	C57BL/6	methylated	0.05509641873278237
EE17A5	C57 X Active	C57BL/6	unmethylated	0.5261707988980716
EE17A6	BALB/c X Active	BALB/c	methylated	0.07258064516129033
EE17A6	BALB/c X Active	BALB/c	unmethylated	0.4274193548387097
EE17A6	BALB/c X Active	C57BL/6	methylated	0.31451612903225806
EE17A6	BALB/c X Active	C57BL/6	unmethylated	0.18548387096774194
EE17A8	BALB/c X Active	BALB/c	methylated	0.057803468208092484
EE17A8	BALB/c X Active	BALB/c	unmethylated	0.3872832369942196
EE17A8	BALB/c X Active	C57BL/6	methylated	0.34104046242774566
EE17A8	BALB/c X Active	C57BL/6	unmethylated	0.2138728323699422
EE17A9	BALB/c X Active	BALB/c	methylated	0.025089605734767026
EE17A9	BALB/c X Active	BALB/c	unmethylated	0.5949820788530465
EE17A9	BALB/c X Active	C57BL/6	methylated	0.2616487455197133
EE17A9	BALB/c X Active	C57BL/6	unmethylated	0.11827956989247312
EE17B1	C57 X Active	BALB/c	methylated	0.3275862068965517
EE17B1	C57 X Active	BALB/c	unmethylated	0.14655172413793102
EE17B1	C57 X Active	C57BL/6	methylated	0.05172413793103448
EE17B1	C57 X Active	C57BL/6	unmethylated	0.47413793103448276
EE17B10	C57 X Active	BALB/c	methylated	0.24
EE17B10	C57 X Active	BALB/c	unmethylated	0.20444444444444446
EE17B10	C57 X Active	C57BL/6	methylated	0.02666666666666667
EE17B10	C57 X Active	C57BL/6	unmethylated	0.5288888888888889
EE17B12	BALB/c X Active	BALB/c	methylated	0.01060070671378092
EE17B12	BALB/c X Active	BALB/c	unmethylated	0.5547703180212014
EE17B12	BALB/c X Active	C57BL/6	methylated	0.23674911660777384
EE17B12	BALB/c X Active	C57BL/6	unmethylated	0.1978798586572438
EE17B2	C57 X Active	BALB/c	methylated	0.38489208633093525
EE17B2	C57 X Active	BALB/c	unmethylated	0.1906474820143885
EE17B2	C57 X Active	C57BL/6	methylated	0.046762589928057555
EE17B2	C57 X Active	C57BL/6	unmethylated	0.3776978417266187
EE17B4	C57 X Active	BALB/c	methylated	0.373134328358209
EE17B4	C57 X Active	BALB/c	unmethylated	0.16417910447761194
EE17B4	C57 X Active	C57BL/6	methylated	0.06965174129353234
EE17B4	C57 X Active	C57BL/6	unmethylated	0.39303482587064675
EE17B5	C57 X Active	BALB/c	methylated	0.3062015503875969
EE17B5	C57 X Active	BALB/c	unmethylated	0.13953488372093023
EE17B5	C57 X Active	C57BL/6	methylated	0.046511627906976744
EE17B5	C57 X Active	C57BL/6	unmethylated	0.5077519379844961
EE17B6	BALB/c X Active	BALB/c	methylated	0.014492753623188406
EE17B6	BALB/c X Active	BALB/c	unmethylated	0.6231884057971014
EE17B6	BALB/c X Active	C57BL/6	methylated	0.25
EE17B6	BALB/c X Active	C57BL/6	unmethylated	0.11231884057971014
EE17B8	BALB/c X Active	BALB/c	methylated	0.0330188679245283
EE17B8	BALB/c X Active	BALB/c	unmethylated	0.5849056603773585
EE17B8	BALB/c X Active	C57BL/6	methylated	0.19339622641509435
EE17B8	BALB/c X Active	C57BL/6	unmethylated	0.18867924528301888
EE17C10	C57 X Active	BALB/c	methylated	0.2918918918918919
EE17C10	C57 X Active	BALB/c	unmethylated	0.1945945945945946
EE17C10	C57 X Active	C57BL/6	methylated	0.005405405405405406
EE17C10	C57 X Active	C57BL/6	unmethylated	0.5081081081081081
EE17C12	BALB/c X Active	BALB/c	methylated	0.013850415512465374
EE17C12	BALB/c X Active	BALB/c	unmethylated	0.6869806094182825
EE17C12	BALB/c X Active	C57BL/6	methylated	0.20498614958448755
EE17C12	BALB/c X Active	C57BL/6	unmethylated	0.09418282548476455
EE17C2	C57 X Active	BALB/c	methylated	0.29591836734693877
EE17C2	C57 X Active	BALB/c	unmethylated	0.282312925170068
EE17C2	C57 X Active	C57BL/6	methylated	0.013605442176870748
EE17C2	C57 X Active	C57BL/6	unmethylated	0.40816326530612246
EE17C3	C57 X Active	BALB/c	methylated	0.19655172413793104
EE17C3	C57 X Active	BALB/c	unmethylated	0.16896551724137931
EE17C3	C57 X Active	C57BL/6	methylated	0.05172413793103448
EE17C3	C57 X Active	C57BL/6	unmethylated	0.5827586206896552
EE17C5	C57 X Active	BALB/c	methylated	0.22171945701357465
EE17C5	C57 X Active	BALB/c	unmethylated	0.13574660633484162
EE17C5	C57 X Active	C57BL/6	methylated	0.02262443438914027
EE17C5	C57 X Active	C57BL/6	unmethylated	0.6199095022624435
EE17C6	BALB/c X Active	BALB/c	methylated	0.010752688172043012
EE17C6	BALB/c X Active	BALB/c	unmethylated	0.5053763440860215
EE17C6	BALB/c X Active	C57BL/6	methylated	0.25806451612903225
EE17C6	BALB/c X Active	C57BL/6	unmethylated	0.22580645161290322
EE17C7	C57 X Active	BALB/c	methylated	0.2474747474747475
EE17C7	C57 X Active	BALB/c	unmethylated	0.10101010101010101
EE17C7	C57 X Active	C57BL/6	methylated	0.015151515151515152
EE17C7	C57 X Active	C57BL/6	unmethylated	0.6363636363636364
EE17C8	BALB/c X Active	BALB/c	methylated	0.02197802197802198
EE17C8	BALB/c X Active	BALB/c	unmethylated	0.39194139194139194
EE17C8	BALB/c X Active	C57BL/6	methylated	0.36996336996337
EE17C8	BALB/c X Active	C57BL/6	unmethylated	0.21611721611721613
EE17C9	C57 X Active	BALB/c	methylated	0.3869047619047619
EE17C9	C57 X Active	BALB/c	unmethylated	0.14285714285714285
EE17C9	C57 X Active	C57BL/6	methylated	0.011904761904761904
EE17C9	C57 X Active	C57BL/6	unmethylated	0.4583333333333333
EE17D1	BALB/c X Active	BALB/c	methylated	0.04897959183673469
EE17D1	BALB/c X Active	BALB/c	unmethylated	0.49795918367346936
EE17D1	BALB/c X Active	C57BL/6	methylated	0.2938775510204082
EE17D1	BALB/c X Active	C57BL/6	unmethylated	0.15918367346938775
EE17D12	BALB/c X Active	BALB/c	methylated	0.020172910662824207
EE17D12	BALB/c X Active	BALB/c	unmethylated	0.5734870317002881
EE17D12	BALB/c X Active	C57BL/6	methylated	0.2478386167146974
EE17D12	BALB/c X Active	C57BL/6	unmethylated	0.1585014409221902
EE17D3	BALB/c X Active	BALB/c	methylated	0.04128440366972477
EE17D3	BALB/c X Active	BALB/c	unmethylated	0.4908256880733945
EE17D3	BALB/c X Active	C57BL/6	methylated	0.2889908256880734
EE17D3	BALB/c X Active	C57BL/6	unmethylated	0.17889908256880735
EE17D4	BALB/c X Active	BALB/c	methylated	0.014814814814814815
EE17D4	BALB/c X Active	BALB/c	unmethylated	0.5407407407407407
EE17D4	BALB/c X Active	C57BL/6	methylated	0.28888888888888886
EE17D4	BALB/c X Active	C57BL/6	unmethylated	0.15555555555555556
EE17D5	BALB/c X Active	BALB/c	methylated	0.05649717514124294
EE17D5	BALB/c X Active	BALB/c	unmethylated	0.3728813559322034
EE17D5	BALB/c X Active	C57BL/6	methylated	0.384180790960452
EE17D5	BALB/c X Active	C57BL/6	unmethylated	0.1864406779661017
EE17D6	BALB/c X Active	BALB/c	methylated	0.014492753623188406
EE17D6	BALB/c X Active	BALB/c	unmethylated	0.4528985507246377
EE17D6	BALB/c X Active	C57BL/6	methylated	0.3115942028985507
EE17D6	BALB/c X Active	C57BL/6	unmethylated	0.2210144927536232
EE17D7	C57 X Active	BALB/c	methylated	0.3757396449704142
EE17D7	C57 X Active	BALB/c	unmethylated	0.16863905325443787
EE17D7	C57 X Active	C57BL/6	methylated	0.01775147928994083
EE17D7	C57 X Active	C57BL/6	unmethylated	0.4378698224852071
EE17D8	C57 X Active	BALB/c	methylated	0.24436090225563908
EE17D8	C57 X Active	BALB/c	unmethylated	0.24060150375939848
EE17D8	C57 X Active	C57BL/6	methylated	0.03383458646616541
EE17D8	C57 X Active	C57BL/6	unmethylated	0.48120300751879697
EE17D9	C57 X Active	BALB/c	methylated	0.16326530612244897
EE17D9	C57 X Active	BALB/c	unmethylated	0.17006802721088435
EE17D9	C57 X Active	C57BL/6	methylated	0.10884353741496598
EE17D9	C57 X Active	C57BL/6	unmethylated	0.5578231292517006
EE17E1	BALB/c X Active	BALB/c	methylated	0.061224489795918366
EE17E1	BALB/c X Active	BALB/c	unmethylated	0.49387755102040815
EE17E1	BALB/c X Active	C57BL/6	methylated	0.3306122448979592
EE17E1	BALB/c X Active	C57BL/6	unmethylated	0.11428571428571428
EE17E10	C57 X Active	BALB/c	methylated	0.22903225806451613
EE17E10	C57 X Active	BALB/c	unmethylated	0.1774193548387097
EE17E10	C57 X Active	C57BL/6	methylated	0.02258064516129032
EE17E10	C57 X Active	C57BL/6	unmethylated	0.5709677419354838
EE17E12	C57 X Active	BALB/c	methylated	0.21639344262295082
EE17E12	C57 X Active	BALB/c	unmethylated	0.08852459016393442
EE17E12	C57 X Active	C57BL/6	methylated	0.05245901639344262
EE17E12	C57 X Active	C57BL/6	unmethylated	0.6426229508196721
EE17E2	BALB/c X Active	BALB/c	methylated	0.01764705882352941
EE17E2	BALB/c X Active	BALB/c	unmethylated	0.4235294117647059
EE17E2	BALB/c X Active	C57BL/6	methylated	0.3764705882352941
EE17E2	BALB/c X Active	C57BL/6	unmethylated	0.18235294117647058
EE17E3	BALB/c X Active	BALB/c	methylated	0.025179856115107913
EE17E3	BALB/c X Active	BALB/c	unmethylated	0.4676258992805755
EE17E3	BALB/c X Active	C57BL/6	methylated	0.3381294964028777
EE17E3	BALB/c X Active	C57BL/6	unmethylated	0.16906474820143885
EE17E4	C57 X Active	BALB/c	methylated	0.29743589743589743
EE17E4	C57 X Active	BALB/c	unmethylated	0.20512820512820512
EE17E4	C57 X Active	C57BL/6	unmethylated	0.49743589743589745
EE17E5	C57 X Active	BALB/c	methylated	0.36254980079681276
EE17E5	C57 X Active	BALB/c	unmethylated	0.09163346613545817
EE17E5	C57 X Active	C57BL/6	methylated	0.03187250996015936
EE17E5	C57 X Active	C57BL/6	unmethylated	0.5139442231075697
EE17E6	BALB/c X Active	BALB/c	methylated	0.031578947368421054
EE17E6	BALB/c X Active	BALB/c	unmethylated	0.5157894736842106
EE17E6	BALB/c X Active	C57BL/6	methylated	0.26666666666666666
EE17E6	BALB/c X Active	C57BL/6	unmethylated	0.18596491228070175
EE17E7	BALB/c X Active	BALB/c	methylated	0.08743169398907104
EE17E7	BALB/c X Active	BALB/c	unmethylated	0.3879781420765027
EE17E7	BALB/c X Active	C57BL/6	methylated	0.33879781420765026
EE17E7	BALB/c X Active	C57BL/6	unmethylated	0.18579234972677597
EE17E8	BALB/c X Active	BALB/c	methylated	0.024875621890547265
EE17E8	BALB/c X Active	BALB/c	unmethylated	0.35323383084577115
EE17E8	BALB/c X Active	C57BL/6	methylated	0.40298507462686567
EE17E8	BALB/c X Active	C57BL/6	unmethylated	0.21890547263681592
EE17E9	BALB/c X Active	BALB/c	methylated	0.07317073170731707
EE17E9	BALB/c X Active	BALB/c	unmethylated	0.532520325203252
EE17E9	BALB/c X Active	C57BL/6	methylated	0.25609756097560976
EE17E9	BALB/c X Active	C57BL/6	unmethylated	0.13821138211382114
EE17F1	C57 X Active	BALB/c	methylated	0.3881578947368421
EE17F1	C57 X Active	BALB/c	unmethylated	0.17105263157894737
EE17F1	C57 X Active	C57BL/6	methylated	0.02631578947368421
EE17F1	C57 X Active	C57BL/6	unmethylated	0.4144736842105263
EE17F10	C57 X Active	BALB/c	methylated	0.15306122448979592
EE17F10	C57 X Active	BALB/c	unmethylated	0.1989795918367347
EE17F10	C57 X Active	C57BL/6	methylated	0.04591836734693878
EE17F10	C57 X Active	C57BL/6	unmethylated	0.6020408163265306
EE17F12	BALB/c X Active	BALB/c	methylated	0.03215434083601286
EE17F12	BALB/c X Active	BALB/c	unmethylated	0.42443729903536975
EE17F12	BALB/c X Active	C57BL/6	methylated	0.3504823151125402
EE17F12	BALB/c X Active	C57BL/6	unmethylated	0.19292604501607716
EE17F2	BALB/c X Active	BALB/c	methylated	0.0125
EE17F2	BALB/c X Active	BALB/c	unmethylated	0.5083333333333333
EE17F2	BALB/c X Active	C57BL/6	methylated	0.2916666666666667
EE17F2	BALB/c X Active	C57BL/6	unmethylated	0.1875
EE17F3	C57 X Active	BALB/c	methylated	0.3745019920318725
EE17F3	C57 X Active	BALB/c	unmethylated	0.2151394422310757
EE17F3	C57 X Active	C57BL/6	unmethylated	0.4103585657370518
EE17F4	C57 X Active	BALB/c	methylated	0.2852664576802508
EE17F4	C57 X Active	BALB/c	unmethylated	0.1536050156739812
EE17F4	C57 X Active	C57BL/6	methylated	0.034482758620689655
EE17F4	C57 X Active	C57BL/6	unmethylated	0.5266457680250783
EE17F6	BALB/c X Active	BALB/c	methylated	0.061452513966480445
EE17F6	BALB/c X Active	BALB/c	unmethylated	0.5307262569832403
EE17F6	BALB/c X Active	C57BL/6	methylated	0.2681564245810056
EE17F6	BALB/c X Active	C57BL/6	unmethylated	0.13966480446927373
EE17F7	BALB/c X Active	BALB/c	methylated	0.046218487394957986
EE17F7	BALB/c X Active	BALB/c	unmethylated	0.39915966386554624
EE17F7	BALB/c X Active	C57BL/6	methylated	0.31512605042016806
EE17F7	BALB/c X Active	C57BL/6	unmethylated	0.23949579831932774
EE17F8	BALB/c X Active	BALB/c	methylated	0.040160642570281124
EE17F8	BALB/c X Active	BALB/c	unmethylated	0.4819277108433735
EE17F8	BALB/c X Active	C57BL/6	methylated	0.3172690763052209
EE17F8	BALB/c X Active	C57BL/6	unmethylated	0.1606425702811245
EE17F9	C57 X Active	BALB/c	methylated	0.27611940298507465
EE17F9	C57 X Active	BALB/c	unmethylated	0.05970149253731343
EE17F9	C57 X Active	C57BL/6	methylated	0.055970149253731345
EE17F9	C57 X Active	C57BL/6	unmethylated	0.6082089552238806
EE17G1	C57 X Active	BALB/c	methylated	0.19724770642201836
EE17G1	C57 X Active	BALB/c	unmethylated	0.21559633027522937
EE17G1	C57 X Active	C57BL/6	methylated	0.022935779816513763
EE17G1	C57 X Active	C57BL/6	unmethylated	0.5642201834862385
EE17G10	BALB/c X Active	BALB/c	methylated	0.014778325123152709
EE17G10	BALB/c X Active	BALB/c	unmethylated	0.47783251231527096
EE17G10	BALB/c X Active	C57BL/6	methylated	0.31527093596059114
EE17G10	BALB/c X Active	C57BL/6	unmethylated	0.1921182266009852
EE17G12	C57 X Active	BALB/c	methylated	0.3273809523809524
EE17G12	C57 X Active	BALB/c	unmethylated	0.20833333333333334
EE17G12	C57 X Active	C57BL/6	methylated	0.023809523809523808
EE17G12	C57 X Active	C57BL/6	unmethylated	0.44047619047619047
EE17G3	C57 X Active	BALB/c	methylated	0.3181818181818182
EE17G3	C57 X Active	BALB/c	unmethylated	0.32231404958677684
EE17G3	C57 X Active	C57BL/6	methylated	0.008264462809917356
EE17G3	C57 X Active	C57BL/6	unmethylated	0.3512396694214876
EE17G4	BALB/c X Active	BALB/c	methylated	0.013559322033898305
EE17G4	BALB/c X Active	BALB/c	unmethylated	0.5050847457627119
EE17G4	BALB/c X Active	C57BL/6	methylated	0.2983050847457627
EE17G4	BALB/c X Active	C57BL/6	unmethylated	0.18305084745762712
EE17G5	C57 X Active	BALB/c	methylated	0.09230769230769231
EE17G5	C57 X Active	BALB/c	unmethylated	0.041025641025641026
EE17G5	C57 X Active	C57BL/6	methylated	0.015384615384615385
EE17G5	C57 X Active	C57BL/6	unmethylated	0.8512820512820513
EE17G8	C57 X Active	BALB/c	methylated	0.19487179487179487
EE17G8	C57 X Active	BALB/c	unmethylated	0.14358974358974358
EE17G8	C57 X Active	C57BL/6	methylated	0.035897435897435895
EE17G8	C57 X Active	C57BL/6	unmethylated	0.6256410256410256
EE17G9	C57 X Active	BALB/c	methylated	0.23222748815165878
EE17G9	C57 X Active	BALB/c	unmethylated	0.2843601895734597
EE17G9	C57 X Active	C57BL/6	methylated	0.004739336492890996
EE17G9	C57 X Active	C57BL/6	unmethylated	0.4786729857819905
EE17H1	BALB/c X Active	BALB/c	methylated	0.03529411764705882
EE17H1	BALB/c X Active	BALB/c	unmethylated	0.4176470588235294
EE17H1	BALB/c X Active	C57BL/6	methylated	0.27058823529411763
EE17H1	BALB/c X Active	C57BL/6	unmethylated	0.27647058823529413
EE17H10	C57 X Active	BALB/c	methylated	0.22023809523809523
EE17H10	C57 X Active	BALB/c	unmethylated	0.1130952380952381
EE17H10	C57 X Active	C57BL/6	methylated	0.041666666666666664
EE17H10	C57 X Active	C57BL/6	unmethylated	0.625
EE17H12	C57 X Active	BALB/c	methylated	0.18811881188118812
EE17H12	C57 X Active	BALB/c	unmethylated	0.28217821782178215
EE17H12	C57 X Active	C57BL/6	methylated	0.01485148514851485
EE17H12	C57 X Active	C57BL/6	unmethylated	0.5148514851485149
EE17H3	C57 X Active	BALB/c	methylated	0.11904761904761904
EE17H3	C57 X Active	BALB/c	unmethylated	0.1360544217687075
EE17H3	C57 X Active	C57BL/6	methylated	0.01020408163265306
EE17H3	C57 X Active	C57BL/6	unmethylated	0.7346938775510204
EE17H5	BALB/c X Active	BALB/c	methylated	0.024875621890547265
EE17H5	BALB/c X Active	BALB/c	unmethylated	0.43283582089552236
EE17H5	BALB/c X Active	C57BL/6	methylated	0.3034825870646766
EE17H5	BALB/c X Active	C57BL/6	unmethylated	0.23880597014925373
EE17H6	C57 X Active	BALB/c	methylated	0.1836734693877551
EE17H6	C57 X Active	BALB/c	unmethylated	0.21428571428571427
EE17H6	C57 X Active	C57BL/6	methylated	0.04591836734693878
EE17H6	C57 X Active	C57BL/6	unmethylated	0.5561224489795918
EE17H7	C57 X Active	BALB/c	methylated	0.1901840490797546
EE17H7	C57 X Active	BALB/c	unmethylated	0.15337423312883436
EE17H7	C57 X Active	C57BL/6	methylated	0.0736196319018405
EE17H7	C57 X Active	C57BL/6	unmethylated	0.5828220858895705
EE17H8	BALB/c X Active	BALB/c	methylated	0.010101010101010102
EE17H8	BALB/c X Active	BALB/c	unmethylated	0.29292929292929293
EE17H8	BALB/c X Active	C57BL/6	methylated	0.42424242424242425
EE17H8	BALB/c X Active	C57BL/6	unmethylated	0.2727272727272727
EE17H9	BALB/c X Active	BALB/c	methylated	0.00390625
EE17H9	BALB/c X Active	BALB/c	unmethylated	0.5703125
EE17H9	BALB/c X Active	C57BL/6	methylated	0.23828125
EE17H9	BALB/c X Active	C57BL/6	unmethylated	0.1875
