# Supplementary material for: High-coverage allele-resolved single-cell DNA methylation profiling reveals cell lineage, X-inactivation state, and replication dynamics
Source: Nat Commun. 2025 Jul 8;16:6273. doi: 10.1038/s41467-025-61589-1 (PMC12234882; doi:10.1038/s41467-025-61589-1)
Supplement: Supplementary file 4 — Source Data [file 41467_2025_61589_MOESM4_ESM.zip › source_data/fig_5c_raw.tsv]

allele	relative_position	mean_beta
Xa	0	0.6290322580645161
Xa	0.06666666666666667	0.8333333333333334
Xa	0.13333333333333333	0.8670360110803325
Xa	0.2	0.7676767676767676
Xa	0.26666666666666666	0.8755555555555555
Xa	0.3333333333333333	0.8009259259259259
Xa	0.4	0.8305647840531561
Xa	0.4666666666666667	0.9225352112676056
Xa	0.5333333333333333	0.6011342155009451
Xa	0.6	0.5154320987654321
Xa	0.6666666666666666	0.2935323383084577
Xa	0.7333333333333333	0.2673992673992674
Xa	0.8	0.11435832274459974
Xa	0.8666666666666667	0.0440702257255464
Xa	0.9333333333333333	0.026463777704267284
Xa	2.466666666666667	0.841726618705036
Xa	2.533333333333333	0.7587548638132295
Xa	2.6	0.9067796610169492
Xa	2.6666666666666665	0.8409893992932862
Xa	2.7333333333333334	0.8634538152610441
Xa	2.8	0.9032258064516129
Xa	2.8666666666666667	0.8027210884353742
Xa	2.933333333333333	0.6743119266055045
Xa	3	0.5245901639344263
Xa	3.066666666666667	0.9414519906323185
Xa	3.1333333333333333	0.8947368421052632
Xa	3.2	0.8247011952191236
Xa	3.2666666666666666	0.9272727272727272
Xa	3.3333333333333335	0.7349397590361446
Xa	3.4	0.8553459119496856
Xa	3.466666666666667	0.7752293577981652
Xi	0	0.5862068965517241
Xi	0.06666666666666667	0.7419354838709677
Xi	0.13333333333333333	0.8665105386416861
Xi	0.2	0.6742424242424242
Xi	0.26666666666666666	0.7816901408450704
Xi	0.3333333333333333	0.7283950617283951
Xi	0.4	0.7919463087248322
Xi	0.4666666666666667	0.8580246913580247
Xi	0.5333333333333333	0.7493975903614458
Xi	0.6	0.7125645438898451
Xi	0.6666666666666666	0.7152209492635024
Xi	0.7333333333333333	0.6476014760147601
Xi	0.8	0.5968882602545968
Xi	0.8666666666666667	0.6291977611940298
Xi	0.9333333333333333	0.5065850491560008
Xi	2.466666666666667	0.7532467532467533
Xi	2.533333333333333	0.7731958762886598
Xi	2.6	0.7470238095238095
Xi	2.6666666666666665	0.7366548042704626
Xi	2.7333333333333334	0.8025210084033614
Xi	2.8	0.812206572769953
Xi	2.8666666666666667	0.8
Xi	2.933333333333333	0.7033492822966507
Xi	3	0.7286356821589205
Xi	3.066666666666667	0.836852207293666
Xi	3.1333333333333333	0.8421052631578947
Xi	3.2	0.7142857142857143
Xi	3.2666666666666666	0.9056603773584906
Xi	3.3333333333333335	0.7254901960784313
Xi	3.4	0.6892307692307692
Xi	3.466666666666667	0.7442922374429224
Xa	0.9866666666666667	0.0730324748183019
Xa	1.0133333333333334	0.31574425405368295
Xa	1.04	0.6777433073045614
Xa	1.0666666666666667	0.7627041352291537
Xa	1.0933333333333333	0.8295143403692136
Xa	1.12	0.7945624058420101
Xa	1.1466666666666667	0.7329943146176419
Xa	1.1733333333333333	0.8475790574532904
Xa	1.2	0.8387348453287483
Xa	1.2266666666666666	0.7709364430458532
Xa	1.2533333333333334	0.7274553599330542
Xa	1.28	0.8119507124518688
Xa	1.3066666666666666	0.8255307261127461
Xa	1.3333333333333333	0.7372170870727173
Xa	1.36	0.7488210552436246
Xa	1.3866666666666667	0.8255903920637444
Xa	1.4133333333333333	0.7582684772433498
Xa	1.44	0.8212208047025805
Xa	1.4666666666666666	0.8500807520064454
Xa	1.4933333333333334	0.7819840052144664
Xa	1.52	0.8528276096764175
Xa	1.5466666666666666	0.8164857259207484
Xa	1.5733333333333333	0.8298656789145162
Xa	1.6	0.7506220752258022
Xa	1.6266666666666667	0.7795285158841697
Xa	1.6533333333333333	0.7898964957012005
Xa	1.68	0.7331069848594249
Xa	1.7066666666666668	0.7790103074691942
Xa	1.7333333333333334	0.7530432991726672
Xa	1.76	0.6711547698537766
Xa	1.7866666666666666	0.7842112531286957
Xa	1.8133333333333332	0.7898184411295345
Xa	1.84	0.8178161239746148
Xa	1.8666666666666667	0.7535229601767044
Xa	1.8933333333333333	0.8004175286538584
Xa	1.92	0.7134001483581301
Xa	1.9466666666666668	0.7762485399966678
Xa	1.9733333333333334	0.7383890449115579
Xa	2	0.7813577531272229
Xa	2.026666666666667	0.804724593948475
Xa	2.0533333333333332	0.8010030346686301
Xa	2.08	0.8134724026514363
Xa	2.1066666666666665	0.8187846262585262
Xa	2.1333333333333333	0.8190132796732748
Xa	2.16	0.6988211107656007
Xa	2.1866666666666665	0.7424777444753977
Xa	2.2133333333333334	0.742709875170321
Xa	2.24	0.8596343018849818
Xa	2.2666666666666666	0.741048325667419
Xa	2.2933333333333334	0.7652222662043463
Xa	2.32	0.8123327078599802
Xa	2.3466666666666667	0.7858565449883168
Xa	2.3733333333333335	0.7838388004121006
Xa	2.4	0.78557938358024
Xa	2.4266666666666667	0.8541562604620277
Xa	2.453333333333333	0.8321090097044352
Xa	2.48	0.8274139437652256
Xi	0.9866666666666667	0.4283587380031278
Xi	1.0133333333333334	0.6553015639170967
Xi	1.04	0.7175649339767077
Xi	1.0666666666666667	0.676547256329236
Xi	1.0933333333333333	0.7708789401342808
Xi	1.12	0.7451075439304347
Xi	1.1466666666666667	0.6907709710537066
Xi	1.1733333333333333	0.7131976996084706
Xi	1.2	0.7328885759032685
Xi	1.2266666666666666	0.6593100933096341
Xi	1.2533333333333334	0.6825743551438102
Xi	1.28	0.7422180412692954
Xi	1.3066666666666666	0.7418876766713426
Xi	1.3333333333333333	0.6814999200505065
Xi	1.36	0.6388693080530846
Xi	1.3866666666666667	0.7157121022252338
Xi	1.4133333333333333	0.6922408124332161
Xi	1.44	0.7331736862965813
Xi	1.4666666666666666	0.7819148175605144
Xi	1.4933333333333334	0.7587104336887021
Xi	1.52	0.7206181187278372
Xi	1.5466666666666666	0.7443207540833882
Xi	1.5733333333333333	0.752491257824919
Xi	1.6	0.6426069943604207
Xi	1.6266666666666667	0.723652284292319
Xi	1.6533333333333333	0.7369804530877188
Xi	1.68	0.690275824315757
Xi	1.7066666666666668	0.6964524914373283
Xi	1.7333333333333334	0.7365403336174695
Xi	1.76	0.6674137909766844
Xi	1.7866666666666666	0.658334699493743
Xi	1.8133333333333332	0.7136281011528309
Xi	1.84	0.7840547400140261
Xi	1.8666666666666667	0.69240755555033
Xi	1.8933333333333333	0.7291997185860362
Xi	1.92	0.6612261488192324
Xi	1.9466666666666668	0.6902097184686437
Xi	1.9733333333333334	0.6612857737432487
Xi	2	0.7044321372052034
Xi	2.026666666666667	0.7345746211327415
Xi	2.0533333333333332	0.7587766708814889
Xi	2.08	0.7576458820421759
Xi	2.1066666666666665	0.7159637209490429
Xi	2.1333333333333333	0.66998984618262
Xi	2.16	0.6246527193071768
Xi	2.1866666666666665	0.6751165399917576
Xi	2.2133333333333334	0.6372583193458953
Xi	2.24	0.7426832419666873
Xi	2.2666666666666666	0.7411195243893781
Xi	2.2933333333333334	0.6622818303585718
Xi	2.32	0.7319867683424435
Xi	2.3466666666666667	0.6909889226557699
Xi	2.3733333333333335	0.7482123315044267
Xi	2.4	0.7122770186747062
Xi	2.4266666666666667	0.6824885722414228
Xi	2.453333333333333	0.7235703818794375
Xi	2.48	0.7410836506633761
