# Supplementary material for: High-coverage allele-resolved single-cell DNA methylation profiling reveals cell lineage, X-inactivation state, and replication dynamics
Source: Nat Commun. 2025 Jul 8;16:6273. doi: 10.1038/s41467-025-61589-1 (PMC12234882; doi:10.1038/s41467-025-61589-1)
Supplement: Supplementary file 4 — Source Data [file 41467_2025_61589_MOESM4_ESM.zip › source_data/fig_1f.tsv]

id	protocol	lab	species	stage	yield_fraction
SRR6911700	snmC-seq2 (Ecker)	public	homo_sapiens	Adapter Trimming	0.8419575485251757
SRR6911700	snmC-seq2 (Ecker)	public	homo_sapiens	Alignment	0.9461690672276369
SRR6911700	snmC-seq2 (Ecker)	public	homo_sapiens	Bisulfite Conversion Filter	0.6623936110131754
SRR6911700	snmC-seq2 (Ecker)	public	homo_sapiens	MAPQ≥40 Filter	0.8525758172866876
SRR6911700	snmC-seq2 (Ecker)	public	homo_sapiens	Remove Duplicates	0.7976531431621793
SRR6911700	snmC-seq2 (Ecker)	public	homo_sapiens	Bases Adding Coverage	0.9013840489353973
SRR6911700	snmC-seq2 (Ecker)	public	homo_sapiens	Overall Yield (Sequencing Efficiency)	0.32346853
SRR6911701	snmC-seq2 (Ecker)	public	homo_sapiens	Adapter Trimming	0.838044635547119
SRR6911701	snmC-seq2 (Ecker)	public	homo_sapiens	Alignment	0.9517996570026596
SRR6911701	snmC-seq2 (Ecker)	public	homo_sapiens	Bisulfite Conversion Filter	0.7125946193842877
SRR6911701	snmC-seq2 (Ecker)	public	homo_sapiens	MAPQ≥40 Filter	0.8538837982354223
SRR6911701	snmC-seq2 (Ecker)	public	homo_sapiens	Remove Duplicates	0.7954941866539424
SRR6911701	snmC-seq2 (Ecker)	public	homo_sapiens	Bases Adding Coverage	0.8977283896884835
SRR6911701	snmC-seq2 (Ecker)	public	homo_sapiens	Overall Yield (Sequencing Efficiency)	0.34660591999999996
SRR6911702	snmC-seq2 (Ecker)	public	homo_sapiens	Adapter Trimming	0.8458598836393527
SRR6911702	snmC-seq2 (Ecker)	public	homo_sapiens	Alignment	0.9209947514965583
SRR6911702	snmC-seq2 (Ecker)	public	homo_sapiens	Bisulfite Conversion Filter	0.8621444486223712
SRR6911702	snmC-seq2 (Ecker)	public	homo_sapiens	MAPQ≥40 Filter	0.867146633486651
SRR6911702	snmC-seq2 (Ecker)	public	homo_sapiens	Remove Duplicates	0.8155635659867823
SRR6911702	snmC-seq2 (Ecker)	public	homo_sapiens	Bases Adding Coverage	0.897619600978813
SRR6911702	snmC-seq2 (Ecker)	public	homo_sapiens	Overall Yield (Sequencing Efficiency)	0.4263618183333333
SRR6911703	snmC-seq2 (Ecker)	public	homo_sapiens	Adapter Trimming	0.8393492599167879
SRR6911703	snmC-seq2 (Ecker)	public	homo_sapiens	Alignment	0.9448146096083452
SRR6911703	snmC-seq2 (Ecker)	public	homo_sapiens	Bisulfite Conversion Filter	0.6861960060137825
SRR6911703	snmC-seq2 (Ecker)	public	homo_sapiens	MAPQ≥40 Filter	0.8534981031268998
SRR6911703	snmC-seq2 (Ecker)	public	homo_sapiens	Remove Duplicates	0.7811530455121403
SRR6911703	snmC-seq2 (Ecker)	public	homo_sapiens	Bases Adding Coverage	0.9001349503735375
SRR6911703	snmC-seq2 (Ecker)	public	homo_sapiens	Overall Yield (Sequencing Efficiency)	0.32657566000000005
SRR6911704	snmC-seq2 (Ecker)	public	homo_sapiens	Adapter Trimming	0.8410386475931456
SRR6911704	snmC-seq2 (Ecker)	public	homo_sapiens	Alignment	0.9557930351561386
SRR6911704	snmC-seq2 (Ecker)	public	homo_sapiens	Bisulfite Conversion Filter	0.6797006258948906
SRR6911704	snmC-seq2 (Ecker)	public	homo_sapiens	MAPQ≥40 Filter	0.8575964414925732
SRR6911704	snmC-seq2 (Ecker)	public	homo_sapiens	Remove Duplicates	0.7917304728092251
SRR6911704	snmC-seq2 (Ecker)	public	homo_sapiens	Bases Adding Coverage	0.901964633002056
SRR6911704	snmC-seq2 (Ecker)	public	homo_sapiens	Overall Yield (Sequencing Efficiency)	0.3346164783333334
SRR6911705	snmC-seq2 (Ecker)	public	homo_sapiens	Adapter Trimming	0.8386894992423892
SRR6911705	snmC-seq2 (Ecker)	public	homo_sapiens	Alignment	0.9576083966618887
SRR6911705	snmC-seq2 (Ecker)	public	homo_sapiens	Bisulfite Conversion Filter	0.7143702421514009
SRR6911705	snmC-seq2 (Ecker)	public	homo_sapiens	MAPQ≥40 Filter	0.8623511690198824
SRR6911705	snmC-seq2 (Ecker)	public	homo_sapiens	Remove Duplicates	0.8060322951735656
SRR6911705	snmC-seq2 (Ecker)	public	homo_sapiens	Bases Adding Coverage	0.8991857375815201
SRR6911705	snmC-seq2 (Ecker)	public	homo_sapiens	Overall Yield (Sequencing Efficiency)	0.3585902816666666
SRR6911706	snmC-seq2 (Ecker)	public	homo_sapiens	Adapter Trimming	0.8419789116246117
SRR6911706	snmC-seq2 (Ecker)	public	homo_sapiens	Alignment	0.9539791760146196
SRR6911706	snmC-seq2 (Ecker)	public	homo_sapiens	Bisulfite Conversion Filter	0.7303060899244866
SRR6911706	snmC-seq2 (Ecker)	public	homo_sapiens	MAPQ≥40 Filter	0.8546744888315614
SRR6911706	snmC-seq2 (Ecker)	public	homo_sapiens	Remove Duplicates	0.808883820865203
SRR6911706	snmC-seq2 (Ecker)	public	homo_sapiens	Bases Adding Coverage	0.9035350521008073
SRR6911706	snmC-seq2 (Ecker)	public	homo_sapiens	Overall Yield (Sequencing Efficiency)	0.36641810666666663
SRR6911707	snmC-seq2 (Ecker)	public	homo_sapiens	Adapter Trimming	0.8128891967343014
SRR6911707	snmC-seq2 (Ecker)	public	homo_sapiens	Alignment	0.9428651691757173
SRR6911707	snmC-seq2 (Ecker)	public	homo_sapiens	Bisulfite Conversion Filter	0.7523231447906673
SRR6911707	snmC-seq2 (Ecker)	public	homo_sapiens	MAPQ≥40 Filter	0.8594429481475377
SRR6911707	snmC-seq2 (Ecker)	public	homo_sapiens	Remove Duplicates	0.8195187299042497
SRR6911707	snmC-seq2 (Ecker)	public	homo_sapiens	Bases Adding Coverage	0.8949543082814522
SRR6911707	snmC-seq2 (Ecker)	public	homo_sapiens	Overall Yield (Sequencing Efficiency)	0.36346463999999995
SRR6911708	snmC-seq2 (Ecker)	public	homo_sapiens	Adapter Trimming	0.838551271540923
SRR6911708	snmC-seq2 (Ecker)	public	homo_sapiens	Alignment	0.951798234749978
SRR6911708	snmC-seq2 (Ecker)	public	homo_sapiens	Bisulfite Conversion Filter	0.6955129844373288
SRR6911708	snmC-seq2 (Ecker)	public	homo_sapiens	MAPQ≥40 Filter	0.8551821399845615
SRR6911708	snmC-seq2 (Ecker)	public	homo_sapiens	Remove Duplicates	0.8138866842115476
SRR6911708	snmC-seq2 (Ecker)	public	homo_sapiens	Bases Adding Coverage	0.903086365696472
SRR6911708	snmC-seq2 (Ecker)	public	homo_sapiens	Overall Yield (Sequencing Efficiency)	0.3489246166666667
SRR6911709	snmC-seq2 (Ecker)	public	homo_sapiens	Adapter Trimming	0.8254304773863451
SRR6911709	snmC-seq2 (Ecker)	public	homo_sapiens	Alignment	0.9246574818552886
SRR6911709	snmC-seq2 (Ecker)	public	homo_sapiens	Bisulfite Conversion Filter	0.7318561878314104
SRR6911709	snmC-seq2 (Ecker)	public	homo_sapiens	MAPQ≥40 Filter	0.8533793657457585
SRR6911709	snmC-seq2 (Ecker)	public	homo_sapiens	Remove Duplicates	0.8184460970295452
SRR6911709	snmC-seq2 (Ecker)	public	homo_sapiens	Bases Adding Coverage	0.9019487606115761
SRR6911709	snmC-seq2 (Ecker)	public	homo_sapiens	Overall Yield (Sequencing Efficiency)	0.35188538
SRR6911710	snmC-seq2 (Ecker)	public	homo_sapiens	Adapter Trimming	0.8437280124913904
SRR6911710	snmC-seq2 (Ecker)	public	homo_sapiens	Alignment	0.9492840324632139
SRR6911710	snmC-seq2 (Ecker)	public	homo_sapiens	Bisulfite Conversion Filter	0.656951866146165
SRR6911710	snmC-seq2 (Ecker)	public	homo_sapiens	MAPQ≥40 Filter	0.8564729893713319
SRR6911710	snmC-seq2 (Ecker)	public	homo_sapiens	Remove Duplicates	0.7822705715618933
SRR6911710	snmC-seq2 (Ecker)	public	homo_sapiens	Bases Adding Coverage	0.9003562577368982
SRR6911710	snmC-seq2 (Ecker)	public	homo_sapiens	Overall Yield (Sequencing Efficiency)	0.317407545
SRR6911711	snmC-seq2 (Ecker)	public	homo_sapiens	Adapter Trimming	0.8391343056588273
SRR6911711	snmC-seq2 (Ecker)	public	homo_sapiens	Alignment	0.9553404418425355
SRR6911711	snmC-seq2 (Ecker)	public	homo_sapiens	Bisulfite Conversion Filter	0.6857660746305365
SRR6911711	snmC-seq2 (Ecker)	public	homo_sapiens	MAPQ≥40 Filter	0.8570126032505497
SRR6911711	snmC-seq2 (Ecker)	public	homo_sapiens	Remove Duplicates	0.7988284989105187
SRR6911711	snmC-seq2 (Ecker)	public	homo_sapiens	Bases Adding Coverage	0.9018049422789265
SRR6911711	snmC-seq2 (Ecker)	public	homo_sapiens	Overall Yield (Sequencing Efficiency)	0.33940560166666667
SRR6911712	snmC-seq2 (Ecker)	public	homo_sapiens	Adapter Trimming	0.832602930064796
SRR6911712	snmC-seq2 (Ecker)	public	homo_sapiens	Alignment	0.9482807748529324
SRR6911712	snmC-seq2 (Ecker)	public	homo_sapiens	Bisulfite Conversion Filter	0.7450959540305775
SRR6911712	snmC-seq2 (Ecker)	public	homo_sapiens	MAPQ≥40 Filter	0.8582212833459935
SRR6911712	snmC-seq2 (Ecker)	public	homo_sapiens	Remove Duplicates	0.7821215745810809
SRR6911712	snmC-seq2 (Ecker)	public	homo_sapiens	Bases Adding Coverage	0.8974315863335663
SRR6911712	snmC-seq2 (Ecker)	public	homo_sapiens	Overall Yield (Sequencing Efficiency)	0.3543741083333333
SRR6911713	snmC-seq2 (Ecker)	public	homo_sapiens	Adapter Trimming	0.8448750387102171
SRR6911713	snmC-seq2 (Ecker)	public	homo_sapiens	Alignment	0.9581637298329426
SRR6911713	snmC-seq2 (Ecker)	public	homo_sapiens	Bisulfite Conversion Filter	0.7130279258749944
SRR6911713	snmC-seq2 (Ecker)	public	homo_sapiens	MAPQ≥40 Filter	0.8572294999634554
SRR6911713	snmC-seq2 (Ecker)	public	homo_sapiens	Remove Duplicates	0.7832043969276332
SRR6911713	snmC-seq2 (Ecker)	public	homo_sapiens	Bases Adding Coverage	0.8970836662548458
SRR6911713	snmC-seq2 (Ecker)	public	homo_sapiens	Overall Yield (Sequencing Efficiency)	0.34765135
SRR6911714	snmC-seq2 (Ecker)	public	homo_sapiens	Adapter Trimming	0.8386964685289231
SRR6911714	snmC-seq2 (Ecker)	public	homo_sapiens	Alignment	0.9472645386558409
SRR6911714	snmC-seq2 (Ecker)	public	homo_sapiens	Bisulfite Conversion Filter	0.803421715294414
SRR6911714	snmC-seq2 (Ecker)	public	homo_sapiens	MAPQ≥40 Filter	0.8622687093125985
SRR6911714	snmC-seq2 (Ecker)	public	homo_sapiens	Remove Duplicates	0.7750802197930514
SRR6911714	snmC-seq2 (Ecker)	public	homo_sapiens	Bases Adding Coverage	0.8940012419468608
SRR6911714	snmC-seq2 (Ecker)	public	homo_sapiens	Overall Yield (Sequencing Efficiency)	0.38137047
SRR6911715	snmC-seq2 (Ecker)	public	homo_sapiens	Adapter Trimming	0.8306383008164377
SRR6911715	snmC-seq2 (Ecker)	public	homo_sapiens	Alignment	0.9420572659574397
SRR6911715	snmC-seq2 (Ecker)	public	homo_sapiens	Bisulfite Conversion Filter	0.8546993466578657
SRR6911715	snmC-seq2 (Ecker)	public	homo_sapiens	MAPQ≥40 Filter	0.8686817188783218
SRR6911715	snmC-seq2 (Ecker)	public	homo_sapiens	Remove Duplicates	0.7515986817373277
SRR6911715	snmC-seq2 (Ecker)	public	homo_sapiens	Bases Adding Coverage	0.8866595675454653
SRR6911715	snmC-seq2 (Ecker)	public	homo_sapiens	Overall Yield (Sequencing Efficiency)	0.387174035
SRR6911716	snmC-seq2 (Ecker)	public	homo_sapiens	Adapter Trimming	0.8405914287551174
SRR6911716	snmC-seq2 (Ecker)	public	homo_sapiens	Alignment	0.9532666357543502
SRR6911716	snmC-seq2 (Ecker)	public	homo_sapiens	Bisulfite Conversion Filter	0.7126076909883426
SRR6911716	snmC-seq2 (Ecker)	public	homo_sapiens	MAPQ≥40 Filter	0.8542534285509847
SRR6911716	snmC-seq2 (Ecker)	public	homo_sapiens	Remove Duplicates	0.7681636532137024
SRR6911716	snmC-seq2 (Ecker)	public	homo_sapiens	Bases Adding Coverage	0.8990718810321919
SRR6911716	snmC-seq2 (Ecker)	public	homo_sapiens	Overall Yield (Sequencing Efficiency)	0.33688739
SRR6911717	snmC-seq2 (Ecker)	public	homo_sapiens	Adapter Trimming	0.8535077453525781
SRR6911717	snmC-seq2 (Ecker)	public	homo_sapiens	Alignment	0.9651456019609728
SRR6911717	snmC-seq2 (Ecker)	public	homo_sapiens	Bisulfite Conversion Filter	0.4027761282711995
SRR6911717	snmC-seq2 (Ecker)	public	homo_sapiens	MAPQ≥40 Filter	0.8526808046216464
SRR6911717	snmC-seq2 (Ecker)	public	homo_sapiens	Remove Duplicates	0.8397360033718443
SRR6911717	snmC-seq2 (Ecker)	public	homo_sapiens	Bases Adding Coverage	0.9210200695576144
SRR6911717	snmC-seq2 (Ecker)	public	homo_sapiens	Overall Yield (Sequencing Efficiency)	0.21880758833333333
SRR6911718	snmC-seq2 (Ecker)	public	homo_sapiens	Adapter Trimming	0.8347902229096005
SRR6911718	snmC-seq2 (Ecker)	public	homo_sapiens	Alignment	0.9541452029594757
SRR6911718	snmC-seq2 (Ecker)	public	homo_sapiens	Bisulfite Conversion Filter	0.6820036771532529
SRR6911718	snmC-seq2 (Ecker)	public	homo_sapiens	MAPQ≥40 Filter	0.8525305302979441
SRR6911718	snmC-seq2 (Ecker)	public	homo_sapiens	Remove Duplicates	0.7580810036058533
SRR6911718	snmC-seq2 (Ecker)	public	homo_sapiens	Bases Adding Coverage	0.8963144047701826
SRR6911718	snmC-seq2 (Ecker)	public	homo_sapiens	Overall Yield (Sequencing Efficiency)	0.3146766166666667
SRR6911719	snmC-seq2 (Ecker)	public	homo_sapiens	Adapter Trimming	0.8413182365389332
SRR6911719	snmC-seq2 (Ecker)	public	homo_sapiens	Alignment	0.9422047772644276
SRR6911719	snmC-seq2 (Ecker)	public	homo_sapiens	Bisulfite Conversion Filter	0.6872754210553073
SRR6911719	snmC-seq2 (Ecker)	public	homo_sapiens	MAPQ≥40 Filter	0.8645700303610669
SRR6911719	snmC-seq2 (Ecker)	public	homo_sapiens	Remove Duplicates	0.7533319744770153
SRR6911719	snmC-seq2 (Ecker)	public	homo_sapiens	Bases Adding Coverage	0.8962568482961611
SRR6911719	snmC-seq2 (Ecker)	public	homo_sapiens	Overall Yield (Sequencing Efficiency)	0.31802076833333326
SRR6911720	snmC-seq2 (Ecker)	public	homo_sapiens	Adapter Trimming	0.8247288256167828
SRR6911720	snmC-seq2 (Ecker)	public	homo_sapiens	Alignment	0.9361638286652467
SRR6911720	snmC-seq2 (Ecker)	public	homo_sapiens	Bisulfite Conversion Filter	0.6583646026549574
SRR6911720	snmC-seq2 (Ecker)	public	homo_sapiens	MAPQ≥40 Filter	0.8455125980503334
SRR6911720	snmC-seq2 (Ecker)	public	homo_sapiens	Remove Duplicates	0.7995506495695254
SRR6911720	snmC-seq2 (Ecker)	public	homo_sapiens	Bases Adding Coverage	0.90177686081046
SRR6911720	snmC-seq2 (Ecker)	public	homo_sapiens	Overall Yield (Sequencing Efficiency)	0.30988079
SRR6911721	snmC-seq2 (Ecker)	public	homo_sapiens	Adapter Trimming	0.8256901171393879
SRR6911721	snmC-seq2 (Ecker)	public	homo_sapiens	Alignment	0.9109981691509309
SRR6911721	snmC-seq2 (Ecker)	public	homo_sapiens	Bisulfite Conversion Filter	0.7173652719448029
SRR6911721	snmC-seq2 (Ecker)	public	homo_sapiens	MAPQ≥40 Filter	0.8549880779022915
SRR6911721	snmC-seq2 (Ecker)	public	homo_sapiens	Remove Duplicates	0.7856327450635592
SRR6911721	snmC-seq2 (Ecker)	public	homo_sapiens	Bases Adding Coverage	0.8997628121970318
SRR6911721	snmC-seq2 (Ecker)	public	homo_sapiens	Overall Yield (Sequencing Efficiency)	0.32612389
SRR6911722	snmC-seq2 (Ecker)	public	homo_sapiens	Adapter Trimming	0.8466471901753708
SRR6911722	snmC-seq2 (Ecker)	public	homo_sapiens	Alignment	0.9591619402864345
SRR6911722	snmC-seq2 (Ecker)	public	homo_sapiens	Bisulfite Conversion Filter	0.8025612461420872
SRR6911722	snmC-seq2 (Ecker)	public	homo_sapiens	MAPQ≥40 Filter	0.8670712698555357
SRR6911722	snmC-seq2 (Ecker)	public	homo_sapiens	Remove Duplicates	0.8064451357288069
SRR6911722	snmC-seq2 (Ecker)	public	homo_sapiens	Bases Adding Coverage	0.8949463012177182
SRR6911722	snmC-seq2 (Ecker)	public	homo_sapiens	Overall Yield (Sequencing Efficiency)	0.407848805
SRR6911723	snmC-seq2 (Ecker)	public	homo_sapiens	Adapter Trimming	0.8404335573190086
SRR6911723	snmC-seq2 (Ecker)	public	homo_sapiens	Alignment	0.9572360237887314
SRR6911723	snmC-seq2 (Ecker)	public	homo_sapiens	Bisulfite Conversion Filter	0.7143668816159113
SRR6911723	snmC-seq2 (Ecker)	public	homo_sapiens	MAPQ≥40 Filter	0.8595920523774452
SRR6911723	snmC-seq2 (Ecker)	public	homo_sapiens	Remove Duplicates	0.7850996339109044
SRR6911723	snmC-seq2 (Ecker)	public	homo_sapiens	Bases Adding Coverage	0.8998232152698781
SRR6911723	snmC-seq2 (Ecker)	public	homo_sapiens	Overall Yield (Sequencing Efficiency)	0.348994105
SRR6911724	snmC-seq2 (Ecker)	public	homo_sapiens	Adapter Trimming	0.8382901402522965
SRR6911724	snmC-seq2 (Ecker)	public	homo_sapiens	Alignment	0.9521707123499874
SRR6911724	snmC-seq2 (Ecker)	public	homo_sapiens	Bisulfite Conversion Filter	0.7574649126398453
SRR6911724	snmC-seq2 (Ecker)	public	homo_sapiens	MAPQ≥40 Filter	0.8572791507834417
SRR6911724	snmC-seq2 (Ecker)	public	homo_sapiens	Remove Duplicates	0.7998294281218125
SRR6911724	snmC-seq2 (Ecker)	public	homo_sapiens	Bases Adding Coverage	0.8972665877558731
SRR6911724	snmC-seq2 (Ecker)	public	homo_sapiens	Overall Yield (Sequencing Efficiency)	0.37197421333333336
SRR6911725	snmC-seq2 (Ecker)	public	homo_sapiens	Adapter Trimming	0.8315276662878216
SRR6911725	snmC-seq2 (Ecker)	public	homo_sapiens	Alignment	0.9397402856782268
SRR6911725	snmC-seq2 (Ecker)	public	homo_sapiens	Bisulfite Conversion Filter	0.6138548855759669
SRR6911725	snmC-seq2 (Ecker)	public	homo_sapiens	MAPQ≥40 Filter	0.8493127278843995
SRR6911725	snmC-seq2 (Ecker)	public	homo_sapiens	Remove Duplicates	0.7828175452416939
SRR6911725	snmC-seq2 (Ecker)	public	homo_sapiens	Bases Adding Coverage	0.9023312831675632
SRR6911725	snmC-seq2 (Ecker)	public	homo_sapiens	Overall Yield (Sequencing Efficiency)	0.28776930166666664
SRR6911726	snmC-seq2 (Ecker)	public	homo_sapiens	Adapter Trimming	0.8405329813998808
SRR6911726	snmC-seq2 (Ecker)	public	homo_sapiens	Alignment	0.9437002900377156
SRR6911726	snmC-seq2 (Ecker)	public	homo_sapiens	Bisulfite Conversion Filter	0.6888660410209234
SRR6911726	snmC-seq2 (Ecker)	public	homo_sapiens	MAPQ≥40 Filter	0.8593408743748276
SRR6911726	snmC-seq2 (Ecker)	public	homo_sapiens	Remove Duplicates	0.7608730712910191
SRR6911726	snmC-seq2 (Ecker)	public	homo_sapiens	Bases Adding Coverage	0.8946397513825386
SRR6911726	snmC-seq2 (Ecker)	public	homo_sapiens	Overall Yield (Sequencing Efficiency)	0.319631445
SRR6911727	snmC-seq2 (Ecker)	public	homo_sapiens	Adapter Trimming	0.8468424479140658
SRR6911727	snmC-seq2 (Ecker)	public	homo_sapiens	Alignment	0.9487369131991468
SRR6911727	snmC-seq2 (Ecker)	public	homo_sapiens	Bisulfite Conversion Filter	0.7056384394941813
SRR6911727	snmC-seq2 (Ecker)	public	homo_sapiens	MAPQ≥40 Filter	0.8607399087462486
SRR6911727	snmC-seq2 (Ecker)	public	homo_sapiens	Remove Duplicates	0.760964807548152
SRR6911727	snmC-seq2 (Ecker)	public	homo_sapiens	Bases Adding Coverage	0.8974293476295289
SRR6911727	snmC-seq2 (Ecker)	public	homo_sapiens	Overall Yield (Sequencing Efficiency)	0.333247905
SRR6911728	snmC-seq2 (Ecker)	public	homo_sapiens	Adapter Trimming	0.8167706254399628
SRR6911728	snmC-seq2 (Ecker)	public	homo_sapiens	Alignment	0.9358447131407668
SRR6911728	snmC-seq2 (Ecker)	public	homo_sapiens	Bisulfite Conversion Filter	0.853935152121686
SRR6911728	snmC-seq2 (Ecker)	public	homo_sapiens	MAPQ≥40 Filter	0.864454074072264
SRR6911728	snmC-seq2 (Ecker)	public	homo_sapiens	Remove Duplicates	0.8040193479864374
SRR6911728	snmC-seq2 (Ecker)	public	homo_sapiens	Bases Adding Coverage	0.8929526279806286
SRR6911728	snmC-seq2 (Ecker)	public	homo_sapiens	Overall Yield (Sequencing Efficiency)	0.4051031666666666
SRR6911729	snmC-seq2 (Ecker)	public	homo_sapiens	Adapter Trimming	0.8422452710705433
SRR6911729	snmC-seq2 (Ecker)	public	homo_sapiens	Alignment	0.9505109309181441
SRR6911729	snmC-seq2 (Ecker)	public	homo_sapiens	Bisulfite Conversion Filter	0.6952573346466141
SRR6911729	snmC-seq2 (Ecker)	public	homo_sapiens	MAPQ≥40 Filter	0.857256766071597
SRR6911729	snmC-seq2 (Ecker)	public	homo_sapiens	Remove Duplicates	0.7974517042616496
SRR6911729	snmC-seq2 (Ecker)	public	homo_sapiens	Bases Adding Coverage	0.9016398188298884
SRR6911729	snmC-seq2 (Ecker)	public	homo_sapiens	Overall Yield (Sequencing Efficiency)	0.34307547333333327
SRR6911730	snmC-seq2 (Ecker)	public	homo_sapiens	Adapter Trimming	0.8374827418001556
SRR6911730	snmC-seq2 (Ecker)	public	homo_sapiens	Alignment	0.9588527996894388
SRR6911730	snmC-seq2 (Ecker)	public	homo_sapiens	Bisulfite Conversion Filter	0.714685670674184
SRR6911730	snmC-seq2 (Ecker)	public	homo_sapiens	MAPQ≥40 Filter	0.8575637386844026
SRR6911730	snmC-seq2 (Ecker)	public	homo_sapiens	Remove Duplicates	0.7819853342465982
SRR6911730	snmC-seq2 (Ecker)	public	homo_sapiens	Bases Adding Coverage	0.9003903988314088
SRR6911730	snmC-seq2 (Ecker)	public	homo_sapiens	Overall Yield (Sequencing Efficiency)	0.3465283366666666
SRR6911731	snmC-seq2 (Ecker)	public	homo_sapiens	Adapter Trimming	0.8417807412574357
SRR6911731	snmC-seq2 (Ecker)	public	homo_sapiens	Alignment	0.9464283048456623
SRR6911731	snmC-seq2 (Ecker)	public	homo_sapiens	Bisulfite Conversion Filter	0.6448697322224368
SRR6911731	snmC-seq2 (Ecker)	public	homo_sapiens	MAPQ≥40 Filter	0.8582200543451589
SRR6911731	snmC-seq2 (Ecker)	public	homo_sapiens	Remove Duplicates	0.7929262416512495
SRR6911731	snmC-seq2 (Ecker)	public	homo_sapiens	Bases Adding Coverage	0.904933122544049
SRR6911731	snmC-seq2 (Ecker)	public	homo_sapiens	Overall Yield (Sequencing Efficiency)	0.31637826
SRR6911732	snmC-seq2 (Ecker)	public	homo_sapiens	Adapter Trimming	0.8437814029762007
SRR6911732	snmC-seq2 (Ecker)	public	homo_sapiens	Alignment	0.9664891962818025
SRR6911732	snmC-seq2 (Ecker)	public	homo_sapiens	Bisulfite Conversion Filter	0.7464739860383466
SRR6911732	snmC-seq2 (Ecker)	public	homo_sapiens	MAPQ≥40 Filter	0.8649926122012439
SRR6911732	snmC-seq2 (Ecker)	public	homo_sapiens	Remove Duplicates	0.7923947885070658
SRR6911732	snmC-seq2 (Ecker)	public	homo_sapiens	Bases Adding Coverage	0.9004820031802488
SRR6911732	snmC-seq2 (Ecker)	public	homo_sapiens	Overall Yield (Sequencing Efficiency)	0.375725505
SRR6911733	snmC-seq2 (Ecker)	public	homo_sapiens	Adapter Trimming	0.8245844903099412
SRR6911733	snmC-seq2 (Ecker)	public	homo_sapiens	Alignment	0.9500096725954906
SRR6911733	snmC-seq2 (Ecker)	public	homo_sapiens	Bisulfite Conversion Filter	0.6714492443474686
SRR6911733	snmC-seq2 (Ecker)	public	homo_sapiens	MAPQ≥40 Filter	0.8497832972912589
SRR6911733	snmC-seq2 (Ecker)	public	homo_sapiens	Remove Duplicates	0.7641887448749389
SRR6911733	snmC-seq2 (Ecker)	public	homo_sapiens	Bases Adding Coverage	0.8930254264971104
SRR6911733	snmC-seq2 (Ecker)	public	homo_sapiens	Overall Yield (Sequencing Efficiency)	0.3050345483333334
SRR6911734	snmC-seq2 (Ecker)	public	homo_sapiens	Adapter Trimming	0.8457576304255613
SRR6911734	snmC-seq2 (Ecker)	public	homo_sapiens	Alignment	0.9535574822551345
SRR6911734	snmC-seq2 (Ecker)	public	homo_sapiens	Bisulfite Conversion Filter	0.7361023958666723
SRR6911734	snmC-seq2 (Ecker)	public	homo_sapiens	MAPQ≥40 Filter	0.8607442802910997
SRR6911734	snmC-seq2 (Ecker)	public	homo_sapiens	Remove Duplicates	0.7983589895240238
SRR6911734	snmC-seq2 (Ecker)	public	homo_sapiens	Bases Adding Coverage	0.8977252443687431
SRR6911734	snmC-seq2 (Ecker)	public	homo_sapiens	Overall Yield (Sequencing Efficiency)	0.36622403
SRR6911735	snmC-seq2 (Ecker)	public	homo_sapiens	Adapter Trimming	0.8399185388394123
SRR6911735	snmC-seq2 (Ecker)	public	homo_sapiens	Alignment	0.9493660096709964
SRR6911735	snmC-seq2 (Ecker)	public	homo_sapiens	Bisulfite Conversion Filter	0.7030326124330942
SRR6911735	snmC-seq2 (Ecker)	public	homo_sapiens	MAPQ≥40 Filter	0.8584401358479989
SRR6911735	snmC-seq2 (Ecker)	public	homo_sapiens	Remove Duplicates	0.7772997828890731
SRR6911735	snmC-seq2 (Ecker)	public	homo_sapiens	Bases Adding Coverage	0.8978009169709398
SRR6911735	snmC-seq2 (Ecker)	public	homo_sapiens	Overall Yield (Sequencing Efficiency)	0.33583420166666667
SRR6911736	snmC-seq2 (Ecker)	public	homo_sapiens	Adapter Trimming	0.8492933702095324
SRR6911736	snmC-seq2 (Ecker)	public	homo_sapiens	Alignment	0.9591092413673682
SRR6911736	snmC-seq2 (Ecker)	public	homo_sapiens	Bisulfite Conversion Filter	0.6541744507793311
SRR6911736	snmC-seq2 (Ecker)	public	homo_sapiens	MAPQ≥40 Filter	0.8588950226399853
SRR6911736	snmC-seq2 (Ecker)	public	homo_sapiens	Remove Duplicates	0.7806857147168768
SRR6911736	snmC-seq2 (Ecker)	public	homo_sapiens	Bases Adding Coverage	0.9012674555313885
SRR6911736	snmC-seq2 (Ecker)	public	homo_sapiens	Overall Yield (Sequencing Efficiency)	0.3220248566666667
SRR6911737	snmC-seq2 (Ecker)	public	homo_sapiens	Adapter Trimming	0.8292946820861289
SRR6911737	snmC-seq2 (Ecker)	public	homo_sapiens	Alignment	0.9514507798369045
SRR6911737	snmC-seq2 (Ecker)	public	homo_sapiens	Bisulfite Conversion Filter	0.8589378805233536
SRR6911737	snmC-seq2 (Ecker)	public	homo_sapiens	MAPQ≥40 Filter	0.8728953959495063
SRR6911737	snmC-seq2 (Ecker)	public	homo_sapiens	Remove Duplicates	0.7906864931622956
SRR6911737	snmC-seq2 (Ecker)	public	homo_sapiens	Bases Adding Coverage	0.8950856484180117
SRR6911737	snmC-seq2 (Ecker)	public	homo_sapiens	Overall Yield (Sequencing Efficiency)	0.41868565350285697
SRR6911739	snmC-seq2 (Ecker)	public	homo_sapiens	Adapter Trimming	0.8416660794072852
SRR6911739	snmC-seq2 (Ecker)	public	homo_sapiens	Alignment	0.9555916263342072
SRR6911739	snmC-seq2 (Ecker)	public	homo_sapiens	Bisulfite Conversion Filter	0.8194153185665165
SRR6911739	snmC-seq2 (Ecker)	public	homo_sapiens	MAPQ≥40 Filter	0.8706718451545996
SRR6911739	snmC-seq2 (Ecker)	public	homo_sapiens	Remove Duplicates	0.7941180106574085
SRR6911739	snmC-seq2 (Ecker)	public	homo_sapiens	Bases Adding Coverage	0.8927410819952837
SRR6911739	snmC-seq2 (Ecker)	public	homo_sapiens	Overall Yield (Sequencing Efficiency)	0.4068003390410019
SRR6911740	snmC-seq2 (Ecker)	public	homo_sapiens	Adapter Trimming	0.8225604084985366
SRR6911740	snmC-seq2 (Ecker)	public	homo_sapiens	Alignment	0.9459149467456823
SRR6911740	snmC-seq2 (Ecker)	public	homo_sapiens	Bisulfite Conversion Filter	0.5986164809802749
SRR6911740	snmC-seq2 (Ecker)	public	homo_sapiens	MAPQ≥40 Filter	0.8434439120289443
SRR6911740	snmC-seq2 (Ecker)	public	homo_sapiens	Remove Duplicates	0.8007526274355675
SRR6911740	snmC-seq2 (Ecker)	public	homo_sapiens	Bases Adding Coverage	0.8991463737040506
SRR6911740	snmC-seq2 (Ecker)	public	homo_sapiens	Overall Yield (Sequencing Efficiency)	0.2828482766666667
SRR6911741	snmC-seq2 (Ecker)	public	homo_sapiens	Adapter Trimming	0.8406814773668685
SRR6911741	snmC-seq2 (Ecker)	public	homo_sapiens	Alignment	0.9559949060817425
SRR6911741	snmC-seq2 (Ecker)	public	homo_sapiens	Bisulfite Conversion Filter	0.6913222226509407
SRR6911741	snmC-seq2 (Ecker)	public	homo_sapiens	MAPQ≥40 Filter	0.8573265764729308
SRR6911741	snmC-seq2 (Ecker)	public	homo_sapiens	Remove Duplicates	0.8091454500477429
SRR6911741	snmC-seq2 (Ecker)	public	homo_sapiens	Bases Adding Coverage	0.8962609234303972
SRR6911741	snmC-seq2 (Ecker)	public	homo_sapiens	Overall Yield (Sequencing Efficiency)	0.345441825
SRR6911742	snmC-seq2 (Ecker)	public	homo_sapiens	Adapter Trimming	0.8361808222926317
SRR6911742	snmC-seq2 (Ecker)	public	homo_sapiens	Alignment	0.9522891147117579
SRR6911742	snmC-seq2 (Ecker)	public	homo_sapiens	Bisulfite Conversion Filter	0.6330410679110839
SRR6911742	snmC-seq2 (Ecker)	public	homo_sapiens	MAPQ≥40 Filter	0.8457517717598435
SRR6911742	snmC-seq2 (Ecker)	public	homo_sapiens	Remove Duplicates	0.7779066735011025
SRR6911742	snmC-seq2 (Ecker)	public	homo_sapiens	Bases Adding Coverage	0.8950763642328787
SRR6911742	snmC-seq2 (Ecker)	public	homo_sapiens	Overall Yield (Sequencing Efficiency)	0.2968461433333333
SRR6911743	snmC-seq2 (Ecker)	public	homo_sapiens	Adapter Trimming	0.8376227061831266
SRR6911743	snmC-seq2 (Ecker)	public	homo_sapiens	Alignment	0.9519066569163427
SRR6911743	snmC-seq2 (Ecker)	public	homo_sapiens	Bisulfite Conversion Filter	0.6637761925569817
SRR6911743	snmC-seq2 (Ecker)	public	homo_sapiens	MAPQ≥40 Filter	0.8546822378803085
SRR6911743	snmC-seq2 (Ecker)	public	homo_sapiens	Remove Duplicates	0.7931537118362129
SRR6911743	snmC-seq2 (Ecker)	public	homo_sapiens	Bases Adding Coverage	0.9004574980373342
SRR6911743	snmC-seq2 (Ecker)	public	homo_sapiens	Overall Yield (Sequencing Efficiency)	0.32306487
SRR6911744	snmC-seq2 (Ecker)	public	homo_sapiens	Adapter Trimming	0.8451267949050647
SRR6911744	snmC-seq2 (Ecker)	public	homo_sapiens	Alignment	0.9521815048163619
SRR6911744	snmC-seq2 (Ecker)	public	homo_sapiens	Bisulfite Conversion Filter	0.8446215438724488
SRR6911744	snmC-seq2 (Ecker)	public	homo_sapiens	MAPQ≥40 Filter	0.8792148829520399
SRR6911744	snmC-seq2 (Ecker)	public	homo_sapiens	Remove Duplicates	0.7360167932492903
SRR6911744	snmC-seq2 (Ecker)	public	homo_sapiens	Bases Adding Coverage	0.8808132847270136
SRR6911744	snmC-seq2 (Ecker)	public	homo_sapiens	Overall Yield (Sequencing Efficiency)	0.38740959999999997
SRR6911745	snmC-seq2 (Ecker)	public	homo_sapiens	Adapter Trimming	0.83274758047908
SRR6911745	snmC-seq2 (Ecker)	public	homo_sapiens	Alignment	0.9491741237425987
SRR6911745	snmC-seq2 (Ecker)	public	homo_sapiens	Bisulfite Conversion Filter	0.7529009471270652
SRR6911745	snmC-seq2 (Ecker)	public	homo_sapiens	MAPQ≥40 Filter	0.8616193970855613
SRR6911745	snmC-seq2 (Ecker)	public	homo_sapiens	Remove Duplicates	0.7552441063704055
SRR6911745	snmC-seq2 (Ecker)	public	homo_sapiens	Bases Adding Coverage	0.8949639492099114
SRR6911745	snmC-seq2 (Ecker)	public	homo_sapiens	Overall Yield (Sequencing Efficiency)	0.3465815716666667
SRR6911747	snmC-seq2 (Ecker)	public	homo_sapiens	Adapter Trimming	0.8333734105353762
SRR6911747	snmC-seq2 (Ecker)	public	homo_sapiens	Alignment	0.9450222333836212
SRR6911747	snmC-seq2 (Ecker)	public	homo_sapiens	Bisulfite Conversion Filter	0.7503450996221877
SRR6911747	snmC-seq2 (Ecker)	public	homo_sapiens	MAPQ≥40 Filter	0.8614587269981793
SRR6911747	snmC-seq2 (Ecker)	public	homo_sapiens	Remove Duplicates	0.7715568086330561
SRR6911747	snmC-seq2 (Ecker)	public	homo_sapiens	Bases Adding Coverage	0.894414797809872
SRR6911747	snmC-seq2 (Ecker)	public	homo_sapiens	Overall Yield (Sequencing Efficiency)	0.35130479333333337
SRR6911748	snmC-seq2 (Ecker)	public	homo_sapiens	Adapter Trimming	0.8394194369247837
SRR6911748	snmC-seq2 (Ecker)	public	homo_sapiens	Alignment	0.9495354903702178
SRR6911748	snmC-seq2 (Ecker)	public	homo_sapiens	Bisulfite Conversion Filter	0.7316763502157458
SRR6911748	snmC-seq2 (Ecker)	public	homo_sapiens	MAPQ≥40 Filter	0.8526859506665325
SRR6911748	snmC-seq2 (Ecker)	public	homo_sapiens	Remove Duplicates	0.807235419839788
SRR6911748	snmC-seq2 (Ecker)	public	homo_sapiens	Bases Adding Coverage	0.8999792407571079
SRR6911748	snmC-seq2 (Ecker)	public	homo_sapiens	Overall Yield (Sequencing Efficiency)	0.3612692933333333
SRR6911749	snmC-seq2 (Ecker)	public	homo_sapiens	Adapter Trimming	0.8443472409513699
SRR6911749	snmC-seq2 (Ecker)	public	homo_sapiens	Alignment	0.9474248660602185
SRR6911749	snmC-seq2 (Ecker)	public	homo_sapiens	Bisulfite Conversion Filter	0.8477178012779764
SRR6911749	snmC-seq2 (Ecker)	public	homo_sapiens	MAPQ≥40 Filter	0.8745243617308979
SRR6911749	snmC-seq2 (Ecker)	public	homo_sapiens	Remove Duplicates	0.7680186932920644
SRR6911749	snmC-seq2 (Ecker)	public	homo_sapiens	Bases Adding Coverage	0.8866054560572424
SRR6911749	snmC-seq2 (Ecker)	public	homo_sapiens	Overall Yield (Sequencing Efficiency)	0.4038232066666667
SRR6911750	snmC-seq2 (Ecker)	public	homo_sapiens	Adapter Trimming	0.8450563931712458
SRR6911750	snmC-seq2 (Ecker)	public	homo_sapiens	Alignment	0.9601038659151192
SRR6911750	snmC-seq2 (Ecker)	public	homo_sapiens	Bisulfite Conversion Filter	0.7356209439084278
SRR6911750	snmC-seq2 (Ecker)	public	homo_sapiens	MAPQ≥40 Filter	0.8614521101451569
SRR6911750	snmC-seq2 (Ecker)	public	homo_sapiens	Remove Duplicates	0.7645817435101737
SRR6911750	snmC-seq2 (Ecker)	public	homo_sapiens	Bases Adding Coverage	0.8969463220086263
SRR6911750	snmC-seq2 (Ecker)	public	homo_sapiens	Overall Yield (Sequencing Efficiency)	0.35259773
SRR6911753	snmC-seq2 (Ecker)	public	homo_sapiens	Adapter Trimming	0.8383433292139599
SRR6911753	snmC-seq2 (Ecker)	public	homo_sapiens	Alignment	0.9441107766775881
SRR6911753	snmC-seq2 (Ecker)	public	homo_sapiens	Bisulfite Conversion Filter	0.739648421254166
SRR6911753	snmC-seq2 (Ecker)	public	homo_sapiens	MAPQ≥40 Filter	0.8552490858748338
SRR6911753	snmC-seq2 (Ecker)	public	homo_sapiens	Remove Duplicates	0.7786101726254367
SRR6911753	snmC-seq2 (Ecker)	public	homo_sapiens	Bases Adding Coverage	0.8968802731593964
SRR6911753	snmC-seq2 (Ecker)	public	homo_sapiens	Overall Yield (Sequencing Efficiency)	0.349636985
SRR6911754	snmC-seq2 (Ecker)	public	homo_sapiens	Adapter Trimming	0.8363913255575489
SRR6911754	snmC-seq2 (Ecker)	public	homo_sapiens	Alignment	0.9472097698668553
SRR6911754	snmC-seq2 (Ecker)	public	homo_sapiens	Bisulfite Conversion Filter	0.6952048824568238
SRR6911754	snmC-seq2 (Ecker)	public	homo_sapiens	MAPQ≥40 Filter	0.8511232426614183
SRR6911754	snmC-seq2 (Ecker)	public	homo_sapiens	Remove Duplicates	0.7667658254342542
SRR6911754	snmC-seq2 (Ecker)	public	homo_sapiens	Bases Adding Coverage	0.8992464467318513
SRR6911754	snmC-seq2 (Ecker)	public	homo_sapiens	Overall Yield (Sequencing Efficiency)	0.3232231300000001
SRR6911755	snmC-seq2 (Ecker)	public	homo_sapiens	Adapter Trimming	0.8436504556906516
SRR6911755	snmC-seq2 (Ecker)	public	homo_sapiens	Alignment	0.934526143319907
SRR6911755	snmC-seq2 (Ecker)	public	homo_sapiens	Bisulfite Conversion Filter	0.7307622732713381
SRR6911755	snmC-seq2 (Ecker)	public	homo_sapiens	MAPQ≥40 Filter	0.8599235865332269
SRR6911755	snmC-seq2 (Ecker)	public	homo_sapiens	Remove Duplicates	0.7573426262948556
SRR6911755	snmC-seq2 (Ecker)	public	homo_sapiens	Bases Adding Coverage	0.8960227203701538
SRR6911755	snmC-seq2 (Ecker)	public	homo_sapiens	Overall Yield (Sequencing Efficiency)	0.33620285999999994
SRR6911756	snmC-seq2 (Ecker)	public	homo_sapiens	Adapter Trimming	0.8398132378689577
SRR6911756	snmC-seq2 (Ecker)	public	homo_sapiens	Alignment	0.9483729108879289
SRR6911756	snmC-seq2 (Ecker)	public	homo_sapiens	Bisulfite Conversion Filter	0.8510545135176153
SRR6911756	snmC-seq2 (Ecker)	public	homo_sapiens	MAPQ≥40 Filter	0.8682703940727817
SRR6911756	snmC-seq2 (Ecker)	public	homo_sapiens	Remove Duplicates	0.7839852361519387
SRR6911756	snmC-seq2 (Ecker)	public	homo_sapiens	Bases Adding Coverage	0.8922545572536896
SRR6911756	snmC-seq2 (Ecker)	public	homo_sapiens	Overall Yield (Sequencing Efficiency)	0.41169053999999994
SRR6911757	snmC-seq2 (Ecker)	public	homo_sapiens	Adapter Trimming	0.8291812408144469
SRR6911757	snmC-seq2 (Ecker)	public	homo_sapiens	Alignment	0.9471066352497699
SRR6911757	snmC-seq2 (Ecker)	public	homo_sapiens	Bisulfite Conversion Filter	0.7711091010819745
SRR6911757	snmC-seq2 (Ecker)	public	homo_sapiens	MAPQ≥40 Filter	0.8621717052783348
SRR6911757	snmC-seq2 (Ecker)	public	homo_sapiens	Remove Duplicates	0.7533169414657933
SRR6911757	snmC-seq2 (Ecker)	public	homo_sapiens	Bases Adding Coverage	0.8924880467886676
SRR6911757	snmC-seq2 (Ecker)	public	homo_sapiens	Overall Yield (Sequencing Efficiency)	0.35102503
SRR6911758	snmC-seq2 (Ecker)	public	homo_sapiens	Adapter Trimming	0.8420749669929906
SRR6911758	snmC-seq2 (Ecker)	public	homo_sapiens	Alignment	0.9525720964382304
SRR6911758	snmC-seq2 (Ecker)	public	homo_sapiens	Bisulfite Conversion Filter	0.6558448911903612
SRR6911758	snmC-seq2 (Ecker)	public	homo_sapiens	MAPQ≥40 Filter	0.8513588070057531
SRR6911758	snmC-seq2 (Ecker)	public	homo_sapiens	Remove Duplicates	0.8004249144553709
SRR6911758	snmC-seq2 (Ecker)	public	homo_sapiens	Bases Adding Coverage	0.9040978132738764
SRR6911758	snmC-seq2 (Ecker)	public	homo_sapiens	Overall Yield (Sequencing Efficiency)	0.32411445666666666
SRR6911759	snmC-seq2 (Ecker)	public	homo_sapiens	Adapter Trimming	0.849936527687593
SRR6911759	snmC-seq2 (Ecker)	public	homo_sapiens	Alignment	0.9598353701613422
SRR6911759	snmC-seq2 (Ecker)	public	homo_sapiens	Bisulfite Conversion Filter	0.7244064539293203
SRR6911759	snmC-seq2 (Ecker)	public	homo_sapiens	MAPQ≥40 Filter	0.8620197853305048
SRR6911759	snmC-seq2 (Ecker)	public	homo_sapiens	Remove Duplicates	0.8130196285779151
SRR6911759	snmC-seq2 (Ecker)	public	homo_sapiens	Bases Adding Coverage	0.9015323335692709
SRR6911759	snmC-seq2 (Ecker)	public	homo_sapiens	Overall Yield (Sequencing Efficiency)	0.3733921016666667
SRR6911761	snmC-seq2 (Ecker)	public	homo_sapiens	Adapter Trimming	0.8371711572654177
SRR6911761	snmC-seq2 (Ecker)	public	homo_sapiens	Alignment	0.9336833782423073
SRR6911761	snmC-seq2 (Ecker)	public	homo_sapiens	Bisulfite Conversion Filter	0.7646372987116131
SRR6911761	snmC-seq2 (Ecker)	public	homo_sapiens	MAPQ≥40 Filter	0.8631588369568676
SRR6911761	snmC-seq2 (Ecker)	public	homo_sapiens	Remove Duplicates	0.7760992576740497
SRR6911761	snmC-seq2 (Ecker)	public	homo_sapiens	Bases Adding Coverage	0.8976185461490717
SRR6911761	snmC-seq2 (Ecker)	public	homo_sapiens	Overall Yield (Sequencing Efficiency)	0.3593926326487334
SRR6911762	snmC-seq2 (Ecker)	public	homo_sapiens	Adapter Trimming	0.8406073456674917
SRR6911762	snmC-seq2 (Ecker)	public	homo_sapiens	Alignment	0.9485661497523238
SRR6911762	snmC-seq2 (Ecker)	public	homo_sapiens	Bisulfite Conversion Filter	0.7618937696398895
SRR6911762	snmC-seq2 (Ecker)	public	homo_sapiens	MAPQ≥40 Filter	0.8582350647122202
SRR6911762	snmC-seq2 (Ecker)	public	homo_sapiens	Remove Duplicates	0.793586534633035
SRR6911762	snmC-seq2 (Ecker)	public	homo_sapiens	Bases Adding Coverage	0.8927356945085919
SRR6911762	snmC-seq2 (Ecker)	public	homo_sapiens	Overall Yield (Sequencing Efficiency)	0.3693845016666666
SRR6911763	snmC-seq2 (Ecker)	public	homo_sapiens	Adapter Trimming	0.8354603781010237
SRR6911763	snmC-seq2 (Ecker)	public	homo_sapiens	Alignment	0.943825864160831
SRR6911763	snmC-seq2 (Ecker)	public	homo_sapiens	Bisulfite Conversion Filter	0.5887942505644286
SRR6911763	snmC-seq2 (Ecker)	public	homo_sapiens	MAPQ≥40 Filter	0.8517901346792747
SRR6911763	snmC-seq2 (Ecker)	public	homo_sapiens	Remove Duplicates	0.8002039040485271
SRR6911763	snmC-seq2 (Ecker)	public	homo_sapiens	Bases Adding Coverage	0.9041186377894181
SRR6911763	snmC-seq2 (Ecker)	public	homo_sapiens	Overall Yield (Sequencing Efficiency)	0.2861145783333333
SRR6911764	snmC-seq2 (Ecker)	public	homo_sapiens	Adapter Trimming	0.8414982176382778
SRR6911764	snmC-seq2 (Ecker)	public	homo_sapiens	Alignment	0.9496247049808572
SRR6911764	snmC-seq2 (Ecker)	public	homo_sapiens	Bisulfite Conversion Filter	0.8390708356471474
SRR6911764	snmC-seq2 (Ecker)	public	homo_sapiens	MAPQ≥40 Filter	0.8707013962952261
SRR6911764	snmC-seq2 (Ecker)	public	homo_sapiens	Remove Duplicates	0.8029609579502701
SRR6911764	snmC-seq2 (Ecker)	public	homo_sapiens	Bases Adding Coverage	0.892671738813167
SRR6911764	snmC-seq2 (Ecker)	public	homo_sapiens	Overall Yield (Sequencing Efficiency)	0.41846514166666665
SRR6911765	snmC-seq2 (Ecker)	public	homo_sapiens	Adapter Trimming	0.8444470629875674
SRR6911765	snmC-seq2 (Ecker)	public	homo_sapiens	Alignment	0.9535488628711374
SRR6911765	snmC-seq2 (Ecker)	public	homo_sapiens	Bisulfite Conversion Filter	0.7044196069089245
SRR6911765	snmC-seq2 (Ecker)	public	homo_sapiens	MAPQ≥40 Filter	0.8542004365708014
SRR6911765	snmC-seq2 (Ecker)	public	homo_sapiens	Remove Duplicates	0.8051486886773571
SRR6911765	snmC-seq2 (Ecker)	public	homo_sapiens	Bases Adding Coverage	0.9007807090546949
SRR6911765	snmC-seq2 (Ecker)	public	homo_sapiens	Overall Yield (Sequencing Efficiency)	0.35140001333333337
SRR6911766	snmC-seq2 (Ecker)	public	homo_sapiens	Adapter Trimming	0.8513494149589679
SRR6911766	snmC-seq2 (Ecker)	public	homo_sapiens	Alignment	0.9596303906616795
SRR6911766	snmC-seq2 (Ecker)	public	homo_sapiens	Bisulfite Conversion Filter	0.7334770504380475
SRR6911766	snmC-seq2 (Ecker)	public	homo_sapiens	MAPQ≥40 Filter	0.8635882744242933
SRR6911766	snmC-seq2 (Ecker)	public	homo_sapiens	Remove Duplicates	0.7852299212185321
SRR6911766	snmC-seq2 (Ecker)	public	homo_sapiens	Bases Adding Coverage	0.8954147349137431
SRR6911766	snmC-seq2 (Ecker)	public	homo_sapiens	Overall Yield (Sequencing Efficiency)	0.36385318333333333
SRR6911767	snmC-seq2 (Ecker)	public	homo_sapiens	Adapter Trimming	0.8453118961365366
SRR6911767	snmC-seq2 (Ecker)	public	homo_sapiens	Alignment	0.9521625493248648
SRR6911767	snmC-seq2 (Ecker)	public	homo_sapiens	Bisulfite Conversion Filter	0.741572484572426
SRR6911767	snmC-seq2 (Ecker)	public	homo_sapiens	MAPQ≥40 Filter	0.8662386371560875
SRR6911767	snmC-seq2 (Ecker)	public	homo_sapiens	Remove Duplicates	0.7613238634066517
SRR6911767	snmC-seq2 (Ecker)	public	homo_sapiens	Bases Adding Coverage	0.8926206524550429
SRR6911767	snmC-seq2 (Ecker)	public	homo_sapiens	Overall Yield (Sequencing Efficiency)	0.3513626616666667
SRR6911768	snmC-seq2 (Ecker)	public	homo_sapiens	Adapter Trimming	0.8254602194393882
SRR6911768	snmC-seq2 (Ecker)	public	homo_sapiens	Alignment	0.9481979687221079
SRR6911768	snmC-seq2 (Ecker)	public	homo_sapiens	Bisulfite Conversion Filter	0.8241588597169562
SRR6911768	snmC-seq2 (Ecker)	public	homo_sapiens	MAPQ≥40 Filter	0.8658923684939628
SRR6911768	snmC-seq2 (Ecker)	public	homo_sapiens	Remove Duplicates	0.7869457051095712
SRR6911768	snmC-seq2 (Ecker)	public	homo_sapiens	Bases Adding Coverage	0.8870071735096248
SRR6911768	snmC-seq2 (Ecker)	public	homo_sapiens	Overall Yield (Sequencing Efficiency)	0.38988983666666666
SRR6911769	snmC-seq2 (Ecker)	public	homo_sapiens	Adapter Trimming	0.8279881167740668
SRR6911769	snmC-seq2 (Ecker)	public	homo_sapiens	Alignment	0.9398625848624502
SRR6911769	snmC-seq2 (Ecker)	public	homo_sapiens	Bisulfite Conversion Filter	0.7066194914616426
SRR6911769	snmC-seq2 (Ecker)	public	homo_sapiens	MAPQ≥40 Filter	0.8504028253642959
SRR6911769	snmC-seq2 (Ecker)	public	homo_sapiens	Remove Duplicates	0.776683167182142
SRR6911769	snmC-seq2 (Ecker)	public	homo_sapiens	Bases Adding Coverage	0.8962121543041566
SRR6911769	snmC-seq2 (Ecker)	public	homo_sapiens	Overall Yield (Sequencing Efficiency)	0.32550187500000005
SRR6911770	snmC-seq2 (Ecker)	public	homo_sapiens	Adapter Trimming	0.8386682490845841
SRR6911770	snmC-seq2 (Ecker)	public	homo_sapiens	Alignment	0.9515230794429612
SRR6911770	snmC-seq2 (Ecker)	public	homo_sapiens	Bisulfite Conversion Filter	0.7411059008523881
SRR6911770	snmC-seq2 (Ecker)	public	homo_sapiens	MAPQ≥40 Filter	0.8618853451085816
SRR6911770	snmC-seq2 (Ecker)	public	homo_sapiens	Remove Duplicates	0.7940309138222472
SRR6911770	snmC-seq2 (Ecker)	public	homo_sapiens	Bases Adding Coverage	0.8967739678362835
SRR6911770	snmC-seq2 (Ecker)	public	homo_sapiens	Overall Yield (Sequencing Efficiency)	0.36296078
SRR6911774	snmC-seq2 (Ecker)	public	homo_sapiens	Adapter Trimming	0.8421524609214064
SRR6911774	snmC-seq2 (Ecker)	public	homo_sapiens	Alignment	0.9435908918406959
SRR6911774	snmC-seq2 (Ecker)	public	homo_sapiens	Bisulfite Conversion Filter	0.6362148108730866
SRR6911774	snmC-seq2 (Ecker)	public	homo_sapiens	MAPQ≥40 Filter	0.8477402264543774
SRR6911774	snmC-seq2 (Ecker)	public	homo_sapiens	Remove Duplicates	0.7956555543178594
SRR6911774	snmC-seq2 (Ecker)	public	homo_sapiens	Bases Adding Coverage	0.9016959194187977
SRR6911774	snmC-seq2 (Ecker)	public	homo_sapiens	Overall Yield (Sequencing Efficiency)	0.30748662666666665
SRR6911775	snmC-seq2 (Ecker)	public	homo_sapiens	Adapter Trimming	0.8436708115044116
SRR6911775	snmC-seq2 (Ecker)	public	homo_sapiens	Alignment	0.9576323497858051
SRR6911775	snmC-seq2 (Ecker)	public	homo_sapiens	Bisulfite Conversion Filter	0.8140570660889583
SRR6911775	snmC-seq2 (Ecker)	public	homo_sapiens	MAPQ≥40 Filter	0.8691606639961968
SRR6911775	snmC-seq2 (Ecker)	public	homo_sapiens	Remove Duplicates	0.7942537406038859
SRR6911775	snmC-seq2 (Ecker)	public	homo_sapiens	Bases Adding Coverage	0.8901370612956585
SRR6911775	snmC-seq2 (Ecker)	public	homo_sapiens	Overall Yield (Sequencing Efficiency)	0.4041502933333334
SRR5824928	scTrio-seq (Fu)	public	homo_sapiens	Adapter Trimming	0.9254951856849717
SRR5824928	scTrio-seq (Fu)	public	homo_sapiens	Alignment	0.8424378668409321
SRR5824928	scTrio-seq (Fu)	public	homo_sapiens	Bisulfite Conversion Filter	0.8195597028198907
SRR5824928	scTrio-seq (Fu)	public	homo_sapiens	MAPQ≥40 Filter	0.8089302289744685
SRR5824928	scTrio-seq (Fu)	public	homo_sapiens	Remove Duplicates	0.9340140832347779
SRR5824928	scTrio-seq (Fu)	public	homo_sapiens	Bases Adding Coverage	0.7185633079633914
SRR5824928	scTrio-seq (Fu)	public	homo_sapiens	Overall Yield (Sequencing Efficiency)	0.3469142716666666
SRR5824930	scTrio-seq (Fu)	public	homo_sapiens	Adapter Trimming	0.934656394312217
SRR5824930	scTrio-seq (Fu)	public	homo_sapiens	Alignment	0.8616712728880894
SRR5824930	scTrio-seq (Fu)	public	homo_sapiens	Bisulfite Conversion Filter	0.823887196840195
SRR5824930	scTrio-seq (Fu)	public	homo_sapiens	MAPQ≥40 Filter	0.8279663618230101
SRR5824930	scTrio-seq (Fu)	public	homo_sapiens	Remove Duplicates	0.9254101041240895
SRR5824930	scTrio-seq (Fu)	public	homo_sapiens	Bases Adding Coverage	0.7217531244057886
SRR5824930	scTrio-seq (Fu)	public	homo_sapiens	Overall Yield (Sequencing Efficiency)	0.36694160166666673
SRR5824931	scTrio-seq (Fu)	public	homo_sapiens	Adapter Trimming	0.9409829613970855
SRR5824931	scTrio-seq (Fu)	public	homo_sapiens	Alignment	0.2960502737687469
SRR5824931	scTrio-seq (Fu)	public	homo_sapiens	Bisulfite Conversion Filter	0.7752467083487095
SRR5824931	scTrio-seq (Fu)	public	homo_sapiens	MAPQ≥40 Filter	0.40784697783407825
SRR5824931	scTrio-seq (Fu)	public	homo_sapiens	Remove Duplicates	0.9782382644970382
SRR5824931	scTrio-seq (Fu)	public	homo_sapiens	Bases Adding Coverage	0.8374606550200865
SRR5824931	scTrio-seq (Fu)	public	homo_sapiens	Overall Yield (Sequencing Efficiency)	0.07215949166666666
SRR5824935	scTrio-seq (Fu)	public	homo_sapiens	Adapter Trimming	0.9279224904762355
SRR5824935	scTrio-seq (Fu)	public	homo_sapiens	Alignment	0.8316330382335564
SRR5824935	scTrio-seq (Fu)	public	homo_sapiens	Bisulfite Conversion Filter	0.8171877495871621
SRR5824935	scTrio-seq (Fu)	public	homo_sapiens	MAPQ≥40 Filter	0.8067034536173242
SRR5824935	scTrio-seq (Fu)	public	homo_sapiens	Remove Duplicates	0.9535284165496104
SRR5824935	scTrio-seq (Fu)	public	homo_sapiens	Bases Adding Coverage	0.7200460426333289
SRR5824935	scTrio-seq (Fu)	public	homo_sapiens	Overall Yield (Sequencing Efficiency)	0.3492795083333333
SRR5824936	scTrio-seq (Fu)	public	homo_sapiens	Adapter Trimming	0.9319059327164539
SRR5824936	scTrio-seq (Fu)	public	homo_sapiens	Alignment	0.82598466895643
SRR5824936	scTrio-seq (Fu)	public	homo_sapiens	Bisulfite Conversion Filter	0.8211090875514834
SRR5824936	scTrio-seq (Fu)	public	homo_sapiens	MAPQ≥40 Filter	0.8127514303460586
SRR5824936	scTrio-seq (Fu)	public	homo_sapiens	Remove Duplicates	0.9523481007105228
SRR5824936	scTrio-seq (Fu)	public	homo_sapiens	Bases Adding Coverage	0.7307244795776208
SRR5824936	scTrio-seq (Fu)	public	homo_sapiens	Overall Yield (Sequencing Efficiency)	0.35748024
SRR5824938	scTrio-seq (Fu)	public	homo_sapiens	Adapter Trimming	0.9360477459673335
SRR5824938	scTrio-seq (Fu)	public	homo_sapiens	Alignment	0.6006994077909883
SRR5824938	scTrio-seq (Fu)	public	homo_sapiens	Bisulfite Conversion Filter	0.8169586218923867
SRR5824938	scTrio-seq (Fu)	public	homo_sapiens	MAPQ≥40 Filter	0.7258761166347136
SRR5824938	scTrio-seq (Fu)	public	homo_sapiens	Remove Duplicates	0.9616809538006169
SRR5824938	scTrio-seq (Fu)	public	homo_sapiens	Bases Adding Coverage	0.7654959798598915
SRR5824938	scTrio-seq (Fu)	public	homo_sapiens	Overall Yield (Sequencing Efficiency)	0.2454662016666667
SRR5824942	scTrio-seq (Fu)	public	homo_sapiens	Adapter Trimming	0.9363665803338787
SRR5824942	scTrio-seq (Fu)	public	homo_sapiens	Alignment	0.8310611709243115
SRR5824942	scTrio-seq (Fu)	public	homo_sapiens	Bisulfite Conversion Filter	0.8211818461118652
SRR5824942	scTrio-seq (Fu)	public	homo_sapiens	MAPQ≥40 Filter	0.7926660900282909
SRR5824942	scTrio-seq (Fu)	public	homo_sapiens	Remove Duplicates	0.9390607650675832
SRR5824942	scTrio-seq (Fu)	public	homo_sapiens	Bases Adding Coverage	0.715800628456935
SRR5824942	scTrio-seq (Fu)	public	homo_sapiens	Overall Yield (Sequencing Efficiency)	0.3404821016666666
SRR5824944	scTrio-seq (Fu)	public	homo_sapiens	Adapter Trimming	0.9364168488331001
SRR5824944	scTrio-seq (Fu)	public	homo_sapiens	Alignment	0.8540677719151233
SRR5824944	scTrio-seq (Fu)	public	homo_sapiens	Bisulfite Conversion Filter	0.8329206137287206
SRR5824944	scTrio-seq (Fu)	public	homo_sapiens	MAPQ≥40 Filter	0.816389615448871
SRR5824944	scTrio-seq (Fu)	public	homo_sapiens	Remove Duplicates	0.9469990041759578
SRR5824944	scTrio-seq (Fu)	public	homo_sapiens	Bases Adding Coverage	0.7073372859810293
SRR5824944	scTrio-seq (Fu)	public	homo_sapiens	Overall Yield (Sequencing Efficiency)	0.36428283666666667
SRR5824946	scTrio-seq (Fu)	public	homo_sapiens	Adapter Trimming	0.9480555033229099
SRR5824946	scTrio-seq (Fu)	public	homo_sapiens	Alignment	0.38250578550408465
SRR5824946	scTrio-seq (Fu)	public	homo_sapiens	Bisulfite Conversion Filter	0.8094231072732574
SRR5824946	scTrio-seq (Fu)	public	homo_sapiens	MAPQ≥40 Filter	0.5648446424963213
SRR5824946	scTrio-seq (Fu)	public	homo_sapiens	Remove Duplicates	0.9671120794534397
SRR5824946	scTrio-seq (Fu)	public	homo_sapiens	Bases Adding Coverage	0.7808621591558476
SRR5824946	scTrio-seq (Fu)	public	homo_sapiens	Overall Yield (Sequencing Efficiency)	0.1252067
SRR5824947	scTrio-seq (Fu)	public	homo_sapiens	Adapter Trimming	0.9311140382153295
SRR5824947	scTrio-seq (Fu)	public	homo_sapiens	Alignment	0.8537803362844613
SRR5824947	scTrio-seq (Fu)	public	homo_sapiens	Bisulfite Conversion Filter	0.8183944918089394
SRR5824947	scTrio-seq (Fu)	public	homo_sapiens	MAPQ≥40 Filter	0.8109523840094047
SRR5824947	scTrio-seq (Fu)	public	homo_sapiens	Remove Duplicates	0.9477731776419626
SRR5824947	scTrio-seq (Fu)	public	homo_sapiens	Bases Adding Coverage	0.7149478300836183
SRR5824947	scTrio-seq (Fu)	public	homo_sapiens	Overall Yield (Sequencing Efficiency)	0.3575080633333334
SRR5824948	scTrio-seq (Fu)	public	homo_sapiens	Adapter Trimming	0.9352768559899842
SRR5824948	scTrio-seq (Fu)	public	homo_sapiens	Alignment	0.6953560729119883
SRR5824948	scTrio-seq (Fu)	public	homo_sapiens	Bisulfite Conversion Filter	0.8206993580755749
SRR5824948	scTrio-seq (Fu)	public	homo_sapiens	MAPQ≥40 Filter	0.7688262317555723
SRR5824948	scTrio-seq (Fu)	public	homo_sapiens	Remove Duplicates	0.9532089772124865
SRR5824948	scTrio-seq (Fu)	public	homo_sapiens	Bases Adding Coverage	0.7347586526434341
SRR5824948	scTrio-seq (Fu)	public	homo_sapiens	Overall Yield (Sequencing Efficiency)	0.287403835
SRR5824954	scTrio-seq (Fu)	public	homo_sapiens	Adapter Trimming	0.9361458904202875
SRR5824954	scTrio-seq (Fu)	public	homo_sapiens	Alignment	0.2763260220945516
SRR5824954	scTrio-seq (Fu)	public	homo_sapiens	Bisulfite Conversion Filter	0.7923984852877168
SRR5824954	scTrio-seq (Fu)	public	homo_sapiens	MAPQ≥40 Filter	0.39859777209648584
SRR5824954	scTrio-seq (Fu)	public	homo_sapiens	Remove Duplicates	0.9880692026513481
SRR5824954	scTrio-seq (Fu)	public	homo_sapiens	Bases Adding Coverage	0.8268647195008504
SRR5824954	scTrio-seq (Fu)	public	homo_sapiens	Overall Yield (Sequencing Efficiency)	0.06675221
SRR5824955	scTrio-seq (Fu)	public	homo_sapiens	Adapter Trimming	0.9319209663189939
SRR5824955	scTrio-seq (Fu)	public	homo_sapiens	Alignment	0.27902373455596924
SRR5824955	scTrio-seq (Fu)	public	homo_sapiens	Bisulfite Conversion Filter	0.7868251799816919
SRR5824955	scTrio-seq (Fu)	public	homo_sapiens	MAPQ≥40 Filter	0.3962649629479482
SRR5824955	scTrio-seq (Fu)	public	homo_sapiens	Remove Duplicates	0.9892994272796826
SRR5824955	scTrio-seq (Fu)	public	homo_sapiens	Bases Adding Coverage	0.8311265277149773
SRR5824955	scTrio-seq (Fu)	public	homo_sapiens	Overall Yield (Sequencing Efficiency)	0.06666211
SRR5824965	scTrio-seq (Fu)	public	homo_sapiens	Adapter Trimming	0.9400868780625283
SRR5824965	scTrio-seq (Fu)	public	homo_sapiens	Alignment	0.879301623736048
SRR5824965	scTrio-seq (Fu)	public	homo_sapiens	Bisulfite Conversion Filter	0.815831792874916
SRR5824965	scTrio-seq (Fu)	public	homo_sapiens	MAPQ≥40 Filter	0.8146181123250557
SRR5824965	scTrio-seq (Fu)	public	homo_sapiens	Remove Duplicates	0.951156122463706
SRR5824965	scTrio-seq (Fu)	public	homo_sapiens	Bases Adding Coverage	0.7516874274248107
SRR5824965	scTrio-seq (Fu)	public	homo_sapiens	Overall Yield (Sequencing Efficiency)	0.392780255
SRR5824971	scTrio-seq (Fu)	public	homo_sapiens	Adapter Trimming	0.9341672691448537
SRR5824971	scTrio-seq (Fu)	public	homo_sapiens	Alignment	0.8151087356803925
SRR5824971	scTrio-seq (Fu)	public	homo_sapiens	Bisulfite Conversion Filter	0.8113261769423616
SRR5824971	scTrio-seq (Fu)	public	homo_sapiens	MAPQ≥40 Filter	0.7997331391398899
SRR5824971	scTrio-seq (Fu)	public	homo_sapiens	Remove Duplicates	0.95138969920793
SRR5824971	scTrio-seq (Fu)	public	homo_sapiens	Bases Adding Coverage	0.735492235510803
SRR5824971	scTrio-seq (Fu)	public	homo_sapiens	Overall Yield (Sequencing Efficiency)	0.345714275
SRR5824972	scTrio-seq (Fu)	public	homo_sapiens	Adapter Trimming	0.9319059795388392
SRR5824972	scTrio-seq (Fu)	public	homo_sapiens	Alignment	0.2586383769307649
SRR5824972	scTrio-seq (Fu)	public	homo_sapiens	Bisulfite Conversion Filter	0.7837557105545521
SRR5824972	scTrio-seq (Fu)	public	homo_sapiens	MAPQ≥40 Filter	0.3576517168925838
SRR5824972	scTrio-seq (Fu)	public	homo_sapiens	Remove Duplicates	0.9905934341939284
SRR5824972	scTrio-seq (Fu)	public	homo_sapiens	Bases Adding Coverage	0.8344283526508486
SRR5824972	scTrio-seq (Fu)	public	homo_sapiens	Overall Yield (Sequencing Efficiency)	0.05584581
SRR5824976	scTrio-seq (Fu)	public	homo_sapiens	Adapter Trimming	0.9385704980647331
SRR5824976	scTrio-seq (Fu)	public	homo_sapiens	Alignment	0.828043904642737
SRR5824976	scTrio-seq (Fu)	public	homo_sapiens	Bisulfite Conversion Filter	0.81918390303196
SRR5824976	scTrio-seq (Fu)	public	homo_sapiens	MAPQ≥40 Filter	0.7996313513483457
SRR5824976	scTrio-seq (Fu)	public	homo_sapiens	Remove Duplicates	0.9382682148177902
SRR5824976	scTrio-seq (Fu)	public	homo_sapiens	Bases Adding Coverage	0.7425345987426673
SRR5824976	scTrio-seq (Fu)	public	homo_sapiens	Overall Yield (Sequencing Efficiency)	0.3546787633333333
SRR5824980	scTrio-seq (Fu)	public	homo_sapiens	Adapter Trimming	0.9567240413050899
SRR5824980	scTrio-seq (Fu)	public	homo_sapiens	Alignment	0.5170815497906398
SRR5824980	scTrio-seq (Fu)	public	homo_sapiens	Bisulfite Conversion Filter	0.8031028397735603
SRR5824980	scTrio-seq (Fu)	public	homo_sapiens	MAPQ≥40 Filter	0.70237484471215
SRR5824980	scTrio-seq (Fu)	public	homo_sapiens	Remove Duplicates	0.9531218832397518
SRR5824980	scTrio-seq (Fu)	public	homo_sapiens	Bases Adding Coverage	0.797589007793945
SRR5824980	scTrio-seq (Fu)	public	homo_sapiens	Overall Yield (Sequencing Efficiency)	0.21213554333333334
SRR5824987	scTrio-seq (Fu)	public	homo_sapiens	Adapter Trimming	0.9547025843154977
SRR5824987	scTrio-seq (Fu)	public	homo_sapiens	Alignment	0.7986266238226729
SRR5824987	scTrio-seq (Fu)	public	homo_sapiens	Bisulfite Conversion Filter	0.8383572440788051
SRR5824987	scTrio-seq (Fu)	public	homo_sapiens	MAPQ≥40 Filter	0.8268621007562029
SRR5824987	scTrio-seq (Fu)	public	homo_sapiens	Remove Duplicates	0.9070543040592925
SRR5824987	scTrio-seq (Fu)	public	homo_sapiens	Bases Adding Coverage	0.7573098030096641
SRR5824987	scTrio-seq (Fu)	public	homo_sapiens	Overall Yield (Sequencing Efficiency)	0.363062135
SRR5824988	scTrio-seq (Fu)	public	homo_sapiens	Adapter Trimming	0.9563618887926664
SRR5824988	scTrio-seq (Fu)	public	homo_sapiens	Alignment	0.7223250508989723
SRR5824988	scTrio-seq (Fu)	public	homo_sapiens	Bisulfite Conversion Filter	0.8360771669751357
SRR5824988	scTrio-seq (Fu)	public	homo_sapiens	MAPQ≥40 Filter	0.8028241907053175
SRR5824988	scTrio-seq (Fu)	public	homo_sapiens	Remove Duplicates	0.9177362890795832
SRR5824988	scTrio-seq (Fu)	public	homo_sapiens	Bases Adding Coverage	0.7724289448578091
SRR5824988	scTrio-seq (Fu)	public	homo_sapiens	Overall Yield (Sequencing Efficiency)	0.32869885833333334
SRR5824989	scTrio-seq (Fu)	public	homo_sapiens	Adapter Trimming	0.9305056363345101
SRR5824989	scTrio-seq (Fu)	public	homo_sapiens	Alignment	0.8548213526142686
SRR5824989	scTrio-seq (Fu)	public	homo_sapiens	Bisulfite Conversion Filter	0.8121444308564945
SRR5824989	scTrio-seq (Fu)	public	homo_sapiens	MAPQ≥40 Filter	0.7880831411917275
SRR5824989	scTrio-seq (Fu)	public	homo_sapiens	Remove Duplicates	0.9240378652231581
SRR5824989	scTrio-seq (Fu)	public	homo_sapiens	Bases Adding Coverage	0.7274001951374474
SRR5824989	scTrio-seq (Fu)	public	homo_sapiens	Overall Yield (Sequencing Efficiency)	0.34218649
SRR5824998	scTrio-seq (Fu)	public	homo_sapiens	Adapter Trimming	0.9357815229034532
SRR5824998	scTrio-seq (Fu)	public	homo_sapiens	Alignment	0.8449092913057086
SRR5824998	scTrio-seq (Fu)	public	homo_sapiens	Bisulfite Conversion Filter	0.8376756761777141
SRR5824998	scTrio-seq (Fu)	public	homo_sapiens	MAPQ≥40 Filter	0.8190051644523052
SRR5824998	scTrio-seq (Fu)	public	homo_sapiens	Remove Duplicates	0.9560218274691331
SRR5824998	scTrio-seq (Fu)	public	homo_sapiens	Bases Adding Coverage	0.7300660457101382
SRR5824998	scTrio-seq (Fu)	public	homo_sapiens	Overall Yield (Sequencing Efficiency)	0.37859690166666665
SRR5825010	scTrio-seq (Fu)	public	homo_sapiens	Adapter Trimming	0.9497825712372996
SRR5825010	scTrio-seq (Fu)	public	homo_sapiens	Alignment	0.8348275689740949
SRR5825010	scTrio-seq (Fu)	public	homo_sapiens	Bisulfite Conversion Filter	0.8080045435474321
SRR5825010	scTrio-seq (Fu)	public	homo_sapiens	MAPQ≥40 Filter	0.8304511683159645
SRR5825010	scTrio-seq (Fu)	public	homo_sapiens	Remove Duplicates	0.9137738840376848
SRR5825010	scTrio-seq (Fu)	public	homo_sapiens	Bases Adding Coverage	0.7288406796146866
SRR5825010	scTrio-seq (Fu)	public	homo_sapiens	Overall Yield (Sequencing Efficiency)	0.3543400383333334
SRR5825015	scTrio-seq (Fu)	public	homo_sapiens	Adapter Trimming	0.9376873598266753
SRR5825015	scTrio-seq (Fu)	public	homo_sapiens	Alignment	0.7591062851320778
SRR5825015	scTrio-seq (Fu)	public	homo_sapiens	Bisulfite Conversion Filter	0.8219395375491058
SRR5825015	scTrio-seq (Fu)	public	homo_sapiens	MAPQ≥40 Filter	0.7883804608900442
SRR5825015	scTrio-seq (Fu)	public	homo_sapiens	Remove Duplicates	0.9548640390946924
SRR5825015	scTrio-seq (Fu)	public	homo_sapiens	Bases Adding Coverage	0.7654740411702523
SRR5825015	scTrio-seq (Fu)	public	homo_sapiens	Overall Yield (Sequencing Efficiency)	0.33713852166666664
SRR5825018	scTrio-seq (Fu)	public	homo_sapiens	Adapter Trimming	0.934675274462646
SRR5825018	scTrio-seq (Fu)	public	homo_sapiens	Alignment	0.7660051797971039
SRR5825018	scTrio-seq (Fu)	public	homo_sapiens	Bisulfite Conversion Filter	0.8218165501089681
SRR5825018	scTrio-seq (Fu)	public	homo_sapiens	MAPQ≥40 Filter	0.7779218686610071
SRR5825018	scTrio-seq (Fu)	public	homo_sapiens	Remove Duplicates	0.9548117741152765
SRR5825018	scTrio-seq (Fu)	public	homo_sapiens	Bases Adding Coverage	0.7546248685203003
SRR5825018	scTrio-seq (Fu)	public	homo_sapiens	Overall Yield (Sequencing Efficiency)	0.3298011783333333
SRR5825019	scTrio-seq (Fu)	public	homo_sapiens	Adapter Trimming	0.9334939866097598
SRR5825019	scTrio-seq (Fu)	public	homo_sapiens	Alignment	0.7608643067745007
SRR5825019	scTrio-seq (Fu)	public	homo_sapiens	Bisulfite Conversion Filter	0.8179707085800302
SRR5825019	scTrio-seq (Fu)	public	homo_sapiens	MAPQ≥40 Filter	0.7719747977584941
SRR5825019	scTrio-seq (Fu)	public	homo_sapiens	Remove Duplicates	0.9550691825032435
SRR5825019	scTrio-seq (Fu)	public	homo_sapiens	Bases Adding Coverage	0.75822661988483
SRR5825019	scTrio-seq (Fu)	public	homo_sapiens	Overall Yield (Sequencing Efficiency)	0.32478313499999995
SRR5825021	scTrio-seq (Fu)	public	homo_sapiens	Adapter Trimming	0.9345457972280405
SRR5825021	scTrio-seq (Fu)	public	homo_sapiens	Alignment	0.8056544853837821
SRR5825021	scTrio-seq (Fu)	public	homo_sapiens	Bisulfite Conversion Filter	0.8232296425392192
SRR5825021	scTrio-seq (Fu)	public	homo_sapiens	MAPQ≥40 Filter	0.7951458129957779
SRR5825021	scTrio-seq (Fu)	public	homo_sapiens	Remove Duplicates	0.9377583109616812
SRR5825021	scTrio-seq (Fu)	public	homo_sapiens	Bases Adding Coverage	0.7441714942086517
SRR5825021	scTrio-seq (Fu)	public	homo_sapiens	Overall Yield (Sequencing Efficiency)	0.34393878000000006
SRR5825022	scTrio-seq (Fu)	public	homo_sapiens	Adapter Trimming	0.951227235169208
SRR5825022	scTrio-seq (Fu)	public	homo_sapiens	Alignment	0.7787311916080344
SRR5825022	scTrio-seq (Fu)	public	homo_sapiens	Bisulfite Conversion Filter	0.813673413406183
SRR5825022	scTrio-seq (Fu)	public	homo_sapiens	MAPQ≥40 Filter	0.8006524127831679
SRR5825022	scTrio-seq (Fu)	public	homo_sapiens	Remove Duplicates	0.9541518201370436
SRR5825022	scTrio-seq (Fu)	public	homo_sapiens	Bases Adding Coverage	0.7425849420629517
SRR5825022	scTrio-seq (Fu)	public	homo_sapiens	Overall Yield (Sequencing Efficiency)	0.34192401999999994
SRR5825023	scTrio-seq (Fu)	public	homo_sapiens	Adapter Trimming	0.949857844592737
SRR5825023	scTrio-seq (Fu)	public	homo_sapiens	Alignment	0.8148372809040562
SRR5825023	scTrio-seq (Fu)	public	homo_sapiens	Bisulfite Conversion Filter	0.8263317927744648
SRR5825023	scTrio-seq (Fu)	public	homo_sapiens	MAPQ≥40 Filter	0.8093064148744138
SRR5825023	scTrio-seq (Fu)	public	homo_sapiens	Remove Duplicates	0.9487352180765447
SRR5825023	scTrio-seq (Fu)	public	homo_sapiens	Bases Adding Coverage	0.73954000479682
SRR5825023	scTrio-seq (Fu)	public	homo_sapiens	Overall Yield (Sequencing Efficiency)	0.3631647133333333
SRR5825027	scTrio-seq (Fu)	public	homo_sapiens	Adapter Trimming	0.948322238378006
SRR5825027	scTrio-seq (Fu)	public	homo_sapiens	Alignment	0.7007880406453478
SRR5825027	scTrio-seq (Fu)	public	homo_sapiens	Bisulfite Conversion Filter	0.8223705486227959
SRR5825027	scTrio-seq (Fu)	public	homo_sapiens	MAPQ≥40 Filter	0.7699910830577793
SRR5825027	scTrio-seq (Fu)	public	homo_sapiens	Remove Duplicates	0.9543581081553401
SRR5825027	scTrio-seq (Fu)	public	homo_sapiens	Bases Adding Coverage	0.7502279435985693
SRR5825027	scTrio-seq (Fu)	public	homo_sapiens	Overall Yield (Sequencing Efficiency)	0.301300925
SRR5825028	scTrio-seq (Fu)	public	homo_sapiens	Adapter Trimming	0.9399800173494438
SRR5825028	scTrio-seq (Fu)	public	homo_sapiens	Alignment	0.652524454788822
SRR5825028	scTrio-seq (Fu)	public	homo_sapiens	Bisulfite Conversion Filter	0.7741334507144716
SRR5825028	scTrio-seq (Fu)	public	homo_sapiens	MAPQ≥40 Filter	0.6864530893849333
SRR5825028	scTrio-seq (Fu)	public	homo_sapiens	Remove Duplicates	0.8911439791958934
SRR5825028	scTrio-seq (Fu)	public	homo_sapiens	Bases Adding Coverage	0.7046099137991257
SRR5825028	scTrio-seq (Fu)	public	homo_sapiens	Overall Yield (Sequencing Efficiency)	0.2046627183333333
SRR5825029	scTrio-seq (Fu)	public	homo_sapiens	Adapter Trimming	0.9443688745587124
SRR5825029	scTrio-seq (Fu)	public	homo_sapiens	Alignment	0.822172813947108
SRR5825029	scTrio-seq (Fu)	public	homo_sapiens	Bisulfite Conversion Filter	0.8155316011677132
SRR5825029	scTrio-seq (Fu)	public	homo_sapiens	MAPQ≥40 Filter	0.7895048326773475
SRR5825029	scTrio-seq (Fu)	public	homo_sapiens	Remove Duplicates	0.9363487641608456
SRR5825029	scTrio-seq (Fu)	public	homo_sapiens	Bases Adding Coverage	0.7487999314846252
SRR5825029	scTrio-seq (Fu)	public	homo_sapiens	Overall Yield (Sequencing Efficiency)	0.350512735
SRR5825030	scTrio-seq (Fu)	public	homo_sapiens	Adapter Trimming	0.9406909648417768
SRR5825030	scTrio-seq (Fu)	public	homo_sapiens	Alignment	0.8307236976578237
SRR5825030	scTrio-seq (Fu)	public	homo_sapiens	Bisulfite Conversion Filter	0.7957516755202948
SRR5825030	scTrio-seq (Fu)	public	homo_sapiens	MAPQ≥40 Filter	0.8029806425319251
SRR5825030	scTrio-seq (Fu)	public	homo_sapiens	Remove Duplicates	0.7101549414713766
SRR5825030	scTrio-seq (Fu)	public	homo_sapiens	Bases Adding Coverage	0.555455818376634
SRR5825030	scTrio-seq (Fu)	public	homo_sapiens	Overall Yield (Sequencing Efficiency)	0.19696490166666666
SRR5825031	scTrio-seq (Fu)	public	homo_sapiens	Adapter Trimming	0.9357255669940728
SRR5825031	scTrio-seq (Fu)	public	homo_sapiens	Alignment	0.8460536414287674
SRR5825031	scTrio-seq (Fu)	public	homo_sapiens	Bisulfite Conversion Filter	0.7928795015365899
SRR5825031	scTrio-seq (Fu)	public	homo_sapiens	MAPQ≥40 Filter	0.801999798402248
SRR5825031	scTrio-seq (Fu)	public	homo_sapiens	Remove Duplicates	0.799364391698403
SRR5825031	scTrio-seq (Fu)	public	homo_sapiens	Bases Adding Coverage	0.5963387891850374
SRR5825031	scTrio-seq (Fu)	public	homo_sapiens	Overall Yield (Sequencing Efficiency)	0.239974835
SRR5825032	scTrio-seq (Fu)	public	homo_sapiens	Adapter Trimming	0.938315587235261
SRR5825032	scTrio-seq (Fu)	public	homo_sapiens	Alignment	0.7566788256802662
SRR5825032	scTrio-seq (Fu)	public	homo_sapiens	Bisulfite Conversion Filter	0.7907153734788204
SRR5825032	scTrio-seq (Fu)	public	homo_sapiens	MAPQ≥40 Filter	0.7782048286354541
SRR5825032	scTrio-seq (Fu)	public	homo_sapiens	Remove Duplicates	0.7789625843756326
SRR5825032	scTrio-seq (Fu)	public	homo_sapiens	Bases Adding Coverage	0.5781250885341701
SRR5825032	scTrio-seq (Fu)	public	homo_sapiens	Overall Yield (Sequencing Efficiency)	0.196749225
SRR5825038	scTrio-seq (Fu)	public	homo_sapiens	Adapter Trimming	0.9040726149407227
SRR5825038	scTrio-seq (Fu)	public	homo_sapiens	Alignment	0.8721558814001156
SRR5825038	scTrio-seq (Fu)	public	homo_sapiens	Bisulfite Conversion Filter	0.8361363535619963
SRR5825038	scTrio-seq (Fu)	public	homo_sapiens	MAPQ≥40 Filter	0.7995308012276494
SRR5825038	scTrio-seq (Fu)	public	homo_sapiens	Remove Duplicates	0.883528634422325
SRR5825038	scTrio-seq (Fu)	public	homo_sapiens	Bases Adding Coverage	0.7260700413027662
SRR5825038	scTrio-seq (Fu)	public	homo_sapiens	Overall Yield (Sequencing Efficiency)	0.3381496016666667
SRR5825039	scTrio-seq (Fu)	public	homo_sapiens	Adapter Trimming	0.8924933071843918
SRR5825039	scTrio-seq (Fu)	public	homo_sapiens	Alignment	0.7617836453529094
SRR5825039	scTrio-seq (Fu)	public	homo_sapiens	Bisulfite Conversion Filter	0.8390244902605515
SRR5825039	scTrio-seq (Fu)	public	homo_sapiens	MAPQ≥40 Filter	0.7909451468085806
SRR5825039	scTrio-seq (Fu)	public	homo_sapiens	Remove Duplicates	0.9163171188547251
SRR5825039	scTrio-seq (Fu)	public	homo_sapiens	Bases Adding Coverage	0.7565188088295962
SRR5825039	scTrio-seq (Fu)	public	homo_sapiens	Overall Yield (Sequencing Efficiency)	0.3127686
SRR5825044	scTrio-seq (Fu)	public	homo_sapiens	Adapter Trimming	0.9047614819862425
SRR5825044	scTrio-seq (Fu)	public	homo_sapiens	Alignment	0.8862183396369714
SRR5825044	scTrio-seq (Fu)	public	homo_sapiens	Bisulfite Conversion Filter	0.8325378119534212
SRR5825044	scTrio-seq (Fu)	public	homo_sapiens	MAPQ≥40 Filter	0.8340109532930686
SRR5825044	scTrio-seq (Fu)	public	homo_sapiens	Remove Duplicates	0.918189105385983
SRR5825044	scTrio-seq (Fu)	public	homo_sapiens	Bases Adding Coverage	0.7388371103457363
SRR5825044	scTrio-seq (Fu)	public	homo_sapiens	Overall Yield (Sequencing Efficiency)	0.37768644166666665
SRR5825046	scTrio-seq (Fu)	public	homo_sapiens	Adapter Trimming	0.9030943355142089
SRR5825046	scTrio-seq (Fu)	public	homo_sapiens	Alignment	0.8745181619189852
SRR5825046	scTrio-seq (Fu)	public	homo_sapiens	Bisulfite Conversion Filter	0.8374504115309052
SRR5825046	scTrio-seq (Fu)	public	homo_sapiens	MAPQ≥40 Filter	0.8154797293515367
SRR5825046	scTrio-seq (Fu)	public	homo_sapiens	Remove Duplicates	0.8972961769722236
SRR5825046	scTrio-seq (Fu)	public	homo_sapiens	Bases Adding Coverage	0.742286702229109
SRR5825046	scTrio-seq (Fu)	public	homo_sapiens	Overall Yield (Sequencing Efficiency)	0.359237545
SRR5825048	scTrio-seq (Fu)	public	homo_sapiens	Adapter Trimming	0.9316130145023073
SRR5825048	scTrio-seq (Fu)	public	homo_sapiens	Alignment	0.8717412870913923
SRR5825048	scTrio-seq (Fu)	public	homo_sapiens	Bisulfite Conversion Filter	0.8351338120416225
SRR5825048	scTrio-seq (Fu)	public	homo_sapiens	MAPQ≥40 Filter	0.814178889471085
SRR5825048	scTrio-seq (Fu)	public	homo_sapiens	Remove Duplicates	0.9486650409391879
SRR5825048	scTrio-seq (Fu)	public	homo_sapiens	Bases Adding Coverage	0.7462253673186238
SRR5825048	scTrio-seq (Fu)	public	homo_sapiens	Overall Yield (Sequencing Efficiency)	0.39091467333333335
SRR5825050	scTrio-seq (Fu)	public	homo_sapiens	Adapter Trimming	0.9073944827807999
SRR5825050	scTrio-seq (Fu)	public	homo_sapiens	Alignment	0.8745804995066386
SRR5825050	scTrio-seq (Fu)	public	homo_sapiens	Bisulfite Conversion Filter	0.7871958225960444
SRR5825050	scTrio-seq (Fu)	public	homo_sapiens	MAPQ≥40 Filter	0.8210363051636411
SRR5825050	scTrio-seq (Fu)	public	homo_sapiens	Remove Duplicates	0.950440007282761
SRR5825050	scTrio-seq (Fu)	public	homo_sapiens	Bases Adding Coverage	0.7096674512444686
SRR5825050	scTrio-seq (Fu)	public	homo_sapiens	Overall Yield (Sequencing Efficiency)	0.3459558366666667
SRR5825053	scTrio-seq (Fu)	public	homo_sapiens	Adapter Trimming	0.8899611579298057
SRR5825053	scTrio-seq (Fu)	public	homo_sapiens	Alignment	0.863246161349806
SRR5825053	scTrio-seq (Fu)	public	homo_sapiens	Bisulfite Conversion Filter	0.8260120701329479
SRR5825053	scTrio-seq (Fu)	public	homo_sapiens	MAPQ≥40 Filter	0.7974273196564777
SRR5825053	scTrio-seq (Fu)	public	homo_sapiens	Remove Duplicates	0.9541965742058741
SRR5825053	scTrio-seq (Fu)	public	homo_sapiens	Bases Adding Coverage	0.742986416796124
SRR5825053	scTrio-seq (Fu)	public	homo_sapiens	Overall Yield (Sequencing Efficiency)	0.35875828499999995
SRR5825055	scTrio-seq (Fu)	public	homo_sapiens	Adapter Trimming	0.9155286032914892
SRR5825055	scTrio-seq (Fu)	public	homo_sapiens	Alignment	0.7804097335294857
SRR5825055	scTrio-seq (Fu)	public	homo_sapiens	Bisulfite Conversion Filter	0.8241336271694631
SRR5825055	scTrio-seq (Fu)	public	homo_sapiens	MAPQ≥40 Filter	0.7687686170460883
SRR5825055	scTrio-seq (Fu)	public	homo_sapiens	Remove Duplicates	0.9573317259943889
SRR5825055	scTrio-seq (Fu)	public	homo_sapiens	Bases Adding Coverage	0.7497678275920996
SRR5825055	scTrio-seq (Fu)	public	homo_sapiens	Overall Yield (Sequencing Efficiency)	0.32492051166666674
SRR5825056	scTrio-seq (Fu)	public	homo_sapiens	Adapter Trimming	0.9007372149237923
SRR5825056	scTrio-seq (Fu)	public	homo_sapiens	Alignment	0.6651977440323996
SRR5825056	scTrio-seq (Fu)	public	homo_sapiens	Bisulfite Conversion Filter	0.8241567093420581
SRR5825056	scTrio-seq (Fu)	public	homo_sapiens	MAPQ≥40 Filter	0.7439991125306924
SRR5825056	scTrio-seq (Fu)	public	homo_sapiens	Remove Duplicates	0.9560596361641771
SRR5825056	scTrio-seq (Fu)	public	homo_sapiens	Bases Adding Coverage	0.745291439652296
SRR5825056	scTrio-seq (Fu)	public	homo_sapiens	Overall Yield (Sequencing Efficiency)	0.26178346166666666
SRR5825057	scTrio-seq (Fu)	public	homo_sapiens	Adapter Trimming	0.9155177432350902
SRR5825057	scTrio-seq (Fu)	public	homo_sapiens	Alignment	0.8909623427406111
SRR5825057	scTrio-seq (Fu)	public	homo_sapiens	Bisulfite Conversion Filter	0.8259490175109023
SRR5825057	scTrio-seq (Fu)	public	homo_sapiens	MAPQ≥40 Filter	0.7919121285822454
SRR5825057	scTrio-seq (Fu)	public	homo_sapiens	Remove Duplicates	0.9398808078296303
SRR5825057	scTrio-seq (Fu)	public	homo_sapiens	Bases Adding Coverage	0.7383861004154616
SRR5825057	scTrio-seq (Fu)	public	homo_sapiens	Overall Yield (Sequencing Efficiency)	0.370264985
SRR5825059	scTrio-seq (Fu)	public	homo_sapiens	Adapter Trimming	0.9132515006922566
SRR5825059	scTrio-seq (Fu)	public	homo_sapiens	Alignment	0.8757856947333036
SRR5825059	scTrio-seq (Fu)	public	homo_sapiens	Bisulfite Conversion Filter	0.8199111412681754
SRR5825059	scTrio-seq (Fu)	public	homo_sapiens	MAPQ≥40 Filter	0.7781908373655562
SRR5825059	scTrio-seq (Fu)	public	homo_sapiens	Remove Duplicates	0.931968828735582
SRR5825059	scTrio-seq (Fu)	public	homo_sapiens	Bases Adding Coverage	0.7419065562235642
SRR5825059	scTrio-seq (Fu)	public	homo_sapiens	Overall Yield (Sequencing Efficiency)	0.3528513133333334
SRR5825061	scTrio-seq (Fu)	public	homo_sapiens	Adapter Trimming	0.9304628594136255
SRR5825061	scTrio-seq (Fu)	public	homo_sapiens	Alignment	0.8587907748446542
SRR5825061	scTrio-seq (Fu)	public	homo_sapiens	Bisulfite Conversion Filter	0.7761351137599141
SRR5825061	scTrio-seq (Fu)	public	homo_sapiens	MAPQ≥40 Filter	0.8100252957749023
SRR5825061	scTrio-seq (Fu)	public	homo_sapiens	Remove Duplicates	0.8168888364528253
SRR5825061	scTrio-seq (Fu)	public	homo_sapiens	Bases Adding Coverage	0.6248057152351266
SRR5825061	scTrio-seq (Fu)	public	homo_sapiens	Overall Yield (Sequencing Efficiency)	0.25640723833333334
SRR5825062	scTrio-seq (Fu)	public	homo_sapiens	Adapter Trimming	0.8844414404879077
SRR5825062	scTrio-seq (Fu)	public	homo_sapiens	Alignment	0.5730362126109158
SRR5825062	scTrio-seq (Fu)	public	homo_sapiens	Bisulfite Conversion Filter	0.7762504658815294
SRR5825062	scTrio-seq (Fu)	public	homo_sapiens	MAPQ≥40 Filter	0.6893222396510518
SRR5825062	scTrio-seq (Fu)	public	homo_sapiens	Remove Duplicates	0.7823138211505228
SRR5825062	scTrio-seq (Fu)	public	homo_sapiens	Bases Adding Coverage	0.3961273303189808
SRR5825062	scTrio-seq (Fu)	public	homo_sapiens	Overall Yield (Sequencing Efficiency)	0.08404098333333332
SRR5825063	scTrio-seq (Fu)	public	homo_sapiens	Adapter Trimming	0.9277332902034657
SRR5825063	scTrio-seq (Fu)	public	homo_sapiens	Alignment	0.872762035759677
SRR5825063	scTrio-seq (Fu)	public	homo_sapiens	Bisulfite Conversion Filter	0.7823574980985994
SRR5825063	scTrio-seq (Fu)	public	homo_sapiens	MAPQ≥40 Filter	0.8136264881064864
SRR5825063	scTrio-seq (Fu)	public	homo_sapiens	Remove Duplicates	0.81019910556565
SRR5825063	scTrio-seq (Fu)	public	homo_sapiens	Bases Adding Coverage	0.6135366388245987
SRR5825063	scTrio-seq (Fu)	public	homo_sapiens	Overall Yield (Sequencing Efficiency)	0.25620144666666667
SRR5825065	scTrio-seq (Fu)	public	homo_sapiens	Adapter Trimming	0.9268734825768422
SRR5825065	scTrio-seq (Fu)	public	homo_sapiens	Alignment	0.8715061784062834
SRR5825065	scTrio-seq (Fu)	public	homo_sapiens	Bisulfite Conversion Filter	0.7749024471677977
SRR5825065	scTrio-seq (Fu)	public	homo_sapiens	MAPQ≥40 Filter	0.8130675608444993
SRR5825065	scTrio-seq (Fu)	public	homo_sapiens	Remove Duplicates	0.8198318883844977
SRR5825065	scTrio-seq (Fu)	public	homo_sapiens	Bases Adding Coverage	0.6081350004569875
SRR5825065	scTrio-seq (Fu)	public	homo_sapiens	Overall Yield (Sequencing Efficiency)	0.2537402716666667
SRR5825066	scTrio-seq (Fu)	public	homo_sapiens	Adapter Trimming	0.9189939816945892
SRR5825066	scTrio-seq (Fu)	public	homo_sapiens	Alignment	0.8526184109372462
SRR5825066	scTrio-seq (Fu)	public	homo_sapiens	Bisulfite Conversion Filter	0.8232567396633795
SRR5825066	scTrio-seq (Fu)	public	homo_sapiens	MAPQ≥40 Filter	0.814638264280413
SRR5825066	scTrio-seq (Fu)	public	homo_sapiens	Remove Duplicates	0.9556020358013142
SRR5825066	scTrio-seq (Fu)	public	homo_sapiens	Bases Adding Coverage	0.6827223250924314
SRR5825066	scTrio-seq (Fu)	public	homo_sapiens	Overall Yield (Sequencing Efficiency)	0.34283775666666666
SRR5825067	scTrio-seq (Fu)	public	homo_sapiens	Adapter Trimming	0.9257942404359905
SRR5825067	scTrio-seq (Fu)	public	homo_sapiens	Alignment	0.8320763059660959
SRR5825067	scTrio-seq (Fu)	public	homo_sapiens	Bisulfite Conversion Filter	0.8170267815301522
SRR5825067	scTrio-seq (Fu)	public	homo_sapiens	MAPQ≥40 Filter	0.8084317317106721
SRR5825067	scTrio-seq (Fu)	public	homo_sapiens	Remove Duplicates	0.9606470072520248
SRR5825067	scTrio-seq (Fu)	public	homo_sapiens	Bases Adding Coverage	0.6835074800070283
SRR5825067	scTrio-seq (Fu)	public	homo_sapiens	Overall Yield (Sequencing Efficiency)	0.33409069499999994
SRR5825068	scTrio-seq (Fu)	public	homo_sapiens	Adapter Trimming	0.9339765264429704
SRR5825068	scTrio-seq (Fu)	public	homo_sapiens	Alignment	0.5344487834553867
SRR5825068	scTrio-seq (Fu)	public	homo_sapiens	Bisulfite Conversion Filter	0.8213347045809597
SRR5825068	scTrio-seq (Fu)	public	homo_sapiens	MAPQ≥40 Filter	0.6873452425470181
SRR5825068	scTrio-seq (Fu)	public	homo_sapiens	Remove Duplicates	0.9755630799890719
SRR5825068	scTrio-seq (Fu)	public	homo_sapiens	Bases Adding Coverage	0.7269141421282072
SRR5825068	scTrio-seq (Fu)	public	homo_sapiens	Overall Yield (Sequencing Efficiency)	0.1998368766666667
SRR5825075	scTrio-seq (Fu)	public	homo_sapiens	Adapter Trimming	0.9167422207615957
SRR5825075	scTrio-seq (Fu)	public	homo_sapiens	Alignment	0.8102206176522259
SRR5825075	scTrio-seq (Fu)	public	homo_sapiens	Bisulfite Conversion Filter	0.8114734325611415
SRR5825075	scTrio-seq (Fu)	public	homo_sapiens	MAPQ≥40 Filter	0.7770706153395228
SRR5825075	scTrio-seq (Fu)	public	homo_sapiens	Remove Duplicates	0.9394400114574227
SRR5825075	scTrio-seq (Fu)	public	homo_sapiens	Bases Adding Coverage	0.6698304497896482
SRR5825075	scTrio-seq (Fu)	public	homo_sapiens	Overall Yield (Sequencing Efficiency)	0.2947265466666666
SRR5825076	scTrio-seq (Fu)	public	homo_sapiens	Adapter Trimming	0.9430896637674826
SRR5825076	scTrio-seq (Fu)	public	homo_sapiens	Alignment	0.813710049160149
SRR5825076	scTrio-seq (Fu)	public	homo_sapiens	Bisulfite Conversion Filter	0.8184661484106749
SRR5825076	scTrio-seq (Fu)	public	homo_sapiens	MAPQ≥40 Filter	0.7951633601509469
SRR5825076	scTrio-seq (Fu)	public	homo_sapiens	Remove Duplicates	0.9364504719396199
SRR5825076	scTrio-seq (Fu)	public	homo_sapiens	Bases Adding Coverage	0.7376942792844815
SRR5825076	scTrio-seq (Fu)	public	homo_sapiens	Overall Yield (Sequencing Efficiency)	0.3450173816666667
SRR5825079	scTrio-seq (Fu)	public	homo_sapiens	Adapter Trimming	0.9350130074251788
SRR5825079	scTrio-seq (Fu)	public	homo_sapiens	Alignment	0.8748404961615359
SRR5825079	scTrio-seq (Fu)	public	homo_sapiens	Bisulfite Conversion Filter	0.8208153148337811
SRR5825079	scTrio-seq (Fu)	public	homo_sapiens	MAPQ≥40 Filter	0.7995036483491614
SRR5825079	scTrio-seq (Fu)	public	homo_sapiens	Remove Duplicates	0.9400958725949109
SRR5825079	scTrio-seq (Fu)	public	homo_sapiens	Bases Adding Coverage	0.7090881102947598
SRR5825079	scTrio-seq (Fu)	public	homo_sapiens	Overall Yield (Sequencing Efficiency)	0.3578366183333334
SRR5825084	scTrio-seq (Fu)	public	homo_sapiens	Adapter Trimming	0.9020739345574854
SRR5825084	scTrio-seq (Fu)	public	homo_sapiens	Alignment	0.8614956031453871
SRR5825084	scTrio-seq (Fu)	public	homo_sapiens	Bisulfite Conversion Filter	0.842364259196676
SRR5825084	scTrio-seq (Fu)	public	homo_sapiens	MAPQ≥40 Filter	0.8213248657156998
SRR5825084	scTrio-seq (Fu)	public	homo_sapiens	Remove Duplicates	0.8971999043365967
SRR5825084	scTrio-seq (Fu)	public	homo_sapiens	Bases Adding Coverage	0.7641345733261691
SRR5825084	scTrio-seq (Fu)	public	homo_sapiens	Overall Yield (Sequencing Efficiency)	0.3686117466666667
SRR5825085	scTrio-seq (Fu)	public	homo_sapiens	Adapter Trimming	0.9028898674593036
SRR5825085	scTrio-seq (Fu)	public	homo_sapiens	Alignment	0.7233128389966892
SRR5825085	scTrio-seq (Fu)	public	homo_sapiens	Bisulfite Conversion Filter	0.8384748614943074
SRR5825085	scTrio-seq (Fu)	public	homo_sapiens	MAPQ≥40 Filter	0.7818670171368951
SRR5825085	scTrio-seq (Fu)	public	homo_sapiens	Remove Duplicates	0.9096021113031092
SRR5825085	scTrio-seq (Fu)	public	homo_sapiens	Bases Adding Coverage	0.7658074168924921
SRR5825085	scTrio-seq (Fu)	public	homo_sapiens	Overall Yield (Sequencing Efficiency)	0.29823246666666664
SRR5825086	scTrio-seq (Fu)	public	homo_sapiens	Adapter Trimming	0.9099445760101819
SRR5825086	scTrio-seq (Fu)	public	homo_sapiens	Alignment	0.8796410200164143
SRR5825086	scTrio-seq (Fu)	public	homo_sapiens	Bisulfite Conversion Filter	0.8424616793739331
SRR5825086	scTrio-seq (Fu)	public	homo_sapiens	MAPQ≥40 Filter	0.8232453378413801
SRR5825086	scTrio-seq (Fu)	public	homo_sapiens	Remove Duplicates	0.8946907093143573
SRR5825086	scTrio-seq (Fu)	public	homo_sapiens	Bases Adding Coverage	0.7441064535064502
SRR5825086	scTrio-seq (Fu)	public	homo_sapiens	Overall Yield (Sequencing Efficiency)	0.3695794783333334
SRR5825087	scTrio-seq (Fu)	public	homo_sapiens	Adapter Trimming	0.9334737754403651
SRR5825087	scTrio-seq (Fu)	public	homo_sapiens	Alignment	0.8647382635745349
SRR5825087	scTrio-seq (Fu)	public	homo_sapiens	Bisulfite Conversion Filter	0.8323828587502151
SRR5825087	scTrio-seq (Fu)	public	homo_sapiens	MAPQ≥40 Filter	0.8126164615360413
SRR5825087	scTrio-seq (Fu)	public	homo_sapiens	Remove Duplicates	0.9470829936797706
SRR5825087	scTrio-seq (Fu)	public	homo_sapiens	Bases Adding Coverage	0.7446506335231982
SRR5825087	scTrio-seq (Fu)	public	homo_sapiens	Overall Yield (Sequencing Efficiency)	0.38506686
SRR5825088	scTrio-seq (Fu)	public	homo_sapiens	Adapter Trimming	0.9295601758231516
SRR5825088	scTrio-seq (Fu)	public	homo_sapiens	Alignment	0.8673858124562439
SRR5825088	scTrio-seq (Fu)	public	homo_sapiens	Bisulfite Conversion Filter	0.8274103925960967
SRR5825088	scTrio-seq (Fu)	public	homo_sapiens	MAPQ≥40 Filter	0.8003568362320836
SRR5825088	scTrio-seq (Fu)	public	homo_sapiens	Remove Duplicates	0.9462443101663454
SRR5825088	scTrio-seq (Fu)	public	homo_sapiens	Bases Adding Coverage	0.737973842702336
SRR5825088	scTrio-seq (Fu)	public	homo_sapiens	Overall Yield (Sequencing Efficiency)	0.37285391166666665
SRR5825090	scTrio-seq (Fu)	public	homo_sapiens	Adapter Trimming	0.9298211780459319
SRR5825090	scTrio-seq (Fu)	public	homo_sapiens	Alignment	0.8530843299715453
SRR5825090	scTrio-seq (Fu)	public	homo_sapiens	Bisulfite Conversion Filter	0.8319190602181719
SRR5825090	scTrio-seq (Fu)	public	homo_sapiens	MAPQ≥40 Filter	0.8082086960752562
SRR5825090	scTrio-seq (Fu)	public	homo_sapiens	Remove Duplicates	0.9465418944639351
SRR5825090	scTrio-seq (Fu)	public	homo_sapiens	Bases Adding Coverage	0.7418375870028548
SRR5825090	scTrio-seq (Fu)	public	homo_sapiens	Overall Yield (Sequencing Efficiency)	0.37449383
SRR5825091	scTrio-seq (Fu)	public	homo_sapiens	Adapter Trimming	0.9101598810324136
SRR5825091	scTrio-seq (Fu)	public	homo_sapiens	Alignment	0.8348311662980672
SRR5825091	scTrio-seq (Fu)	public	homo_sapiens	Bisulfite Conversion Filter	0.8211660377879213
SRR5825091	scTrio-seq (Fu)	public	homo_sapiens	MAPQ≥40 Filter	0.786603168269196
SRR5825091	scTrio-seq (Fu)	public	homo_sapiens	Remove Duplicates	0.9517625223846641
SRR5825091	scTrio-seq (Fu)	public	homo_sapiens	Bases Adding Coverage	0.7291953621689955
SRR5825091	scTrio-seq (Fu)	public	homo_sapiens	Overall Yield (Sequencing Efficiency)	0.3406242083333333
SRR5825092	scTrio-seq (Fu)	public	homo_sapiens	Adapter Trimming	0.9042735919797855
SRR5825092	scTrio-seq (Fu)	public	homo_sapiens	Alignment	0.8422019380210889
SRR5825092	scTrio-seq (Fu)	public	homo_sapiens	Bisulfite Conversion Filter	0.8247754693223328
SRR5825092	scTrio-seq (Fu)	public	homo_sapiens	MAPQ≥40 Filter	0.7907920325680763
SRR5825092	scTrio-seq (Fu)	public	homo_sapiens	Remove Duplicates	0.9540225296746405
SRR5825092	scTrio-seq (Fu)	public	homo_sapiens	Bases Adding Coverage	0.7211535137945564
SRR5825092	scTrio-seq (Fu)	public	homo_sapiens	Overall Yield (Sequencing Efficiency)	0.341743655
SRR5825093	scTrio-seq (Fu)	public	homo_sapiens	Adapter Trimming	0.9300425943914634
SRR5825093	scTrio-seq (Fu)	public	homo_sapiens	Alignment	0.8384875252338133
SRR5825093	scTrio-seq (Fu)	public	homo_sapiens	Bisulfite Conversion Filter	0.8254782113930995
SRR5825093	scTrio-seq (Fu)	public	homo_sapiens	MAPQ≥40 Filter	0.7834764012085621
SRR5825093	scTrio-seq (Fu)	public	homo_sapiens	Remove Duplicates	0.9504421693676397
SRR5825093	scTrio-seq (Fu)	public	homo_sapiens	Bases Adding Coverage	0.7406707290012721
SRR5825093	scTrio-seq (Fu)	public	homo_sapiens	Overall Yield (Sequencing Efficiency)	0.35504373833333336
SRR5825096	scTrio-seq (Fu)	public	homo_sapiens	Adapter Trimming	0.9359406795627097
SRR5825096	scTrio-seq (Fu)	public	homo_sapiens	Alignment	0.85234180871312
SRR5825096	scTrio-seq (Fu)	public	homo_sapiens	Bisulfite Conversion Filter	0.8252538438089406
SRR5825096	scTrio-seq (Fu)	public	homo_sapiens	MAPQ≥40 Filter	0.8169646682606441
SRR5825096	scTrio-seq (Fu)	public	homo_sapiens	Remove Duplicates	0.9471827341205841
SRR5825096	scTrio-seq (Fu)	public	homo_sapiens	Bases Adding Coverage	0.7273024284698449
SRR5825096	scTrio-seq (Fu)	public	homo_sapiens	Overall Yield (Sequencing Efficiency)	0.37051155499999994
SRR5825098	scTrio-seq (Fu)	public	homo_sapiens	Adapter Trimming	0.9249265116616414
SRR5825098	scTrio-seq (Fu)	public	homo_sapiens	Alignment	0.8684621443314388
SRR5825098	scTrio-seq (Fu)	public	homo_sapiens	Bisulfite Conversion Filter	0.7864228336799094
SRR5825098	scTrio-seq (Fu)	public	homo_sapiens	MAPQ≥40 Filter	0.7829363944209486
SRR5825098	scTrio-seq (Fu)	public	homo_sapiens	Remove Duplicates	0.8009869437710484
SRR5825098	scTrio-seq (Fu)	public	homo_sapiens	Bases Adding Coverage	0.6100251586965627
SRR5825098	scTrio-seq (Fu)	public	homo_sapiens	Overall Yield (Sequencing Efficiency)	0.24166507999999998
SRR5825100	scTrio-seq (Fu)	public	homo_sapiens	Adapter Trimming	0.9378856851809766
SRR5825100	scTrio-seq (Fu)	public	homo_sapiens	Alignment	0.7877698778653379
SRR5825100	scTrio-seq (Fu)	public	homo_sapiens	Bisulfite Conversion Filter	0.8043415105007613
SRR5825100	scTrio-seq (Fu)	public	homo_sapiens	MAPQ≥40 Filter	0.7891939450081523
SRR5825100	scTrio-seq (Fu)	public	homo_sapiens	Remove Duplicates	0.9468794164489351
SRR5825100	scTrio-seq (Fu)	public	homo_sapiens	Bases Adding Coverage	0.7155014897714852
SRR5825100	scTrio-seq (Fu)	public	homo_sapiens	Overall Yield (Sequencing Efficiency)	0.3177449983333333
SRR5825101	scTrio-seq (Fu)	public	homo_sapiens	Adapter Trimming	0.9271993471079715
SRR5825101	scTrio-seq (Fu)	public	homo_sapiens	Alignment	0.6553513440541434
SRR5825101	scTrio-seq (Fu)	public	homo_sapiens	Bisulfite Conversion Filter	0.8296318044830848
SRR5825101	scTrio-seq (Fu)	public	homo_sapiens	MAPQ≥40 Filter	0.7424645639259451
SRR5825101	scTrio-seq (Fu)	public	homo_sapiens	Remove Duplicates	0.959738430933728
SRR5825101	scTrio-seq (Fu)	public	homo_sapiens	Bases Adding Coverage	0.759228365305239
SRR5825101	scTrio-seq (Fu)	public	homo_sapiens	Overall Yield (Sequencing Efficiency)	0.2727305233333333
SRR5825102	scTrio-seq (Fu)	public	homo_sapiens	Adapter Trimming	0.9235172214439775
SRR5825102	scTrio-seq (Fu)	public	homo_sapiens	Alignment	0.8007308593304799
SRR5825102	scTrio-seq (Fu)	public	homo_sapiens	Bisulfite Conversion Filter	0.8271120617448754
SRR5825102	scTrio-seq (Fu)	public	homo_sapiens	MAPQ≥40 Filter	0.8038836637887187
SRR5825102	scTrio-seq (Fu)	public	homo_sapiens	Remove Duplicates	0.9546631637458008
SRR5825102	scTrio-seq (Fu)	public	homo_sapiens	Bases Adding Coverage	0.7301906883243336
SRR5825102	scTrio-seq (Fu)	public	homo_sapiens	Overall Yield (Sequencing Efficiency)	0.34274851166666664
SRR5825104	scTrio-seq (Fu)	public	homo_sapiens	Adapter Trimming	0.9219724174294219
SRR5825104	scTrio-seq (Fu)	public	homo_sapiens	Alignment	0.8592222627173214
SRR5825104	scTrio-seq (Fu)	public	homo_sapiens	Bisulfite Conversion Filter	0.8285080609367826
SRR5825104	scTrio-seq (Fu)	public	homo_sapiens	MAPQ≥40 Filter	0.8100310154143849
SRR5825104	scTrio-seq (Fu)	public	homo_sapiens	Remove Duplicates	0.9539299045266959
SRR5825104	scTrio-seq (Fu)	public	homo_sapiens	Bases Adding Coverage	0.7276808562163671
SRR5825104	scTrio-seq (Fu)	public	homo_sapiens	Overall Yield (Sequencing Efficiency)	0.3690449350000001
SRR5825107	scTrio-seq (Fu)	public	homo_sapiens	Adapter Trimming	0.9233083763274683
SRR5825107	scTrio-seq (Fu)	public	homo_sapiens	Alignment	0.871985410265341
SRR5825107	scTrio-seq (Fu)	public	homo_sapiens	Bisulfite Conversion Filter	0.8259553284197554
SRR5825107	scTrio-seq (Fu)	public	homo_sapiens	MAPQ≥40 Filter	0.8106686328699008
SRR5825107	scTrio-seq (Fu)	public	homo_sapiens	Remove Duplicates	0.9531009726686885
SRR5825107	scTrio-seq (Fu)	public	homo_sapiens	Bases Adding Coverage	0.7217288512311524
SRR5825107	scTrio-seq (Fu)	public	homo_sapiens	Overall Yield (Sequencing Efficiency)	0.37082491166666665
SRR5825111	scTrio-seq (Fu)	public	homo_sapiens	Adapter Trimming	0.9287170758367047
SRR5825111	scTrio-seq (Fu)	public	homo_sapiens	Alignment	0.786198160520362
SRR5825111	scTrio-seq (Fu)	public	homo_sapiens	Bisulfite Conversion Filter	0.812951703626921
SRR5825111	scTrio-seq (Fu)	public	homo_sapiens	MAPQ≥40 Filter	0.793764120556238
SRR5825111	scTrio-seq (Fu)	public	homo_sapiens	Remove Duplicates	0.9063766664790932
SRR5825111	scTrio-seq (Fu)	public	homo_sapiens	Bases Adding Coverage	0.6539940900822233
SRR5825111	scTrio-seq (Fu)	public	homo_sapiens	Overall Yield (Sequencing Efficiency)	0.27928924
SRR5825112	scTrio-seq (Fu)	public	homo_sapiens	Adapter Trimming	0.9390717376853905
SRR5825112	scTrio-seq (Fu)	public	homo_sapiens	Alignment	0.8194690715501148
SRR5825112	scTrio-seq (Fu)	public	homo_sapiens	Bisulfite Conversion Filter	0.8335504142476656
SRR5825112	scTrio-seq (Fu)	public	homo_sapiens	MAPQ≥40 Filter	0.8115247245050212
SRR5825112	scTrio-seq (Fu)	public	homo_sapiens	Remove Duplicates	0.9554292882010915
SRR5825112	scTrio-seq (Fu)	public	homo_sapiens	Bases Adding Coverage	0.7227120282986124
SRR5825112	scTrio-seq (Fu)	public	homo_sapiens	Overall Yield (Sequencing Efficiency)	0.35944198
SRR5825113	scTrio-seq (Fu)	public	homo_sapiens	Adapter Trimming	0.932451873053354
SRR5825113	scTrio-seq (Fu)	public	homo_sapiens	Alignment	0.8488397269679187
SRR5825113	scTrio-seq (Fu)	public	homo_sapiens	Bisulfite Conversion Filter	0.8212270420408773
SRR5825113	scTrio-seq (Fu)	public	homo_sapiens	MAPQ≥40 Filter	0.8048027280530291
SRR5825113	scTrio-seq (Fu)	public	homo_sapiens	Remove Duplicates	0.9477780762162229
SRR5825113	scTrio-seq (Fu)	public	homo_sapiens	Bases Adding Coverage	0.727263499866601
SRR5825113	scTrio-seq (Fu)	public	homo_sapiens	Overall Yield (Sequencing Efficiency)	0.360581345
SRR5825114	scTrio-seq (Fu)	public	homo_sapiens	Adapter Trimming	0.9393688872530773
SRR5825114	scTrio-seq (Fu)	public	homo_sapiens	Alignment	0.8206106484118509
SRR5825114	scTrio-seq (Fu)	public	homo_sapiens	Bisulfite Conversion Filter	0.8264435502616185
SRR5825114	scTrio-seq (Fu)	public	homo_sapiens	MAPQ≥40 Filter	0.8161461652311652
SRR5825114	scTrio-seq (Fu)	public	homo_sapiens	Remove Duplicates	0.9555657198762335
SRR5825114	scTrio-seq (Fu)	public	homo_sapiens	Bases Adding Coverage	0.736059101300803
SRR5825114	scTrio-seq (Fu)	public	homo_sapiens	Overall Yield (Sequencing Efficiency)	0.36570231333333336
SRR5825115	scTrio-seq (Fu)	public	homo_sapiens	Adapter Trimming	0.9330035322443628
SRR5825115	scTrio-seq (Fu)	public	homo_sapiens	Alignment	0.8828703142046904
SRR5825115	scTrio-seq (Fu)	public	homo_sapiens	Bisulfite Conversion Filter	0.8337100186008949
SRR5825115	scTrio-seq (Fu)	public	homo_sapiens	MAPQ≥40 Filter	0.794814777938379
SRR5825115	scTrio-seq (Fu)	public	homo_sapiens	Remove Duplicates	0.940181269341573
SRR5825115	scTrio-seq (Fu)	public	homo_sapiens	Bases Adding Coverage	0.7319007288187875
SRR5825115	scTrio-seq (Fu)	public	homo_sapiens	Overall Yield (Sequencing Efficiency)	0.3755994349999999
SRR5825116	scTrio-seq (Fu)	public	homo_sapiens	Adapter Trimming	0.9322447557555729
SRR5825116	scTrio-seq (Fu)	public	homo_sapiens	Alignment	0.841531724177765
SRR5825116	scTrio-seq (Fu)	public	homo_sapiens	Bisulfite Conversion Filter	0.7742663828520043
SRR5825116	scTrio-seq (Fu)	public	homo_sapiens	MAPQ≥40 Filter	0.8048423519627574
SRR5825116	scTrio-seq (Fu)	public	homo_sapiens	Remove Duplicates	0.9562067894383424
SRR5825116	scTrio-seq (Fu)	public	homo_sapiens	Bases Adding Coverage	0.7322152609276819
SRR5825116	scTrio-seq (Fu)	public	homo_sapiens	Overall Yield (Sequencing Efficiency)	0.3422884666666667
SRR5825117	scTrio-seq (Fu)	public	homo_sapiens	Adapter Trimming	0.9318200183214271
SRR5825117	scTrio-seq (Fu)	public	homo_sapiens	Alignment	0.8489976205474076
SRR5825117	scTrio-seq (Fu)	public	homo_sapiens	Bisulfite Conversion Filter	0.8306253527164251
SRR5825117	scTrio-seq (Fu)	public	homo_sapiens	MAPQ≥40 Filter	0.8121742923190378
SRR5825117	scTrio-seq (Fu)	public	homo_sapiens	Remove Duplicates	0.943415822746367
SRR5825117	scTrio-seq (Fu)	public	homo_sapiens	Bases Adding Coverage	0.7155753413143975
SRR5825117	scTrio-seq (Fu)	public	homo_sapiens	Overall Yield (Sequencing Efficiency)	0.36028937333333333
SRR5825118	scTrio-seq (Fu)	public	homo_sapiens	Adapter Trimming	0.9348576867159185
SRR5825118	scTrio-seq (Fu)	public	homo_sapiens	Alignment	0.831720821662998
SRR5825118	scTrio-seq (Fu)	public	homo_sapiens	Bisulfite Conversion Filter	0.8311115851223222
SRR5825118	scTrio-seq (Fu)	public	homo_sapiens	MAPQ≥40 Filter	0.812537901970177
SRR5825118	scTrio-seq (Fu)	public	homo_sapiens	Remove Duplicates	0.9436726089174676
SRR5825118	scTrio-seq (Fu)	public	homo_sapiens	Bases Adding Coverage	0.7023914442982166
SRR5825118	scTrio-seq (Fu)	public	homo_sapiens	Overall Yield (Sequencing Efficiency)	0.3480379516666667
SRR5825119	scTrio-seq (Fu)	public	homo_sapiens	Adapter Trimming	0.9373644487383698
SRR5825119	scTrio-seq (Fu)	public	homo_sapiens	Alignment	0.8670723211524163
SRR5825119	scTrio-seq (Fu)	public	homo_sapiens	Bisulfite Conversion Filter	0.8368379759751174
SRR5825119	scTrio-seq (Fu)	public	homo_sapiens	MAPQ≥40 Filter	0.8206655681356915
SRR5825119	scTrio-seq (Fu)	public	homo_sapiens	Remove Duplicates	0.9535094946599325
SRR5825119	scTrio-seq (Fu)	public	homo_sapiens	Bases Adding Coverage	0.7274765981326956
SRR5825119	scTrio-seq (Fu)	public	homo_sapiens	Overall Yield (Sequencing Efficiency)	0.38718225333333334
SRR5825120	scTrio-seq (Fu)	public	homo_sapiens	Adapter Trimming	0.9291823452459146
SRR5825120	scTrio-seq (Fu)	public	homo_sapiens	Alignment	0.7087127785369015
SRR5825120	scTrio-seq (Fu)	public	homo_sapiens	Bisulfite Conversion Filter	0.7630596529471348
SRR5825120	scTrio-seq (Fu)	public	homo_sapiens	MAPQ≥40 Filter	0.7607322691689317
SRR5825120	scTrio-seq (Fu)	public	homo_sapiens	Remove Duplicates	0.6505140825638608
SRR5825120	scTrio-seq (Fu)	public	homo_sapiens	Bases Adding Coverage	0.4696616521994527
SRR5825120	scTrio-seq (Fu)	public	homo_sapiens	Overall Yield (Sequencing Efficiency)	0.11678937833333333
SRR5825121	scTrio-seq (Fu)	public	homo_sapiens	Adapter Trimming	0.9356599141178211
SRR5825121	scTrio-seq (Fu)	public	homo_sapiens	Alignment	0.8075388577972019
SRR5825121	scTrio-seq (Fu)	public	homo_sapiens	Bisulfite Conversion Filter	0.7590940828345368
SRR5825121	scTrio-seq (Fu)	public	homo_sapiens	MAPQ≥40 Filter	0.7821872162011411
SRR5825121	scTrio-seq (Fu)	public	homo_sapiens	Remove Duplicates	0.7044466125952664
SRR5825121	scTrio-seq (Fu)	public	homo_sapiens	Bases Adding Coverage	0.576353974378247
SRR5825121	scTrio-seq (Fu)	public	homo_sapiens	Overall Yield (Sequencing Efficiency)	0.1821483116666667
SRR5825122	scTrio-seq (Fu)	public	homo_sapiens	Adapter Trimming	0.9328397785727486
SRR5825122	scTrio-seq (Fu)	public	homo_sapiens	Alignment	0.7479946746420303
SRR5825122	scTrio-seq (Fu)	public	homo_sapiens	Bisulfite Conversion Filter	0.7815884435315877
SRR5825122	scTrio-seq (Fu)	public	homo_sapiens	MAPQ≥40 Filter	0.7693662427768347
SRR5825122	scTrio-seq (Fu)	public	homo_sapiens	Remove Duplicates	0.6659329098994534
SRR5825122	scTrio-seq (Fu)	public	homo_sapiens	Bases Adding Coverage	0.5300217778831997
SRR5825122	scTrio-seq (Fu)	public	homo_sapiens	Overall Yield (Sequencing Efficiency)	0.14809521
SRR5825123	scTrio-seq (Fu)	public	homo_sapiens	Adapter Trimming	0.9390456712671467
SRR5825123	scTrio-seq (Fu)	public	homo_sapiens	Alignment	0.8139619226065873
SRR5825123	scTrio-seq (Fu)	public	homo_sapiens	Bisulfite Conversion Filter	0.7885488032828493
SRR5825123	scTrio-seq (Fu)	public	homo_sapiens	MAPQ≥40 Filter	0.7915816346014113
SRR5825123	scTrio-seq (Fu)	public	homo_sapiens	Remove Duplicates	0.7312674843135913
SRR5825123	scTrio-seq (Fu)	public	homo_sapiens	Bases Adding Coverage	0.5491645475192403
SRR5825123	scTrio-seq (Fu)	public	homo_sapiens	Overall Yield (Sequencing Efficiency)	0.19159926833333338
SRR5825124	scTrio-seq (Fu)	public	homo_sapiens	Adapter Trimming	0.9351853217392778
SRR5825124	scTrio-seq (Fu)	public	homo_sapiens	Alignment	0.823221631873836
SRR5825124	scTrio-seq (Fu)	public	homo_sapiens	Bisulfite Conversion Filter	0.794478042022929
SRR5825124	scTrio-seq (Fu)	public	homo_sapiens	MAPQ≥40 Filter	0.7951502249274078
SRR5825124	scTrio-seq (Fu)	public	homo_sapiens	Remove Duplicates	0.7784753672511532
SRR5825124	scTrio-seq (Fu)	public	homo_sapiens	Bases Adding Coverage	0.5702883121643199
SRR5825124	scTrio-seq (Fu)	public	homo_sapiens	Overall Yield (Sequencing Efficiency)	0.21591602999999998
SRR5825125	scTrio-seq (Fu)	public	homo_sapiens	Adapter Trimming	0.9193804963107701
SRR5825125	scTrio-seq (Fu)	public	homo_sapiens	Alignment	0.801482510549426
SRR5825125	scTrio-seq (Fu)	public	homo_sapiens	Bisulfite Conversion Filter	0.8159718462955545
SRR5825125	scTrio-seq (Fu)	public	homo_sapiens	MAPQ≥40 Filter	0.7774153068546321
SRR5825125	scTrio-seq (Fu)	public	homo_sapiens	Remove Duplicates	0.9436606157023015
SRR5825125	scTrio-seq (Fu)	public	homo_sapiens	Bases Adding Coverage	0.7228759427249503
SRR5825125	scTrio-seq (Fu)	public	homo_sapiens	Overall Yield (Sequencing Efficiency)	0.31885791333333335
SRR5825126	scTrio-seq (Fu)	public	homo_sapiens	Adapter Trimming	0.9294672282251822
SRR5825126	scTrio-seq (Fu)	public	homo_sapiens	Alignment	0.7934402626275254
SRR5825126	scTrio-seq (Fu)	public	homo_sapiens	Bisulfite Conversion Filter	0.8248210537302993
SRR5825126	scTrio-seq (Fu)	public	homo_sapiens	MAPQ≥40 Filter	0.7898111200899479
SRR5825126	scTrio-seq (Fu)	public	homo_sapiens	Remove Duplicates	0.9390993786302082
SRR5825126	scTrio-seq (Fu)	public	homo_sapiens	Bases Adding Coverage	0.749818011315725
SRR5825126	scTrio-seq (Fu)	public	homo_sapiens	Overall Yield (Sequencing Efficiency)	0.33829744666666667
SRR5825127	scTrio-seq (Fu)	public	homo_sapiens	Adapter Trimming	0.9268007073068595
SRR5825127	scTrio-seq (Fu)	public	homo_sapiens	Alignment	0.8131004818246853
SRR5825127	scTrio-seq (Fu)	public	homo_sapiens	Bisulfite Conversion Filter	0.8202738055564355
SRR5825127	scTrio-seq (Fu)	public	homo_sapiens	MAPQ≥40 Filter	0.7813796277858226
SRR5825127	scTrio-seq (Fu)	public	homo_sapiens	Remove Duplicates	0.9458049140340433
SRR5825127	scTrio-seq (Fu)	public	homo_sapiens	Bases Adding Coverage	0.7463065368645029
SRR5825127	scTrio-seq (Fu)	public	homo_sapiens	Overall Yield (Sequencing Efficiency)	0.34093399999999996
SRR5825129	scTrio-seq (Fu)	public	homo_sapiens	Adapter Trimming	0.9215587366755859
SRR5825129	scTrio-seq (Fu)	public	homo_sapiens	Alignment	0.5978448213955598
SRR5825129	scTrio-seq (Fu)	public	homo_sapiens	Bisulfite Conversion Filter	0.8108469157455861
SRR5825129	scTrio-seq (Fu)	public	homo_sapiens	MAPQ≥40 Filter	0.700489047140493
SRR5825129	scTrio-seq (Fu)	public	homo_sapiens	Remove Duplicates	0.9571514798549957
SRR5825129	scTrio-seq (Fu)	public	homo_sapiens	Bases Adding Coverage	0.7591353538252855
SRR5825129	scTrio-seq (Fu)	public	homo_sapiens	Overall Yield (Sequencing Efficiency)	0.22737965499999999
SRR5825131	scTrio-seq (Fu)	public	homo_sapiens	Adapter Trimming	0.9308749280770487
SRR5825131	scTrio-seq (Fu)	public	homo_sapiens	Alignment	0.8830185472549662
SRR5825131	scTrio-seq (Fu)	public	homo_sapiens	Bisulfite Conversion Filter	0.8266154630039826
SRR5825131	scTrio-seq (Fu)	public	homo_sapiens	MAPQ≥40 Filter	0.8089940750384874
SRR5825131	scTrio-seq (Fu)	public	homo_sapiens	Remove Duplicates	0.9448591870105495
SRR5825131	scTrio-seq (Fu)	public	homo_sapiens	Bases Adding Coverage	0.7634007621338048
SRR5825131	scTrio-seq (Fu)	public	homo_sapiens	Overall Yield (Sequencing Efficiency)	0.39648768666666673
SRR5825132	scTrio-seq (Fu)	public	homo_sapiens	Adapter Trimming	0.934205795337401
SRR5825132	scTrio-seq (Fu)	public	homo_sapiens	Alignment	0.865664495306687
SRR5825132	scTrio-seq (Fu)	public	homo_sapiens	Bisulfite Conversion Filter	0.8320989908536771
SRR5825132	scTrio-seq (Fu)	public	homo_sapiens	MAPQ≥40 Filter	0.815015148030444
SRR5825132	scTrio-seq (Fu)	public	homo_sapiens	Remove Duplicates	0.9494244080813059
SRR5825132	scTrio-seq (Fu)	public	homo_sapiens	Bases Adding Coverage	0.7588364343262967
SRR5825132	scTrio-seq (Fu)	public	homo_sapiens	Overall Yield (Sequencing Efficiency)	0.395131275
SRR5825133	scTrio-seq (Fu)	public	homo_sapiens	Adapter Trimming	0.9334441358818962
SRR5825133	scTrio-seq (Fu)	public	homo_sapiens	Alignment	0.8637793636197659
SRR5825133	scTrio-seq (Fu)	public	homo_sapiens	Bisulfite Conversion Filter	0.8278664302970031
SRR5825133	scTrio-seq (Fu)	public	homo_sapiens	MAPQ≥40 Filter	0.8097429058115748
SRR5825133	scTrio-seq (Fu)	public	homo_sapiens	Remove Duplicates	0.9496114567873729
SRR5825133	scTrio-seq (Fu)	public	homo_sapiens	Bases Adding Coverage	0.7485728348903251
SRR5825133	scTrio-seq (Fu)	public	homo_sapiens	Overall Yield (Sequencing Efficiency)	0.38421878
SRR5825134	scTrio-seq (Fu)	public	homo_sapiens	Adapter Trimming	0.9322556289479487
SRR5825134	scTrio-seq (Fu)	public	homo_sapiens	Alignment	0.8808323395090115
SRR5825134	scTrio-seq (Fu)	public	homo_sapiens	Bisulfite Conversion Filter	0.8265559297286242
SRR5825134	scTrio-seq (Fu)	public	homo_sapiens	MAPQ≥40 Filter	0.8061008063402221
SRR5825134	scTrio-seq (Fu)	public	homo_sapiens	Remove Duplicates	0.9312286312647075
SRR5825134	scTrio-seq (Fu)	public	homo_sapiens	Bases Adding Coverage	0.7565305513952051
SRR5825134	scTrio-seq (Fu)	public	homo_sapiens	Overall Yield (Sequencing Efficiency)	0.38545408999999997
SRR5825135	scTrio-seq (Fu)	public	homo_sapiens	Adapter Trimming	0.9252102061443087
SRR5825135	scTrio-seq (Fu)	public	homo_sapiens	Alignment	0.887661655566774
SRR5825135	scTrio-seq (Fu)	public	homo_sapiens	Bisulfite Conversion Filter	0.8173080841709081
SRR5825135	scTrio-seq (Fu)	public	homo_sapiens	MAPQ≥40 Filter	0.7740321902800735
SRR5825135	scTrio-seq (Fu)	public	homo_sapiens	Remove Duplicates	0.935536080002352
SRR5825135	scTrio-seq (Fu)	public	homo_sapiens	Bases Adding Coverage	0.7594425594036447
SRR5825135	scTrio-seq (Fu)	public	homo_sapiens	Overall Yield (Sequencing Efficiency)	0.3691374983333333
SRR5825136	scTrio-seq (Fu)	public	homo_sapiens	Adapter Trimming	0.9297170377607106
SRR5825136	scTrio-seq (Fu)	public	homo_sapiens	Alignment	0.6140059234670694
SRR5825136	scTrio-seq (Fu)	public	homo_sapiens	Bisulfite Conversion Filter	0.8113533945112507
SRR5825136	scTrio-seq (Fu)	public	homo_sapiens	MAPQ≥40 Filter	0.6530053316922103
SRR5825136	scTrio-seq (Fu)	public	homo_sapiens	Remove Duplicates	0.9516212717776776
SRR5825136	scTrio-seq (Fu)	public	homo_sapiens	Bases Adding Coverage	0.8076730897672844
SRR5825136	scTrio-seq (Fu)	public	homo_sapiens	Overall Yield (Sequencing Efficiency)	0.23246088666666667
SRR5825138	scTrio-seq (Fu)	public	homo_sapiens	Adapter Trimming	0.9400141950695311
SRR5825138	scTrio-seq (Fu)	public	homo_sapiens	Alignment	0.4873708830529372
SRR5825138	scTrio-seq (Fu)	public	homo_sapiens	Bisulfite Conversion Filter	0.8270672760025837
SRR5825138	scTrio-seq (Fu)	public	homo_sapiens	MAPQ≥40 Filter	0.6379549602579956
SRR5825138	scTrio-seq (Fu)	public	homo_sapiens	Remove Duplicates	0.8958002971605102
SRR5825138	scTrio-seq (Fu)	public	homo_sapiens	Bases Adding Coverage	0.646107559227005
SRR5825138	scTrio-seq (Fu)	public	homo_sapiens	Overall Yield (Sequencing Efficiency)	0.13990746
SRR5825139	scTrio-seq (Fu)	public	homo_sapiens	Adapter Trimming	0.9177510357993396
SRR5825139	scTrio-seq (Fu)	public	homo_sapiens	Alignment	0.47991789111199346
SRR5825139	scTrio-seq (Fu)	public	homo_sapiens	Bisulfite Conversion Filter	0.7983414014651126
SRR5825139	scTrio-seq (Fu)	public	homo_sapiens	MAPQ≥40 Filter	0.588445304429041
SRR5825139	scTrio-seq (Fu)	public	homo_sapiens	Remove Duplicates	0.8957267807748973
SRR5825139	scTrio-seq (Fu)	public	homo_sapiens	Bases Adding Coverage	0.6354096657186699
SRR5825139	scTrio-seq (Fu)	public	homo_sapiens	Overall Yield (Sequencing Efficiency)	0.11776492333333333
SRR5825141	scTrio-seq (Fu)	public	homo_sapiens	Adapter Trimming	0.9053116699562227
SRR5825141	scTrio-seq (Fu)	public	homo_sapiens	Alignment	0.632522696146205
SRR5825141	scTrio-seq (Fu)	public	homo_sapiens	Bisulfite Conversion Filter	0.8086146274739211
SRR5825141	scTrio-seq (Fu)	public	homo_sapiens	MAPQ≥40 Filter	0.6799670888889787
SRR5825141	scTrio-seq (Fu)	public	homo_sapiens	Remove Duplicates	0.9316862136193113
SRR5825141	scTrio-seq (Fu)	public	homo_sapiens	Bases Adding Coverage	0.6685802199849593
SRR5825141	scTrio-seq (Fu)	public	homo_sapiens	Overall Yield (Sequencing Efficiency)	0.19612227
SRR5825144	scTrio-seq (Fu)	public	homo_sapiens	Adapter Trimming	0.9233475689192863
SRR5825144	scTrio-seq (Fu)	public	homo_sapiens	Alignment	0.6566099289959404
SRR5825144	scTrio-seq (Fu)	public	homo_sapiens	Bisulfite Conversion Filter	0.7962697102780556
SRR5825144	scTrio-seq (Fu)	public	homo_sapiens	MAPQ≥40 Filter	0.7317299051817655
SRR5825144	scTrio-seq (Fu)	public	homo_sapiens	Remove Duplicates	0.8695604650562059
SRR5825144	scTrio-seq (Fu)	public	homo_sapiens	Bases Adding Coverage	0.5856377614348851
SRR5825144	scTrio-seq (Fu)	public	homo_sapiens	Overall Yield (Sequencing Efficiency)	0.179892275
SRR5825145	scTrio-seq (Fu)	public	homo_sapiens	Adapter Trimming	0.9367862868667922
SRR5825145	scTrio-seq (Fu)	public	homo_sapiens	Alignment	0.6328481870888377
SRR5825145	scTrio-seq (Fu)	public	homo_sapiens	Bisulfite Conversion Filter	0.8028748042112587
SRR5825145	scTrio-seq (Fu)	public	homo_sapiens	MAPQ≥40 Filter	0.7147060938777121
SRR5825145	scTrio-seq (Fu)	public	homo_sapiens	Remove Duplicates	0.7447987873545517
SRR5825145	scTrio-seq (Fu)	public	homo_sapiens	Bases Adding Coverage	0.619038451496879
SRR5825145	scTrio-seq (Fu)	public	homo_sapiens	Overall Yield (Sequencing Efficiency)	0.156845465
SRR5825148	scTrio-seq (Fu)	public	homo_sapiens	Adapter Trimming	0.9461947025708903
SRR5825148	scTrio-seq (Fu)	public	homo_sapiens	Alignment	0.593579934947819
SRR5825148	scTrio-seq (Fu)	public	homo_sapiens	Bisulfite Conversion Filter	0.8102107796899422
SRR5825148	scTrio-seq (Fu)	public	homo_sapiens	MAPQ≥40 Filter	0.7060905229256597
SRR5825148	scTrio-seq (Fu)	public	homo_sapiens	Remove Duplicates	0.8320230502972448
SRR5825148	scTrio-seq (Fu)	public	homo_sapiens	Bases Adding Coverage	0.6662348465839205
SRR5825148	scTrio-seq (Fu)	public	homo_sapiens	Overall Yield (Sequencing Efficiency)	0.17810693333333333
SRR5825153	scTrio-seq (Fu)	public	homo_sapiens	Adapter Trimming	0.939250283646625
SRR5825153	scTrio-seq (Fu)	public	homo_sapiens	Alignment	0.7358704281141016
SRR5825153	scTrio-seq (Fu)	public	homo_sapiens	Bisulfite Conversion Filter	0.8172686632276899
SRR5825153	scTrio-seq (Fu)	public	homo_sapiens	MAPQ≥40 Filter	0.7637658923096636
SRR5825153	scTrio-seq (Fu)	public	homo_sapiens	Remove Duplicates	0.867295870409364
SRR5825153	scTrio-seq (Fu)	public	homo_sapiens	Bases Adding Coverage	0.6141671926048452
SRR5825153	scTrio-seq (Fu)	public	homo_sapiens	Overall Yield (Sequencing Efficiency)	0.22980616999999998
SRR5825154	scTrio-seq (Fu)	public	homo_sapiens	Adapter Trimming	0.9387771895187075
SRR5825154	scTrio-seq (Fu)	public	homo_sapiens	Alignment	0.7372067331065129
SRR5825154	scTrio-seq (Fu)	public	homo_sapiens	Bisulfite Conversion Filter	0.811100362483749
SRR5825154	scTrio-seq (Fu)	public	homo_sapiens	MAPQ≥40 Filter	0.7380647311212872
SRR5825154	scTrio-seq (Fu)	public	homo_sapiens	Remove Duplicates	0.840598220481321
SRR5825154	scTrio-seq (Fu)	public	homo_sapiens	Bases Adding Coverage	0.579878086184297
SRR5825154	scTrio-seq (Fu)	public	homo_sapiens	Overall Yield (Sequencing Efficiency)	0.20195101166666668
SRR5825159	scTrio-seq (Fu)	public	homo_sapiens	Adapter Trimming	0.9188756410286891
SRR5825159	scTrio-seq (Fu)	public	homo_sapiens	Alignment	0.7005445890509087
SRR5825159	scTrio-seq (Fu)	public	homo_sapiens	Bisulfite Conversion Filter	0.7677858298290454
SRR5825159	scTrio-seq (Fu)	public	homo_sapiens	MAPQ≥40 Filter	0.7203049707929001
SRR5825159	scTrio-seq (Fu)	public	homo_sapiens	Remove Duplicates	0.8741407389479083
SRR5825159	scTrio-seq (Fu)	public	homo_sapiens	Bases Adding Coverage	0.6033641918848709
SRR5825159	scTrio-seq (Fu)	public	homo_sapiens	Overall Yield (Sequencing Efficiency)	0.1877629583333333
SRR5825161	scTrio-seq (Fu)	public	homo_sapiens	Adapter Trimming	0.9175129244852437
SRR5825161	scTrio-seq (Fu)	public	homo_sapiens	Alignment	0.6429547394815156
SRR5825161	scTrio-seq (Fu)	public	homo_sapiens	Bisulfite Conversion Filter	0.7648208397549981
SRR5825161	scTrio-seq (Fu)	public	homo_sapiens	MAPQ≥40 Filter	0.6879457298174169
SRR5825161	scTrio-seq (Fu)	public	homo_sapiens	Remove Duplicates	0.8528415703149385
SRR5825161	scTrio-seq (Fu)	public	homo_sapiens	Bases Adding Coverage	0.6178537558748038
SRR5825161	scTrio-seq (Fu)	public	homo_sapiens	Overall Yield (Sequencing Efficiency)	0.16355376166666669
SRR5825186	scTrio-seq (Fu)	public	homo_sapiens	Adapter Trimming	0.9429871966944091
SRR5825186	scTrio-seq (Fu)	public	homo_sapiens	Alignment	0.8659697920917787
SRR5825186	scTrio-seq (Fu)	public	homo_sapiens	Bisulfite Conversion Filter	0.8245876283997086
SRR5825186	scTrio-seq (Fu)	public	homo_sapiens	MAPQ≥40 Filter	0.7983074138467855
SRR5825186	scTrio-seq (Fu)	public	homo_sapiens	Remove Duplicates	0.9100266832430716
SRR5825186	scTrio-seq (Fu)	public	homo_sapiens	Bases Adding Coverage	0.6652722886435487
SRR5825186	scTrio-seq (Fu)	public	homo_sapiens	Overall Yield (Sequencing Efficiency)	0.32543861
SRR5825195	scTrio-seq (Fu)	public	homo_sapiens	Adapter Trimming	0.9114089518935741
SRR5825195	scTrio-seq (Fu)	public	homo_sapiens	Alignment	0.8989256743248838
SRR5825195	scTrio-seq (Fu)	public	homo_sapiens	Bisulfite Conversion Filter	0.8090792551192524
SRR5825195	scTrio-seq (Fu)	public	homo_sapiens	MAPQ≥40 Filter	0.6975770940589263
SRR5825195	scTrio-seq (Fu)	public	homo_sapiens	Remove Duplicates	0.879629776807743
SRR5825195	scTrio-seq (Fu)	public	homo_sapiens	Bases Adding Coverage	0.7557099308837
SRR5825195	scTrio-seq (Fu)	public	homo_sapiens	Overall Yield (Sequencing Efficiency)	0.3073798566666667
SRR5825210	scTrio-seq (Fu)	public	homo_sapiens	Adapter Trimming	0.933741368729144
SRR5825210	scTrio-seq (Fu)	public	homo_sapiens	Alignment	0.8485778823441802
SRR5825210	scTrio-seq (Fu)	public	homo_sapiens	Bisulfite Conversion Filter	0.8388120019781438
SRR5825210	scTrio-seq (Fu)	public	homo_sapiens	MAPQ≥40 Filter	0.8146423153145217
SRR5825210	scTrio-seq (Fu)	public	homo_sapiens	Remove Duplicates	0.9411317387034465
SRR5825210	scTrio-seq (Fu)	public	homo_sapiens	Bases Adding Coverage	0.7536929834913065
SRR5825210	scTrio-seq (Fu)	public	homo_sapiens	Overall Yield (Sequencing Efficiency)	0.38405621833333337
SRR5825211	scTrio-seq (Fu)	public	homo_sapiens	Adapter Trimming	0.9350673046717805
SRR5825211	scTrio-seq (Fu)	public	homo_sapiens	Alignment	0.828983825863482
SRR5825211	scTrio-seq (Fu)	public	homo_sapiens	Bisulfite Conversion Filter	0.8392624137048875
SRR5825211	scTrio-seq (Fu)	public	homo_sapiens	MAPQ≥40 Filter	0.8120972611114259
SRR5825211	scTrio-seq (Fu)	public	homo_sapiens	Remove Duplicates	0.9291349746236256
SRR5825211	scTrio-seq (Fu)	public	homo_sapiens	Bases Adding Coverage	0.7822304362721609
SRR5825211	scTrio-seq (Fu)	public	homo_sapiens	Overall Yield (Sequencing Efficiency)	0.3839797016666666
SRR5825212	scTrio-seq (Fu)	public	homo_sapiens	Adapter Trimming	0.9295807211830343
SRR5825212	scTrio-seq (Fu)	public	homo_sapiens	Alignment	0.8833199613065005
SRR5825212	scTrio-seq (Fu)	public	homo_sapiens	Bisulfite Conversion Filter	0.8319822648786128
SRR5825212	scTrio-seq (Fu)	public	homo_sapiens	MAPQ≥40 Filter	0.8091743153868958
SRR5825212	scTrio-seq (Fu)	public	homo_sapiens	Remove Duplicates	0.9239913732986669
SRR5825212	scTrio-seq (Fu)	public	homo_sapiens	Bases Adding Coverage	0.7583072092273566
SRR5825212	scTrio-seq (Fu)	public	homo_sapiens	Overall Yield (Sequencing Efficiency)	0.3873240033333333
SRR5825213	scTrio-seq (Fu)	public	homo_sapiens	Adapter Trimming	0.9078251562690367
SRR5825213	scTrio-seq (Fu)	public	homo_sapiens	Alignment	0.8801908489559375
SRR5825213	scTrio-seq (Fu)	public	homo_sapiens	Bisulfite Conversion Filter	0.8271665670943856
SRR5825213	scTrio-seq (Fu)	public	homo_sapiens	MAPQ≥40 Filter	0.7881941724090081
SRR5825213	scTrio-seq (Fu)	public	homo_sapiens	Remove Duplicates	0.8596644349259251
SRR5825213	scTrio-seq (Fu)	public	homo_sapiens	Bases Adding Coverage	0.7177123690040659
SRR5825213	scTrio-seq (Fu)	public	homo_sapiens	Overall Yield (Sequencing Efficiency)	0.32142869499999993
SRR5825214	scTrio-seq (Fu)	public	homo_sapiens	Adapter Trimming	0.9215168820677162
SRR5825214	scTrio-seq (Fu)	public	homo_sapiens	Alignment	0.7884464562056818
SRR5825214	scTrio-seq (Fu)	public	homo_sapiens	Bisulfite Conversion Filter	0.8088975068020364
SRR5825214	scTrio-seq (Fu)	public	homo_sapiens	MAPQ≥40 Filter	0.7563988007230394
SRR5825214	scTrio-seq (Fu)	public	homo_sapiens	Remove Duplicates	0.8799438350876486
SRR5825214	scTrio-seq (Fu)	public	homo_sapiens	Bases Adding Coverage	0.7031089167154989
SRR5825214	scTrio-seq (Fu)	public	homo_sapiens	Overall Yield (Sequencing Efficiency)	0.27504096833333336
SRR5825215	scTrio-seq (Fu)	public	homo_sapiens	Adapter Trimming	0.9284497071603931
SRR5825215	scTrio-seq (Fu)	public	homo_sapiens	Alignment	0.8849643033937552
SRR5825215	scTrio-seq (Fu)	public	homo_sapiens	Bisulfite Conversion Filter	0.836928266182419
SRR5825215	scTrio-seq (Fu)	public	homo_sapiens	MAPQ≥40 Filter	0.8133860398136642
SRR5825215	scTrio-seq (Fu)	public	homo_sapiens	Remove Duplicates	0.9299605232143414
SRR5825215	scTrio-seq (Fu)	public	homo_sapiens	Bases Adding Coverage	0.7447868130044362
SRR5825215	scTrio-seq (Fu)	public	homo_sapiens	Overall Yield (Sequencing Efficiency)	0.38740531833333325
SRR5825217	scTrio-seq (Fu)	public	homo_sapiens	Adapter Trimming	0.9253542982973233
SRR5825217	scTrio-seq (Fu)	public	homo_sapiens	Alignment	0.8756906911126021
SRR5825217	scTrio-seq (Fu)	public	homo_sapiens	Bisulfite Conversion Filter	0.8293446239755491
SRR5825217	scTrio-seq (Fu)	public	homo_sapiens	MAPQ≥40 Filter	0.7970043850498288
SRR5825217	scTrio-seq (Fu)	public	homo_sapiens	Remove Duplicates	0.9044804811739823
SRR5825217	scTrio-seq (Fu)	public	homo_sapiens	Bases Adding Coverage	0.7450146175848871
SRR5825217	scTrio-seq (Fu)	public	homo_sapiens	Overall Yield (Sequencing Efficiency)	0.36092629
SRR5825219	scTrio-seq (Fu)	public	homo_sapiens	Adapter Trimming	0.9148964649914412
SRR5825219	scTrio-seq (Fu)	public	homo_sapiens	Alignment	0.8550024400928447
SRR5825219	scTrio-seq (Fu)	public	homo_sapiens	Bisulfite Conversion Filter	0.7968167351370273
SRR5825219	scTrio-seq (Fu)	public	homo_sapiens	MAPQ≥40 Filter	0.7791653794004794
SRR5825219	scTrio-seq (Fu)	public	homo_sapiens	Remove Duplicates	0.9116719013610661
SRR5825219	scTrio-seq (Fu)	public	homo_sapiens	Bases Adding Coverage	0.697783834098064
SRR5825219	scTrio-seq (Fu)	public	homo_sapiens	Overall Yield (Sequencing Efficiency)	0.308949055
SRR5825220	scTrio-seq (Fu)	public	homo_sapiens	Adapter Trimming	0.9469872435184006
SRR5825220	scTrio-seq (Fu)	public	homo_sapiens	Alignment	0.2999864327047612
SRR5825220	scTrio-seq (Fu)	public	homo_sapiens	Bisulfite Conversion Filter	0.8009092637403714
SRR5825220	scTrio-seq (Fu)	public	homo_sapiens	MAPQ≥40 Filter	0.4244493827710336
SRR5825220	scTrio-seq (Fu)	public	homo_sapiens	Remove Duplicates	0.973583788635931
SRR5825220	scTrio-seq (Fu)	public	homo_sapiens	Bases Adding Coverage	0.7878306730680701
SRR5825220	scTrio-seq (Fu)	public	homo_sapiens	Overall Yield (Sequencing Efficiency)	0.07407321333333333
SRR5825221	scTrio-seq (Fu)	public	homo_sapiens	Adapter Trimming	0.9343166466071392
SRR5825221	scTrio-seq (Fu)	public	homo_sapiens	Alignment	0.8449944365224379
SRR5825221	scTrio-seq (Fu)	public	homo_sapiens	Bisulfite Conversion Filter	0.8307630801438546
SRR5825221	scTrio-seq (Fu)	public	homo_sapiens	MAPQ≥40 Filter	0.8055651279910443
SRR5825221	scTrio-seq (Fu)	public	homo_sapiens	Remove Duplicates	0.9479169134691336
SRR5825221	scTrio-seq (Fu)	public	homo_sapiens	Bases Adding Coverage	0.7460141599011283
SRR5825221	scTrio-seq (Fu)	public	homo_sapiens	Overall Yield (Sequencing Efficiency)	0.3736311916666666
SRR5825222	scTrio-seq (Fu)	public	homo_sapiens	Adapter Trimming	0.9191620336910796
SRR5825222	scTrio-seq (Fu)	public	homo_sapiens	Alignment	0.7717576089220249
SRR5825222	scTrio-seq (Fu)	public	homo_sapiens	Bisulfite Conversion Filter	0.784408282335364
SRR5825222	scTrio-seq (Fu)	public	homo_sapiens	MAPQ≥40 Filter	0.7218053435082494
SRR5825222	scTrio-seq (Fu)	public	homo_sapiens	Remove Duplicates	0.7651818411234536
SRR5825222	scTrio-seq (Fu)	public	homo_sapiens	Bases Adding Coverage	0.5599492906185639
SRR5825222	scTrio-seq (Fu)	public	homo_sapiens	Overall Yield (Sequencing Efficiency)	0.17208721833333337
SRR5825224	scTrio-seq (Fu)	public	homo_sapiens	Adapter Trimming	0.9405392396107255
SRR5825224	scTrio-seq (Fu)	public	homo_sapiens	Alignment	0.6502571017165945
SRR5825224	scTrio-seq (Fu)	public	homo_sapiens	Bisulfite Conversion Filter	0.8356208075558134
SRR5825224	scTrio-seq (Fu)	public	homo_sapiens	MAPQ≥40 Filter	0.755062711072836
SRR5825224	scTrio-seq (Fu)	public	homo_sapiens	Remove Duplicates	0.9631049020978696
SRR5825224	scTrio-seq (Fu)	public	homo_sapiens	Bases Adding Coverage	0.7632044795119927
SRR5825224	scTrio-seq (Fu)	public	homo_sapiens	Overall Yield (Sequencing Efficiency)	0.2836408616666667
SRR5825225	scTrio-seq (Fu)	public	homo_sapiens	Adapter Trimming	0.9388901332171736
SRR5825225	scTrio-seq (Fu)	public	homo_sapiens	Alignment	0.8257120109927465
SRR5825225	scTrio-seq (Fu)	public	homo_sapiens	Bisulfite Conversion Filter	0.8332402174777744
SRR5825225	scTrio-seq (Fu)	public	homo_sapiens	MAPQ≥40 Filter	0.8031591634059747
SRR5825225	scTrio-seq (Fu)	public	homo_sapiens	Remove Duplicates	0.9557465682938686
SRR5825225	scTrio-seq (Fu)	public	homo_sapiens	Bases Adding Coverage	0.7430758807515205
SRR5825225	scTrio-seq (Fu)	public	homo_sapiens	Overall Yield (Sequencing Efficiency)	0.3684606650000001
SRR5825228	scTrio-seq (Fu)	public	homo_sapiens	Adapter Trimming	0.9532764331206006
SRR5825228	scTrio-seq (Fu)	public	homo_sapiens	Alignment	0.24951277167460262
SRR5825228	scTrio-seq (Fu)	public	homo_sapiens	Bisulfite Conversion Filter	0.7994837981827094
SRR5825228	scTrio-seq (Fu)	public	homo_sapiens	MAPQ≥40 Filter	0.3660967309961253
SRR5825228	scTrio-seq (Fu)	public	homo_sapiens	Remove Duplicates	0.9810461135879595
SRR5825228	scTrio-seq (Fu)	public	homo_sapiens	Bases Adding Coverage	0.8507386782493437
SRR5825228	scTrio-seq (Fu)	public	homo_sapiens	Overall Yield (Sequencing Efficiency)	0.058103561666666664
SRR5825230	scTrio-seq (Fu)	public	homo_sapiens	Adapter Trimming	0.9356671843335246
SRR5825230	scTrio-seq (Fu)	public	homo_sapiens	Alignment	0.88085826399238
SRR5825230	scTrio-seq (Fu)	public	homo_sapiens	Bisulfite Conversion Filter	0.8233194453505809
SRR5825230	scTrio-seq (Fu)	public	homo_sapiens	MAPQ≥40 Filter	0.7850244694201198
SRR5825230	scTrio-seq (Fu)	public	homo_sapiens	Remove Duplicates	0.9239541299140906
SRR5825230	scTrio-seq (Fu)	public	homo_sapiens	Bases Adding Coverage	0.7006351465162384
SRR5825230	scTrio-seq (Fu)	public	homo_sapiens	Overall Yield (Sequencing Efficiency)	0.34484293166666674
SRR5825234	scTrio-seq (Fu)	public	homo_sapiens	Adapter Trimming	0.9019807276831237
SRR5825234	scTrio-seq (Fu)	public	homo_sapiens	Alignment	0.7699907422456501
SRR5825234	scTrio-seq (Fu)	public	homo_sapiens	Bisulfite Conversion Filter	0.7851193791359301
SRR5825234	scTrio-seq (Fu)	public	homo_sapiens	MAPQ≥40 Filter	0.6879870713431375
SRR5825234	scTrio-seq (Fu)	public	homo_sapiens	Remove Duplicates	0.840049174989527
SRR5825234	scTrio-seq (Fu)	public	homo_sapiens	Bases Adding Coverage	0.5638844844816374
SRR5825234	scTrio-seq (Fu)	public	homo_sapiens	Overall Yield (Sequencing Efficiency)	0.17770252166666667
SRR5825235	scTrio-seq (Fu)	public	homo_sapiens	Adapter Trimming	0.9333375516376964
SRR5825235	scTrio-seq (Fu)	public	homo_sapiens	Alignment	0.8745392242079016
SRR5825235	scTrio-seq (Fu)	public	homo_sapiens	Bisulfite Conversion Filter	0.8156021901385376
SRR5825235	scTrio-seq (Fu)	public	homo_sapiens	MAPQ≥40 Filter	0.805809372542827
SRR5825235	scTrio-seq (Fu)	public	homo_sapiens	Remove Duplicates	0.8832460529087222
SRR5825235	scTrio-seq (Fu)	public	homo_sapiens	Bases Adding Coverage	0.6973301216324241
SRR5825235	scTrio-seq (Fu)	public	homo_sapiens	Overall Yield (Sequencing Efficiency)	0.3304067116666667
SRR5825236	scTrio-seq (Fu)	public	homo_sapiens	Adapter Trimming	0.9338168963599165
SRR5825236	scTrio-seq (Fu)	public	homo_sapiens	Alignment	0.8502716161612907
SRR5825236	scTrio-seq (Fu)	public	homo_sapiens	Bisulfite Conversion Filter	0.8066835226984544
SRR5825236	scTrio-seq (Fu)	public	homo_sapiens	MAPQ≥40 Filter	0.7798186193483448
SRR5825236	scTrio-seq (Fu)	public	homo_sapiens	Remove Duplicates	0.8950336478747251
SRR5825236	scTrio-seq (Fu)	public	homo_sapiens	Bases Adding Coverage	0.6941446476692105
SRR5825236	scTrio-seq (Fu)	public	homo_sapiens	Overall Yield (Sequencing Efficiency)	0.3103169783333333
SRR5825237	scTrio-seq (Fu)	public	homo_sapiens	Adapter Trimming	0.9348049108205474
SRR5825237	scTrio-seq (Fu)	public	homo_sapiens	Alignment	0.7518875188439487
SRR5825237	scTrio-seq (Fu)	public	homo_sapiens	Bisulfite Conversion Filter	0.8262364415448077
SRR5825237	scTrio-seq (Fu)	public	homo_sapiens	MAPQ≥40 Filter	0.785024791775105
SRR5825237	scTrio-seq (Fu)	public	homo_sapiens	Remove Duplicates	0.9570087373806302
SRR5825237	scTrio-seq (Fu)	public	homo_sapiens	Bases Adding Coverage	0.7450150117272315
SRR5825237	scTrio-seq (Fu)	public	homo_sapiens	Overall Yield (Sequencing Efficiency)	0.32504426333333336
SRR5825240	scTrio-seq (Fu)	public	homo_sapiens	Adapter Trimming	0.9428626463067539
SRR5825240	scTrio-seq (Fu)	public	homo_sapiens	Alignment	0.7306810905758668
SRR5825240	scTrio-seq (Fu)	public	homo_sapiens	Bisulfite Conversion Filter	0.8218414517521838
SRR5825240	scTrio-seq (Fu)	public	homo_sapiens	MAPQ≥40 Filter	0.7569388017560414
SRR5825240	scTrio-seq (Fu)	public	homo_sapiens	Remove Duplicates	0.9589866072656517
SRR5825240	scTrio-seq (Fu)	public	homo_sapiens	Bases Adding Coverage	0.7437163062457957
SRR5825240	scTrio-seq (Fu)	public	homo_sapiens	Overall Yield (Sequencing Efficiency)	0.3056644666666667
SRR5825246	scTrio-seq (Fu)	public	homo_sapiens	Adapter Trimming	0.9424233480611329
SRR5825246	scTrio-seq (Fu)	public	homo_sapiens	Alignment	0.8332920071950422
SRR5825246	scTrio-seq (Fu)	public	homo_sapiens	Bisulfite Conversion Filter	0.8247512704612835
SRR5825246	scTrio-seq (Fu)	public	homo_sapiens	MAPQ≥40 Filter	0.8022591715976758
SRR5825246	scTrio-seq (Fu)	public	homo_sapiens	Remove Duplicates	0.9433734169145463
SRR5825246	scTrio-seq (Fu)	public	homo_sapiens	Bases Adding Coverage	0.7420176348984362
SRR5825246	scTrio-seq (Fu)	public	homo_sapiens	Overall Yield (Sequencing Efficiency)	0.3637297283333333
SRR5825249	scTrio-seq (Fu)	public	homo_sapiens	Adapter Trimming	0.9205456713423188
SRR5825249	scTrio-seq (Fu)	public	homo_sapiens	Alignment	0.6685652135389499
SRR5825249	scTrio-seq (Fu)	public	homo_sapiens	Bisulfite Conversion Filter	0.7779690308977825
SRR5825249	scTrio-seq (Fu)	public	homo_sapiens	MAPQ≥40 Filter	0.6914560900396609
SRR5825249	scTrio-seq (Fu)	public	homo_sapiens	Remove Duplicates	0.7536023953008963
SRR5825249	scTrio-seq (Fu)	public	homo_sapiens	Bases Adding Coverage	0.566631318085671
SRR5825249	scTrio-seq (Fu)	public	homo_sapiens	Overall Yield (Sequencing Efficiency)	0.14137052666666666
SRR5825254	scTrio-seq (Fu)	public	homo_sapiens	Adapter Trimming	0.954546259379296
SRR5825254	scTrio-seq (Fu)	public	homo_sapiens	Alignment	0.8249982131252738
SRR5825254	scTrio-seq (Fu)	public	homo_sapiens	Bisulfite Conversion Filter	0.7741035086025246
SRR5825254	scTrio-seq (Fu)	public	homo_sapiens	MAPQ≥40 Filter	0.8181225359482636
SRR5825254	scTrio-seq (Fu)	public	homo_sapiens	Remove Duplicates	0.9286328433464455
SRR5825254	scTrio-seq (Fu)	public	homo_sapiens	Bases Adding Coverage	0.7455989803091614
SRR5825254	scTrio-seq (Fu)	public	homo_sapiens	Overall Yield (Sequencing Efficiency)	0.3453160183333333
SRR5825257	scTrio-seq (Fu)	public	homo_sapiens	Adapter Trimming	0.9320212606732461
SRR5825257	scTrio-seq (Fu)	public	homo_sapiens	Alignment	0.7169015574287245
SRR5825257	scTrio-seq (Fu)	public	homo_sapiens	Bisulfite Conversion Filter	0.8060138394041797
SRR5825257	scTrio-seq (Fu)	public	homo_sapiens	MAPQ≥40 Filter	0.7513477151093368
SRR5825257	scTrio-seq (Fu)	public	homo_sapiens	Remove Duplicates	0.8140774227296692
SRR5825257	scTrio-seq (Fu)	public	homo_sapiens	Bases Adding Coverage	0.6243890149434764
SRR5825257	scTrio-seq (Fu)	public	homo_sapiens	Overall Yield (Sequencing Efficiency)	0.20567891666666666
SRR5825258	scTrio-seq (Fu)	public	homo_sapiens	Adapter Trimming	0.9254178230096619
SRR5825258	scTrio-seq (Fu)	public	homo_sapiens	Alignment	0.8077707169094891
SRR5825258	scTrio-seq (Fu)	public	homo_sapiens	Bisulfite Conversion Filter	0.8320473008843127
SRR5825258	scTrio-seq (Fu)	public	homo_sapiens	MAPQ≥40 Filter	0.8000815325543486
SRR5825258	scTrio-seq (Fu)	public	homo_sapiens	Remove Duplicates	0.9500738882805447
SRR5825258	scTrio-seq (Fu)	public	homo_sapiens	Bases Adding Coverage	0.7189069714234371
SRR5825258	scTrio-seq (Fu)	public	homo_sapiens	Overall Yield (Sequencing Efficiency)	0.339889935
SRR5825260	scTrio-seq (Fu)	public	homo_sapiens	Adapter Trimming	0.9035220677376635
SRR5825260	scTrio-seq (Fu)	public	homo_sapiens	Alignment	0.7186007033110435
SRR5825260	scTrio-seq (Fu)	public	homo_sapiens	Bisulfite Conversion Filter	0.7609232793684829
SRR5825260	scTrio-seq (Fu)	public	homo_sapiens	MAPQ≥40 Filter	0.6854648300841648
SRR5825260	scTrio-seq (Fu)	public	homo_sapiens	Remove Duplicates	0.8582255370708732
SRR5825260	scTrio-seq (Fu)	public	homo_sapiens	Bases Adding Coverage	0.6336414870963891
SRR5825260	scTrio-seq (Fu)	public	homo_sapiens	Overall Yield (Sequencing Efficiency)	0.18416092500000003
SRR5825303	scTrio-seq (Fu)	public	homo_sapiens	Adapter Trimming	0.8409483339772316
SRR5825303	scTrio-seq (Fu)	public	homo_sapiens	Alignment	0.5352110470386154
SRR5825303	scTrio-seq (Fu)	public	homo_sapiens	Bisulfite Conversion Filter	0.8050391373807033
SRR5825303	scTrio-seq (Fu)	public	homo_sapiens	MAPQ≥40 Filter	0.586291506869045
SRR5825303	scTrio-seq (Fu)	public	homo_sapiens	Remove Duplicates	0.9718529667345255
SRR5825303	scTrio-seq (Fu)	public	homo_sapiens	Bases Adding Coverage	0.7103558449845099
SRR5825303	scTrio-seq (Fu)	public	homo_sapiens	Overall Yield (Sequencing Efficiency)	0.14665656333333332
SRR5825304	scTrio-seq (Fu)	public	homo_sapiens	Adapter Trimming	0.7561353903367896
SRR5825304	scTrio-seq (Fu)	public	homo_sapiens	Alignment	0.5399240403470061
SRR5825304	scTrio-seq (Fu)	public	homo_sapiens	Bisulfite Conversion Filter	0.7938954880010752
SRR5825304	scTrio-seq (Fu)	public	homo_sapiens	MAPQ≥40 Filter	0.5825134508532517
SRR5825304	scTrio-seq (Fu)	public	homo_sapiens	Remove Duplicates	0.9271469995756881
SRR5825304	scTrio-seq (Fu)	public	homo_sapiens	Bases Adding Coverage	0.680074206372205
SRR5825304	scTrio-seq (Fu)	public	homo_sapiens	Overall Yield (Sequencing Efficiency)	0.11904370166666667
SRR5825306	scTrio-seq (Fu)	public	homo_sapiens	Adapter Trimming	0.910629192752645
SRR5825306	scTrio-seq (Fu)	public	homo_sapiens	Alignment	0.6990988502601105
SRR5825306	scTrio-seq (Fu)	public	homo_sapiens	Bisulfite Conversion Filter	0.8265849550348985
SRR5825306	scTrio-seq (Fu)	public	homo_sapiens	MAPQ≥40 Filter	0.7211894908919969
SRR5825306	scTrio-seq (Fu)	public	homo_sapiens	Remove Duplicates	0.9737604672589848
SRR5825306	scTrio-seq (Fu)	public	homo_sapiens	Bases Adding Coverage	0.6804426794286124
SRR5825306	scTrio-seq (Fu)	public	homo_sapiens	Overall Yield (Sequencing Efficiency)	0.25145526166666665
SRR5825308	scTrio-seq (Fu)	public	homo_sapiens	Adapter Trimming	0.912523780104993
SRR5825308	scTrio-seq (Fu)	public	homo_sapiens	Alignment	0.6806989767015877
SRR5825308	scTrio-seq (Fu)	public	homo_sapiens	Bisulfite Conversion Filter	0.8223677015020017
SRR5825308	scTrio-seq (Fu)	public	homo_sapiens	MAPQ≥40 Filter	0.7160753338816445
SRR5825308	scTrio-seq (Fu)	public	homo_sapiens	Remove Duplicates	0.9690095644386459
SRR5825308	scTrio-seq (Fu)	public	homo_sapiens	Bases Adding Coverage	0.6920521668937532
SRR5825308	scTrio-seq (Fu)	public	homo_sapiens	Overall Yield (Sequencing Efficiency)	0.24529627000000004
SRR5825310	scTrio-seq (Fu)	public	homo_sapiens	Adapter Trimming	0.9041324789447255
SRR5825310	scTrio-seq (Fu)	public	homo_sapiens	Alignment	0.5666209527884756
SRR5825310	scTrio-seq (Fu)	public	homo_sapiens	Bisulfite Conversion Filter	0.7738182711573357
SRR5825310	scTrio-seq (Fu)	public	homo_sapiens	MAPQ≥40 Filter	0.6110799501593501
SRR5825310	scTrio-seq (Fu)	public	homo_sapiens	Remove Duplicates	0.9624969384958952
SRR5825310	scTrio-seq (Fu)	public	homo_sapiens	Bases Adding Coverage	0.7063968978657011
SRR5825310	scTrio-seq (Fu)	public	homo_sapiens	Overall Yield (Sequencing Efficiency)	0.16470616500000002
SRR5825311	scTrio-seq (Fu)	public	homo_sapiens	Adapter Trimming	0.9139010237433913
SRR5825311	scTrio-seq (Fu)	public	homo_sapiens	Alignment	0.5977650925067699
SRR5825311	scTrio-seq (Fu)	public	homo_sapiens	Bisulfite Conversion Filter	0.7566193206628768
SRR5825311	scTrio-seq (Fu)	public	homo_sapiens	MAPQ≥40 Filter	0.5984352330491409
SRR5825311	scTrio-seq (Fu)	public	homo_sapiens	Remove Duplicates	0.9516175305318262
SRR5825311	scTrio-seq (Fu)	public	homo_sapiens	Bases Adding Coverage	0.7030604845374454
SRR5825311	scTrio-seq (Fu)	public	homo_sapiens	Overall Yield (Sequencing Efficiency)	0.16549292
SRR5825312	scTrio-seq (Fu)	public	homo_sapiens	Adapter Trimming	0.8940980788220784
SRR5825312	scTrio-seq (Fu)	public	homo_sapiens	Alignment	0.6093259075682966
SRR5825312	scTrio-seq (Fu)	public	homo_sapiens	Bisulfite Conversion Filter	0.7416456255517307
SRR5825312	scTrio-seq (Fu)	public	homo_sapiens	MAPQ≥40 Filter	0.6018767679332805
SRR5825312	scTrio-seq (Fu)	public	homo_sapiens	Remove Duplicates	0.9622502545820765
SRR5825312	scTrio-seq (Fu)	public	homo_sapiens	Bases Adding Coverage	0.6838502745339992
SRR5825312	scTrio-seq (Fu)	public	homo_sapiens	Overall Yield (Sequencing Efficiency)	0.16002501833333335
SRR5825314	scTrio-seq (Fu)	public	homo_sapiens	Adapter Trimming	0.8963852775237385
SRR5825314	scTrio-seq (Fu)	public	homo_sapiens	Alignment	0.538463296719958
SRR5825314	scTrio-seq (Fu)	public	homo_sapiens	Bisulfite Conversion Filter	0.7368953744963314
SRR5825314	scTrio-seq (Fu)	public	homo_sapiens	MAPQ≥40 Filter	0.5036299552215874
SRR5825314	scTrio-seq (Fu)	public	homo_sapiens	Remove Duplicates	0.9621632507573412
SRR5825314	scTrio-seq (Fu)	public	homo_sapiens	Bases Adding Coverage	0.6401223084277796
SRR5825314	scTrio-seq (Fu)	public	homo_sapiens	Overall Yield (Sequencing Efficiency)	0.11032652333333333
SRR5825315	scTrio-seq (Fu)	public	homo_sapiens	Adapter Trimming	0.8953442559295625
SRR5825315	scTrio-seq (Fu)	public	homo_sapiens	Alignment	0.6161653963598271
SRR5825315	scTrio-seq (Fu)	public	homo_sapiens	Bisulfite Conversion Filter	0.7082160520856636
SRR5825315	scTrio-seq (Fu)	public	homo_sapiens	MAPQ≥40 Filter	0.48270403833047976
SRR5825315	scTrio-seq (Fu)	public	homo_sapiens	Remove Duplicates	0.9450072783622895
SRR5825315	scTrio-seq (Fu)	public	homo_sapiens	Bases Adding Coverage	0.6539868221433358
SRR5825315	scTrio-seq (Fu)	public	homo_sapiens	Overall Yield (Sequencing Efficiency)	0.11655695833333335
SRR5825316	scTrio-seq (Fu)	public	homo_sapiens	Adapter Trimming	0.8711134608445127
SRR5825316	scTrio-seq (Fu)	public	homo_sapiens	Alignment	0.6503406832723172
SRR5825316	scTrio-seq (Fu)	public	homo_sapiens	Bisulfite Conversion Filter	0.667760438946616
SRR5825316	scTrio-seq (Fu)	public	homo_sapiens	MAPQ≥40 Filter	0.39141139556633
SRR5825316	scTrio-seq (Fu)	public	homo_sapiens	Remove Duplicates	0.9403792711639312
SRR5825316	scTrio-seq (Fu)	public	homo_sapiens	Bases Adding Coverage	0.6348981531652514
SRR5825316	scTrio-seq (Fu)	public	homo_sapiens	Overall Yield (Sequencing Efficiency)	0.08840501666666664
SRR5825317	scTrio-seq (Fu)	public	homo_sapiens	Adapter Trimming	0.9105536219380458
SRR5825317	scTrio-seq (Fu)	public	homo_sapiens	Alignment	0.6688942020097463
SRR5825317	scTrio-seq (Fu)	public	homo_sapiens	Bisulfite Conversion Filter	0.7233127946154694
SRR5825317	scTrio-seq (Fu)	public	homo_sapiens	MAPQ≥40 Filter	0.5577257210138922
SRR5825317	scTrio-seq (Fu)	public	homo_sapiens	Remove Duplicates	0.9588388317858697
SRR5825317	scTrio-seq (Fu)	public	homo_sapiens	Bases Adding Coverage	0.6295884379254072
SRR5825317	scTrio-seq (Fu)	public	homo_sapiens	Overall Yield (Sequencing Efficiency)	0.14832424166666663
SRR5825318	scTrio-seq (Fu)	public	homo_sapiens	Adapter Trimming	0.9194134934152693
SRR5825318	scTrio-seq (Fu)	public	homo_sapiens	Alignment	0.7096918013564765
SRR5825318	scTrio-seq (Fu)	public	homo_sapiens	Bisulfite Conversion Filter	0.7127025712285138
SRR5825318	scTrio-seq (Fu)	public	homo_sapiens	MAPQ≥40 Filter	0.568069036565604
SRR5825318	scTrio-seq (Fu)	public	homo_sapiens	Remove Duplicates	0.9591270935726383
SRR5825318	scTrio-seq (Fu)	public	homo_sapiens	Bases Adding Coverage	0.6587429037409395
SRR5825318	scTrio-seq (Fu)	public	homo_sapiens	Overall Yield (Sequencing Efficiency)	0.16690994500000003
SRR5825319	scTrio-seq (Fu)	public	homo_sapiens	Adapter Trimming	0.9174354747154098
SRR5825319	scTrio-seq (Fu)	public	homo_sapiens	Alignment	0.48633926559075713
SRR5825319	scTrio-seq (Fu)	public	homo_sapiens	Bisulfite Conversion Filter	0.7271391680198707
SRR5825319	scTrio-seq (Fu)	public	homo_sapiens	MAPQ≥40 Filter	0.4332342058362697
SRR5825319	scTrio-seq (Fu)	public	homo_sapiens	Remove Duplicates	0.957735282374873
SRR5825319	scTrio-seq (Fu)	public	homo_sapiens	Bases Adding Coverage	0.6435872358779647
SRR5825319	scTrio-seq (Fu)	public	homo_sapiens	Overall Yield (Sequencing Efficiency)	0.08663792666666667
SRR5825321	scTrio-seq (Fu)	public	homo_sapiens	Adapter Trimming	0.9169127254866463
SRR5825321	scTrio-seq (Fu)	public	homo_sapiens	Alignment	0.630125776721754
SRR5825321	scTrio-seq (Fu)	public	homo_sapiens	Bisulfite Conversion Filter	0.8174058755052174
SRR5825321	scTrio-seq (Fu)	public	homo_sapiens	MAPQ≥40 Filter	0.6473839078992342
SRR5825321	scTrio-seq (Fu)	public	homo_sapiens	Remove Duplicates	0.9484841610527487
SRR5825321	scTrio-seq (Fu)	public	homo_sapiens	Bases Adding Coverage	0.6891981004534239
SRR5825321	scTrio-seq (Fu)	public	homo_sapiens	Overall Yield (Sequencing Efficiency)	0.19986146000000002
SRR7214614	scTrio-seq (Fu)	public	homo_sapiens	Adapter Trimming	0.942025446696194
SRR7214614	scTrio-seq (Fu)	public	homo_sapiens	Alignment	0.819367897870522
SRR7214614	scTrio-seq (Fu)	public	homo_sapiens	Bisulfite Conversion Filter	0.7996789535280941
SRR7214614	scTrio-seq (Fu)	public	homo_sapiens	MAPQ≥40 Filter	0.8111054226877789
SRR7214614	scTrio-seq (Fu)	public	homo_sapiens	Remove Duplicates	0.7389614418482349
SRR7214614	scTrio-seq (Fu)	public	homo_sapiens	Bases Adding Coverage	0.6364043969712943
SRR7214614	scTrio-seq (Fu)	public	homo_sapiens	Overall Yield (Sequencing Efficiency)	0.23544501499999998
SRR7214626	scTrio-seq (Fu)	public	homo_sapiens	Adapter Trimming	0.955248263692621
SRR7214626	scTrio-seq (Fu)	public	homo_sapiens	Alignment	0.8034858572085034
SRR7214626	scTrio-seq (Fu)	public	homo_sapiens	Bisulfite Conversion Filter	0.8385212277532845
SRR7214626	scTrio-seq (Fu)	public	homo_sapiens	MAPQ≥40 Filter	0.8208352531988529
SRR7214626	scTrio-seq (Fu)	public	homo_sapiens	Remove Duplicates	0.9040331833580749
SRR7214626	scTrio-seq (Fu)	public	homo_sapiens	Bases Adding Coverage	0.7264345091514532
SRR7214626	scTrio-seq (Fu)	public	homo_sapiens	Overall Yield (Sequencing Efficiency)	0.3469328266666667
SRR7214627	scTrio-seq (Fu)	public	homo_sapiens	Adapter Trimming	0.9526046025008157
SRR7214627	scTrio-seq (Fu)	public	homo_sapiens	Alignment	0.8162502220669962
SRR7214627	scTrio-seq (Fu)	public	homo_sapiens	Bisulfite Conversion Filter	0.8263572808891625
SRR7214627	scTrio-seq (Fu)	public	homo_sapiens	MAPQ≥40 Filter	0.8208757370788697
SRR7214627	scTrio-seq (Fu)	public	homo_sapiens	Remove Duplicates	0.8289684995932489
SRR7214627	scTrio-seq (Fu)	public	homo_sapiens	Bases Adding Coverage	0.6653709907709522
SRR7214627	scTrio-seq (Fu)	public	homo_sapiens	Overall Yield (Sequencing Efficiency)	0.290926415
SRR7214639	scTrio-seq (Fu)	public	homo_sapiens	Adapter Trimming	0.9153368461286626
SRR7214639	scTrio-seq (Fu)	public	homo_sapiens	Alignment	0.7327238085483186
SRR7214639	scTrio-seq (Fu)	public	homo_sapiens	Bisulfite Conversion Filter	0.8228292388629346
SRR7214639	scTrio-seq (Fu)	public	homo_sapiens	MAPQ≥40 Filter	0.8055748604647398
SRR7214639	scTrio-seq (Fu)	public	homo_sapiens	Remove Duplicates	0.9093636292238948
SRR7214639	scTrio-seq (Fu)	public	homo_sapiens	Bases Adding Coverage	0.6813969219846673
SRR7214639	scTrio-seq (Fu)	public	homo_sapiens	Overall Yield (Sequencing Efficiency)	0.2754701949999999
SRR7214640	scTrio-seq (Fu)	public	homo_sapiens	Adapter Trimming	0.9493503095169836
SRR7214640	scTrio-seq (Fu)	public	homo_sapiens	Alignment	0.7304808313447199
SRR7214640	scTrio-seq (Fu)	public	homo_sapiens	Bisulfite Conversion Filter	0.819519115176909
SRR7214640	scTrio-seq (Fu)	public	homo_sapiens	MAPQ≥40 Filter	0.7912351014273885
SRR7214640	scTrio-seq (Fu)	public	homo_sapiens	Remove Duplicates	0.837568922548397
SRR7214640	scTrio-seq (Fu)	public	homo_sapiens	Bases Adding Coverage	0.7068175443649084
SRR7214640	scTrio-seq (Fu)	public	homo_sapiens	Overall Yield (Sequencing Efficiency)	0.26621212333333333
SRR7214665	scTrio-seq (Fu)	public	homo_sapiens	Adapter Trimming	0.9503360323185003
SRR7214665	scTrio-seq (Fu)	public	homo_sapiens	Alignment	0.8120273097337802
SRR7214665	scTrio-seq (Fu)	public	homo_sapiens	Bisulfite Conversion Filter	0.8210562425232192
SRR7214665	scTrio-seq (Fu)	public	homo_sapiens	MAPQ≥40 Filter	0.8163513796050953
SRR7214665	scTrio-seq (Fu)	public	homo_sapiens	Remove Duplicates	0.8428075064775404
SRR7214665	scTrio-seq (Fu)	public	homo_sapiens	Bases Adding Coverage	0.6772463472247676
SRR7214665	scTrio-seq (Fu)	public	homo_sapiens	Overall Yield (Sequencing Efficiency)	0.29523846333333326
SRR7214685	scTrio-seq (Fu)	public	homo_sapiens	Adapter Trimming	0.8765053299762217
SRR7214685	scTrio-seq (Fu)	public	homo_sapiens	Alignment	0.8424669210929945
SRR7214685	scTrio-seq (Fu)	public	homo_sapiens	Bisulfite Conversion Filter	0.8057164677278031
SRR7214685	scTrio-seq (Fu)	public	homo_sapiens	MAPQ≥40 Filter	0.7678078213287327
SRR7214685	scTrio-seq (Fu)	public	homo_sapiens	Remove Duplicates	0.9445869267586032
SRR7214685	scTrio-seq (Fu)	public	homo_sapiens	Bases Adding Coverage	0.6918090777057789
SRR7214685	scTrio-seq (Fu)	public	homo_sapiens	Overall Yield (Sequencing Efficiency)	0.29851790000000006
SRR7214723	scTrio-seq (Fu)	public	homo_sapiens	Adapter Trimming	0.8766988917951046
SRR7214723	scTrio-seq (Fu)	public	homo_sapiens	Alignment	0.7961335830718993
SRR7214723	scTrio-seq (Fu)	public	homo_sapiens	Bisulfite Conversion Filter	0.8200324165104671
SRR7214723	scTrio-seq (Fu)	public	homo_sapiens	MAPQ≥40 Filter	0.7799061591845552
SRR7214723	scTrio-seq (Fu)	public	homo_sapiens	Remove Duplicates	0.9456379546586728
SRR7214723	scTrio-seq (Fu)	public	homo_sapiens	Bases Adding Coverage	0.6913055047571446
SRR7214723	scTrio-seq (Fu)	public	homo_sapiens	Overall Yield (Sequencing Efficiency)	0.29181303166666667
SRR7214724	scTrio-seq (Fu)	public	homo_sapiens	Adapter Trimming	0.877206446081613
SRR7214724	scTrio-seq (Fu)	public	homo_sapiens	Alignment	0.8268100968779113
SRR7214724	scTrio-seq (Fu)	public	homo_sapiens	Bisulfite Conversion Filter	0.8151217002404356
SRR7214724	scTrio-seq (Fu)	public	homo_sapiens	MAPQ≥40 Filter	0.7706130625997327
SRR7214724	scTrio-seq (Fu)	public	homo_sapiens	Remove Duplicates	0.9499131414755753
SRR7214724	scTrio-seq (Fu)	public	homo_sapiens	Bases Adding Coverage	0.6965260230010017
SRR7214724	scTrio-seq (Fu)	public	homo_sapiens	Overall Yield (Sequencing Efficiency)	0.30143081666666666
SRR7214725	scTrio-seq (Fu)	public	homo_sapiens	Adapter Trimming	0.8728579025776759
SRR7214725	scTrio-seq (Fu)	public	homo_sapiens	Alignment	0.8467125341755125
SRR7214725	scTrio-seq (Fu)	public	homo_sapiens	Bisulfite Conversion Filter	0.8046467065417781
SRR7214725	scTrio-seq (Fu)	public	homo_sapiens	MAPQ≥40 Filter	0.7554196677980698
SRR7214725	scTrio-seq (Fu)	public	homo_sapiens	Remove Duplicates	0.9480457673112016
SRR7214725	scTrio-seq (Fu)	public	homo_sapiens	Bases Adding Coverage	0.6833947701885102
SRR7214725	scTrio-seq (Fu)	public	homo_sapiens	Overall Yield (Sequencing Efficiency)	0.29105429833333335
SRR7214745	scTrio-seq (Fu)	public	homo_sapiens	Adapter Trimming	0.9490786548355244
SRR7214745	scTrio-seq (Fu)	public	homo_sapiens	Alignment	0.8488082231775351
SRR7214745	scTrio-seq (Fu)	public	homo_sapiens	Bisulfite Conversion Filter	0.824029947069985
SRR7214745	scTrio-seq (Fu)	public	homo_sapiens	MAPQ≥40 Filter	0.7953748316848855
SRR7214745	scTrio-seq (Fu)	public	homo_sapiens	Remove Duplicates	0.9391274555384257
SRR7214745	scTrio-seq (Fu)	public	homo_sapiens	Bases Adding Coverage	0.7089989452408647
SRR7214745	scTrio-seq (Fu)	public	homo_sapiens	Overall Yield (Sequencing Efficiency)	0.35155781
SRR7214746	scTrio-seq (Fu)	public	homo_sapiens	Adapter Trimming	0.9494345099857795
SRR7214746	scTrio-seq (Fu)	public	homo_sapiens	Alignment	0.8023771767871349
SRR7214746	scTrio-seq (Fu)	public	homo_sapiens	Bisulfite Conversion Filter	0.8183787154916232
SRR7214746	scTrio-seq (Fu)	public	homo_sapiens	MAPQ≥40 Filter	0.7765470644169155
SRR7214746	scTrio-seq (Fu)	public	homo_sapiens	Remove Duplicates	0.9330960907630038
SRR7214746	scTrio-seq (Fu)	public	homo_sapiens	Bases Adding Coverage	0.714986015058961
SRR7214746	scTrio-seq (Fu)	public	homo_sapiens	Overall Yield (Sequencing Efficiency)	0.32299039333333335
SRR7214747	scTrio-seq (Fu)	public	homo_sapiens	Adapter Trimming	0.9499472838513567
SRR7214747	scTrio-seq (Fu)	public	homo_sapiens	Alignment	0.787345258747046
SRR7214747	scTrio-seq (Fu)	public	homo_sapiens	Bisulfite Conversion Filter	0.8229195012712021
SRR7214747	scTrio-seq (Fu)	public	homo_sapiens	MAPQ≥40 Filter	0.7786254375547669
SRR7214747	scTrio-seq (Fu)	public	homo_sapiens	Remove Duplicates	0.9428043405102664
SRR7214747	scTrio-seq (Fu)	public	homo_sapiens	Bases Adding Coverage	0.7232967779014091
SRR7214747	scTrio-seq (Fu)	public	homo_sapiens	Overall Yield (Sequencing Efficiency)	0.3268050566666667
SRR7214751	scTrio-seq (Fu)	public	homo_sapiens	Adapter Trimming	0.9462953519791675
SRR7214751	scTrio-seq (Fu)	public	homo_sapiens	Alignment	0.8190416590116176
SRR7214751	scTrio-seq (Fu)	public	homo_sapiens	Bisulfite Conversion Filter	0.8330460108299926
SRR7214751	scTrio-seq (Fu)	public	homo_sapiens	MAPQ≥40 Filter	0.7864959503262161
SRR7214751	scTrio-seq (Fu)	public	homo_sapiens	Remove Duplicates	0.9665101444203247
SRR7214751	scTrio-seq (Fu)	public	homo_sapiens	Bases Adding Coverage	0.6915714739065428
SRR7214751	scTrio-seq (Fu)	public	homo_sapiens	Overall Yield (Sequencing Efficiency)	0.33942331166666667
SRR7214752	scTrio-seq (Fu)	public	homo_sapiens	Adapter Trimming	0.9475133759156502
SRR7214752	scTrio-seq (Fu)	public	homo_sapiens	Alignment	0.813803901102195
SRR7214752	scTrio-seq (Fu)	public	homo_sapiens	Bisulfite Conversion Filter	0.828510075354382
SRR7214752	scTrio-seq (Fu)	public	homo_sapiens	MAPQ≥40 Filter	0.7829021594621935
SRR7214752	scTrio-seq (Fu)	public	homo_sapiens	Remove Duplicates	0.9573059942528782
SRR7214752	scTrio-seq (Fu)	public	homo_sapiens	Bases Adding Coverage	0.6595173360041895
SRR7214752	scTrio-seq (Fu)	public	homo_sapiens	Overall Yield (Sequencing Efficiency)	0.31578201833333336
SRR7214759	scTrio-seq (Fu)	public	homo_sapiens	Adapter Trimming	0.9447409169670531
SRR7214759	scTrio-seq (Fu)	public	homo_sapiens	Alignment	0.8278839072383936
SRR7214759	scTrio-seq (Fu)	public	homo_sapiens	Bisulfite Conversion Filter	0.8097644108824317
SRR7214759	scTrio-seq (Fu)	public	homo_sapiens	MAPQ≥40 Filter	0.781171232957064
SRR7214759	scTrio-seq (Fu)	public	homo_sapiens	Remove Duplicates	0.9387660064287766
SRR7214759	scTrio-seq (Fu)	public	homo_sapiens	Bases Adding Coverage	0.6688357724354553
SRR7214759	scTrio-seq (Fu)	public	homo_sapiens	Overall Yield (Sequencing Efficiency)	0.310644695
SRR7214761	scTrio-seq (Fu)	public	homo_sapiens	Adapter Trimming	0.9372972287286684
SRR7214761	scTrio-seq (Fu)	public	homo_sapiens	Alignment	0.8777963166667742
SRR7214761	scTrio-seq (Fu)	public	homo_sapiens	Bisulfite Conversion Filter	0.7810337111405397
SRR7214761	scTrio-seq (Fu)	public	homo_sapiens	MAPQ≥40 Filter	0.8284133938548401
SRR7214761	scTrio-seq (Fu)	public	homo_sapiens	Remove Duplicates	0.9220703551240529
SRR7214761	scTrio-seq (Fu)	public	homo_sapiens	Bases Adding Coverage	0.7011953925888144
SRR7214761	scTrio-seq (Fu)	public	homo_sapiens	Overall Yield (Sequencing Efficiency)	0.34418432833333334
SRR7214798	scTrio-seq (Fu)	public	homo_sapiens	Adapter Trimming	0.9534530422614722
SRR7214798	scTrio-seq (Fu)	public	homo_sapiens	Alignment	0.830033705477061
SRR7214798	scTrio-seq (Fu)	public	homo_sapiens	Bisulfite Conversion Filter	0.8252209254036744
SRR7214798	scTrio-seq (Fu)	public	homo_sapiens	MAPQ≥40 Filter	0.7717457850397597
SRR7214798	scTrio-seq (Fu)	public	homo_sapiens	Remove Duplicates	0.9347010885019161
SRR7214798	scTrio-seq (Fu)	public	homo_sapiens	Bases Adding Coverage	0.6447950021953271
SRR7214798	scTrio-seq (Fu)	public	homo_sapiens	Overall Yield (Sequencing Efficiency)	0.30376235166666665
SRR7214799	scTrio-seq (Fu)	public	homo_sapiens	Adapter Trimming	0.9546218893356906
SRR7214799	scTrio-seq (Fu)	public	homo_sapiens	Alignment	0.5241021887889379
SRR7214799	scTrio-seq (Fu)	public	homo_sapiens	Bisulfite Conversion Filter	0.8166932243116034
SRR7214799	scTrio-seq (Fu)	public	homo_sapiens	MAPQ≥40 Filter	0.6273671184084088
SRR7214799	scTrio-seq (Fu)	public	homo_sapiens	Remove Duplicates	0.9621431867139358
SRR7214799	scTrio-seq (Fu)	public	homo_sapiens	Bases Adding Coverage	0.7124522367749213
SRR7214799	scTrio-seq (Fu)	public	homo_sapiens	Overall Yield (Sequencing Efficiency)	0.17572094500000002
SRR7214800	scTrio-seq (Fu)	public	homo_sapiens	Adapter Trimming	0.9539960784230002
SRR7214800	scTrio-seq (Fu)	public	homo_sapiens	Alignment	0.8359549335377081
SRR7214800	scTrio-seq (Fu)	public	homo_sapiens	Bisulfite Conversion Filter	0.8115497683225377
SRR7214800	scTrio-seq (Fu)	public	homo_sapiens	MAPQ≥40 Filter	0.7555622376939294
SRR7214800	scTrio-seq (Fu)	public	homo_sapiens	Remove Duplicates	0.9324453739991294
SRR7214800	scTrio-seq (Fu)	public	homo_sapiens	Bases Adding Coverage	0.6442440440186157
SRR7214800	scTrio-seq (Fu)	public	homo_sapiens	Overall Yield (Sequencing Efficiency)	0.2937573
SRR7214889	scTrio-seq (Fu)	public	homo_sapiens	Adapter Trimming	0.9438573342323537
SRR7214889	scTrio-seq (Fu)	public	homo_sapiens	Alignment	0.788304043786948
SRR7214889	scTrio-seq (Fu)	public	homo_sapiens	Bisulfite Conversion Filter	0.8311608445683009
SRR7214889	scTrio-seq (Fu)	public	homo_sapiens	MAPQ≥40 Filter	0.7851141578356629
SRR7214889	scTrio-seq (Fu)	public	homo_sapiens	Remove Duplicates	0.9410627701960184
SRR7214889	scTrio-seq (Fu)	public	homo_sapiens	Bases Adding Coverage	0.6967733899611701
SRR7214889	scTrio-seq (Fu)	public	homo_sapiens	Overall Yield (Sequencing Efficiency)	0.3183670716666667
SRR7214890	scTrio-seq (Fu)	public	homo_sapiens	Adapter Trimming	0.9486777015882724
SRR7214890	scTrio-seq (Fu)	public	homo_sapiens	Alignment	0.8838745711666176
SRR7214890	scTrio-seq (Fu)	public	homo_sapiens	Bisulfite Conversion Filter	0.8429991244531002
SRR7214890	scTrio-seq (Fu)	public	homo_sapiens	MAPQ≥40 Filter	0.8332411099981477
SRR7214890	scTrio-seq (Fu)	public	homo_sapiens	Remove Duplicates	0.9521225904839278
SRR7214890	scTrio-seq (Fu)	public	homo_sapiens	Bases Adding Coverage	0.709138181391111
SRR7214890	scTrio-seq (Fu)	public	homo_sapiens	Overall Yield (Sequencing Efficiency)	0.397677375
SRR7214891	scTrio-seq (Fu)	public	homo_sapiens	Adapter Trimming	0.942050103892503
SRR7214891	scTrio-seq (Fu)	public	homo_sapiens	Alignment	0.8665607451524179
SRR7214891	scTrio-seq (Fu)	public	homo_sapiens	Bisulfite Conversion Filter	0.8320903069692562
SRR7214891	scTrio-seq (Fu)	public	homo_sapiens	MAPQ≥40 Filter	0.8133654279069479
SRR7214891	scTrio-seq (Fu)	public	homo_sapiens	Remove Duplicates	0.9311739315088209
SRR7214891	scTrio-seq (Fu)	public	homo_sapiens	Bases Adding Coverage	0.6821085302371592
SRR7214891	scTrio-seq (Fu)	public	homo_sapiens	Overall Yield (Sequencing Efficiency)	0.3509243266666667
SRR7215062	scTrio-seq (Fu)	public	homo_sapiens	Adapter Trimming	0.9490159554636161
SRR7215062	scTrio-seq (Fu)	public	homo_sapiens	Alignment	0.7546284189185651
SRR7215062	scTrio-seq (Fu)	public	homo_sapiens	Bisulfite Conversion Filter	0.8257981939025318
SRR7215062	scTrio-seq (Fu)	public	homo_sapiens	MAPQ≥40 Filter	0.7850118430052293
SRR7215062	scTrio-seq (Fu)	public	homo_sapiens	Remove Duplicates	0.9502439534517543
SRR7215062	scTrio-seq (Fu)	public	homo_sapiens	Bases Adding Coverage	0.7091603219463277
SRR7215062	scTrio-seq (Fu)	public	homo_sapiens	Overall Yield (Sequencing Efficiency)	0.31285013833333336
SRR7215085	scTrio-seq (Fu)	public	homo_sapiens	Adapter Trimming	0.9479822061254465
SRR7215085	scTrio-seq (Fu)	public	homo_sapiens	Alignment	0.8250458710577326
SRR7215085	scTrio-seq (Fu)	public	homo_sapiens	Bisulfite Conversion Filter	0.8262299242812484
SRR7215085	scTrio-seq (Fu)	public	homo_sapiens	MAPQ≥40 Filter	0.7894538613212635
SRR7215085	scTrio-seq (Fu)	public	homo_sapiens	Remove Duplicates	0.9461469373287438
SRR7215085	scTrio-seq (Fu)	public	homo_sapiens	Bases Adding Coverage	0.6848750197907374
SRR7215085	scTrio-seq (Fu)	public	homo_sapiens	Overall Yield (Sequencing Efficiency)	0.3305794616666667
SRR7215120	scTrio-seq (Fu)	public	homo_sapiens	Adapter Trimming	0.9467038860458848
SRR7215120	scTrio-seq (Fu)	public	homo_sapiens	Alignment	0.6860191145715745
SRR7215120	scTrio-seq (Fu)	public	homo_sapiens	Bisulfite Conversion Filter	0.8260219922142801
SRR7215120	scTrio-seq (Fu)	public	homo_sapiens	MAPQ≥40 Filter	0.7600641190378609
SRR7215120	scTrio-seq (Fu)	public	homo_sapiens	Remove Duplicates	0.9488278090866444
SRR7215120	scTrio-seq (Fu)	public	homo_sapiens	Bases Adding Coverage	0.7015046500688858
SRR7215120	scTrio-seq (Fu)	public	homo_sapiens	Overall Yield (Sequencing Efficiency)	0.27140020833333334
SRR7215145	scTrio-seq (Fu)	public	homo_sapiens	Adapter Trimming	0.9450247491433678
SRR7215145	scTrio-seq (Fu)	public	homo_sapiens	Alignment	0.8361360314103884
SRR7215145	scTrio-seq (Fu)	public	homo_sapiens	Bisulfite Conversion Filter	0.8280110058953488
SRR7215145	scTrio-seq (Fu)	public	homo_sapiens	MAPQ≥40 Filter	0.8223961879196761
SRR7215145	scTrio-seq (Fu)	public	homo_sapiens	Remove Duplicates	0.9470657645732419
SRR7215145	scTrio-seq (Fu)	public	homo_sapiens	Bases Adding Coverage	0.6796339576046276
SRR7215145	scTrio-seq (Fu)	public	homo_sapiens	Overall Yield (Sequencing Efficiency)	0.34633192499999993
SRR7215146	scTrio-seq (Fu)	public	homo_sapiens	Adapter Trimming	0.9496645178005415
SRR7215146	scTrio-seq (Fu)	public	homo_sapiens	Alignment	0.8312520178125334
SRR7215146	scTrio-seq (Fu)	public	homo_sapiens	Bisulfite Conversion Filter	0.8341150319231441
SRR7215146	scTrio-seq (Fu)	public	homo_sapiens	MAPQ≥40 Filter	0.8255848055299159
SRR7215146	scTrio-seq (Fu)	public	homo_sapiens	Remove Duplicates	0.9403057067940879
SRR7215146	scTrio-seq (Fu)	public	homo_sapiens	Bases Adding Coverage	0.6839272477845215
SRR7215146	scTrio-seq (Fu)	public	homo_sapiens	Overall Yield (Sequencing Efficiency)	0.349598485
SRR7215147	scTrio-seq (Fu)	public	homo_sapiens	Adapter Trimming	0.9493875089420214
SRR7215147	scTrio-seq (Fu)	public	homo_sapiens	Alignment	0.8497500185486437
SRR7215147	scTrio-seq (Fu)	public	homo_sapiens	Bisulfite Conversion Filter	0.8262275104901766
SRR7215147	scTrio-seq (Fu)	public	homo_sapiens	MAPQ≥40 Filter	0.8158116192536748
SRR7215147	scTrio-seq (Fu)	public	homo_sapiens	Remove Duplicates	0.9482962472097466
SRR7215147	scTrio-seq (Fu)	public	homo_sapiens	Bases Adding Coverage	0.6897077720907926
SRR7215147	scTrio-seq (Fu)	public	homo_sapiens	Overall Yield (Sequencing Efficiency)	0.3556586583333333
SRR7215184	scTrio-seq (Fu)	public	homo_sapiens	Adapter Trimming	0.9485240175089629
SRR7215184	scTrio-seq (Fu)	public	homo_sapiens	Alignment	0.8349620677818169
SRR7215184	scTrio-seq (Fu)	public	homo_sapiens	Bisulfite Conversion Filter	0.8269348648251909
SRR7215184	scTrio-seq (Fu)	public	homo_sapiens	MAPQ≥40 Filter	0.8036369667568091
SRR7215184	scTrio-seq (Fu)	public	homo_sapiens	Remove Duplicates	0.922044319335464
SRR7215184	scTrio-seq (Fu)	public	homo_sapiens	Bases Adding Coverage	0.6706403330968006
SRR7215184	scTrio-seq (Fu)	public	homo_sapiens	Overall Yield (Sequencing Efficiency)	0.325452605
SRR7215186	scTrio-seq (Fu)	public	homo_sapiens	Adapter Trimming	0.9529502467943269
SRR7215186	scTrio-seq (Fu)	public	homo_sapiens	Alignment	0.8206540260600332
SRR7215186	scTrio-seq (Fu)	public	homo_sapiens	Bisulfite Conversion Filter	0.8261983598102774
SRR7215186	scTrio-seq (Fu)	public	homo_sapiens	MAPQ≥40 Filter	0.7955102930130215
SRR7215186	scTrio-seq (Fu)	public	homo_sapiens	Remove Duplicates	0.9172528078430467
SRR7215186	scTrio-seq (Fu)	public	homo_sapiens	Bases Adding Coverage	0.6792280075501954
SRR7215186	scTrio-seq (Fu)	public	homo_sapiens	Overall Yield (Sequencing Efficiency)	0.3202322733333333
SRR7215214	scTrio-seq (Fu)	public	homo_sapiens	Adapter Trimming	0.9568070878490229
SRR7215214	scTrio-seq (Fu)	public	homo_sapiens	Alignment	0.5288192483371733
SRR7215214	scTrio-seq (Fu)	public	homo_sapiens	Bisulfite Conversion Filter	0.8335942323553504
SRR7215214	scTrio-seq (Fu)	public	homo_sapiens	MAPQ≥40 Filter	0.6942734071124415
SRR7215214	scTrio-seq (Fu)	public	homo_sapiens	Remove Duplicates	0.9453529340061002
SRR7215214	scTrio-seq (Fu)	public	homo_sapiens	Bases Adding Coverage	0.7250653560406749
SRR7215214	scTrio-seq (Fu)	public	homo_sapiens	Overall Yield (Sequencing Efficiency)	0.20071877666666668
SRR7215215	scTrio-seq (Fu)	public	homo_sapiens	Adapter Trimming	0.9562853315912454
SRR7215215	scTrio-seq (Fu)	public	homo_sapiens	Alignment	0.7655701624623444
SRR7215215	scTrio-seq (Fu)	public	homo_sapiens	Bisulfite Conversion Filter	0.8361242721344666
SRR7215215	scTrio-seq (Fu)	public	homo_sapiens	MAPQ≥40 Filter	0.8132045104876934
SRR7215215	scTrio-seq (Fu)	public	homo_sapiens	Remove Duplicates	0.929428789368636
SRR7215215	scTrio-seq (Fu)	public	homo_sapiens	Bases Adding Coverage	0.678988792473389
SRR7215215	scTrio-seq (Fu)	public	homo_sapiens	Overall Yield (Sequencing Efficiency)	0.31413898000000007
SRR7215216	scTrio-seq (Fu)	public	homo_sapiens	Adapter Trimming	0.9558062246194379
SRR7215216	scTrio-seq (Fu)	public	homo_sapiens	Alignment	0.8271410054704814
SRR7215216	scTrio-seq (Fu)	public	homo_sapiens	Bisulfite Conversion Filter	0.834479539666155
SRR7215216	scTrio-seq (Fu)	public	homo_sapiens	MAPQ≥40 Filter	0.8156102277724108
SRR7215216	scTrio-seq (Fu)	public	homo_sapiens	Remove Duplicates	0.9297167324934811
SRR7215216	scTrio-seq (Fu)	public	homo_sapiens	Bases Adding Coverage	0.688111125594603
SRR7215216	scTrio-seq (Fu)	public	homo_sapiens	Overall Yield (Sequencing Efficiency)	0.34423655666666664
SRR7215240	scTrio-seq (Fu)	public	homo_sapiens	Adapter Trimming	0.9545961059813369
SRR7215240	scTrio-seq (Fu)	public	homo_sapiens	Alignment	0.8452774057469028
SRR7215240	scTrio-seq (Fu)	public	homo_sapiens	Bisulfite Conversion Filter	0.8357923187168568
SRR7215240	scTrio-seq (Fu)	public	homo_sapiens	MAPQ≥40 Filter	0.8268203585366481
SRR7215240	scTrio-seq (Fu)	public	homo_sapiens	Remove Duplicates	0.9089762943804562
SRR7215240	scTrio-seq (Fu)	public	homo_sapiens	Bases Adding Coverage	0.6245869478211142
SRR7215240	scTrio-seq (Fu)	public	homo_sapiens	Overall Yield (Sequencing Efficiency)	0.3165730333333333
SRR7215241	scTrio-seq (Fu)	public	homo_sapiens	Adapter Trimming	0.9549726343606681
SRR7215241	scTrio-seq (Fu)	public	homo_sapiens	Alignment	0.727277972872635
SRR7215241	scTrio-seq (Fu)	public	homo_sapiens	Bisulfite Conversion Filter	0.8390897566861809
SRR7215241	scTrio-seq (Fu)	public	homo_sapiens	MAPQ≥40 Filter	0.7842159730169374
SRR7215241	scTrio-seq (Fu)	public	homo_sapiens	Remove Duplicates	0.9453895303688626
SRR7215241	scTrio-seq (Fu)	public	homo_sapiens	Bases Adding Coverage	0.6816637325982415
SRR7215241	scTrio-seq (Fu)	public	homo_sapiens	Overall Yield (Sequencing Efficiency)	0.29452111833333333
SRR7215251	scTrio-seq (Fu)	public	homo_sapiens	Adapter Trimming	0.9573399090833324
SRR7215251	scTrio-seq (Fu)	public	homo_sapiens	Alignment	0.7568528845313146
SRR7215251	scTrio-seq (Fu)	public	homo_sapiens	Bisulfite Conversion Filter	0.8392312111348815
SRR7215251	scTrio-seq (Fu)	public	homo_sapiens	MAPQ≥40 Filter	0.8024941675858311
SRR7215251	scTrio-seq (Fu)	public	homo_sapiens	Remove Duplicates	0.9370343756824597
SRR7215251	scTrio-seq (Fu)	public	homo_sapiens	Bases Adding Coverage	0.6865204675279283
SRR7215251	scTrio-seq (Fu)	public	homo_sapiens	Overall Yield (Sequencing Efficiency)	0.31391362
SRR7215253	scTrio-seq (Fu)	public	homo_sapiens	Adapter Trimming	0.9557020135415484
SRR7215253	scTrio-seq (Fu)	public	homo_sapiens	Alignment	0.7872227755162711
SRR7215253	scTrio-seq (Fu)	public	homo_sapiens	Bisulfite Conversion Filter	0.8360352130695486
SRR7215253	scTrio-seq (Fu)	public	homo_sapiens	MAPQ≥40 Filter	0.8118290389398316
SRR7215253	scTrio-seq (Fu)	public	homo_sapiens	Remove Duplicates	0.9253092351624667
SRR7215253	scTrio-seq (Fu)	public	homo_sapiens	Bases Adding Coverage	0.6834166703304412
SRR7215253	scTrio-seq (Fu)	public	homo_sapiens	Overall Yield (Sequencing Efficiency)	0.3229102033333333
SRR7461380	scTrio-seq (Fu)	public	homo_sapiens	Adapter Trimming	0.9584682942717138
SRR7461380	scTrio-seq (Fu)	public	homo_sapiens	Alignment	0.7868811079519412
SRR7461380	scTrio-seq (Fu)	public	homo_sapiens	Bisulfite Conversion Filter	0.8256528928391456
SRR7461380	scTrio-seq (Fu)	public	homo_sapiens	MAPQ≥40 Filter	0.8168210707438134
SRR7461380	scTrio-seq (Fu)	public	homo_sapiens	Remove Duplicates	0.9196054744066822
SRR7461380	scTrio-seq (Fu)	public	homo_sapiens	Bases Adding Coverage	0.7189602900726745
SRR7461380	scTrio-seq (Fu)	public	homo_sapiens	Overall Yield (Sequencing Efficiency)	0.33629294833333334
SRR7461381	scTrio-seq (Fu)	public	homo_sapiens	Adapter Trimming	0.9563521975716748
SRR7461381	scTrio-seq (Fu)	public	homo_sapiens	Alignment	0.30891680117096726
SRR7461381	scTrio-seq (Fu)	public	homo_sapiens	Bisulfite Conversion Filter	0.8264869092797986
SRR7461381	scTrio-seq (Fu)	public	homo_sapiens	MAPQ≥40 Filter	0.46348735685569487
SRR7461381	scTrio-seq (Fu)	public	homo_sapiens	Remove Duplicates	0.9698264435916637
SRR7461381	scTrio-seq (Fu)	public	homo_sapiens	Bases Adding Coverage	0.8001031836600816
SRR7461381	scTrio-seq (Fu)	public	homo_sapiens	Overall Yield (Sequencing Efficiency)	0.087815925
SRR7461399	scTrio-seq (Fu)	public	homo_sapiens	Adapter Trimming	0.9592446339030886
SRR7461399	scTrio-seq (Fu)	public	homo_sapiens	Alignment	0.8397876706267317
SRR7461399	scTrio-seq (Fu)	public	homo_sapiens	Bisulfite Conversion Filter	0.836951352109146
SRR7461399	scTrio-seq (Fu)	public	homo_sapiens	MAPQ≥40 Filter	0.8172980658615834
SRR7461399	scTrio-seq (Fu)	public	homo_sapiens	Remove Duplicates	0.8942221460424121
SRR7461399	scTrio-seq (Fu)	public	homo_sapiens	Bases Adding Coverage	0.6550156532812783
SRR7461399	scTrio-seq (Fu)	public	homo_sapiens	Overall Yield (Sequencing Efficiency)	0.32275773499999993
SRR7461412	scTrio-seq (Fu)	public	homo_sapiens	Adapter Trimming	0.9460077864435861
SRR7461412	scTrio-seq (Fu)	public	homo_sapiens	Alignment	0.8208712737830888
SRR7461412	scTrio-seq (Fu)	public	homo_sapiens	Bisulfite Conversion Filter	0.8222808635547839
SRR7461412	scTrio-seq (Fu)	public	homo_sapiens	MAPQ≥40 Filter	0.7665962136226403
SRR7461412	scTrio-seq (Fu)	public	homo_sapiens	Remove Duplicates	0.9363916202936605
SRR7461412	scTrio-seq (Fu)	public	homo_sapiens	Bases Adding Coverage	0.6988421471757917
SRR7461412	scTrio-seq (Fu)	public	homo_sapiens	Overall Yield (Sequencing Efficiency)	0.32032676666666665
SRR7461413	scTrio-seq (Fu)	public	homo_sapiens	Adapter Trimming	0.946700339259379
SRR7461413	scTrio-seq (Fu)	public	homo_sapiens	Alignment	0.8379766230504959
SRR7461413	scTrio-seq (Fu)	public	homo_sapiens	Bisulfite Conversion Filter	0.8170720298433288
SRR7461413	scTrio-seq (Fu)	public	homo_sapiens	MAPQ≥40 Filter	0.8176179713080964
SRR7461413	scTrio-seq (Fu)	public	homo_sapiens	Remove Duplicates	0.9172027781246147
SRR7461413	scTrio-seq (Fu)	public	homo_sapiens	Bases Adding Coverage	0.7152899515309455
SRR7461413	scTrio-seq (Fu)	public	homo_sapiens	Overall Yield (Sequencing Efficiency)	0.3476984016666666
SRR7461417	scTrio-seq (Fu)	public	homo_sapiens	Adapter Trimming	0.949975549932073
SRR7461417	scTrio-seq (Fu)	public	homo_sapiens	Alignment	0.8487475511599425
SRR7461417	scTrio-seq (Fu)	public	homo_sapiens	Bisulfite Conversion Filter	0.7736920410587139
SRR7461417	scTrio-seq (Fu)	public	homo_sapiens	MAPQ≥40 Filter	0.803761832094516
SRR7461417	scTrio-seq (Fu)	public	homo_sapiens	Remove Duplicates	0.9358008649359039
SRR7461417	scTrio-seq (Fu)	public	homo_sapiens	Bases Adding Coverage	0.6789655420077284
SRR7461417	scTrio-seq (Fu)	public	homo_sapiens	Overall Yield (Sequencing Efficiency)	0.31857936833333333
SRR7461420	scTrio-seq (Fu)	public	homo_sapiens	Adapter Trimming	0.9497580657475632
SRR7461420	scTrio-seq (Fu)	public	homo_sapiens	Alignment	0.8523469037659434
SRR7461420	scTrio-seq (Fu)	public	homo_sapiens	Bisulfite Conversion Filter	0.8391743912808872
SRR7461420	scTrio-seq (Fu)	public	homo_sapiens	MAPQ≥40 Filter	0.8294418204028037
SRR7461420	scTrio-seq (Fu)	public	homo_sapiens	Remove Duplicates	0.9353550217950984
SRR7461420	scTrio-seq (Fu)	public	homo_sapiens	Bases Adding Coverage	0.6853427046388172
SRR7461420	scTrio-seq (Fu)	public	homo_sapiens	Overall Yield (Sequencing Efficiency)	0.36120338
SRR7461431	scTrio-seq (Fu)	public	homo_sapiens	Adapter Trimming	0.9509221478561475
SRR7461431	scTrio-seq (Fu)	public	homo_sapiens	Alignment	0.8081073093794231
SRR7461431	scTrio-seq (Fu)	public	homo_sapiens	Bisulfite Conversion Filter	0.8200953284830481
SRR7461431	scTrio-seq (Fu)	public	homo_sapiens	MAPQ≥40 Filter	0.821755723570731
SRR7461431	scTrio-seq (Fu)	public	homo_sapiens	Remove Duplicates	0.9272044711033532
SRR7461431	scTrio-seq (Fu)	public	homo_sapiens	Bases Adding Coverage	0.6662087217128982
SRR7461431	scTrio-seq (Fu)	public	homo_sapiens	Overall Yield (Sequencing Efficiency)	0.31989459666666664
SRR7461441	scTrio-seq (Fu)	public	homo_sapiens	Adapter Trimming	0.9541457475928667
SRR7461441	scTrio-seq (Fu)	public	homo_sapiens	Alignment	0.8540968264606585
SRR7461441	scTrio-seq (Fu)	public	homo_sapiens	Bisulfite Conversion Filter	0.8237291688691742
SRR7461441	scTrio-seq (Fu)	public	homo_sapiens	MAPQ≥40 Filter	0.8275939349243802
SRR7461441	scTrio-seq (Fu)	public	homo_sapiens	Remove Duplicates	0.9115487099310455
SRR7461441	scTrio-seq (Fu)	public	homo_sapiens	Bases Adding Coverage	0.7017699460904355
SRR7461441	scTrio-seq (Fu)	public	homo_sapiens	Overall Yield (Sequencing Efficiency)	0.35538428333333333
SRR7461442	scTrio-seq (Fu)	public	homo_sapiens	Adapter Trimming	0.953752098565172
SRR7461442	scTrio-seq (Fu)	public	homo_sapiens	Alignment	0.8660933883231939
SRR7461442	scTrio-seq (Fu)	public	homo_sapiens	Bisulfite Conversion Filter	0.822856279205362
SRR7461442	scTrio-seq (Fu)	public	homo_sapiens	MAPQ≥40 Filter	0.8452930565153727
SRR7461442	scTrio-seq (Fu)	public	homo_sapiens	Remove Duplicates	0.9223003178788296
SRR7461442	scTrio-seq (Fu)	public	homo_sapiens	Bases Adding Coverage	0.6864375223956147
SRR7461442	scTrio-seq (Fu)	public	homo_sapiens	Overall Yield (Sequencing Efficiency)	0.36375158333333335
SRR7461445	scTrio-seq (Fu)	public	homo_sapiens	Adapter Trimming	0.9563734705628055
SRR7461445	scTrio-seq (Fu)	public	homo_sapiens	Alignment	0.8282851062362732
SRR7461445	scTrio-seq (Fu)	public	homo_sapiens	Bisulfite Conversion Filter	0.835393541392032
SRR7461445	scTrio-seq (Fu)	public	homo_sapiens	MAPQ≥40 Filter	0.8364481154757969
SRR7461445	scTrio-seq (Fu)	public	homo_sapiens	Remove Duplicates	0.9294790768575287
SRR7461445	scTrio-seq (Fu)	public	homo_sapiens	Bases Adding Coverage	0.6944660102907111
SRR7461445	scTrio-seq (Fu)	public	homo_sapiens	Overall Yield (Sequencing Efficiency)	0.35729596
SRR7461446	scTrio-seq (Fu)	public	homo_sapiens	Adapter Trimming	0.9545579319463771
SRR7461446	scTrio-seq (Fu)	public	homo_sapiens	Alignment	0.7958014415996771
SRR7461446	scTrio-seq (Fu)	public	homo_sapiens	Bisulfite Conversion Filter	0.8241464619138276
SRR7461446	scTrio-seq (Fu)	public	homo_sapiens	MAPQ≥40 Filter	0.8206892628773111
SRR7461446	scTrio-seq (Fu)	public	homo_sapiens	Remove Duplicates	0.908464487343461
SRR7461446	scTrio-seq (Fu)	public	homo_sapiens	Bases Adding Coverage	0.6863889696229001
SRR7461446	scTrio-seq (Fu)	public	homo_sapiens	Overall Yield (Sequencing Efficiency)	0.3203822250000001
SRR7461447	scTrio-seq (Fu)	public	homo_sapiens	Adapter Trimming	0.9527287101149969
SRR7461447	scTrio-seq (Fu)	public	homo_sapiens	Alignment	0.8422559344339935
SRR7461447	scTrio-seq (Fu)	public	homo_sapiens	Bisulfite Conversion Filter	0.8264392287531621
SRR7461447	scTrio-seq (Fu)	public	homo_sapiens	MAPQ≥40 Filter	0.8271731394304394
SRR7461447	scTrio-seq (Fu)	public	homo_sapiens	Remove Duplicates	0.9400976345820652
SRR7461447	scTrio-seq (Fu)	public	homo_sapiens	Bases Adding Coverage	0.7052084724926623
SRR7461447	scTrio-seq (Fu)	public	homo_sapiens	Overall Yield (Sequencing Efficiency)	0.36367308500000006
SRR7461450	scTrio-seq (Fu)	public	homo_sapiens	Adapter Trimming	0.9527070400931533
SRR7461450	scTrio-seq (Fu)	public	homo_sapiens	Alignment	0.7128575274657306
SRR7461450	scTrio-seq (Fu)	public	homo_sapiens	Bisulfite Conversion Filter	0.8362539506234745
SRR7461450	scTrio-seq (Fu)	public	homo_sapiens	MAPQ≥40 Filter	0.8126624833107642
SRR7461450	scTrio-seq (Fu)	public	homo_sapiens	Remove Duplicates	0.9117928144961234
SRR7461450	scTrio-seq (Fu)	public	homo_sapiens	Bases Adding Coverage	0.7080493658901972
SRR7461450	scTrio-seq (Fu)	public	homo_sapiens	Overall Yield (Sequencing Efficiency)	0.29796840166666666
SRR7461452	scTrio-seq (Fu)	public	homo_sapiens	Adapter Trimming	0.9556495958166384
SRR7461452	scTrio-seq (Fu)	public	homo_sapiens	Alignment	0.8310725780767453
SRR7461452	scTrio-seq (Fu)	public	homo_sapiens	Bisulfite Conversion Filter	0.8366929546779011
SRR7461452	scTrio-seq (Fu)	public	homo_sapiens	MAPQ≥40 Filter	0.8384151102725939
SRR7461452	scTrio-seq (Fu)	public	homo_sapiens	Remove Duplicates	0.9228459993342107
SRR7461452	scTrio-seq (Fu)	public	homo_sapiens	Bases Adding Coverage	0.7070211165693114
SRR7461452	scTrio-seq (Fu)	public	homo_sapiens	Overall Yield (Sequencing Efficiency)	0.3635167783333334
SRR7461456	scTrio-seq (Fu)	public	homo_sapiens	Adapter Trimming	0.9527723881222199
SRR7461456	scTrio-seq (Fu)	public	homo_sapiens	Alignment	0.8566393875126675
SRR7461456	scTrio-seq (Fu)	public	homo_sapiens	Bisulfite Conversion Filter	0.7736770050609585
SRR7461456	scTrio-seq (Fu)	public	homo_sapiens	MAPQ≥40 Filter	0.8223379734471654
SRR7461456	scTrio-seq (Fu)	public	homo_sapiens	Remove Duplicates	0.9392240438453536
SRR7461456	scTrio-seq (Fu)	public	homo_sapiens	Bases Adding Coverage	0.7156900145367917
SRR7461456	scTrio-seq (Fu)	public	homo_sapiens	Overall Yield (Sequencing Efficiency)	0.3490530166666667
SRR7461467	scTrio-seq (Fu)	public	homo_sapiens	Adapter Trimming	0.9330203292214196
SRR7461467	scTrio-seq (Fu)	public	homo_sapiens	Alignment	0.7147202593357573
SRR7461467	scTrio-seq (Fu)	public	homo_sapiens	Bisulfite Conversion Filter	0.7307946135564083
SRR7461467	scTrio-seq (Fu)	public	homo_sapiens	MAPQ≥40 Filter	0.5667674469094203
SRR7461467	scTrio-seq (Fu)	public	homo_sapiens	Remove Duplicates	0.9243021761186174
SRR7461467	scTrio-seq (Fu)	public	homo_sapiens	Bases Adding Coverage	0.7215223546784859
SRR7461467	scTrio-seq (Fu)	public	homo_sapiens	Overall Yield (Sequencing Efficiency)	0.18420066833333334
SRR7461468	scTrio-seq (Fu)	public	homo_sapiens	Adapter Trimming	0.9517717103661594
SRR7461468	scTrio-seq (Fu)	public	homo_sapiens	Alignment	0.6014184883821755
SRR7461468	scTrio-seq (Fu)	public	homo_sapiens	Bisulfite Conversion Filter	0.78065211248862
SRR7461468	scTrio-seq (Fu)	public	homo_sapiens	MAPQ≥40 Filter	0.6246565411885817
SRR7461468	scTrio-seq (Fu)	public	homo_sapiens	Remove Duplicates	0.9434670108488882
SRR7461468	scTrio-seq (Fu)	public	homo_sapiens	Bases Adding Coverage	0.7634160590425507
SRR7461468	scTrio-seq (Fu)	public	homo_sapiens	Overall Yield (Sequencing Efficiency)	0.20104645
SRR7461469	scTrio-seq (Fu)	public	homo_sapiens	Adapter Trimming	0.9529789998555906
SRR7461469	scTrio-seq (Fu)	public	homo_sapiens	Alignment	0.7204672734348908
SRR7461469	scTrio-seq (Fu)	public	homo_sapiens	Bisulfite Conversion Filter	0.7742460750646379
SRR7461469	scTrio-seq (Fu)	public	homo_sapiens	MAPQ≥40 Filter	0.6995112133024184
SRR7461469	scTrio-seq (Fu)	public	homo_sapiens	Remove Duplicates	0.9389989581725208
SRR7461469	scTrio-seq (Fu)	public	homo_sapiens	Bases Adding Coverage	0.7445572099867579
SRR7461469	scTrio-seq (Fu)	public	homo_sapiens	Overall Yield (Sequencing Efficiency)	0.2599767233333333
SRR7461470	scTrio-seq (Fu)	public	homo_sapiens	Adapter Trimming	0.9337334038842343
SRR7461470	scTrio-seq (Fu)	public	homo_sapiens	Alignment	0.6425330586913257
SRR7461470	scTrio-seq (Fu)	public	homo_sapiens	Bisulfite Conversion Filter	0.7807778854414834
SRR7461470	scTrio-seq (Fu)	public	homo_sapiens	MAPQ≥40 Filter	0.632824326013449
SRR7461470	scTrio-seq (Fu)	public	homo_sapiens	Remove Duplicates	0.9481703955476513
SRR7461470	scTrio-seq (Fu)	public	homo_sapiens	Bases Adding Coverage	0.6958746991006678
SRR7461470	scTrio-seq (Fu)	public	homo_sapiens	Overall Yield (Sequencing Efficiency)	0.19558992500000003
SRR7461471	scTrio-seq (Fu)	public	homo_sapiens	Adapter Trimming	0.9364885956011281
SRR7461471	scTrio-seq (Fu)	public	homo_sapiens	Alignment	0.8575081769339231
SRR7461471	scTrio-seq (Fu)	public	homo_sapiens	Bisulfite Conversion Filter	0.7325446421721585
SRR7461471	scTrio-seq (Fu)	public	homo_sapiens	MAPQ≥40 Filter	0.6166450471088545
SRR7461471	scTrio-seq (Fu)	public	homo_sapiens	Remove Duplicates	0.8949709826283363
SRR7461471	scTrio-seq (Fu)	public	homo_sapiens	Bases Adding Coverage	0.7730310642337169
SRR7461471	scTrio-seq (Fu)	public	homo_sapiens	Overall Yield (Sequencing Efficiency)	0.2509666466666667
SRR7461472	scTrio-seq (Fu)	public	homo_sapiens	Adapter Trimming	0.9499154035962843
SRR7461472	scTrio-seq (Fu)	public	homo_sapiens	Alignment	0.5891784937351403
SRR7461472	scTrio-seq (Fu)	public	homo_sapiens	Bisulfite Conversion Filter	0.7899024203071956
SRR7461472	scTrio-seq (Fu)	public	homo_sapiens	MAPQ≥40 Filter	0.6311332476380467
SRR7461472	scTrio-seq (Fu)	public	homo_sapiens	Remove Duplicates	0.9605735490471587
SRR7461472	scTrio-seq (Fu)	public	homo_sapiens	Bases Adding Coverage	0.7259287789681821
SRR7461472	scTrio-seq (Fu)	public	homo_sapiens	Overall Yield (Sequencing Efficiency)	0.194558835
SRR7461474	scTrio-seq (Fu)	public	homo_sapiens	Adapter Trimming	0.9432035084698538
SRR7461474	scTrio-seq (Fu)	public	homo_sapiens	Alignment	0.6564518785606166
SRR7461474	scTrio-seq (Fu)	public	homo_sapiens	Bisulfite Conversion Filter	0.7954697029597761
SRR7461474	scTrio-seq (Fu)	public	homo_sapiens	MAPQ≥40 Filter	0.6523952431310369
SRR7461474	scTrio-seq (Fu)	public	homo_sapiens	Remove Duplicates	0.9495022589060351
SRR7461474	scTrio-seq (Fu)	public	homo_sapiens	Bases Adding Coverage	0.720097810680623
SRR7461474	scTrio-seq (Fu)	public	homo_sapiens	Overall Yield (Sequencing Efficiency)	0.21970008499999996
SRR7461475	scTrio-seq (Fu)	public	homo_sapiens	Adapter Trimming	0.9269212896439674
SRR7461475	scTrio-seq (Fu)	public	homo_sapiens	Alignment	0.822876088317025
SRR7461475	scTrio-seq (Fu)	public	homo_sapiens	Bisulfite Conversion Filter	0.7688117889519906
SRR7461475	scTrio-seq (Fu)	public	homo_sapiens	MAPQ≥40 Filter	0.6663581159323195
SRR7461475	scTrio-seq (Fu)	public	homo_sapiens	Remove Duplicates	0.8926645592388008
SRR7461475	scTrio-seq (Fu)	public	homo_sapiens	Bases Adding Coverage	0.6740141375251331
SRR7461475	scTrio-seq (Fu)	public	homo_sapiens	Overall Yield (Sequencing Efficiency)	0.2351052483333333
SRR7461476	scTrio-seq (Fu)	public	homo_sapiens	Adapter Trimming	0.9229802101063832
SRR7461476	scTrio-seq (Fu)	public	homo_sapiens	Alignment	0.6874233593735843
SRR7461476	scTrio-seq (Fu)	public	homo_sapiens	Bisulfite Conversion Filter	0.8128782731354025
SRR7461476	scTrio-seq (Fu)	public	homo_sapiens	MAPQ≥40 Filter	0.7302246497886967
SRR7461476	scTrio-seq (Fu)	public	homo_sapiens	Remove Duplicates	0.9082351558376968
SRR7461476	scTrio-seq (Fu)	public	homo_sapiens	Bases Adding Coverage	0.5373143381752298
SRR7461476	scTrio-seq (Fu)	public	homo_sapiens	Overall Yield (Sequencing Efficiency)	0.18379149833333333
SRR7461477	scTrio-seq (Fu)	public	homo_sapiens	Adapter Trimming	0.9445967451226702
SRR7461477	scTrio-seq (Fu)	public	homo_sapiens	Alignment	0.7475432650451265
SRR7461477	scTrio-seq (Fu)	public	homo_sapiens	Bisulfite Conversion Filter	0.7526678684194366
SRR7461477	scTrio-seq (Fu)	public	homo_sapiens	MAPQ≥40 Filter	0.6279158514220909
SRR7461477	scTrio-seq (Fu)	public	homo_sapiens	Remove Duplicates	0.9112963684764891
SRR7461477	scTrio-seq (Fu)	public	homo_sapiens	Bases Adding Coverage	0.7128533555951903
SRR7461477	scTrio-seq (Fu)	public	homo_sapiens	Overall Yield (Sequencing Efficiency)	0.21679409
SRR7461480	scTrio-seq (Fu)	public	homo_sapiens	Adapter Trimming	0.9486071986830507
SRR7461480	scTrio-seq (Fu)	public	homo_sapiens	Alignment	0.7656651467628984
SRR7461480	scTrio-seq (Fu)	public	homo_sapiens	Bisulfite Conversion Filter	0.7774634668504767
SRR7461480	scTrio-seq (Fu)	public	homo_sapiens	MAPQ≥40 Filter	0.6882095472401977
SRR7461480	scTrio-seq (Fu)	public	homo_sapiens	Remove Duplicates	0.9488546729916792
SRR7461480	scTrio-seq (Fu)	public	homo_sapiens	Bases Adding Coverage	0.7430391219505516
SRR7461480	scTrio-seq (Fu)	public	homo_sapiens	Overall Yield (Sequencing Efficiency)	0.27399167
SRR7461481	scTrio-seq (Fu)	public	homo_sapiens	Adapter Trimming	0.9491223103705109
SRR7461481	scTrio-seq (Fu)	public	homo_sapiens	Alignment	0.6067804297093329
SRR7461481	scTrio-seq (Fu)	public	homo_sapiens	Bisulfite Conversion Filter	0.768924880142924
SRR7461481	scTrio-seq (Fu)	public	homo_sapiens	MAPQ≥40 Filter	0.6014767316066052
SRR7461481	scTrio-seq (Fu)	public	homo_sapiens	Remove Duplicates	0.9480225862492471
SRR7461481	scTrio-seq (Fu)	public	homo_sapiens	Bases Adding Coverage	0.7615341088968184
SRR7461481	scTrio-seq (Fu)	public	homo_sapiens	Overall Yield (Sequencing Efficiency)	0.19229347
SRR7461482	scTrio-seq (Fu)	public	homo_sapiens	Adapter Trimming	0.9509343116482125
SRR7461482	scTrio-seq (Fu)	public	homo_sapiens	Alignment	0.5944598746120228
SRR7461482	scTrio-seq (Fu)	public	homo_sapiens	Bisulfite Conversion Filter	0.7949235141259887
SRR7461482	scTrio-seq (Fu)	public	homo_sapiens	MAPQ≥40 Filter	0.6319867516796818
SRR7461482	scTrio-seq (Fu)	public	homo_sapiens	Remove Duplicates	0.925790691372793
SRR7461482	scTrio-seq (Fu)	public	homo_sapiens	Bases Adding Coverage	0.6959624188567775
SRR7461482	scTrio-seq (Fu)	public	homo_sapiens	Overall Yield (Sequencing Efficiency)	0.18298057166666665
SRR7461485	scTrio-seq (Fu)	public	homo_sapiens	Adapter Trimming	0.9365802048549934
SRR7461485	scTrio-seq (Fu)	public	homo_sapiens	Alignment	0.8191060459708404
SRR7461485	scTrio-seq (Fu)	public	homo_sapiens	Bisulfite Conversion Filter	0.7458939325457307
SRR7461485	scTrio-seq (Fu)	public	homo_sapiens	MAPQ≥40 Filter	0.6430925268963077
SRR7461485	scTrio-seq (Fu)	public	homo_sapiens	Remove Duplicates	0.9377350524455372
SRR7461485	scTrio-seq (Fu)	public	homo_sapiens	Bases Adding Coverage	0.7239425983861227
SRR7461485	scTrio-seq (Fu)	public	homo_sapiens	Overall Yield (Sequencing Efficiency)	0.2498158133333333
SRR7461486	scTrio-seq (Fu)	public	homo_sapiens	Adapter Trimming	0.9395544271554376
SRR7461486	scTrio-seq (Fu)	public	homo_sapiens	Alignment	0.8325837979409771
SRR7461486	scTrio-seq (Fu)	public	homo_sapiens	Bisulfite Conversion Filter	0.7702967105413476
SRR7461486	scTrio-seq (Fu)	public	homo_sapiens	MAPQ≥40 Filter	0.6831332487584587
SRR7461486	scTrio-seq (Fu)	public	homo_sapiens	Remove Duplicates	0.9412243484088727
SRR7461486	scTrio-seq (Fu)	public	homo_sapiens	Bases Adding Coverage	0.7416737782716842
SRR7461486	scTrio-seq (Fu)	public	homo_sapiens	Overall Yield (Sequencing Efficiency)	0.2873554533333333
SRR7461494	scTrio-seq (Fu)	public	homo_sapiens	Adapter Trimming	0.9425784562745578
SRR7461494	scTrio-seq (Fu)	public	homo_sapiens	Alignment	0.7732721506077921
SRR7461494	scTrio-seq (Fu)	public	homo_sapiens	Bisulfite Conversion Filter	0.7635346202108625
SRR7461494	scTrio-seq (Fu)	public	homo_sapiens	MAPQ≥40 Filter	0.6543992935876054
[truncated: 1,795 more rows]
