# Supplementary material for: High-coverage allele-resolved single-cell DNA methylation profiling reveals cell lineage, X-inactivation state, and replication dynamics
Source: Nat Commun. 2025 Jul 8;16:6273. doi: 10.1038/s41467-025-61589-1 (PMC12234882; doi:10.1038/s41467-025-61589-1)
Supplement: Supplementary file 4 — Source Data [file 41467_2025_61589_MOESM4_ESM.zip › source_data/fig_4d.tsv]

id	plot_id	fraction_allele_resolved_cpg_discordance	fraction_reads_very_early_bin	cell_category
EE5E12S2	E12a	0.02055537069238692	0.36107463886359153	s-phase
EE7A6	EE7A6	0.00899125675817098	0.31733642782196714	G1
EE7F5	EE7F5	0.00825534488379991	0.30980408432643125	G1
EE7B11	EE7B11	0.00849286098233443	0.3173665760232236	G1
EE5G3S3	G3b	0.01325398805069546	0.3228191579851772	G1
EE5E1S1	E1S1	0.01190937833028471	0.31194622037823583	G1
EE5G2S3	G2b	0.01346570746880004	0.3220051144882272	G1
EE5E6S1	E6S1	0.01175525442441479	0.3160069754667787	G1
EE5B7S1	B7S1	0.01135596205905888	0.2913073701932118	G1
EE5E10S3	E10b	0.0122918909336037	0.3248278974822694	G1
EE5C9S1	C9S1	0.01299663583354412	0.3104360308776357	G1
EE5C10S3	C10b	0.0186622923852515	0.33874893537419576	s-phase
EE5D1S3	D1b	0.0101209545915476	0.3217241757827318	G1
EE5E11S1	E11S1	0.00996731670070597	0.3115667027529555	G1
EE5E9S3	E9b	0.00939371932460599	0.32654216850914364	G1
EE7D5	EE7D5	0.00691026092629864	0.31024680584036163	G1
EE5A2S3	A2b	0.01330509338842334	0.3113552982837061	G1
EE5E3S1	E3S1	0.01115811055265968	0.3145870966268744	G1
EE5C2S3	C2b	0.0131136860454145	0.320298843049753	G1
EE7A1	EE7A1	0.00832443317477165	0.2982708642341835	G1
EE5G4S2	G4a	0.00603797970992503	0.31354142706121046	G1
EE5G1S1	G1S1	0.01444442351220787	0.31347429301972546	G1
EE7E9	EE7E9	0.00900033783112873	0.3141903567067062	G1
EE7F8	EE7F8	0.00824687492975361	0.3043402291808187	G1
EE5D8S3	D8b	0.00979492222853776	0.3272705389942976	G1
EE5E3S3	E3b	0.02291789099736822	0.30382865051894464	possible G2
EE5G9S3	G9b	0.01288883937648977	0.3266392993343472	G1
EE7G8	EE7G8	0.0232276957073944	0.3648184977262153	s-phase
EE7F10	EE7F10	0.01005292439040178	0.3164900073279298	G1
EE5B1S2	B1a	0.00656834715684788	0.30934238020478616	G1
EE5C11S3	C11b	0.01151591139930785	0.3238027340727474	G1
EE5B11S3	B11b	0.0098053919400772	0.32543296887743195	G1
EE7H10	EE7H10	0.00758094303935902	0.3056921718398806	G1
EE5C10S1	C10S1	0.04539215870045911	0.3736397984080497	s-phase doublet
EE5D8S1	D8S1	0.01003356202385928	0.293376336209664	G1
EE7F11	EE7F11	0.01046217503424417	0.2872274987207876	G1
EE5D3S1	D3S1	0.01008801343428895	0.2993741155291507	G1
EE5G8S3	G8b	0.01132611684975803	0.318922739024394	G1
EE5C11S1	C11S1	0.01050026721244726	0.31517190807066214	G1
EE5G5S1	G5S1	0.01134085072006582	0.3154762349710433	G1
EE5D2S1	D2S1	0.01326337720339076	0.3082720690846009	G1
EE7C6	EE7C6	0.0093646451961126	0.31898960605408816	G1
EE7F12	EE7F12	0.00735622115827848	0.3141650785171828	G1
EE5E12S1	E12S1	0.00981098341128841	0.31423450025889227	G1
EE5A11S1	A11S1	0.01041031196427317	0.316970260566597	G1
EE7H4	EE7H4	0.00912063829104921	0.316820249501369	G1
EE7D9	EE7D9	0.01034804352080933	0.31502618288283024	G1
EE5F7S1	F7S1	0.00993162769938234	0.30551937479873953	G1
EE5H12S1	H12S1	0.01487556027487977	0.3007686761801497	G1
EE5D7S3	D7b	0.01043754186096876	0.32309623006992366	G1
EE5H7S3	H7b	0.01085243988512765	0.3186776580866689	G1
EE5B3S1	B3S1	0.01046701810929406	0.31210167195242633	G1
EE7G5	EE7G5	0.00704431948108432	0.3173737473799146	G1
EE7A3	EE7A3	0.00726842889631303	0.2986839433143351	G1
EE7H9	EE7H9	0.0085650368744997	0.31567231690112185	G1
EE5F8S1	F8S1	0.01067845590827885	0.3151279813787779	G1
EE5B8S2	B8a	0.00695796325759685	0.316505375902158	G1
EE5G8S2	G8a	0.00603842134130663	0.2829092748830879	G1
EE5A9S1	A9S1	0.0124522214331019	0.31140947195745594	G1
EE5F4S3	F4b	0.02263106831682071	0.32670775858884016	possible G2
EE5G9S1	G9S1	0.01229843032783822	0.3135223636343647	G1
EE5F5S1	F5S1	0.01112601143461011	0.31390819257263225	G1
EE5B7S3	B7b	0.01252560094037298	0.3198039794950189	G1
EE5A5S3	A5b	0.02680004883653724	0.38236404228767257	s-phase
EE5C5S2	C5a	0.0077811744943548	0.3117008919026612	G1
EE5A12S3	A12b	0.01008046924757049	0.3230052890237869	G1
EE5F11S1	F11S1	0.00883780131747861	0.30691363674638245	G1
EE5C12S1	C12S1	0.01031154154164213	0.31463103159579386	G1
EE5H11S3	H11b	0.02653214817734081	0.3221003866619646	possible G2
EE7A9	EE7A9	0.00941080060833144	0.31626470141739293	G1
EE5F11S3	F11b	0.01048359355792829	0.3272069301440151	G1
EE7C11	EE7C11	0.00923999110410595	0.315918896201086	G1
EE7A7	EE7A7	0.0091433888076704	0.31865329058273295	G1
EE7G6	EE7G6	0.01012904390863319	0.31722301597082814	G1
EE7E2	EE7E2	0.00889854242924468	0.3180503339340522	G1
EE5A9S3	A9b	0.04947726049101308	0.32258339405177094	doublet
EE7G12	EE7G12	0.00836968327257769	0.30606300194899366	G1
EE5G10S1	G10S1	0.01284941867366877	0.3160788319488737	G1
EE5D5S1	D5S1	0.01025197380939101	0.3045545661518741	G1
EE5D6S3	D6b	0.02870238005091481	0.3691750167317232	s-phase
EE5H1S1	H1S1	0.01060625917109176	0.31102433210325847	G1
EE5A3S1	A3S1	0.01058281394219145	0.31447976460330357	G1
EE5B3S3	B3b	0.01218665685553102	0.319826128275314	G1
EE5G10S3	G10b	0.0132335048615964	0.3216580148101674	G1
EE5H5S1	H5S1	0.00960782595048181	0.28874611345142953	G1
EE5B8S1	B8S1	0.01012997913859346	0.313493634485087	G1
EE7C7	EE7C7	0.00816209102178858	0.3129195946357282	G1
EE5H3S1	H3S1	0.00871646376003942	0.31379592486845864	G1
EE5D5S3	D5b	0.01232753107720485	0.3238009019901399	G1
EE5C10S2	C10a	0.00625069370705568	0.2967190485396319	G1
EE7F2	EE7F2	0.00827775406549067	0.3195802198612027	G1
EE5E4S3	E4b	0.01069259197403365	0.32308121158219666	G1
EE5E12S3	E12b	0.01029666859032711	0.33084854561704047	G1
EE5F10S3	F10b	0.01168246564230567	0.3248907920543233	G1
EE5H8S3	H8b	0.00941167968355917	0.32623170522181494	G1
EE7H2	EE7H2	0.00921928241626724	0.3158195802309238	G1
EE5E10S1	E10S1	0.01196937549060065	0.31698722564920123	G1
EE5E7S1	E7S1	0.01333459924028528	0.31450591138820067	G1
EE7E3	EE7E3	0.00976634541573491	0.31779716169526834	G1
EE5F4S1	F4S1	0.01193007025531987	0.31230143568569546	G1
EE7F6	EE7F6	0.00940395034290961	0.3172403201550651	G1
EE7A2	EE7A2	0.00778715009512957	0.30860841709359993	G1
EE5C7S2	C7a	0.00807902290857747	0.30718319829316515	G1
EE7C10	EE7C10	0.00898909283361278	0.31512492417656834	G1
EE5F5S3	F5b	0.02191221883973405	0.3521482664978564	s-phase
EE7F4	EE7F4	0.00852077148381571	0.3034374176052008	G1
EE5C6S1	C6S1	0.01215347100065155	0.3139024373385631	G1
EE7E7	EE7E7	0.00836672532711803	0.3184455532731146	G1
EE5C3S1	C3S1	0.01147741417005674	0.3145993938764039	G1
EE5F5S2	F5a	0.00646805655679013	0.3055180696339063	G1
EE7D6	EE7D6	0.00900523854227418	0.31127249214254316	G1
EE5D2S2	D2a	0.00800595966360616	0.31628952657884285	G1
EE5B12S1	B12S1	0.00967391724741548	0.3168012250103426	G1
EE7G10	EE7G10	0.00665221206322424	0.2880133619413788	G1
EE5C6S2	C6a	0.00834048402942535	0.314061232704044	G1
EE5D11S3	D11b	0.00849721500265784	0.33019980258938886	G1
EE5G12S1	G12S1	0.01017874765294447	0.3155804259550564	G1
EE7E10	EE7E10	0.01095270801647164	0.3163520327406768	G1
EE5H10S1	H10S1	0.00905647927407025	0.2945104316343884	G1
EE5B12S3	B12b	0.01089936434575424	0.3239665933136409	G1
EE5C2S1	C2S1	0.01256862289376739	0.3067787800221184	G1
EE5A7S1	A7S1	0.01677502515640137	0.32417355817083093	G1
EE5B4S3	B4b	0.0127655582069172	0.31984941302000935	G1
EE5B1S1	B1S1	0.01081745304699479	0.31241633335213403	G1
EE5A7S3	A7b	0.01167801721969165	0.32134968061418473	G1
EE5H6S3	H6b	0.01206117916723847	0.32430400830117395	G1
EE5C6S3	C6b	0.0134227781853384	0.32339889744992395	G1
EE5F6S3	F6b	0.01212392816804773	0.32186960384614705	G1
EE5C1S3	C1b	0.02472520993823533	0.3229896126171382	possible G2
EE5A8S3	A8b	0.01171348928470795	0.3215421806269442	G1
EE5G3S1	G3S1	0.01100201495362148	0.3151792071409441	G1
EE5C11S2	C11a	0.00647504192561902	0.31461990386146366	G1
EE5A3S2	A3a	0.00612576220079959	0.31673273527696827	G1
EE7G9	EE7G9	0.0095362857374763	0.31719496018305454	G1
EE7G11	EE7G11	0.0082710350665019	0.3187436648527401	G1
EE7C1	EE7C1	0.00826791269319692	0.31646383235169134	G1
EE5A4S1	A4S1	0.01276080184532095	0.31419920608048946	G1
EE7B4	EE7B4	0.00755186411593235	0.3137331626609236	G1
EE5C8S3	C8b	0.02697199703639782	0.3826078655853245	s-phase
EE7C2	EE7C2	0.00932420489070986	0.31665577844141746	G1
EE5C7S1	C7S1	0.01253802311826968	0.3108120151621414	G1
EE5F2S2	F2a	0.00718310090022948	0.31655252280413637	G1
EE5G7S3	G7b	0.01099184164934688	0.3143157026853537	G1
EE5H2S3	H2b	0.0148782930283255	0.3282995050257406	G1
EE5H3S3	H3b	0.01151468989180187	0.3221508170790151	G1
EE5D7S1	D7S1	0.01263261397172207	0.3092969818679917	G1
EE7G1	EE7G1	0.00663111140913173	0.3012055035064112	G1
EE5E8S1	E8S1	0.01139343074244545	0.30663509625511226	G1
EE5F2S3	F2b	0.01286109650195387	0.32645989973023887	G1
EE5C12S3	C12b	0.0099497672839234	0.3254113499596459	G1
EE5E9S1	E9S1	0.01158684902976872	0.3092134084317604	G1
EE5E2S1	E2S1	0.01565757076474047	0.3127230184823734	G1
EE7G7	EE7G7	0.00900296151384013	0.31690082113265056	G1
EE5G12S3	G12b	0.01495575611710645	0.32015624030149903	G1
EE7C4	EE7C4	0.02338896042052111	0.3383356551621845	s-phase
EE5D7S2	D7a	0.0166005022112577	0.283043951224441	G1
EE5H9S3	H9b	0.04452198552559687	0.3605678506108867	s-phase doublet
EE5A3S3	A3b	0.01303500049447823	0.32064461606279193	G1
EE5D10S1	D10S1	0.01231995027005418	0.3116401592946565	G1
EE7D11	EE7D11	0.00994887557241968	0.31613263897416854	G1
EE5H5S3	H5b	0.01190321135295164	0.31460186477172847	G1
EE5A12S1	A12S1	0.00911267656010467	0.31110120228219507	G1
EE5A6S2	A6a	0.02244994902065319	0.35395975168555827	s-phase
EE7D8	EE7D8	0.0104829199833392	0.31166269736762586	G1
EE5E2S3	E2b	0.01216289649140623	0.30536733452747666	G1
EE5F2S1	F2S1	0.01225775881542121	0.30485344703073547	G1
EE7B3	EE7B3	0.0106474125617685	0.31659085741372617	G1
EE5D4S1	D4S1	0.01285724848381775	0.3088198816950973	G1
EE5H10S3	H10b	0.03648022745407661	0.3105682822932394	doublet
EE5G6S1	G6S1	0.00869819044792055	0.3137500046663625	G1
EE5G6S3	G6b	0.01128353219713814	0.30942569741633924	G1
EE7B10	EE7B10	0.01214713041357458	0.3129561251322223	G1
EE5E1S3	E1b	0.01245954318239319	0.32430000299118455	G1
EE5F1S1	F1S1	0.0107263590265608	0.3148240463502875	G1
EE7E11	EE7E11	0.0096678469814113	0.31547997764643926	G1
EE5G1S3	G1b	0.02328982090390621	0.31566113519326516	possible G2
EE5G7S1	G7S1	0.01111953120237779	0.30940364767031703	G1
EE7E4	EE7E4	0.00897944520739713	0.31191149148727965	G1
EE5H4S3	H4b	0.01661639832770031	0.34382953381952386	s-phase
EE5C4S1	C4S1	0.01121381978725492	0.30168913192589225	G1
EE5D9S3	D9b	0.01018677884799949	0.3267072543740146	G1
EE5B1S3	B1b	0.01167497782322806	0.3224754800158163	G1
EE5D6S1	D6S1	0.01240793681140016	0.3151746949501818	G1
EE7E8	EE7E8	0.00849686577804947	0.31593450485613445	G1
EE7E6	EE7E6	0.00856647560117251	0.3163332709046904	G1
EE5B4S1	B4S1	0.01253401546694477	0.31329969883358705	G1
EE7A8	EE7A8	0.00861481616819487	0.31503051326904297	G1
EE5B2S3	B2b	0.01153329010531921	0.3220551562073417	G1
EE5F9S2	F9a	0.00579073896056029	0.3104609011501114	G1
EE7G4	EE7G4	0.00962706439363679	0.3182111240848133	G1
EE5G11S3	G11b	0.0121503649610129	0.32330072133629545	G1
EE7A5	EE7A5	0.02371681953804627	0.31499582350841443	possible G2
EE7F1	EE7F1	0.00669072509587255	0.3050343574012267	G1
EE7A11	EE7A11	0.00827398005061513	0.28528348388326447	G1
EE5E5S3	E5b	0.00989020145034727	0.3237511070133287	G1
EE7H6	EE7H6	0.00982747958295023	0.31635489886269447	G1
EE5A1S3	A1b	0.01306048798256541	0.3210322024938385	G1
EE5B5S1	B5S1	0.00891095552687104	0.2936669431803863	G1
EE7H5	EE7H5	0.0062372301831432	0.3137729522104973	G1
EE7D4	EE7D4	0.01756678384039884	0.3017442198230193	G1
EE5F3S3	F3b	0.02400389154146291	0.31755208498110427	possible G2
EE7F7	EE7F7	0.00954328893184128	0.3151500824264086	G1
EE5A4S3	A4b	0.01378400716684608	0.3203395931984657	G1
EE5C7S3	C7b	0.01185524425677143	0.3203028699735155	G1
EE7B6	EE7B6	0.00860722220502801	0.3084314631068706	G1
EE7F9	EE7F9	0.00814668600401645	0.3134428956376369	G1
EE5F8S3	F8b	0.01289951547668967	0.3261879997800681	G1
EE7E12	EE7E12	0.00696103612430802	0.3187516245177456	G1
EE7B9	EE7B9	0.01056158692176677	0.31514575952024515	G1
EE5G4S3	G4b	0.0150909927987256	0.3187144696881784	G1
EE5C5S1	C5S1	0.01150746517229601	0.3124289514387513	G1
EE5G10S2	G10a	0.01147269920183438	0.33676644157099006	s-phase
EE7B7	EE7B7	0.0095194630473648	0.3183110442145315	G1
EE5D4S3	D4b	0.01258429959287879	0.3246849154771204	G1
EE5H1S3	H1b	0.01292135770259313	0.3243701238466348	G1
EE5H4S1	H4S1	0.01133838356813931	0.3094916054828176	G1
EE7H3	EE7H3	0.007706377446096	0.29847428419497624	G1
EE5A11S3	A11b	0.01119136907806428	0.3186543473051431	G1
EE5A10S1	A10S1	0.01336555272705525	0.3146749532151391	G1
EE5D3S3	D3b	0.0104486821452903	0.3249333309081608	G1
EE7B8	EE7B8	0.00889800675521868	0.31698831162920493	G1
EE7C9	EE7C9	0.00809184240511263	0.31795992896964975	G1
EE5C4S3	C4b	0.01253207864018038	0.32464077229059923	G1
EE7D12	EE7D12	0.00702682106833049	0.3104924097208456	G1
EE5C5S3	C5b	0.02866863247988085	0.371861732877334	s-phase
EE5F10S1	F10S1	0.0115470958507111	0.31824101909401675	G1
EE7D7	EE7D7	0.0084671631341583	0.3145152378733198	G1
EE7H1	EE7H1	0.00921855724728417	0.322543426923852	G1
EE5B9S1	B9S1	0.010414727327574329	0.2984646164335651	G1
EE5A6S1	A6S1	0.01211900895014465	0.31608059804288163	G1
EE5B8S3	B8b	0.01183993581242684	0.32139332184971803	G1
EE5A8S1	A8S1	0.01162651583536989	0.3093657033632244	G1
EE5B9S3	B9b	0.04760492772482139	0.3215587479419566	doublet
EE5H12S3	H12b	0.02864422299341757	0.3238323259879106	possible G2
EE7D2	EE7D2	0.01036405255214638	0.3157152043381664	G1
EE5F1S3	F1b	0.02363507882490223	0.3490030498789413	s-phase
EE5F6S1	F6S1	0.01059597828981054	0.3120950406109503	G1
EE5G5S3	G5b	0.01206122485742503	0.32232114883629437	G1
EE7C8	EE7C8	0.0083349602370856209	0.31106332725122066	G1
EE5D9S1	D9S1	0.01116200777838138	0.3114898251070052	G1
EE7H7	EE7H7	0.00808964622747257	0.3120149316694077	G1
EE7D10	EE7D10	0.00958632206484673	0.3139266260632236	G1
EE5H9S1	H9S1	0.00777511923741169	0.31183031987444637	G1
EE5B10S3	B10b	0.04162087087958862	0.32423172855574284	doublet
EE5G12S2	G12a	0.00981132215147076	0.30347652495967786	G1
EE7B12	EE7B12	0.00754103949534572	0.31731303157836044	G1
EE5C8S1	C8S1	0.01101383343841124	0.3155865133707845	G1
EE5A5S1	A5S1	0.01255648918525263	0.31294683067132184	G1
EE7B2	EE7B2	0.0069257897387797	0.30628563271345716	G1
EE5C1S1	C1S1	0.01242117016550031	0.3133137762650338	G1
EE5E7S2	E7a	0.00675446838834682	0.3134021534483559	G1
EE5F9S3	F9b	0.01035192883718069	0.3163472179883312	G1
EE5G4S1	G4S1	0.01233781472519977	0.31378206766287525	G1
EE5D10S3	D10b	0.01023449788612986	0.3251685685975187	G1
EE5A2S1	A2S1	0.01132735639735031	0.3128982373079264	G1
EE5G11S1	G11S1	0.01025428845537003	0.3122744002322998	G1
EE7C3	EE7C3	0.01014906086820774	0.3172843130394774	G1
EE5A10S3	A10b	0.04817266890171545	0.3247803418391862	doublet
EE5C3S3	C3b	0.0259780842566689	0.31976005446003625	possible G2
EE7A4	EE7A4	0.00851193086659883	0.31364245707379274	G1
EE5D1S1	D1S1	0.01309534676353945	0.31520047911841514	G1
EE5E4S1	E4S1	0.01180432408242141	0.2976491779015614	G1
