# Supplementary material for: High-coverage allele-resolved single-cell DNA methylation profiling reveals cell lineage, X-inactivation state, and replication dynamics
Source: Nat Commun. 2025 Jul 8;16:6273. doi: 10.1038/s41467-025-61589-1 (PMC12234882; doi:10.1038/s41467-025-61589-1)
Supplement: Supplementary file 4 — Source Data [file 41467_2025_61589_MOESM4_ESM.zip › source_data/fig_1b.tsv]

id	cpa_ret_fraction	cpc_ret_fraction	cpg_ret_fraction	cpt_ret_fraction	lab	protocol	species	cpa_conv_percent	mean_cpy_conv_percent
SRR5008961	0.0456098	0.0325113	0.746363	0.0359209	public	PBAL (Hirst)	mus_musculus	95.43902	96.57839
SRR5009043	0.0394297	0.0282627	0.75562	0.0317919	public	PBAL (Hirst)	mus_musculus	96.05703	96.99727
SRR5008902	0.0485764	0.0371328	0.674491	0.0323175	public	PBAL (Hirst)	mus_musculus	95.14236	96.527485
SRR5008899	0.0400458	0.0298179	0.745686	0.0316053	public	PBAL (Hirst)	mus_musculus	95.99542	96.92884000000001
SRR5008890	0.0310895	0.0229877	0.757152	0.023949	public	PBAL (Hirst)	mus_musculus	96.89105	97.653165
SRR5008907	0.0400628	0.0268426	0.701111	0.0278508	public	PBAL (Hirst)	mus_musculus	95.99372000000001	97.26532999999999
SRR5008930	0.0452329	0.032672	0.762431	0.0359121	public	PBAL (Hirst)	mus_musculus	95.47671	96.570795
SRR5009076	0.0497825	0.0372414	0.675058	0.0402078	public	PBAL (Hirst)	mus_musculus	95.02175000000001	96.12754
SRR5008916	0.0378501	0.0267332	0.750082	0.0289655	public	PBAL (Hirst)	mus_musculus	96.21499	97.215065
SRR5009010	0.047471	0.0389294	0.683416	0.0386581	public	PBAL (Hirst)	mus_musculus	95.2529	96.120625
SRR5009054	0.0365153	0.0267167	0.753816	0.0296674	public	PBAL (Hirst)	mus_musculus	96.34846999999999	97.180795
SRR5008965	0.0598004	0.0445732	0.683618	0.0393674	public	PBAL (Hirst)	mus_musculus	94.01996	95.80297
SRR5009042	0.0376204	0.0276125	0.745752	0.0304734	public	PBAL (Hirst)	mus_musculus	96.23796	97.095705
SRR5008951	0.0493611	0.0360429	0.757374	0.0402288	public	PBAL (Hirst)	mus_musculus	95.06389	96.186415
SRR5008958	0.0397009	0.0269171	0.696654	0.0288117	public	PBAL (Hirst)	mus_musculus	96.02991	97.21356
SRR5008939	0.0358327	0.0260726	0.652549	0.0232746	public	PBAL (Hirst)	mus_musculus	96.41673	97.53264
SRR5009022	0.0481882	0.0361422	0.676236	0.0370421	public	PBAL (Hirst)	mus_musculus	95.18118	96.340785
SRR5008975	0.040457	0.0300451	0.746939	0.0327381	public	PBAL (Hirst)	mus_musculus	95.9543	96.86084000000001
SRR5008910	0.0587752	0.037497	0.606134	0.0286734	public	PBAL (Hirst)	mus_musculus	94.12248	96.69148
SRR5008898	0.0580962	0.0485005	0.696609	0.040357	public	PBAL (Hirst)	mus_musculus	94.19037999999999	95.557125
SRR5008970	0.0445333	0.0342102	0.737444	0.0361389	public	PBAL (Hirst)	mus_musculus	95.54667	96.482545
SRR5008994	0.0356807	0.0261708	0.678613	0.0275485	public	PBAL (Hirst)	mus_musculus	96.43193	97.314035
SRR5009013	0.0249371	0.0178901	0.741061	0.0192218	public	PBAL (Hirst)	mus_musculus	97.50628999999999	98.144405
SRR5008889	0.0569807	0.0430156	0.692463	0.0396453	public	PBAL (Hirst)	mus_musculus	94.30193	95.866955
SRR5009023	0.0448091	0.0370344	0.656843	0.0363726	public	PBAL (Hirst)	mus_musculus	95.51908999999999	96.32965
SRR5009079	0.0327765	0.0247108	0.70262	0.0217805	public	PBAL (Hirst)	mus_musculus	96.72235	97.675435
SRR5008946	0.0376354	0.0264769	0.685884	0.0275527	public	PBAL (Hirst)	mus_musculus	96.23646000000001	97.29852
SRR5009089	0.0447115	0.0360173	0.674788	0.0367596	public	PBAL (Hirst)	mus_musculus	95.52885	96.361155
SRR5009044	0.0355722	0.0264803	0.716202	0.0274895	public	PBAL (Hirst)	mus_musculus	96.44278	97.30151000000001
SRR5008906	0.0421623	0.0308751	0.666137	0.0260935	public	PBAL (Hirst)	mus_musculus	95.78377	97.15156999999999
SRR5008915	0.0296806	0.0210512	0.748742	0.0218326	public	PBAL (Hirst)	mus_musculus	97.03193999999999	97.85581
SRR5009070	0.0362301	0.0279888	0.738513	0.029487	public	PBAL (Hirst)	mus_musculus	96.37698999999999	97.12621
SRR5009075	0.0387409	0.0290703	0.747439	0.0323391	public	PBAL (Hirst)	mus_musculus	96.12591	96.92953
SRR5008950	0.0431616	0.0320181	0.756508	0.0342383	public	PBAL (Hirst)	mus_musculus	95.68384	96.68718000000001
SRR5009030	0.0370215	0.0298789	0.720951	0.0261082	public	PBAL (Hirst)	mus_musculus	96.29785	97.200645
SRR5008874	0.0278324	0.0189134	0.746548	0.0203932	public	PBAL (Hirst)	mus_musculus	97.21676000000001	98.03467
SRR5008979	0.0309502	0.023097	0.770893	0.023274799999999998	public	PBAL (Hirst)	mus_musculus	96.90498	97.68141
SRR5009050	0.039898	0.0303073	0.741342	0.0335872	public	PBAL (Hirst)	mus_musculus	96.0102	96.805275
SRR5008940	0.0264436	0.0194671	0.732297	0.0198215	public	PBAL (Hirst)	mus_musculus	97.35564	98.03557
SRR5008943	0.0589429	0.0473104	0.695309	0.0391069	public	PBAL (Hirst)	mus_musculus	94.10571	95.679135
SRR5008897	0.0457304	0.0312437	0.75185	0.0348419	public	PBAL (Hirst)	mus_musculus	95.42696000000001	96.69572
SRR5008968	0.0332183	0.022219	0.687612	0.0239185	public	PBAL (Hirst)	mus_musculus	96.67817	97.69312500000001
SRR5009084	0.0466025	0.0408062	0.697668	0.036981	public	PBAL (Hirst)	mus_musculus	95.33975	96.11064
SRR5009017	0.0344972	0.0260005	0.746002	0.0276422	public	PBAL (Hirst)	mus_musculus	96.55028	97.317865
SRR5008872	0.0519009	0.0384357	0.678422	0.0347286	public	PBAL (Hirst)	mus_musculus	94.80991	96.341785
SRR5008933	0.0350155	0.0244454	0.700437	0.0258143	public	PBAL (Hirst)	mus_musculus	96.49845	97.487015
SRR5009072	0.0447599	0.0337664	0.696958	0.0366548	public	PBAL (Hirst)	mus_musculus	95.52401	96.47894000000001
SRR5008877	0.0404674	0.0301386	0.747567	0.0325435	public	PBAL (Hirst)	mus_musculus	95.95326	96.865895
SRR5008973	0.0534533	0.0408119	0.745132	0.044464	public	PBAL (Hirst)	mus_musculus	94.65467	95.736205
SRR5009003	0.0524866	0.0402866	0.671745	0.0438691	public	PBAL (Hirst)	mus_musculus	94.75134	95.792215
SRR5009048	0.0588583	0.0398936	0.61505	0.0324774	public	PBAL (Hirst)	mus_musculus	94.11417	96.38145
SRR5009034	0.035043	0.0230185	0.660221	0.0254629	public	PBAL (Hirst)	mus_musculus	96.4957	97.57593
SRR5008962	0.0249342	0.017022	0.748402	0.0178626	public	PBAL (Hirst)	mus_musculus	97.50658	98.25577
SRR5009066	0.038191	0.0289212	0.682737	0.0287343	public	PBAL (Hirst)	mus_musculus	96.18090000000001	97.11722499999999
SRR5009012	0.0286649	0.0207928	0.681847	0.0218696	public	PBAL (Hirst)	mus_musculus	97.13351	97.86688
SRR5008914	0.0384745	0.0278777	0.757603	0.0307494	public	PBAL (Hirst)	mus_musculus	96.15255	97.068645
SRR5009078	0.0277427	0.0201592	0.746244	0.0216159	public	PBAL (Hirst)	mus_musculus	97.22573	97.91124500000001
SRR5008896	0.0413554	0.0310441	0.756367	0.0330559	public	PBAL (Hirst)	mus_musculus	95.86446	96.795
SRR5008879	0.0527097	0.0415672	0.691966	0.0356121	public	PBAL (Hirst)	mus_musculus	94.72903000000001	96.141035
SRR5009015	0.0397425	0.0305208	0.680807	0.0305153	public	PBAL (Hirst)	mus_musculus	96.02575	96.948195
SRR5008880	0.0366698	0.0280524	0.73487	0.0299172	public	PBAL (Hirst)	mus_musculus	96.33302	97.10152
SRR5008966	0.027716	0.0206347	0.757027	0.0208956	public	PBAL (Hirst)	mus_musculus	97.22840000000001	97.923485
SRR5009069	0.0648432	0.0510474	0.722071	0.0447437	public	PBAL (Hirst)	mus_musculus	93.51568	95.210444999999993
SRR5008913	0.0292584	0.0177959	0.746427	0.0193974	public	PBAL (Hirst)	mus_musculus	97.07415999999999	98.14033500000001
SRR5008909	0.0318815	0.0208228	0.683718	0.0213547	public	PBAL (Hirst)	mus_musculus	96.81184999999999	97.891125
SRR5008947	0.0364432	0.0267214	0.75782	0.0289426	public	PBAL (Hirst)	mus_musculus	96.35567999999999	97.2168
SRR5008932	0.0398543	0.0308772	0.720355	0.0331299	public	PBAL (Hirst)	mus_musculus	96.01456999999999	96.799645
SRR5008976	0.0280367	0.0202033	0.651476	0.0206442	public	PBAL (Hirst)	mus_musculus	97.19633	97.95762500000001
SRR5008997	0.0462337	0.0334324	0.659208	0.0371332	public	PBAL (Hirst)	mus_musculus	95.37662999999999	96.47171999999999
SRR5009020	0.055011	0.0494075	0.688917	0.0394046	public	PBAL (Hirst)	mus_musculus	94.49889999999999	95.55939500000001
SRR5008929	0.0372644	0.02845	0.748199	0.0295513	public	PBAL (Hirst)	mus_musculus	96.27356	97.099935
SRR5009025	0.0471297	0.0350457	0.69567	0.0384209	public	PBAL (Hirst)	mus_musculus	95.28703	96.32667000000001
SRR5009051	0.0284059	0.0204328	0.733933	0.0220558	public	PBAL (Hirst)	mus_musculus	97.15941000000001	97.87557
SRR5009073	0.0570662	0.0453074	0.681074	0.0443929	public	PBAL (Hirst)	mus_musculus	94.29338	95.514985
SRR5009065	0.030484	0.0223161	0.694558	0.0220699	public	PBAL (Hirst)	mus_musculus	96.9516	97.7807
SRR5009045	0.0373587	0.0276496	0.745755	0.030456	public	PBAL (Hirst)	mus_musculus	96.26413000000001	97.09472
SRR5008971	0.0331323	0.0251938	0.734531	0.0254694	public	PBAL (Hirst)	mus_musculus	96.68677	97.46684
SRR5008912	0.0280302	0.0183461	0.66878	0.0191451	public	PBAL (Hirst)	mus_musculus	97.19698	98.12544
SRR5008895	0.0448238	0.0314391	0.690107	0.0321609	public	PBAL (Hirst)	mus_musculus	95.51762000000001	96.82
SRR5009029	0.0451791	0.0360854	0.67437	0.0364501	public	PBAL (Hirst)	mus_musculus	95.48209	96.37322499999999
SRR5008886	0.0323613	0.024666	0.766437	0.0262433	public	PBAL (Hirst)	mus_musculus	96.76387	97.45453499999999
SRR5009036	0.0321155	0.0240756	0.740369	0.0256182	public	PBAL (Hirst)	mus_musculus	96.78845	97.51531
SRR5008924	0.0409398	0.0339007	0.74422	0.0359696	public	PBAL (Hirst)	mus_musculus	95.90602	96.506485
SRR5009028	0.0392827	0.0302234	0.727421	0.0268756	public	PBAL (Hirst)	mus_musculus	96.07173	97.14505
SRR5009082	0.0517367	0.0391399	0.725341	0.0401591	public	PBAL (Hirst)	mus_musculus	94.82633	96.03505
SRR5008957	0.0292376	0.0239592	0.6922	0.0229167	public	PBAL (Hirst)	mus_musculus	97.07624	97.656205
SRR5008989	0.037656	0.0276046	0.75119	0.0309904	public	PBAL (Hirst)	mus_musculus	96.2344	97.07025
SRR5008954	0.0466579	0.0366164	0.672162	0.0304821	public	PBAL (Hirst)	mus_musculus	95.33421	96.645075
SRR5008952	0.0408264	0.0306412	0.746632	0.0329352	public	PBAL (Hirst)	mus_musculus	95.91736	96.82118
SRR5008875	0.0462418	0.0343307	0.762803	0.0369347	public	PBAL (Hirst)	mus_musculus	95.37582	96.43673
SRR5009059	0.0516176	0.0415985	0.682645	0.0386903	public	PBAL (Hirst)	mus_musculus	94.83824	95.98556
SRR5009046	0.0340153	0.0247289	0.743821	0.0263393	public	PBAL (Hirst)	mus_musculus	96.59847	97.44659
SRR5008928	0.0305165	0.0225783	0.748259	0.0236964	public	PBAL (Hirst)	mus_musculus	96.94835	97.68626499999999
SRR5009014	0.0481435	0.0370475	0.685237	0.0389511	public	PBAL (Hirst)	mus_musculus	95.18565	96.20007000000001
SRR5009040	0.063956	0.0478076	0.685714	0.029546	public	PBAL (Hirst)	mus_musculus	93.6044	96.132320000000007
SRR5009080	0.0321943	0.0248479	0.665691	0.0249189	public	PBAL (Hirst)	mus_musculus	96.78057	97.51166
SRR5008931	0.0447689	0.0316303	0.759283	0.0344365	public	PBAL (Hirst)	mus_musculus	95.52311	96.69666
SRR5008888	0.0450374	0.0334912	0.670083	0.0288282	public	PBAL (Hirst)	mus_musculus	95.49626	96.88403
SRR5008960	0.0467634	0.0342624	0.758961	0.0371062	public	PBAL (Hirst)	mus_musculus	95.32366	96.43157
SRR5009019	0.0427331	0.0337915	0.725001	0.030636	public	PBAL (Hirst)	mus_musculus	95.72669	96.77862499999999
SRR5008941	0.048911	0.0380098	0.755155	0.0393338	public	PBAL (Hirst)	mus_musculus	95.10889999999999	96.13282
SRR5009058	0.0357045	0.0264778	0.74957	0.0290151	public	PBAL (Hirst)	mus_musculus	96.42954999999999	97.22535500000001
SRR5009062	0.0288636	0.0211015	0.743314	0.0221106	public	PBAL (Hirst)	mus_musculus	97.11364	97.839395
SRR5009053	0.0402882	0.0330512	0.722401	0.02926	public	PBAL (Hirst)	mus_musculus	95.97118	96.88444000000001
SRR5009000	0.0510243	0.0373061	0.658083	0.0397709	public	PBAL (Hirst)	mus_musculus	94.89757	96.14614999999999
SRR5009087	0.0391429	0.0289347	0.746291	0.0325279	public	PBAL (Hirst)	mus_musculus	96.08571	96.92687
SRR5009056	0.0317318	0.0246725	0.669388	0.0250491	public	PBAL (Hirst)	mus_musculus	96.82682	97.51392
SRR5008974	0.0422528	0.0304003	0.737455	0.0326525	public	PBAL (Hirst)	mus_musculus	95.77472	96.84736000000001
SRR5008885	0.0576582	0.0449663	0.686966	0.0385843	public	PBAL (Hirst)	mus_musculus	94.23418	95.82247000000001
SRR5008990	0.0352371	0.0261631	0.741634	0.0287714	public	PBAL (Hirst)	mus_musculus	96.47628999999999	97.253275
SRR5009031	0.0368228	0.0271966	0.745587	0.0298802	public	PBAL (Hirst)	mus_musculus	96.31772	97.14616000000001
SRR5008922	0.028317	0.0182742	0.670676	0.0180203	public	PBAL (Hirst)	mus_musculus	97.1683	98.185275
SRR5008988	0.0491519	0.0378768	0.689261	0.0409504	public	PBAL (Hirst)	mus_musculus	95.08481	96.05864
SRR5008926	0.0311853	0.0208802	0.688505	0.0215058	public	PBAL (Hirst)	mus_musculus	96.88147000000001	97.8807
SRR5008905	0.0333262	0.0232255	0.755282	0.0239574	public	PBAL (Hirst)	mus_musculus	96.66738000000001	97.640855
SRR5009060	0.0378718	0.0281244	0.756298	0.0311677	public	PBAL (Hirst)	mus_musculus	96.21282	97.03539500000001
SRR5008892	0.0430821	0.0309377	0.764021	0.0335512	public	PBAL (Hirst)	mus_musculus	95.69179	96.775555
SRR5009007	0.043413	0.0357337	0.741482	0.0311568	public	PBAL (Hirst)	mus_musculus	95.6587	96.655475
SRR5009018	0.0345474	0.0258173	0.733401	0.0286408	public	PBAL (Hirst)	mus_musculus	96.54526	97.277095
SRR5008948	0.0334662	0.0258843	0.743394	0.026738	public	PBAL (Hirst)	mus_musculus	96.65338	97.368885
SRR5008945	0.0302327	0.0188085	0.746311	0.02099	public	PBAL (Hirst)	mus_musculus	96.97673	98.010075
SRR5009057	0.0452546	0.0347459	0.697077	0.0348956	public	PBAL (Hirst)	mus_musculus	95.47453999999999	96.517925
SRR5008969	0.0423161	0.0305518	0.7382	0.0335731	public	PBAL (Hirst)	mus_musculus	95.76839	96.793755
SRR5009088	0.0311029	0.0225203	0.734477	0.0243211	public	PBAL (Hirst)	mus_musculus	96.88971	97.65793000000001
SRR5009052	0.0358768	0.028223	0.690926	0.0278439	public	PBAL (Hirst)	mus_musculus	96.41232	97.19665499999999
SRR5009067	0.0302218	0.0224885	0.672819	0.0209344	public	PBAL (Hirst)	mus_musculus	96.97782000000001	97.828855
SRR5008981	0.0490086	0.0363417	0.678234	0.0394917	public	PBAL (Hirst)	mus_musculus	95.09914	96.20833
SRR5009026	0.0264993	0.019584	0.742091	0.0206553	public	PBAL (Hirst)	mus_musculus	97.35007	97.988035
SRR5008920	0.044707	0.0297774	0.665131	0.0328318	public	PBAL (Hirst)	mus_musculus	95.52929999999999	96.86954
SRR5008938	0.0346898	0.0234915	0.688371	0.0237728	public	PBAL (Hirst)	mus_musculus	96.53102	97.636785
SRR5009083	0.05021	0.0381284	0.710362	0.0387087	public	PBAL (Hirst)	mus_musculus	94.979	96.15814499999999
SRR5008881	0.059251	0.047768	0.678517	0.0392345	public	PBAL (Hirst)	mus_musculus	94.0749	95.649875
SRR5008944	0.038368	0.0278481	0.756235	0.0287956	public	PBAL (Hirst)	mus_musculus	96.1632	97.167815
SRR5008894	0.0428011	0.0294123	0.690306	0.0313358	public	PBAL (Hirst)	mus_musculus	95.71988999999999	96.962595
SRR5009001	0.054439	0.0397	0.669487	0.04479	public	PBAL (Hirst)	mus_musculus	94.5561	95.77550000000001
SRR5008978	0.0329341	0.0252187	0.749537	0.0256122	public	PBAL (Hirst)	mus_musculus	96.70659	97.458455
SRR5009021	0.0490534	0.0383903	0.693502	0.0380221	public	PBAL (Hirst)	mus_musculus	95.09466	96.17938000000001
SRR5008967	0.0323726	0.0233578	0.660786	0.0213524	public	PBAL (Hirst)	mus_musculus	96.76274000000001	97.76449000000001
SRR5008908	0.0437924	0.0297108	0.685964	0.0304958	public	PBAL (Hirst)	mus_musculus	95.62076	96.98967
SRR5008925	0.0478924	0.036096	0.762184	0.038567	public	PBAL (Hirst)	mus_musculus	95.21076	96.26685
SRR5008964	0.0458721	0.0332997	0.678154	0.0316749	public	PBAL (Hirst)	mus_musculus	95.41279	96.75127
SRR5008991	0.0476098	0.0364343	0.681569	0.0405046	public	PBAL (Hirst)	mus_musculus	95.23902	96.153055
SRR5008986	0.0266601	0.0192443	0.744734	0.0207192	public	PBAL (Hirst)	mus_musculus	97.33399	98.001825
SRR5008918	0.036182	0.0252269	0.739192	0.0262664	public	PBAL (Hirst)	mus_musculus	96.3818	97.425335
SRR5009061	0.0390672	0.0285956	0.758331	0.0320352	public	PBAL (Hirst)	mus_musculus	96.09328000000001	96.96846000000001
SRR5008972	0.0460957	0.0335003	0.682862	0.0334649	public	PBAL (Hirst)	mus_musculus	95.39043000000001	96.65174
SRR5009004	0.0350299	0.0258088	0.750601	0.0286464	public	PBAL (Hirst)	mus_musculus	96.49700999999999	97.27723999999999
SRR5009049	0.0321984	0.0230218	0.741859	0.0252563	public	PBAL (Hirst)	mus_musculus	96.78016000000001	97.586095
SRR5008904	0.0326039	0.0231872	0.720859	0.024822	public	PBAL (Hirst)	mus_musculus	96.73961	97.59953999999999
SRR5009035	0.039688	0.030055	0.727407	0.0332239	public	PBAL (Hirst)	mus_musculus	96.03120000000001	96.836055
SRR5008891	0.0536675	0.040116	0.678362	0.0367314	public	PBAL (Hirst)	mus_musculus	94.63325	96.15763000000001
SRR5008955	0.0319787	0.0233466	0.678723	0.021645	public	PBAL (Hirst)	mus_musculus	96.80212999999999	97.75042
SRR5008883	0.0397226	0.0276277	0.690101	0.0293491	public	PBAL (Hirst)	mus_musculus	96.02774000000001	97.15116
SRR5008917	0.0393485	0.0288693	0.745065	0.0317207	public	PBAL (Hirst)	mus_musculus	96.06515	96.9705
SRR5009074	0.0465351	0.0374036	0.697688	0.0364359	public	PBAL (Hirst)	mus_musculus	95.34648999999999	96.308025
SRR5008983	0.0353994	0.0266153	0.703319	0.0250024	public	PBAL (Hirst)	mus_musculus	96.46006	97.419115
SRR5009011	0.0492912	0.0368996	0.689913	0.0397499	public	PBAL (Hirst)	mus_musculus	95.07088	96.167525
SRR5008903	0.0321957	0.023685	0.748356	0.0255319	public	PBAL (Hirst)	mus_musculus	96.78043	97.539155
SRR5008980	0.0496434	0.0368829	0.682736	0.039135	public	PBAL (Hirst)	mus_musculus	95.03566	96.199105
SRR5008901	0.0333719	0.025558	0.687768	0.0233025	public	PBAL (Hirst)	mus_musculus	96.66281	97.556975
SRR5008884	0.0399372	0.0262311	0.701426	0.0294905	public	PBAL (Hirst)	mus_musculus	96.00628	97.21392
SRR5008876	0.043005	0.0307471	0.75343	0.0343131	public	PBAL (Hirst)	mus_musculus	95.6995	96.74699
SRR5008937	0.0370292	0.0267643	0.650478	0.0277934	public	PBAL (Hirst)	mus_musculus	96.29708000000001	97.272115
SRR5008959	0.0402217	0.0269641	0.750518	0.0293626	public	PBAL (Hirst)	mus_musculus	95.97783	97.18366499999999
SRR5008911	0.03755	0.0266658	0.671101	0.025242	public	PBAL (Hirst)	mus_musculus	96.245	97.40461
SRR5009032	0.0349555	0.0254539	0.749395	0.0285703	public	PBAL (Hirst)	mus_musculus	96.50444999999999	97.29879
SRR5008956	0.0276741	0.0204505	0.738564	0.0216238	public	PBAL (Hirst)	mus_musculus	97.23259	97.896285
SRR5009037	0.0389888	0.0286954	0.743837	0.0321351	public	PBAL (Hirst)	mus_musculus	96.10112	96.95847499999999
SRR5008936	0.0567245	0.0468295	0.69344	0.0381234	public	PBAL (Hirst)	mus_musculus	94.32755	95.752355
SRR5008949	0.0413663	0.030867	0.74794	0.0325959	public	PBAL (Hirst)	mus_musculus	95.86337	96.826855
SRR5008984	0.0484567	0.0359946	0.6718	0.0366772	public	PBAL (Hirst)	mus_musculus	95.15433	96.36641
SRR5008878	0.0405354	0.0297715	0.748689	0.0326149	public	PBAL (Hirst)	mus_musculus	95.94646	96.88068
SRR5008996	0.0387464	0.0290577	0.71175600000000006	0.0259816	public	PBAL (Hirst)	mus_musculus	96.12536	97.248035
SRR5008893	0.0405798	0.0305719	0.755278	0.0328182	public	PBAL (Hirst)	mus_musculus	95.94202	96.830495
SRR5009009	0.0374033	0.0279448	0.745975	0.029745	public	PBAL (Hirst)	mus_musculus	96.25967	97.11551
SRR5008871	0.0452387	0.0326919	0.676965	0.0306944	public	PBAL (Hirst)	mus_musculus	95.47613	96.830685
SRR6911810	0.0525998	0.00786495	0.615318	0.0184789	public	snmC-seq2 (Ecker)	mus_musculus	94.74002	98.6828075
SRR6911841	0.0524033	0.0109008	0.649359	0.0211303	public	snmC-seq2 (Ecker)	mus_musculus	94.75967	98.398445
SRR6911859	0.0381022	0.00785557	0.59495	0.0128679	public	snmC-seq2 (Ecker)	mus_musculus	96.18978	98.9638265
SRR6911823	0.040073	0.00932165	0.62835	0.0136542	public	snmC-seq2 (Ecker)	mus_musculus	95.9927	98.8512075
SRR6911822	0.0478671	0.00831612	0.594585	0.0179113	public	snmC-seq2 (Ecker)	mus_musculus	95.21329	98.68862899999999
SRR6911842	0.0446897	0.0110492	0.606805	0.0186716	public	snmC-seq2 (Ecker)	mus_musculus	95.53103	98.51396
SRR6911777	0.0398741	0.00807785	0.561174	0.0155006	public	snmC-seq2 (Ecker)	mus_musculus	96.01259	98.8210775
SRR6911872	0.0287754	0.00707566	0.559192	0.0108644	public	snmC-seq2 (Ecker)	mus_musculus	97.12246	99.102997
SRR6911787	0.0554321	0.00906976	0.68094	0.0198048	public	snmC-seq2 (Ecker)	mus_musculus	94.45679	98.556272
SRR6911855	0.028118	0.00677842	0.537793	0.0109938	public	snmC-seq2 (Ecker)	mus_musculus	97.18820000000001	99.111389
SRR6911799	0.0420589	0.00808978	0.607566	0.0155687	public	snmC-seq2 (Ecker)	mus_musculus	95.79411	98.817076
SRR6911862	0.0348618	0.00815149	0.57541	0.0125347	public	snmC-seq2 (Ecker)	mus_musculus	96.51382	98.96569050000001
SRR6911803	0.0345294	0.00807325	0.626557	0.013552	public	snmC-seq2 (Ecker)	mus_musculus	96.54706	98.91873749999999
SRR6911821	0.0367726	0.00883319	0.559138	0.0135646	public	snmC-seq2 (Ecker)	mus_musculus	96.32274	98.8801105
SRR6911843	0.0469119	0.0163329	0.608459	0.0224596	public	snmC-seq2 (Ecker)	mus_musculus	95.30881	98.060375
SRR6911791	0.0495728	0.0080831	0.649505	0.0169055	public	snmC-seq2 (Ecker)	mus_musculus	95.04272	98.75057000000001
SRR6911853	0.0387519	0.00627071	0.546726	0.0138609	public	snmC-seq2 (Ecker)	mus_musculus	96.12481000000001	98.9934195
SRR6911814	0.034176	0.00767695	0.648136	0.0130308	public	snmC-seq2 (Ecker)	mus_musculus	96.5824	98.9646125
SRR6911851	0.0436937	0.00783918	0.593428	0.0140859	public	snmC-seq2 (Ecker)	mus_musculus	95.63063000000001	98.903746
SRR6911856	0.0497832	0.00782994	0.578319	0.0189196	public	snmC-seq2 (Ecker)	mus_musculus	95.02168	98.66252300000001
SRR6911847	0.061213	0.0101925	0.632675	0.020701	public	snmC-seq2 (Ecker)	mus_musculus	93.87870000000001	98.455325
SRR6911870	0.0373086	0.00747959	0.609259	0.0134758	public	snmC-seq2 (Ecker)	mus_musculus	96.26914	98.9522305
SRR6911836	0.0362336	0.0113805	0.645057	0.0163862	public	snmC-seq2 (Ecker)	mus_musculus	96.37664000000001	98.611665
SRR6911824	0.0458353	0.0119187	0.586054	0.0189366	public	snmC-seq2 (Ecker)	mus_musculus	95.41647	98.457235
SRR6911854	0.0364881	0.00822151	0.560707	0.0127951	public	snmC-seq2 (Ecker)	mus_musculus	96.35119	98.9491695
SRR6911838	0.0448528	0.00937638	0.622252	0.0176039	public	snmC-seq2 (Ecker)	mus_musculus	95.51472	98.65098599999999
SRR6911845	0.0441341	0.00871397	0.609971	0.017439	public	snmC-seq2 (Ecker)	mus_musculus	95.58659	98.6923515
SRR6911805	0.0361228	0.00726874	0.591778	0.0135051	public	snmC-seq2 (Ecker)	mus_musculus	96.38772	98.961308
SRR6911798	0.0444239	0.00852762	0.630203	0.0164946	public	snmC-seq2 (Ecker)	mus_musculus	95.55761000000001	98.74888899999999
SRR6911793	0.0367696	0.00722928	0.627703	0.0128712	public	snmC-seq2 (Ecker)	mus_musculus	96.32304	98.99497600000001
SRR6911850	0.0294692	0.00797319	0.571597	0.0109535	public	snmC-seq2 (Ecker)	mus_musculus	97.05308000000001	99.0536655
SRR6911789	0.0592978	0.00921859	0.65606	0.0197537	public	snmC-seq2 (Ecker)	mus_musculus	94.07022	98.5513855
SRR6911813	0.0343462	0.00821235	0.642076	0.0134423	public	snmC-seq2 (Ecker)	mus_musculus	96.56538	98.9172675
SRR6911812	0.0494695	0.0144605	0.607365	0.0199958	public	snmC-seq2 (Ecker)	mus_musculus	95.05305	98.277185
SRR6911844	0.0360369	0.00989271	0.59286	0.0144437	public	snmC-seq2 (Ecker)	mus_musculus	96.39631	98.78317949999999
SRR6911797	0.0452238	0.00714748	0.640187	0.016106	public	snmC-seq2 (Ecker)	mus_musculus	95.47762	98.837326
SRR6911846	0.048704	0.00984737	0.603311	0.0198367	public	snmC-seq2 (Ecker)	mus_musculus	95.1296	98.5157965
SRR6911831	0.0503126	0.00807884	0.631005	0.0193889	public	snmC-seq2 (Ecker)	mus_musculus	94.96874	98.62661299999999
SRR6911848	0.0405157	0.00821841	0.599853	0.0142633	public	snmC-seq2 (Ecker)	mus_musculus	95.94843	98.8759145
SRR6911802	0.0372834	0.00755919	0.613722	0.0144413	public	snmC-seq2 (Ecker)	mus_musculus	96.27166	98.89997550000001
SRR6911826	0.0297986	0.00841222	0.547363	0.0106835	public	snmC-seq2 (Ecker)	mus_musculus	97.02014	99.045214
SRR6911794	0.0488591	0.00753297	0.650929	0.0172299	public	snmC-seq2 (Ecker)	mus_musculus	95.11408999999999	98.7618565
SRR6911811	0.0403875	0.00788227	0.644919	0.0155095	public	snmC-seq2 (Ecker)	mus_musculus	95.96124999999999	98.8304115
SRR6911778	0.0499125	0.0102444	0.60203	0.0214041	public	snmC-seq2 (Ecker)	mus_musculus	95.00874999999999	98.417575
SRR6911809	0.0299507	0.00571521	0.624969	0.0114818	public	snmC-seq2 (Ecker)	mus_musculus	97.00493	99.14014949999999
SRR6911806	0.0452643	0.0108254	0.631869	0.0185021	public	snmC-seq2 (Ecker)	mus_musculus	95.47357	98.533625
SRR6911790	0.0516333	0.00806339	0.663167	0.017597	public	snmC-seq2 (Ecker)	mus_musculus	94.83667	98.71698049999999
SRR6911857	0.0360834	0.00733824	0.611944	0.0134313	public	snmC-seq2 (Ecker)	mus_musculus	96.39166	98.961523
SRR6911830	0.0479594	0.00906286	0.590594	0.0195466	public	snmC-seq2 (Ecker)	mus_musculus	95.20406	98.56952700000001
SRR6911863	0.0337578	0.00837472	0.55993	0.011168	public	snmC-seq2 (Ecker)	mus_musculus	96.62422000000001	99.022864
SRR6911825	0.0449597	0.00788656	0.626582	0.0173774	public	snmC-seq2 (Ecker)	mus_musculus	95.50403	98.736802
SRR6911839	0.0523417	0.00981179	0.630879	0.0193534	public	snmC-seq2 (Ecker)	mus_musculus	94.76583	98.5417405
SRR6911781	0.0352159	0.010462	0.605579	0.0155215	public	snmC-seq2 (Ecker)	mus_musculus	96.47841	98.70082500000001
SRR6911858	0.0306697	0.00751341	0.557961	0.0111899	public	snmC-seq2 (Ecker)	mus_musculus	96.93303	99.0648345
SRR6911796	0.0484475	0.00805226	0.644047	0.0178693	public	snmC-seq2 (Ecker)	mus_musculus	95.15525	98.703922
SRR6911785	0.0402541	0.00744196	0.629453	0.0152044	public	snmC-seq2 (Ecker)	mus_musculus	95.97459	98.867682
SRR6911861	0.054293	0.00777697	0.605869	0.0194416	public	snmC-seq2 (Ecker)	mus_musculus	94.5707	98.6390715
SRR2876129	0.032383	0.0122759	0.437882	0.0122582	public	scM&T-seq (Reik)	mus_musculus	96.76169999999999	98.773295
SRR2876111	0.0178401	0.0100032	0.386868	0.00865658	public	scM&T-seq (Reik)	mus_musculus	98.21598999999999	99.06701100000001
SRR2876118	0.0274915	0.0106702	0.45244	0.0111293	public	scM&T-seq (Reik)	mus_musculus	97.25085	98.910025
SRR2876151	0.0194685	0.0101111	0.338503	0.00950196	public	scM&T-seq (Reik)	mus_musculus	98.05315	99.019347
SRR2876136	0.0230326	0.0110001	0.417298	0.00974895	public	scM&T-seq (Reik)	mus_musculus	97.69674	98.9625475
SRR2876127	0.0200977	0.0108367	0.424467	0.00962516	public	scM&T-seq (Reik)	mus_musculus	97.99023	98.976907
SRR2876159	0.0225473	0.0116448	0.42355	0.0100816	public	scM&T-seq (Reik)	mus_musculus	97.74526999999999	98.91368
SRR2876156	0.0177216	0.0102042	0.2299	0.00883741	public	scM&T-seq (Reik)	mus_musculus	98.22784	99.0479195
SRR2876148	0.023584	0.0110189	0.414908	0.0100414	public	scM&T-seq (Reik)	mus_musculus	97.6416	98.946985
SRR2876102	0.0264815	0.0110932	0.454017	0.010886	public	scM&T-seq (Reik)	mus_musculus	97.35185	98.90104
SRR2876161	0.0221421	0.0111689	0.386428	0.0104815	public	scM&T-seq (Reik)	mus_musculus	97.78578999999999	98.91748
SRR2876096	0.0183492	0.0129834	0.10606	0.0113721	public	scM&T-seq (Reik)	mus_musculus	98.16508	98.782225
SRR2876119	0.0149628	0.00942033	0.0355332	0.00794871	public	scM&T-seq (Reik)	mus_musculus	98.50372	99.13154800000001
SRR2876091	0.0275743	0.0157974	0.471524	0.015304	public	scM&T-seq (Reik)	mus_musculus	97.24257	98.44493
SRR2876095	0.0174358	0.0117381	0.0637977	0.0104908	public	scM&T-seq (Reik)	mus_musculus	98.25642	98.888555
SRR2876130	0.025355	0.0106497	0.3991	0.0101994	public	scM&T-seq (Reik)	mus_musculus	97.4645	98.957545
SRR2876137	0.0237218	0.0102114	0.363411	0.0101238	public	scM&T-seq (Reik)	mus_musculus	97.62782	98.98324
SRR2876144	0.0172466	0.0101057	0.0834979	0.00895192	public	scM&T-seq (Reik)	mus_musculus	98.27534	99.047119
SRR2876139	0.0253633	0.01046	0.42325	0.0103389	public	scM&T-seq (Reik)	mus_musculus	97.46367000000001	98.960055
SRR2876107	0.0145061	0.00914677	0.0434328	0.00797504	public	scM&T-seq (Reik)	mus_musculus	98.54939	99.1439095
SRR2876167	0.0148008	0.00913703	0.248538	0.00768029	public	scM&T-seq (Reik)	mus_musculus	98.51992	99.15913400000001
SRR2876168	0.0161897	0.00976417	0.06959	0.00873311	public	scM&T-seq (Reik)	mus_musculus	98.38103000000001	99.075136
SRR2876117	0.0249386	0.0110512	0.387734	0.0108758	public	scM&T-seq (Reik)	mus_musculus	97.50614	98.90365
SRR2876179	0.0168327	0.00999454	0.140017	0.00833712	public	scM&T-seq (Reik)	mus_musculus	98.31672999999999	99.083417
SRR2876110	0.0225572	0.00973179	0.413281	0.00959725	public	scM&T-seq (Reik)	mus_musculus	97.74427999999999	99.03354800000001
SRR2876132	0.01867	0.0106701	0.0518117	0.00914076	public	scM&T-seq (Reik)	mus_musculus	98.13300000000001	99.009457
SRR2876093	0.0266296	0.014703	0.395712	0.0135397	public	scM&T-seq (Reik)	mus_musculus	97.33704	98.587865
SRR2876094	0.0278049	0.0145681	0.427477	0.0138852	public	scM&T-seq (Reik)	mus_musculus	97.21951	98.577335
SRR2876152	0.0203135	0.0123037	0.5137	0.0128593	public	scM&T-seq (Reik)	mus_musculus	97.96865	98.74185
SRR2876105	0.0238767	0.0110144	0.45986899999999997	0.0104492	public	scM&T-seq (Reik)	mus_musculus	97.61233	98.92682
SRR2876180	0.0149422	0.0095099	0.0639011	0.00838604	public	scM&T-seq (Reik)	mus_musculus	98.50578	99.105203
SRR2876134	0.0766008	0.0324493	0.327356	0.031812	public	scM&T-seq (Reik)	mus_musculus	92.33991999999999	96.786935
SRR2876113	0.0250362	0.0107368	0.34882	0.0104448	public	scM&T-seq (Reik)	mus_musculus	97.49638	98.94092
SRR2876153	0.0267151	0.0107111	0.50255	0.0104602	public	scM&T-seq (Reik)	mus_musculus	97.32849	98.941435
SRR2876089	0.0289111	0.0155558	0.481836	0.014185	public	scM&T-seq (Reik)	mus_musculus	97.10889	98.51296
SRR2876138	0.0263974	0.0113817	0.437793	0.011069	public	scM&T-seq (Reik)	mus_musculus	97.36026	98.877465
SRR2876157	0.0182388	0.00921125	0.36244	0.008646	public	scM&T-seq (Reik)	mus_musculus	98.17612	99.1071375
SRR2876178	0.0245097	0.0102357	0.370131	0.0100845	public	scM&T-seq (Reik)	mus_musculus	97.54903	98.98399
SRR2876177	0.0185053	0.00937565	0.423637	0.0087194	public	scM&T-seq (Reik)	mus_musculus	98.14947000000001	99.0952475
SRR2876158	0.0284084	0.0133384	0.320983	0.0111265	public	scM&T-seq (Reik)	mus_musculus	97.15916	98.77675500000001
SRR2876140	0.0247503	0.0127216	0.444687	0.0134719	public	scM&T-seq (Reik)	mus_musculus	97.52497	98.690325
SRR2876126	0.0272498	0.0119022	0.424065	0.0111975	public	scM&T-seq (Reik)	mus_musculus	97.27502	98.845015
SRR2876097	0.0403649	0.0110832	0.471257	0.0138544	public	scM&T-seq (Reik)	mus_musculus	95.96351	98.75312000000001
SRR2876106	0.0228636	0.0102568	0.370104	0.0100495	public	scM&T-seq (Reik)	mus_musculus	97.71364	98.984685
SRR2876163	0.026002	0.012111	0.416634	0.0116501	public	scM&T-seq (Reik)	mus_musculus	97.3998	98.811945
SRR2876164	0.0221778	0.0151984	0.436288	0.01495	public	scM&T-seq (Reik)	mus_musculus	97.78222	98.49257999999999
SRR2876150	0.0269986	0.0102333	0.449882	0.0105408	public	scM&T-seq (Reik)	mus_musculus	97.30014	98.961295
SRR2876108	0.0163032	0.00972743	0.0346641	0.00831141	public	scM&T-seq (Reik)	mus_musculus	98.36968	99.098058
SRR2876166	0.0208962	0.010411	0.482281	0.0095506	public	scM&T-seq (Reik)	mus_musculus	97.91038	99.00192
SRR2876100	0.0281357	0.0102045	0.464192	0.0109849	public	scM&T-seq (Reik)	mus_musculus	97.18643	98.94053000000001
SRR2876171	0.0226261	0.0103544	0.361279	0.00980006	public	scM&T-seq (Reik)	mus_musculus	97.73739	98.992277
SRR2876116	0.0182666	0.0119636	0.435655	0.0119835	public	scM&T-seq (Reik)	mus_musculus	98.17334	98.802645
SRR2876131	0.0159459	0.00963537	0.110693	0.00846418	public	scM&T-seq (Reik)	mus_musculus	98.40541	99.0950225
SRR2876103	0.0231314	0.0108403	0.408565	0.0108228	public	scM&T-seq (Reik)	mus_musculus	97.68686	98.916845
SRR2876160	0.0236118	0.0110045	0.316603	0.0101964	public	scM&T-seq (Reik)	mus_musculus	97.63882000000001	98.939955
SRR2876085	0.031227	0.016239	0.415209	0.0147612	public	scM&T-seq (Reik)	mus_musculus	96.8773	98.44999
SRR2876109	0.0249018	0.01049	0.450482	0.0102782	public	scM&T-seq (Reik)	mus_musculus	97.50982	98.96159
SRR2876098	0.019401	0.0101695	0.583773	0.0093399	public	scM&T-seq (Reik)	mus_musculus	98.0599	99.02453
SRR2876145	0.0248465	0.010211	0.429322	0.00982908	public	scM&T-seq (Reik)	mus_musculus	97.51535	98.997996
SRR2876104	0.0232817	0.0126372	0.448941	0.0137007	public	scM&T-seq (Reik)	mus_musculus	97.67183	98.683105
SRR2876121	0.0220552	0.00947649	0.47472	0.00923329	public	scM&T-seq (Reik)	mus_musculus	97.79448	99.064511
SRR2876086	0.0266978	0.0164385	0.514045	0.0152467	public	scM&T-seq (Reik)	mus_musculus	97.33022	98.41574
SRR2876135	0.0290718	0.0113424	0.340416	0.011927	public	scM&T-seq (Reik)	mus_musculus	97.09282	98.83653
SRR2876146	0.0245673	0.0106189	0.411595	0.010104	public	scM&T-seq (Reik)	mus_musculus	97.54327	98.963855
SRR2876122	0.020325	0.0104092	0.560082	0.00958205	public	scM&T-seq (Reik)	mus_musculus	97.9675	99.0004375
SRR2876165	0.0214935	0.0106324	0.489064	0.00982377	public	scM&T-seq (Reik)	mus_musculus	97.85065	98.97719149999999
SRR2876169	0.0190863	0.0101662	0.359273	0.00912152	public	scM&T-seq (Reik)	mus_musculus	98.09137	99.03561400000001
SRR2876124	0.0212493	0.0103995	0.373506	0.0097624	public	scM&T-seq (Reik)	mus_musculus	97.87507	98.991905
SRR2876162	0.0237434	0.0105056	0.434085	0.0103628	public	scM&T-seq (Reik)	mus_musculus	97.62566	98.95658
SRR2876115	0.0208104	0.0104211	0.421022	0.00971514	public	scM&T-seq (Reik)	mus_musculus	97.91896	98.993188
SRR2876112	0.0230552	0.0100533	0.417008	0.00931683	public	scM&T-seq (Reik)	mus_musculus	97.69448	99.0314935
SRR2876170	0.0246213	0.0104734	0.361415	0.0105463	public	scM&T-seq (Reik)	mus_musculus	97.53787	98.949015
SRR2876147	0.0200208	0.0105907	0.387638	0.00974773	public	scM&T-seq (Reik)	mus_musculus	97.99792000000001	98.9830785
SRR2876176	0.0303359	0.0246902	0.482444	0.0149712	public	scM&T-seq (Reik)	mus_musculus	96.96641	98.01693
SRR2876088	0.0248652	0.0149478	0.426169	0.0130703	public	scM&T-seq (Reik)	mus_musculus	97.51348	98.599095
SRR2876155	0.0146619	0.00920616	0.0872853	0.0077104	public	scM&T-seq (Reik)	mus_musculus	98.53381	99.154172
SRR2876142	0.0253898	0.0106457	0.375451	0.0100841	public	scM&T-seq (Reik)	mus_musculus	97.46102	98.96351
SRR2876087	0.0253708	0.0142629	0.485923	0.0131381	public	scM&T-seq (Reik)	mus_musculus	97.46292	98.62995
SRR2876149	0.020477	0.00995159	0.383061	0.00921983	public	scM&T-seq (Reik)	mus_musculus	97.95230000000001	99.04142900000001
SRR2876090	0.0289586	0.0153672	0.472221	0.014562	public	scM&T-seq (Reik)	mus_musculus	97.10414	98.50354
SRR2876099	0.0207459	0.0100396	0.406375	0.00929925	public	scM&T-seq (Reik)	mus_musculus	97.92541	99.0330575
SRR2876120	0.0158098	0.0095232	0.0745576	0.00805088	public	scM&T-seq (Reik)	mus_musculus	98.41902	99.121296
SRR2876141	0.0196167	0.00924828	0.361659	0.00921224	public	scM&T-seq (Reik)	mus_musculus	98.03833	99.07697399999999
SRR2876101	0.0274231	0.0112772	0.329477	0.0109919	public	scM&T-seq (Reik)	mus_musculus	97.25769	98.886545
SRR2876143	0.0139666	0.00889312	0.109376	0.00789185	public	scM&T-seq (Reik)	mus_musculus	98.60333999999999	99.1607515
SRR1248453	0.069253	0.0104852	0.207523	0.0255423	public	scBS-seq (Kelsey)	mus_musculus	93.074699999999993	98.19862499999999
SRR1248479	0.0166773	0.00930725	0.333654	0.00983711	public	scBS-seq (Kelsey)	mus_musculus	98.33227	99.042782
SRR1248462	0.0117703	0.00855587	0.0687747	0.00823829	public	scBS-seq (Kelsey)	mus_musculus	98.82297	99.160292
SRR1248457	0.0450066	0.0211787	0.271053	0.0197303	public	scBS-seq (Kelsey)	mus_musculus	95.49934	97.95455
SRR1248451	0.0694094	0.0105763	0.202239	0.0254131	public	scBS-seq (Kelsey)	mus_musculus	93.05906	98.20053
SRR1248489	0.0187089	0.00939402	0.333556	0.0102198	public	scBS-seq (Kelsey)	mus_musculus	98.12911	99.01930899999999
SRR1248467	0.0115799	0.00742782	0.131148	0.00705817	public	scBS-seq (Kelsey)	mus_musculus	98.84201	99.2757005
SRR1248458	0.0117443	0.0077964	0.244432	0.0075903	public	scBS-seq (Kelsey)	mus_musculus	98.82557	99.230665
SRR1248481	0.0177252	0.00975436	0.449796	0.0099885	public	scBS-seq (Kelsey)	mus_musculus	98.22748	99.012857
SRR1248454	0.063925	0.0101843	0.241624	0.0229138	public	scBS-seq (Kelsey)	mus_musculus	93.6075	98.345095
SRR1248480	0.0160536	0.00857496	0.465164	0.00867933	public	scBS-seq (Kelsey)	mus_musculus	98.39464	99.1372855
SRR1248484	0.0265782	0.00879028	0.480966	0.010937	public	scBS-seq (Kelsey)	mus_musculus	97.34218	99.013636
SRR1248485	0.0142876	0.0081873	0.37843	0.00829657	public	scBS-seq (Kelsey)	mus_musculus	98.57124	99.1758065
SRR1248493	0.0242904	0.011283	0.547776	0.0121412	public	scBS-seq (Kelsey)	mus_musculus	97.57096	98.82879
SRR1248446	0.0633696	0.00923131	0.231046	0.0224901	public	scBS-seq (Kelsey)	mus_musculus	93.66304	98.4139295
SRR1248460	0.0134776	0.00903447	0.204495	0.00835605	public	scBS-seq (Kelsey)	mus_musculus	98.65224	99.130474
SRR1248459	0.0130828	0.00879036	0.326325	0.00815104	public	scBS-seq (Kelsey)	mus_musculus	98.69172	99.15293
SRR1248465	0.0142261	0.00986003	0.16789	0.0090729	public	scBS-seq (Kelsey)	mus_musculus	98.57739	99.0533535
SRR1248450	0.10323	0.0283521	0.164396	0.0336519	public	scBS-seq (Kelsey)	mus_musculus	89.67699999999999	96.8998
SRR1248455	0.0563898	0.00842635	0.22566	0.019687	public	scBS-seq (Kelsey)	mus_musculus	94.36102	98.59433250000001
SRR1248488	0.0232944	0.00958509	0.45327	0.0108965	public	scBS-seq (Kelsey)	mus_musculus	97.67056	98.9759205
SRR1248447	0.0655126	0.0115622	0.170401	0.0232574	public	scBS-seq (Kelsey)	mus_musculus	93.44874	98.25901999999999
SRR1248466	0.0116082	0.00768776	0.16895	0.00723659	public	scBS-seq (Kelsey)	mus_musculus	98.83918	99.2537825
SRR1248492	0.0189254	0.0091715	0.382336	0.00981226	public	scBS-seq (Kelsey)	mus_musculus	98.10746	99.050812
SRR1248464	0.0104337	0.00727624	0.105745	0.00711612	public	scBS-seq (Kelsey)	mus_musculus	98.95663	99.280382
SRR1248478	0.0206618	0.00820712	0.462589	0.00934672	public	scBS-seq (Kelsey)	mus_musculus	97.93382000000001	99.122308
SRR1248490	0.0207723	0.0106153	0.440585	0.0112637	public	scBS-seq (Kelsey)	mus_musculus	97.92277	98.90605000000001
SRR1248487	0.023258	0.00912345	0.488621	0.0104474	public	scBS-seq (Kelsey)	mus_musculus	97.6742	99.0214575
SRR1248483	0.0304486	0.0106989	0.570414	0.0133474	public	scBS-seq (Kelsey)	mus_musculus	96.95514	98.797685
SRR1248491	0.0205389	0.00869241	0.400887	0.00988136	public	scBS-seq (Kelsey)	mus_musculus	97.94611	99.07131150000001
SRR1248496	0.0203335	0.00841717	0.421036	0.00960891	public	scBS-seq (Kelsey)	mus_musculus	97.96665	99.098696
SRR1248463	0.0155976	0.00854468	0.272497	0.00753857	public	scBS-seq (Kelsey)	mus_musculus	98.44024	99.1958375
SRR1248449	0.063241	0.00916351	0.202109	0.0228948	public	scBS-seq (Kelsey)	mus_musculus	93.6759	98.3970845
SRR1248477	0.020712	0.00888379	0.615333	0.0102036	public	scBS-seq (Kelsey)	mus_musculus	97.92880000000001	99.0456305
SRR1248486	0.0200239	0.00802504	0.459694	0.00914818	public	scBS-seq (Kelsey)	mus_musculus	97.99761000000001	99.14133899999999
SRR1248494	0.0219777	0.00927559	0.467096	0.0105559	public	scBS-seq (Kelsey)	mus_musculus	97.80223	99.0084255
SRR1248452	0.0689195	0.00980534	0.215779	0.0254751	public	scBS-seq (Kelsey)	mus_musculus	93.10804999999999	98.235978
SRR1248444	0.0584217	0.00861251	0.176593	0.0215536	public	scBS-seq (Kelsey)	mus_musculus	94.15783	98.49169450000001
SRR1248482	0.0152911	0.00968417	0.165819	0.0097891	public	scBS-seq (Kelsey)	mus_musculus	98.47089	99.0263365
SRR1248461	0.0107837	0.00758625	0.279849	0.00732042	public	scBS-seq (Kelsey)	mus_musculus	98.92163000000001	99.2546665
SRR1248468	0.0110624	0.00678956	0.28481	0.00650877	public	scBS-seq (Kelsey)	mus_musculus	98.89376	99.3350835
SRR1248495	0.01443	0.00856854	0.39511	0.00856882	public	scBS-seq (Kelsey)	mus_musculus	98.55699999999999	99.143132
CRR363741	0.0399553	0.031286	0.369537	0.0337227	public	Cabernet (Xie)	mus_musculus	96.00447	96.749565
CRR363888	0.0474964	0.0442098	0.238091	0.0457556	public	Cabernet (Xie)	mus_musculus	95.25036	95.50173
CRR363827	0.0800928	0.0337083	0.527994	0.0356658	public	Cabernet (Xie)	mus_musculus	91.99072000000001	96.531295
CRR363942	0.0424487	0.0340854	0.167719	0.0359514	public	Cabernet (Xie)	mus_musculus	95.75513	96.49816
CRR363813	0.050778	0.0320772	0.696014	0.0372954	public	Cabernet (Xie)	mus_musculus	94.9222	96.53137000000001
CRR363967	0.0884546	0.0336924	0.495372	0.0431418	public	Cabernet (Xie)	mus_musculus	91.15454000000001	96.15829000000001
CRR364021	0.0636157	0.0350618	0.502772	0.0414391	public	Cabernet (Xie)	mus_musculus	93.63843	96.174955
CRR364073	0.0539558	0.033213	0.512007	0.0380686	public	Cabernet (Xie)	mus_musculus	94.60442	96.43592
CRR363653	0.0650764	0.0397083	0.41773	0.0484887	public	Cabernet (Xie)	mus_musculus	93.49235999999999	95.59015
CRR363869	0.0368247	0.0330722	0.269391	0.0311352	public	Cabernet (Xie)	mus_musculus	96.31752999999999	96.78963
CRR363686	0.0420895	0.0319375	0.457661	0.0359081	public	Cabernet (Xie)	mus_musculus	95.79105	96.60772
CRR364078	0.0607965	0.032988	0.48257	0.0391914	public	Cabernet (Xie)	mus_musculus	93.92035	96.39103
CRR363879	0.0362424	0.0331191	0.251493	0.027789	public	Cabernet (Xie)	mus_musculus	96.37576	96.954595
CRR363873	0.0354753	0.0316239	0.249623	0.034529	public	Cabernet (Xie)	mus_musculus	96.45247	96.69235499999999
CRR363766	0.041271	0.0329156	0.341768	0.0370771	public	Cabernet (Xie)	mus_musculus	95.87289999999999	96.500365
CRR364058	0.0674762	0.0381077	0.468225	0.0445504	public	Cabernet (Xie)	mus_musculus	93.25238	95.867095
CRR363947	0.032931	0.0292403	0.164455	0.0320905	public	Cabernet (Xie)	mus_musculus	96.70689999999999	96.93346000000001
CRR363682	0.0421082	0.0319317	0.610762	0.0347737	public	Cabernet (Xie)	mus_musculus	95.78918	96.66472999999999
CRR363990	0.0629638	0.030534	0.659836	0.0383304	public	Cabernet (Xie)	mus_musculus	93.70362	96.55678
CRR363853	0.0615831	0.0381077	0.401976	0.0427339	public	Cabernet (Xie)	mus_musculus	93.84169	95.95792
CRR363771	0.0422805	0.0348038	0.352427	0.0394335	public	Cabernet (Xie)	mus_musculus	95.77195	96.288135
CRR364080	0.0584053	0.0348498	0.469753	0.040011	public	Cabernet (Xie)	mus_musculus	94.15947	96.25696
CRR363710	0.0456564	0.0346332	0.408553	0.036274	public	Cabernet (Xie)	mus_musculus	95.43436	96.45464
CRR364011	0.0673465	0.0338052	0.447371	0.041514	public	Cabernet (Xie)	mus_musculus	93.26535	96.23404
CRR363938	0.0367316	0.0322705	0.211886	0.0355395	public	Cabernet (Xie)	mus_musculus	96.32684	96.6095
CRR363637	0.0347331	0.0301235	0.291674	0.0313822	public	Cabernet (Xie)	mus_musculus	96.52669	96.92471499999999
CRR364060	0.0445352	0.0285671	0.488207	0.0325552	public	Cabernet (Xie)	mus_musculus	95.54648	96.943885
CRR363930	0.0312069	0.0259919	0.166877	0.0288158	public	Cabernet (Xie)	mus_musculus	96.87930999999999	97.259615
CRR363817	0.0800042	0.0323487	0.562063	0.0430395	public	Cabernet (Xie)	mus_musculus	91.99958000000001	96.23059
CRR363685	0.0530527	0.0329606	0.512871	0.0400179	public	Cabernet (Xie)	mus_musculus	94.69473	96.351075
CRR364030	0.0702927	0.0326078	0.450905	0.0394036	public	Cabernet (Xie)	mus_musculus	92.97073	96.39943
CRR364045	0.0620972	0.029501200000000002	0.412171	0.0329766	public	Cabernet (Xie)	mus_musculus	93.79028000000001	96.87611000000001
CRR363887	0.0458153	0.0404727	0.295836	0.0442859	public	Cabernet (Xie)	mus_musculus	95.41847	95.76207
CRR364052	0.0633726	0.0322733	0.415434	0.0332641	public	Cabernet (Xie)	mus_musculus	93.66274	96.72313
CRR363842	0.0497831	0.0347348	0.508918	0.0395466	public	Cabernet (Xie)	mus_musculus	95.02169	96.28593
CRR363748	0.0453119	0.0380734	0.355005	0.0413013	public	Cabernet (Xie)	mus_musculus	95.46881	96.031265
CRR363881	0.0401937	0.0360214	0.242232	0.0393424	public	Cabernet (Xie)	mus_musculus	95.98063	96.23181
CRR364063	0.0543327	0.0392948	0.485915	0.0414394	public	Cabernet (Xie)	mus_musculus	94.56672999999999	95.96329
CRR363943	0.0383688	0.03186	0.316613	0.0334007	public	Cabernet (Xie)	mus_musculus	96.16312	96.736965
CRR363763	0.0401838	0.0321772	0.347109	0.0356885	public	Cabernet (Xie)	mus_musculus	95.98162	96.606715
CRR363972	0.103097	0.0357261	0.461474	0.0489184	public	Cabernet (Xie)	mus_musculus	89.69030000000001	95.767775
CRR363932	0.0367134	0.0306625	0.251591	0.0336638	public	Cabernet (Xie)	mus_musculus	96.32866	96.78368499999999
CRR363971	0.0621903	0.0325707	0.592458	0.0378619	public	Cabernet (Xie)	mus_musculus	93.78097	96.47837
CRR363880	0.0369802	0.0341321	0.198534	0.0345612	public	Cabernet (Xie)	mus_musculus	96.30198	96.56533499999999
CRR364018	0.064711	0.0343133	0.437078	0.0390486	public	Cabernet (Xie)	mus_musculus	93.52890000000001	96.33190499999999
CRR363735	0.0412319	0.0299199	0.39712	0.0309322	public	Cabernet (Xie)	mus_musculus	95.87681	96.957395
CRR363728	0.0452517	0.0318717	0.375644	0.0340786	public	Cabernet (Xie)	mus_musculus	95.47483	96.70248500000001
CRR363625	0.0378021	0.0313141	0.300734	0.0312386	public	Cabernet (Xie)	mus_musculus	96.21979	96.872365
CRR363927	0.0413262	0.036017	0.155856	0.0391624	public	Cabernet (Xie)	mus_musculus	95.86738	96.24103
CRR363934	0.0367554	0.0313368	0.200554	0.0346081	public	Cabernet (Xie)	mus_musculus	96.32446	96.702755
CRR364077	0.0523366	0.0359431	0.490098	0.0398867	public	Cabernet (Xie)	mus_musculus	94.76634	96.20851
CRR363708	0.0438736	0.033712	0.402889	0.0382561	public	Cabernet (Xie)	mus_musculus	95.61264	96.401595
CRR364046	0.0847393	0.032143	0.546162	0.0411537	public	Cabernet (Xie)	mus_musculus	91.52607	96.335165
CRR364019	0.0689307	0.0354953	0.401935	0.0439874	public	Cabernet (Xie)	mus_musculus	93.10693	96.025865
CRR363666	0.0430531	0.0380455	0.395608	0.0419048	public	Cabernet (Xie)	mus_musculus	95.69469000000001	96.00248500000001
CRR364029	0.0622388	0.0318765	0.510672	0.0383757	public	Cabernet (Xie)	mus_musculus	93.77611999999999	96.48738999999999
CRR363944	0.0442606	0.0345863	0.302635	0.0367301	public	Cabernet (Xie)	mus_musculus	95.57394000000001	96.43418
CRR363851	0.0601537	0.0368266	0.38916	0.0446581	public	Cabernet (Xie)	mus_musculus	93.98463	95.925765
CRR363963	0.088238	0.0360597	0.472855	0.0442239	public	Cabernet (Xie)	mus_musculus	91.1762	95.98582
CRR363628	0.0376021	0.0317957	0.352054	0.0297614	public	Cabernet (Xie)	mus_musculus	96.23979	96.922145
CRR363696	0.0417534	0.0330266	0.389377	0.036655	public	Cabernet (Xie)	mus_musculus	95.82466	96.51592
CRR363743	0.0441693	0.0303488	0.380079	0.0340515	public	Cabernet (Xie)	mus_musculus	95.58307	96.779985
CRR364025	0.0701355	0.031227	0.411205	0.0394856	public	Cabernet (Xie)	mus_musculus	92.98645	96.46437
CRR363745	0.0457331	0.0378163	0.36365	0.0417299	public	Cabernet (Xie)	mus_musculus	95.42669000000001	96.02269
CRR364053	0.0533601	0.032754	0.572487	0.0341446	public	Cabernet (Xie)	mus_musculus	94.66399	96.65507
CRR363884	0.0447144	0.0395885	0.278651	0.0433481	public	Cabernet (Xie)	mus_musculus	95.52856	95.85317
CRR364074	0.0524649	0.0341082	0.517158	0.0366513	public	Cabernet (Xie)	mus_musculus	94.75350999999999	96.462025
CRR363773	0.0415589	0.0346164	0.339229	0.0394	public	Cabernet (Xie)	mus_musculus	95.84411	96.29917999999999
CRR363936	0.034884	0.0314633	0.127447	0.0338872	public	Cabernet (Xie)	mus_musculus	96.5116	96.732475
CRR364056	0.0621556	0.0310855	0.398116	0.0366931	public	Cabernet (Xie)	mus_musculus	93.78444	96.61107
CRR364059	0.055716	0.0373945	0.463271	0.0422598	public	Cabernet (Xie)	mus_musculus	94.4284	96.017285
CRR363889	0.0461168	0.0418896	0.389353	0.0444651	public	Cabernet (Xie)	mus_musculus	95.38832000000001	95.682265
CRR363793	0.0795333	0.0339299	0.557183	0.0460791	public	Cabernet (Xie)	mus_musculus	92.04666999999999	95.99955
CRR364050	0.0673127	0.0329188	0.61706	0.0372062	public	Cabernet (Xie)	mus_musculus	93.26873	96.49375
CRR363630	0.0334859	0.0280968	0.344691	0.0306842	public	Cabernet (Xie)	mus_musculus	96.65141	97.06095
CRR364098	0.0460477	0.0355811	0.717131	0.0354208	public	Cabernet (Xie)	mus_musculus	95.39523	96.449905
CRR363939	0.0437369	0.0356641	0.23363	0.038921	public	Cabernet (Xie)	mus_musculus	95.62631	96.270745
CRR363946	0.0442359	0.0353494	0.335564	0.0384955	public	Cabernet (Xie)	mus_musculus	95.57641	96.307755
CRR363730	0.0462295	0.0316238	0.419402	0.0349033	public	Cabernet (Xie)	mus_musculus	95.37705	96.673645
CRR363923	0.0430025	0.0341037	0.25567	0.0371921	public	Cabernet (Xie)	mus_musculus	95.69975	96.43521
CRR363805	0.0802228	0.0328949	0.543284	0.0463123	public	Cabernet (Xie)	mus_musculus	91.97771999999999	96.03964
CRR363926	0.0400709	0.0336777	0.176936	0.037398	public	Cabernet (Xie)	mus_musculus	95.99291	96.446215
CRR364014	0.0687357	0.0357105	0.41433	0.0428078	public	Cabernet (Xie)	mus_musculus	93.12643	96.074085
CRR363882	0.0418802	0.0370404	0.250556	0.0407551	public	Cabernet (Xie)	mus_musculus	95.81197999999999	96.110225
CRR363760	0.0427752	0.0353481	0.340665	0.0386296	public	Cabernet (Xie)	mus_musculus	95.72248	96.30111500000001
CRR363806	0.0683098	0.0325092	0.621749	0.0427387	public	Cabernet (Xie)	mus_musculus	93.16902	96.237605
CRR363830	0.0893517	0.0345036	0.519104	0.0389308	public	Cabernet (Xie)	mus_musculus	91.06483	96.32828
CRR363792	0.0901919	0.0351034	0.501124	0.0379152	public	Cabernet (Xie)	mus_musculus	90.98081	96.34907
CRR363734	0.0424991	0.0290481	0.407168	0.0315004	public	Cabernet (Xie)	mus_musculus	95.75009	96.972575
CRR364067	0.0647119	0.0382466	0.550674	0.0414825	public	Cabernet (Xie)	mus_musculus	93.528809999999993	96.013545
CRR363774	0.0428397	0.0372009	0.323155	0.0381639	public	Cabernet (Xie)	mus_musculus	95.71602999999999	96.23176
CRR363681	0.0426876	0.031672	0.568601	0.0367295	public	Cabernet (Xie)	mus_musculus	95.73124	96.579925
CRR363886	0.0491374	0.0425268	0.279543	0.0469807	public	Cabernet (Xie)	mus_musculus	95.08626	95.524625
CRR363736	0.0420229	0.0298056	0.37859	0.0315353	public	Cabernet (Xie)	mus_musculus	95.79771000000001	96.93295499999999
CRR364106	0.0612064	0.0324176	0.444456	0.0414062	public	Cabernet (Xie)	mus_musculus	93.87936	96.30881
CRR363962	0.0592674	0.0301785	0.638487	0.0327818	public	Cabernet (Xie)	mus_musculus	94.07326	96.851985
CRR363831	0.0702239	0.0345977	0.630377	0.0361797	public	Cabernet (Xie)	mus_musculus	92.97761	96.46113
CRR363875	0.0386768	0.032459	0.393048	0.0350815	public	Cabernet (Xie)	mus_musculus	96.132320000000007	96.622975
CRR363844	0.0502382	0.0332321	0.552736	0.0389511	public	Cabernet (Xie)	mus_musculus	94.97618	96.39084
CRR363700	0.0425093	0.0334675	0.411519	0.0373751	public	Cabernet (Xie)	mus_musculus	95.74907	96.45787
CRR363761	0.0435947	0.0347143	0.353772	0.0388274	public	Cabernet (Xie)	mus_musculus	95.64053	96.322915
CRR363833	0.0492056	0.0336113	0.501686	0.0361592	public	Cabernet (Xie)	mus_musculus	95.07944	96.511475
CRR363661	0.042685	0.0377841	0.352068	0.0416737	public	Cabernet (Xie)	mus_musculus	95.7315	96.02711000000001
CRR363892	0.0423652	0.0367835	0.216382	0.0408041	public	Cabernet (Xie)	mus_musculus	95.76348	96.12062
CRR363742	0.0453376	0.0307632	0.397173	0.0341261	public	Cabernet (Xie)	mus_musculus	95.46624	96.75553500000001
CRR363826	0.057435	0.0350234	0.665205	0.033932	public	Cabernet (Xie)	mus_musculus	94.2565	96.55223
CRR363970	0.0826328	0.0348904	0.480913	0.0448267	public	Cabernet (Xie)	mus_musculus	91.73671999999999	96.014145
CRR363740	0.0480507	0.0326161	0.440464	0.036213	public	Cabernet (Xie)	mus_musculus	95.19493	96.558545
CRR363834	0.04477	0.0318863	0.561795	0.032773	public	Cabernet (Xie)	mus_musculus	95.523	96.767035
CRR363937	0.035619	0.0310227	0.175146	0.0341188	public	Cabernet (Xie)	mus_musculus	96.4381	96.742925
CRR363679	0.0418258	0.0313434	0.586897	0.035881	public	Cabernet (Xie)	mus_musculus	95.81742	96.63878
CRR363658	0.0400528	0.0358999	0.413459	0.0390805	public	Cabernet (Xie)	mus_musculus	95.99472	96.25098
CRR364048	0.0625697	0.0332098	0.426217	0.0386857	public	Cabernet (Xie)	mus_musculus	93.74302999999999	96.405225
CRR363723	0.0412629	0.0292515	0.413265	0.0316474	public	Cabernet (Xie)	mus_musculus	95.87371	96.955055
CRR364066	0.0759683	0.0403571	0.440882	0.047539	public	Cabernet (Xie)	mus_musculus	92.40317	95.605195
CRR363878	0.03406	0.0314567	0.201159	0.0303233	public	Cabernet (Xie)	mus_musculus	96.59400000000001	96.911
CRR363933	0.0309309	0.0276599	0.142387	0.0305869	public	Cabernet (Xie)	mus_musculus	96.90691	97.08766
CRR363908	0.0375123	0.0344101	0.188516	0.0373099	public	Cabernet (Xie)	mus_musculus	96.24877000000001	96.414
CRR364071	0.0493369	0.0331075	0.481123	0.0362984	public	Cabernet (Xie)	mus_musculus	95.06631	96.52970499999999
CRR363627	0.0380883	0.0317895	0.31844	0.0310707	public	Cabernet (Xie)	mus_musculus	96.19117	96.85699
CRR364015	0.0738371	0.033746	0.418919	0.043315	public	Cabernet (Xie)	mus_musculus	92.61629	96.14695
CRR363906	0.0364604	0.0339422	0.166805	0.0317123	public	Cabernet (Xie)	mus_musculus	96.35396	96.717275
CRR364064	0.0561585	0.0380317	0.507197	0.0424862	public	Cabernet (Xie)	mus_musculus	94.38415	95.974105
CRR363966	0.0949234	0.0355651	0.468929	0.0465828	public	Cabernet (Xie)	mus_musculus	90.50766	95.892605
CRR363929	0.0357975	0.0320988	0.13448	0.0341452	public	Cabernet (Xie)	mus_musculus	96.42025	96.6878
CRR364096	0.0749457	0.0366603	0.581706	0.0422983	public	Cabernet (Xie)	mus_musculus	92.50543	96.05207
CRR363663	0.0388434	0.0339734	0.390309	0.0369171	public	Cabernet (Xie)	mus_musculus	96.11566	96.455475
CRR363852	0.0578381	0.0349349	0.40253100000000003	0.0406669	public	Cabernet (Xie)	mus_musculus	94.21619	96.21991
CRR363828	0.0858488	0.0335629	0.533541	0.0369342	public	Cabernet (Xie)	mus_musculus	91.41512	96.475145
CRR363859	0.0594424	0.0360822	0.305989	0.0443932	public	Cabernet (Xie)	mus_musculus	94.05575999999999	95.97623
CRR363725	0.0432856	0.0303638	0.445617	0.0332564	public	Cabernet (Xie)	mus_musculus	95.67143999999999	96.81899
CRR363885	0.0436176	0.0362693	0.464664	0.0402512	public	Cabernet (Xie)	mus_musculus	95.63824	96.173975
CRR364068	0.0527778	0.0369246	0.476041	0.0416317	public	Cabernet (Xie)	mus_musculus	94.72222000000001	96.072185
CRR363928	0.0360803	0.0318146	0.16483	0.0345997	public	Cabernet (Xie)	mus_musculus	96.39197	96.67928500000001
CRR363636	0.0359164	0.0303622	0.295288	0.0339654	public	Cabernet (Xie)	mus_musculus	96.40836	96.78362
CRR364016	0.0728476	0.0352345	0.446491	0.0435182	public	Cabernet (Xie)	mus_musculus	92.71524	96.062365
CRR363935	0.0314504	0.0272459	0.2124	0.0304293	public	Cabernet (Xie)	mus_musculus	96.85496	97.11624
CRR363841	0.050176	0.0328023	0.555413	0.0382491	public	Cabernet (Xie)	mus_musculus	94.9824	96.44743
CRR364009	0.05583	0.0305128	0.560133	0.0353332	public	Cabernet (Xie)	mus_musculus	94.417	96.7077
CRR363737	0.0495363	0.0291766	0.416197	0.0339881	public	Cabernet (Xie)	mus_musculus	95.04637	96.841765
CRR363731	0.0421831	0.0312665	0.440648	0.0332861	public	Cabernet (Xie)	mus_musculus	95.78169	96.77237
CRR363856	0.060149	0.0364359	0.388345	0.0447158	public	Cabernet (Xie)	mus_musculus	93.9851	95.942415
CRR364097	0.0397272	0.0338099	0.736116	0.0344927	public	Cabernet (Xie)	mus_musculus	96.02728	96.58487
CRR363922	0.0372761	0.0279212	0.2851	0.0306576	public	Cabernet (Xie)	mus_musculus	96.27239	97.07106
CRR363726	0.0458491	0.0320936	0.374477	0.0355535	public	Cabernet (Xie)	mus_musculus	95.41509	96.617645
CRR363988	0.0626871	0.0289881	0.419184	0.0350331	public	Cabernet (Xie)	mus_musculus	93.73129	96.79894
CRR363854	0.0525185	0.0360384	0.421668	0.0421331	public	Cabernet (Xie)	mus_musculus	94.74815	96.091425
CRR364028	0.0774381	0.0313553	0.480117	0.0385691	public	Cabernet (Xie)	mus_musculus	92.25619	96.50377999999999
CRR364079	0.0578542	0.0350224	0.476032	0.0398442	public	Cabernet (Xie)	mus_musculus	94.21458	96.25667
CRR364049	0.0647109	0.0329625	0.394101	0.0352985	public	Cabernet (Xie)	mus_musculus	93.52891	96.58695
CRR364099	0.0401192	0.0322248	0.727358	0.0336044	public	Cabernet (Xie)	mus_musculus	95.98808	96.70854
CRR364012	0.0666939	0.0347403	0.425361	0.0424202	public	Cabernet (Xie)	mus_musculus	93.33061000000001	96.141975
CRR363843	0.0489313	0.0329329	0.509006	0.0383199	public	Cabernet (Xie)	mus_musculus	95.10687	96.43736000000001
CRR363868	0.0367273	0.0338107	0.22511	0.0326611	public	Cabernet (Xie)	mus_musculus	96.32727	96.67641
CRR363724	0.0451052	0.0310338	0.400083	0.0335879	public	Cabernet (Xie)	mus_musculus	95.48948	96.76891499999999
CRR364054	0.0721811	0.0327291	0.535412	0.0405326	public	Cabernet (Xie)	mus_musculus	92.78189	96.336915
CRR363945	0.0401641	0.0332737	0.204991	0.035753	public	Cabernet (Xie)	mus_musculus	95.98358999999999	96.548665
CRR363764	0.043244	0.0338016	0.349558	0.0370887	public	Cabernet (Xie)	mus_musculus	95.6756	96.455485
CRR363634	0.0350026	0.0301513	0.335649	0.0334516	public	Cabernet (Xie)	mus_musculus	96.49974	96.819855
CRR363744	0.0368969	0.026646799999999998	0.508329	0.0292781	public	Cabernet (Xie)	mus_musculus	96.31031	97.203755
CRR364047	0.060535	0.0314298	0.427188	0.0366147	public	Cabernet (Xie)	mus_musculus	93.9465	96.597775
CRR363874	0.0357787	0.0317846	0.206052	0.0349991	public	Cabernet (Xie)	mus_musculus	96.42213	96.660815
CRR363684	0.0409103	0.0328168	0.501842	0.0369039	public	Cabernet (Xie)	mus_musculus	95.90897000000001	96.513965
CRR363969	0.0814478	0.0342446	0.500429	0.0433634	public	Cabernet (Xie)	mus_musculus	91.85522	96.11959999999999
CRR363860	0.0732832	0.038053	0.342431	0.04944	public	Cabernet (Xie)	mus_musculus	92.67168	95.62535
CRR363790	0.0697831	0.0322324	0.650967	0.0403907	public	Cabernet (Xie)	mus_musculus	93.02169	96.36884500000001
CRR363680	0.040849	0.0312487	0.595493	0.0348393	public	Cabernet (Xie)	mus_musculus	95.9151	96.6956
CRR364076	0.0705973	0.0364204	0.536221	0.0419728	public	Cabernet (Xie)	mus_musculus	92.94027	96.08033999999999
CRR363808	0.0841888	0.0344978	0.54733	0.0480295	public	Cabernet (Xie)	mus_musculus	91.58112	95.87363500000001
CRR364070	0.0508304	0.0317737	0.448753	0.0362176	public	Cabernet (Xie)	mus_musculus	94.91696	96.60043499999999
CRR363931	0.035084	0.0302712	0.17107	0.0327271	public	Cabernet (Xie)	mus_musculus	96.4916	96.85008499999999
CRR363814	0.07467	0.0309216	0.549864	0.0403203	public	Cabernet (Xie)	mus_musculus	92.533	96.437905
CRR364100	0.0614548	0.0350565	0.648799	0.0387239	public	Cabernet (Xie)	mus_musculus	93.85452	96.31098
CRR363664	0.0374919	0.0322372	0.377241	0.035673	public	Cabernet (Xie)	mus_musculus	96.25081	96.60449
CRR363836	0.0496014	0.0331718	0.541397	0.0361643	public	Cabernet (Xie)	mus_musculus	95.03986	96.53319499999999
CRR363750	0.0444631	0.0374575	0.340697	0.0412927	public	Cabernet (Xie)	mus_musculus	95.55369	96.06249
CRR364069	0.050852	0.0318919	0.437077	0.036385	public	Cabernet (Xie)	mus_musculus	94.9148	96.58615499999999
CRR363762	0.0386993	0.0319545	0.351804	0.0355073	public	Cabernet (Xie)	mus_musculus	96.13007	96.62691
CRR363702	0.0441667	0.0346669	0.400118	0.0390602	public	Cabernet (Xie)	mus_musculus	95.58333	96.31364500000001
CRR363968	0.0743155	0.0333671	0.569792	0.0412955	public	Cabernet (Xie)	mus_musculus	92.56845	96.26687000000001
CRR364075	0.0690426	0.0331622	0.538682	0.0407651	public	Cabernet (Xie)	mus_musculus	93.09574	96.303635
CRR363925	0.0432414	0.0341712	0.262391	0.0381889	public	Cabernet (Xie)	mus_musculus	95.67586	96.381995
CRR364055	0.0611965	0.0318407	0.398936	0.0361631	public	Cabernet (Xie)	mus_musculus	93.88035	96.59980999999999
CRR363835	0.051445	0.0331106	0.5243	0.0397729	public	Cabernet (Xie)	mus_musculus	94.8555	96.355825
CRR364057	0.0515698	0.0346869	0.446073	0.0376999	public	Cabernet (Xie)	mus_musculus	94.84302	96.38065999999999
CRR364017	0.0654927	0.0348393	0.421514	0.0404123	public	Cabernet (Xie)	mus_musculus	93.45073000000001	96.23742
CRR363662	0.0414119	0.0371249	0.392435	0.0395343	public	Cabernet (Xie)	mus_musculus	95.85881	96.16704
CRR363775	0.0429823	0.036929	0.32594	0.0419774	public	Cabernet (Xie)	mus_musculus	95.70177	96.05468
CRR363768	0.0388006	0.0333494	0.340569	0.0373247	public	Cabernet (Xie)	mus_musculus	96.11994	96.466295
CRR363709	0.0488944	0.0346213	0.399175	0.0380916	public	Cabernet (Xie)	mus_musculus	95.11055999999999	96.364355
CRR363907	0.0356647	0.032317	0.198891	0.0344155	public	Cabernet (Xie)	mus_musculus	96.43353	96.663375
CRR363739	0.0469686	0.0306367	0.402133	0.0341761	public	Cabernet (Xie)	mus_musculus	95.30314	96.75936
CRR364051	0.0830977	0.0346932	0.5396	0.0428285	public	Cabernet (Xie)	mus_musculus	91.69023	96.12391500000001
CRR363701	0.0548922	0.0349893	0.400983	0.0413552	public	Cabernet (Xie)	mus_musculus	94.51078	96.18277499999999
CRR363665	0.0418857	0.0374075	0.355492	0.0404392	public	Cabernet (Xie)	mus_musculus	95.81143	96.107665
CRR363659	0.0414363	0.0364446	0.416716	0.0396404	public	Cabernet (Xie)	mus_musculus	95.85637	96.19575
CRR364024	0.0650548	0.0301251	0.415813	0.0373384	public	Cabernet (Xie)	mus_musculus	93.49452000000001	96.62682500000001
CRR363816	0.0773968	0.0339332	0.627851	0.0434417	public	Cabernet (Xie)	mus_musculus	92.26032	96.13125500000001
CRR363829	0.0802514	0.0340253	0.580037	0.0361072	public	Cabernet (Xie)	mus_musculus	91.97486	96.493375
CRR363807	0.0881467	0.0340387	0.57392	0.049052	public	Cabernet (Xie)	mus_musculus	91.18533	95.84546499999999
CRR364027	0.0713349	0.0317658	0.448615	0.0395932	public	Cabernet (Xie)	mus_musculus	92.86651	96.43205
CRR364010	0.0657568	0.0330808	0.424054	0.0401601	public	Cabernet (Xie)	mus_musculus	93.42432000000001	96.337955
CRR363905	0.0325852	0.0291376	0.128081	0.031586	public	Cabernet (Xie)	mus_musculus	96.74148	96.96382
CRR363732	0.0467355	0.0321852	0.42441	0.0348735	public	Cabernet (Xie)	mus_musculus	95.32645	96.647065
CRR363989	0.0685186	0.0292874	0.54379	0.0376762	public	Cabernet (Xie)	mus_musculus	93.14814	96.65182
CRR363765	0.041043	0.0329775	0.337309	0.0365856	public	Cabernet (Xie)	mus_musculus	95.89569999999999	96.521845
CRR363992	0.057818	0.0283377	0.408727	0.0347903	public	Cabernet (Xie)	mus_musculus	94.2182	96.8436
CRR364026	0.0652936	0.0328202	0.43277	0.038706	public	Cabernet (Xie)	mus_musculus	93.47064	96.42369
CRR363631	0.036695	0.0312605	0.315104	0.0344503	public	Cabernet (Xie)	mus_musculus	96.3305	96.71446
CRR363770	0.0384544	0.0336677	0.336764	0.0347094	public	Cabernet (Xie)	mus_musculus	96.15456	96.581145
CRR363629	0.0381995	0.0308092	0.359178	0.0338784	public	Cabernet (Xie)	mus_musculus	96.18005000000001	96.76562
CRR363804	0.101922	0.0357474	0.401398	0.0426145	public	Cabernet (Xie)	mus_musculus	89.8078	96.081905
CRR363747	0.0453781	0.0377603	0.357201	0.0417279	public	Cabernet (Xie)	mus_musculus	95.46219	96.02559000000001
CRR363858	0.0443422	0.0347069	0.425804	0.0390573	public	Cabernet (Xie)	mus_musculus	95.56578	96.31179
CRR363697	0.0431326	0.0334918	0.404288	0.037498	public	Cabernet (Xie)	mus_musculus	95.68674	96.45051
CRR363891	0.045867	0.042786	0.255005	0.0453182	public	Cabernet (Xie)	mus_musculus	95.4133	95.59478999999999
CRR363652	0.0486257	0.0391652	0.44943	0.0443684	public	Cabernet (Xie)	mus_musculus	95.13743	95.82332
CRR363815	0.082466	0.0323241	0.560563	0.04302	public	Cabernet (Xie)	mus_musculus	91.7534	96.23279500000001
CRR363749	0.0430831	0.0363795	0.347931	0.0400651	public	Cabernet (Xie)	mus_musculus	95.69169	96.17777
CRR363632	0.0388305	0.0322488	0.353479	0.0354324	public	Cabernet (Xie)	mus_musculus	96.11695	96.61594
CRR363767	0.0412511	0.0332979	0.348799	0.0374254	public	Cabernet (Xie)	mus_musculus	95.87489000000001	96.463835
CRR363626	0.0386835	0.032544	0.307603	0.0309327	public	Cabernet (Xie)	mus_musculus	96.13165000000001	96.826165
CRR363857	0.0472305	0.0368382	0.421809	0.0418852	public	Cabernet (Xie)	mus_musculus	95.27695	96.06383000000001
CRR364022	0.0670762	0.0349827	0.521894	0.042831	public	Cabernet (Xie)	mus_musculus	93.29238	96.109315
CRR363791	0.0746091	0.0324326	0.546067	0.0391169	public	Cabernet (Xie)	mus_musculus	92.53909	96.42252500000001
CRR363883	0.0423571	0.0377734	0.282112	0.0418712	public	Cabernet (Xie)	mus_musculus	95.76429	96.01777
CRR363855	0.0527936	0.0364227	0.414118	0.0429605	public	Cabernet (Xie)	mus_musculus	94.72064	96.03084
CRR363772	0.0398047	0.032966	0.344941	0.0378146	public	Cabernet (Xie)	mus_musculus	96.01953	96.46097
CRR364023	0.0657901	0.0339244	0.468598	0.03966	public	Cabernet (Xie)	mus_musculus	93.42099	96.32078
CRR363870	0.0406182	0.03567	0.280492	0.0351133	public	Cabernet (Xie)	mus_musculus	95.93817999999999	96.460835
CRR363965	0.091784	0.0348053	0.483191	0.0465805	public	Cabernet (Xie)	mus_musculus	90.8216	95.93070999999999
CRR363660	0.0423061	0.0364919	0.407359	0.0401565	public	Cabernet (Xie)	mus_musculus	95.76939	96.16758
CRR363876	0.0339131	0.0307839	0.20573	0.0336865	public	Cabernet (Xie)	mus_musculus	96.60869	96.77647999999999
CRR363809	0.0782136	0.0339163	0.53683	0.0458657	public	Cabernet (Xie)	mus_musculus	92.17864	96.01089999999999
CRR363941	0.0451702	0.0349972	0.299711	0.0388059	public	Cabernet (Xie)	mus_musculus	95.48298	96.30984500000001
CRR364065	0.053372	0.0353107	0.49474	0.0396526	public	Cabernet (Xie)	mus_musculus	94.6628	96.251835
CRR363657	0.0482105	0.039429	0.43626	0.0447167	public	Cabernet (Xie)	mus_musculus	95.17895	95.792715
CRR363832	0.0706501	0.0341756	0.553337	0.0360274	public	Cabernet (Xie)	mus_musculus	92.93499	96.48985
CRR363872	0.0345163	0.030723	0.248171	0.0335705	public	Cabernet (Xie)	mus_musculus	96.54837	96.785325
CRR364062	0.0541073	0.0393497	0.493107	0.0424615	public	Cabernet (Xie)	mus_musculus	94.58927	95.90944
CRR363624	0.03576	0.0301005	0.29976	0.0316674	public	Cabernet (Xie)	mus_musculus	96.42399999999999	96.911605
CRR363699	0.0420072	0.0338889	0.407222	0.0379005	public	Cabernet (Xie)	mus_musculus	95.79928	96.41053
CRR363727	0.0409457	0.030716	0.366856	0.0305889	public	Cabernet (Xie)	mus_musculus	95.90543	96.934755
CRR363964	0.0916109	0.0347054	0.487104	0.0395544	public	Cabernet (Xie)	mus_musculus	90.83891	96.28701
CRR363729	0.043577	0.0312941	0.382848	0.0349115	public	Cabernet (Xie)	mus_musculus	95.6423	96.68972
CRR364072	0.0496357	0.0324258	0.499803	0.0358971	public	Cabernet (Xie)	mus_musculus	95.03643000000001	96.583855
CRR363633	0.0380429	0.0316098	0.366654	0.0346416	public	Cabernet (Xie)	mus_musculus	96.19571	96.68742999999999
CRR363991	0.0723074	0.0294381	0.496853	0.0386371	public	Cabernet (Xie)	mus_musculus	92.76926	96.59624
CRR363733	0.0421591	0.0311312	0.432508	0.0339667	public	Cabernet (Xie)	mus_musculus	95.78409	96.745105
CRR363683	0.0431916	0.0353046	0.565127	0.0392861	public	Cabernet (Xie)	mus_musculus	95.68084	96.270465
CRR364061	0.0602235	0.0379023	0.474326	0.0428169	public	Cabernet (Xie)	mus_musculus	93.97765	95.96404000000001
CRR363871	0.0379705	0.0346541	0.263651	0.0325105	public	Cabernet (Xie)	mus_musculus	96.20295	96.64177000000001
CRR363751	0.0414559	0.0361454	0.332423	0.0382936	public	Cabernet (Xie)	mus_musculus	95.85441	96.27805000000001
CRR364020	0.0715046	0.0364187	0.464198	0.0451198	public	Cabernet (Xie)	mus_musculus	92.84953999999999	95.923075
CRR364013	0.0669522	0.0346534	0.461187	0.0423959	public	Cabernet (Xie)	mus_musculus	93.30478	96.14753499999999
CRR363707	0.0429198	0.0332634	0.408427	0.0379394	public	Cabernet (Xie)	mus_musculus	95.70802	96.43986
CRR363746	0.0447901	0.0370386	0.354011	0.040422	public	Cabernet (Xie)	mus_musculus	95.52099000000001	96.12697
CRR363695	0.0494525	0.0378521	0.402557	0.041587	public	Cabernet (Xie)	mus_musculus	95.05475	96.02804499999999
CRR363877	0.034144	0.0312235	0.235378	0.034396	public	Cabernet (Xie)	mus_musculus	96.5856	96.719025
CRR363656	0.0501594	0.0363807	0.454586	0.0425252	public	Cabernet (Xie)	mus_musculus	94.98406	96.054705
CRR363924	0.0429691	0.0342049	0.323421	0.0366007	public	Cabernet (Xie)	mus_musculus	95.70309	96.45972
CRR363940	0.0440919	0.0340817	0.365787	0.0375029	public	Cabernet (Xie)	mus_musculus	95.59081	96.42077
CRR363698	0.0461859	0.0341961	0.393724	0.039047	public	Cabernet (Xie)	mus_musculus	95.38141	96.337845
CRR363890	0.0444686	0.0414087	0.29494	0.0437977	public	Cabernet (Xie)	mus_musculus	95.55314	95.73968
CRR363655	0.04923	0.0411207	0.386655	0.0464875	public	Cabernet (Xie)	mus_musculus	95.077	95.61959
CRR363635	0.0353808	0.0303015	0.317847	0.0330739	public	Cabernet (Xie)	mus_musculus	96.46192	96.83123
CRR363654	0.0483923	0.0398998	0.418299	0.0451275	public	Cabernet (Xie)	mus_musculus	95.16077	95.74863500000001
CRR363738	0.043225	0.031402	0.423543	0.0331737	public	Cabernet (Xie)	mus_musculus	95.67750000000001	96.771215
CRR363769	0.0370456	0.0309547	0.348374	0.0350889	public	Cabernet (Xie)	mus_musculus	96.29544	96.69782000000001
EE16F12	0.00741499	0.00713491	0.643383	0.00632831	lab_data	scDEEP-mC (Laird)	mus_musculus	99.258501	99.326839
EE17D5	0.0101316	0.00973785	0.614739	0.00863031	lab_data	scDEEP-mC (Laird)	mus_musculus	98.98684	99.081592
EE17C1	0.00830672	0.00829728	0.639765	0.00716648	lab_data	scDEEP-mC (Laird)	mus_musculus	99.16932800000001	99.226812
EE16A6	0.00694233	0.00715188	0.625233	0.00616743	lab_data	scDEEP-mC (Laird)	mus_musculus	99.305767	99.3340345
EE17C5	0.0083605	0.00829961	0.641057	0.00723262	lab_data	scDEEP-mC (Laird)	mus_musculus	99.16395	99.2233885
EE16E3	0.00661162	0.00669821	0.629895	0.00581537	lab_data	scDEEP-mC (Laird)	mus_musculus	99.338838	99.374321
EE16B6	0.00919227	0.00928904	0.59903	0.00879126	lab_data	scDEEP-mC (Laird)	mus_musculus	99.080773	99.095985
EE17H9	0.00861567	0.00857908	0.628728	0.0074033	lab_data	scDEEP-mC (Laird)	mus_musculus	99.138433	99.200881
EE17A9	0.00845868	0.00826537	0.611065	0.00719759	lab_data	scDEEP-mC (Laird)	mus_musculus	99.15413199999999	99.226852
EE17H7	0.00784131	0.00770411	0.611988	0.00667463	lab_data	scDEEP-mC (Laird)	mus_musculus	99.215869	99.281063
EE16A7	0.00681886	0.00702567	0.609335	0.00610479	lab_data	scDEEP-mC (Laird)	mus_musculus	99.31811400000001	99.34347700000001
EE16B10	0.00694959	0.00712936	0.619779	0.00623849	lab_data	scDEEP-mC (Laird)	mus_musculus	99.305041	99.33160749999999
EE17G5	0.00824456	0.00819239	0.621389	0.00697228	lab_data	scDEEP-mC (Laird)	mus_musculus	99.175544	99.2417665
EE17H1	0.0104481	0.00919301	0.642413	0.0085606	lab_data	scDEEP-mC (Laird)	mus_musculus	98.95519	99.1123195
EE17H12	0.008522	0.00825469	0.598873	0.0071386	lab_data	scDEEP-mC (Laird)	mus_musculus	99.1478	99.2303355
EE16A10	0.00715694	0.00716943	0.626709	0.00633946	lab_data	scDEEP-mC (Laird)	mus_musculus	99.284306	99.3245555
EE16D9	0.0152847	0.0089011	0.665465	0.00935672	lab_data	scDEEP-mC (Laird)	mus_musculus	98.47153	99.087109
EE17E4	0.00641933	0.00637815	0.630579	0.00557906	lab_data	scDEEP-mC (Laird)	mus_musculus	99.358067	99.4021395
EE16F8	0.00657099	0.00680666	0.623406	0.00599924	lab_data	scDEEP-mC (Laird)	mus_musculus	99.342901	99.35970499999999
EE16F10	0.00727494	0.0073913	0.625144	0.00639926	lab_data	scDEEP-mC (Laird)	mus_musculus	99.272506	99.310472
EE17G9	0.00803241	0.00783033	0.616649	0.00686253	lab_data	scDEEP-mC (Laird)	mus_musculus	99.196759	99.265357
EE17G8	0.00817501	0.00828954	0.61325	0.00714397	lab_data	scDEEP-mC (Laird)	mus_musculus	99.182499000000007	99.2283245
EE16G5	0.00738277	0.007231	0.643796	0.00631393	lab_data	scDEEP-mC (Laird)	mus_musculus	99.261723	99.3227535
EE16B1	0.00783666	0.00754014	0.601275	0.0067487	lab_data	scDEEP-mC (Laird)	mus_musculus	99.21633399999999	99.285558
EE16D1	0.00932425	0.00900046	0.713648	0.00791485	lab_data	scDEEP-mC (Laird)	mus_musculus	99.06757499999999	99.1542345
EE16A8	0.00677621	0.00686951	0.62811	0.00603007	lab_data	scDEEP-mC (Laird)	mus_musculus	99.32237900000001	99.355021
EE16H11	0.00719123	0.00738934	0.628378	0.0064493	lab_data	scDEEP-mC (Laird)	mus_musculus	99.280877	99.308068
EE17F2	0.0110947	0.0104543	0.716895	0.00945723	lab_data	scDEEP-mC (Laird)	mus_musculus	98.89053	99.0044235
EE17C6	0.00829594	0.00805187	0.614223	0.006996	lab_data	scDEEP-mC (Laird)	mus_musculus	99.170406	99.24760649999999
EE16D4	0.00695146	0.00710772	0.614679	0.00612369	lab_data	scDEEP-mC (Laird)	mus_musculus	99.30485399999999	99.3384295
EE17D1	0.0071542	0.0072803	0.648834	0.00620107	lab_data	scDEEP-mC (Laird)	mus_musculus	99.28458	99.3259315
EE17E1	0.014732	0.0119387	0.714447	0.0115264	lab_data	scDEEP-mC (Laird)	mus_musculus	98.52680000000001	98.826745
EE16E12	0.00699279	0.00713797	0.630802	0.00622296	lab_data	scDEEP-mC (Laird)	mus_musculus	99.30072100000001	99.3319535
EE17E8	0.0104223	0.00965493	0.714227	0.0087573	lab_data	scDEEP-mC (Laird)	mus_musculus	98.95777	99.0793885
EE17B5	0.0107682	0.0101875	0.664718	0.0091172	lab_data	scDEEP-mC (Laird)	mus_musculus	98.92318	99.03476500000001
EE17F9	0.00912691	0.00908156	0.687163	0.00794896	lab_data	scDEEP-mC (Laird)	mus_musculus	99.087309	99.148474
EE16C1	0.0156912	0.013049	0.731132	0.0130067	lab_data	scDEEP-mC (Laird)	mus_musculus	98.43088	98.697215
EE17B12	0.00752519	0.00765673	0.610082	0.00663963	lab_data	scDEEP-mC (Laird)	mus_musculus	99.24748100000001	99.285182
EE16F11	0.0159624	0.0134281	0.70935	0.0132029	lab_data	scDEEP-mC (Laird)	mus_musculus	98.40375999999999	98.668449999999993
EE16C11	0.0177131	0.0144221	0.72788	0.0139939	lab_data	scDEEP-mC (Laird)	mus_musculus	98.22869	98.5792
EE17D3	0.0116082	0.00999928	0.719012	0.00894599	lab_data	scDEEP-mC (Laird)	mus_musculus	98.83918	99.05273650000001
EE16G8	0.00672616	0.0069187	0.616804	0.00601661	lab_data	scDEEP-mC (Laird)	mus_musculus	99.327384	99.3532345
EE17C2	0.00775136	0.00764987	0.645432	0.00668238	lab_data	scDEEP-mC (Laird)	mus_musculus	99.224864	99.2833875
EE17A8	0.00768555	0.00778632	0.611658	0.00680992	lab_data	scDEEP-mC (Laird)	mus_musculus	99.231445	99.270188
EE16A12	0.0105414	0.00948367	0.607672	0.00927581	lab_data	scDEEP-mC (Laird)	mus_musculus	98.94586	99.062026
EE16D7	0.0169613	0.0154332	0.725818	0.0145473	lab_data	scDEEP-mC (Laird)	mus_musculus	98.30387	98.500975
EE17E6	0.00910513	0.00843396	0.703756	0.00754228	lab_data	scDEEP-mC (Laird)	mus_musculus	99.08948699999999	99.201188
EE17B8	0.00973078	0.00957561	0.625292	0.00830698	lab_data	scDEEP-mC (Laird)	mus_musculus	99.026922	99.10587050000001
EE16E7	0.0106766	0.00932651	0.719825	0.00859877	lab_data	scDEEP-mC (Laird)	mus_musculus	98.93234	99.103736
EE16H8	0.00767359	0.00749558	0.648045	0.00650331	lab_data	scDEEP-mC (Laird)	mus_musculus	99.232641	99.3000555
EE16B12	0.00760237	0.00763393	0.607211	0.00674319	lab_data	scDEEP-mC (Laird)	mus_musculus	99.239763	99.281144
EE17A10	0.011932	0.011021	0.658732	0.00988953	lab_data	scDEEP-mC (Laird)	mus_musculus	98.8068	98.95447349999999
EE16E9	0.00706537	0.00713128	0.62399	0.00636684	lab_data	scDEEP-mC (Laird)	mus_musculus	99.293463	99.325094000000007
EE16F9	0.00661236	0.0067721	0.640926	0.00590146	lab_data	scDEEP-mC (Laird)	mus_musculus	99.338764	99.366322
EE16G11	0.0068929	0.00706215	0.61717	0.00610809	lab_data	scDEEP-mC (Laird)	mus_musculus	99.31071	99.341488
EE17A1	0.018813	0.0161459	0.679953	0.0158206	lab_data	scDEEP-mC (Laird)	mus_musculus	98.1187	98.401675
EE17C7	0.00739793	0.00743421	0.64862	0.00648974	lab_data	scDEEP-mC (Laird)	mus_musculus	99.260207	99.3038025
EE17B1	0.00719546	0.00696174	0.600039	0.00607468	lab_data	scDEEP-mC (Laird)	mus_musculus	99.28045399999999	99.348179
EE16G10	0.00743566	0.00742264	0.622743	0.00652076	lab_data	scDEEP-mC (Laird)	mus_musculus	99.256434	99.30283
EE16H4	0.00776844	0.00761021	0.635116	0.00662251	lab_data	scDEEP-mC (Laird)	mus_musculus	99.223156	99.288364
EE16D2	0.0227238	0.0188062	0.740923	0.0187198	lab_data	scDEEP-mC (Laird)	mus_musculus	97.72762	98.1237
EE17B6	0.0133888	0.0122413	0.668764	0.0109916	lab_data	scDEEP-mC (Laird)	mus_musculus	98.66112	98.838355
EE17D8	0.00874514	0.00850075	0.644929	0.00740176	lab_data	scDEEP-mC (Laird)	mus_musculus	99.125486	99.20487449999999
EE16E10	0.00771371	0.00776552	0.630239	0.00681145	lab_data	scDEEP-mC (Laird)	mus_musculus	99.228629	99.2711515
EE16B8	0.00692957	0.00709893	0.607079	0.00620786	lab_data	scDEEP-mC (Laird)	mus_musculus	99.307043	99.3346605
EE17C9	0.00777738	0.00780829	0.640529	0.00678931	lab_data	scDEEP-mC (Laird)	mus_musculus	99.222262	99.27011999999999
EE17B4	0.00809185	0.00800598	0.635599	0.0069488	lab_data	scDEEP-mC (Laird)	mus_musculus	99.190815	99.252261
EE17F7	0.0161294	0.013948	0.727104	0.0131071	lab_data	scDEEP-mC (Laird)	mus_musculus	98.38706	98.647245
EE16B11	0.00650581	0.00683108	0.608646	0.00593463	lab_data	scDEEP-mC (Laird)	mus_musculus	99.34941900000001	99.3617145
EE16G6	0.00748193	0.00755797	0.614982	0.00652593	lab_data	scDEEP-mC (Laird)	mus_musculus	99.251807	99.295805
EE16A3	0.00704875	0.00718389	0.614483	0.00616336	lab_data	scDEEP-mC (Laird)	mus_musculus	99.295125	99.3326375
EE17A5	0.00835656	0.0081347	0.603594	0.0070603	lab_data	scDEEP-mC (Laird)	mus_musculus	99.164344	99.24025
EE16E8	0.00715484	0.00716533	0.649585	0.00622386	lab_data	scDEEP-mC (Laird)	mus_musculus	99.284516	99.3305405
EE16B5	0.007893	0.00800477	0.627386	0.00696821	lab_data	scDEEP-mC (Laird)	mus_musculus	99.2107	99.251351
EE17A6	0.0167338	0.0147927	0.669817	0.0139467	lab_data	scDEEP-mC (Laird)	mus_musculus	98.32661999999999	98.56303
EE16G4	0.0145161	0.0127048	0.711505	0.0124313	lab_data	scDEEP-mC (Laird)	mus_musculus	98.54839	98.743195
EE16B9	0.00704666	0.00718473	0.6275	0.00625636	lab_data	scDEEP-mC (Laird)	mus_musculus	99.295334	99.3279455
EE17G10	0.00976772	0.00948312	0.621841	0.00835962	lab_data	scDEEP-mC (Laird)	mus_musculus	99.023228	99.107863
EE16C9	0.0113574	0.0108919	0.623793	0.0097957	lab_data	scDEEP-mC (Laird)	mus_musculus	98.86426	98.96562
EE17D6	0.0126317	0.0111076	0.667847	0.0100964	lab_data	scDEEP-mC (Laird)	mus_musculus	98.73683	98.9398
EE16D5	0.0137583	0.0121925	0.71515	0.0113623	lab_data	scDEEP-mC (Laird)	mus_musculus	98.62417	98.82226
EE17H6	0.00896145	0.00874982	0.627338	0.00757295	lab_data	scDEEP-mC (Laird)	mus_musculus	99.103855	99.1838615
EE16A5	0.00712857	0.00726589	0.636487	0.00628126	lab_data	scDEEP-mC (Laird)	mus_musculus	99.287143	99.3226425
EE16A4	0.00705669	0.00719889	0.603226	0.00631562	lab_data	scDEEP-mC (Laird)	mus_musculus	99.294331	99.3242745
EE16B4	0.00721653	0.00713983	0.606746	0.00620676	lab_data	scDEEP-mC (Laird)	mus_musculus	99.278347	99.33267049999999
EE16H3	0.00751081	0.00732021	0.618332	0.00635008	lab_data	scDEEP-mC (Laird)	mus_musculus	99.248919	99.3164855
EE17C10	0.00814118	0.00819747	0.642658	0.00709924	lab_data	scDEEP-mC (Laird)	mus_musculus	99.185882	99.2351645
EE16D8	0.011078	0.0103466	0.720605	0.00932306	lab_data	scDEEP-mC (Laird)	mus_musculus	98.8922	99.01651700000001
EE17A7	0.00785337	0.00757866	0.603552	0.00657669	lab_data	scDEEP-mC (Laird)	mus_musculus	99.214663	99.2922325
EE16E4	0.00948456	0.00885063	0.667951	0.00785871	lab_data	scDEEP-mC (Laird)	mus_musculus	99.051544	99.164533
EE17C8	0.00802209	0.00821195	0.620658	0.0070807	lab_data	scDEEP-mC (Laird)	mus_musculus	99.197791	99.23536750000001
EE16D10	0.0177528	0.0155295	0.65955	0.0148724	lab_data	scDEEP-mC (Laird)	mus_musculus	98.22472	98.479905
EE17B2	0.0113584	0.0104608	0.713933	0.0093284	lab_data	scDEEP-mC (Laird)	mus_musculus	98.86416	99.01054
EE17H3	0.00900659	0.00869717	0.599575	0.007635	lab_data	scDEEP-mC (Laird)	mus_musculus	99.099341	99.1833915
EE17G4	0.00762973	0.00744053	0.608735	0.00649586	lab_data	scDEEP-mC (Laird)	mus_musculus	99.237027	99.3031805
EE17A12	0.00825628	0.00829446	0.606667	0.00721506	lab_data	scDEEP-mC (Laird)	mus_musculus	99.174372	99.224524
EE17F1	0.0136643	0.0121984	0.717662	0.0111775	lab_data	scDEEP-mC (Laird)	mus_musculus	98.63357	98.831205
EE16E5	0.00649027	0.00671621	0.634224	0.00576656	lab_data	scDEEP-mC (Laird)	mus_musculus	99.350973	99.3758615
EE17D7	0.0120092	0.0110598	0.711934	0.0100956	lab_data	scDEEP-mC (Laird)	mus_musculus	98.79907999999999	98.94223
EE16H9	0.00686707	0.00682517	0.620918	0.00593843	lab_data	scDEEP-mC (Laird)	mus_musculus	99.313293	99.36182
EE16C3	0.0103062	0.00920027	0.700429	0.00837705	lab_data	scDEEP-mC (Laird)	mus_musculus	98.96938	99.121134
EE17E12	0.0150641	0.0128519	0.717563	0.0119419	lab_data	scDEEP-mC (Laird)	mus_musculus	98.49359	98.76030999999999
EE17F3	0.0105599	0.00964023	0.733526	0.00882362	lab_data	scDEEP-mC (Laird)	mus_musculus	98.94401	99.0768075
EE16D6	0.013896500000000001	0.0124785	0.721826	0.0117705	lab_data	scDEEP-mC (Laird)	mus_musculus	98.61035	98.78755
EE16A9	0.00722106	0.00723919	0.605502	0.00632911	lab_data	scDEEP-mC (Laird)	mus_musculus	99.277894	99.321585
EE16H1	0.0082676	0.00791421	0.619143	0.00702135	lab_data	scDEEP-mC (Laird)	mus_musculus	99.17323999999999	99.253222
EE17F6	0.0089468	0.0084956	0.69649	0.00754185	lab_data	scDEEP-mC (Laird)	mus_musculus	99.10531999999999	99.1981275
EE16B7	0.0075679	0.00755227	0.62489	0.00661577	lab_data	scDEEP-mC (Laird)	mus_musculus	99.24321	99.29159800000001
EE16F3	0.00717909	0.00735255	0.639117	0.00638119	lab_data	scDEEP-mC (Laird)	mus_musculus	99.282091	99.31331300000001
EE16A11	0.00741899	0.00758752	0.58350900000000006	0.00660732	lab_data	scDEEP-mC (Laird)	mus_musculus	99.258101	99.290258
EE17F12	0.013903	0.012619	0.713326	0.0117858	lab_data	scDEEP-mC (Laird)	mus_musculus	98.6097	98.77976000000001
EE16C4	0.0226417	0.0192437	0.725468	0.0191942	lab_data	scDEEP-mC (Laird)	mus_musculus	97.735830000000007	98.07810500000001
EE17E10	0.0078243300000000009	0.00791772	0.622897	0.00690493	lab_data	scDEEP-mC (Laird)	mus_musculus	99.217567	99.25886750000001
EE17G12	0.00754144	0.00767608	0.568054	0.00677622	lab_data	scDEEP-mC (Laird)	mus_musculus	99.245856	99.277385
EE17E7	0.0187125	0.0160512	0.701025	0.0156706	lab_data	scDEEP-mC (Laird)	mus_musculus	98.12875	98.41391
EE17F8	0.0130674	0.0111836	0.707478	0.0107845	lab_data	scDEEP-mC (Laird)	mus_musculus	98.69326000000001	98.901595
EE17E3	0.0121902	0.0101051	0.708816	0.00940228	lab_data	scDEEP-mC (Laird)	mus_musculus	98.78098	99.024631
EE16F7	0.00612961	0.00651299	0.656494	0.00572076	lab_data	scDEEP-mC (Laird)	mus_musculus	99.387039	99.3883125
EE17G1	0.00754532	0.00754965	0.585944	0.00656022	lab_data	scDEEP-mC (Laird)	mus_musculus	99.245468	99.2945065
EE16H6	0.0070137	0.00728115	0.633723	0.00625613	lab_data	scDEEP-mC (Laird)	mus_musculus	99.29863	99.323136
EE17F10	0.00762343	0.00771021	0.615838	0.00669218	lab_data	scDEEP-mC (Laird)	mus_musculus	99.237657	99.27988049999999
EE17D4	0.00767641	0.00752905	0.630624	0.00657432	lab_data	scDEEP-mC (Laird)	mus_musculus	99.232359	99.2948315
EE17B10	0.00735804	0.00740196	0.629821	0.00636098	lab_data	scDEEP-mC (Laird)	mus_musculus	99.264196	99.311853
EE16D3	0.00739618	0.00742317	0.632982	0.00651078	lab_data	scDEEP-mC (Laird)	mus_musculus	99.260382	99.3033025
EE17G3	0.00711909	0.00722611	0.600826	0.00627704	lab_data	scDEEP-mC (Laird)	mus_musculus	99.288091	99.3248425
EE16C7	0.00906096	0.00859822	0.69882	0.00761354	lab_data	scDEEP-mC (Laird)	mus_musculus	99.093904	99.189412
EE17D9	0.00782451	0.00765046	0.642253	0.00662651	lab_data	scDEEP-mC (Laird)	mus_musculus	99.217549	99.2861515
EE16D11	0.0290292	0.0219684	0.718819	0.0246139	lab_data	scDEEP-mC (Laird)	mus_musculus	97.09708	97.670885
EE17C3	0.00850369	0.00825886	0.622882	0.0073863	lab_data	scDEEP-mC (Laird)	mus_musculus	99.149631	99.217742
EE16H5	0.00793391	0.00779576	0.617253	0.00674843	lab_data	scDEEP-mC (Laird)	mus_musculus	99.206609	99.2727905
EE16C6	0.00672101	0.00688201	0.637102	0.00596566	lab_data	scDEEP-mC (Laird)	mus_musculus	99.327899	99.3576165
EE16E1	0.00705529	0.00717445	0.632373	0.00620919	lab_data	scDEEP-mC (Laird)	mus_musculus	99.294471	99.330818
EE16C8	0.0129097	0.0110448	0.704216	0.0106089	lab_data	scDEEP-mC (Laird)	mus_musculus	98.70903	98.917315
EE16G9	0.0115505	0.00982972	0.70101	0.00903317	lab_data	scDEEP-mC (Laird)	mus_musculus	98.84495	99.0568555
EE17F5	0.0123631	0.0108496	0.717163	0.00989796	lab_data	scDEEP-mC (Laird)	mus_musculus	98.76369	98.962622
EE16G2	0.0180746	0.0148762	0.735054	0.0144882	lab_data	scDEEP-mC (Laird)	mus_musculus	98.19254	98.53178
EE17E2	0.00740393	0.00765516	0.627551	0.00660444	lab_data	scDEEP-mC (Laird)	mus_musculus	99.259607	99.28702
EE16G7	0.00754761	0.00754765	0.623262	0.00657919	lab_data	scDEEP-mC (Laird)	mus_musculus	99.245239	99.293658
EE17C12	0.011796	0.0100911	0.64006	0.00918486	lab_data	scDEEP-mC (Laird)	mus_musculus	98.82039999999999	99.03620199999999
EE16H7	0.00761721	0.00773883	0.605167	0.0067324	lab_data	scDEEP-mC (Laird)	mus_musculus	99.23827899999999	99.2764385
EE17E5	0.0131912	0.0122861	0.623273	0.0112469	lab_data	scDEEP-mC (Laird)	mus_musculus	98.68088	98.82335
EE17H8	0.00851559	0.00814249	0.620565	0.00713467	lab_data	scDEEP-mC (Laird)	mus_musculus	99.14844099999999	99.236142
EE17A4	0.00792416	0.00780768	0.619304	0.00671915	lab_data	scDEEP-mC (Laird)	mus_musculus	99.207584	99.2736585
EE17A3	0.00741954	0.007367	0.605927	0.00638964	lab_data	scDEEP-mC (Laird)	mus_musculus	99.258046	99.312168
EE17E9	0.0180316	0.0151057	0.737822	0.0143717	lab_data	scDEEP-mC (Laird)	mus_musculus	98.19684	98.52613
