# Supplementary material for: High-coverage allele-resolved single-cell DNA methylation profiling reveals cell lineage, X-inactivation state, and replication dynamics
Source: Nat Commun. 2025 Jul 8;16:6273. doi: 10.1038/s41467-025-61589-1 (PMC12234882; doi:10.1038/s41467-025-61589-1)
Supplement: Supplementary file 4 — Source Data [file 41467_2025_61589_MOESM4_ESM.zip › source_data/fig_1d.tsv]

id	protocol	lab	low_sample_flag	frac_genome_cov
SRR5008871	PBAL (Hirst)	public	FALSE	0.008426144068381294
SRR5008872	PBAL (Hirst)	public	FALSE	0.011464392908548185
SRR5008874	PBAL (Hirst)	public	FALSE	0.011276342336240353
SRR5008875	PBAL (Hirst)	public	TRUE	0.006013250844050798
SRR5008876	PBAL (Hirst)	public	FALSE	0.018818175019886526
SRR5008877	PBAL (Hirst)	public	TRUE	0.007276177588849325
SRR5008878	PBAL (Hirst)	public	TRUE	0.006558831934377011
SRR5008879	PBAL (Hirst)	public	FALSE	0.009123148599360052
SRR5008880	PBAL (Hirst)	public	FALSE	0.009055364017981168
SRR5008881	PBAL (Hirst)	public	FALSE	0.004735191202719575
SRR5008883	PBAL (Hirst)	public	FALSE	0.026766812596599052
SRR5008884	PBAL (Hirst)	public	FALSE	0.02997280164498855
SRR5008885	PBAL (Hirst)	public	FALSE	0.009405729058591822
SRR5008886	PBAL (Hirst)	public	FALSE	0.013240739585160765
SRR5008888	PBAL (Hirst)	public	FALSE	0.007415336081612743
SRR5008889	PBAL (Hirst)	public	FALSE	0.00940826378031179
SRR5008890	PBAL (Hirst)	public	TRUE	0.00919010414144769
SRR5008891	PBAL (Hirst)	public	FALSE	0.007019012456935665
SRR5008892	PBAL (Hirst)	public	FALSE	0.008054578471760937
SRR5008893	PBAL (Hirst)	public	FALSE	0.008068406290540099
SRR5008894	PBAL (Hirst)	public	FALSE	0.019852722678585934
SRR5008895	PBAL (Hirst)	public	FALSE	0.01635022501792499
SRR5008896	PBAL (Hirst)	public	TRUE	0.0072545709354129495
SRR5008897	PBAL (Hirst)	public	FALSE	0.00973713275488269
SRR5008898	PBAL (Hirst)	public	FALSE	0.008314618875986815
SRR5008899	PBAL (Hirst)	public	TRUE	0.007804914241279203
SRR5008901	PBAL (Hirst)	public	FALSE	0.011535871548394422
SRR5008902	PBAL (Hirst)	public	FALSE	0.006985734438954291
SRR5008903	PBAL (Hirst)	public	FALSE	0.013005774690027611
SRR5008904	PBAL (Hirst)	public	TRUE	0.007631760377190086
SRR5008905	PBAL (Hirst)	public	FALSE	0.009308278858793463
SRR5008906	PBAL (Hirst)	public	FALSE	0.006914251038723431
SRR5008907	PBAL (Hirst)	public	FALSE	0.02508764953824595
SRR5008908	PBAL (Hirst)	public	FALSE	0.01875918506600669
SRR5008909	PBAL (Hirst)	public	FALSE	0.03571154014937649
SRR5008910	PBAL (Hirst)	public	FALSE	0.014619574005674277
SRR5008911	PBAL (Hirst)	public	FALSE	0.011945743227708208
SRR5008912	PBAL (Hirst)	public	FALSE	0.033149672885373634
SRR5008913	PBAL (Hirst)	public	FALSE	0.02114069527161915
SRR5008914	PBAL (Hirst)	public	FALSE	0.015822038739194206
SRR5008915	PBAL (Hirst)	public	FALSE	0.01721326224378047
SRR5008916	PBAL (Hirst)	public	TRUE	0.006626849774602416
SRR5008917	PBAL (Hirst)	public	FALSE	0.008438110942956342
SRR5008918	PBAL (Hirst)	public	TRUE	0.007231652246737821
SRR5008920	PBAL (Hirst)	public	FALSE	0.025236043909544616
SRR5008922	PBAL (Hirst)	public	FALSE	0.028910865662636565
SRR5008923	PBAL (Hirst)	public	FALSE	0.006079723024007498
SRR5008924	PBAL (Hirst)	public	TRUE	0.0032147448604446997
SRR5008925	PBAL (Hirst)	public	FALSE	0.0068833707898582576
SRR5008926	PBAL (Hirst)	public	FALSE	0.041006805250314915
SRR5008927	PBAL (Hirst)	public	FALSE	0.0010257310601944065
SRR5008928	PBAL (Hirst)	public	TRUE	0.008916548272910598
SRR5008929	PBAL (Hirst)	public	TRUE	0.0057262985208180635
SRR5008930	PBAL (Hirst)	public	FALSE	0.010169742228255936
SRR5008931	PBAL (Hirst)	public	FALSE	0.008180274230627425
SRR5008932	PBAL (Hirst)	public	TRUE	0.004929384868291513
SRR5008933	PBAL (Hirst)	public	FALSE	0.03677966829357254
SRR5008934	PBAL (Hirst)	public	FALSE	0.0021779788625110306
SRR5008936	PBAL (Hirst)	public	FALSE	0.008543803565637498
SRR5008937	PBAL (Hirst)	public	FALSE	0.022154689054250703
SRR5008938	PBAL (Hirst)	public	FALSE	0.02638335629155761
SRR5008939	PBAL (Hirst)	public	FALSE	0.009456807253228434
SRR5008940	PBAL (Hirst)	public	TRUE	0.009325312613524416
SRR5008941	PBAL (Hirst)	public	TRUE	0.0038091909327413187
SRR5008942	PBAL (Hirst)	public	TRUE	0.003369996016517471
SRR5008943	PBAL (Hirst)	public	FALSE	0.008030091053260855
SRR5008944	PBAL (Hirst)	public	TRUE	0.005296098168247426
SRR5008945	PBAL (Hirst)	public	FALSE	0.02159253962833628
SRR5008946	PBAL (Hirst)	public	FALSE	0.021775387832618173
SRR5008947	PBAL (Hirst)	public	FALSE	0.015096541475330362
SRR5008948	PBAL (Hirst)	public	TRUE	0.006210492620515107
SRR5008949	PBAL (Hirst)	public	TRUE	0.005735735434057769
SRR5008950	PBAL (Hirst)	public	FALSE	0.00792738282555481
SRR5008951	PBAL (Hirst)	public	FALSE	0.008026895736628606
SRR5008952	PBAL (Hirst)	public	TRUE	0.008793303379758028
SRR5008953	PBAL (Hirst)	public	FALSE	1.3204794287056848e-4
SRR5008954	PBAL (Hirst)	public	FALSE	0.0104726011936143
SRR5008955	PBAL (Hirst)	public	FALSE	0.01678487120354996
SRR5008956	PBAL (Hirst)	public	FALSE	0.014795557002963113
SRR5008957	PBAL (Hirst)	public	TRUE	0.003601947222000911
SRR5008958	PBAL (Hirst)	public	FALSE	0.02674951006322862
SRR5008959	PBAL (Hirst)	public	FALSE	0.006920450524236148
SRR5008960	PBAL (Hirst)	public	FALSE	0.014880032957563535
SRR5008961	PBAL (Hirst)	public	FALSE	0.011540901810207073
SRR5008962	PBAL (Hirst)	public	FALSE	0.020020837492460017
SRR5008964	PBAL (Hirst)	public	FALSE	0.010069148343689315
SRR5008965	PBAL (Hirst)	public	FALSE	0.008862394869807607
SRR5008966	PBAL (Hirst)	public	FALSE	0.019225517104048403
SRR5008967	PBAL (Hirst)	public	FALSE	0.017719985046797
SRR5008968	PBAL (Hirst)	public	FALSE	0.046527978065366314
SRR5008969	PBAL (Hirst)	public	TRUE	0.005020017098759614
SRR5008970	PBAL (Hirst)	public	FALSE	0.006123105141442646
SRR5008971	PBAL (Hirst)	public	TRUE	0.004403571458203515
SRR5008972	PBAL (Hirst)	public	FALSE	0.012156709559223705
SRR5008973	PBAL (Hirst)	public	FALSE	0.006876774361504679
SRR5008974	PBAL (Hirst)	public	TRUE	0.0067740610072305795
SRR5008975	PBAL (Hirst)	public	FALSE	0.010878370886116897
SRR5008976	PBAL (Hirst)	public	FALSE	0.04146346967955442
SRR5008977	PBAL (Hirst)	public	FALSE	0.0015408683923070201
SRR5008978	PBAL (Hirst)	public	FALSE	0.009619980421680538
SRR5008979	PBAL (Hirst)	public	FALSE	0.013589029464259276
SRR5008980	PBAL (Hirst)	public	FALSE	0.009960743034139984
SRR5008981	PBAL (Hirst)	public	FALSE	0.01146383338026328
SRR5008983	PBAL (Hirst)	public	FALSE	0.013906662100203025
SRR5008984	PBAL (Hirst)	public	FALSE	0.010372371295379613
SRR5008985	PBAL (Hirst)	public	FALSE	0.00409947149719231
SRR5008986	PBAL (Hirst)	public	FALSE	0.02033554468896129
SRR5008987	PBAL (Hirst)	public	FALSE	0.010756573882256546
SRR5008988	PBAL (Hirst)	public	FALSE	0.013143272907107942
SRR5008989	PBAL (Hirst)	public	FALSE	0.012528559314187705
SRR5008990	PBAL (Hirst)	public	FALSE	0.010459091222054573
SRR5008991	PBAL (Hirst)	public	FALSE	0.010495384760602824
SRR5008994	PBAL (Hirst)	public	FALSE	0.02025360565318143
SRR5008996	PBAL (Hirst)	public	FALSE	0.007798406063132864
SRR5008997	PBAL (Hirst)	public	FALSE	0.01630678431114064
SRR5008998	PBAL (Hirst)	public	FALSE	0.0019545817020114693
SRR5009000	PBAL (Hirst)	public	FALSE	0.008653866221402455
SRR5009001	PBAL (Hirst)	public	FALSE	0.02151590146392571
SRR5009003	PBAL (Hirst)	public	FALSE	0.011071907252427444
SRR5009004	PBAL (Hirst)	public	FALSE	0.010783214093156466
SRR5009007	PBAL (Hirst)	public	FALSE	0.007847863896080534
SRR5009009	PBAL (Hirst)	public	FALSE	0.008937231777913569
SRR5009010	PBAL (Hirst)	public	FALSE	0.010573404535104327
SRR5009011	PBAL (Hirst)	public	FALSE	0.012953710363407199
SRR5009012	PBAL (Hirst)	public	FALSE	0.02054621551044674
SRR5009013	PBAL (Hirst)	public	FALSE	0.0158353062973216
SRR5009014	PBAL (Hirst)	public	FALSE	0.009505562746352513
SRR5009015	PBAL (Hirst)	public	FALSE	0.006575065212124457
SRR5009017	PBAL (Hirst)	public	FALSE	0.010163087942920018
SRR5009018	PBAL (Hirst)	public	FALSE	0.016096984640041178
SRR5009019	PBAL (Hirst)	public	FALSE	0.01910685902457169
SRR5009020	PBAL (Hirst)	public	FALSE	0.003744101827609281
SRR5009021	PBAL (Hirst)	public	FALSE	0.0060519494753839
SRR5009022	PBAL (Hirst)	public	FALSE	0.010089789737597544
SRR5009023	PBAL (Hirst)	public	FALSE	0.007039789338713931
SRR5009025	PBAL (Hirst)	public	FALSE	0.006754714804123205
SRR5009026	PBAL (Hirst)	public	FALSE	0.012919203433826257
SRR5009028	PBAL (Hirst)	public	FALSE	0.017894099410029642
SRR5009029	PBAL (Hirst)	public	FALSE	0.010292058480223612
SRR5009030	PBAL (Hirst)	public	FALSE	0.015734915278376598
SRR5009031	PBAL (Hirst)	public	FALSE	0.009532898339590807
SRR5009032	PBAL (Hirst)	public	FALSE	0.015386275327916586
SRR5009034	PBAL (Hirst)	public	FALSE	0.014385528230956771
SRR5009035	PBAL (Hirst)	public	FALSE	0.010667680290726093
SRR5009036	PBAL (Hirst)	public	FALSE	0.011630229695288506
SRR5009037	PBAL (Hirst)	public	FALSE	0.013400531781980328
SRR5009039	PBAL (Hirst)	public	FALSE	0.016507436720095522
SRR5009040	PBAL (Hirst)	public	FALSE	0.011923638564803593
SRR5009041	PBAL (Hirst)	public	FALSE	0.012696989778180628
SRR5009042	PBAL (Hirst)	public	FALSE	0.017143892820505602
SRR5009043	PBAL (Hirst)	public	FALSE	0.015694472149170927
SRR5009044	PBAL (Hirst)	public	FALSE	0.009023578197487349
SRR5009045	PBAL (Hirst)	public	FALSE	0.007222147589563098
SRR5009046	PBAL (Hirst)	public	FALSE	0.008921957534575916
SRR5009048	PBAL (Hirst)	public	FALSE	0.0034415830466597366
SRR5009049	PBAL (Hirst)	public	FALSE	0.018628589406629533
SRR5009050	PBAL (Hirst)	public	FALSE	0.007900511552908966
SRR5009051	PBAL (Hirst)	public	FALSE	0.01207544759661059
SRR5009052	PBAL (Hirst)	public	FALSE	0.014236154318976091
SRR5009053	PBAL (Hirst)	public	FALSE	0.00904976360856407
SRR5009054	PBAL (Hirst)	public	FALSE	0.017238274036955936
SRR5009056	PBAL (Hirst)	public	FALSE	0.012702783532450104
SRR5009057	PBAL (Hirst)	public	FALSE	0.01596184281334917
SRR5009058	PBAL (Hirst)	public	FALSE	0.011168154539649946
SRR5009059	PBAL (Hirst)	public	FALSE	0.010560510117894682
SRR5009060	PBAL (Hirst)	public	FALSE	0.009897087537146297
SRR5009061	PBAL (Hirst)	public	FALSE	0.01272471169494024
SRR5009062	PBAL (Hirst)	public	FALSE	0.021112715195539606
SRR5009064	PBAL (Hirst)	public	FALSE	0.007792688841200788
SRR5009065	PBAL (Hirst)	public	FALSE	0.03523079000486238
SRR5009066	PBAL (Hirst)	public	FALSE	0.016745268465321945
SRR5009067	PBAL (Hirst)	public	FALSE	0.0236286414522808
SRR5009069	PBAL (Hirst)	public	FALSE	0.00598805595915907
SRR5009070	PBAL (Hirst)	public	FALSE	0.007360560532857886
SRR5009071	PBAL (Hirst)	public	FALSE	0.009378096124406316
SRR5009072	PBAL (Hirst)	public	FALSE	0.014076225901919627
SRR5009073	PBAL (Hirst)	public	FALSE	0.006793953189835855
SRR5009074	PBAL (Hirst)	public	FALSE	0.01224701222460253
SRR5009075	PBAL (Hirst)	public	FALSE	0.012760896843192463
SRR5009076	PBAL (Hirst)	public	FALSE	0.014656934236561486
SRR5009078	PBAL (Hirst)	public	FALSE	0.012563129593502474
SRR5009079	PBAL (Hirst)	public	FALSE	0.02344004123864074
SRR5009080	PBAL (Hirst)	public	FALSE	0.01312186106325767
SRR5009082	PBAL (Hirst)	public	FALSE	0.021541366958374077
SRR5009083	PBAL (Hirst)	public	FALSE	0.012315153102461266
SRR5009084	PBAL (Hirst)	public	FALSE	0.007519361837309026
SRR5009086	PBAL (Hirst)	public	FALSE	0.011536461103720794
SRR5009087	PBAL (Hirst)	public	FALSE	0.011439192164721536
SRR5009088	PBAL (Hirst)	public	FALSE	0.018190707258011304
SRR5009089	PBAL (Hirst)	public	FALSE	0.014082651688793645
SRR6911777	snmC-seq2 (Ecker)	public	TRUE	0.06167359214867333
SRR6911778	snmC-seq2 (Ecker)	public	FALSE	0.06608032157279897
SRR6911781	snmC-seq2 (Ecker)	public	FALSE	0.07105031435284079
SRR6911785	snmC-seq2 (Ecker)	public	FALSE	0.10187651381100693
SRR6911787	snmC-seq2 (Ecker)	public	FALSE	0.12086355285607049
SRR6911789	snmC-seq2 (Ecker)	public	FALSE	0.10522847089927116
SRR6911790	snmC-seq2 (Ecker)	public	FALSE	0.11771825175413747
SRR6911791	snmC-seq2 (Ecker)	public	FALSE	0.07942846129398677
SRR6911793	snmC-seq2 (Ecker)	public	FALSE	0.10322643804952228
SRR6911794	snmC-seq2 (Ecker)	public	FALSE	0.11539622768095592
SRR6911796	snmC-seq2 (Ecker)	public	FALSE	0.11737716946354143
SRR6911797	snmC-seq2 (Ecker)	public	FALSE	0.12276549312637189
SRR6911798	snmC-seq2 (Ecker)	public	FALSE	0.097785536670899
SRR6911799	snmC-seq2 (Ecker)	public	FALSE	0.0845199680180956
SRR6911802	snmC-seq2 (Ecker)	public	FALSE	0.08968211482199018
SRR6911803	snmC-seq2 (Ecker)	public	FALSE	0.10540447367046535
SRR6911805	snmC-seq2 (Ecker)	public	FALSE	0.07543091512432176
SRR6911806	snmC-seq2 (Ecker)	public	TRUE	0.05400448765266706
SRR6911809	snmC-seq2 (Ecker)	public	FALSE	0.10237836527582053
SRR6911810	snmC-seq2 (Ecker)	public	FALSE	0.07230927569724846
SRR6911811	snmC-seq2 (Ecker)	public	FALSE	0.11884070028108175
SRR6911812	snmC-seq2 (Ecker)	public	FALSE	0.07775474118617479
SRR6911813	snmC-seq2 (Ecker)	public	FALSE	0.09615731924877993
SRR6911814	snmC-seq2 (Ecker)	public	FALSE	0.09154199965743247
SRR6911821	snmC-seq2 (Ecker)	public	FALSE	0.06805259652590338
SRR6911822	snmC-seq2 (Ecker)	public	TRUE	0.0676855617168937
SRR6911823	snmC-seq2 (Ecker)	public	TRUE	0.05441262508724439
SRR6911824	snmC-seq2 (Ecker)	public	FALSE	0.07267144978737475
SRR6911825	snmC-seq2 (Ecker)	public	FALSE	0.0787778078957141
SRR6911826	snmC-seq2 (Ecker)	public	FALSE	0.07023519918661696
SRR6911830	snmC-seq2 (Ecker)	public	FALSE	0.085662545648326
SRR6911831	snmC-seq2 (Ecker)	public	FALSE	0.10411963304433056
SRR6911836	snmC-seq2 (Ecker)	public	FALSE	0.10007077761828301
SRR6911838	snmC-seq2 (Ecker)	public	FALSE	0.09293695933158083
SRR6911839	snmC-seq2 (Ecker)	public	FALSE	0.08472800891016863
SRR6911841	snmC-seq2 (Ecker)	public	FALSE	0.09939388607851933
SRR6911842	snmC-seq2 (Ecker)	public	FALSE	0.09801247885320888
SRR6911843	snmC-seq2 (Ecker)	public	TRUE	0.04108521977055668
SRR6911844	snmC-seq2 (Ecker)	public	FALSE	0.07411684317331847
SRR6911845	snmC-seq2 (Ecker)	public	FALSE	0.07744477679749162
SRR6911846	snmC-seq2 (Ecker)	public	FALSE	0.07749894814358281
SRR6911847	snmC-seq2 (Ecker)	public	FALSE	0.09323464449122099
SRR6911848	snmC-seq2 (Ecker)	public	FALSE	0.07728764126147507
SRR6911850	snmC-seq2 (Ecker)	public	TRUE	0.06391760743285635
SRR6911851	snmC-seq2 (Ecker)	public	TRUE	0.06625113039818617
SRR6911853	snmC-seq2 (Ecker)	public	TRUE	0.0671688889776485
SRR6911854	snmC-seq2 (Ecker)	public	TRUE	0.06976892024517296
SRR6911855	snmC-seq2 (Ecker)	public	TRUE	0.06451177374101051
SRR6911856	snmC-seq2 (Ecker)	public	TRUE	0.05488887044317153
SRR6911857	snmC-seq2 (Ecker)	public	TRUE	0.07479201328476581
SRR6911858	snmC-seq2 (Ecker)	public	TRUE	0.058612790803263835
SRR6911859	snmC-seq2 (Ecker)	public	FALSE	0.09022035100502672
SRR6911861	snmC-seq2 (Ecker)	public	TRUE	0.06888491718688802
SRR6911862	snmC-seq2 (Ecker)	public	TRUE	0.07952236354250736
SRR6911863	snmC-seq2 (Ecker)	public	TRUE	0.06482707232375533
SRR6911870	snmC-seq2 (Ecker)	public	TRUE	0.03801167707261235
SRR6911872	snmC-seq2 (Ecker)	public	TRUE	0.05244207119627287
SRR2876085	scM&T-seq (Reik)	public	FALSE	0.0612912369572135
SRR2876086	scM&T-seq (Reik)	public	FALSE	0.09224281762267758
SRR2876087	scM&T-seq (Reik)	public	FALSE	0.07216495401808638
SRR2876088	scM&T-seq (Reik)	public	FALSE	0.05801967251209357
SRR2876089	scM&T-seq (Reik)	public	FALSE	0.04901341845279917
SRR2876090	scM&T-seq (Reik)	public	FALSE	0.06068402426572519
SRR2876091	scM&T-seq (Reik)	public	FALSE	0.08675431459492612
SRR2876092	scM&T-seq (Reik)	public	FALSE	9.314388263181778e-4
SRR2876093	scM&T-seq (Reik)	public	FALSE	0.06943428424772316
SRR2876094	scM&T-seq (Reik)	public	FALSE	0.07145271698868129
SRR2876095	scM&T-seq (Reik)	public	FALSE	0.06991460668998807
SRR2876096	scM&T-seq (Reik)	public	FALSE	0.07278253043308214
SRR2876097	scM&T-seq (Reik)	public	FALSE	0.10780081027707748
SRR2876098	scM&T-seq (Reik)	public	FALSE	0.17936936536662157
SRR2876099	scM&T-seq (Reik)	public	FALSE	0.12199527827409447
SRR2876100	scM&T-seq (Reik)	public	FALSE	0.11857990627135172
SRR2876101	scM&T-seq (Reik)	public	FALSE	0.05698190060827074
SRR2876102	scM&T-seq (Reik)	public	FALSE	0.09982619088727672
SRR2876103	scM&T-seq (Reik)	public	FALSE	0.11716321544139992
SRR2876104	scM&T-seq (Reik)	public	FALSE	0.05737752921679288
SRR2876105	scM&T-seq (Reik)	public	FALSE	0.08402864505933408
SRR2876106	scM&T-seq (Reik)	public	FALSE	0.0961182961789256
SRR2876107	scM&T-seq (Reik)	public	FALSE	0.08639192409039122
SRR2876108	scM&T-seq (Reik)	public	FALSE	0.08657960994400025
SRR2876109	scM&T-seq (Reik)	public	FALSE	0.0808141649495111
SRR2876110	scM&T-seq (Reik)	public	FALSE	0.1439774996920086
SRR2876111	scM&T-seq (Reik)	public	FALSE	0.083064804858172
SRR2876112	scM&T-seq (Reik)	public	FALSE	0.11942363940519457
SRR2876113	scM&T-seq (Reik)	public	FALSE	0.08367437284149834
SRR2876114	scM&T-seq (Reik)	public	FALSE	0.0015803447972508138
SRR2876115	scM&T-seq (Reik)	public	FALSE	0.17462642279300222
SRR2876116	scM&T-seq (Reik)	public	FALSE	0.040546163702814705
SRR2876117	scM&T-seq (Reik)	public	FALSE	0.099471572259913807
SRR2876118	scM&T-seq (Reik)	public	FALSE	0.10585592437999251
SRR2876119	scM&T-seq (Reik)	public	FALSE	0.07103740418974355
SRR2876120	scM&T-seq (Reik)	public	FALSE	0.08417092782914384
SRR2876121	scM&T-seq (Reik)	public	FALSE	0.09966824022693935
SRR2876122	scM&T-seq (Reik)	public	FALSE	0.18171719292155972
SRR2876123	scM&T-seq (Reik)	public	FALSE	0.0012105398105740574
SRR2876124	scM&T-seq (Reik)	public	FALSE	0.10120134333337615
SRR2876126	scM&T-seq (Reik)	public	FALSE	0.0740938541774243
SRR2876127	scM&T-seq (Reik)	public	FALSE	0.07583457779735359
SRR2876128	scM&T-seq (Reik)	public	TRUE	1.4792419177129772e-4
SRR2876129	scM&T-seq (Reik)	public	FALSE	0.08917911610448247
SRR2876130	scM&T-seq (Reik)	public	FALSE	0.0607896623270749
SRR2876131	scM&T-seq (Reik)	public	FALSE	0.07403411171659062
SRR2876132	scM&T-seq (Reik)	public	FALSE	0.094789086571005
SRR2876134	scM&T-seq (Reik)	public	FALSE	0.04863439662912566
SRR2876135	scM&T-seq (Reik)	public	FALSE	0.07425466546273658
SRR2876136	scM&T-seq (Reik)	public	FALSE	0.06214021823201136
SRR2876137	scM&T-seq (Reik)	public	FALSE	0.08755623727062624
SRR2876138	scM&T-seq (Reik)	public	FALSE	0.10722387985690902
SRR2876139	scM&T-seq (Reik)	public	FALSE	0.07441679098038823
SRR2876140	scM&T-seq (Reik)	public	FALSE	0.03979449054864339
SRR2876141	scM&T-seq (Reik)	public	FALSE	0.110788584759088
SRR2876142	scM&T-seq (Reik)	public	FALSE	0.05726067312598764
SRR2876143	scM&T-seq (Reik)	public	FALSE	0.10326638976056149
SRR2876144	scM&T-seq (Reik)	public	FALSE	0.08258632395238928
SRR2876145	scM&T-seq (Reik)	public	FALSE	0.08380430570886262
SRR2876146	scM&T-seq (Reik)	public	FALSE	0.056856784151594515
SRR2876147	scM&T-seq (Reik)	public	FALSE	0.08051045387530524
SRR2876148	scM&T-seq (Reik)	public	FALSE	0.06899182517238175
SRR2876149	scM&T-seq (Reik)	public	FALSE	0.10240167321748443
SRR2876150	scM&T-seq (Reik)	public	FALSE	0.08084123908777857
SRR2876151	scM&T-seq (Reik)	public	FALSE	0.13122290486568997
SRR2876152	scM&T-seq (Reik)	public	FALSE	0.05798756115452823
SRR2876153	scM&T-seq (Reik)	public	FALSE	0.08595718489417438
SRR2876154	scM&T-seq (Reik)	public	FALSE	0.0027894949416984232
SRR2876155	scM&T-seq (Reik)	public	FALSE	0.0862783519326089
SRR2876156	scM&T-seq (Reik)	public	FALSE	0.0944567278683221
SRR2876157	scM&T-seq (Reik)	public	FALSE	0.08288216391371292
SRR2876158	scM&T-seq (Reik)	public	FALSE	0.037567628761173755
SRR2876159	scM&T-seq (Reik)	public	FALSE	0.059851353167195614
SRR2876160	scM&T-seq (Reik)	public	FALSE	0.0640230129677264
SRR2876161	scM&T-seq (Reik)	public	FALSE	0.057517993885860125
SRR2876162	scM&T-seq (Reik)	public	FALSE	0.11307638569484882
SRR2876163	scM&T-seq (Reik)	public	FALSE	0.08003274305328112
SRR2876164	scM&T-seq (Reik)	public	FALSE	0.03206087258786102
SRR2876165	scM&T-seq (Reik)	public	FALSE	0.08530643848530986
SRR2876166	scM&T-seq (Reik)	public	FALSE	0.10084135096414087
SRR2876167	scM&T-seq (Reik)	public	FALSE	0.09718866609809561
SRR2876168	scM&T-seq (Reik)	public	FALSE	0.10364804590784862
SRR2876169	scM&T-seq (Reik)	public	FALSE	0.09963143329921868
SRR2876170	scM&T-seq (Reik)	public	FALSE	0.05578549840765976
SRR2876171	scM&T-seq (Reik)	public	FALSE	0.08721932104894208
SRR2876176	scM&T-seq (Reik)	public	TRUE	0.0015058634532578387
SRR2876177	scM&T-seq (Reik)	public	FALSE	0.10767846985700326
SRR2876178	scM&T-seq (Reik)	public	FALSE	0.08498449440563151
SRR2876179	scM&T-seq (Reik)	public	FALSE	0.10258231296948474
SRR2876180	scM&T-seq (Reik)	public	FALSE	0.11080006241259718
SRR1248444	scBS-seq (Kelsey)	public	FALSE	0.13575404511101735
SRR1248446	scBS-seq (Kelsey)	public	FALSE	0.1966864358531394
SRR1248447	scBS-seq (Kelsey)	public	FALSE	0.09895781031277377
SRR1248449	scBS-seq (Kelsey)	public	FALSE	0.17792186532739052
SRR1248450	scBS-seq (Kelsey)	public	FALSE	0.06397805406443079
SRR1248451	scBS-seq (Kelsey)	public	FALSE	0.10180689904483227
SRR1248452	scBS-seq (Kelsey)	public	FALSE	0.12321266974287456
SRR1248453	scBS-seq (Kelsey)	public	FALSE	0.10036419491001704
SRR1248454	scBS-seq (Kelsey)	public	FALSE	0.09396977384409408
SRR1248455	scBS-seq (Kelsey)	public	FALSE	0.12636986375032927
SRR1248457	scBS-seq (Kelsey)	public	FALSE	0.131223596586194
SRR1248458	scBS-seq (Kelsey)	public	FALSE	0.0967331657659881
SRR1248459	scBS-seq (Kelsey)	public	FALSE	0.1173183113356973
SRR1248460	scBS-seq (Kelsey)	public	FALSE	0.13528119866971094
SRR1248461	scBS-seq (Kelsey)	public	FALSE	0.12354957168340486
SRR1248462	scBS-seq (Kelsey)	public	FALSE	0.0984681055186006
SRR1248463	scBS-seq (Kelsey)	public	FALSE	0.14704533139313922
SRR1248464	scBS-seq (Kelsey)	public	FALSE	0.13356246912528966
SRR1248465	scBS-seq (Kelsey)	public	FALSE	0.1516034198096333
SRR1248466	scBS-seq (Kelsey)	public	FALSE	0.1216164911740012
SRR1248467	scBS-seq (Kelsey)	public	FALSE	0.10787407479352416
SRR1248468	scBS-seq (Kelsey)	public	FALSE	0.1250838681816483
SRR1248477	scBS-seq (Kelsey)	public	FALSE	0.1549682885257285
SRR1248478	scBS-seq (Kelsey)	public	FALSE	0.1121494527556679
SRR1248479	scBS-seq (Kelsey)	public	FALSE	0.15576312994621036
SRR1248480	scBS-seq (Kelsey)	public	FALSE	0.16147449623901675
SRR1248481	scBS-seq (Kelsey)	public	FALSE	0.13093286817940505
SRR1248482	scBS-seq (Kelsey)	public	FALSE	0.17687665440713585
SRR1248483	scBS-seq (Kelsey)	public	FALSE	0.11418931125544673
SRR1248484	scBS-seq (Kelsey)	public	FALSE	0.11927029496625498
SRR1248485	scBS-seq (Kelsey)	public	FALSE	0.17126466480516636
SRR1248486	scBS-seq (Kelsey)	public	FALSE	0.15326082937499358
SRR1248487	scBS-seq (Kelsey)	public	FALSE	0.12083852641555773
SRR1248488	scBS-seq (Kelsey)	public	FALSE	0.066880716897402
SRR1248489	scBS-seq (Kelsey)	public	FALSE	0.10110509311668618
SRR1248490	scBS-seq (Kelsey)	public	FALSE	0.24130319895422522
SRR1248491	scBS-seq (Kelsey)	public	FALSE	0.12198895721568215
SRR1248492	scBS-seq (Kelsey)	public	FALSE	0.17062271961510267
SRR1248493	scBS-seq (Kelsey)	public	FALSE	0.1270912791674707
SRR1248494	scBS-seq (Kelsey)	public	FALSE	0.1293991839398608
SRR1248495	scBS-seq (Kelsey)	public	FALSE	0.11608533839567965
SRR1248496	scBS-seq (Kelsey)	public	FALSE	0.13612986649149056
CRR363624	Cabernet (Xie)	public	FALSE	0.27215788199069063
CRR363624	Cabernet (Xie)	public	FALSE	0.27215788199069063
CRR363625	Cabernet (Xie)	public	FALSE	0.2545595247710082
CRR363625	Cabernet (Xie)	public	FALSE	0.2545595247710082
CRR363626	Cabernet (Xie)	public	FALSE	0.22379242878358593
CRR363626	Cabernet (Xie)	public	FALSE	0.22379242878358593
CRR363627	Cabernet (Xie)	public	FALSE	0.22539077003181182
CRR363627	Cabernet (Xie)	public	FALSE	0.22539077003181182
CRR363628	Cabernet (Xie)	public	FALSE	0.1989658768211356
CRR363628	Cabernet (Xie)	public	FALSE	0.1989658768211356
CRR363629	Cabernet (Xie)	public	FALSE	0.2001382837537798
CRR363629	Cabernet (Xie)	public	FALSE	0.2001382837537798
CRR363630	Cabernet (Xie)	public	FALSE	0.3315617469192825
CRR363630	Cabernet (Xie)	public	FALSE	0.3315617469192825
CRR363631	Cabernet (Xie)	public	FALSE	0.24731434863774018
CRR363631	Cabernet (Xie)	public	FALSE	0.24731434863774018
CRR363632	Cabernet (Xie)	public	FALSE	0.2525581847403136
CRR363632	Cabernet (Xie)	public	FALSE	0.2525581847403136
CRR363633	Cabernet (Xie)	public	FALSE	0.2651805243639389
CRR363633	Cabernet (Xie)	public	FALSE	0.2651805243639389
CRR363634	Cabernet (Xie)	public	FALSE	0.27866685621981163
CRR363634	Cabernet (Xie)	public	FALSE	0.27866685621981163
CRR363635	Cabernet (Xie)	public	FALSE	0.2916283355309234
CRR363635	Cabernet (Xie)	public	FALSE	0.2916283355309234
CRR363636	Cabernet (Xie)	public	FALSE	0.2537468937931906
CRR363636	Cabernet (Xie)	public	FALSE	0.2537468937931906
CRR363637	Cabernet (Xie)	public	FALSE	0.2592221050947081
CRR363637	Cabernet (Xie)	public	FALSE	0.2592221050947081
CRR363652	Cabernet (Xie)	public	FALSE	0.1843808295189476
CRR363652	Cabernet (Xie)	public	FALSE	0.1843808295189476
CRR363653	Cabernet (Xie)	public	FALSE	0.18425777467499652
CRR363653	Cabernet (Xie)	public	FALSE	0.18425777467499652
CRR363654	Cabernet (Xie)	public	FALSE	0.19415835779918975
CRR363654	Cabernet (Xie)	public	FALSE	0.19415835779918975
CRR363655	Cabernet (Xie)	public	FALSE	0.1511792695397349
CRR363655	Cabernet (Xie)	public	FALSE	0.1511792695397349
CRR363656	Cabernet (Xie)	public	FALSE	0.1983973517754774
CRR363656	Cabernet (Xie)	public	FALSE	0.1983973517754774
CRR363657	Cabernet (Xie)	public	FALSE	0.1661857690722904
CRR363657	Cabernet (Xie)	public	FALSE	0.1661857690722904
CRR363658	Cabernet (Xie)	public	FALSE	0.16434365035844412
CRR363658	Cabernet (Xie)	public	FALSE	0.16434365035844412
CRR363659	Cabernet (Xie)	public	FALSE	0.1795388508050836
CRR363659	Cabernet (Xie)	public	FALSE	0.1795388508050836
CRR363660	Cabernet (Xie)	public	FALSE	0.18462209936042204
CRR363660	Cabernet (Xie)	public	FALSE	0.18462209936042204
CRR363661	Cabernet (Xie)	public	FALSE	0.20032303428099368
CRR363661	Cabernet (Xie)	public	FALSE	0.20032303428099368
CRR363662	Cabernet (Xie)	public	FALSE	0.2250861057821311
CRR363662	Cabernet (Xie)	public	FALSE	0.2250861057821311
CRR363663	Cabernet (Xie)	public	FALSE	0.22380662388434794
CRR363663	Cabernet (Xie)	public	FALSE	0.22380662388434794
CRR363664	Cabernet (Xie)	public	FALSE	0.1879791958331618
CRR363664	Cabernet (Xie)	public	FALSE	0.1879791958331618
CRR363665	Cabernet (Xie)	public	FALSE	0.1709457040219128
CRR363665	Cabernet (Xie)	public	FALSE	0.1709457040219128
CRR363666	Cabernet (Xie)	public	FALSE	0.16561728467299322
CRR363666	Cabernet (Xie)	public	FALSE	0.16561728467299322
CRR363679	Cabernet (Xie)	public	FALSE	0.27109111128847896
CRR363679	Cabernet (Xie)	public	FALSE	0.27109111128847896
CRR363680	Cabernet (Xie)	public	FALSE	0.2603783366065872
CRR363680	Cabernet (Xie)	public	FALSE	0.2603783366065872
CRR363681	Cabernet (Xie)	public	FALSE	0.26526231472924516
CRR363681	Cabernet (Xie)	public	FALSE	0.26526231472924516
CRR363682	Cabernet (Xie)	public	FALSE	0.24971734429007283
CRR363682	Cabernet (Xie)	public	FALSE	0.24971734429007283
CRR363683	Cabernet (Xie)	public	FALSE	0.2661953241163054
CRR363683	Cabernet (Xie)	public	FALSE	0.2661953241163054
CRR363684	Cabernet (Xie)	public	FALSE	0.2680507286974507
CRR363684	Cabernet (Xie)	public	FALSE	0.2680507286974507
CRR363685	Cabernet (Xie)	public	FALSE	0.28322718274944536
CRR363685	Cabernet (Xie)	public	FALSE	0.28322718274944536
CRR363686	Cabernet (Xie)	public	FALSE	0.2687939580278514
CRR363686	Cabernet (Xie)	public	FALSE	0.2687939580278514
CRR363695	Cabernet (Xie)	public	FALSE	0.2201290389110741
CRR363695	Cabernet (Xie)	public	FALSE	0.2201290389110741
CRR363696	Cabernet (Xie)	public	FALSE	0.24129453102619383
CRR363696	Cabernet (Xie)	public	FALSE	0.24129453102619383
CRR363697	Cabernet (Xie)	public	FALSE	0.24583135480457752
CRR363697	Cabernet (Xie)	public	FALSE	0.24583135480457752
CRR363698	Cabernet (Xie)	public	FALSE	0.23792814191648679
CRR363698	Cabernet (Xie)	public	FALSE	0.23792814191648679
CRR363699	Cabernet (Xie)	public	FALSE	0.253107748441652
CRR363699	Cabernet (Xie)	public	FALSE	0.253107748441652
CRR363700	Cabernet (Xie)	public	FALSE	0.22542203111144682
CRR363700	Cabernet (Xie)	public	FALSE	0.22542203111144682
CRR363701	Cabernet (Xie)	public	FALSE	0.2490825861822394
CRR363701	Cabernet (Xie)	public	FALSE	0.2490825861822394
CRR363702	Cabernet (Xie)	public	FALSE	0.23666966393421004
CRR363702	Cabernet (Xie)	public	FALSE	0.23666966393421004
CRR363707	Cabernet (Xie)	public	FALSE	0.23892750154442075
CRR363707	Cabernet (Xie)	public	FALSE	0.23892750154442075
CRR363708	Cabernet (Xie)	public	FALSE	0.23077561348729952
CRR363708	Cabernet (Xie)	public	FALSE	0.23077561348729952
CRR363709	Cabernet (Xie)	public	FALSE	0.21271001353137864
CRR363709	Cabernet (Xie)	public	FALSE	0.21271001353137864
CRR363710	Cabernet (Xie)	public	FALSE	0.24231293585445363
CRR363710	Cabernet (Xie)	public	FALSE	0.24231293585445363
CRR363723	Cabernet (Xie)	public	FALSE	0.2243698894373647
CRR363723	Cabernet (Xie)	public	FALSE	0.2243698894373647
CRR363724	Cabernet (Xie)	public	FALSE	0.20623781071018532
CRR363724	Cabernet (Xie)	public	FALSE	0.20623781071018532
CRR363725	Cabernet (Xie)	public	FALSE	0.20783484395119023
CRR363725	Cabernet (Xie)	public	FALSE	0.20783484395119023
CRR363726	Cabernet (Xie)	public	FALSE	0.23646161388755121
CRR363726	Cabernet (Xie)	public	FALSE	0.23646161388755121
CRR363727	Cabernet (Xie)	public	FALSE	0.24200505688041873
CRR363727	Cabernet (Xie)	public	FALSE	0.24200505688041873
CRR363728	Cabernet (Xie)	public	FALSE	0.2242052654501529
CRR363728	Cabernet (Xie)	public	FALSE	0.2242052654501529
CRR363729	Cabernet (Xie)	public	FALSE	0.21865211749777308
CRR363729	Cabernet (Xie)	public	FALSE	0.21865211749777308
CRR363730	Cabernet (Xie)	public	FALSE	0.1877063961334129
CRR363730	Cabernet (Xie)	public	FALSE	0.1877063961334129
CRR363731	Cabernet (Xie)	public	FALSE	0.1917568799771849
CRR363731	Cabernet (Xie)	public	FALSE	0.1917568799771849
CRR363732	Cabernet (Xie)	public	FALSE	0.18782934002378393
CRR363732	Cabernet (Xie)	public	FALSE	0.18782934002378393
CRR363733	Cabernet (Xie)	public	FALSE	0.1823399581557944
CRR363733	Cabernet (Xie)	public	FALSE	0.1823399581557944
CRR363734	Cabernet (Xie)	public	FALSE	0.215871974514758
CRR363734	Cabernet (Xie)	public	FALSE	0.215871974514758
CRR363735	Cabernet (Xie)	public	FALSE	0.22541768195081868
CRR363735	Cabernet (Xie)	public	FALSE	0.22541768195081868
CRR363736	Cabernet (Xie)	public	FALSE	0.21465584088606865
CRR363736	Cabernet (Xie)	public	FALSE	0.21465584088606865
CRR363737	Cabernet (Xie)	public	FALSE	0.20727333314918212
CRR363737	Cabernet (Xie)	public	FALSE	0.20727333314918212
CRR363738	Cabernet (Xie)	public	FALSE	0.20422231183088863
CRR363738	Cabernet (Xie)	public	FALSE	0.20422231183088863
CRR363739	Cabernet (Xie)	public	FALSE	0.20890955680587
CRR363739	Cabernet (Xie)	public	FALSE	0.20890955680587
CRR363740	Cabernet (Xie)	public	FALSE	0.19533519225571666
CRR363740	Cabernet (Xie)	public	FALSE	0.19533519225571666
CRR363741	Cabernet (Xie)	public	FALSE	0.23297161919401055
CRR363741	Cabernet (Xie)	public	FALSE	0.23297161919401055
CRR363742	Cabernet (Xie)	public	FALSE	0.23765019001584217
CRR363742	Cabernet (Xie)	public	FALSE	0.23765019001584217
CRR363743	Cabernet (Xie)	public	FALSE	0.24547936793754419
CRR363743	Cabernet (Xie)	public	FALSE	0.24547936793754419
CRR363744	Cabernet (Xie)	public	FALSE	0.28642623664980615
CRR363744	Cabernet (Xie)	public	FALSE	0.28642623664980615
CRR363745	Cabernet (Xie)	public	FALSE	0.20317428679095498
CRR363745	Cabernet (Xie)	public	FALSE	0.20317428679095498
CRR363746	Cabernet (Xie)	public	FALSE	0.20746109114092737
CRR363746	Cabernet (Xie)	public	FALSE	0.20746109114092737
CRR363747	Cabernet (Xie)	public	FALSE	0.19494973365966614
CRR363747	Cabernet (Xie)	public	FALSE	0.19494973365966614
CRR363748	Cabernet (Xie)	public	FALSE	0.20336638625347628
CRR363748	Cabernet (Xie)	public	FALSE	0.20336638625347628
CRR363749	Cabernet (Xie)	public	FALSE	0.2172978016213514
CRR363749	Cabernet (Xie)	public	FALSE	0.2172978016213514
CRR363750	Cabernet (Xie)	public	FALSE	0.2104417627628971
CRR363750	Cabernet (Xie)	public	FALSE	0.2104417627628971
CRR363751	Cabernet (Xie)	public	FALSE	0.21117924081630646
CRR363751	Cabernet (Xie)	public	FALSE	0.21117924081630646
CRR363760	Cabernet (Xie)	public	FALSE	0.2248501360796591
CRR363760	Cabernet (Xie)	public	FALSE	0.2248501360796591
CRR363761	Cabernet (Xie)	public	FALSE	0.2202585495689407
CRR363761	Cabernet (Xie)	public	FALSE	0.2202585495689407
CRR363762	Cabernet (Xie)	public	FALSE	0.23136495313162952
CRR363762	Cabernet (Xie)	public	FALSE	0.23136495313162952
CRR363763	Cabernet (Xie)	public	FALSE	0.22965994484660854
CRR363763	Cabernet (Xie)	public	FALSE	0.22965994484660854
CRR363764	Cabernet (Xie)	public	FALSE	0.2270480419122015
CRR363764	Cabernet (Xie)	public	FALSE	0.2270480419122015
CRR363765	Cabernet (Xie)	public	FALSE	0.21621542784307968
CRR363765	Cabernet (Xie)	public	FALSE	0.21621542784307968
CRR363766	Cabernet (Xie)	public	FALSE	0.21229679713259214
CRR363766	Cabernet (Xie)	public	FALSE	0.21229679713259214
CRR363767	Cabernet (Xie)	public	FALSE	0.22521694019310626
CRR363767	Cabernet (Xie)	public	FALSE	0.22521694019310626
CRR363768	Cabernet (Xie)	public	FALSE	0.2592924247639904
CRR363768	Cabernet (Xie)	public	FALSE	0.2592924247639904
CRR363769	Cabernet (Xie)	public	FALSE	0.2564622567298907
CRR363769	Cabernet (Xie)	public	FALSE	0.2564622567298907
CRR363770	Cabernet (Xie)	public	FALSE	0.2547443730691985
CRR363770	Cabernet (Xie)	public	FALSE	0.2547443730691985
CRR363771	Cabernet (Xie)	public	FALSE	0.2502275304559942
CRR363771	Cabernet (Xie)	public	FALSE	0.2502275304559942
CRR363772	Cabernet (Xie)	public	FALSE	0.2615821990622691
CRR363772	Cabernet (Xie)	public	FALSE	0.2615821990622691
CRR363773	Cabernet (Xie)	public	FALSE	0.24449883379987652
CRR363773	Cabernet (Xie)	public	FALSE	0.24449883379987652
CRR363774	Cabernet (Xie)	public	FALSE	0.22826085498952467
CRR363774	Cabernet (Xie)	public	FALSE	0.22826085498952467
CRR363775	Cabernet (Xie)	public	FALSE	0.2284487433425719
CRR363775	Cabernet (Xie)	public	FALSE	0.2284487433425719
CRR363790	Cabernet (Xie)	public	FALSE	0.2474671079155546
CRR363790	Cabernet (Xie)	public	FALSE	0.2474671079155546
CRR363791	Cabernet (Xie)	public	FALSE	0.2148031194964484
CRR363791	Cabernet (Xie)	public	FALSE	0.2148031194964484
CRR363792	Cabernet (Xie)	public	FALSE	0.17999147000594398
CRR363792	Cabernet (Xie)	public	FALSE	0.17999147000594398
CRR363793	Cabernet (Xie)	public	FALSE	0.20751884485953898
CRR363793	Cabernet (Xie)	public	FALSE	0.20751884485953898
CRR363804	Cabernet (Xie)	public	FALSE	0.16360603938044876
CRR363804	Cabernet (Xie)	public	FALSE	0.16360603938044876
CRR363805	Cabernet (Xie)	public	FALSE	0.215403619679435
CRR363805	Cabernet (Xie)	public	FALSE	0.215403619679435
CRR363806	Cabernet (Xie)	public	FALSE	0.2385063697245567
CRR363806	Cabernet (Xie)	public	FALSE	0.2385063697245567
CRR363807	Cabernet (Xie)	public	FALSE	0.2581478902494966
CRR363807	Cabernet (Xie)	public	FALSE	0.2581478902494966
CRR363808	Cabernet (Xie)	public	FALSE	0.20700069273922636
CRR363808	Cabernet (Xie)	public	FALSE	0.20700069273922636
CRR363809	Cabernet (Xie)	public	FALSE	0.209137605594513
CRR363809	Cabernet (Xie)	public	FALSE	0.209137605594513
CRR363813	Cabernet (Xie)	public	FALSE	0.2902206246172875
CRR363813	Cabernet (Xie)	public	FALSE	0.2902206246172875
CRR363814	Cabernet (Xie)	public	FALSE	0.21574955719616296
CRR363814	Cabernet (Xie)	public	FALSE	0.21574955719616296
CRR363815	Cabernet (Xie)	public	FALSE	0.2123529744315267
CRR363815	Cabernet (Xie)	public	FALSE	0.2123529744315267
CRR363816	Cabernet (Xie)	public	FALSE	0.23182435881004496
CRR363816	Cabernet (Xie)	public	FALSE	0.23182435881004496
CRR363817	Cabernet (Xie)	public	FALSE	0.2096179448812158
CRR363817	Cabernet (Xie)	public	FALSE	0.2096179448812158
CRR363826	Cabernet (Xie)	public	FALSE	0.2820793562458931
CRR363826	Cabernet (Xie)	public	FALSE	0.2820793562458931
CRR363827	Cabernet (Xie)	public	FALSE	0.28598314773896083
CRR363827	Cabernet (Xie)	public	FALSE	0.28598314773896083
CRR363828	Cabernet (Xie)	public	FALSE	0.274938699117405
CRR363828	Cabernet (Xie)	public	FALSE	0.274938699117405
CRR363829	Cabernet (Xie)	public	FALSE	0.21447654795673318
CRR363829	Cabernet (Xie)	public	FALSE	0.21447654795673318
CRR363830	Cabernet (Xie)	public	FALSE	0.2667242303116646
CRR363830	Cabernet (Xie)	public	FALSE	0.2667242303116646
CRR363831	Cabernet (Xie)	public	FALSE	0.24927253724656206
CRR363831	Cabernet (Xie)	public	FALSE	0.24927253724656206
CRR363832	Cabernet (Xie)	public	FALSE	0.2265649350111156
CRR363832	Cabernet (Xie)	public	FALSE	0.2265649350111156
CRR363833	Cabernet (Xie)	public	FALSE	0.26018695522977714
CRR363833	Cabernet (Xie)	public	FALSE	0.26018695522977714
CRR363834	Cabernet (Xie)	public	FALSE	0.2690740323276709
CRR363834	Cabernet (Xie)	public	FALSE	0.2690740323276709
CRR363835	Cabernet (Xie)	public	FALSE	0.26601806020936963
CRR363835	Cabernet (Xie)	public	FALSE	0.26601806020936963
CRR363836	Cabernet (Xie)	public	FALSE	0.2305339712372742
CRR363836	Cabernet (Xie)	public	FALSE	0.2305339712372742
CRR363841	Cabernet (Xie)	public	FALSE	0.24618506383229402
CRR363841	Cabernet (Xie)	public	FALSE	0.24618506383229402
CRR363842	Cabernet (Xie)	public	FALSE	0.25105500504543277
CRR363842	Cabernet (Xie)	public	FALSE	0.25105500504543277
CRR363843	Cabernet (Xie)	public	FALSE	0.26007874692691446
CRR363843	Cabernet (Xie)	public	FALSE	0.26007874692691446
CRR363844	Cabernet (Xie)	public	FALSE	0.24727271944039655
CRR363844	Cabernet (Xie)	public	FALSE	0.24727271944039655
CRR363851	Cabernet (Xie)	public	FALSE	0.22140698503554126
CRR363851	Cabernet (Xie)	public	FALSE	0.22140698503554126
CRR363852	Cabernet (Xie)	public	FALSE	0.23757086845923803
CRR363852	Cabernet (Xie)	public	FALSE	0.23757086845923803
CRR363853	Cabernet (Xie)	public	FALSE	0.2134769294371124
CRR363853	Cabernet (Xie)	public	FALSE	0.2134769294371124
CRR363854	Cabernet (Xie)	public	FALSE	0.23309308260476386
CRR363854	Cabernet (Xie)	public	FALSE	0.23309308260476386
CRR363855	Cabernet (Xie)	public	FALSE	0.2277074800510205
CRR363855	Cabernet (Xie)	public	FALSE	0.2277074800510205
CRR363856	Cabernet (Xie)	public	FALSE	0.21941442461882504
CRR363856	Cabernet (Xie)	public	FALSE	0.21941442461882504
CRR363857	Cabernet (Xie)	public	FALSE	0.16504818142369507
CRR363857	Cabernet (Xie)	public	FALSE	0.16504818142369507
CRR363858	Cabernet (Xie)	public	FALSE	0.16564696530493342
CRR363858	Cabernet (Xie)	public	FALSE	0.16564696530493342
CRR363859	Cabernet (Xie)	public	FALSE	0.15665557682826597
CRR363859	Cabernet (Xie)	public	FALSE	0.15665557682826597
CRR363860	Cabernet (Xie)	public	FALSE	0.18210914871025358
CRR363860	Cabernet (Xie)	public	FALSE	0.18210914871025358
CRR363868	Cabernet (Xie)	public	FALSE	0.2863765737541363
CRR363868	Cabernet (Xie)	public	FALSE	0.2863765737541363
CRR363869	Cabernet (Xie)	public	FALSE	0.23957859765846334
CRR363869	Cabernet (Xie)	public	FALSE	0.23957859765846334
CRR363870	Cabernet (Xie)	public	FALSE	0.22602984507613136
CRR363870	Cabernet (Xie)	public	FALSE	0.22602984507613136
CRR363871	Cabernet (Xie)	public	FALSE	0.2313780584704963
CRR363871	Cabernet (Xie)	public	FALSE	0.2313780584704963
CRR363872	Cabernet (Xie)	public	FALSE	0.30508756908042217
CRR363872	Cabernet (Xie)	public	FALSE	0.30508756908042217
CRR363873	Cabernet (Xie)	public	FALSE	0.26902628786700405
CRR363873	Cabernet (Xie)	public	FALSE	0.26902628786700405
CRR363874	Cabernet (Xie)	public	FALSE	0.273667533611558
CRR363874	Cabernet (Xie)	public	FALSE	0.273667533611558
CRR363875	Cabernet (Xie)	public	FALSE	0.2682867943399821
CRR363875	Cabernet (Xie)	public	FALSE	0.2682867943399821
CRR363876	Cabernet (Xie)	public	FALSE	0.28178678227460413
CRR363876	Cabernet (Xie)	public	FALSE	0.28178678227460413
CRR363877	Cabernet (Xie)	public	FALSE	0.3135574273946119
CRR363877	Cabernet (Xie)	public	FALSE	0.3135574273946119
CRR363878	Cabernet (Xie)	public	FALSE	0.29963848789628306
CRR363878	Cabernet (Xie)	public	FALSE	0.29963848789628306
CRR363879	Cabernet (Xie)	public	FALSE	0.24142703962782253
CRR363879	Cabernet (Xie)	public	FALSE	0.24142703962782253
CRR363880	Cabernet (Xie)	public	FALSE	0.27217132641541597
CRR363880	Cabernet (Xie)	public	FALSE	0.27217132641541597
CRR363881	Cabernet (Xie)	public	FALSE	0.19336019289787423
CRR363881	Cabernet (Xie)	public	FALSE	0.19336019289787423
CRR363882	Cabernet (Xie)	public	FALSE	0.20633574500448149
CRR363882	Cabernet (Xie)	public	FALSE	0.20633574500448149
CRR363883	Cabernet (Xie)	public	FALSE	0.21801073586401204
CRR363883	Cabernet (Xie)	public	FALSE	0.21801073586401204
CRR363884	Cabernet (Xie)	public	FALSE	0.19596233594525408
CRR363884	Cabernet (Xie)	public	FALSE	0.19596233594525408
CRR363885	Cabernet (Xie)	public	FALSE	0.2454421519829294
CRR363885	Cabernet (Xie)	public	FALSE	0.2454421519829294
CRR363886	Cabernet (Xie)	public	FALSE	0.17671430002483887
CRR363886	Cabernet (Xie)	public	FALSE	0.17671430002483887
CRR363887	Cabernet (Xie)	public	FALSE	0.1981634253765589
CRR363887	Cabernet (Xie)	public	FALSE	0.1981634253765589
CRR363888	Cabernet (Xie)	public	FALSE	0.21396733840202634
CRR363888	Cabernet (Xie)	public	FALSE	0.21396733840202634
CRR363889	Cabernet (Xie)	public	FALSE	0.2651597570029299
CRR363889	Cabernet (Xie)	public	FALSE	0.2651597570029299
CRR363890	Cabernet (Xie)	public	FALSE	0.22455765878079634
CRR363890	Cabernet (Xie)	public	FALSE	0.22455765878079634
CRR363891	Cabernet (Xie)	public	FALSE	0.2247220088628006
CRR363891	Cabernet (Xie)	public	FALSE	0.2247220088628006
CRR363892	Cabernet (Xie)	public	FALSE	0.1783125808527984
CRR363892	Cabernet (Xie)	public	FALSE	0.1783125808527984
CRR363905	Cabernet (Xie)	public	FALSE	0.28342490642330687
CRR363905	Cabernet (Xie)	public	FALSE	0.28342490642330687
CRR363906	Cabernet (Xie)	public	FALSE	0.22650456784134604
CRR363906	Cabernet (Xie)	public	FALSE	0.22650456784134604
CRR363907	Cabernet (Xie)	public	FALSE	0.28038830540858634
CRR363907	Cabernet (Xie)	public	FALSE	0.28038830540858634
CRR363908	Cabernet (Xie)	public	FALSE	0.2480245020834142
CRR363908	Cabernet (Xie)	public	FALSE	0.2480245020834142
CRR363922	Cabernet (Xie)	public	FALSE	0.3029815602759238
CRR363922	Cabernet (Xie)	public	FALSE	0.3029815602759238
CRR363923	Cabernet (Xie)	public	FALSE	0.23747259031869872
CRR363923	Cabernet (Xie)	public	FALSE	0.23747259031869872
CRR363924	Cabernet (Xie)	public	FALSE	0.262390063064162
CRR363924	Cabernet (Xie)	public	FALSE	0.262390063064162
CRR363925	Cabernet (Xie)	public	FALSE	0.25592097683016296
CRR363925	Cabernet (Xie)	public	FALSE	0.25592097683016296
CRR363926	Cabernet (Xie)	public	FALSE	0.2646328150155028
CRR363926	Cabernet (Xie)	public	FALSE	0.2646328150155028
CRR363927	Cabernet (Xie)	public	FALSE	0.24530719361413708
CRR363927	Cabernet (Xie)	public	FALSE	0.24530719361413708
CRR363928	Cabernet (Xie)	public	FALSE	0.27775464861500304
CRR363928	Cabernet (Xie)	public	FALSE	0.27775464861500304
CRR363929	Cabernet (Xie)	public	FALSE	0.27250205853129156
CRR363929	Cabernet (Xie)	public	FALSE	0.27250205853129156
CRR363930	Cabernet (Xie)	public	FALSE	0.3350326345274972
CRR363930	Cabernet (Xie)	public	FALSE	0.3350326345274972
CRR363931	Cabernet (Xie)	public	FALSE	0.21999083469233588
CRR363931	Cabernet (Xie)	public	FALSE	0.21999083469233588
CRR363932	Cabernet (Xie)	public	FALSE	0.28133080004509947
CRR363932	Cabernet (Xie)	public	FALSE	0.28133080004509947
CRR363933	Cabernet (Xie)	public	FALSE	0.3580274996097272
CRR363933	Cabernet (Xie)	public	FALSE	0.3580274996097272
CRR363934	Cabernet (Xie)	public	FALSE	0.3084366186722321
CRR363934	Cabernet (Xie)	public	FALSE	0.3084366186722321
CRR363935	Cabernet (Xie)	public	FALSE	0.37242873820848976
CRR363935	Cabernet (Xie)	public	FALSE	0.37242873820848976
CRR363936	Cabernet (Xie)	public	FALSE	0.2788511933259302
CRR363936	Cabernet (Xie)	public	FALSE	0.2788511933259302
CRR363937	Cabernet (Xie)	public	FALSE	0.3318398577435368
CRR363937	Cabernet (Xie)	public	FALSE	0.3318398577435368
CRR363938	Cabernet (Xie)	public	FALSE	0.30897409941884735
CRR363938	Cabernet (Xie)	public	FALSE	0.30897409941884735
CRR363939	Cabernet (Xie)	public	FALSE	0.19869664411420293
CRR363939	Cabernet (Xie)	public	FALSE	0.19869664411420293
CRR363940	Cabernet (Xie)	public	FALSE	0.20913500569214202
CRR363940	Cabernet (Xie)	public	FALSE	0.20913500569214202
CRR363941	Cabernet (Xie)	public	FALSE	0.2012897028829886
CRR363941	Cabernet (Xie)	public	FALSE	0.2012897028829886
CRR363942	Cabernet (Xie)	public	FALSE	0.16313576244828842
CRR363942	Cabernet (Xie)	public	FALSE	0.16313576244828842
CRR363943	Cabernet (Xie)	public	FALSE	0.2350778579617045
CRR363943	Cabernet (Xie)	public	FALSE	0.2350778579617045
CRR363944	Cabernet (Xie)	public	FALSE	0.16855299592693362
CRR363944	Cabernet (Xie)	public	FALSE	0.16855299592693362
CRR363945	Cabernet (Xie)	public	FALSE	0.20365552835363554
CRR363945	Cabernet (Xie)	public	FALSE	0.20365552835363554
CRR363946	Cabernet (Xie)	public	FALSE	0.21595705467202211
CRR363946	Cabernet (Xie)	public	FALSE	0.21595705467202211
CRR363947	Cabernet (Xie)	public	FALSE	0.3651153768891677
CRR363947	Cabernet (Xie)	public	FALSE	0.3651153768891677
CRR363962	Cabernet (Xie)	public	FALSE	0.24736508994361886
CRR363962	Cabernet (Xie)	public	FALSE	0.24736508994361886
CRR363963	Cabernet (Xie)	public	FALSE	0.17252798666188857
CRR363963	Cabernet (Xie)	public	FALSE	0.17252798666188857
CRR363964	Cabernet (Xie)	public	FALSE	0.1580044032488506
CRR363964	Cabernet (Xie)	public	FALSE	0.1580044032488506
CRR363965	Cabernet (Xie)	public	FALSE	0.16779754522447235
CRR363965	Cabernet (Xie)	public	FALSE	0.16779754522447235
CRR363966	Cabernet (Xie)	public	FALSE	0.18257968270318356
CRR363966	Cabernet (Xie)	public	FALSE	0.18257968270318356
CRR363967	Cabernet (Xie)	public	FALSE	0.17696794759869966
CRR363967	Cabernet (Xie)	public	FALSE	0.17696794759869966
CRR363968	Cabernet (Xie)	public	FALSE	0.20285253129574438
CRR363968	Cabernet (Xie)	public	FALSE	0.20285253129574438
CRR363969	Cabernet (Xie)	public	FALSE	0.1608282198313131
CRR363969	Cabernet (Xie)	public	FALSE	0.1608282198313131
CRR363970	Cabernet (Xie)	public	FALSE	0.18030687368333392
CRR363970	Cabernet (Xie)	public	FALSE	0.18030687368333392
CRR363971	Cabernet (Xie)	public	FALSE	0.22142055615973422
CRR363971	Cabernet (Xie)	public	FALSE	0.22142055615973422
CRR363972	Cabernet (Xie)	public	FALSE	0.16559012594635283
CRR363972	Cabernet (Xie)	public	FALSE	0.16559012594635283
CRR363988	Cabernet (Xie)	public	FALSE	0.26854658061290576
CRR363988	Cabernet (Xie)	public	FALSE	0.26854658061290576
CRR363989	Cabernet (Xie)	public	FALSE	0.2153674773746444
CRR363989	Cabernet (Xie)	public	FALSE	0.2153674773746444
CRR363990	Cabernet (Xie)	public	FALSE	0.2631441145797276
CRR363990	Cabernet (Xie)	public	FALSE	0.2631441145797276
CRR363991	Cabernet (Xie)	public	FALSE	0.2238421579584571
CRR363991	Cabernet (Xie)	public	FALSE	0.2238421579584571
CRR363992	Cabernet (Xie)	public	FALSE	0.2761310260625954
CRR363992	Cabernet (Xie)	public	FALSE	0.2761310260625954
CRR364009	Cabernet (Xie)	public	FALSE	0.2971180085147418
CRR364009	Cabernet (Xie)	public	FALSE	0.2971180085147418
CRR364010	Cabernet (Xie)	public	FALSE	0.25540808566722545
CRR364010	Cabernet (Xie)	public	FALSE	0.25540808566722545
CRR364011	Cabernet (Xie)	public	FALSE	0.24864968815632132
CRR364011	Cabernet (Xie)	public	FALSE	0.24864968815632132
CRR364012	Cabernet (Xie)	public	FALSE	0.24572923759693158
CRR364012	Cabernet (Xie)	public	FALSE	0.24572923759693158
CRR364013	Cabernet (Xie)	public	FALSE	0.24513450883102503
CRR364013	Cabernet (Xie)	public	FALSE	0.24513450883102503
CRR364014	Cabernet (Xie)	public	FALSE	0.24152415953016473
CRR364014	Cabernet (Xie)	public	FALSE	0.24152415953016473
CRR364015	Cabernet (Xie)	public	FALSE	0.2751124604798087
CRR364015	Cabernet (Xie)	public	FALSE	0.2751124604798087
CRR364016	Cabernet (Xie)	public	FALSE	0.2385896207955753
CRR364016	Cabernet (Xie)	public	FALSE	0.2385896207955753
CRR364017	Cabernet (Xie)	public	FALSE	0.2435696455369347
CRR364017	Cabernet (Xie)	public	FALSE	0.2435696455369347
CRR364018	Cabernet (Xie)	public	FALSE	0.2539650929798654
CRR364018	Cabernet (Xie)	public	FALSE	0.2539650929798654
CRR364019	Cabernet (Xie)	public	FALSE	0.24208669271631644
CRR364019	Cabernet (Xie)	public	FALSE	0.24208669271631644
CRR364020	Cabernet (Xie)	public	FALSE	0.2246895972348206
CRR364020	Cabernet (Xie)	public	FALSE	0.2246895972348206
CRR364021	Cabernet (Xie)	public	FALSE	0.2568787585264338
CRR364021	Cabernet (Xie)	public	FALSE	0.2568787585264338
CRR364022	Cabernet (Xie)	public	FALSE	0.25957582254464356
CRR364022	Cabernet (Xie)	public	FALSE	0.25957582254464356
CRR364023	Cabernet (Xie)	public	FALSE	0.244242856567018
CRR364023	Cabernet (Xie)	public	FALSE	0.244242856567018
CRR364024	Cabernet (Xie)	public	FALSE	0.24655808720515926
CRR364024	Cabernet (Xie)	public	FALSE	0.24655808720515926
CRR364025	Cabernet (Xie)	public	FALSE	0.2916512685007524
CRR364025	Cabernet (Xie)	public	FALSE	0.2916512685007524
CRR364026	Cabernet (Xie)	public	FALSE	0.2336826727185617
CRR364026	Cabernet (Xie)	public	FALSE	0.2336826727185617
CRR364027	Cabernet (Xie)	public	FALSE	0.25315014772275424
CRR364027	Cabernet (Xie)	public	FALSE	0.25315014772275424
CRR364028	Cabernet (Xie)	public	FALSE	0.23612242952568596
CRR364028	Cabernet (Xie)	public	FALSE	0.23612242952568596
CRR364029	Cabernet (Xie)	public	FALSE	0.2730358741479306
CRR364029	Cabernet (Xie)	public	FALSE	0.2730358741479306
CRR364030	Cabernet (Xie)	public	FALSE	0.2456054152325059
CRR364030	Cabernet (Xie)	public	FALSE	0.2456054152325059
CRR364045	Cabernet (Xie)	public	FALSE	0.2909381365190382
CRR364045	Cabernet (Xie)	public	FALSE	0.2909381365190382
CRR364046	Cabernet (Xie)	public	FALSE	0.2363872131039134
CRR364046	Cabernet (Xie)	public	FALSE	0.2363872131039134
CRR364047	Cabernet (Xie)	public	FALSE	0.27074553665953266
CRR364047	Cabernet (Xie)	public	FALSE	0.27074553665953266
CRR364048	Cabernet (Xie)	public	FALSE	0.2722113832211003
CRR364048	Cabernet (Xie)	public	FALSE	0.2722113832211003
CRR364049	Cabernet (Xie)	public	FALSE	0.2727478664840453
CRR364049	Cabernet (Xie)	public	FALSE	0.2727478664840453
CRR364050	Cabernet (Xie)	public	FALSE	0.25306698783141035
CRR364050	Cabernet (Xie)	public	FALSE	0.25306698783141035
CRR364051	Cabernet (Xie)	public	FALSE	0.22085991833902927
CRR364051	Cabernet (Xie)	public	FALSE	0.22085991833902927
CRR364052	Cabernet (Xie)	public	FALSE	0.2781775523964971
CRR364052	Cabernet (Xie)	public	FALSE	0.2781775523964971
CRR364053	Cabernet (Xie)	public	FALSE	0.28203959055603756
CRR364053	Cabernet (Xie)	public	FALSE	0.28203959055603756
CRR364054	Cabernet (Xie)	public	FALSE	0.23412755592822646
CRR364054	Cabernet (Xie)	public	FALSE	0.23412755592822646
CRR364055	Cabernet (Xie)	public	FALSE	0.2817467423133577
CRR364055	Cabernet (Xie)	public	FALSE	0.2817467423133577
CRR364056	Cabernet (Xie)	public	FALSE	0.28071265677815016
CRR364056	Cabernet (Xie)	public	FALSE	0.28071265677815016
CRR364057	Cabernet (Xie)	public	FALSE	0.20823140998929962
CRR364057	Cabernet (Xie)	public	FALSE	0.20823140998929962
CRR364058	Cabernet (Xie)	public	FALSE	0.23427130819215095
CRR364058	Cabernet (Xie)	public	FALSE	0.23427130819215095
CRR364059	Cabernet (Xie)	public	FALSE	0.22189702708465578
CRR364059	Cabernet (Xie)	public	FALSE	0.22189702708465578
CRR364060	Cabernet (Xie)	public	FALSE	0.23547612602040832
CRR364060	Cabernet (Xie)	public	FALSE	0.23547612602040832
CRR364061	Cabernet (Xie)	public	FALSE	0.2243745128693838
CRR364061	Cabernet (Xie)	public	FALSE	0.2243745128693838
CRR364062	Cabernet (Xie)	public	FALSE	0.22014437174376097
CRR364062	Cabernet (Xie)	public	FALSE	0.22014437174376097
CRR364063	Cabernet (Xie)	public	FALSE	0.19936401818037172
CRR364063	Cabernet (Xie)	public	FALSE	0.19936401818037172
CRR364064	Cabernet (Xie)	public	FALSE	0.21363730130230568
CRR364064	Cabernet (Xie)	public	FALSE	0.21363730130230568
CRR364065	Cabernet (Xie)	public	FALSE	0.21996565262386428
CRR364065	Cabernet (Xie)	public	FALSE	0.21996565262386428
CRR364066	Cabernet (Xie)	public	FALSE	0.15316599482345378
CRR364066	Cabernet (Xie)	public	FALSE	0.15316599482345378
CRR364067	Cabernet (Xie)	public	FALSE	0.22387366145152446
CRR364067	Cabernet (Xie)	public	FALSE	0.22387366145152446
CRR364068	Cabernet (Xie)	public	FALSE	0.22118026292947432
CRR364068	Cabernet (Xie)	public	FALSE	0.22118026292947432
CRR364069	Cabernet (Xie)	public	FALSE	0.27219234424589284
CRR364069	Cabernet (Xie)	public	FALSE	0.27219234424589284
CRR364070	Cabernet (Xie)	public	FALSE	0.26623122181056313
CRR364070	Cabernet (Xie)	public	FALSE	0.26623122181056313
CRR364071	Cabernet (Xie)	public	FALSE	0.25056042708213955
CRR364071	Cabernet (Xie)	public	FALSE	0.25056042708213955
CRR364072	Cabernet (Xie)	public	FALSE	0.25139936760721743
CRR364072	Cabernet (Xie)	public	FALSE	0.25139936760721743
CRR364073	Cabernet (Xie)	public	FALSE	0.24449027645924176
CRR364073	Cabernet (Xie)	public	FALSE	0.24449027645924176
CRR364074	Cabernet (Xie)	public	FALSE	0.23218090868883104
CRR364074	Cabernet (Xie)	public	FALSE	0.23218090868883104
CRR364075	Cabernet (Xie)	public	FALSE	0.22536404010597094
CRR364075	Cabernet (Xie)	public	FALSE	0.22536404010597094
CRR364076	Cabernet (Xie)	public	FALSE	0.210199359583699
CRR364076	Cabernet (Xie)	public	FALSE	0.210199359583699
CRR364077	Cabernet (Xie)	public	FALSE	0.2314206360829302
CRR364077	Cabernet (Xie)	public	FALSE	0.2314206360829302
CRR364078	Cabernet (Xie)	public	FALSE	0.27141412315904656
CRR364078	Cabernet (Xie)	public	FALSE	0.27141412315904656
CRR364079	Cabernet (Xie)	public	FALSE	0.24991365779153568
CRR364079	Cabernet (Xie)	public	FALSE	0.24991365779153568
CRR364080	Cabernet (Xie)	public	FALSE	0.2504750393307921
CRR364080	Cabernet (Xie)	public	FALSE	0.2504750393307921
CRR364096	Cabernet (Xie)	public	FALSE	0.19944923162840528
CRR364096	Cabernet (Xie)	public	FALSE	0.19944923162840528
CRR364097	Cabernet (Xie)	public	FALSE	0.3483156532855944
CRR364097	Cabernet (Xie)	public	FALSE	0.3483156532855944
CRR364098	Cabernet (Xie)	public	FALSE	0.3116367729538077
CRR364098	Cabernet (Xie)	public	FALSE	0.3116367729538077
CRR364099	Cabernet (Xie)	public	FALSE	0.33679874784190433
CRR364099	Cabernet (Xie)	public	FALSE	0.33679874784190433
CRR364100	Cabernet (Xie)	public	FALSE	0.284759385777005
CRR364100	Cabernet (Xie)	public	FALSE	0.284759385777005
CRR364106	Cabernet (Xie)	public	FALSE	0.21732760309382435
CRR364106	Cabernet (Xie)	public	FALSE	0.21732760309382435
EE16A10	scDEEP-mC (Laird)	lab_data	FALSE	0.29825986989017816
EE16A11	scDEEP-mC (Laird)	lab_data	FALSE	0.2855797461547164
EE16A12	scDEEP-mC (Laird)	lab_data	FALSE	0.29891121134712056
EE16A3	scDEEP-mC (Laird)	lab_data	FALSE	0.26422146322275475
EE16A4	scDEEP-mC (Laird)	lab_data	FALSE	0.30016711322894946
EE16A5	scDEEP-mC (Laird)	lab_data	FALSE	0.29602902366077916
EE16A6	scDEEP-mC (Laird)	lab_data	FALSE	0.2865966818550449
EE16A7	scDEEP-mC (Laird)	lab_data	FALSE	0.28875598682723064
EE16A8	scDEEP-mC (Laird)	lab_data	FALSE	0.2701764063126605
EE16A9	scDEEP-mC (Laird)	lab_data	FALSE	0.27810789698396143
EE16B1	scDEEP-mC (Laird)	lab_data	FALSE	0.2836670466828004
EE16B10	scDEEP-mC (Laird)	lab_data	FALSE	0.2961007959797383
EE16B11	scDEEP-mC (Laird)	lab_data	FALSE	0.2960495577629417
EE16B12	scDEEP-mC (Laird)	lab_data	FALSE	0.28853058261533737
EE16B4	scDEEP-mC (Laird)	lab_data	FALSE	0.2729811769624303
EE16B5	scDEEP-mC (Laird)	lab_data	FALSE	0.29896113203592695
EE16B6	scDEEP-mC (Laird)	lab_data	FALSE	0.2901402674939362
EE16B7	scDEEP-mC (Laird)	lab_data	FALSE	0.29933555020148667
EE16B8	scDEEP-mC (Laird)	lab_data	FALSE	0.2832039495092017
EE16B9	scDEEP-mC (Laird)	lab_data	FALSE	0.2776241543884367
EE16C1	scDEEP-mC (Laird)	lab_data	FALSE	0.2589329659240163
EE16C11	scDEEP-mC (Laird)	lab_data	FALSE	0.29027478534405915
EE16C3	scDEEP-mC (Laird)	lab_data	FALSE	0.3197646298569857
EE16C4	scDEEP-mC (Laird)	lab_data	FALSE	0.28915361662821154
EE16C6	scDEEP-mC (Laird)	lab_data	FALSE	0.2700848677781969
EE16C7	scDEEP-mC (Laird)	lab_data	FALSE	0.30001053136228284
EE16C8	scDEEP-mC (Laird)	lab_data	FALSE	0.2699231531183566
EE16C9	scDEEP-mC (Laird)	lab_data	FALSE	0.301262266442833
EE16D1	scDEEP-mC (Laird)	lab_data	FALSE	0.3103684644111013
EE16D10	scDEEP-mC (Laird)	lab_data	FALSE	0.278997432341545
EE16D11	scDEEP-mC (Laird)	lab_data	FALSE	0.2502805981252198
EE16D2	scDEEP-mC (Laird)	lab_data	FALSE	0.281824676400936
EE16D3	scDEEP-mC (Laird)	lab_data	FALSE	0.2907955911957073
EE16D4	scDEEP-mC (Laird)	lab_data	FALSE	0.2569978655467988
EE16D5	scDEEP-mC (Laird)	lab_data	FALSE	0.30289414130507614
EE16D6	scDEEP-mC (Laird)	lab_data	FALSE	0.2986051149540352
EE16D7	scDEEP-mC (Laird)	lab_data	FALSE	0.3006755801636551
EE16D8	scDEEP-mC (Laird)	lab_data	FALSE	0.3062224271977114
EE16D9	scDEEP-mC (Laird)	lab_data	FALSE	0.236620872921293
EE16E1	scDEEP-mC (Laird)	lab_data	FALSE	0.27156416791907567
EE16E10	scDEEP-mC (Laird)	lab_data	FALSE	0.2983148918803831
EE16E12	scDEEP-mC (Laird)	lab_data	FALSE	0.2697706227051875
EE16E3	scDEEP-mC (Laird)	lab_data	FALSE	0.2655109265485418
EE16E4	scDEEP-mC (Laird)	lab_data	FALSE	0.2742144761718863
EE16E5	scDEEP-mC (Laird)	lab_data	FALSE	0.2735541240392197
EE16E7	scDEEP-mC (Laird)	lab_data	FALSE	0.2753464930719226
EE16E8	scDEEP-mC (Laird)	lab_data	FALSE	0.2765387021060477
EE16E9	scDEEP-mC (Laird)	lab_data	FALSE	0.2836140222232199
EE16F10	scDEEP-mC (Laird)	lab_data	FALSE	0.2597628174101154
EE16F11	scDEEP-mC (Laird)	lab_data	FALSE	0.27156855259949675
EE16F12	scDEEP-mC (Laird)	lab_data	FALSE	0.2478648658807369
EE16F3	scDEEP-mC (Laird)	lab_data	FALSE	0.268851567836374
EE16F7	scDEEP-mC (Laird)	lab_data	FALSE	0.2511285482274716
EE16F8	scDEEP-mC (Laird)	lab_data	FALSE	0.27149798172837974
EE16F9	scDEEP-mC (Laird)	lab_data	FALSE	0.2652151828934609
EE16G10	scDEEP-mC (Laird)	lab_data	FALSE	0.28267169566490236
EE16G11	scDEEP-mC (Laird)	lab_data	FALSE	0.260482223944946
EE16G2	scDEEP-mC (Laird)	lab_data	FALSE	0.27773277245056033
EE16G4	scDEEP-mC (Laird)	lab_data	FALSE	0.2737784644882415
EE16G5	scDEEP-mC (Laird)	lab_data	FALSE	0.27163821716661823
EE16G6	scDEEP-mC (Laird)	lab_data	FALSE	0.28506491275485274
EE16G7	scDEEP-mC (Laird)	lab_data	FALSE	0.27699974169493907
EE16G8	scDEEP-mC (Laird)	lab_data	FALSE	0.26240279929012883
EE16G9	scDEEP-mC (Laird)	lab_data	FALSE	0.29424007587988643
EE16H1	scDEEP-mC (Laird)	lab_data	FALSE	0.2760159979594853
EE16H11	scDEEP-mC (Laird)	lab_data	FALSE	0.26939149798396944
EE16H3	scDEEP-mC (Laird)	lab_data	FALSE	0.24162157970292164
EE16H4	scDEEP-mC (Laird)	lab_data	FALSE	0.2430263849510204
EE16H5	scDEEP-mC (Laird)	lab_data	FALSE	0.24505253610636937
EE16H6	scDEEP-mC (Laird)	lab_data	FALSE	0.31221483268368205
EE16H7	scDEEP-mC (Laird)	lab_data	FALSE	0.2791021450573607
EE16H8	scDEEP-mC (Laird)	lab_data	FALSE	0.26202594746947644
EE16H9	scDEEP-mC (Laird)	lab_data	FALSE	0.2719071550958877
EE17A1	scDEEP-mC (Laird)	lab_data	FALSE	0.25778844349357577
EE17A10	scDEEP-mC (Laird)	lab_data	FALSE	0.30419640457274727
EE17A12	scDEEP-mC (Laird)	lab_data	FALSE	0.2848237282341181
EE17A3	scDEEP-mC (Laird)	lab_data	FALSE	0.2920561421423956
EE17A4	scDEEP-mC (Laird)	lab_data	FALSE	0.2692901618455851
EE17A5	scDEEP-mC (Laird)	lab_data	FALSE	0.3028494083369584
EE17A6	scDEEP-mC (Laird)	lab_data	FALSE	0.2910911627445749
EE17A7	scDEEP-mC (Laird)	lab_data	FALSE	0.24383720075756293
EE17A8	scDEEP-mC (Laird)	lab_data	FALSE	0.29485624944615213
EE17A9	scDEEP-mC (Laird)	lab_data	FALSE	0.2860059712199435
EE17B1	scDEEP-mC (Laird)	lab_data	FALSE	0.18471278688458845
EE17B10	scDEEP-mC (Laird)	lab_data	FALSE	0.2711649056723525
EE17B12	scDEEP-mC (Laird)	lab_data	FALSE	0.2756658943738455
EE17B2	scDEEP-mC (Laird)	lab_data	FALSE	0.2812271741617115
EE17B4	scDEEP-mC (Laird)	lab_data	FALSE	0.2875416760596684
EE17B5	scDEEP-mC (Laird)	lab_data	FALSE	0.30101446535365595
EE17B6	scDEEP-mC (Laird)	lab_data	FALSE	0.30527880142057523
EE17B8	scDEEP-mC (Laird)	lab_data	FALSE	0.29475618982321355
EE17C1	scDEEP-mC (Laird)	lab_data	FALSE	0.27835367344494
EE17C10	scDEEP-mC (Laird)	lab_data	FALSE	0.28665213960353453
EE17C12	scDEEP-mC (Laird)	lab_data	FALSE	0.3075569343813504
EE17C2	scDEEP-mC (Laird)	lab_data	FALSE	0.2707293982232942
EE17C3	scDEEP-mC (Laird)	lab_data	FALSE	0.3088006683538998
EE17C5	scDEEP-mC (Laird)	lab_data	FALSE	0.2883473616363212
EE17C6	scDEEP-mC (Laird)	lab_data	FALSE	0.2680674098175362
EE17C7	scDEEP-mC (Laird)	lab_data	FALSE	0.2514034062442948
EE17C8	scDEEP-mC (Laird)	lab_data	FALSE	0.28287719304685305
EE17C9	scDEEP-mC (Laird)	lab_data	FALSE	0.26948615603509474
EE17D1	scDEEP-mC (Laird)	lab_data	FALSE	0.2671797544456952
EE17D3	scDEEP-mC (Laird)	lab_data	FALSE	0.2987809174228918
EE17D4	scDEEP-mC (Laird)	lab_data	FALSE	0.26070981390574804
EE17D5	scDEEP-mC (Laird)	lab_data	FALSE	0.31602316894429183
EE17D6	scDEEP-mC (Laird)	lab_data	FALSE	0.29411690898380494
EE17D7	scDEEP-mC (Laird)	lab_data	FALSE	0.3026891221586884
EE17D8	scDEEP-mC (Laird)	lab_data	FALSE	0.2720089013597165
EE17D9	scDEEP-mC (Laird)	lab_data	FALSE	0.27295720915822097
EE17E1	scDEEP-mC (Laird)	lab_data	FALSE	0.2634825662085444
EE17E10	scDEEP-mC (Laird)	lab_data	FALSE	0.27281289992929564
EE17E12	scDEEP-mC (Laird)	lab_data	FALSE	0.3046232602058452
EE17E2	scDEEP-mC (Laird)	lab_data	FALSE	0.2589660399778258
EE17E3	scDEEP-mC (Laird)	lab_data	FALSE	0.24542811287630967
EE17E4	scDEEP-mC (Laird)	lab_data	FALSE	0.24516927538465963
EE17E5	scDEEP-mC (Laird)	lab_data	FALSE	0.2834562154729715
EE17E6	scDEEP-mC (Laird)	lab_data	FALSE	0.2768713691351808
EE17E7	scDEEP-mC (Laird)	lab_data	FALSE	0.25625817977347476
EE17E8	scDEEP-mC (Laird)	lab_data	FALSE	0.25261590916425064
EE17E9	scDEEP-mC (Laird)	lab_data	FALSE	0.2787147372668989
EE17F1	scDEEP-mC (Laird)	lab_data	FALSE	0.28674584521155183
EE17F10	scDEEP-mC (Laird)	lab_data	FALSE	0.28471069619689876
EE17F12	scDEEP-mC (Laird)	lab_data	FALSE	0.2958531973899995
EE17F2	scDEEP-mC (Laird)	lab_data	FALSE	0.2923667491830028
EE17F3	scDEEP-mC (Laird)	lab_data	FALSE	0.2775027103854053
EE17F5	scDEEP-mC (Laird)	lab_data	FALSE	0.2933258949125599
EE17F6	scDEEP-mC (Laird)	lab_data	FALSE	0.26072771441666376
EE17F7	scDEEP-mC (Laird)	lab_data	FALSE	0.28080167706914827
EE17F8	scDEEP-mC (Laird)	lab_data	FALSE	0.26861802483150937
EE17F9	scDEEP-mC (Laird)	lab_data	FALSE	0.29744744580599997
EE17G1	scDEEP-mC (Laird)	lab_data	FALSE	0.26580696827693673
EE17G10	scDEEP-mC (Laird)	lab_data	FALSE	0.2845894290604653
EE17G12	scDEEP-mC (Laird)	lab_data	FALSE	0.2883022782306585
EE17G3	scDEEP-mC (Laird)	lab_data	FALSE	0.2711903213658541
EE17G4	scDEEP-mC (Laird)	lab_data	FALSE	0.24735803541979118
EE17G5	scDEEP-mC (Laird)	lab_data	FALSE	0.2728218370021499
EE17G8	scDEEP-mC (Laird)	lab_data	FALSE	0.2787873012744391
EE17G9	scDEEP-mC (Laird)	lab_data	FALSE	0.2619556102233894
EE17H1	scDEEP-mC (Laird)	lab_data	FALSE	0.2063582594266471
EE17H12	scDEEP-mC (Laird)	lab_data	FALSE	0.2504360624000503
EE17H3	scDEEP-mC (Laird)	lab_data	FALSE	0.2596049864917605
EE17H6	scDEEP-mC (Laird)	lab_data	FALSE	0.2726579893238151
EE17H7	scDEEP-mC (Laird)	lab_data	FALSE	0.22595309705669103
EE17H8	scDEEP-mC (Laird)	lab_data	FALSE	0.25186494860303904
EE17H9	scDEEP-mC (Laird)	lab_data	FALSE	0.2580658658929769
