# Supplementary material for: High-coverage allele-resolved single-cell DNA methylation profiling reveals cell lineage, X-inactivation state, and replication dynamics
Source: Nat Commun. 2025 Jul 8;16:6273. doi: 10.1038/s41467-025-61589-1 (PMC12234882; doi:10.1038/s41467-025-61589-1)
Supplement: Supplementary file 4 — Source Data [file 41467_2025_61589_MOESM4_ESM.zip › source_data/fig_3d_bottom.tsv]

read_name	allele	bisulfite_strand	start	end	chr	dmr	phase_set	pos	value
A01660:166:H3NJJDSX7:2:1533:11225:21496/1	C57BL/6	f	174326361	174326506	chr2	dmr3	174326418	174326380	Unmethylated CpG
A01660:166:H3NJJDSX7:2:1533:11225:21496/1	C57BL/6	f	174326361	174326506	chr2	dmr3	174326418	174326400	Unmethylated CpG
A01660:166:H3NJJDSX7:2:1533:11225:21496/1	C57BL/6	f	174326361	174326506	chr2	dmr3	174326418	174326418	C57BL/6 (Paternal) SNP
A01660:166:H3NJJDSX7:2:1533:11225:21496/1	C57BL/6	f	174326361	174326506	chr2	dmr3	174326418	174326424	Unmethylated CpG
A01660:166:H3NJJDSX7:2:2509:26006:18098/1	C57BL/6	f	174295548	174295697	chr2	dmr2	174295570	174295561	Unmethylated CpG
A01660:166:H3NJJDSX7:2:2509:26006:18098/1	C57BL/6	f	174295548	174295697	chr2	dmr2	174295570	174295570	C57BL/6 (Paternal) SNP
A01660:166:H3NJJDSX7:2:2509:26006:18098/1	C57BL/6	f	174295548	174295697	chr2	dmr2	174295570	174295612	Unmethylated CpG
A01660:166:H3NJJDSX7:2:2509:26006:18098/1	C57BL/6	f	174295548	174295697	chr2	dmr2	174295570	174295628	Unmethylated CpG
A01660:166:H3NJJDSX7:2:2509:26006:18098/1	C57BL/6	f	174295548	174295697	chr2	dmr2	174295570	174295633	Unmethylated CpG
A01660:166:H3NJJDSX7:2:1333:7247:13604/1	C57BL/6	f	174295499	174295647	chr2	dmr2	174295570	174295513	Unmethylated CpG
A01660:166:H3NJJDSX7:2:1333:7247:13604/1	C57BL/6	f	174295499	174295647	chr2	dmr2	174295570	174295533	Unmethylated CpG
A01660:166:H3NJJDSX7:2:1333:7247:13604/1	C57BL/6	f	174295499	174295647	chr2	dmr2	174295570	174295561	Unmethylated CpG
A01660:166:H3NJJDSX7:2:1333:7247:13604/1	C57BL/6	f	174295499	174295647	chr2	dmr2	174295570	174295570	C57BL/6 (Paternal) SNP
A01660:166:H3NJJDSX7:2:1233:25753:10207/2	C57BL/6	r	174283911	174284035	chr2	dmr1	174283935	174283930	Methylated CpG
A01660:166:H3NJJDSX7:2:1233:25753:10207/2	C57BL/6	r	174283911	174284035	chr2	dmr1	174283935	174283934	Methylated CpG
A01660:166:H3NJJDSX7:2:1233:25753:10207/2	C57BL/6	r	174283911	174284035	chr2	dmr1	174283935	174283935	C57BL/6 (Paternal) SNP
A01660:166:H3NJJDSX7:2:1233:25753:10207/2	C57BL/6	r	174283911	174284035	chr2	dmr1	174283935	174283968	Methylated CpG
A01660:166:H3NJJDSX7:2:1205:16929:20071/1	BALB/c	f	174326339	174326482	chr2	dmr3	174326418	174326380	Methylated CpG
A01660:166:H3NJJDSX7:2:1205:16929:20071/1	BALB/c	f	174326339	174326482	chr2	dmr3	174326418	174326400	Methylated CpG
A01660:166:H3NJJDSX7:2:1205:16929:20071/1	BALB/c	f	174326339	174326482	chr2	dmr3	174326418	174326418	BALB/c (Maternal) SNP
A01660:166:H3NJJDSX7:2:1205:16929:20071/1	BALB/c	f	174326339	174326482	chr2	dmr3	174326418	174326424	Methylated CpG
A01660:166:H3NJJDSX7:2:1415:24985:17456/1	BALB/c	f	174295518	174295667	chr2	dmr2	174295570	174295533	Methylated CpG
A01660:166:H3NJJDSX7:2:1415:24985:17456/1	BALB/c	f	174295518	174295667	chr2	dmr2	174295570	174295561	Methylated CpG
A01660:166:H3NJJDSX7:2:1415:24985:17456/1	BALB/c	f	174295518	174295667	chr2	dmr2	174295570	174295570	BALB/c (Maternal) SNP
A01660:166:H3NJJDSX7:2:1415:24985:17456/1	BALB/c	f	174295518	174295667	chr2	dmr2	174295570	174295612	Methylated CpG
A01660:166:H3NJJDSX7:2:1415:24985:17456/1	BALB/c	f	174295518	174295667	chr2	dmr2	174295570	174295628	Methylated CpG
A01660:166:H3NJJDSX7:2:1415:24985:17456/1	BALB/c	f	174295518	174295667	chr2	dmr2	174295570	174295633	Methylated CpG
A01660:166:H3NJJDSX7:2:1413:8043:5588/1	BALB/c	f	174295470	174295620	chr2	dmr2	174295570	174295483	Methylated CpG
A01660:166:H3NJJDSX7:2:1413:8043:5588/1	BALB/c	f	174295470	174295620	chr2	dmr2	174295570	174295490	Methylated CpG
A01660:166:H3NJJDSX7:2:1413:8043:5588/1	BALB/c	f	174295470	174295620	chr2	dmr2	174295570	174295495	Methylated CpG
A01660:166:H3NJJDSX7:2:1413:8043:5588/1	BALB/c	f	174295470	174295620	chr2	dmr2	174295570	174295513	Methylated CpG
A01660:166:H3NJJDSX7:2:1413:8043:5588/1	BALB/c	f	174295470	174295620	chr2	dmr2	174295570	174295533	Methylated CpG
A01660:166:H3NJJDSX7:2:1413:8043:5588/1	BALB/c	f	174295470	174295620	chr2	dmr2	174295570	174295561	Methylated CpG
A01660:166:H3NJJDSX7:2:1413:8043:5588/1	BALB/c	f	174295470	174295620	chr2	dmr2	174295570	174295570	BALB/c (Maternal) SNP
A01660:166:H3NJJDSX7:2:1413:8043:5588/1	BALB/c	f	174295470	174295620	chr2	dmr2	174295570	174295612	Methylated CpG
A01660:166:H3NJJDSX7:2:1661:24569:27978/2	BALB/c	f	174286359	174286509	chr2	dmr1	174286491	174286376	Unmethylated CpG
A01660:166:H3NJJDSX7:2:1661:24569:27978/2	BALB/c	f	174286359	174286509	chr2	dmr1	174286491	174286386	Unmethylated CpG
A01660:166:H3NJJDSX7:2:1661:24569:27978/2	BALB/c	f	174286359	174286509	chr2	dmr1	174286491	174286396	Unmethylated CpG
A01660:166:H3NJJDSX7:2:1661:24569:27978/2	BALB/c	f	174286359	174286509	chr2	dmr1	174286491	174286466	Unmethylated CpG
A01660:166:H3NJJDSX7:2:1661:24569:27978/2	BALB/c	f	174286359	174286509	chr2	dmr1	174286491	174286489	Unmethylated CpG
A01660:166:H3NJJDSX7:2:1661:24569:27978/2	BALB/c	f	174286359	174286509	chr2	dmr1	174286491	174286491	BALB/c (Maternal) SNP
A01660:166:H3NJJDSX7:2:1661:24569:27978/2	BALB/c	f	174286359	174286509	chr2	dmr1	174286491	174286496	Unmethylated CpG
A01660:166:H3NJJDSX7:2:1262:5367:34648/1	BALB/c	r	174286177	174286327	chr2	dmr1	174286274	174286195	Unmethylated CpG
A01660:166:H3NJJDSX7:2:1262:5367:34648/1	BALB/c	r	174286177	174286327	chr2	dmr1	174286274	174286199	Methylated CpG
A01660:166:H3NJJDSX7:2:1262:5367:34648/1	BALB/c	r	174286177	174286327	chr2	dmr1	174286274	174286219	Unmethylated CpG
A01660:166:H3NJJDSX7:2:1262:5367:34648/1	BALB/c	r	174286177	174286327	chr2	dmr1	174286274	174286221	Unmethylated CpG
A01660:166:H3NJJDSX7:2:1262:5367:34648/1	BALB/c	r	174286177	174286327	chr2	dmr1	174286274	174286274	BALB/c (Maternal) SNP
A01660:166:H3NJJDSX7:2:1262:5367:34648/1	BALB/c	r	174286177	174286327	chr2	dmr1	174286274	174286289	Unmethylated CpG
A01660:166:H3NJJDSX7:2:1262:5367:34648/2	BALB/c	r	174286145	174286295	chr2	dmr1	174286274	174286168	Unmethylated CpG
A01660:166:H3NJJDSX7:2:1262:5367:34648/2	BALB/c	r	174286145	174286295	chr2	dmr1	174286274	174286180	Unmethylated CpG
A01660:166:H3NJJDSX7:2:1262:5367:34648/2	BALB/c	r	174286145	174286295	chr2	dmr1	174286274	174286182	Unmethylated CpG
A01660:166:H3NJJDSX7:2:1262:5367:34648/2	BALB/c	r	174286145	174286295	chr2	dmr1	174286274	174286184	Unmethylated CpG
A01660:166:H3NJJDSX7:2:1262:5367:34648/2	BALB/c	r	174286145	174286295	chr2	dmr1	174286274	174286195	Unmethylated CpG
A01660:166:H3NJJDSX7:2:1262:5367:34648/2	BALB/c	r	174286145	174286295	chr2	dmr1	174286274	174286199	Methylated CpG
A01660:166:H3NJJDSX7:2:1262:5367:34648/2	BALB/c	r	174286145	174286295	chr2	dmr1	174286274	174286219	Unmethylated CpG
A01660:166:H3NJJDSX7:2:1262:5367:34648/2	BALB/c	r	174286145	174286295	chr2	dmr1	174286274	174286221	Unmethylated CpG
A01660:166:H3NJJDSX7:2:1262:5367:34648/2	BALB/c	r	174286145	174286295	chr2	dmr1	174286274	174286274	BALB/c (Maternal) SNP
A01660:166:H3NJJDSX7:2:1262:5367:34648/2	BALB/c	r	174286145	174286295	chr2	dmr1	174286274	174286289	Unmethylated CpG
A01660:166:H3NJJDSX7:2:1135:21206:24721/1	BALB/c	f	174285506	174285651	chr2	dmr1	174285627	174285562	Unmethylated CpG
A01660:166:H3NJJDSX7:2:1135:21206:24721/1	BALB/c	f	174285506	174285651	chr2	dmr1	174285627	174285581	Unmethylated CpG
A01660:166:H3NJJDSX7:2:1135:21206:24721/1	BALB/c	f	174285506	174285651	chr2	dmr1	174285627	174285593	Unmethylated CpG
A01660:166:H3NJJDSX7:2:1135:21206:24721/1	BALB/c	f	174285506	174285651	chr2	dmr1	174285627	174285627	BALB/c (Maternal) SNP
A01660:166:H3NJJDSX7:2:1135:21206:24721/1	BALB/c	f	174285506	174285651	chr2	dmr1	174285627	174285640	Unmethylated CpG
