# Supplementary material for: High-coverage allele-resolved single-cell DNA methylation profiling reveals cell lineage, X-inactivation state, and replication dynamics
Source: Nat Commun. 2025 Jul 8;16:6273. doi: 10.1038/s41467-025-61589-1 (PMC12234882; doi:10.1038/s41467-025-61589-1)
Supplement: Supplementary file 4 — Source Data [file 41467_2025_61589_MOESM4_ESM.zip › source_data/fig_4e_bottom.tsv]

id	plot_id	normalized_read_depth_bin	frac_reads_in_bin	weight
EE5F11S3	F11b	0.6666666666666666	0	7.121931270675717e-5
EE5F11S3	F11b	1	0.05377833753148615	0.008697938514441284
EE5F11S3	F11b	1.3333333333333333	0.06414490985210275	0.16345907274694454
EE5F11S3	F11b	1.6666666666666667	0.06810973135778192	0.7365725280235679
EE5F11S3	F11b	2	0.06827633366888443	1
EE5F11S3	F11b	2.3333333333333335	0.06911810444764893	0.502403875763956
EE5F11S3	F11b	2.6666666666666665	0.0680223441079339	0.11761645533418094
EE5F11S3	F11b	3	0.07014434033932641	0.01398765218368939
EE5F11S3	F11b	3.3333333333333335	0.07308248914616498	0.001267614182139137
EE5F11S3	F11b	3.6666666666666665	0	6.203694848984823e-5
EE5C5S3	C5b	0.6666666666666666	0.35	3.473981997825287e-5
EE5C5S3	C5b	1	0.06959498003422704	0.006785458837752303
EE5C5S3	C5b	1.3333333333333333	0.08462642119096707	0.17117042699484733
EE5C5S3	C5b	1.6666666666666667	0.08465577468089314	0.812909085505119
EE5C5S3	C5b	2	0.08645100866972759	1
EE5C5S3	C5b	2.3333333333333335	0.09116873667683588	0.5610569706027784
EE5C5S3	C5b	2.6666666666666665	0.10391215137434193	0.49029774727707365
EE5C5S3	C5b	3	0.10924102889806288	0.5548501227666639
EE5C5S3	C5b	3.3333333333333335	0.11651913092286824	0.4717694572906724
EE5C5S3	C5b	3.6666666666666665	0.12629859303470756	0.5223151233630309
EE5C5S3	C5b	4	0.127969772632694	0.5311745494534847
EE5C5S3	C5b	4.333333333333333	0.12991633153718318	0.3294380988517718
EE5C5S3	C5b	4.666666666666667	0.1300796348903274	0.1224902892553211
EE5C5S3	C5b	5	0.1323128932294112	0.02458768658660811
EE5C5S3	C5b	5.333333333333333	0.08921161825726141	0.003842224089594768
EE5C5S3	C5b	5.666666666666667	0.13043478260869565	3.1883434780040966e-4
EE5A5S3	A5b	0.6666666666666666	0.032454361054766734	7.884488703092011e-4
EE5A5S3	A5b	1	0.06498063891577928	0.015306363088958733
EE5A5S3	A5b	1.3333333333333333	0.07298895413296103	0.2094141423987398
EE5A5S3	A5b	1.6666666666666667	0.07856260192247308	0.8329400260038771
EE5A5S3	A5b	2	0.08397975096760639	1
EE5A5S3	A5b	2.3333333333333335	0.08882574137608779	0.5941158760429458
EE5A5S3	A5b	2.6666666666666665	0.09647349541148842	0.5285665323499865
EE5A5S3	A5b	3	0.10283656660758823	0.5710004889483523
EE5A5S3	A5b	3.3333333333333335	0.10559861454163473	0.588467815092625
EE5A5S3	A5b	3.6666666666666665	0.11301786325694518	0.6612008477201016
EE5A5S3	A5b	4	0.1171506753318261	0.5933085609982722
EE5A5S3	A5b	4.333333333333333	0.12250935999945838	0.3453032658920006
EE5A5S3	A5b	4.666666666666667	0.12014294682957453	0.1202981956076402
EE5A5S3	A5b	5	0.11674902278929125	0.02993747435379423
EE5A5S3	A5b	5.333333333333333	0.09785483397002645	0.00355234341468323
EE5A5S3	A5b	5.666666666666667	0.10245464247598719	7.687966053463596e-4
EE5C8S3	C8b	0.6666666666666666	0.1	3.6375510668268295e-5
EE5C8S3	C8b	1	0.08617234468937876	0.006073037844328702
EE5C8S3	C8b	1.3333333333333333	0.08075062874830721	0.11474968422293756
EE5C8S3	C8b	1.6666666666666667	0.08403755082916381	0.5382726816988115
EE5C8S3	C8b	2	0.08637805518154225	0.6697057639296254
EE5C8S3	C8b	2.3333333333333335	0.09317023841935358	0.4374719605438598
EE5C8S3	C8b	2.6666666666666665	0.1015820446391211	0.4419256609994735
EE5C8S3	C8b	3	0.10266212108986256	0.5285859250187835
EE5C8S3	C8b	3.3333333333333335	0.10543627030629331	0.6795233888261957
EE5C8S3	C8b	3.6666666666666665	0.10662413177826717	1
EE5C8S3	C8b	4	0.10808287471135558	0.9663702132232088
EE5C8S3	C8b	4.333333333333333	0.11001752964508442	0.5771321798254727
EE5C8S3	C8b	4.666666666666667	0.10481690617865005	0.20460346721333064
EE5C8S3	C8b	5	0.11010332950631459	0.050561541719574915
EE5C8S3	C8b	5.333333333333333	0.10822337731574037	0.008331664380305547
EE5C8S3	C8b	5.666666666666667	0.09911242603550297	7.843730806169118e-4
EE5D6S3	D6b	0.6666666666666666	0.04040404040404041	2.6603706718406886e-4
EE5D6S3	D6b	1	0.0826686004350979	0.0019771538241210177
EE5D6S3	D6b	1.3333333333333333	0.08781958948505582	0.03760249466388547
EE5D6S3	D6b	1.6666666666666667	0.09075413810082951	0.18358531876710266
EE5D6S3	D6b	2	0.0918250470773233	0.26748538333449307
EE5D6S3	D6b	2.3333333333333335	0.10116216836149552	0.22799117740820993
EE5D6S3	D6b	2.6666666666666665	0.1070748750445173	0.2649146626232484
EE5D6S3	D6b	3	0.10931952541427857	0.3692571837290176
EE5D6S3	D6b	3.3333333333333335	0.11111734967737878	0.6131623619042688
EE5D6S3	D6b	3.6666666666666665	0.11305365597054182	0.9350520018318367
EE5D6S3	D6b	4	0.11531274083115425	1
EE5D6S3	D6b	4.333333333333333	0.11423048540772812	0.6282309991439561
EE5D6S3	D6b	4.666666666666667	0.1168939340835151	0.23621502397408245
EE5D6S3	D6b	5	0.11254093802138046	0.06069787801456084
EE5D6S3	D6b	5.333333333333333	0.11597830621610346	0.008891528402369737
EE5D6S3	D6b	5.666666666666667	0.13487881981032665	0.0017965593186602992
EE5D6S3	D6b	6	0.16363636363636364	1.7250335378237068e-4
EE5F1S3	F1b	0.6666666666666666	0.05	1.3319185398621022e-5
EE5F1S3	F1b	1	0.22673031026252982	7.372724084195011e-4
EE5F1S3	F1b	1.3333333333333333	0.09495787080379832	0.010284353508939394
EE5F1S3	F1b	1.6666666666666667	0.08429451045009106	0.05285025017869907
EE5F1S3	F1b	2	0.08948679935652777	0.10362992199397085
EE5F1S3	F1b	2.3333333333333335	0.09429409169931757	0.1245954297435169
EE5F1S3	F1b	2.6666666666666665	0.09597448108545242	0.16954906787900853
EE5F1S3	F1b	3	0.09186416514864217	0.3020119739476734
EE5F1S3	F1b	3.3333333333333335	0.09192412936152808	0.5804118070138831
EE5F1S3	F1b	3.6666666666666665	0.09550332134271944	0.8963636958963589
EE5F1S3	F1b	4	0.09715581053724313	1
EE5F1S3	F1b	4.333333333333333	0.09971903485254692	0.7398235873893952
EE5F1S3	F1b	4.666666666666667	0.09959414292535412	0.3441688606324837
EE5F1S3	F1b	5	0.10237658350682804	0.1174949165109062
EE5F1S3	F1b	5.333333333333333	0.10239839646115566	0.02816619235567553
EE5F1S3	F1b	5.666666666666667	0.09444623829512432	0.005927592468444631
EE5F1S3	F1b	6	0.09558823529411764	3.116134417219043e-4
EE5F4S3	F4b	1.3333333333333333	0.2125	1.463597087983868e-4
EE5F4S3	F4b	1.6666666666666667	0.061224489795918366	0.0018622014307113262
EE5F4S3	F4b	2	0.08510285335102853	0.011164174034342132
EE5F4S3	F4b	2.3333333333333335	0.06522285673239234	0.05533987073365966
EE5F4S3	F4b	2.6666666666666665	0.07095902746510581	0.1763656173940383
EE5F4S3	F4b	3	0.07310171756016033	0.3833565521266427
EE5F4S3	F4b	3.3333333333333335	0.07831967587656502	0.664887583095273
EE5F4S3	F4b	3.6666666666666665	0.08463389467460024	0.8866207350148438
EE5F4S3	F4b	4	0.08742754372640385	1
EE5F4S3	F4b	4.333333333333333	0.09281227839977901	0.8737895058281883
EE5F4S3	F4b	4.666666666666667	0.09577109935162274	0.610593551861027
EE5F4S3	F4b	5	0.09794345425575277	0.35570866106163196
EE5F4S3	F4b	5.333333333333333	0.10261308703091516	0.15911504776566548
EE5F4S3	F4b	5.666666666666667	0.10146147550567053	0.05779510002150224
EE5F4S3	F4b	6	0.109255079006772	0.016837510005764042
EE5F4S3	F4b	6.333333333333333	0.09838032393521295	0.004444637181509529
EE5F4S3	F4b	6.666666666666667	0.07781456953642384	9.088757225381304e-4
EE5F4S3	F4b	7	0.14285714285714285	1.2539955297046968e-4
