# Supplementary material for: High-coverage allele-resolved single-cell DNA methylation profiling reveals cell lineage, X-inactivation state, and replication dynamics
Source: Nat Commun. 2025 Jul 8;16:6273. doi: 10.1038/s41467-025-61589-1 (PMC12234882; doi:10.1038/s41467-025-61589-1)
Supplement: Supplementary file 4 — Source Data [file 41467_2025_61589_MOESM4_ESM.zip › source_data/fig_5k.tsv]

id	cell_group	allele	methylation_status	fraction_sites
EE16A10	Cell Group 2	NMF A	methylated	0.3812154696132597
EE16A10	Cell Group 2	NMF A	unmethylated	0.2430939226519337
EE16A10	Cell Group 2	NMF B	methylated	0.055248618784530384
EE16A10	Cell Group 2	NMF B	unmethylated	0.32044198895027626
EE16A11	Cell Group 1	NMF A	methylated	0.02702702702702703
EE16A11	Cell Group 1	NMF A	unmethylated	0.39768339768339767
EE16A11	Cell Group 1	NMF B	methylated	0.24324324324324326
EE16A11	Cell Group 1	NMF B	unmethylated	0.33204633204633205
EE16A12	Cell Group 2	NMF A	methylated	0.19597989949748743
EE16A12	Cell Group 2	NMF A	unmethylated	0.1407035175879397
EE16A12	Cell Group 2	NMF B	methylated	0.020100502512562814
EE16A12	Cell Group 2	NMF B	unmethylated	0.6432160804020101
EE16A3	Cell Group 1	NMF A	methylated	0.0625
EE16A3	Cell Group 1	NMF A	unmethylated	0.4951923076923077
EE16A3	Cell Group 1	NMF B	methylated	0.21634615384615385
EE16A3	Cell Group 1	NMF B	unmethylated	0.22596153846153846
EE16A4	Cell Group 2	NMF A	methylated	0.22519083969465647
EE16A4	Cell Group 2	NMF A	unmethylated	0.14885496183206107
EE16A4	Cell Group 2	NMF B	methylated	0.015267175572519083
EE16A4	Cell Group 2	NMF B	unmethylated	0.6106870229007634
EE16A5	Cell Group 1	NMF A	methylated	0.013043478260869565
EE16A5	Cell Group 1	NMF A	unmethylated	0.46956521739130436
EE16A5	Cell Group 1	NMF B	methylated	0.3739130434782609
EE16A5	Cell Group 1	NMF B	unmethylated	0.14347826086956522
EE16A6	Cell Group 2	NMF A	methylated	0.1650485436893204
EE16A6	Cell Group 2	NMF A	unmethylated	0.21359223300970873
EE16A6	Cell Group 2	NMF B	methylated	0.038834951456310676
EE16A6	Cell Group 2	NMF B	unmethylated	0.5825242718446602
EE16A7	Cell Group 1	NMF A	methylated	0.034782608695652174
EE16A7	Cell Group 1	NMF A	unmethylated	0.40869565217391307
EE16A7	Cell Group 1	NMF B	methylated	0.3
EE16A7	Cell Group 1	NMF B	unmethylated	0.2565217391304348
EE16A8	Cell Group 2	NMF A	methylated	0.29133858267716534
EE16A8	Cell Group 2	NMF A	unmethylated	0.25984251968503935
EE16A8	Cell Group 2	NMF B	methylated	0.07086614173228346
EE16A8	Cell Group 2	NMF B	unmethylated	0.3779527559055118
EE16A9	Cell Group 2	NMF A	methylated	0.2930232558139535
EE16A9	Cell Group 2	NMF A	unmethylated	0.3023255813953488
EE16A9	Cell Group 2	NMF B	methylated	0.03255813953488372
EE16A9	Cell Group 2	NMF B	unmethylated	0.37209302325581395
EE16B1	Cell Group 1	NMF A	methylated	0.018691588785046728
EE16B1	Cell Group 1	NMF A	unmethylated	0.5109034267912772
EE16B1	Cell Group 1	NMF B	methylated	0.22741433021806853
EE16B1	Cell Group 1	NMF B	unmethylated	0.24299065420560748
EE16B10	Cell Group 2	NMF A	methylated	0.14150943396226415
EE16B10	Cell Group 2	NMF A	unmethylated	0.1509433962264151
EE16B10	Cell Group 2	NMF B	methylated	0.03773584905660377
EE16B10	Cell Group 2	NMF B	unmethylated	0.6698113207547169
EE16B11	Cell Group 1	NMF A	methylated	0.05056179775280899
EE16B11	Cell Group 1	NMF A	unmethylated	0.5786516853932584
EE16B11	Cell Group 1	NMF B	methylated	0.2247191011235955
EE16B11	Cell Group 1	NMF B	unmethylated	0.14606741573033707
EE16B12	Cell Group 1	NMF A	methylated	0.055970149253731345
EE16B12	Cell Group 1	NMF A	unmethylated	0.4141791044776119
EE16B12	Cell Group 1	NMF B	methylated	0.3619402985074627
EE16B12	Cell Group 1	NMF B	unmethylated	0.16791044776119404
EE16B4	Cell Group 2	NMF A	methylated	0.20454545454545456
EE16B4	Cell Group 2	NMF A	unmethylated	0.21363636363636362
EE16B4	Cell Group 2	NMF B	methylated	0.02727272727272727
EE16B4	Cell Group 2	NMF B	unmethylated	0.5545454545454546
EE16B5	Cell Group 2	NMF A	methylated	0.14937759336099585
EE16B5	Cell Group 2	NMF A	unmethylated	0.18672199170124482
EE16B5	Cell Group 2	NMF B	methylated	0.03734439834024896
EE16B5	Cell Group 2	NMF B	unmethylated	0.6265560165975104
EE16B6	Cell Group 1	NMF A	methylated	0.028125
EE16B6	Cell Group 1	NMF A	unmethylated	0.58125
EE16B6	Cell Group 1	NMF B	methylated	0.20625
EE16B6	Cell Group 1	NMF B	unmethylated	0.184375
EE16B7	Cell Group 2	NMF A	methylated	0.2403846153846154
EE16B7	Cell Group 2	NMF A	unmethylated	0.22756410256410256
EE16B7	Cell Group 2	NMF B	methylated	0.01282051282051282
EE16B7	Cell Group 2	NMF B	unmethylated	0.5192307692307693
EE16B8	Cell Group 2	NMF A	methylated	0.24481327800829875
EE16B8	Cell Group 2	NMF A	unmethylated	0.16182572614107885
EE16B8	Cell Group 2	NMF B	methylated	0.016597510373443983
EE16B8	Cell Group 2	NMF B	unmethylated	0.5767634854771784
EE16B9	Cell Group 2	NMF A	methylated	0.16666666666666666
EE16B9	Cell Group 2	NMF A	unmethylated	0.12777777777777777
EE16B9	Cell Group 2	NMF B	methylated	0.005555555555555556
EE16B9	Cell Group 2	NMF B	unmethylated	0.7
EE16C1	Cell Group 1	NMF A	methylated	0.07112970711297072
EE16C1	Cell Group 1	NMF A	unmethylated	0.5606694560669456
EE16C1	Cell Group 1	NMF B	methylated	0.28451882845188287
EE16C1	Cell Group 1	NMF B	unmethylated	0.08368200836820083
EE16C11	Cell Group 1	NMF A	methylated	0.024154589371980676
EE16C11	Cell Group 1	NMF A	unmethylated	0.42028985507246375
EE16C11	Cell Group 1	NMF B	methylated	0.3285024154589372
EE16C11	Cell Group 1	NMF B	unmethylated	0.22705314009661837
EE16C3	Cell Group 1	NMF A	methylated	0.043478260869565216
EE16C3	Cell Group 1	NMF A	unmethylated	0.43478260869565216
EE16C3	Cell Group 1	NMF B	methylated	0.3712374581939799
EE16C3	Cell Group 1	NMF B	unmethylated	0.1505016722408027
EE16C4	Cell Group 1	NMF A	methylated	0.043010752688172046
EE16C4	Cell Group 1	NMF A	unmethylated	0.43010752688172044
EE16C4	Cell Group 1	NMF B	methylated	0.3709677419354839
EE16C4	Cell Group 1	NMF B	unmethylated	0.15591397849462366
EE16C6	Cell Group 1	NMF A	methylated	0.02040816326530612
EE16C6	Cell Group 1	NMF A	unmethylated	0.5836734693877551
EE16C6	Cell Group 1	NMF B	methylated	0.23673469387755103
EE16C6	Cell Group 1	NMF B	unmethylated	0.15918367346938775
EE16C7	Cell Group 1	NMF A	methylated	0.024242424242424242
EE16C7	Cell Group 1	NMF A	unmethylated	0.5606060606060606
EE16C7	Cell Group 1	NMF B	methylated	0.26666666666666666
EE16C7	Cell Group 1	NMF B	unmethylated	0.1484848484848485
EE16C8	Cell Group 2	NMF A	methylated	0.1729957805907173
EE16C8	Cell Group 2	NMF A	unmethylated	0.11392405063291139
EE16C8	Cell Group 2	NMF B	methylated	0.046413502109704644
EE16C8	Cell Group 2	NMF B	unmethylated	0.6666666666666666
EE16C9	Cell Group 2	NMF A	methylated	0.19718309859154928
EE16C9	Cell Group 2	NMF A	unmethylated	0.2347417840375587
EE16C9	Cell Group 2	NMF B	methylated	0.046948356807511735
EE16C9	Cell Group 2	NMF B	unmethylated	0.5211267605633803
EE16D1	Cell Group 1	NMF A	methylated	0.023195876288659795
EE16D1	Cell Group 1	NMF A	unmethylated	0.5773195876288659
EE16D1	Cell Group 1	NMF B	methylated	0.2757731958762887
EE16D1	Cell Group 1	NMF B	unmethylated	0.12371134020618557
EE16D10	Cell Group 2	NMF A	methylated	0.16463414634146342
EE16D10	Cell Group 2	NMF A	unmethylated	0.1402439024390244
EE16D10	Cell Group 2	NMF B	methylated	0.03048780487804878
EE16D10	Cell Group 2	NMF B	unmethylated	0.6646341463414634
EE16D11	Cell Group 2	NMF A	methylated	0.40331491712707185
EE16D11	Cell Group 2	NMF A	unmethylated	0.18232044198895028
EE16D11	Cell Group 2	NMF B	methylated	0.016574585635359115
EE16D11	Cell Group 2	NMF B	unmethylated	0.39779005524861877
EE16D2	Cell Group 2	NMF A	methylated	0.21323529411764705
EE16D2	Cell Group 2	NMF A	unmethylated	0.1213235294117647
EE16D2	Cell Group 2	NMF B	methylated	0.03676470588235294
EE16D2	Cell Group 2	NMF B	unmethylated	0.6286764705882353
EE16D3	Cell Group 1	NMF A	methylated	0.016194331983805668
EE16D3	Cell Group 1	NMF A	unmethylated	0.6882591093117408
EE16D3	Cell Group 1	NMF B	methylated	0.21052631578947367
EE16D3	Cell Group 1	NMF B	unmethylated	0.08502024291497975
EE16D4	Cell Group 2	NMF A	methylated	0.29411764705882354
EE16D4	Cell Group 2	NMF A	unmethylated	0.10784313725490197
EE16D4	Cell Group 2	NMF B	methylated	0.024509803921568627
EE16D4	Cell Group 2	NMF B	unmethylated	0.5735294117647058
EE16D5	Cell Group 1	NMF A	methylated	0.018691588785046728
EE16D5	Cell Group 1	NMF A	unmethylated	0.45794392523364486
EE16D5	Cell Group 1	NMF B	methylated	0.37850467289719625
EE16D5	Cell Group 1	NMF B	unmethylated	0.14485981308411214
EE16D6	Cell Group 2	NMF A	methylated	0.40057636887608067
EE16D6	Cell Group 2	NMF A	unmethylated	0.14121037463976946
EE16D6	Cell Group 2	NMF B	methylated	0.0345821325648415
EE16D6	Cell Group 2	NMF B	unmethylated	0.42363112391930835
EE16D7	Cell Group 2	NMF A	methylated	0.3055555555555556
EE16D7	Cell Group 2	NMF A	unmethylated	0.18518518518518517
EE16D7	Cell Group 2	NMF B	methylated	0.041666666666666664
EE16D7	Cell Group 2	NMF B	unmethylated	0.4675925925925926
EE16D8	Cell Group 2	NMF A	methylated	0.372
EE16D8	Cell Group 2	NMF A	unmethylated	0.148
EE16D8	Cell Group 2	NMF B	methylated	0.048
EE16D8	Cell Group 2	NMF B	unmethylated	0.432
EE16D9	Cell Group 1	NMF A	methylated	0.020689655172413793
EE16D9	Cell Group 1	NMF A	unmethylated	0.2620689655172414
EE16D9	Cell Group 1	NMF B	methylated	0.4413793103448276
EE16D9	Cell Group 1	NMF B	unmethylated	0.27586206896551724
EE16E1	Cell Group 1	NMF A	methylated	0.02158273381294964
EE16E1	Cell Group 1	NMF A	unmethylated	0.5611510791366906
EE16E1	Cell Group 1	NMF B	methylated	0.2841726618705036
EE16E1	Cell Group 1	NMF B	unmethylated	0.13309352517985612
EE16E10	Cell Group 1	NMF A	methylated	0.014134275618374558
EE16E10	Cell Group 1	NMF A	unmethylated	0.4028268551236749
EE16E10	Cell Group 1	NMF B	methylated	0.3462897526501767
EE16E10	Cell Group 1	NMF B	unmethylated	0.23674911660777384
EE16E12	Cell Group 1	NMF A	methylated	0.02843601895734597
EE16E12	Cell Group 1	NMF A	unmethylated	0.6777251184834123
EE16E12	Cell Group 1	NMF B	methylated	0.16587677725118483
EE16E12	Cell Group 1	NMF B	unmethylated	0.12796208530805686
EE16E3	Cell Group 2	NMF A	methylated	0.15845070422535212
EE16E3	Cell Group 2	NMF A	unmethylated	0.176056338028169
EE16E3	Cell Group 2	NMF B	methylated	0.01056338028169014
EE16E3	Cell Group 2	NMF B	unmethylated	0.6549295774647887
EE16E4	Cell Group 1	NMF A	methylated	0.03389830508474576
EE16E4	Cell Group 1	NMF A	unmethylated	0.4519774011299435
EE16E4	Cell Group 1	NMF B	methylated	0.3446327683615819
EE16E4	Cell Group 1	NMF B	unmethylated	0.1694915254237288
EE16E5	Cell Group 2	NMF A	methylated	0.336322869955157
EE16E5	Cell Group 2	NMF A	unmethylated	0.2556053811659193
EE16E5	Cell Group 2	NMF B	methylated	0.03139013452914798
EE16E5	Cell Group 2	NMF B	unmethylated	0.37668161434977576
EE16E7	Cell Group 1	NMF A	methylated	0.05045871559633028
EE16E7	Cell Group 1	NMF A	unmethylated	0.481651376146789
EE16E7	Cell Group 1	NMF B	methylated	0.2889908256880734
EE16E7	Cell Group 1	NMF B	unmethylated	0.17889908256880735
EE16E8	Cell Group 1	NMF A	methylated	0.023696682464454975
EE16E8	Cell Group 1	NMF A	unmethylated	0.6350710900473934
EE16E8	Cell Group 1	NMF B	methylated	0.2559241706161137
EE16E8	Cell Group 1	NMF B	unmethylated	0.08530805687203792
EE16E9	Cell Group 1	NMF A	methylated	0.007936507936507936
EE16E9	Cell Group 1	NMF A	unmethylated	0.43253968253968256
EE16E9	Cell Group 1	NMF B	methylated	0.3134920634920635
EE16E9	Cell Group 1	NMF B	unmethylated	0.24603174603174602
EE16F10	Cell Group 1	NMF A	methylated	0.015873015873015872
EE16F10	Cell Group 1	NMF A	unmethylated	0.5555555555555556
EE16F10	Cell Group 1	NMF B	methylated	0.23809523809523808
EE16F10	Cell Group 1	NMF B	unmethylated	0.19047619047619047
EE16F11	Cell Group 1	NMF A	methylated	0.015151515151515152
EE16F11	Cell Group 1	NMF A	unmethylated	0.5656565656565656
EE16F11	Cell Group 1	NMF B	methylated	0.25252525252525254
EE16F11	Cell Group 1	NMF B	unmethylated	0.16666666666666666
EE16F12	Cell Group 2	NMF A	methylated	0.27459016393442626
EE16F12	Cell Group 2	NMF A	unmethylated	0.21311475409836064
EE16F12	Cell Group 2	NMF B	methylated	0.012295081967213115
EE16F12	Cell Group 2	NMF B	unmethylated	0.5
EE16F3	Cell Group 1	NMF A	methylated	0.017391304347826087
EE16F3	Cell Group 1	NMF A	unmethylated	0.49130434782608695
EE16F3	Cell Group 1	NMF B	methylated	0.28695652173913044
EE16F3	Cell Group 1	NMF B	unmethylated	0.20434782608695654
EE16F7	Cell Group 2	NMF A	methylated	0.3235294117647059
EE16F7	Cell Group 2	NMF A	unmethylated	0.16666666666666666
EE16F7	Cell Group 2	NMF B	methylated	0.05392156862745098
EE16F7	Cell Group 2	NMF B	unmethylated	0.45588235294117646
EE16F8	Cell Group 2	NMF A	methylated	0.3087557603686636
EE16F8	Cell Group 2	NMF A	unmethylated	0.1935483870967742
EE16F8	Cell Group 2	NMF B	methylated	0.018433179723502304
EE16F8	Cell Group 2	NMF B	unmethylated	0.4792626728110599
EE16F9	Cell Group 1	NMF A	methylated	0.05017921146953405
EE16F9	Cell Group 1	NMF A	unmethylated	0.5304659498207885
EE16F9	Cell Group 1	NMF B	methylated	0.26881720430107525
EE16F9	Cell Group 1	NMF B	unmethylated	0.15053763440860216
EE16G10	Cell Group 1	NMF A	methylated	0.034482758620689655
EE16G10	Cell Group 1	NMF A	unmethylated	0.6206896551724138
EE16G10	Cell Group 1	NMF B	methylated	0.24630541871921183
EE16G10	Cell Group 1	NMF B	unmethylated	0.09852216748768473
EE16G11	Cell Group 1	NMF A	methylated	0.02912621359223301
EE16G11	Cell Group 1	NMF A	unmethylated	0.45145631067961167
EE16G11	Cell Group 1	NMF B	methylated	0.3446601941747573
EE16G11	Cell Group 1	NMF B	unmethylated	0.17475728155339806
EE16G2	Cell Group 2	NMF A	methylated	0.4658119658119658
EE16G2	Cell Group 2	NMF A	unmethylated	0.18376068376068377
EE16G2	Cell Group 2	NMF B	methylated	0.03418803418803419
EE16G2	Cell Group 2	NMF B	unmethylated	0.3162393162393162
EE16G4	Cell Group 2	NMF A	methylated	0.1743119266055046
EE16G4	Cell Group 2	NMF A	unmethylated	0.0963302752293578
EE16G4	Cell Group 2	NMF B	methylated	0.045871559633027525
EE16G4	Cell Group 2	NMF B	unmethylated	0.6834862385321101
EE16G5	Cell Group 1	NMF A	methylated	0.06521739130434782
EE16G5	Cell Group 1	NMF A	unmethylated	0.5815217391304348
EE16G5	Cell Group 1	NMF B	methylated	0.22282608695652173
EE16G5	Cell Group 1	NMF B	unmethylated	0.13043478260869565
EE16G6	Cell Group 2	NMF A	methylated	0.3058252427184466
EE16G6	Cell Group 2	NMF A	unmethylated	0.21359223300970873
EE16G6	Cell Group 2	NMF B	methylated	0.04854368932038835
EE16G6	Cell Group 2	NMF B	unmethylated	0.4320388349514563
EE16G7	Cell Group 2	NMF A	methylated	0.10931174089068826
EE16G7	Cell Group 2	NMF A	unmethylated	0.0931174089068826
EE16G7	Cell Group 2	NMF B	methylated	0.016194331983805668
EE16G7	Cell Group 2	NMF B	unmethylated	0.7813765182186235
EE16G8	Cell Group 1	NMF A	methylated	0.03571428571428571
EE16G8	Cell Group 1	NMF A	unmethylated	0.30612244897959184
EE16G8	Cell Group 1	NMF B	methylated	0.4336734693877551
EE16G8	Cell Group 1	NMF B	unmethylated	0.22448979591836735
EE16G9	Cell Group 1	NMF A	methylated	0.04020100502512563
EE16G9	Cell Group 1	NMF A	unmethylated	0.5527638190954773
EE16G9	Cell Group 1	NMF B	methylated	0.24120603015075376
EE16G9	Cell Group 1	NMF B	unmethylated	0.1658291457286432
EE16H1	Cell Group 2	NMF A	methylated	0.17094017094017094
EE16H1	Cell Group 2	NMF A	unmethylated	0.10256410256410256
EE16H1	Cell Group 2	NMF B	methylated	0.038461538461538464
EE16H1	Cell Group 2	NMF B	unmethylated	0.688034188034188
EE16H11	Cell Group 2	NMF A	methylated	0.27099236641221375
EE16H11	Cell Group 2	NMF A	unmethylated	0.15648854961832062
EE16H11	Cell Group 2	NMF B	methylated	0.05343511450381679
EE16H11	Cell Group 2	NMF B	unmethylated	0.5190839694656488
EE16H3	Cell Group 1	NMF A	methylated	0.014492753623188406
EE16H3	Cell Group 1	NMF A	unmethylated	0.39855072463768115
EE16H3	Cell Group 1	NMF B	methylated	0.3188405797101449
EE16H3	Cell Group 1	NMF B	unmethylated	0.26811594202898553
EE16H4	Cell Group 1	NMF A	unmethylated	0.4109090909090909
EE16H4	Cell Group 1	NMF B	methylated	0.36363636363636365
EE16H4	Cell Group 1	NMF B	unmethylated	0.22545454545454546
EE16H5	Cell Group 1	NMF A	methylated	0.07582938388625593
EE16H5	Cell Group 1	NMF A	unmethylated	0.3459715639810427
EE16H5	Cell Group 1	NMF B	methylated	0.3933649289099526
EE16H5	Cell Group 1	NMF B	unmethylated	0.1848341232227488
EE16H6	Cell Group 2	NMF A	methylated	0.29296875
EE16H6	Cell Group 2	NMF A	unmethylated	0.19140625
EE16H6	Cell Group 2	NMF B	methylated	0.04296875
EE16H6	Cell Group 2	NMF B	unmethylated	0.47265625
EE16H7	Cell Group 2	NMF A	methylated	0.41847826086956524
EE16H7	Cell Group 2	NMF A	unmethylated	0.22282608695652173
EE16H7	Cell Group 2	NMF B	methylated	0.010869565217391304
EE16H7	Cell Group 2	NMF B	unmethylated	0.34782608695652173
EE16H8	Cell Group 1	NMF A	methylated	0.017045454545454544
EE16H8	Cell Group 1	NMF A	unmethylated	0.6477272727272727
EE16H8	Cell Group 1	NMF B	methylated	0.21022727272727273
EE16H8	Cell Group 1	NMF B	unmethylated	0.125
EE16H9	Cell Group 1	NMF A	methylated	0.0036363636363636364
EE16H9	Cell Group 1	NMF A	unmethylated	0.5927272727272728
EE16H9	Cell Group 1	NMF B	methylated	0.2545454545454545
EE16H9	Cell Group 1	NMF B	unmethylated	0.14909090909090908
EE17A1	Cell Group 1	NMF A	methylated	0.024096385542168676
EE17A1	Cell Group 1	NMF A	unmethylated	0.39759036144578314
EE17A1	Cell Group 1	NMF B	methylated	0.3433734939759036
EE17A1	Cell Group 1	NMF B	unmethylated	0.23493975903614459
EE17A10	Cell Group 1	NMF A	methylated	0.05365853658536585
EE17A10	Cell Group 1	NMF A	unmethylated	0.5707317073170731
EE17A10	Cell Group 1	NMF B	methylated	0.24878048780487805
EE17A10	Cell Group 1	NMF B	unmethylated	0.12682926829268293
EE17A12	Cell Group 2	NMF A	methylated	0.21991701244813278
EE17A12	Cell Group 2	NMF A	unmethylated	0.14937759336099585
EE17A12	Cell Group 2	NMF B	methylated	0.04979253112033195
EE17A12	Cell Group 2	NMF B	unmethylated	0.5809128630705395
EE17A3	Cell Group 1	NMF A	methylated	0.0049504950495049506
EE17A3	Cell Group 1	NMF A	unmethylated	0.5792079207920792
EE17A3	Cell Group 1	NMF B	methylated	0.2524752475247525
EE17A3	Cell Group 1	NMF B	unmethylated	0.16336633663366337
EE17A4	Cell Group 1	NMF A	methylated	0.017316017316017316
EE17A4	Cell Group 1	NMF A	unmethylated	0.5108225108225108
EE17A4	Cell Group 1	NMF B	methylated	0.29004329004329005
EE17A4	Cell Group 1	NMF B	unmethylated	0.18181818181818182
EE17A5	Cell Group 2	NMF A	methylated	0.2893258426966292
EE17A5	Cell Group 2	NMF A	unmethylated	0.15730337078651685
EE17A5	Cell Group 2	NMF B	methylated	0.019662921348314606
EE17A5	Cell Group 2	NMF B	unmethylated	0.5337078651685393
EE17A6	Cell Group 1	NMF A	methylated	0.059574468085106386
EE17A6	Cell Group 1	NMF A	unmethylated	0.4425531914893617
EE17A6	Cell Group 1	NMF B	methylated	0.3148936170212766
EE17A6	Cell Group 1	NMF B	unmethylated	0.1829787234042553
EE17A7	Cell Group 1	NMF A	methylated	0.006535947712418301
EE17A7	Cell Group 1	NMF A	unmethylated	0.6470588235294118
EE17A7	Cell Group 1	NMF B	methylated	0.22875816993464052
EE17A7	Cell Group 1	NMF B	unmethylated	0.11764705882352941
EE17A8	Cell Group 1	NMF A	methylated	0.017857142857142856
EE17A8	Cell Group 1	NMF A	unmethylated	0.38095238095238093
EE17A8	Cell Group 1	NMF B	methylated	0.375
EE17A8	Cell Group 1	NMF B	unmethylated	0.2261904761904762
EE17A9	Cell Group 1	NMF A	methylated	0.01824817518248175
EE17A9	Cell Group 1	NMF A	unmethylated	0.6094890510948905
EE17A9	Cell Group 1	NMF B	methylated	0.26277372262773724
EE17A9	Cell Group 1	NMF B	unmethylated	0.10948905109489052
EE17B1	Cell Group 2	NMF A	methylated	0.35398230088495575
EE17B1	Cell Group 2	NMF A	unmethylated	0.1415929203539823
EE17B1	Cell Group 2	NMF B	methylated	0.017699115044247787
EE17B1	Cell Group 2	NMF B	unmethylated	0.48672566371681414
EE17B10	Cell Group 2	NMF A	methylated	0.2328767123287671
EE17B10	Cell Group 2	NMF A	unmethylated	0.1735159817351598
EE17B10	Cell Group 2	NMF B	methylated	0.0319634703196347
EE17B10	Cell Group 2	NMF B	unmethylated	0.5616438356164384
EE17B12	Cell Group 1	NMF A	methylated	0.018115942028985508
EE17B12	Cell Group 1	NMF A	unmethylated	0.5543478260869565
EE17B12	Cell Group 1	NMF B	methylated	0.22826086956521738
EE17B12	Cell Group 1	NMF B	unmethylated	0.19927536231884058
EE17B2	Cell Group 2	NMF A	methylated	0.39416058394160586
EE17B2	Cell Group 2	NMF A	unmethylated	0.18613138686131386
EE17B2	Cell Group 2	NMF B	methylated	0.0364963503649635
EE17B2	Cell Group 2	NMF B	unmethylated	0.38321167883211676
EE17B4	Cell Group 2	NMF A	methylated	0.36597938144329895
EE17B4	Cell Group 2	NMF A	unmethylated	0.17010309278350516
EE17B4	Cell Group 2	NMF B	methylated	0.061855670103092786
EE17B4	Cell Group 2	NMF B	unmethylated	0.4020618556701031
EE17B5	Cell Group 2	NMF A	methylated	0.312
EE17B5	Cell Group 2	NMF A	unmethylated	0.132
EE17B5	Cell Group 2	NMF B	methylated	0.04
EE17B5	Cell Group 2	NMF B	unmethylated	0.516
EE17B6	Cell Group 1	NMF A	methylated	0.011029411764705883
EE17B6	Cell Group 1	NMF A	unmethylated	0.6213235294117647
EE17B6	Cell Group 1	NMF B	methylated	0.25
EE17B6	Cell Group 1	NMF B	unmethylated	0.11764705882352941
EE17B8	Cell Group 1	NMF A	methylated	0.014285714285714285
EE17B8	Cell Group 1	NMF A	unmethylated	0.5904761904761905
EE17B8	Cell Group 1	NMF B	methylated	0.20476190476190476
EE17B8	Cell Group 1	NMF B	unmethylated	0.19047619047619047
EE17C1	Cell Group 1	NMF A	methylated	0.02040816326530612
EE17C1	Cell Group 1	NMF A	unmethylated	0.6632653061224489
EE17C1	Cell Group 1	NMF B	methylated	0.1836734693877551
EE17C1	Cell Group 1	NMF B	unmethylated	0.1326530612244898
EE17C10	Cell Group 2	NMF A	methylated	0.2677595628415301
EE17C10	Cell Group 2	NMF A	unmethylated	0.19672131147540983
EE17C10	Cell Group 2	NMF B	methylated	0.02185792349726776
EE17C10	Cell Group 2	NMF B	unmethylated	0.5136612021857924
EE17C12	Cell Group 1	NMF A	methylated	0.014245014245014245
EE17C12	Cell Group 1	NMF A	unmethylated	0.7008547008547008
EE17C12	Cell Group 1	NMF B	methylated	0.19373219373219372
EE17C12	Cell Group 1	NMF B	unmethylated	0.09116809116809117
EE17C2	Cell Group 2	NMF A	methylated	0.2896551724137931
EE17C2	Cell Group 2	NMF A	unmethylated	0.27241379310344827
EE17C2	Cell Group 2	NMF B	methylated	0.017241379310344827
EE17C2	Cell Group 2	NMF B	unmethylated	0.4206896551724138
EE17C3	Cell Group 2	NMF A	methylated	0.19642857142857142
EE17C3	Cell Group 2	NMF A	unmethylated	0.16785714285714284
EE17C3	Cell Group 2	NMF B	methylated	0.02857142857142857
EE17C3	Cell Group 2	NMF B	unmethylated	0.6071428571428571
EE17C5	Cell Group 2	NMF A	methylated	0.22935779816513763
EE17C5	Cell Group 2	NMF A	unmethylated	0.14220183486238533
EE17C5	Cell Group 2	NMF B	methylated	0.01834862385321101
EE17C5	Cell Group 2	NMF B	unmethylated	0.6100917431192661
EE17C6	Cell Group 1	NMF A	methylated	0.02197802197802198
EE17C6	Cell Group 1	NMF A	unmethylated	0.521978021978022
EE17C6	Cell Group 1	NMF B	methylated	0.24175824175824176
EE17C6	Cell Group 1	NMF B	unmethylated	0.21428571428571427
EE17C7	Cell Group 2	NMF A	methylated	0.2436548223350254
EE17C7	Cell Group 2	NMF A	unmethylated	0.1065989847715736
EE17C7	Cell Group 2	NMF B	methylated	0.015228426395939087
EE17C7	Cell Group 2	NMF B	unmethylated	0.6345177664974619
EE17C8	Cell Group 1	NMF A	methylated	0.011152416356877323
EE17C8	Cell Group 1	NMF A	unmethylated	0.3754646840148699
EE17C8	Cell Group 1	NMF B	methylated	0.379182156133829
EE17C8	Cell Group 1	NMF B	unmethylated	0.2342007434944238
EE17C9	Cell Group 2	NMF A	methylated	0.3878787878787879
EE17C9	Cell Group 2	NMF A	unmethylated	0.13333333333333333
EE17C9	Cell Group 2	NMF B	methylated	0.012121212121212121
EE17C9	Cell Group 2	NMF B	unmethylated	0.4666666666666667
EE17D1	Cell Group 1	NMF A	methylated	0.04583333333333333
EE17D1	Cell Group 1	NMF A	unmethylated	0.5
EE17D1	Cell Group 1	NMF B	methylated	0.29583333333333334
EE17D1	Cell Group 1	NMF B	unmethylated	0.15833333333333333
EE17D3	Cell Group 1	NMF A	methylated	0.019230769230769232
EE17D3	Cell Group 1	NMF A	unmethylated	0.5048076923076923
EE17D3	Cell Group 1	NMF B	methylated	0.2932692307692308
EE17D3	Cell Group 1	NMF B	unmethylated	0.18269230769230768
EE17D4	Cell Group 1	NMF A	methylated	0.01486988847583643
EE17D4	Cell Group 1	NMF A	unmethylated	0.5427509293680297
EE17D4	Cell Group 1	NMF B	methylated	0.2899628252788104
EE17D4	Cell Group 1	NMF B	unmethylated	0.1524163568773234
EE17D5	Cell Group 1	NMF A	methylated	0.02586206896551724
EE17D5	Cell Group 1	NMF A	unmethylated	0.3706896551724138
EE17D5	Cell Group 1	NMF B	methylated	0.4051724137931034
EE17D5	Cell Group 1	NMF B	unmethylated	0.19827586206896552
EE17D6	Cell Group 1	NMF A	methylated	0.021897810218978103
EE17D6	Cell Group 1	NMF A	unmethylated	0.46715328467153283
EE17D6	Cell Group 1	NMF B	methylated	0.29927007299270075
EE17D6	Cell Group 1	NMF B	unmethylated	0.2116788321167883
EE17D7	Cell Group 2	NMF A	methylated	0.35542168674698793
EE17D7	Cell Group 2	NMF A	unmethylated	0.15963855421686746
EE17D7	Cell Group 2	NMF B	methylated	0.03614457831325301
EE17D7	Cell Group 2	NMF B	unmethylated	0.44879518072289154
EE17D8	Cell Group 2	NMF A	methylated	0.2537878787878788
EE17D8	Cell Group 2	NMF A	unmethylated	0.23484848484848486
EE17D8	Cell Group 2	NMF B	methylated	0.022727272727272728
EE17D8	Cell Group 2	NMF B	unmethylated	0.48863636363636365
EE17D9	Cell Group 2	NMF A	methylated	0.176056338028169
EE17D9	Cell Group 2	NMF A	unmethylated	0.20422535211267606
EE17D9	Cell Group 2	NMF B	methylated	0.08450704225352113
EE17D9	Cell Group 2	NMF B	unmethylated	0.5352112676056338
EE17E1	Cell Group 1	NMF A	methylated	0.02510460251046025
EE17E1	Cell Group 1	NMF A	unmethylated	0.497907949790795
EE17E1	Cell Group 1	NMF B	methylated	0.35564853556485354
EE17E1	Cell Group 1	NMF B	unmethylated	0.12133891213389121
EE17E10	Cell Group 2	NMF A	methylated	0.23355263157894737
EE17E10	Cell Group 2	NMF A	unmethylated	0.17105263157894737
EE17E10	Cell Group 2	NMF B	methylated	0.01644736842105263
EE17E10	Cell Group 2	NMF B	unmethylated	0.5789473684210527
EE17E12	Cell Group 2	NMF A	methylated	0.21232876712328766
EE17E12	Cell Group 2	NMF A	unmethylated	0.09246575342465753
EE17E12	Cell Group 2	NMF B	methylated	0.04794520547945205
EE17E12	Cell Group 2	NMF B	unmethylated	0.6472602739726028
EE17E2	Cell Group 1	NMF A	unmethylated	0.42857142857142855
EE17E2	Cell Group 1	NMF B	methylated	0.3869047619047619
EE17E2	Cell Group 1	NMF B	unmethylated	0.18452380952380953
EE17E3	Cell Group 1	NMF A	methylated	0.037037037037037035
EE17E3	Cell Group 1	NMF A	unmethylated	0.4962962962962963
EE17E3	Cell Group 1	NMF B	methylated	0.3074074074074074
EE17E3	Cell Group 1	NMF B	unmethylated	0.15925925925925927
EE17E4	Cell Group 2	NMF A	methylated	0.2751322751322751
EE17E4	Cell Group 2	NMF A	unmethylated	0.20105820105820105
EE17E4	Cell Group 2	NMF B	methylated	0.010582010582010581
EE17E4	Cell Group 2	NMF B	unmethylated	0.5132275132275133
EE17E5	Cell Group 2	NMF A	methylated	0.33877551020408164
EE17E5	Cell Group 2	NMF A	unmethylated	0.08979591836734693
EE17E5	Cell Group 2	NMF B	methylated	0.044897959183673466
EE17E5	Cell Group 2	NMF B	unmethylated	0.5265306122448979
EE17E6	Cell Group 1	NMF A	methylated	0.017857142857142856
EE17E6	Cell Group 1	NMF A	unmethylated	0.525
EE17E6	Cell Group 1	NMF B	methylated	0.2714285714285714
EE17E6	Cell Group 1	NMF B	unmethylated	0.18571428571428572
EE17E7	Cell Group 1	NMF A	methylated	0.08522727272727272
EE17E7	Cell Group 1	NMF A	unmethylated	0.4147727272727273
EE17E7	Cell Group 1	NMF B	methylated	0.32386363636363635
EE17E7	Cell Group 1	NMF B	unmethylated	0.17613636363636365
EE17E8	Cell Group 1	NMF A	methylated	0.030612244897959183
EE17E8	Cell Group 1	NMF A	unmethylated	0.3673469387755102
EE17E8	Cell Group 1	NMF B	methylated	0.3877551020408163
EE17E8	Cell Group 1	NMF B	unmethylated	0.21428571428571427
EE17E9	Cell Group 1	NMF A	methylated	0.06722689075630252
EE17E9	Cell Group 1	NMF A	unmethylated	0.5462184873949579
EE17E9	Cell Group 1	NMF B	methylated	0.25630252100840334
EE17E9	Cell Group 1	NMF B	unmethylated	0.13025210084033614
EE17F1	Cell Group 2	NMF A	methylated	0.38461538461538464
EE17F1	Cell Group 2	NMF A	unmethylated	0.17391304347826086
EE17F1	Cell Group 2	NMF B	methylated	0.030100334448160536
EE17F1	Cell Group 2	NMF B	unmethylated	0.411371237458194
EE17F10	Cell Group 2	NMF A	methylated	0.140625
EE17F10	Cell Group 2	NMF A	unmethylated	0.19791666666666666
EE17F10	Cell Group 2	NMF B	methylated	0.052083333333333336
EE17F10	Cell Group 2	NMF B	unmethylated	0.609375
EE17F12	Cell Group 1	NMF A	methylated	0.029605263157894735
EE17F12	Cell Group 1	NMF A	unmethylated	0.4342105263157895
EE17F12	Cell Group 1	NMF B	methylated	0.34539473684210525
EE17F12	Cell Group 1	NMF B	unmethylated	0.19078947368421054
EE17F2	Cell Group 1	NMF A	methylated	0.016736401673640166
EE17F2	Cell Group 1	NMF A	unmethylated	0.5104602510460251
EE17F2	Cell Group 1	NMF B	methylated	0.28451882845188287
EE17F2	Cell Group 1	NMF B	unmethylated	0.18828451882845187
EE17F3	Cell Group 2	NMF A	methylated	0.36885245901639346
EE17F3	Cell Group 2	NMF A	unmethylated	0.22131147540983606
EE17F3	Cell Group 2	NMF B	unmethylated	0.4098360655737705
EE17F5	Cell Group 2	NMF A	methylated	0.16097560975609757
EE17F5	Cell Group 2	NMF A	unmethylated	0.1073170731707317
EE17F5	Cell Group 2	NMF B	methylated	0.08780487804878048
EE17F5	Cell Group 2	NMF B	unmethylated	0.6439024390243903
EE17F6	Cell Group 1	NMF A	methylated	0.062146892655367235
EE17F6	Cell Group 1	NMF A	unmethylated	0.5423728813559322
EE17F6	Cell Group 1	NMF B	methylated	0.2598870056497175
EE17F6	Cell Group 1	NMF B	unmethylated	0.13559322033898305
EE17F7	Cell Group 1	NMF A	methylated	0.03389830508474576
EE17F7	Cell Group 1	NMF A	unmethylated	0.4025423728813559
EE17F7	Cell Group 1	NMF B	methylated	0.326271186440678
EE17F7	Cell Group 1	NMF B	unmethylated	0.23728813559322035
EE17F8	Cell Group 1	NMF A	methylated	0.04897959183673469
EE17F8	Cell Group 1	NMF A	unmethylated	0.5020408163265306
EE17F8	Cell Group 1	NMF B	methylated	0.2979591836734694
EE17F8	Cell Group 1	NMF B	unmethylated	0.1510204081632653
EE17F9	Cell Group 2	NMF A	methylated	0.2830188679245283
EE17F9	Cell Group 2	NMF A	unmethylated	0.06037735849056604
EE17F9	Cell Group 2	NMF B	methylated	0.04905660377358491
EE17F9	Cell Group 2	NMF B	unmethylated	0.6075471698113207
EE17G1	Cell Group 2	NMF A	methylated	0.20930232558139536
EE17G1	Cell Group 2	NMF A	unmethylated	0.21395348837209302
EE17G1	Cell Group 2	NMF B	methylated	0.013953488372093023
EE17G1	Cell Group 2	NMF B	unmethylated	0.5627906976744186
EE17G10	Cell Group 1	NMF A	methylated	0.04040404040404041
EE17G10	Cell Group 1	NMF A	unmethylated	0.4898989898989899
EE17G10	Cell Group 1	NMF B	methylated	0.2878787878787879
EE17G10	Cell Group 1	NMF B	unmethylated	0.18181818181818182
EE17G12	Cell Group 2	NMF A	methylated	0.3270440251572327
EE17G12	Cell Group 2	NMF A	unmethylated	0.1949685534591195
EE17G12	Cell Group 2	NMF B	methylated	0.025157232704402517
EE17G12	Cell Group 2	NMF B	unmethylated	0.4528301886792453
EE17G3	Cell Group 2	NMF A	methylated	0.29707112970711297
EE17G3	Cell Group 2	NMF A	unmethylated	0.3263598326359833
EE17G3	Cell Group 2	NMF B	methylated	0.02092050209205021
EE17G3	Cell Group 2	NMF B	unmethylated	0.35564853556485354
EE17G4	Cell Group 1	NMF A	methylated	0.013986013986013986
EE17G4	Cell Group 1	NMF A	unmethylated	0.527972027972028
EE17G4	Cell Group 1	NMF B	methylated	0.2937062937062937
EE17G4	Cell Group 1	NMF B	unmethylated	0.16433566433566432
EE17G5	Cell Group 2	NMF A	methylated	0.09844559585492228
EE17G5	Cell Group 2	NMF A	unmethylated	0.05181347150259067
EE17G5	Cell Group 2	NMF B	methylated	0.010362694300518135
EE17G5	Cell Group 2	NMF B	unmethylated	0.8393782383419689
EE17G8	Cell Group 2	NMF A	methylated	0.18461538461538463
EE17G8	Cell Group 2	NMF A	unmethylated	0.13333333333333333
EE17G8	Cell Group 2	NMF B	methylated	0.046153846153846156
EE17G8	Cell Group 2	NMF B	unmethylated	0.6358974358974359
EE17G9	Cell Group 2	NMF A	methylated	0.21182266009852216
EE17G9	Cell Group 2	NMF A	unmethylated	0.2955665024630542
EE17G9	Cell Group 2	NMF B	methylated	0.019704433497536946
EE17G9	Cell Group 2	NMF B	unmethylated	0.4729064039408867
EE17H1	Cell Group 1	NMF A	unmethylated	0.4233128834355828
EE17H1	Cell Group 1	NMF B	methylated	0.3067484662576687
EE17H1	Cell Group 1	NMF B	unmethylated	0.26993865030674846
EE17H12	Cell Group 2	NMF A	methylated	0.19
EE17H12	Cell Group 2	NMF A	unmethylated	0.28
EE17H12	Cell Group 2	NMF B	methylated	0.015
EE17H12	Cell Group 2	NMF B	unmethylated	0.515
EE17H3	Cell Group 2	NMF A	methylated	0.1048951048951049
EE17H3	Cell Group 2	NMF A	unmethylated	0.13986013986013987
EE17H3	Cell Group 2	NMF B	methylated	0.02097902097902098
EE17H3	Cell Group 2	NMF B	unmethylated	0.7342657342657343
EE17H6	Cell Group 2	NMF A	methylated	0.16230366492146597
EE17H6	Cell Group 2	NMF A	unmethylated	0.19895287958115182
EE17H6	Cell Group 2	NMF B	methylated	0.06282722513089005
EE17H6	Cell Group 2	NMF B	unmethylated	0.5759162303664922
EE17H7	Cell Group 2	NMF A	methylated	0.19254658385093168
EE17H7	Cell Group 2	NMF A	unmethylated	0.14285714285714285
EE17H7	Cell Group 2	NMF B	methylated	0.062111801242236024
EE17H7	Cell Group 2	NMF B	unmethylated	0.6024844720496895
EE17H8	Cell Group 1	NMF A	methylated	0.03608247422680412
EE17H8	Cell Group 1	NMF A	unmethylated	0.29896907216494845
EE17H8	Cell Group 1	NMF B	methylated	0.39690721649484534
EE17H8	Cell Group 1	NMF B	unmethylated	0.26804123711340205
EE17H9	Cell Group 1	NMF A	methylated	0.0199203187250996
EE17H9	Cell Group 1	NMF A	unmethylated	0.601593625498008
EE17H9	Cell Group 1	NMF B	methylated	0.2151394422310757
EE17H9	Cell Group 1	NMF B	unmethylated	0.16334661354581673
